# Supplementary material for: Cercis: A Non-polyploid Genomic Relic Within the Generally Polyploid Legume Family
Source: Front Plant Sci. 2019 Apr 11;10:345. doi: 10.3389/fpls.2019.00345 (PMC6499179; doi:10.3389/fpls.2019.00345)
Supplement: TABLE S1 — Histograms of Ks values for selected species pairs, calculated using top BLAST matches and calculated using gene pairs from genomic synteny features. [file Table_1.xlsx]

## Sheet: caption and notes
Frontiers name	Data Sheet name	Original name	Contents
Table 1.XLSX	Data Sheet SD05	ST01_basal_legume_histograms.xlsx	Histograms of Ks values for selected species pairs, calculated using top BLAST matches and calculated using gene pairs from genomic synteny features.

## Sheet: cerca-chafa-phavu pair-based
bin	bauto-bauto	bauto-phavu	phavu-phavu		bin	cerca-cerca	cerca-phavu	phavu-phavu		bin	cerca-cerca	cerca-bauto	bauto-bauto
0	1643	0	1348		0	1890	1	1348		0	1890	13	1643
0.05	1099	8	2314		0.05	2085	5	2314		0.05	2085	202	1099
0.1	713	8	1740		0.1	1665	11	1740		0.1	1665	2420	713
0.15	582	18	1216		0.15	1340	12	1216		0.15	1340	4774	582
0.2	843	16	912		0.2	1131	8	912		0.2	1131	2429	843
0.25	1094	12	658		0.25	990	20	658		0.25	990	1178	1094
0.3	941	28	572		0.3	891	50	572		0.3	891	699	941
0.35	739	62	624		0.35	765	155	624		0.35	765	495	739
0.4	428	202	676		0.4	745	517	676		0.4	745	411	428
0.45	245	684	948		0.45	674	1389	948		0.45	674	332	245
0.5	154	1508	1572		0.5	581	2208	1572		0.5	581	244	154
0.55	134	2594	1946		0.55	524	2399	1946		0.55	524	208	134
0.6	83	3288	2246		0.6	414	2209	2246		0.6	414	189	83
0.65	66	3258	2048		0.65	364	2027	2048		0.65	364	197	66
0.7	72	2814	1556		0.7	347	1626	1556		0.7	347	173	72
0.75	57	2466	1434		0.75	283	1399	1434		0.75	283	172	57
0.8	49	2166	1208		0.8	302	1204	1208		0.8	302	157	49
0.85	38	1648	1024		0.85	253	992	1024		0.85	253	148	38
0.9	45	1418	948		0.9	248	908	948		0.9	248	152	45
0.95	41	1268	868		0.95	223	789	868		0.95	223	136	41		bauto-bauto (yellow): WGD peak at 0.25								cerca-cerca (red): no peak
1	40	1042	716		1	165	649	716		1	165	120	40		bauto-phavu (dotted light green): seciation peak at 0.65								cerca-bauto (dotted light brown): seciation peak at 0.15
1.05	45	962	634		1.05	214	640	634		1.05	214	160	45		phavu-phavu (green): WGD peak at 0.6								bauto-bauto (yellow): WGD peak at 0.25
1.1	40	880	510		1.1	248	544	510		1.1	248	151	40
1.15	48	780	540		1.15	236	485	540		1.15	236	108	48
1.2	51	784	542		1.2	278	399	542		1.2	278	133	51
1.25	46	730	484		1.25	299	342	484		1.25	299	177	46
1.3	60	650	438		1.3	339	318	438		1.3	339	173	60
1.35	67	604	426		1.35	297	272	426		1.35	297	189	67
1.4	76	624	468		1.4	339	290	468		1.4	339	195	76
1.45	66	586	362		1.45	375	234	362		1.45	375	200	66
1.5	72	524	464		1.5	346	223	464		1.5	346	219	72
1.55	75	544	384		1.55	344	186	384		1.55	344	215	75
1.6	71	482	502		1.6	349	163	502		1.6	349	242	71
1.65	55	508	508		1.65	347	175	508		1.65	347	244	55
1.7	64	504	526		1.7	315	164	526		1.7	315	303	64
1.75	62	512	500		1.75	305	122	500		1.75	305	221	62
1.8	65	428	526		1.8	279	122	526		1.8	279	258	65
1.85	68	392	454		1.85	305	129	454		1.85	305	274	68
1.9	58	446	464		1.9	324	109	464		1.9	324	242	58
1.95	48	398	430		1.95	325	105	430		1.95	325	259	48
															cerca-cerca (red): no peak
															cerca-phavu (dotted): speciation peak at 0.55
															phavu-phavu (green): WGD peak at 0.6

## Sheet: cerca-bauto-phavu synteny-based
bin	chafa-chafa	chafa.phavu	phavu-phavu		bin	cerca-cerca	chafa-cerca	chafa-chafa		bin	cerca-cerca	cerca-phavu	phavu-phavu		bin	bauto-bauto	bauto-chafa	chafa-chafa
0	0	0	10		0	0	0	0		0	0	0	10		0	1643	0	861
0.05	0	0	0		0.05	0	0	0		0.05	0	1	0		0.05	1099	0	1061
0.1	0	1	0		0.1	2	0	0		0.1	2	0	0		0.1	713	0	956
0.15	0	1	4		0.15	0	2	0		0.15	0	0	4		0.15	582	1	885
0.2	2	0	4		0.2	0	4	2		0.2	0	2	4		0.2	843	10	838
0.25	2	1	0		0.25	0	7	2		0.25	0	3	0		0.25	1094	37	700
0.3	0	3	8		0.3	2	53	0		0.3	2	19	8		0.3	941	96	570
0.35	0	5	10		0.35	0	174	0		0.35	0	62	10		0.35	739	332	505
0.4	4	14	32		0.4	0	470	4		0.4	0	162	32		0.4	428	971	482
0.45	34	51	107		0.45	4	826	34		0.45	4	485	107		0.45	245	2103	466
0.5	54	137	199		0.5	0	945	54		0.5	0	1022	199		0.5	154	3214	544
0.55	74	278	404		0.55	0	864	74		0.55	0	1299	404		0.55	134	3447	578
0.6	101	510	489		0.6	0	658	101		0.6	0	1398	489		0.6	83	3201	523
0.65	88	627	581		0.65	0	502	88		0.65	0	1301	581		0.65	66	2586	508
0.7	72	708	580		0.7	0	454	72		0.7	0	1136	580		0.7	72	2051	431
0.75	74	680	449		0.75	0	380	74		0.75	0	880	449		0.75	57	1663	349
0.8	50	611	377		0.8	0	281	50		0.8	0	790	377		0.8	49	1322	334
0.85	58	542	335		0.85	0	248	58		0.85	0	618	335		0.85	38	1110	270
0.9	42	465	278		0.9	4	226	42		0.9	4	511	278		0.9	45	943	250			A								B
0.95	45	357	230		0.95	4	195	45		0.95	4	414	230		0.95	41	793	243			chafa-chafa (blue): WGD peak at 0.6								cerca-cerca (red): no peak
1	28	342	222		1	4	182	28		1	4	363	222		1	40	736	195			chafa-phavu (dotted): seciation peak at 0.7								cerca-phavu (dotted): seciation peak at 0.6
1.05	43	294	213		1.05	5	157	43		1.05	5	325	213		1.05	45	630	205			phavu-phavu (green): WGD peak at 0.65								phavu-phavu (green): WGD peak at 0.65
1.1	32	275	163		1.1	13	160	32		1.1	13	286	163		1.1	40	537	179
1.15	28	249	147		1.15	15	128	28		1.15	15	237	147		1.15	48	529	163
1.2	22	216	142		1.2	10	124	22		1.2	10	205	142		1.2	51	411	163
1.25	21	215	108		1.25	15	121	21		1.25	15	168	108		1.25	46	433	165
1.3	18	181	121		1.3	21	78	18		1.3	21	172	121		1.3	60	373	147
1.35	19	168	92		1.35	30	91	19		1.35	30	142	92		1.35	67	314	136
1.4	17	144	75		1.4	30	70	17		1.4	30	146	75		1.4	76	338	164
1.45	16	115	79		1.45	42	60	16		1.45	42	119	79		1.45	66	349	147
1.5	6	141	102		1.5	32	60	6		1.5	32	142	102		1.5	72	307	159
1.55	16	156	86		1.55	35	51	16		1.55	35	128	86		1.55	75	277	127
1.6	10	108	76		1.6	43	61	10		1.6	43	109	76		1.6	71	251	126
1.65	13	112	74		1.65	70	48	13		1.65	70	120	74		1.65	55	284	116
1.7	8	109	84		1.7	65	52	8		1.7	65	131	84		1.7	64	240	116
1.75	9	73	77		1.75	61	39	9		1.75	61	109	77		1.75	62	228	97
1.8	6	82	102		1.8	42	43	6		1.8	42	85	102		1.8	65	201	121
1.85	10	79	71		1.85	60	40	10		1.85	60	112	71		1.85	68	216	115
1.9	10	73	84		1.9	54	28	10		1.9	54	91	84		1.9	58	213	72
1.95	4	73	79		1.95	46	31	4		1.95	46	98	79		1.95	48	187	83
																					cerca-cerca (red): no peak								bauto-bauto (yellow): WGD peak at 0.25
																					cerca-chafa (dotted): speciation peak at 0.5								bauto-chafa (dotted): speciation peak at 0.55 (note: 0.05 older than for chafa-cerca in panel C)
																					chafa-chafa (blue): WGD peak at 0.6								chafa-chafa (blue): WGD peak at 0.55 (from gene-pair comparisons, not syntenic-block pairs)

## Sheet: modal summaries
		bauto	cerca	phavu	chafa
	bauto	0.25	0.15	0.6	0.55
	cerca		none	0.6	0.5
	phavu			0.65	0.7
	chafa				0.6
