# Supplementary material for: Cercis: A Non-polyploid Genomic Relic Within the Generally Polyploid Legume Family
Source: Front Plant Sci. 2019 Apr 11;10:345. doi: 10.3389/fpls.2019.00345 (PMC6499179; doi:10.3389/fpls.2019.00345)
Supplement: TABLE S2 — Counts of species in legume gene families. [file Table_2.xlsx]

## Sheet: caption and notes
Frontiers name	Data Sheet name	Original name	Contents
Table 2.XLSX	Data Sheet SD06	ST02_species_counts_in_gene_families.xlsx	Counts of species in legume gene families.

## Sheet: summary condensed
	A: original full trees
		Numbers of families with counts per species for the given count categories:
	count	glyma	phavu	aradu	nissc	medtr	tripr	lotja	chafa	mimpu	bauto	cerca
	0	553	826	2264	1425	1001	1252	1873	2558	3859	4066	1557
	1	1933	8748	7761	8472	8141	8255	7602	7894	6432	5921	10567
	2	6531	3981	3390	3656	3545	3429	3444	3178	2858	2570	1708
	3	1697	716	752	681	984	957	1138	591	846	1130	437
	>=4	3995	438	542	475	1038	816	652	488	714	1022	440
		Ratios of counts: >=2 / =1
		6.32333	0.586991	0.60353	0.567989	0.683823	0.630164	0.688503	0.53927	0.686878	0.7975	0.24463
	B: terminal recent pairs per species reduced to a single representative
		Numbers of families with counts per species for the given count categories:
	count	glyma	phavu	aradu	nissc	medtr	tripr	lotja	chafa	mimpu	bauto	cerca
	0	553	826	2265	1427	1003	1254	1873	2559	3860	4067	1558
	1	7951	9034	7907	8815	8806	8878	9018	8353	7934	7475	10988
	2	4217	3911	3396	3621	3443	3285	3066	2970	2160	2362	1564
	3	1163	616	707	545	798	791	534	484	430	546	342
	>=4	825	322	434	301	659	501	218	343	325	259	257
		Ratios of counts: >=2 / =1
		0.780405	0.53675	0.573795	0.50675	0.556439	0.515544	0.423375	0.454567	0.367406	0.423679	0.196851

## Sheet: reduced terminal pairs
fam_ID__	seq_ct	present	below	equal	above	glyma	phavu	vigun	lupan	aradu	araip	nissc	cicar	medtr	tripr	lotja	chafa	mimpu	bauto	cerca			glyma	phavu	vigun	lupan	aradu	araip	nissc	cicar	medtr	tripr	lotja	chafa	mimpu	bauto	cerca
L_01SD0S	24	13	10	4	1	1	1	0	1	2	2	2	1	0	1	1	2	1	1	3		average	1.64138	1.37977	1.40717	1.29703	1.3094	1.33143	1.30424	1.18472	1.49521	1.39173	1.21361	1.19118	1.03902	1.0221	1.12231
L_02DV04	62	11	7	0	8	0	0	0	1	0	4	4	1	4	9	1	3	16	4	11
L_02NY6D	73	11	7	3	5	5	1	0	0	15	18	11	2	0	1	10	2	1	0	2
L_02W9L4	45	7	9	3	3	2	2	0	0	0	0	2	1	0	5	0	14	0	0	16		families with counts per species of the given count categories:
L_038PV2	26	8	11	0	4	10	0	0	1	0	1	4	0	0	1	1	5	0	0	3		0	553	826	774	1756	2265	2379	1427	1819	1003	1254	1873	2559	3860	4067	1558
L_042YT3	25	6	10	1	4	1	0	0	0	0	0	0	0	0	4	2	4	8	0	6		1	7951	9034	8982	8619	7907	7728	8815	9271	8806	8878	9018	8353	7934	7475	10988
L_04B60R	59	5	12	0	3	0	0	0	0	32	21	0	0	0	0	1	0	1	0	4		2	4217	3911	3922	3171	3396	3336	3621	2982	3443	3285	3066	2970	2160	2362	1564
L_05YM8W	34	7	10	1	4	10	5	0	0	0	2	11	0	0	0	4	0	0	1	1		3	1163	616	653	789	707	771	545	479	798	791	534	484	430	546	342
L_066YP7	79	6	11	1	3	0	1	0	0	0	0	0	2	66	3	3	0	0	1	0		>=4	825	322	378	374	434	495	301	158	659	501	218	343	325	259	257
L_06KBYR	35	6	12	0	3	0	0	0	0	15	12	0	0	0	1	1	5	0	0	1
L_0720QV	61	13	7	0	8	7	5	5	5	11	9	3	1	1	1	6	0	0	1	1
L_0770FP	71	11	6	0	9	8	6	4	0	9	11	0	1	12	9	5	0	0	1	3		Ratios of counts
L_0778FN	37	6	12	0	3	0	1	1	0	20	10	0	0	4	1	0	0	0	0	0		ct2/ct1	0.530374	0.43292	0.436651	0.367908	0.429493	0.431677	0.410777	0.321648	0.390983	0.370016	0.339987	0.355561	0.272246	0.315987	0.142337
L_07GVYS	40	3	13	0	2	0	0	0	0	18	21	0	0	0	0	0	0	1	0	0		ct>=2/ct1	0.780405	0.53675	0.551436	0.502843	0.573795	0.595497	0.50675	0.390357	0.556439	0.515544	0.423375	0.454567	0.367406	0.423679	0.196851
L_07LHCJ	38	7	10	2	3	2	2	1	0	0	0	0	1	5	8	0	0	16	0	0
L_08691K	76	14	7	2	6	1	1	0	3	9	12	1	4	17	2	16	1	1	1	2
L_089TM5	31	9	8	3	4	0	0	0	0	0	0	3	12	5	3	1	2	2	1	2
L_08NZM3	70	12	3	3	9	14	4	2	0	12	13	2	4	3	3	3	5	2	0	0
L_08WV7S	76	13	4	1	10	11	10	10	0	9	6	2	1	4	5	8	1	0	5	4
L_08XN7X	54	10	10	0	5	6	0	0	0	0	1	19	1	0	3	1	9	1	1	7
L_090FQQ	69	11	7	4	4	2	0	0	1	21	28	1	0	1	3	6	2	2	0	2
L_09LYMH	17	6	13	0	2	0	0	6	0	1	0	0	0	5	0	1	0	0	1	1
L_09RBXJ	87	15	2	3	10	9	7	7	6	10	7	5	1	10	9	2	2	2	1	4
L_09WLVT	67	9	10	1	4	1	1	0	1	22	27	6	0	3	0	1	0	0	2	0
L_09XPZ8	60	12	6	0	9	12	6	7	4	8	7	1	1	3	4	3	0	0	0	1
L_0B0G55	58	7	9	0	6	37	0	0	0	1	3	0	0	4	4	4	0	0	3	0
L_0B267T	37	12	8	4	3	1	2	13	1	6	2	1	0	2	0	0	2	1	1	3
L_0B7VYN	76	15	2	3	10	4	2	7	2	9	6	1	4	5	15	8	1	6	2	3
L_0BK7KM	61	5	11	0	4	0	0	0	0	22	32	0	0	3	3	0	0	0	0	1
L_0BP4YB	37	7	10	0	5	12	7	0	1	0	0	1	0	0	5	3	4	0	0	0
L_0BVMDC	62	14	2	2	11	6	2	3	2	4	4	1	5	12	9	5	3	3	3	0
L_0BZHYW	88	14	1	1	13	9	7	7	4	9	9	7	3	8	2	5	4	4	0	5
L_0C139K	80	9	8	2	5	5	7	10	0	2	0	0	1	43	5	0	1	0	0	2
L_0C1BMX	74	15	1	0	14	8	4	6	5	4	8	5	4	6	3	4	4	4	1	3
L_0C1GC6	83	9	6	4	5	2	0	0	2	5	7	2	2	37	15	8	0	0	0	0
L_0C8BJ0	78	12	4	2	9	5	4	7	5	1	0	0	2	18	20	2	5	3	0	3
L_0CH7WS	61	15	3	1	11	6	6	5	3	3	1	2	3	8	6	4	3	6	1	1
L_0CJL1Z	80	11	5	0	10	3	0	1	0	8	8	3	4	28	9	6	4	6	0	0
L_0D58ZW	59	13	6	2	7	6	9	10	0	1	1	1	1	9	2	4	7	3	2	0
L_0D6KK7	58	14	6	3	6	2	1	3	0	12	19	2	1	6	2	1	1	3	1	4
L_0D8CF4	59	15	2	4	9	5	3	2	4	4	8	4	2	2	2	5	1	1	3	8
L_0DJX5X	67	12	6	1	8	5	1	1	1	8	10	7	6	10	8	6	0	2	0	0
L_0DR4C2	89	15	0	1	14	15	6	6	8	4	3	4	7	4	7	5	5	3	2	5
L_0DTM1Q	24	7	10	1	4	0	0	0	0	0	3	6	0	1	1	0	2	5	0	4
L_0DVGHQ	53	10	8	3	4	3	30	0	2	0	1	0	0	3	1	2	2	8	1	0
L_0DWZFP	40	13	4	3	8	3	4	4	2	2	3	3	1	3	4	3	0	1	0	2
L_0DYM8S	68	15	3	0	12	7	6	5	3	5	4	1	4	11	3	3	5	1	1	4
L_0DZ3YF	50	15	1	10	4	2	2	2	2	10	4	2	1	2	2	2	3	2	7	2
L_0F10DB	64	14	2	2	11	4	4	4	6	8	8	2	3	4	3	3	7	1	0	2
L_0F3J5V	73	15	1	4	10	12	6	5	4	2	3	4	3	8	5	9	2	2	1	2
L_0F73TK	67	14	1	4	10	5	5	6	0	9	8	2	2	3	3	3	2	5	2	7
L_0F7JK5	88	15	2	0	13	8	5	8	3	1	1	4	5	9	7	5	6	5	3	13
L_0F81PF	57	10	6	2	7	5	2	2	1	12	14	4	0	0	0	0	3	5	0	7
L_0F89GK	49	11	7	3	5	2	4	13	0	10	9	0	0	4	2	0	1	2	1	1
L_0F8Q4T	72	14	1	2	12	8	5	5	2	8	9	5	3	4	5	2	0	3	4	6
L_0F9PPG	85	15	2	1	12	5	8	3	1	6	7	9	3	2	12	4	6	9	1	4
L_0FB146	54	14	1	3	11	5	4	3	2	5	3	2	3	3	4	3	6	4	0	2
L_0FD3PS	68	15	2	1	12	6	5	5	1	4	3	4	4	10	7	1	4	4	2	3
L_0FG9BF	57	15	0	4	11	8	4	7	2	3	2	4	3	4	4	3	2	3	2	3
L_0FM2W1	77	15	0	0	15	7	6	5	5	5	5	5	4	4	4	6	4	4	3	5
L_0FMDTV	73	15	0	0	15	4	5	5	5	5	5	4	4	5	5	4	5	4	4	4
L_0FRTLZ	60	15	3	1	11	3	4	5	2	4	8	4	1	4	1	1	3	7	4	5
L_0FWGQD	76	15	1	3	11	8	5	7	2	8	9	5	2	5	5	4	2	4	1	5
L_0FY2VW	68	15	0	3	12	6	5	6	3	4	4	7	4	6	6	3	2	2	2	3
L_0FZR5R	75	15	2	0	13	7	6	6	6	5	6	4	5	5	5	6	1	4	3	1
L_0G242L	57	10	6	1	8	9	7	10	1	3	4	3	6	12	2	0	0	0	0	0
L_0G6LW3	70	13	4	1	10	10	6	6	7	5	6	1	6	4	5	6	1	0	2	0
L_0GB366	34	10	9	2	4	1	1	3	2	8	7	0	0	4	0	2	0	0	1	1
L_0GJKJ0	9	3	13	0	2	0	0	0	0	0	0	0	0	0	0	0	1	3	0	5
L_0GK23H	80	15	0	0	15	5	5	5	6	5	7	4	4	4	4	6	7	6	3	4
L_0GKK0B	61	10	8	2	5	0	2	1	0	0	0	0	7	26	6	2	7	8	1	1
L_0GKWV0	63	15	0	3	12	6	7	5	2	5	5	2	2	4	4	3	3	3	4	3
L_0GM6V5	69	15	0	2	13	4	4	6	4	6	5	5	2	8	4	3	2	5	3	4
L_0GPX9Q	63	15	1	1	13	4	3	4	4	3	4	4	2	13	3	3	3	1	5	3
L_0GRNRV	55	14	4	4	7	9	2	3	0	5	9	1	2	7	7	2	1	2	1	4
L_0GV9CL	48	14	4	5	6	10	4	4	1	1	2	2	2	4	3	2	1	0	2	9
L_0GWLYY	90	15	0	1	14	9	6	6	9	5	5	6	4	4	5	4	9	2	4	7
L_0GX3WW	73	8	9	1	5	6	15	15	0	0	0	0	0	2	1	21	1	11	0	0
L_0GXXBD	74	15	0	1	14	5	5	5	7	4	3	7	5	5	6	5	3	3	2	4
L_0GZG6J	80	15	0	0	15	5	4	4	4	5	7	6	4	7	7	4	7	3	3	5
L_0H00R0	59	15	0	6	9	5	3	3	2	8	9	3	2	2	2	4	3	2	2	4
L_0H0QD8	68	15	1	2	12	7	2	3	3	7	5	3	3	7	4	2	5	6	1	5
L_0H7TJ1	62	15	1	5	9	6	6	5	2	2	2	2	4	5	4	2	1	10	3	3
L_0H8HQG	60	12	7	1	7	10	7	7	4	1	2	1	1	8	8	5	0	1	0	0
L_0H8X1W	75	15	0	0	15	7	5	5	5	4	4	6	4	4	4	4	4	3	5	6
L_0H9230	37	6	11	2	2	0	0	0	0	12	19	0	0	2	2	1	0	1	0	0
L_0HBRD8	79	15	0	2	13	6	7	7	5	2	2	6	6	5	5	6	6	3	4	4
L_0HFHNV	63	10	5	0	10	9	4	4	10	3	3	9	4	6	9	0	0	0	0	0
L_0HFYV1	55	15	2	4	9	5	4	7	3	8	6	2	2	3	2	1	6	1	2	3
L_0HHQQW	67	15	0	2	13	4	3	3	2	8	7	4	4	4	4	5	2	3	5	4
L_0HJK2P	30	11	8	2	5	5	3	3	0	2	3	3	1	2	0	0	1	1	0	1
L_0HQFRM	56	7	8	0	7	20	5	8	5	0	0	0	0	9	6	0	0	0	0	3
L_0HT4NW	62	14	5	0	10	8	5	5	4	1	1	5	5	11	6	4	0	5	1	1
L_0HT9NV	29	14	7	5	3	3	3	2	2	1	1	2	0	4	2	2	1	1	1	1
L_0HX90T	73	15	0	0	15	5	5	5	4	7	7	3	4	4	4	4	4	5	4	3
L_0HZ8MS	62	15	1	2	12	4	3	5	4	7	6	2	4	3	4	4	7	3	2	1
L_0HZFZB	68	15	1	1	13	5	5	5	5	7	5	3	4	6	5	5	3	1	3	2
L_0HZSQZ	76	15	0	0	15	6	5	5	3	5	5	5	4	4	4	3	5	7	7	3
L_0J2XWB	70	15	0	1	14	7	6	6	4	3	4	3	5	4	5	4	5	4	2	3
L_0JCZV4	64	14	1	2	12	4	4	5	5	4	5	6	3	4	6	4	2	5	0	2
L_0JF612	81	13	5	0	10	4	1	1	0	11	10	3	0	7	9	1	15	6	4	5
L_0JH8VP	65	15	2	2	11	6	1	1	3	3	3	5	3	8	8	8	4	2	4	2
L_0JLS06	68	15	0	3	12	6	5	5	5	4	4	3	6	6	5	5	3	2	2	2
L_0JLSXB	86	13	6	0	9	6	1	3	0	4	4	0	1	21	10	9	21	1	1	3
L_0JPNN1	74	14	1	2	12	7	6	6	9	0	2	4	5	7	3	7	5	4	2	3
L_0JSJS1	67	15	1	0	14	5	5	5	6	4	4	3	5	5	6	3	4	3	1	3
L_0JVBKC	56	14	4	1	10	10	5	5	4	3	5	1	4	4	3	2	3	1	0	1
L_0JZZ84	77	15	0	0	15	6	5	5	5	3	3	6	5	5	5	5	6	5	4	4
L_0K0R5H	45	4	11	1	3	0	0	0	0	10	30	0	0	3	0	0	0	0	0	2
L_0K3BHY	59	15	0	2	13	5	3	3	2	4	6	5	3	3	4	3	3	2	3	5
L_0K80R6	54	14	5	4	6	2	1	1	0	10	11	5	2	7	1	1	3	2	2	3
L_0K8NKR	74	15	0	0	15	6	4	5	5	7	5	3	3	5	4	5	4	5	3	5
L_0KD8GG	69	15	0	1	14	7	6	4	3	5	5	5	4	4	6	3	4	3	2	3
L_0KDD4S	65	15	1	4	10	11	5	5	3	2	2	2	5	5	5	3	1	2	5	4
L_0KDGQ6	46	11	4	4	7	7	4	2	2	2	4	2	3	6	7	4	0	0	0	0
L_0KFVHL	58	15	1	5	9	6	5	3	1	3	3	2	3	8	6	5	2	2	2	2
L_0KJ85S	19	6	14	0	1	0	14	1	0	0	0	1	0	0	1	1	1	0	0	0
L_0KQJ0K	74	15	1	1	13	7	6	6	6	2	3	3	3	3	3	8	5	1	5	8
L_0KSVBR	45	14	3	3	9	3	4	3	4	5	2	2	3	3	3	4	2	1	0	1
L_0KVV7S	39	10	10	0	5	0	0	4	3	12	6	1	0	6	1	1	1	0	0	1
L_0KZ8NJ	73	15	0	2	13	5	5	5	4	5	4	5	6	6	2	4	5	6	4	2
L_0KZT3K	58	15	2	2	11	8	6	6	2	3	4	2	3	3	3	5	3	3	1	1
L_0L4430	50	13	4	3	8	4	5	6	1	3	3	1	3	7	6	2	2	0	0	2
L_0L5888	55	9	8	1	6	2	0	0	0	1	3	1	28	5	5	3	7	0	0	0
L_0L5RSP	21	6	12	0	3	11	0	0	0	0	0	1	0	0	4	3	1	0	0	1
L_0LCY75	72	15	1	1	13	6	5	5	6	5	5	5	4	5	5	5	4	1	2	4
L_0LF8V5	65	15	0	2	13	5	4	6	4	5	5	3	3	4	4	2	3	3	2	7
L_0LFCZT	50	12	6	0	9	5	3	4	0	1	0	3	5	11	6	4	1	3	0	1
L_0LGTB3	60	15	0	3	12	4	3	6	2	7	7	4	3	4	3	2	3	3	2	3
L_0LRN1P	41	10	10	1	4	1	0	0	5	10	14	2	1	1	3	1	1	0	0	0
L_0LVFNQ	45	9	8	0	7	7	5	10	6	0	0	1	0	5	3	3	0	0	0	1
L_0LVWNS	63	15	2	2	11	9	6	6	4	4	1	4	3	4	4	4	4	2	1	2
L_0LZF4D	61	14	3	0	12	4	4	4	4	4	4	4	6	7	6	4	1	3	0	1
L_0M0L66	56	14	3	0	12	6	4	5	3	3	4	3	4	6	6	4	1	3	0	1
L_0M65ZY	60	11	7	3	5	2	2	0	0	4	17	19	1	2	5	0	5	0	1	1
L_0MDRGX	64	15	1	0	14	5	4	3	5	4	5	3	5	6	6	3	3	3	1	3
L_0MFKRS	57	15	3	8	4	2	2	2	2	2	2	2	4	16	12	3	2	1	1	1
L_0MFWF2	58	15	3	2	10	5	4	5	3	3	3	3	2	10	7	3	2	1	1	1
L_0MFX8H	59	14	1	3	11	7	5	3	2	7	7	3	3	3	2	2	0	3	3	4
L_0MKWMW	74	15	2	3	10	6	6	7	1	2	2	7	2	6	5	9	5	7	3	1
L_0MNJQL	67	15	1	3	11	6	5	5	6	2	6	4	4	5	4	2	5	2	5	1
L_0MNZRL	59	13	4	2	9	4	4	4	1	4	5	2	4	12	6	2	0	1	0	6
L_0MS4KN	45	15	11	2	2	2	1	1	1	11	14	1	1	1	1	1	1	1	1	2
L_0MS7X3	31	11	11	1	3	1	1	7	0	5	1	1	0	7	1	2	0	0	1	1
L_0MSLQS	42	8	11	0	4	1	3	0	1	12	17	1	0	0	1	6	0	0	0	0
L_0MV41M	63	12	5	3	7	4	0	0	2	7	10	2	0	9	1	3	10	2	1	9
L_0MW1KX	47	10	9	1	5	5	3	8	0	14	8	1	0	1	1	2	0	0	0	1
L_0MWGHF	77	15	0	1	14	8	4	4	6	5	5	4	4	6	4	2	4	6	5	5
L_0MXDQN	60	15	0	3	12	4	4	4	3	6	5	3	4	4	4	4	4	2	2	2
L_0MY64G	31	8	13	0	2	19	0	5	0	0	0	1	0	1	1	1	1	0	0	1
L_0MYR41	59	15	2	1	12	5	5	6	3	3	3	1	4	6	3	1	3	4	2	6
L_0N0NL5	91	15	0	3	12	11	6	6	2	5	4	3	2	12	8	7	5	2	7	6
L_0N4L1K	42	15	11	2	2	1	1	1	1	10	12	1	1	1	1	1	2	2	1	1
L_0N8W8R	42	14	3	6	6	6	5	3	4	2	2	3	2	5	2	2	1	2	0	1
L_0NDVZ2	73	15	2	4	9	8	5	5	2	4	5	2	1	2	2	1	6	13	7	5
L_0NHMGQ	56	15	1	3	11	6	4	4	2	6	6	3	1	3	3	3	2	3	3	2
L_0NHV4C	63	13	2	0	13	3	4	4	0	7	6	3	0	6	3	3	3	3	3	10
L_0NMCDQ	70	15	0	1	14	6	5	5	6	2	3	5	4	4	4	4	6	3	5	3
L_0NN2TT	56	15	5	0	10	4	3	1	1	3	3	3	1	18	3	3	1	4	1	3
L_0NN53S	36	14	12	0	3	1	1	1	1	1	3	1	1	14	3	1	1	0	1	1
L_0NRW5L	51	15	4	1	10	3	4	3	3	3	3	2	5	5	5	6	1	1	1	1
L_0NT83G	60	15	1	4	10	8	4	5	2	3	3	2	2	7	5	1	3	3	5	2
L_0NWJVY	59	15	0	6	9	7	6	5	3	2	2	4	3	4	2	4	2	2	2	6
L_0NWT59	32	4	12	1	2	0	0	0	0	12	17	0	0	0	0	0	1	2	0	0
L_0NXXLF	52	13	6	3	6	2	0	1	1	6	9	1	2	8	9	2	1	0	3	7
L_0NZ0B2	53	15	1	5	9	5	3	5	3	4	4	2	3	6	4	2	2	2	2	1
L_0P31NB	52	15	1	3	11	4	3	4	3	5	5	4	3	3	3	3	2	2	1	2
L_0P3CP6	58	14	3	3	9	5	5	6	1	5	7	4	3	7	3	2	0	1	2	2
L_0P5PHV	58	15	2	5	8	9	6	6	1	2	4	4	2	5	4	2	1	2	2	3
L_0P66L2	35	14	4	6	5	3	3	3	1	3	2	2	2	2	2	1	2	1	0	3
L_0P77NQ	58	14	5	4	6	7	3	3	1	2	2	1	2	17	6	6	1	0	1	2
L_0P9DSF	57	15	4	3	8	3	1	1	3	5	4	2	2	7	6	1	2	15	1	4
L_0P9L9F	49	15	6	3	6	7	6	8	1	2	1	1	2	4	5	2	1	3	1	1
L_0PCTTD	69	14	2	1	12	8	5	5	5	2	1	4	4	6	6	5	5	5	0	3
L_0PDDCG	68	15	0	3	12	6	6	6	4	4	3	4	2	7	6	4	3	4	2	2
L_0PDS1Q	66	15	1	2	12	5	3	3	8	5	4	6	3	7	4	2	3	2	5	1
L_0PFN8M	46	14	4	4	7	3	2	3	1	9	8	5	3	4	2	2	2	1	1	0
L_0PGLTZ	15	9	11	4	0	0	0	1	0	2	2	0	1	2	0	2	0	1	1	1
L_0PGN7V	46	10	7	2	6	1	0	0	0	13	10	4	0	2	2	3	1	3	3	0
L_0PH5QN	34	14	5	4	6	3	1	1	2	3	4	3	1	2	3	1	5	2	0	2
L_0PR0LZ	55	14	1	5	9	4	2	3	2	3	3	2	2	9	7	3	4	5	2	0
L_0PRDNN	58	14	1	4	10	5	5	5	2	4	4	2	4	5	6	2	3	4	2	0
L_0PV646	53	15	1	3	11	4	5	5	3	3	2	2	3	5	3	3	4	4	2	1
L_0PX0JK	58	15	0	4	11	5	4	5	5	4	4	2	2	3	2	5	5	2	3	4
L_0PYPPX	57	15	2	2	11	4	4	4	3	6	6	3	2	1	1	3	4	4	2	5
L_0Q0N84	62	15	0	1	14	4	4	4	4	3	3	4	4	5	4	4	4	4	2	4
L_0Q1796	65	15	0	1	14	5	4	4	3	6	7	6	2	3	3	3	5	3	3	3
L_0Q28B7	62	14	2	0	13	7	4	4	3	4	4	4	4	4	5	4	4	1	0	5
L_0Q2PRN	60	15	0	2	13	5	4	4	4	5	5	2	4	4	4	3	2	4	3	3
L_0Q3WX7	55	14	2	2	11	4	4	4	3	7	4	3	4	4	4	4	2	1	2	0
L_0Q4WVG	12	8	12	3	0	0	1	1	0	2	2	1	0	2	0	0	0	0	1	1
L_0Q6PCG	71	15	0	1	14	5	5	5	5	3	2	6	5	5	4	4	5	4	4	4
L_0Q6XP9	74	15	0	1	14	7	4	5	6	4	3	4	3	4	5	4	6	6	6	2
L_0Q8Q1L	51	12	8	2	5	14	6	6	2	1	1	1	2	6	6	1	0	0	0	1
L_0Q9Y1R	45	13	4	3	8	5	5	5	3	4	6	3	3	2	2	1	1	0	2	0
L_0QB37Z	60	15	1	2	12	7	3	4	5	4	3	3	4	5	6	3	2	3	1	2
L_0QDS7H	51	15	2	6	7	3	3	4	2	7	8	3	2	4	2	2	2	2	1	1
L_0QLG2G	27	8	9	1	5	3	0	6	1	4	3	0	0	4	0	0	0	0	1	2
L_0QLKGP	30	13	10	2	3	1	1	1	1	4	8	1	2	1	1	0	1	0	4	2
L_0QRDWR	18	7	12	1	2	2	0	0	0	0	1	7	0	0	1	3	0	0	1	1
L_0QSZD3	61	14	7	5	3	29	3	1	2	1	1	1	1	2	2	8	0	2	1	2
L_0QTLFL	58	13	10	3	2	1	1	1	2	1	0	1	2	34	2	5	1	1	0	1
L_0QW5SF	49	15	4	2	9	6	5	5	1	3	3	3	2	3	3	1	1	5	2	1
L_0QXFLW	50	15	3	3	9	5	4	5	2	3	2	3	1	6	4	3	2	1	3	1
L_0QYTHN	64	15	1	3	11	5	5	5	6	2	2	4	3	6	6	3	5	5	1	2
L_0R1BDN	61	15	0	2	13	4	3	3	5	4	4	3	2	7	6	2	3	3	4	3
L_0R1YZZ	60	15	2	2	11	3	5	5	2	5	4	2	3	7	6	1	1	4	3	4
L_0R4NJT	56	15	1	2	12	4	2	4	4	5	5	3	5	3	6	3	1	4	2	3
L_0RB9LX	58	15	1	0	14	4	3	3	3	4	4	4	4	4	4	5	3	3	4	1
L_0RCG2Q	51	14	4	1	10	5	4	4	4	4	3	4	3	4	6	1	1	2	0	1
L_0RGRPF	48	15	4	3	8	4	7	7	1	3	3	3	1	2	1	1	4	2	2	5
L_0RKJD5	50	14	3	2	10	3	5	4	0	6	4	2	2	4	4	3	1	3	1	3
L_0RMWXJ	62	13	4	1	10	8	7	5	2	5	6	1	4	5	8	4	1	6	0	0
L_0RNC88	37	11	9	2	4	10	2	0	0	1	1	2	0	0	4	7	4	1	1	1
L_0RNZGT	50	15	0	6	9	6	4	4	5	3	3	3	2	4	3	2	2	2	2	2
L_0RXBC9	62	15	0	0	15	5	4	4	4	4	4	4	3	4	3	4	4	4	3	3
L_0S3801	58	15	1	4	10	3	3	3	3	4	6	2	3	9	9	2	3	1	2	2
L_0S59GJ	55	15	2	2	11	4	4	4	4	5	5	2	3	4	4	3	1	4	1	2
L_0S6HXS	43	11	5	3	7	6	5	4	1	2	4	2	4	5	0	2	0	0	0	3
L_0S8454	55	15	3	3	9	6	6	7	2	4	4	3	2	5	1	2	1	3	3	1
L_0S8C02	61	15	0	2	13	5	3	3	7	5	5	4	3	3	2	4	2	3	3	4
L_0S9PKX	60	15	0	1	14	4	4	4	5	4	4	4	3	3	4	5	3	2	3	3
L_0SBDXZ	35	9	11	0	4	3	1	1	4	1	0	0	1	7	12	0	1	0	0	0
L_0SFY4T	45	12	7	2	6	1	2	3	0	9	8	2	1	10	3	4	1	1	0	0
L_0SK9FR	60	15	0	0	15	6	5	5	5	4	3	3	3	3	3	3	3	3	3	3
L_0SLZXY	52	15	1	5	9	5	4	4	3	7	3	3	2	2	2	4	3	1	2	2
L_0SMBWQ	49	10	6	2	7	10	3	3	0	1	2	0	3	7	11	0	3	0	0	2
L_0SPZYY	51	15	5	6	4	1	1	1	2	10	13	3	2	2	2	2	1	1	2	3
L_0SQKFM	19	10	11	1	3	1	0	3	1	4	0	0	0	3	0	2	1	1	1	1
L_0SRP20	30	7	11	1	3	1	0	0	0	12	9	2	0	4	1	1	0	0	0	0
L_0SWHDY	47	14	3	5	7	2	2	2	1	5	4	4	3	2	1	3	5	2	0	7
L_0SWSQH	59	15	0	2	13	4	4	4	3	4	4	3	3	4	4	4	4	2	5	2
L_0SWTT4	53	15	2	6	7	4	2	2	6	3	3	2	1	8	5	2	5	1	2	2
L_0T0093	52	15	1	4	10	7	4	5	2	4	4	3	4	4	4	2	2	2	1	3
L_0T15Q2	59	15	1	3	11	5	3	5	3	7	7	4	1	2	3	2	5	3	2	3
L_0T44CK	39	8	10	1	4	14	0	0	0	2	0	5	0	1	1	0	1	7	0	5
L_0T5SC9	35	8	11	0	4	0	1	0	0	10	7	0	1	0	9	1	1	4	0	0
L_0T7DJ8	71	15	1	2	12	7	5	4	5	2	1	5	5	4	4	2	6	6	5	5
L_0TBX9H	64	15	0	2	13	8	5	5	5	3	3	3	3	3	3	2	5	2	6	3
L_0TDQG6	60	15	0	3	12	7	5	4	5	3	4	2	3	2	3	3	5	4	3	2
L_0THPFV	45	15	4	2	9	5	4	4	2	3	3	3	3	5	3	2	1	1	1	1
L_0THWM3	56	15	1	3	11	4	4	4	2	5	4	3	4	4	6	4	1	3	2	2
L_0TK25X	41	14	7	3	5	8	6	7	1	2	3	1	1	1	1	1	2	0	2	4
L_0TL76Q	56	15	1	1	13	5	3	3	4	3	4	4	4	4	3	5	3	3	1	2
L_0TNK08	52	8	10	1	4	0	0	0	0	4	10	1	1	11	19	2	0	0	0	1
L_0TNW7G	53	14	4	2	9	5	4	3	2	8	8	4	2	1	1	3	1	0	3	3
L_0TW0N0	51	8	10	0	5	0	1	0	0	10	15	6	8	1	1	0	8	0	0	0
L_0TWHMH	39	15	6	4	5	5	2	3	6	1	1	1	2	2	2	1	1	4	3	1
L_0TZ0LF	62	15	2	4	9	3	2	2	2	4	5	3	1	7	12	3	2	1	7	3
L_0TZ7CH	50	14	2	1	12	5	4	4	3	4	3	2	3	3	3	4	3	0	1	3
L_0V0GX2	54	15	0	4	11	4	6	6	3	3	2	3	3	2	2	3	3	2	3	4
L_0V73W2	72	9	7	2	6	0	0	0	2	1	3	4	0	21	21	0	7	8	0	2
L_0V79S5	52	12	5	4	6	2	1	3	2	3	3	3	2	18	7	2	1	0	0	0
L_0V9YT0	66	15	1	2	12	7	8	6	2	3	2	3	3	4	5	3	5	4	1	5
L_0VBD3W	41	8	10	1	4	1	0	0	0	12	10	0	1	6	3	2	0	0	0	1
L_0VDP40	61	15	0	1	14	5	4	4	4	4	4	5	3	4	3	4	3	4	3	2
L_0VG7J1	66	15	1	1	13	5	4	4	2	3	3	9	4	4	5	4	4	4	1	5
L_0VMMBN	64	15	0	1	14	5	4	4	4	3	3	6	3	3	3	3	5	2	7	5
L_0VMQNN	58	15	0	2	13	5	5	6	3	3	3	2	3	3	4	4	3	2	4	3
L_0VNGZY	48	11	5	2	8	4	8	11	2	0	0	2	4	7	3	0	1	3	0	3
L_0VWCRG	69	15	0	0	15	5	4	4	4	3	3	5	4	5	5	3	6	4	5	4
L_0VWD9C	44	10	10	1	4	2	1	14	1	7	10	0	1	4	1	0	0	1	0	0
L_0VXQCG	63	14	1	3	11	7	4	4	10	2	2	4	4	5	4	2	3	4	0	3
L_0VY0FF	38	6	12	0	3	11	0	0	0	0	0	0	0	1	13	1	1	0	0	9
L_0W1VGL	48	13	2	5	8	5	4	4	7	2	2	2	3	3	3	4	2	0	0	2
L_0W2KRJ	39	12	5	1	9	3	2	3	3	4	6	1	4	4	4	3	0	1	0	0
L_0W36W3	50	14	4	0	11	5	4	4	3	5	4	3	3	4	4	3	0	1	1	1
L_0W5WXC	71	15	1	3	11	4	2	2	3	2	1	6	4	8	6	5	11	4	3	5
L_0W7J76	32	6	11	2	2	1	2	2	1	8	14	0	0	0	0	0	0	0	0	0
L_0W8YJ9	58	15	1	2	12	4	4	4	8	2	1	3	4	4	5	3	3	3	3	2
L_0WBW9G	53	15	1	3	11	5	4	3	3	2	3	4	3	4	5	4	3	1	2	2
L_0WHH5Y	55	14	1	4	10	7	5	5	4	3	3	4	2	2	2	3	3	2	0	5
L_0WHTV5	53	14	2	1	12	4	4	4	4	3	4	4	3	4	3	4	4	0	1	2
L_0WMFJP	34	13	6	2	7	4	3	3	1	0	1	2	4	4	4	1	2	1	3	0
L_0WVT51	30	12	9	2	4	1	1	1	1	1	2	0	6	0	3	2	4	3	1	0
L_0WWN10	54	14	1	2	12	3	4	3	3	3	4	2	5	4	6	2	0	4	3	3
L_0WZJQC	46	13	5	2	8	6	3	4	6	2	2	1	4	4	4	3	1	1	0	0
L_0X422L	40	11	7	2	6	0	0	0	1	6	6	2	3	9	4	0	1	4	1	2
L_0X46LQ	52	15	1	2	12	3	4	4	4	4	3	3	3	4	3	4	2	1	2	3
L_0X47PJ	46	13	4	3	8	3	3	3	1	2	5	2	4	7	8	4	1	2	0	0
L_0X496Y	48	14	1	2	12	3	3	3	3	3	3	2	3	4	3	5	3	3	0	2
L_0XC3BM	42	13	6	3	6	7	5	4	5	1	0	1	2	4	2	1	1	3	0	2
L_0XF1HZ	62	8	7	1	7	0	0	0	2	0	0	0	3	12	8	12	9	8	0	3
L_0XHF2R	34	15	9	4	2	1	2	2	1	5	7	2	1	1	1	2	1	1	1	1
L_0XKK03	45	11	5	1	9	5	5	5	5	4	3	0	3	3	4	2	0	0	0	1
L_0XRKNR	41	12	7	1	7	7	3	3	1	4	8	1	1	3	3	2	0	0	0	1
L_0XRYPV	64	14	1	0	14	3	3	3	3	4	3	4	4	4	0	4	7	9	5	3
L_0XT9SM	67	12	3	0	12	8	5	5	5	0	0	5	4	6	3	3	8	7	0	3
L_0XYNKP	81	15	0	0	15	6	4	4	5	3	4	4	4	3	4	3	13	5	8	6
L_0XYQ76	52	15	2	3	10	4	4	4	5	4	4	3	3	4	4	2	1	2	2	1
L_0XZ3D5	60	15	1	2	12	8	4	5	3	3	3	3	1	4	5	3	5	2	5	2
L_0XZHWH	41	10	7	1	7	4	6	4	0	1	3	2	1	8	5	4	0	0	0	0
L_0Y0JYY	60	15	2	3	10	7	2	2	4	8	5	4	1	3	4	4	4	4	1	2
L_0Y0QSZ	40	13	7	2	6	3	1	2	4	7	6	1	1	5	4	2	1	0	0	1
L_0Y30WT	66	15	0	1	14	5	4	4	6	4	4	6	3	3	4	3	3	5	5	2
L_0Y83V9	41	12	4	4	7	3	9	7	2	3	2	2	2	3	4	3	0	1	0	0
L_0YB0GX	43	14	4	7	4	2	2	2	2	7	8	3	2	3	2	2	1	0	1	1
L_0YC55C	56	15	0	2	13	6	4	4	4	3	3	3	4	3	2	3	3	3	4	2
L_0YD9XB	50	15	1	3	11	4	4	4	5	2	3	3	3	2	3	3	3	2	1	3
L_0YFQRH	59	15	1	3	11	5	4	4	4	2	2	4	3	5	7	4	4	2	1	3
L_0YLW09	34	15	7	3	5	2	1	2	1	4	3	2	1	1	4	1	1	3	1	5
L_0YM9CF	57	15	0	0	15	3	3	3	3	5	5	4	3	4	3	3	3	3	3	4
L_0YW6BN	55	14	1	0	14	3	4	3	5	4	4	3	3	3	3	3	4	5	0	3
L_0YWGXX	44	15	4	2	9	4	4	4	2	3	3	2	3	3	4	3	1	1	1	1
L_0YYWDP	59	15	2	7	6	6	5	7	2	2	3	2	2	2	2	2	3	16	1	1
L_0YZSPF	46	14	5	3	7	5	4	3	1	1	1	1	2	4	7	0	4	2	4	2
L_0Z3Q40	54	15	1	2	12	5	3	3	3	4	4	4	3	3	4	1	4	2	2	4
L_0Z6HXN	63	15	0	0	15	4	4	4	3	4	3	4	3	3	3	3	4	10	3	3
L_0Z6L2S	41	14	6	4	5	3	6	5	2	1	2	0	1	2	2	7	3	1	1	1
L_0Z6SKJ	52	15	0	4	11	3	3	3	3	2	3	2	5	5	4	3	3	2	4	2
L_0Z7RTX	19	8	10	3	2	2	1	2	0	0	0	0	2	6	1	1	0	0	0	4
L_0Z86Y2	53	15	1	6	8	5	3	4	6	2	2	4	7	3	3	2	2	2	2	1
L_0Z9WL5	51	14	1	3	11	5	4	4	3	4	4	3	2	0	3	2	4	3	3	2
L_0ZB38Z	31	8	8	1	6	2	0	1	3	4	9	6	3	3	0	0	0	0	0	0
L_0ZB8GR	44	13	5	4	6	8	3	3	2	5	4	2	2	5	1	1	0	2	0	1
L_0ZCM5L	47	15	3	5	7	4	2	4	1	4	5	3	2	2	2	1	2	1	5	4
L_0ZGQJK	39	14	3	4	8	3	3	3	3	1	2	3	3	3	3	2	2	2	0	1
L_0ZGX9J	32	15	8	5	2	2	2	2	1	5	5	2	1	1	1	1	1	2	1	1
L_0ZL17P	32	3	12	1	2	0	0	0	0	17	13	2	0	0	0	0	0	0	0	0
L_0ZPVX4	59	14	3	4	8	9	8	10	1	2	1	3	2	6	3	2	2	3	0	3
L_0ZQNR4	38	14	2	7	6	3	3	3	2	1	3	2	2	2	2	3	0	2	3	2
L_0ZQXSV	56	13	5	1	9	7	2	4	1	4	3	8	1	13	3	1	0	5	0	4
L_0ZSGZ5	54	9	8	1	6	1	0	4	1	0	0	5	3	27	8	0	0	3	0	2
L_0ZTL4Z	40	11	7	3	5	6	2	5	2	0	0	1	1	4	0	0	3	9	1	2
L_0ZWRRY	28	10	11	1	3	1	1	9	1	4	1	0	0	3	0	2	0	1	0	1
L_0ZWX64	52	14	3	3	9	8	4	4	3	1	0	2	4	7	4	3	3	2	1	2
L_0ZX0W7	27	10	9	1	5	3	1	7	1	3	3	0	0	3	0	1	0	1	0	2
L_0ZYK6L	30	13	5	4	6	3	3	3	3	3	2	3	2	2	1	0	0	1	1	2
L_0ZZ42X	49	15	3	3	9	6	4	5	5	3	3	2	1	1	3	3	3	2	1	2
L_10158C	51	15	0	4	11	5	4	4	4	3	3	2	2	3	2	3	2	3	3	3
L_101G06	56	15	2	1	12	5	4	5	2	3	4	3	3	4	3	3	3	1	7	1
L_101ZB6	41	8	9	1	5	10	6	7	0	0	0	0	0	0	0	1	1	5	2	5
L_102L6V	58	15	0	1	14	4	3	4	4	3	3	3	4	5	5	3	2	4	3	3
L_105NL9	48	15	3	4	8	5	1	1	3	5	6	2	3	4	3	2	2	2	1	3
L_106BLF	39	14	5	8	2	2	2	2	1	2	3	2	11	2	1	2	2	0	1	1
L_107Q69	44	15	4	4	7	4	4	5	2	4	4	2	1	2	1	3	1	1	3	2
L_109Y9C	52	15	3	4	8	5	5	5	2	1	2	1	3	6	6	3	3	2	1	2
L_10FWWP	46	13	2	6	7	7	3	3	3	5	5	2	2	2	0	2	2	3	0	2
L_10JCYG	45	14	4	6	5	2	2	2	2	7	6	1	2	2	1	5	1	0	3	5
L_10JP24	58	15	3	6	6	3	1	1	2	2	2	1	3	12	5	2	6	10	2	2
L_10JPKG	51	15	0	5	10	5	3	3	5	3	2	2	3	3	4	4	3	2	2	2
L_10MXVN	54	15	1	4	10	4	4	4	5	3	3	4	2	2	4	2	1	3	6	2
L_10W28M	60	13	5	0	10	0	1	1	3	5	6	8	0	1	3	3	5	3	5	11
L_10WMM6	52	14	5	1	9	3	4	3	6	1	1	2	1	12	5	1	3	3	0	3
L_110MTG	47	15	2	10	3	2	2	2	13	2	3	2	1	2	2	2	2	4	2	1
L_112VWL	46	12	13	1	1	1	1	1	1	0	0	1	1	2	1	29	0	1	1	1
L_115W17	39	15	7	2	6	4	4	4	1	1	1	1	1	5	4	1	4	2	1	2
L_117K47	61	15	1	2	12	4	3	3	2	3	4	6	5	5	5	3	2	7	3	1
L_11D4V8	40	15	1	8	6	3	3	4	3	2	3	2	2	2	2	2	4	2	2	1
L_11FLR1	36	13	4	6	5	3	4	4	0	2	1	3	0	2	2	2	3	2	1	2
L_11HNHK	42	14	3	6	6	6	4	4	2	3	2	1	2	4	4	2	2	2	0	1
L_11JL86	38	11	7	1	7	4	4	4	2	1	1	3	4	9	5	1	0	0	0	0
L_11KJQR	54	15	0	2	13	4	3	3	5	3	3	2	3	4	4	3	3	4	3	2
L_11KZR0	42	15	4	3	8	4	4	4	1	3	3	2	1	3	3	3	2	1	1	2
L_11N4PG	49	15	1	5	9	3	3	3	6	2	2	2	3	5	4	2	3	2	3	1
L_11NC6V	49	15	1	6	8	7	4	4	3	2	2	2	3	2	2	3	3	4	1	2
L_11SHHD	58	15	0	2	13	4	4	5	5	2	3	4	3	3	3	2	5	3	3	4
L_11ST28	48	15	0	5	10	4	3	3	3	3	3	2	2	5	3	2	3	2	3	2
L_11VFV1	44	15	1	6	8	5	3	3	3	3	2	2	2	4	2	3	1	2	3	2
L_11VMY8	41	14	6	4	5	5	2	2	2	6	6	4	1	1	2	1	1	1	0	3
L_11W98M	44	8	9	0	6	0	0	0	3	3	3	1	4	18	10	0	0	0	0	1
L_11WRBL	46	15	1	6	8	6	3	3	4	3	2	2	3	2	2	2	3	3	1	2
L_121LK6	47	15	2	6	7	4	3	3	3	6	6	3	2	2	2	1	2	2	1	2
L_1220H1	41	12	6	4	5	2	2	2	5	1	1	0	6	7	3	4	2	0	0	1
L_129JK6	51	15	0	5	10	5	4	4	3	3	3	3	2	2	2	3	4	4	2	2
L_129MJ4	58	15	0	2	13	4	4	4	4	2	2	3	4	4	4	4	4	3	4	3
L_12D2YF	61	15	0	2	13	7	5	5	3	2	2	4	3	4	3	4	4	3	3	4
L_12DKTR	43	13	4	7	4	2	2	2	2	1	3	2	2	11	4	1	2	4	0	0
L_12F3JT	47	15	1	6	8	3	3	5	2	2	3	2	3	6	4	3	1	2	2	2
L_12JR4S	37	13	6	2	7	4	3	3	1	2	0	3	3	4	4	0	1	1	1	2
L_12LPMM	34	14	13	0	2	1	1	1	1	12	5	1	1	1	1	1	0	1	1	1
L_12PVT7	32	15	10	1	4	4	1	1	5	3	3	1	1	2	1	1	1	1	1	1
L_12Q6NM	67	13	4	0	11	10	6	7	3	0	0	4	3	5	5	1	5	5	1	7
L_12SPJ1	51	11	7	1	7	0	0	0	2	5	9	1	1	8	9	4	3	8	0	1
L_12TKXZ	56	15	1	2	12	4	3	3	5	2	3	2	3	3	3	5	3	1	7	4
L_12W2BM	37	14	5	2	8	4	3	4	1	4	4	1	2	4	3	3	1	2	1	0
L_12Z1JT	51	15	0	3	12	4	3	3	3	4	4	3	3	3	3	4	2	3	2	2
L_12Z4M3	47	15	3	3	9	4	4	4	4	3	3	2	3	4	4	2	1	1	2	1
L_1318K5	40	14	4	2	9	4	4	4	3	2	3	2	3	3	3	3	1	1	0	1
L_133HQD	41	15	3	5	7	3	3	3	5	2	2	2	1	3	3	2	1	1	4	2
L_134C6G	39	15	7	2	6	4	4	4	4	1	1	2	3	4	1	2	1	1	1	1
L_135KW5	23	14	12	2	1	1	1	1	1	2	3	1	1	0	1	1	2	1	1	1
L_135QXQ	48	15	1	4	10	3	3	3	4	2	2	3	3	3	4	5	3	2	1	2
L_139NXZ	67	15	2	2	11	8	4	4	4	2	1	6	3	6	3	2	6	6	1	6
L_13B1R8	34	14	13	0	2	1	1	1	1	8	9	1	1	1	1	1	1	0	1	1
L_13B261	50	15	1	2	12	4	3	3	3	4	3	3	4	3	3	4	2	1	3	2
L_13BX47	54	15	0	3	12	4	2	2	3	4	5	3	2	5	3	3	3	3	4	3
L_13CD73	43	12	6	5	4	2	2	2	0	2	2	4	6	5	10	1	1	0	0	1
L_13H3KV	57	15	3	1	11	5	4	4	7	2	1	4	4	4	3	1	5	4	1	3
L_13K9Z3	36	14	4	4	7	4	2	4	1	1	1	2	3	4	3	3	2	0	3	2
L_13KSK5	56	15	4	1	10	5	4	5	1	3	4	1	1	4	3	2	5	6	1	7
L_13LWXY	44	15	1	9	5	2	3	2	2	2	2	2	2	7	4	3	3	2	1	2
L_13MJQ3	31	14	6	6	3	4	1	2	1	3	2	2	2	2	1	0	3	1	1	2
L_13MTYZ	41	11	5	0	10	3	3	3	5	3	3	0	4	5	3	3	0	1	0	0
L_13N10T	49	15	2	4	9	2	2	2	3	5	4	3	4	3	5	2	1	3	4	1
L_13N1F6	45	13	3	3	9	4	4	4	3	3	4	3	2	5	2	4	1	2	0	0
L_13NNQ4	42	14	1	9	5	4	4	4	2	2	2	4	3	2	2	2	2	2	2	0
L_13PNRK	54	15	1	2	12	5	3	3	7	3	4	3	3	3	3	3	4	2	1	2
L_13PRYZ	35	12	4	4	7	5	3	4	3	2	2	2	3	4	4	2	1	0	0	0
L_13XGYT	38	13	5	4	6	3	3	3	3	5	5	1	2	2	2	2	0	1	0	1
L_13YPPT	50	15	1	6	8	3	4	3	2	4	3	3	3	2	2	9	2	1	2	2
L_1401W0	48	15	4	5	6	9	3	6	1	4	2	3	1	2	2	2	2	1	1	6
L_1429M3	48	15	2	1	12	2	3	3	3	3	5	3	3	3	3	3	4	3	1	1
L_145J0X	51	15	0	2	13	4	3	3	2	3	3	3	3	3	3	4	4	3	3	2
L_145R7L	49	15	0	3	12	3	3	3	2	3	3	2	4	4	3	3	3	3	3	2
L_145R97	38	12	7	2	6	6	4	4	3	0	1	1	2	5	4	1	0	0	1	2
L_147FQX	47	13	4	1	10	4	5	4	4	4	4	4	0	1	3	2	1	3	0	3
L_149003	37	14	6	6	3	8	4	4	2	0	1	1	2	2	2	2	1	2	1	1
L_14B1SC	45	15	2	4	9	4	4	4	3	3	3	2	3	3	3	2	2	2	1	1
L_14C9L5	40	15	4	6	5	2	2	2	1	4	3	2	3	6	2	3	2	1	1	1
L_14H6VW	60	15	0	2	13	3	4	4	3	2	2	4	4	5	4	4	4	5	3	4
L_14LR6Y	60	14	2	2	11	7	4	4	5	0	1	4	5	3	3	3	6	6	2	2
L_14M3Z5	27	14	9	3	3	2	3	3	1	1	1	1	1	1	2	1	0	3	2	1
L_14MGSM	63	15	0	4	11	5	3	4	4	4	5	4	2	2	2	2	4	9	5	3
L_14MKYX	53	15	0	3	12	3	3	3	2	4	4	3	3	3	3	2	3	7	3	2
L_14Q50M	57	15	0	6	9	3	2	3	2	2	2	4	3	11	6	4	2	2	3	3
L_14QK88	82	15	5	6	4	2	1	1	2	1	1	2	2	22	2	2	3	28	1	8
L_14QX0X	74	15	1	1	13	6	5	5	2	6	3	4	4	4	4	1	5	6	12	5
L_14THQY	48	15	2	2	11	4	3	3	4	3	3	3	3	4	4	3	1	2	1	2
L_14TZ4C	43	13	4	4	7	7	4	4	1	2	2	3	3	4	3	1	2	0	0	2
L_14YHZV	44	15	5	2	8	4	3	3	1	2	3	2	1	6	5	1	1	1	3	3
L_151CZZ	44	13	5	1	9	4	3	2	5	4	4	4	0	4	3	3	1	0	1	1
L_151GVB	43	15	0	11	4	5	4	4	2	2	2	2	2	2	2	2	2	2	2	3
L_151KZ6	50	15	1	4	10	6	4	4	3	2	2	2	3	3	3	4	3	3	1	2
L_153T8X	48	15	1	2	12	5	3	3	2	3	3	3	3	3	3	3	3	2	1	3
L_1573L0	29	11	8	2	5	2	1	4	1	3	4	0	2	4	0	3	0	0	1	1
L_158G4R	37	14	6	4	5	6	2	2	4	1	1	1	3	4	3	2	1	1	0	2
L_15C79G	51	15	0	4	11	3	3	2	4	3	2	5	3	3	3	3	2	3	5	2
L_15F848	49	15	1	3	11	4	3	3	3	4	4	3	3	3	2	3	4	2	1	2
L_15FC42	45	14	2	2	11	3	4	4	3	3	3	3	3	3	3	3	2	2	0	1
L_15HJ9X	34	14	6	5	4	3	4	3	2	2	2	1	2	4	2	1	1	0	1	1
L_15J9XY	51	15	0	3	12	4	3	3	5	3	3	3	3	3	3	4	2	2	3	2
L_15JGS5	41	10	6	6	3	2	2	2	0	2	2	1	7	12	5	2	0	0	0	0
L_15MXJF	46	14	3	2	10	5	3	4	2	3	3	2	3	4	3	4	1	1	3	0
L_15P0L4	37	11	6	2	7	4	1	5	2	3	4	0	3	6	3	2	0	1	0	0
L_15QVH9	44	15	2	5	8	4	6	4	3	1	2	2	1	5	4	3	2	2	3	2
L_15X3BX	51	15	0	3	12	4	3	3	4	2	2	3	3	3	3	3	5	2	3	3
L_15XVS2	44	15	3	7	5	5	4	5	2	2	2	1	2	6	3	2	2	2	1	1
L_15ZLYN	56	8	7	4	4	0	0	0	0	2	5	0	2	23	12	0	2	0	2	6
L_15ZRWG	44	15	4	3	8	3	2	2	4	4	5	3	1	3	3	1	4	1	1	2
L_15ZXGX	62	15	1	1	13	4	3	3	4	5	4	5	2	3	3	1	6	3	6	5
L_162YN1	45	14	4	1	10	4	4	4	2	4	4	1	3	3	3	3	3	1	0	1
L_162ZK7	67	8	8	1	6	16	0	17	0	1	0	3	0	0	0	0	2	12	7	8
L_163T49	39	15	3	9	3	5	2	2	2	2	2	2	4	2	1	2	1	1	4	2
L_16527P	41	14	3	5	7	7	3	3	1	5	3	2	2	4	2	2	1	4	2	0
L_168N15	46	13	4	1	10	3	4	3	6	1	1	5	4	4	3	0	3	3	0	2
L_16CWNC	62	15	0	1	14	4	4	4	5	2	3	6	3	3	3	3	6	3	4	4
L_16FLP6	37	15	6	2	7	3	3	3	2	3	4	1	1	3	2	3	1	1	1	1
L_16FMLM	46	13	5	2	8	5	5	6	0	2	2	1	1	4	1	0	5	4	4	3
L_16JFKV	50	15	0	3	12	5	3	3	4	3	3	3	3	3	4	4	2	4	2	2
L_16JQDP	42	15	2	4	9	3	3	3	3	3	2	3	2	2	2	1	3	3	1	3
L_16Q3WY	51	15	0	5	10	4	3	3	4	2	2	4	3	4	4	4	2	3	2	2
L_16THLM	39	15	2	7	6	3	3	3	2	2	3	2	2	2	2	2	1	1	3	3
L_16V702	47	14	5	1	9	3	4	3	2	1	1	0	1	4	5	1	3	4	7	4
L_16YQDT	26	10	9	3	3	0	0	0	2	2	7	1	6	2	1	3	0	0	1	1
L_16Z28P	51	15	1	5	9	3	4	4	5	2	2	4	3	4	2	2	5	2	1	3
L_16Z7NK	47	15	3	3	9	3	4	4	1	4	4	2	3	4	2	3	2	4	1	1
L_16ZGH3	50	15	0	3	12	3	3	3	2	4	4	3	3	3	3	2	3	3	4	2
L_170D02	37	15	6	6	3	2	2	2	1	1	1	1	3	6	5	2	2	2	1	1
L_171DGS	48	13	3	2	10	4	4	4	4	0	1	4	4	4	4	4	3	2	0	2
L_173S95	44	14	6	2	7	6	2	4	1	5	4	1	4	3	1	1	4	2	0	1
L_177SR1	43	14	4	8	3	2	2	2	4	2	2	2	2	11	5	1	0	1	1	2
L_17CF6S	55	15	0	2	13	4	5	3	3	3	3	3	4	3	2	3	5	2	4	3
L_17CQLZ	51	15	1	1	13	4	3	3	4	3	3	3	3	3	3	3	4	4	1	2
L_17DKZ6	48	15	0	5	10	3	3	3	3	3	4	2	2	2	2	3	3	3	5	2
L_17GV09	47	8	10	2	3	0	0	0	0	2	2	1	0	1	1	0	18	8	0	14
L_17LP6S	44	15	2	4	9	3	4	3	4	3	4	2	3	3	3	2	1	1	2	2
L_17LP6X	45	8	9	1	5	2	4	4	0	0	0	0	4	18	11	1	0	0	0	1
L_17MNXG	48	15	1	2	12	3	3	3	5	3	3	3	3	3	3	2	3	3	1	2
L_17Q49B	51	15	0	4	11	4	3	3	2	2	2	2	3	5	4	3	3	4	3	3
L_17S0W8	47	15	2	4	9	5	2	3	2	3	4	5	3	3	3	1	1	2	2	3
L_17ZPSZ	49	15	1	5	9	2	3	3	2	4	3	9	3	3	3	2	3	1	2	2
L_182D20	61	15	1	1	13	4	3	3	6	2	1	3	4	4	4	3	4	3	8	4
L_184HF0	43	15	4	5	6	4	4	6	1	2	2	2	3	6	3	1	1	2	1	2
L_187C1R	41	15	3	7	5	4	2	3	1	2	2	4	2	5	2	1	3	2	2	1
L_18BH5B	55	15	1	2	12	3	3	3	2	3	3	10	3	3	3	2	4	4	1	3
L_18DW4K	42	15	3	5	7	3	3	3	1	4	4	2	2	1	1	2	3	2	4	2
L_18JFH8	51	15	3	5	7	1	1	1	2	6	7	2	2	4	3	2	3	4	2	6
L_18K02G	40	13	3	5	7	3	3	3	2	4	5	3	0	2	2	1	2	3	0	2
L_18L6ZH	53	15	2	4	9	3	2	2	7	4	4	4	2	2	4	3	6	1	1	3
L_18N2ZJ	37	14	5	2	8	3	3	3	3	2	3	1	3	3	3	2	0	1	1	1
L_18N7ZZ	45	14	2	3	10	3	3	3	5	3	3	2	3	4	3	3	2	1	2	0
L_18PLJF	33	15	7	5	3	5	2	2	3	1	1	1	2	2	3	1	2	1	1	1
L_18QMC2	45	14	2	3	10	2	3	2	3	4	3	2	3	4	4	3	3	1	0	3
L_18SB49	34	14	6	4	5	3	1	1	3	3	4	1	3	2	2	1	2	2	0	1
L_18VX3Y	39	11	5	4	6	3	4	7	5	2	2	0	2	2	3	4	0	0	0	1
L_18W97R	51	15	2	5	8	2	3	3	3	2	2	2	3	6	5	1	5	1	2	6
L_18XSCT	42	14	3	1	11	3	3	3	3	3	3	3	3	3	3	3	2	1	0	1
L_18Y07N	40	15	5	5	5	3	3	3	2	6	5	1	2	2	2	1	2	1	1	1
L_19143J	51	15	0	1	14	4	3	3	3	3	3	3	3	3	3	3	4	2	3	3
L_191RPY	44	15	2	4	9	6	3	3	3	3	4	2	1	4	3	2	2	1	5	2
L_19DL80	38	15	5	5	5	6	1	1	1	2	2	2	3	5	4	5	1	1	2	2
L_19HGWH	47	14	2	5	8	4	3	4	1	2	2	2	3	5	7	0	3	3	2	2
L_19JXX0	45	14	5	2	8	6	3	4	2	4	3	3	3	6	1	2	1	1	0	1
L_19SQNC	35	14	9	4	2	2	1	2	1	6	8	1	1	1	1	1	1	0	2	2
L_19SV3P	48	15	1	5	9	3	3	3	3	3	3	2	3	7	2	2	4	2	1	2
L_19W29M	48	15	1	5	9	2	2	2	3	4	2	4	3	3	6	3	2	3	1	3
L_19XQ6W	45	12	5	4	6	2	6	2	0	2	2	1	0	6	8	9	1	0	3	3
L_19ZLCN	29	11	7	4	4	8	3	4	2	2	1	1	1	2	3	0	0	0	0	2
L_1B0X13	45	15	0	5	10	3	3	3	2	3	3	3	3	3	3	3	2	2	2	2
L_1B1T4N	50	15	1	2	12	4	4	4	3	3	3	3	3	2	3	3	4	1	2	3
L_1B3FPY	45	14	3	5	7	4	2	2	3	2	3	2	1	7	5	3	1	2	0	3
L_1B40JM	46	14	3	5	7	3	2	2	2	5	5	3	1	4	6	1	2	3	0	2
L_1B7VYX	54	15	0	2	13	4	3	3	5	3	3	3	3	2	3	3	5	4	2	3
L_1B9K5G	32	15	8	4	3	2	1	2	1	1	2	2	1	5	3	4	1	1	1	1
L_1B9XNY	44	14	5	3	7	5	2	3	1	5	5	4	1	3	2	1	2	7	0	1
L_1BGRBB	53	15	1	7	7	8	5	4	6	2	1	3	2	2	2	4	3	2	2	2
L_1BJ9ZG	50	15	1	4	10	4	3	4	1	2	2	2	2	5	3	3	3	3	4	4
L_1BRBHY	43	15	3	4	8	5	3	4	2	3	3	3	2	3	3	2	1	1	1	2
L_1BSG5L	52	15	1	2	12	5	4	4	4	1	2	3	3	3	3	3	3	3	4	2
L_1BT8V9	58	15	0	1	14	5	3	3	3	3	3	4	3	5	4	2	4	4	4	3
L_1BYL1X	32	4	12	1	2	21	8	2	0	0	0	1	0	0	0	0	0	0	0	0
L_1C0G73	45	15	1	7	7	5	3	2	3	2	2	3	2	4	2	4	3	2	1	2
L_1C0KK0	49	15	1	5	9	2	2	2	2	4	4	4	4	1	4	2	3	3	4	3
L_1C2HC6	31	12	6	5	4	5	5	5	1	2	2	0	2	2	3	2	0	1	1	0
L_1C5SDN	45	15	0	6	9	3	3	3	3	3	3	4	2	2	2	3	2	3	2	2
L_1C7KVF	45	15	2	10	3	2	2	12	2	3	3	1	2	2	2	2	1	2	2	2
L_1C7XJ2	48	15	2	5	8	3	3	3	3	2	2	1	3	4	2	2	2	1	7	5
L_1CG68M	41	15	2	8	5	2	2	2	2	4	4	2	2	4	3	3	2	1	1	2
L_1CLRRF	55	15	0	3	12	3	2	3	2	4	4	3	3	4	4	4	4	2	5	3
L_1CP9KV	44	15	1	6	8	3	2	2	2	4	4	3	3	3	3	3	2	1	2	2
L_1CRXZ1	30	11	8	1	6	5	3	2	3	3	3	0	1	1	1	3	0	0	1	0
L_1CW5DS	43	15	2	7	6	7	3	3	2	2	3	1	3	2	2	2	2	1	3	2
L_1CX24D	39	14	4	7	4	2	2	2	2	2	2	2	3	4	3	7	1	0	1	1
L_1CXBDL	41	14	5	2	8	3	3	3	1	4	5	2	3	4	3	2	0	1	1	1
L_1CZJCN	47	15	1	5	9	4	3	3	3	2	2	2	3	3	6	3	1	3	2	2
L_1D0GZF	48	15	0	3	12	3	3	3	3	3	3	3	3	2	4	3	3	2	3	2
L_1D3S6B	29	10	6	6	3	2	1	2	0	2	3	2	2	4	4	2	0	0	0	0
L_1D538M	48	15	1	2	12	3	3	3	3	3	3	3	3	3	3	3	5	1	2	2
L_1D7YV6	44	15	1	6	8	3	2	2	2	4	3	2	2	3	3	3	2	1	3	4
L_1DCH5M	49	15	0	6	9	3	3	3	4	4	4	2	2	4	4	2	3	2	2	2
L_1DJR45	34	9	9	3	3	2	1	12	1	6	3	0	0	2	0	2	1	0	0	0
L_1DL1RW	39	14	5	4	6	3	2	2	6	4	4	1	2	2	1	3	1	1	0	4
L_1DLCKG	31	11	9	3	3	7	3	1	6	1	1	2	0	0	0	1	2	2	0	1
L_1DNCJ3	45	15	0	6	9	4	3	3	3	2	3	3	3	3	3	2	2	2	2	2
L_1DPK82	28	13	10	1	4	4	4	5	0	1	1	1	1	4	2	0	1	1	1	1
L_1DR75X	40	15	3	5	7	4	3	3	2	2	2	1	3	3	3	2	3	1	1	2
L_1DRHXW	40	15	5	5	5	3	2	2	4	4	6	2	3	2	2	1	1	1	1	1
L_1DRJNS	21	14	13	1	1	1	1	1	1	2	3	1	1	1	1	1	1	0	1	1
L_1DRPK9	45	9	8	3	4	4	2	4	0	0	1	0	1	21	5	2	0	0	0	2
L_1DRWZN	45	14	4	3	8	6	4	5	3	0	1	2	1	3	5	3	3	2	2	1
L_1DT5MK	29	10	10	1	4	2	1	6	0	6	3	0	1	4	1	0	1	0	0	1
L_1DTXCG	45	15	0	8	7	3	4	4	3	2	2	2	2	2	3	3	2	4	2	2
L_1DW71W	19	13	13	2	0	2	1	0	1	2	1	1	1	0	1	1	1	1	1	1
L_1DZF0Y	54	15	1	2	12	3	2	3	1	3	2	3	3	5	4	3	3	6	4	4
L_1F2FDP	37	14	5	5	5	5	3	4	2	1	0	2	2	3	3	2	1	1	1	2
L_1F2Z3L	48	15	1	2	12	3	3	3	3	2	3	3	3	3	3	3	3	5	2	1
L_1F424J	29	14	8	4	3	3	3	4	1	1	1	1	2	2	2	1	1	2	0	1
L_1F8B9B	50	15	0	4	11	3	2	4	2	2	3	4	3	4	3	2	3	3	3	4
L_1F8MP1	48	15	0	2	13	3	3	3	3	3	3	3	3	3	3	3	3	2	3	2
L_1F9QRM	54	15	0	3	12	3	3	3	5	3	3	6	3	3	2	2	4	4	2	3
L_1FFX3T	54	15	1	0	14	3	3	3	3	3	3	4	3	3	3	3	3	1	8	3
L_1FKKW0	45	14	2	6	7	3	3	3	3	2	2	2	2	4	3	2	0	9	1	2
L_1FKWKN	48	15	0	4	11	3	3	3	2	2	3	3	3	3	3	3	4	2	4	2
L_1FMJGJ	30	10	7	4	4	2	2	2	3	0	0	1	3	5	5	2	0	1	0	0
L_1FP9Z1	40	15	3	5	7	4	3	3	1	3	2	1	3	3	3	2	2	1	2	2
L_1FQ0TY	31	14	8	2	5	4	2	5	0	3	3	1	1	1	1	1	1	2	3	1
L_1FRG3V	35	11	5	1	9	3	3	3	3	3	3	0	2	3	3	3	0	1	0	0
L_1FRL67	42	14	3	4	8	6	3	3	1	3	3	3	2	3	2	3	2	1	0	2
L_1FRPHM	41	14	1	7	7	3	3	3	4	3	3	2	2	2	2	2	3	2	0	2
L_1FTRXD	45	14	3	2	10	3	4	3	5	3	4	2	1	2	3	0	3	3	1	3
L_1FVFHR	50	15	1	3	11	3	3	3	3	4	4	6	2	3	3	3	1	2	3	2
L_1FX25N	41	15	3	7	5	5	4	4	2	2	2	3	1	2	2	3	2	2	1	1
L_1FYGG6	43	14	2	5	8	4	4	4	2	3	3	2	2	3	3	3	0	2	1	2
L_1G1F7F	46	15	2	5	8	3	3	3	7	3	3	4	2	2	3	2	1	2	1	2
L_1G1JV2	44	15	3	4	8	4	2	3	2	3	3	3	3	4	1	2	2	1	5	1
L_1G37Y5	55	15	1	4	10	4	3	3	2	1	2	2	2	3	3	3	5	7	6	4
L_1G3STJ	43	12	6	2	7	4	3	4	0	6	5	6	0	4	2	1	1	2	0	1
L_1G4G6Z	45	13	6	0	9	6	3	4	3	0	0	1	3	4	7	3	1	1	3	1
L_1G7WD9	31	14	6	7	2	4	2	2	2	3	2	2	1	2	1	1	2	1	1	0
L_1G8QM2	36	14	4	8	3	2	1	2	2	2	3	2	2	5	5	2	0	1	1	2
L_1GDKJB	32	10	7	4	4	4	8	7	3	0	0	0	0	1	2	1	2	2	0	2
L_1GF8CC	57	15	0	1	14	3	3	3	4	3	2	5	3	3	3	3	5	4	4	4
L_1GHN38	45	15	1	4	10	4	3	2	2	3	3	3	3	3	3	3	3	2	1	2
L_1GJ6L7	35	15	6	5	4	4	2	2	1	3	5	2	1	3	2	1	1	2	1	1
L_1GKKC5	45	14	1	6	8	5	2	3	3	4	4	2	2	2	2	3	3	3	0	2
L_1GL637	53	15	3	2	10	5	3	3	2	1	1	4	3	3	2	1	5	4	6	5
L_1GQHGD	55	15	0	3	12	3	2	3	4	3	3	4	2	3	2	4	5	5	4	3
L_1GRL9C	29	15	12	1	2	2	1	1	1	3	7	1	1	1	1	1	1	1	1	1
L_1GT421	43	15	3	4	8	4	3	4	3	2	2	3	1	3	4	3	2	2	1	1
L_1GT5W0	44	15	0	6	9	3	3	3	3	3	3	3	2	2	3	3	2	2	2	2
L_1GT9H9	44	15	1	7	7	4	3	3	2	4	3	4	2	2	3	2	2	1	2	2
L_1GTM6C	43	15	5	3	7	4	4	5	3	3	1	1	1	5	3	2	2	2	1	1
L_1GV9DS	44	15	0	8	7	3	3	3	2	2	2	4	3	3	4	2	2	2	2	2
L_1GVKKG	50	14	1	4	10	4	4	4	4	2	2	2	2	3	3	3	4	5	0	4
L_1GWQC3	40	15	1	8	6	3	3	3	2	2	2	2	3	3	2	2	3	2	1	2
L_1H1D40	43	14	2	6	7	6	2	2	3	2	2	2	2	4	3	3	3	1	0	3
L_1H205M	35	15	3	7	5	4	3	2	2	3	3	2	2	2	2	3	2	1	1	1
L_1H5ZXB	42	15	1	8	6	5	2	2	1	2	2	3	2	2	3	3	3	2	2	3
L_1H74WP	44	15	0	6	9	3	3	3	2	3	3	3	2	2	2	3	3	3	2	2
L_1H94TR	39	14	3	5	7	3	2	2	3	2	3	3	2	3	4	2	3	1	0	1
L_1HF5RZ	44	15	1	6	8	3	3	3	3	3	5	3	2	2	2	3	2	2	1	2
L_1HGX87	43	15	3	2	10	4	3	3	3	3	3	2	3	3	3	3	1	2	1	1
L_1HHMLP	50	15	1	5	9	6	4	4	4	3	2	3	2	3	2	2	2	1	4	3
L_1HJ1T0	37	15	4	7	4	5	3	3	1	2	2	2	2	1	3	2	1	2	2	1
L_1HQ85M	34	13	4	6	5	4	2	2	1	2	2	1	3	3	3	2	2	3	0	0
L_1HR6L2	33	15	4	8	3	3	2	3	1	2	1	2	2	3	2	2	2	1	2	1
L_1HTC81	44	15	1	4	10	3	3	3	3	3	3	3	3	3	2	3	2	1	2	2
L_1HVM3Q	42	15	4	3	8	3	4	4	2	3	4	3	2	3	3	1	1	1	1	2
L_1HVRQN	40	15	3	6	6	3	3	3	2	3	4	2	2	2	1	2	2	1	1	4
L_1HXFZN	46	15	1	4	10	3	2	2	3	3	3	2	3	3	3	3	3	5	1	2
L_1J49JM	48	15	1	5	9	2	2	2	2	3	5	4	3	4	5	2	1	4	3	3
L_1J49PD	46	15	2	6	7	5	2	3	2	2	2	4	2	2	3	1	4	1	4	4
L_1J7H69	46	15	1	4	10	4	3	3	3	2	3	3	3	3	4	3	2	1	2	2
L_1J7ZLY	49	13	2	2	11	7	2	3	5	3	3	3	3	4	3	3	3	0	0	2
L_1JJ6C9	47	15	1	2	12	3	3	3	3	3	3	4	3	3	2	3	3	1	3	2
L_1JK3F6	42	15	1	6	8	3	3	3	3	3	3	3	2	2	2	3	1	2	2	2
L_1JKR0C	46	15	4	4	7	4	4	4	2	3	2	1	1	6	5	2	1	2	3	1
L_1JQRKL	30	9	9	2	4	2	7	3	0	4	4	0	0	1	1	2	0	0	0	1
L_1JT4F9	43	15	2	3	10	3	2	3	3	3	3	3	3	3	1	3	2	2	1	3
L_1JTTMN	47	14	1	3	11	4	3	3	3	3	3	3	3	3	3	2	2	0	5	2
L_1JY21Z	42	15	0	10	5	2	2	2	3	3	4	2	2	2	3	2	2	2	4	2
L_1K0X0V	42	15	2	8	5	2	2	2	2	3	3	1	2	2	5	1	4	2	4	2
L_1K1NDD	35	13	5	5	5	2	2	2	1	3	3	0	1	7	4	1	2	2	0	3
L_1K23RD	47	15	2	6	7	5	4	4	4	2	2	4	3	2	4	1	2	1	2	2
L_1K4JGL	50	15	0	3	12	3	3	3	2	3	3	2	3	4	3	4	2	4	3	3
L_1K4Q4T	50	15	1	7	7	5	2	4	3	2	2	2	2	7	5	3	2	3	1	2
L_1K74HF	43	14	4	1	10	4	4	3	3	1	1	4	3	3	3	2	3	1	0	3
L_1K7K5P	47	15	0	7	8	6	3	4	3	3	3	3	2	2	2	2	2	3	2	2
L_1K9VBT	44	15	1	5	9	3	2	3	3	3	3	2	3	2	3	2	4	3	1	2
L_1KHTMV	50	15	0	3	12	3	3	3	3	2	3	3	3	4	3	4	3	2	4	2
L_1KJKHR	45	13	3	6	6	9	4	4	2	2	3	3	2	2	2	1	5	0	2	0
L_1KPWC7	42	14	2	2	11	3	3	3	3	3	3	3	3	3	3	2	3	0	1	2
L_1KQX44	39	14	3	4	8	3	3	3	2	3	2	3	3	3	3	1	2	1	0	2
L_1KRGCL	18	8	12	1	2	1	0	1	1	4	7	0	1	0	1	0	2	0	0	0
L_1KSDD1	39	15	1	10	4	4	2	3	2	3	2	2	2	3	2	2	2	1	2	2
L_1KSG41	36	13	5	5	5	7	3	5	0	2	1	2	2	3	2	1	1	3	0	2
L_1KTQ8V	42	15	2	6	7	3	3	3	2	3	3	2	2	2	2	1	4	1	4	2
L_1KWXXS	27	14	9	4	2	4	2	1	3	1	1	2	1	0	1	1	2	2	1	1
L_1KYZ9D	48	14	4	1	10	8	3	5	3	0	1	3	3	4	3	2	3	5	1	1
L_1KZJLJ	48	15	1	4	10	5	3	3	4	3	3	3	2	3	3	2	4	2	1	2
L_1L257K	47	15	1	7	7	5	2	2	2	4	4	3	2	5	3	3	2	1	2	2
L_1L2N01	46	15	1	2	12	3	3	3	3	3	3	2	3	3	3	3	3	1	2	3
L_1L304W	23	7	10	3	2	2	0	0	1	0	0	0	1	2	6	9	0	0	0	2
L_1L3NXG	45	12	11	2	2	12	16	1	1	1	1	0	1	2	1	2	1	0	0	1
L_1L4C4X	46	14	3	3	9	7	4	4	3	2	2	1	3	3	3	3	3	1	0	2
L_1L7K0T	46	15	1	4	10	3	3	3	2	4	3	3	2	2	2	3	3	4	3	1
L_1LB14H	40	9	6	3	6	3	9	4	0	0	0	0	0	8	4	2	0	2	2	3
L_1LCJ4K	38	13	5	3	7	5	3	3	3	2	2	1	4	4	2	3	1	1	0	0
L_1LDYTB	37	14	7	3	5	3	2	3	8	1	1	1	2	2	3	3	1	1	0	1
L_1LFWNQ	31	11	9	2	4	0	1	5	5	6	2	0	1	2	0	1	3	0	1	1
L_1LG7ZW	35	15	4	7	4	2	2	2	3	3	3	2	2	3	2	2	1	1	1	1
L_1LH5VB	41	15	1	7	7	3	3	3	2	3	3	2	3	3	2	2	2	2	2	1
L_1LM1H9	42	15	1	6	8	3	3	3	2	2	2	2	3	3	3	2	3	3	2	1
L_1LN01J	43	15	0	8	7	3	3	3	2	3	3	3	2	2	2	2	2	2	4	2
L_1LP984	40	15	2	7	6	3	3	3	3	2	2	2	3	2	4	2	2	1	2	1
L_1LRKZZ	38	15	7	2	6	5	3	3	3	4	4	2	1	1	1	2	1	1	1	1
L_1LVKWY	40	13	4	6	5	2	2	2	0	3	3	2	2	4	8	1	1	3	0	2
L_1LWLQ8	43	15	2	4	9	3	3	3	1	3	3	3	1	3	3	2	2	2	4	2
L_1M5QWS	40	14	1	7	7	3	2	2	3	3	3	2	2	3	4	3	0	2	2	2
L_1M68N5	45	15	2	2	11	3	3	3	4	3	3	3	3	3	3	1	3	2	1	2
L_1M8Z88	47	15	0	4	11	3	3	3	4	3	3	3	3	3	3	3	2	2	2	2
L_1M9TX2	42	14	3	4	8	5	3	3	1	3	3	2	2	3	4	2	3	2	0	1
L_1MH5M0	43	15	3	4	8	3	2	1	2	4	4	4	1	3	3	2	2	1	4	3
L_1MH5MX	44	14	3	5	7	5	3	3	2	2	2	2	3	5	5	3	1	0	2	1
L_1MNLXL	42	15	4	4	7	3	3	3	2	2	2	2	3	4	6	3	1	1	1	1
L_1MNLXX	38	15	2	9	4	3	3	4	2	2	2	2	2	1	2	3	2	2	1	2
L_1MQ741	44	15	2	6	7	6	3	3	2	3	4	3	2	2	2	1	2	3	2	1
L_1MT765	53	15	1	4	10	4	4	4	3	2	2	3	3	3	2	1	6	5	2	4
L_1MTYZH	39	14	3	6	6	5	2	3	2	3	2	1	2	3	3	3	2	1	0	2
L_1MXYCR	36	15	6	6	3	5	1	2	1	4	4	1	2	2	2	1	1	1	2	2
L_1MYJ9D	40	15	4	3	8	3	3	3	4	3	3	1	2	3	2	3	1	2	1	1
L_1MZPY3	42	15	2	7	6	2	2	2	2	3	3	1	2	3	5	2	3	1	2	4
L_1N3K5S	46	15	1	3	11	3	2	3	2	3	3	3	1	3	3	3	3	2	4	3
L_1N4TY0	41	15	1	11	3	4	2	2	5	2	4	1	2	2	2	2	2	2	2	2
L_1N6GLJ	41	15	3	5	7	5	1	3	2	2	3	3	1	4	3	6	2	2	2	1
L_1N9XCN	45	15	4	3	8	2	3	3	1	5	4	2	1	5	3	1	3	4	2	1
L_1NC4V8	42	8	8	2	5	0	2	7	0	0	0	0	2	13	6	4	1	3	0	0
L_1NF9V1	38	11	6	3	6	9	0	4	0	2	3	1	2	5	4	5	1	2	0	0
L_1NJMQZ	41	14	2	5	8	3	3	3	4	2	2	3	3	3	3	2	2	1	0	2
L_1NS6HC	46	14	2	1	12	3	3	3	1	3	3	3	3	4	2	3	4	3	0	3
L_1NSWGF	47	14	2	3	10	4	4	4	3	2	0	3	3	4	4	2	3	3	1	2
L_1NW5CZ	42	13	6	2	7	4	1	1	2	0	1	2	1	6	5	6	3	3	0	3
L_1NY09Z	38	11	9	0	6	6	3	3	1	1	1	0	3	11	1	3	0	0	0	1
L_1NZGWR	29	14	5	10	0	2	2	2	2	2	2	2	2	2	2	1	1	0	1	1
L_1P1MTY	42	11	7	3	5	1	3	2	1	4	5	2	1	14	7	2	0	0	0	0
L_1P2X89	53	14	3	2	10	4	3	3	2	4	3	3	1	3	3	2	9	8	0	1
L_1P2YXH	30	15	11	1	3	1	1	1	1	4	5	2	1	1	1	1	1	1	3	1
L_1P44ZP	59	15	1	1	13	3	3	3	5	1	3	4	3	3	3	2	7	6	4	4
L_1P4DXN	31	13	6	7	2	5	2	2	4	2	0	1	2	2	2	0	1	1	2	1
L_1P4JX9	40	13	3	6	6	5	4	4	3	0	3	3	2	2	2	2	1	0	2	2
L_1P5N85	41	13	6	2	7	6	3	3	1	3	5	5	0	2	1	1	1	3	0	2
L_1P82KJ	41	14	6	3	6	2	4	3	7	2	3	1	6	4	2	1	1	1	1	0
L_1PCGGR	45	15	6	5	4	4	2	2	4	4	12	2	1	1	1	2	2	1	1	1
L_1PG691	28	9	10	2	3	2	1	2	0	4	7	1	0	0	0	1	1	0	0	4
L_1PGN2C	29	15	10	2	3	3	1	1	4	1	1	3	1	2	2	1	1	1	1	1
L_1PGS5J	44	15	2	4	9	4	3	3	4	2	3	3	3	3	3	1	2	1	2	2
L_1PLCWV	25	9	9	2	4	3	2	5	1	5	3	0	0	2	0	1	0	0	0	1
L_1PN239	38	11	7	1	7	5	1	1	0	3	4	4	0	4	5	1	0	0	2	7
L_1PPWY2	50	15	0	5	10	5	4	4	3	2	2	4	2	4	3	2	3	3	2	3
L_1PQY4V	39	15	2	7	6	3	3	3	2	3	2	2	3	3	2	2	2	2	1	1
L_1PWXSD	41	15	3	5	7	3	3	4	4	2	2	2	2	4	3	1	1	3	1	2
L_1PX7NQ	40	15	2	7	6	4	3	3	2	3	3	3	2	2	2	2	1	2	1	2
L_1PY8JG	46	14	1	5	9	4	4	4	2	3	3	3	2	3	2	2	0	3	4	2
L_1Q1DGR	47	15	2	3	10	4	4	3	5	1	3	3	3	3	3	2	2	1	3	2
L_1Q235S	40	15	1	9	5	3	3	3	2	2	2	2	2	4	3	2	2	2	1	2
L_1Q46PV	40	15	3	4	8	3	3	3	3	2	1	1	3	3	3	3	2	2	2	1
L_1Q57YV	50	15	0	1	14	3	3	3	3	3	3	3	3	3	3	3	3	3	4	2
L_1Q5BBF	51	15	0	5	10	4	3	3	4	2	3	3	2	2	2	2	3	5	4	4
L_1Q8RX3	31	14	4	7	4	4	2	3	2	2	2	1	2	3	3	2	2	0	1	1
L_1Q9ZZT	34	15	3	7	5	3	3	3	2	2	2	2	2	3	2	3	2	1	1	1
L_1QCPCZ	31	9	7	4	4	2	3	2	2	0	0	0	4	8	4	2	0	0	1	0
L_1QDZ8S	40	15	1	8	6	3	2	2	2	3	2	2	3	3	3	3	2	1	2	2
L_1QJHJH	39	14	3	4	8	2	3	3	3	1	2	3	3	3	3	2	3	2	0	1
L_1QKVV0	46	15	0	5	10	3	3	3	2	3	3	3	2	2	2	3	3	2	4	3
L_1QR65D	40	14	4	2	9	3	2	3	5	3	3	2	3	3	4	3	0	1	1	1
L_1QRY72	47	14	2	0	13	4	3	3	3	3	3	3	3	3	3	3	1	4	0	3
L_1QSJ9G	33	14	5	8	2	4	2	2	1	4	2	1	2	2	1	0	2	1	2	2
L_1QT6J2	56	15	1	4	10	3	3	2	4	3	3	5	2	3	3	2	7	8	1	2
L_1QT6QG	38	14	3	7	5	3	3	3	2	5	2	2	1	2	2	2	3	2	1	0
L_1QTFPX	38	14	3	7	5	3	3	3	5	2	2	2	3	2	2	2	1	1	0	2
L_1QY72Y	35	15	4	8	3	3	2	2	1	3	4	2	2	2	2	2	1	1	2	1
L_1QZK06	34	11	5	3	7	6	3	3	2	2	3	3	1	5	4	2	0	0	0	0
L_1R31YF	47	15	0	6	9	4	3	3	2	2	2	4	2	3	2	3	3	3	4	2
L_1R806P	45	15	0	7	8	3	3	2	3	3	3	2	2	5	3	2	2	2	2	3
L_1R85KX	46	14	3	6	6	7	2	3	3	2	2	2	1	1	0	2	4	2	5	6
L_1RFDJW	42	14	2	3	10	3	3	3	1	3	3	3	2	3	3	2	3	3	0	2
L_1RLL4M	40	13	4	5	6	5	1	2	1	3	2	4	0	4	2	2	3	2	0	4
L_1RRXPR	50	15	2	2	11	5	3	3	1	3	3	3	2	3	3	2	4	1	6	3
L_1RS0F9	29	14	10	3	2	1	1	1	4	1	1	0	2	2	5	1	1	2	1	1
L_1RVDDH	62	15	1	3	11	5	4	4	4	2	3	6	1	2	2	3	6	5	5	5
L_1RW23H	38	9	9	3	3	1	0	2	0	2	2	1	1	11	13	5	0	0	0	0
L_1RWM95	55	13	3	3	9	5	0	0	1	5	7	4	2	3	2	2	4	3	3	9
L_1RWMKV	46	15	5	2	8	1	1	3	3	2	3	5	3	5	6	4	2	1	1	1
L_1RXZLK	43	14	4	4	7	5	4	5	3	2	2	3	2	0	1	2	4	1	1	3
L_1RZJ93	42	15	2	5	8	3	2	1	3	3	2	3	3	4	3	2	3	2	2	1
L_1S13XV	35	14	6	3	6	4	3	3	2	4	4	1	0	1	1	2	2	3	1	1
L_1S23M0	26	9	8	4	3	2	2	6	0	3	2	0	1	3	0	2	0	0	1	0
L_1S4QNT	55	12	3	0	12	8	4	4	4	0	0	5	3	4	3	4	4	4	0	3
L_1S7WM3	41	15	2	5	8	4	3	3	2	1	3	3	2	3	2	3	2	1	3	2
L_1S872B	38	15	4	4	7	3	3	3	3	2	1	3	1	2	1	1	2	3	3	2
L_1SBPWF	25	13	9	5	1	2	2	0	1	1	0	1	1	2	2	1	2	1	1	3
L_1SCR2X	16	9	13	2	0	1	0	0	2	1	0	0	2	1	0	1	1	1	1	0
L_1SFYP8	48	15	0	8	7	5	4	4	3	2	2	3	2	2	2	2	4	4	2	2
L_1SP6H5	47	15	0	5	10	3	3	3	3	3	4	3	2	2	2	2	3	2	4	3
L_1SVXGH	45	15	1	6	8	5	3	3	2	3	3	3	3	2	2	2	1	2	4	2
L_1T20XQ	38	14	4	6	5	5	2	2	2	1	0	3	3	3	4	2	1	2	1	2
L_1T2J0J	39	14	3	4	8	3	3	3	3	2	3	3	2	3	3	2	1	2	0	1
L_1T2PMK	40	14	4	3	8	3	3	3	3	1	1	1	3	4	4	2	2	3	0	2
L_1T4F1B	37	14	3	6	6	3	3	3	1	2	2	2	3	3	2	2	0	3	1	2
L_1T8M68	41	14	2	7	6	4	3	4	4	2	2	2	3	3	2	1	2	2	2	0
L_1TM3BR	39	15	0	11	4	3	3	3	2	3	2	2	2	2	2	2	2	2	2	2
L_1TNSMG	36	15	3	8	4	2	3	2	3	2	3	2	2	2	3	2	1	1	1	2
L_1TNWJS	53	14	3	3	9	5	4	5	1	0	2	2	2	4	1	3	7	4	4	4
L_1TQCHQ	44	15	3	2	10	3	3	3	3	2	2	1	3	3	3	3	1	4	4	1
L_1TQJTF	38	14	1	10	4	4	2	2	2	2	3	3	2	3	2	2	2	0	2	2
L_1TRSN6	43	14	3	6	6	2	2	3	2	3	2	5	2	5	4	4	1	1	2	0
L_1TRVNM	37	15	3	7	5	3	3	3	2	3	3	2	2	2	2	2	1	2	1	1
L_1TVYJY	36	15	4	6	5	3	3	3	2	3	3	2	2	2	2	1	1	1	1	2
L_1TW5K1	31	10	8	0	7	3	4	4	3	1	1	1	3	3	3	0	0	0	0	0
L_1TY2X5	48	15	1	4	10	4	2	2	3	3	4	3	4	3	3	2	3	1	2	4
L_1TZB99	42	14	3	4	8	6	3	3	1	3	3	4	1	2	2	3	2	2	0	3
L_1V2CMY	38	14	3	5	7	3	3	3	2	3	3	2	3	2	3	2	2	1	0	1
L_1V4PJF	33	10	7	4	4	4	2	2	1	0	0	3	1	11	4	2	0	0	0	2
L_1V548M	26	14	8	6	1	2	2	2	2	2	1	1	1	3	2	1	1	1	0	1
L_1V561L	41	15	2	8	5	4	2	3	2	3	4	4	2	2	2	2	2	1	1	2
L_1V6V18	36	15	5	8	2	1	2	2	1	1	2	2	2	3	2	7	1	1	2	2
L_1V70RM	35	13	4	5	6	3	2	2	2	3	3	1	2	4	2	3	0	0	3	1
L_1V93YX	40	15	4	5	6	4	1	2	2	3	4	1	2	3	3	1	1	4	2	2
L_1VBM28	40	14	4	4	7	3	2	2	3	1	2	3	1	7	4	2	5	1	3	0
L_1VCN0Q	40	14	4	6	5	2	2	2	3	3	3	1	2	7	4	2	2	0	1	1
L_1VCW75	39	15	5	6	4	3	2	2	3	6	5	2	2	1	2	1	1	2	1	1
L_1VD1D1	34	14	7	5	3	2	3	2	1	3	8	2	1	2	1	2	0	1	1	1
L_1VH304	48	15	2	1	12	3	3	3	5	1	2	4	3	3	3	3	3	3	1	3
L_1VK3HZ	39	15	2	8	5	2	2	2	3	4	4	2	2	2	2	1	3	1	3	2
L_1VL5DT	39	15	5	4	6	3	2	2	4	2	1	2	3	5	4	4	1	1	1	1
L_1VMXJ2	37	14	3	9	3	2	2	2	6	2	2	2	2	3	3	2	0	2	1	1
L_1VRSGX	36	13	3	6	6	2	2	3	3	3	3	3	2	2	2	2	1	3	0	0
L_1VZ1NH	32	15	6	6	3	2	1	1	3	2	1	2	1	2	2	1	3	3	1	2
L_1VZV1N	47	15	2	5	8	5	2	3	3	3	1	6	1	4	2	2	2	4	2	3
L_1W0P3V	20	13	11	3	1	2	3	2	1	1	1	1	1	1	0	1	1	0	2	1
L_1W0WX5	46	14	4	2	9	4	5	5	1	4	4	3	2	3	3	1	2	3	1	0
L_1W1DWR	35	15	3	9	3	3	2	2	1	1	1	2	2	3	3	2	2	2	2	2
L_1W28ZQ	29	14	13	0	2	1	1	1	1	7	5	1	1	1	1	1	1	1	0	1
L_1W319L	51	14	2	2	11	3	3	3	5	1	0	3	3	4	5	2	5	4	3	2
L_1W46JW	48	15	0	4	11	4	3	3	2	3	3	3	3	3	2	3	3	4	2	2
L_1W5W35	52	14	4	1	10	4	3	3	4	1	1	3	5	6	3	1	5	6	0	2
L_1W65QW	31	11	9	2	4	2	0	0	1	6	5	1	1	1	1	3	2	0	0	3
L_1W6Y9T	40	15	5	3	7	3	3	2	1	3	4	3	2	3	5	1	1	1	1	2
L_1W6Y9X	31	8	9	3	3	0	0	0	0	6	13	2	0	3	1	2	0	0	2	1
L_1W77ZX	36	15	1	12	2	2	2	2	2	2	2	2	2	2	2	2	3	1	3	2
L_1W7V4T	41	15	1	7	7	2	3	3	2	3	3	2	3	3	3	2	1	2	2	2
L_1W9YPD	34	15	4	7	4	3	2	2	2	2	2	3	1	1	1	3	2	3	1	2
L_1WJXZQ	47	15	1	2	12	3	3	3	3	2	3	3	3	3	3	3	3	4	1	2
L_1WMVGT	37	4	12	0	3	0	0	1	0	0	0	11	0	11	14	0	0	0	0	0
L_1WP1CQ	38	14	3	7	5	2	3	0	4	3	2	3	2	2	1	2	4	2	1	2
L_1WP4XB	46	15	0	6	9	2	3	3	3	2	2	2	3	3	3	2	3	3	5	2
L_1WRLVJ	41	15	0	9	6	3	3	3	2	2	2	2	3	3	3	2	2	2	2	2
L_1WZ0CX	27	10	9	3	3	2	0	2	1	4	6	1	0	3	0	2	0	0	1	1
L_1X211T	33	14	5	5	5	6	3	3	0	1	1	4	2	2	2	2	1	1	2	3
L_1X2WT9	42	15	1	11	3	2	2	2	5	2	2	2	2	4	2	2	2	5	2	1
L_1X7X83	41	15	1	8	6	3	3	3	4	2	2	2	3	1	3	2	2	2	2	2
L_1XBF1F	47	15	0	7	8	3	2	2	3	4	3	4	2	4	4	2	3	2	2	2
L_1XC67Q	39	15	4	8	3	5	3	6	1	2	2	2	2	2	1	2	2	2	1	1
L_1XDK2T	47	15	0	5	10	3	3	3	3	2	3	3	4	3	3	2	2	2	2	4
L_1XGSC6	40	15	0	10	5	3	3	3	2	3	3	2	2	2	2	2	2	2	2	2
L_1XK45N	37	13	3	9	3	2	2	2	2	4	6	2	2	2	1	2	2	4	0	0
L_1XLC41	32	14	3	11	1	2	2	2	2	2	2	3	2	2	1	2	2	2	1	0
L_1XN0F0	48	14	4	2	9	7	3	3	5	3	4	4	2	3	1	1	2	4	0	1
L_1XNX1V	21	14	10	5	0	2	2	2	1	1	2	1	2	1	1	1	1	0	1	1
L_1XRCNX	34	13	4	6	5	3	2	2	3	2	2	1	3	3	3	1	2	0	0	2
L_1XS5DS	39	13	4	4	7	4	4	4	0	2	2	1	3	3	3	2	1	2	0	4
L_1XV6BF	42	15	1	11	3	5	2	2	2	2	2	2	1	4	2	2	2	2	2	5
L_1XW8R5	45	15	2	5	8	4	3	3	1	2	2	2	3	2	3	4	2	1	4	5
L_1XYMQ2	42	14	3	4	8	3	2	1	3	4	4	3	1	3	4	2	3	2	0	2
L_1Y02P4	39	14	5	3	7	4	3	3	3	4	3	2	1	4	2	1	1	2	0	1
L_1Y13S4	46	15	1	7	7	2	2	2	3	2	2	3	3	4	7	3	2	2	1	3
L_1Y2MWV	38	14	6	2	7	2	3	3	1	5	4	3	1	3	3	1	1	0	1	2
L_1Y2R0X	34	15	3	10	2	2	2	2	2	3	3	2	2	2	2	2	2	1	1	1
L_1Y2RP9	32	15	9	3	3	1	1	1	1	2	4	1	2	4	4	2	1	1	1	1
L_1Y39RP	27	10	9	2	4	7	3	3	5	1	0	2	0	0	1	1	1	0	0	2
L_1Y3H35	33	12	7	3	5	4	4	4	1	0	0	1	2	3	1	5	2	2	0	1
L_1Y4JJY	35	13	5	5	5	5	3	5	2	0	1	1	2	3	2	3	0	2	2	1
L_1Y5TRB	39	15	3	7	5	4	3	3	3	2	4	1	2	2	2	2	1	2	1	2
L_1Y76G2	39	13	5	1	9	3	3	2	4	3	3	3	3	4	4	0	1	1	0	1
L_1Y7ZL4	34	15	5	7	3	3	2	2	2	3	4	2	2	2	1	2	1	1	1	1
L_1YCB5B	35	14	5	4	6	3	3	3	2	3	3	3	1	2	2	1	1	1	0	2
L_1YDZHN	31	15	2	12	1	3	2	2	2	2	2	2	2	2	2	2	2	1	2	1
L_1YF7HZ	38	14	4	5	6	2	2	3	1	0	1	2	3	4	3	1	4	2	2	3
L_1YP5BL	42	15	1	7	7	4	3	3	2	2	3	3	2	2	2	2	3	3	1	2
L_1YPRHF	37	14	5	4	6	4	3	4	0	2	2	2	3	3	1	1	1	3	1	2
L_1YQY15	40	14	5	2	8	4	2	3	3	0	1	2	3	4	3	4	1	1	3	1
L_1YRP1J	42	15	2	7	6	4	2	3	3	2	3	2	1	2	2	1	5	2	4	2
L_1YTTMH	30	12	6	7	2	2	2	2	2	6	7	1	2	2	2	0	1	0	0	1
L_1YV2WB	39	15	4	3	8	2	3	3	3	3	3	3	2	3	3	1	1	2	1	1
L_1YYJR7	41	15	1	7	7	2	3	3	3	3	3	2	3	2	2	3	2	2	1	2
L_1Z0SF4	33	14	2	12	1	2	2	2	2	2	2	2	2	2	3	2	2	2	0	1
L_1Z1FSK	39	15	1	9	5	2	2	2	3	3	3	2	2	3	2	3	2	2	1	2
L_1Z1QXS	40	14	1	7	7	3	2	3	3	2	2	2	3	3	3	0	3	2	2	2
L_1Z24YK	33	14	4	8	3	3	3	3	2	2	2	2	2	2	2	2	1	1	1	0
L_1Z35ZD	31	13	4	7	4	3	2	3	2	0	0	2	2	2	2	3	2	3	1	1
L_1Z376X	29	15	6	9	0	1	1	2	1	2	2	1	2	2	2	2	1	1	2	2
L_1Z456D	42	15	1	8	6	3	4	3	2	2	2	4	2	3	2	2	1	2	3	2
L_1Z5D6Q	31	14	5	8	2	3	2	2	1	2	0	2	3	2	2	1	1	2	1	2
L_1Z9Z8J	44	14	1	5	9	3	3	3	2	2	2	2	3	3	2	3	4	4	0	3
L_1ZBZ28	42	15	1	6	8	3	2	2	2	3	3	3	3	3	3	1	2	3	2	2
L_1ZCRCS	45	14	2	5	8	4	3	3	3	2	2	4	2	4	4	2	4	2	0	1
L_1ZDJ97	46	15	0	5	10	3	3	3	4	2	2	3	3	3	3	2	3	2	3	2
L_1ZF2W8	43	15	1	5	9	2	3	3	3	1	2	2	3	3	3	2	3	3	3	2
L_1ZK5XT	40	15	3	5	7	3	3	3	2	3	4	2	2	3	3	2	1	1	1	2
L_1ZKQ61	40	15	3	7	5	4	2	2	2	2	2	2	1	4	3	3	1	1	4	2
L_1ZL82Q	37	7	11	2	2	2	0	0	0	11	19	0	0	1	2	1	1	0	0	0
L_1ZLFPP	22	14	12	3	0	1	0	1	2	1	2	1	1	2	1	1	1	1	1	1
L_1ZMJ6N	45	14	3	1	11	3	3	3	4	3	1	3	3	3	3	3	2	1	0	5
L_1ZN57X	35	15	6	5	4	4	2	3	2	2	1	1	1	4	3	1	2	2	1	1
L_1ZNGXL	39	15	1	9	5	3	2	2	3	2	2	2	3	4	4	2	2	1	2	2
L_1ZNPKM	33	14	4	7	4	4	3	3	2	2	1	2	1	2	1	3	0	2	2	2
L_1ZQ01M	48	14	4	3	8	6	1	2	0	4	3	2	1	3	2	1	8	4	3	4
L_1ZQTJX	39	15	4	5	6	2	3	2	3	2	1	1	2	4	4	3	3	2	1	1
L_1ZT0T0	41	14	4	4	7	5	3	3	2	3	4	2	1	2	0	2	1	1	3	5
L_1ZVQ77	44	15	1	4	10	3	3	3	3	3	3	1	3	3	2	3	2	2	3	2
L_1ZW6M6	39	12	6	3	6	1	9	5	2	0	1	0	2	3	4	2	4	4	0	1
L_1ZYT68	41	14	5	5	5	4	2	2	2	2	2	1	3	5	7	3	1	1	0	1
L_200B33	46	15	0	7	8	3	3	3	2	2	2	4	2	2	2	2	4	3	4	3
L_203QPK	32	13	5	7	3	2	2	2	4	2	2	1	2	3	2	3	0	0	1	1
L_205MB7	45	15	2	2	11	3	3	3	3	1	1	3	2	3	2	3	4	3	4	3
L_208GFN	46	15	2	6	7	3	3	3	2	8	3	3	2	4	2	2	2	1	2	1
L_209M52	31	14	6	7	2	2	2	2	1	3	4	1	2	2	2	1	1	2	0	1
L_209V7W	41	15	3	5	7	3	3	3	3	2	2	1	3	3	2	2	1	1	5	2
L_20CJS0	34	15	4	9	2	2	2	2	4	1	2	4	2	2	2	2	2	1	1	1
L_20GKZF	37	15	5	5	5	2	3	2	4	3	4	1	1	3	1	2	2	1	1	2
L_20KWPP	31	14	6	7	2	2	2	1	2	2	4	0	3	2	2	2	1	1	1	1
L_20MKNY	33	15	5	7	3	4	3	3	2	2	1	2	2	2	1	1	2	2	1	1
L_20TGGX	39	15	3	7	5	5	3	3	2	2	1	2	2	3	2	2	1	3	1	2
L_20VCP0	43	15	2	6	7	3	3	3	2	3	2	2	2	4	3	5	1	2	1	2
L_20YJ6D	36	15	3	9	3	3	2	2	1	2	2	2	2	4	3	1	2	2	2	1
L_20Z32S	21	15	14	1	0	1	1	1	1	2	1	1	1	1	1	1	1	1	1	1
L_20ZL6B	42	14	3	6	6	2	2	3	3	2	2	6	1	2	2	5	3	3	0	1
L_2124CC	35	13	7	4	4	7	3	3	4	1	1	1	2	2	2	2	0	0	1	1
L_213256	34	14	5	4	6	3	3	3	3	1	0	2	3	2	3	2	1	1	1	2
L_213498	28	13	10	0	5	3	0	1	1	1	3	3	1	4	4	1	1	0	1	1
L_2142NN	39	15	3	7	5	2	2	2	2	3	5	2	3	1	3	2	2	3	1	1
L_214TCK	40	14	6	2	7	3	3	3	1	1	2	0	2	5	5	1	4	3	1	1
L_2160KX	33	13	9	4	2	2	2	2	1	8	5	1	1	1	1	1	0	0	1	2
L_218JZS	33	14	8	3	4	5	2	2	1	1	1	1	3	6	4	0	1	1	2	1
L_21BXZQ	43	15	0	9	6	3	4	4	2	3	2	3	2	2	2	2	2	3	2	2
L_21DSMD	41	15	2	8	5	2	2	1	2	4	4	3	2	2	3	2	2	2	4	1
L_21G378	45	14	2	5	8	4	2	3	4	2	1	2	4	2	3	3	4	4	0	2
L_21JM89	42	15	3	3	9	3	3	3	2	2	1	4	3	3	3	3	2	3	1	1
L_21MZGS	36	13	7	4	4	7	3	4	2	1	1	2	0	2	1	1	1	5	0	2
L_21NZGX	34	15	6	4	5	3	2	3	1	3	3	1	2	2	1	1	2	1	1	3
L_21R2ZQ	37	9	7	4	4	2	2	13	0	4	2	2	0	3	0	4	1	0	0	0
L_21SPZK	39	14	4	5	6	3	3	3	1	1	0	4	2	2	1	2	4	2	2	4
L_21SV2K	47	15	0	7	8	4	2	3	2	2	2	2	2	2	3	3	3	4	5	3
L_21SV2Q	42	15	0	8	7	2	2	2	3	3	3	2	2	2	3	2	3	3	2	3
L_21TDLC	40	15	1	9	5	3	3	3	2	2	2	2	2	3	2	2	2	4	1	2
L_21XCB4	38	15	1	10	4	3	2	2	3	2	2	2	2	2	2	2	2	3	3	1
L_21XV60	56	15	1	5	9	5	1	2	6	3	3	4	2	2	2	3	7	5	2	4
L_21Z0PQ	40	15	0	10	5	3	2	2	2	2	2	2	2	3	3	2	3	2	3	2
L_2200SM	54	15	2	1	12	3	3	3	3	1	1	4	2	3	4	3	6	7	3	3
L_220P9Y	37	15	4	8	3	2	2	2	2	2	2	3	2	6	3	2	1	1	1	1
L_220TH9	31	14	5	8	2	2	2	2	0	2	2	1	2	3	1	2	3	1	1	2
L_22291V	38	14	2	8	5	2	3	2	2	3	3	2	2	3	1	2	2	4	0	2
L_2251CZ	11	7	15	0	0	0	0	0	0	1	1	0	0	1	1	0	1	0	1	1
L_2263KF	37	15	3	9	3	2	2	2	2	2	2	1	3	3	6	2	1	2	1	2
L_2274VD	56	15	0	4	11	4	2	2	3	4	3	6	3	3	3	2	5	5	2	4
L_227RQF	36	11	6	3	6	4	0	2	0	5	6	2	1	4	1	2	3	5	0	0
L_228L80	35	14	4	6	5	3	2	2	1	2	2	3	1	3	2	2	3	1	0	3
L_228VR3	37	15	3	8	4	4	3	3	1	2	2	2	2	2	2	3	1	1	2	2
L_228X6V	45	15	2	6	7	5	2	3	2	1	1	2	3	4	4	3	2	2	4	2
L_22C0XY	37	15	2	10	3	4	3	2	2	1	2	2	2	2	2	2	3	1	2	2
L_22DCZM	39	15	0	11	4	3	2	2	2	2	2	2	3	2	3	2	2	2	3	2
L_22HN05	36	14	5	4	6	4	2	3	2	3	2	1	1	3	2	3	1	1	0	3
L_22JT0R	41	15	1	7	7	3	2	2	2	3	3	3	3	3	3	2	2	2	1	2
L_22KW53	41	15	1	7	7	3	3	3	1	3	3	2	2	2	2	3	2	2	3	2
L_22L9PF	39	15	4	6	5	5	3	3	2	2	3	1	2	2	2	2	1	1	4	1
L_22P0HV	37	15	1	11	3	2	2	2	3	3	2	3	2	2	2	2	2	2	2	1
L_22Q5B6	41	15	1	8	6	3	2	2	2	3	3	3	2	2	2	2	4	3	1	2
L_22R1WL	36	15	4	6	5	3	2	3	1	2	1	2	3	3	2	2	1	1	2	3
L_22VTH9	36	15	4	8	3	3	4	4	2	2	2	2	2	2	2	2	1	1	1	1
L_22YWD7	34	14	4	7	4	3	2	3	2	3	3	2	2	2	2	2	0	1	1	1
L_230LQH	40	14	6	4	5	3	6	7	2	1	1	2	2	3	3	2	1	0	1	1
L_2324TK	36	13	4	4	7	3	3	3	2	1	2	3	3	3	3	2	1	0	0	2
L_234MYP	42	15	0	8	7	3	3	3	2	3	3	3	2	2	2	2	2	2	3	2
L_2357H9	42	15	0	8	7	3	3	3	3	2	2	2	3	3	3	2	2	2	2	2
L_235N80	42	15	2	7	6	4	3	3	3	2	2	4	1	2	2	2	2	4	1	2
L_235NNR	39	14	2	8	5	5	2	3	2	3	3	2	1	3	2	2	2	2	0	2
L_238HQP	41	15	1	9	5	2	2	2	2	2	2	3	2	3	5	2	3	3	1	2
L_23B0JJ	32	13	4	8	3	4	3	3	2	2	2	2	2	2	2	2	0	0	1	1
L_23BS26	37	14	2	11	2	6	2	2	2	2	3	2	2	2	2	2	2	2	0	1
L_23CBK6	38	15	4	8	3	2	1	1	1	5	6	2	2	2	2	5	2	2	1	2
L_23D6PR	35	15	3	8	4	3	3	3	2	1	2	2	2	2	2	2	3	1	2	1
L_23FCK7	29	14	6	6	3	3	2	2	1	2	3	1	2	2	3	1	1	0	1	2
L_23GM2F	42	15	2	5	8	4	2	2	3	3	3	3	2	3	3	2	3	1	1	2
L_23H9K9	30	15	9	3	3	3	1	1	3	2	2	2	1	1	4	1	1	1	1	1
L_23HBSQ	41	14	4	2	9	6	4	4	3	5	3	2	1	2	1	3	1	3	0	3
L_23K7ZZ	35	14	3	8	4	2	2	2	2	3	3	3	3	2	2	1	2	2	0	1
L_23KXQM	39	15	5	4	6	3	2	2	1	3	3	4	1	5	5	2	1	2	1	1
L_23KYHX	31	13	5	8	2	2	2	2	2	3	4	2	1	2	1	2	2	0	0	1
L_23MSV5	30	13	7	5	3	2	2	2	1	4	3	0	2	3	2	1	0	1	1	1
L_23NL6P	33	12	8	4	3	4	1	0	2	6	5	1	2	2	2	1	1	0	0	1
L_23PF1C	32	15	8	5	2	2	1	1	1	3	2	1	1	6	2	2	1	2	1	1
L_23WWFZ	38	15	4	6	5	4	2	2	1	1	1	4	3	2	2	2	3	3	1	2
L_23ZTQX	44	15	2	7	6	4	3	4	2	2	1	2	2	4	2	4	2	4	1	2
L_241STN	47	14	3	3	9	3	4	4	3	0	1	7	3	3	3	1	4	2	2	2
L_243ZJZ	33	14	7	4	4	2	2	2	1	4	3	2	3	4	1	1	1	1	1	0
L_2452L0	38	13	4	4	7	3	4	4	3	0	0	2	3	5	3	2	2	1	1	2
L_248VKP	49	15	0	5	10	2	2	3	3	3	3	3	2	2	2	3	4	4	5	3
L_24CTLQ	42	15	2	5	8	3	2	2	2	3	4	2	3	3	3	3	3	2	1	1
L_24HJCB	41	14	3	5	7	4	4	4	2	1	0	3	2	3	3	3	2	2	1	2
L_24KCYK	44	15	2	4	9	3	3	3	3	3	1	2	2	3	2	3	4	4	2	1
L_24YKKT	40	15	2	6	7	3	3	3	3	2	1	2	3	3	3	2	2	2	1	2
L_24ZVWG	31	11	5	6	4	3	2	2	2	2	2	1	2	7	5	3	0	0	0	0
L_2538N4	41	15	2	9	4	2	2	2	2	4	4	2	2	4	4	1	2	2	1	2
L_254MTV	45	15	1	6	8	4	3	4	2	2	3	4	1	2	2	3	3	4	2	2
L_256LDX	38	15	2	9	4	2	3	3	4	2	2	3	2	2	2	2	2	1	1	2
L_257037	41	15	1	8	6	3	2	3	2	2	3	3	3	2	4	2	2	1	2	2
L_25BPVF	39	15	6	7	2	2	2	1	2	1	1	1	2	7	7	2	1	1	2	2
L_25DH8F	38	14	2	7	6	2	2	3	3	2	2	2	3	3	3	1	3	2	0	2
L_25F8P7	35	14	3	10	2	2	2	2	2	4	4	2	2	2	1	2	1	2	0	2
L_25HQNT	45	15	0	9	6	4	3	3	2	2	2	2	2	3	2	4	2	2	5	2
L_25KHRP	42	15	1	7	7	3	3	3	3	2	1	2	2	2	2	3	3	4	2	2
L_25KY9G	33	15	8	5	2	2	2	2	1	1	1	1	2	7	3	2	1	1	1	1
L_25M12C	39	15	1	11	3	2	2	2	2	2	2	2	3	4	4	2	1	2	2	2
L_25P6B9	43	15	0	7	8	3	3	3	2	2	3	3	3	3	3	2	2	2	2	2
L_25T3SJ	41	15	1	7	7	3	2	2	3	3	3	3	3	2	3	2	2	2	1	2
L_25T7XR	45	15	0	7	8	2	2	2	4	3	3	3	2	3	3	2	2	3	4	2
L_25W9N9	42	15	0	8	7	3	2	3	3	3	3	2	3	2	2	2	3	2	2	2
L_25WNB1	44	14	2	4	9	6	2	2	2	3	3	3	1	3	3	3	3	3	0	2
L_2619D7	46	15	1	4	10	3	3	3	4	2	2	3	3	1	3	3	3	2	4	2
L_263DTC	37	14	2	7	6	3	2	3	2	2	2	3	2	4	3	3	0	1	2	2
L_264N43	34	15	4	9	2	1	2	2	2	1	1	2	2	4	2	2	2	1	3	2
L_265JRC	41	15	0	9	6	3	2	2	3	3	3	3	2	2	2	3	2	2	2	2
L_266BD1	39	15	1	9	5	3	3	3	2	2	2	3	2	2	2	2	3	2	1	2
L_26MBQJ	42	15	0	9	6	2	3	3	2	3	2	3	2	2	2	2	2	2	4	3
L_26PD3H	37	15	3	7	5	2	2	3	3	2	2	3	2	2	3	2	1	1	3	1
L_26SDQW	33	15	6	6	3	1	2	1	4	2	3	2	2	2	3	1	2	1	1	1
L_26TD90	30	13	4	6	5	3	4	3	3	2	2	2	2	3	2	2	1	1	0	0
L_26Y4PS	37	11	6	1	8	3	4	3	3	0	0	3	4	4	4	1	2	0	0	1
L_26Z55F	36	15	4	7	4	4	3	2	2	2	3	1	2	2	2	1	3	1	1	2
L_270XNR	38	14	2	7	6	3	3	3	2	2	2	2	3	3	2	2	1	3	0	2
L_271V4Q	42	15	0	9	6	3	3	3	3	2	2	2	2	2	2	2	3	2	4	2
L_2750XG	30	14	5	9	1	2	2	2	2	3	2	2	2	2	1	1	1	0	2	1
L_276LHJ	38	15	2	10	3	2	2	2	3	2	2	2	3	2	2	2	2	1	5	1
L_276WP0	37	15	4	5	6	3	3	3	2	2	3	2	1	3	2	2	3	1	1	1
L_27825V	37	14	3	6	6	3	2	2	3	2	2	3	3	3	3	2	2	0	1	1
L_278NMH	36	13	2	9	4	3	2	2	2	3	2	2	2	4	3	2	2	0	0	2
L_27G8K7	42	15	0	10	5	2	2	2	2	3	4	3	2	2	2	2	2	3	4	2
L_27H0MP	36	15	3	7	5	3	3	2	2	3	1	3	3	2	2	2	2	2	1	1
L_27H4LW	36	15	5	4	6	3	3	3	2	1	2	1	3	3	2	3	1	2	1	1
L_27K37D	36	15	5	7	3	6	3	3	2	2	1	2	2	2	1	2	1	2	1	1
L_27K7RZ	41	15	5	7	3	3	2	2	2	1	1	2	2	8	6	2	1	2	1	1
L_27M9SW	31	14	5	8	2	2	2	3	2	2	3	1	2	2	2	1	2	1	0	1
L_27R604	37	14	7	5	3	3	2	3	10	1	1	2	2	2	1	1	1	2	0	1
L_27T2YR	34	13	5	5	5	4	3	3	2	3	3	2	1	2	1	2	1	0	0	2
L_27T6PZ	35	12	7	3	5	6	4	4	0	2	3	1	1	3	2	2	1	0	0	1
L_27WZ41	37	14	2	8	5	5	3	3	2	2	2	2	2	4	3	1	2	2	0	2
L_2816KY	34	15	8	3	4	6	3	3	1	1	1	1	2	2	2	3	1	1	1	1
L_2821JN	36	15	4	7	4	4	3	3	2	2	3	1	2	2	1	2	2	2	1	1
L_285G43	35	15	3	10	2	2	2	2	2	4	3	2	2	2	2	2	2	1	1	1
L_285L67	35	15	3	10	2	4	2	2	3	2	2	2	2	2	2	2	2	1	1	1
L_286RL5	33	15	4	9	2	2	3	3	2	2	2	2	2	2	2	2	1	1	1	1
L_28B2TR	42	15	1	6	8	3	3	3	2	2	3	2	2	3	3	3	2	1	3	2
L_28BFFC	41	14	2	5	8	3	2	3	2	1	0	2	3	3	3	3	4	3	2	2
L_28D196	49	15	8	3	4	1	1	1	1	1	1	2	2	7	7	1	1	8	8	2
L_28F10X	28	14	7	7	1	3	2	2	2	2	1	1	2	2	2	1	1	1	0	1
L_28F1R2	39	14	2	7	6	2	2	2	2	3	3	0	2	4	3	3	3	1	2	2
L_28F3TF	35	14	5	4	6	1	2	2	1	3	3	0	1	2	3	1	3	3	2	3
L_28FX5P	40	14	1	11	3	2	2	3	2	2	2	2	2	2	2	2	5	0	5	2
L_28JWKQ	41	15	2	7	6	3	3	3	2	2	1	2	4	4	2	2	2	1	4	2
L_28MFX7	36	14	4	7	4	1	2	2	3	3	2	2	2	2	2	5	3	0	1	1
L_28NYQ2	41	15	1	9	5	2	2	2	4	3	2	4	2	3	2	2	3	2	1	2
L_28PVHB	40	15	2	6	7	4	3	3	2	2	3	2	2	3	3	3	1	2	2	1
L_28Q66W	31	7	12	1	2	0	0	0	0	10	14	0	2	1	1	0	0	0	1	1
L_28TFLT	41	15	3	4	8	3	3	2	3	2	3	5	2	3	3	2	3	1	1	1
L_28WB6Z	43	15	1	6	8	3	3	3	1	3	3	3	2	2	2	2	4	2	3	2
L_28X4VM	42	15	2	8	5	2	2	2	2	3	3	2	1	2	4	2	3	6	1	2
L_28Z4RQ	39	12	6	2	7	5	3	7	3	0	0	1	3	0	4	2	2	1	1	3
L_29113R	51	15	1	3	11	3	3	3	2	3	3	3	2	3	2	3	5	4	6	1
L_291WTG	24	11	11	2	2	3	1	2	1	2	5	0	1	1	1	1	0	1	0	0
L_292W27	49	14	3	3	9	4	3	4	4	2	0	7	3	2	2	1	4	4	1	3
L_2943Y0	17	5	11	2	2	0	2	0	0	0	0	1	0	2	5	0	7	0	0	0
L_2951WH	40	14	2	9	4	3	2	2	2	4	5	4	2	2	2	2	1	0	2	2
L_296V8Z	23	12	12	1	2	1	1	1	2	4	5	0	1	1	1	1	1	0	0	1
L_29G9J8	43	15	8	2	5	1	1	1	2	2	1	1	1	4	5	7	6	6	1	1
L_29JCXQ	55	15	1	4	10	5	3	3	3	1	2	3	2	3	2	2	3	9	6	3
L_29JLLY	38	15	6	3	6	5	3	3	1	4	2	2	2	3	1	1	1	3	1	1
L_29KTTS	36	15	7	3	5	1	1	2	4	1	1	1	5	5	4	2	1	1	4	2
L_29L4G5	49	15	0	6	9	3	2	2	2	2	3	5	3	3	3	2	4	5	2	3
L_29NNR4	44	15	2	5	8	3	2	2	3	3	3	3	2	2	2	1	1	4	4	4
L_29S9GS	42	15	1	8	6	4	3	2	3	2	2	4	1	2	2	3	3	2	2	2
L_29SMTH	36	15	3	9	3	4	1	3	2	2	1	2	1	2	3	2	2	2	2	2
L_29TGJR	41	15	0	10	5	2	2	2	3	2	2	2	3	3	3	2	4	2	2	2
L_29TGTT	45	15	0	5	10	2	3	3	2	3	3	3	3	3	3	2	3	3	2	2
L_29TLBN	40	15	0	11	4	4	2	3	2	2	2	3	2	2	2	2	2	2	3	2
L_29W3YK	40	15	0	10	5	2	2	2	2	3	3	3	2	2	2	3	2	3	2	2
L_29Y94L	31	10	10	1	4	1	1	1	1	0	0	0	0	9	2	3	6	6	0	1
L_29ZF5M	37	15	4	8	3	6	2	2	2	3	3	2	2	2	2	2	1	1	1	1
L_2B05H0	41	15	2	7	6	4	3	3	2	3	1	2	2	2	2	1	2	3	4	2
L_2B259P	46	15	4	3	8	3	3	3	1	1	1	6	2	2	4	4	4	2	1	4
L_2B4197	42	15	0	10	5	4	3	2	2	2	2	4	2	2	2	3	2	2	3	2
L_2B4L9T	42	15	0	9	6	2	2	2	3	2	2	2	3	3	3	4	2	2	3	2
L_2B58NP	39	15	0	11	4	2	2	3	2	2	2	2	2	2	2	3	2	3	2	3
L_2B5XZJ	38	15	1	11	3	2	2	2	4	2	3	2	2	2	2	2	2	2	3	1
L_2B6CQR	40	15	2	6	7	3	3	3	2	2	2	2	3	3	2	3	3	2	1	1
L_2B96KK	41	15	1	8	6	4	2	2	3	2	2	2	2	3	3	2	3	1	3	2
L_2BCQ7Z	39	15	0	11	4	2	2	2	2	3	3	3	2	2	3	2	2	2	2	2
L_2BGM82	31	14	7	4	4	2	1	1	0	4	5	2	1	2	3	2	1	3	1	1
L_2BH59Y	37	15	3	8	4	4	3	3	2	2	2	3	1	2	2	2	2	2	1	1
L_2BNZ8T	43	15	2	6	7	4	2	2	4	3	3	4	2	2	3	2	2	3	1	1
L_2BTBH3	40	14	3	8	4	2	2	2	0	2	2	2	3	6	6	3	1	1	2	2
L_2BWX2T	41	15	1	10	4	3	2	2	2	3	4	1	2	2	2	2	2	2	5	2
L_2BX8LG	37	15	2	11	2	2	2	2	2	2	2	2	2	5	3	2	2	1	1	2
L_2C1P68	39	14	3	4	8	3	3	3	3	3	3	3	2	2	1	2	3	0	2	1
L_2C4S24	21	10	11	2	2	0	0	2	3	5	1	1	1	2	0	1	1	0	1	0
L_2C4SBK	31	15	7	6	2	2	1	2	1	4	4	2	2	1	1	2	1	2	1	1
L_2C8196	33	15	2	12	1	2	2	2	2	3	2	2	2	2	2	1	2	2	2	1
L_2C8QVT	47	13	4	4	7	5	2	3	5	1	1	4	0	5	4	2	2	2	0	6
L_2CCZDJ	39	14	4	5	6	4	3	3	2	2	2	1	2	2	1	3	4	4	0	1
L_2CD3TJ	37	14	2	8	5	3	2	2	3	3	3	3	2	2	2	2	1	2	0	2
L_2CDCYW	36	15	2	10	3	2	2	2	2	3	3	2	2	2	2	2	3	2	1	1
L_2CDJZN	37	15	1	11	3	3	3	3	2	2	2	2	2	2	2	2	2	2	2	1
L_2CF6XS	38	15	3	8	4	2	2	2	2	3	4	2	2	3	4	2	2	1	1	1
L_2CFX97	31	14	6	6	3	3	2	2	2	1	1	2	2	4	3	2	1	0	1	1
L_2CHNZ7	36	13	5	5	5	3	2	2	4	1	1	1	4	0	4	2	2	2	3	0
L_2CLMXR	35	15	4	8	3	4	3	3	2	2	1	2	2	2	2	1	2	1	1	2
L_2CQTJN	31	15	5	8	2	3	2	2	1	2	1	2	2	3	2	1	2	1	1	2
L_2CSNSF	38	15	1	10	4	2	2	2	2	3	2	2	2	3	2	2	1	3	3	2
L_2CVCKS	36	15	2	10	3	2	2	2	2	3	3	2	2	2	2	2	3	1	2	1
L_2CXM6F	39	15	3	7	5	2	2	2	1	4	4	3	2	3	2	1	3	1	2	2
L_2CZ151	42	15	1	7	7	4	3	3	2	2	3	2	2	3	2	3	2	2	1	3
L_2CZC5B	39	15	2	9	4	5	2	3	2	2	1	3	2	2	2	3	1	2	2	2
L_2CZVYM	35	14	5	7	3	5	2	2	4	2	3	2	1	2	2	2	1	0	1	1
L_2D380K	42	15	5	3	7	3	1	1	2	4	4	2	1	1	1	2	4	3	5	3
L_2D40FG	53	12	4	4	7	3	2	5	0	6	2	3	0	1	2	0	5	14	3	2
L_2D47GG	33	14	5	9	1	2	2	2	2	6	2	2	2	2	2	1	0	1	1	1
L_2D9DND	31	13	4	9	2	2	2	2	2	3	3	2	2	2	2	2	0	0	1	1
L_2DCTP0	38	15	4	5	6	3	2	3	2	3	3	2	2	4	3	2	1	1	1	1
L_2DH4KH	46	15	0	7	8	3	2	2	2	4	3	3	3	5	2	2	3	2	2	3
L_2DJJKV	34	15	3	10	2	3	1	1	2	2	2	2	2	2	3	2	1	2	2	2
L_2DJXWN	43	15	1	5	9	3	2	2	3	3	3	2	3	3	3	2	3	3	1	2
L_2DKF43	36	13	5	3	7	2	3	3	3	3	3	2	3	4	1	1	2	1	0	0
L_2DL1YZ	39	14	4	6	5	4	1	2	2	2	1	2	0	2	4	4	5	1	4	2
L_2DMSS3	27	14	9	5	1	1	1	1	1	4	2	2	2	2	2	1	1	0	1	1
L_2DMSSX	52	15	0	6	9	2	2	2	2	3	3	2	2	4	4	3	6	6	3	3
L_2DQ40X	30	14	8	4	3	4	1	1	1	3	2	2	1	2	3	2	1	1	0	1
L_2DR314	39	13	5	2	8	3	3	3	4	1	0	4	4	3	2	1	3	1	0	2
L_2DTVNL	31	14	6	7	2	2	2	2	4	2	0	1	1	2	1	1	3	2	2	1
L_2DTZV4	29	7	8	2	5	4	5	4	0	0	0	2	0	5	5	0	0	0	0	2
L_2DX1GK	21	12	13	0	2	1	1	1	1	1	3	0	0	3	1	1	1	1	0	1
L_2DYDHR	30	12	9	1	5	1	2	1	1	4	7	3	1	1	0	1	3	3	0	0
L_2DYFSX	19	4	13	0	2	0	0	0	0	12	5	0	0	0	0	1	1	0	0	0
L_2DZ106	34	13	3	9	3	4	2	2	2	2	2	2	1	3	3	2	0	2	0	2
L_2F0YKL	41	15	2	5	8	3	3	3	2	2	2	3	3	3	3	1	2	2	4	1
L_2F2TP8	36	15	5	5	5	4	3	3	1	2	1	2	3	3	2	2	2	1	1	1
L_2F7PLN	35	14	5	4	6	3	3	3	1	3	3	3	1	2	1	2	2	2	0	1
L_2F8SQZ	35	15	6	5	4	3	1	1	1	5	3	1	2	2	2	2	2	1	1	3
L_2FB1WW	44	15	0	6	9	3	3	3	3	2	2	3	3	2	3	2	2	3	2	3
L_2FBQLZ	24	15	12	2	1	1	1	1	1	1	1	1	2	3	2	1	1	1	1	1
L_2FBQRK	41	15	0	9	6	3	2	2	2	2	2	2	3	3	3	2	2	3	2	3
L_2FD8YZ	39	14	2	9	4	2	3	3	2	0	1	2	2	4	5	2	2	2	2	2
L_2FFJFT	32	14	9	1	5	5	3	3	1	1	1	2	1	5	4	1	0	1	1	1
L_2FKFHF	37	15	4	5	6	3	3	3	3	2	1	3	2	2	2	1	1	3	1	2
L_2FMCDB	35	15	4	5	6	3	3	3	2	3	3	3	2	2	2	2	1	1	1	1
L_2FMHLX	30	14	7	5	3	3	2	3	2	1	1	1	2	2	3	1	1	2	0	1
L_2FNVB8	35	15	4	7	4	2	2	2	1	2	2	2	3	3	5	3	2	1	1	1
L_2FS0NX	37	15	2	9	4	2	2	2	1	3	3	2	2	2	3	2	2	1	2	3
L_2FSBRK	31	14	2	13	0	2	2	2	2	2	2	2	2	2	2	2	0	2	2	1
L_2FSGBK	36	15	1	12	2	3	2	2	2	2	2	3	2	2	2	1	2	2	2	2
L_2FVQ77	38	15	2	8	5	3	3	3	2	1	2	2	2	2	3	2	2	2	3	1
L_2FVTWG	30	13	4	10	1	2	2	2	2	0	1	2	3	2	0	2	2	1	2	2
L_2FVW5R	31	15	8	3	4	4	3	3	1	2	2	1	1	3	2	1	1	1	1	1
L_2FXX83	36	13	3	8	4	5	3	3	2	2	2	3	2	2	2	1	2	0	0	2
L_2G4D1N	37	15	2	9	4	2	3	3	2	2	2	3	2	3	2	1	2	1	2	2
L_2G4V6T	35	15	3	10	2	2	2	2	4	2	4	2	2	2	2	2	2	1	1	1
L_2G852B	26	11	8	4	3	3	3	3	2	2	2	0	1	1	2	1	0	1	0	0
L_2G89G5	34	14	2	11	2	2	2	2	2	3	3	2	2	2	2	2	2	1	2	0
L_2G8K6R	39	14	4	5	6	4	4	2	1	3	3	2	1	2	1	2	0	2	3	5
L_2GBBSS	33	15	4	9	2	2	2	2	2	3	2	3	2	2	2	2	1	1	1	1
L_2GBD83	36	14	1	11	3	2	2	2	2	3	3	2	2	3	2	2	2	2	0	2
L_2GCMH4	38	14	3	6	6	2	3	3	2	0	1	1	4	3	3	2	2	3	2	2
L_2GF4MN	39	14	3	7	5	5	3	3	2	0	1	2	2	2	2	2	4	3	1	2
L_2GG25Q	31	15	6	6	3	2	2	2	1	3	1	2	2	2	1	1	1	1	3	3
L_2GH77J	35	14	5	7	3	6	3	3	2	2	2	2	2	2	1	1	0	2	1	1
L_2GHSTB	34	15	3	10	2	2	2	2	2	3	3	2	2	2	2	2	2	1	1	1
L_2GJ2CX	36	15	2	11	2	2	2	2	2	2	2	2	4	4	2	2	1	2	1	2
L_2GJTFZ	36	15	2	10	3	2	2	2	2	3	1	1	3	3	2	2	2	2	2	2
L_2GMH9G	32	14	7	2	6	4	3	3	1	2	3	1	2	4	0	1	1	1	3	1
L_2GMJ6N	43	15	1	8	6	3	2	2	4	2	2	3	1	3	5	2	3	2	2	2
L_2GMRPG	36	15	3	8	4	2	2	2	2	3	3	2	3	1	3	2	2	1	1	2
L_2GMVZ8	37	15	3	7	5	2	3	3	2	3	3	2	1	2	1	2	2	1	3	2
L_2GP7TK	34	15	4	8	3	3	2	2	2	2	2	2	1	3	3	2	1	1	1	2
L_2GPLXH	40	15	3	7	5	3	1	3	2	2	2	2	1	3	5	2	2	2	1	4
L_2GQLS2	35	15	4	7	4	3	3	2	2	2	3	2	2	2	2	3	1	1	1	1
L_2GQXXH	37	15	3	9	3	1	2	2	3	2	2	2	2	2	2	1	3	5	1	2
L_2GSK9K	34	14	7	5	3	1	2	2	2	5	3	1	1	2	2	5	1	0	1	1
L_2GTL40	31	14	4	10	1	2	2	2	3	2	2	2	2	2	2	2	1	1	0	1
L_2GVGKD	37	15	2	9	4	3	2	2	3	2	2	2	2	3	3	2	1	1	2	2
L_2GZCQX	41	15	3	5	7	4	3	3	3	3	3	2	1	2	2	2	2	1	4	1
L_2H1XBG	34	15	2	11	2	3	2	2	2	3	2	1	2	2	2	2	2	2	2	1
L_2H248P	36	14	3	8	4	3	2	2	4	2	1	2	2	2	2	3	2	3	0	1
L_2H38Z5	31	13	5	7	3	3	3	3	2	2	2	1	2	2	2	2	1	0	0	1
L_2H5KRF	38	14	4	6	5	6	0	2	2	1	2	3	3	3	3	2	1	2	2	1
L_2H5R0S	29	15	6	9	0	2	2	2	1	2	1	1	2	2	1	2	2	1	2	1
L_2H8YNS	37	14	2	9	4	2	2	2	3	2	2	2	2	4	3	3	2	0	2	1
L_2HC3CL	23	8	11	2	2	1	1	0	2	7	8	0	1	2	0	0	0	0	0	1
L_2HCLF6	29	15	8	5	2	2	2	2	1	3	3	2	1	1	1	2	1	1	1	1
L_2HFG6K	36	15	3	9	3	2	2	2	3	3	4	2	2	2	2	2	1	1	2	1
L_2HTZQS	32	14	6	5	4	3	2	3	3	2	2	1	2	2	1	3	1	0	1	1
L_2HV1CR	32	9	11	0	4	1	3	1	1	0	0	0	1	8	10	0	0	3	0	1
L_2HXDPY	35	15	3	11	1	2	2	2	2	2	5	2	2	1	1	2	2	2	1	2
L_2HZ2DC	30	13	5	8	2	3	2	2	2	2	2	2	2	2	3	0	1	1	0	1
L_2J17NW	29	13	7	6	2	2	2	1	2	7	4	2	1	2	2	0	1	1	0	1
L_2J1D5D	36	14	6	4	5	2	1	1	2	4	4	1	1	3	3	4	1	2	0	2
L_2J1J1L	38	14	3	5	7	3	2	1	3	3	3	0	2	2	3	2	3	3	1	2
L_2J1TZ3	33	14	4	8	3	2	2	2	3	2	3	3	2	2	1	2	0	1	1	2
L_2J21DT	31	15	7	4	4	2	2	4	1	1	1	3	3	4	2	2	1	1	1	1
L_2J288Q	26	10	8	4	3	6	2	2	1	0	2	1	2	4	5	1	0	0	0	0
L_2J49J9	29	11	7	3	5	2	3	3	2	1	1	0	3	3	3	2	0	0	0	1
L_2J4X0Y	34	13	6	6	3	2	1	1	2	2	2	1	2	3	6	5	0	0	1	2
L_2J94DD	33	15	7	5	3	2	2	2	2	3	5	3	1	1	1	1	1	1	1	2
L_2JBW3C	41	15	4	3	8	2	2	1	3	3	3	4	3	3	4	2	3	1	1	1
L_2JCSNC	38	13	2	8	5	5	3	2	3	3	2	3	2	2	2	2	0	2	0	2
L_2JFFYL	39	15	2	7	6	2	3	3	1	2	1	2	2	3	3	2	2	2	3	3
L_2JG9V3	35	15	3	9	3	2	2	2	3	1	2	3	2	2	2	1	2	1	3	2
L_2JGM8N	20	12	9	5	1	2	2	2	0	0	1	1	2	3	2	0	1	1	1	1
L_2JKBM1	36	15	4	6	5	3	3	3	1	2	2	3	1	2	1	3	1	2	2	2
L_2JKG74	48	15	5	2	8	3	1	2	1	1	3	4	1	5	4	1	7	2	3	5
L_2JPWNY	40	14	4	5	6	6	4	3	3	2	2	2	1	3	2	1	2	3	1	0
L_2JRBCP	32	14	5	7	3	2	2	2	3	3	2	2	2	2	3	1	1	1	0	1
L_2JY60Y	25	7	12	1	2	0	0	0	1	1	2	0	1	12	7	0	0	0	0	1
L_2JYW5M	22	8	9	4	2	0	2	5	0	0	0	0	2	7	2	1	0	0	1	2
L_2K4R8H	20	4	11	2	2	0	0	0	0	7	9	2	0	2	0	0	0	0	0	0
L_2K5C3Y	32	13	5	7	3	3	2	2	2	2	0	1	2	6	3	2	2	0	1	1
L_2K9MKV	27	12	8	4	3	2	1	1	0	3	2	1	0	1	0	3	2	4	2	1
L_2KBLK6	29	15	7	6	2	2	2	2	4	1	2	3	1	1	1	1	2	1	2	1
L_2KBTMP	33	15	4	8	3	3	3	3	2	2	2	2	1	1	1	2	2	2	1	2
L_2KCKK6	37	14	6	7	2	2	2	2	1	1	1	2	2	6	7	1	2	2	0	1
L_2KCQ7W	47	15	0	6	9	3	3	3	2	3	4	4	2	4	3	2	2	3	2	2
L_2KFN3N	40	15	4	4	7	3	3	3	1	3	2	4	2	2	1	1	4	3	1	2
L_2KG180	38	15	3	8	4	1	1	2	2	3	3	2	2	1	2	2	4	2	4	2
L_2KH2JZ	22	14	13	0	2	1	1	1	1	3	3	0	1	1	1	1	1	1	1	1
L_2KJJS4	30	7	9	1	5	5	1	0	3	6	10	2	3	0	0	0	0	0	0	0
L_2KLJDC	44	15	1	6	8	3	2	2	3	2	2	4	2	3	3	3	4	3	1	2
L_2KN191	35	15	4	8	3	3	1	1	4	2	2	2	2	2	2	3	2	1	1	2
L_2KPFNW	33	15	4	6	5	4	3	3	3	2	2	1	2	1	3	1	2	1	2	2
L_2KVB39	38	15	3	7	5	3	2	2	2	2	3	2	2	3	2	4	1	1	3	1
L_2KXCGY	40	15	0	10	5	3	3	3	3	2	2	2	2	2	2	2	2	3	2	2
L_2KZFFV	37	15	3	9	3	5	2	2	2	2	1	2	2	2	2	3	1	1	3	2
L_2KZFJF	35	15	4	7	4	2	2	1	3	3	3	2	2	3	2	2	1	2	1	1
L_2KZNNR	36	14	5	3	7	3	3	3	3	1	1	2	3	3	3	2	1	0	1	2
L_2L1QWP	34	15	2	10	3	3	2	3	2	2	2	1	2	2	2	2	2	3	1	2
L_2L2YG9	34	15	4	8	3	2	2	2	1	3	3	2	2	2	1	1	2	1	3	2
L_2L472N	39	15	0	11	4	2	2	2	2	2	2	2	3	3	3	3	2	2	2	2
L_2L5372	37	15	1	11	3	2	2	2	2	2	2	2	2	3	3	2	3	2	1	2
L_2L5PMF	39	15	1	10	4	2	2	2	2	3	3	3	2	2	2	2	1	2	4	2
L_2L5V1F	40	15	0	10	5	2	2	2	2	3	3	2	2	3	2	2	2	3	3	2
L_2L71NR	35	14	5	6	4	5	2	2	1	2	1	2	1	2	3	1	3	0	3	2
L_2L850T	34	15	3	10	2	2	2	2	2	2	2	2	2	3	3	2	2	1	1	1
L_2L87HX	31	14	3	12	0	2	2	2	2	2	2	2	2	2	2	1	2	2	0	1
L_2L8QR1	32	15	7	5	3	3	1	2	1	2	2	2	1	4	5	2	1	1	1	1
L_2L94V1	26	14	7	8	0	2	2	2	2	2	2	2	1	1	1	1	2	1	0	1
L_2LDLLT	32	15	3	11	1	2	2	2	2	2	2	2	1	2	2	2	3	1	1	2
L_2LDWSH	34	15	6	6	3	4	2	2	2	1	2	2	1	3	4	1	1	1	1	2
L_2LKXLF	39	15	0	11	4	3	3	3	2	2	2	2	2	2	2	2	3	2	2	2
L_2LLHLN	43	12	6	2	7	6	5	4	1	0	2	0	0	6	5	3	1	2	3	1
L_2LLY1Z	31	15	5	9	1	2	2	2	2	1	3	2	1	2	1	2	2	1	2	1
L_2LQ920	34	15	3	9	3	2	2	2	2	4	3	2	2	2	2	3	1	1	2	1
L_2LQQC5	44	15	2	4	9	5	3	3	2	3	3	2	2	3	3	2	1	3	3	1
L_2LSCC4	32	15	4	10	1	2	3	2	2	2	2	2	2	2	2	2	1	1	1	1
L_2LTTBN	36	15	3	8	4	2	2	2	2	3	3	2	2	3	3	2	1	2	1	1
L_2LWJ1Z	35	15	1	11	3	4	2	2	2	3	2	2	2	2	3	2	1	2	2	2
L_2LYMJB	32	15	3	12	0	2	2	2	2	2	2	2	2	2	2	2	2	1	1	1
L_2LYZ4G	37	15	2	9	4	2	2	2	3	3	3	3	2	2	1	2	2	2	1	2
L_2M1CP1	40	15	3	7	5	5	2	2	2	2	1	3	3	3	2	2	1	1	4	2
L_2M3R32	35	15	2	11	2	2	2	2	2	2	2	2	2	2	3	3	1	2	2	1
L_2M4B21	35	15	2	11	2	2	2	2	2	3	3	2	2	2	2	2	2	2	1	1
L_2M6J2T	35	14	3	8	4	2	2	2	3	2	3	1	4	2	2	2	2	1	0	3
L_2M8FMH	21	11	9	5	1	1	3	2	2	0	0	1	2	1	2	1	2	1	0	0
L_2M947Q	36	15	2	10	3	2	2	2	2	3	3	3	2	2	2	2	2	2	1	1
L_2MHFXZ	38	15	1	10	4	2	2	2	1	2	2	2	2	3	2	3	2	3	3	2
L_2MHNXX	35	15	1	13	1	2	2	2	2	2	3	2	2	2	2	2	1	2	2	2
L_2MHQN3	34	15	5	8	2	2	2	2	1	2	2	1	2	3	5	2	1	1	1	2
L_2MPTGK	35	15	3	9	3	2	2	2	2	3	3	1	2	2	2	1	2	1	3	2
L_2MTFXS	30	14	4	11	0	2	2	2	2	2	2	2	2	2	2	2	1	1	0	1
L_2MWVJ4	29	15	9	3	3	2	1	1	1	3	3	2	1	1	1	3	2	1	1	1
L_2MX2L7	33	15	4	9	2	2	3	3	2	2	1	2	2	2	2	2	2	1	1	1
L_2MX5ZQ	36	15	1	12	2	2	2	2	3	2	2	2	2	2	4	2	2	1	2	2
L_2MYP80	33	10	7	2	6	4	2	4	3	1	0	1	2	5	4	4	0	0	0	0
L_2MZFH3	36	14	6	2	7	3	3	3	3	1	1	1	3	4	3	0	2	2	1	1
L_2N07PW	38	15	3	8	4	2	4	4	2	3	3	2	1	2	2	2	2	1	2	1
L_2N1BM3	29	15	7	7	1	3	2	2	1	1	2	2	1	1	2	1	2	1	1	2
L_2N1G1F	36	13	5	2	8	4	3	3	1	2	2	3	0	3	3	3	1	1	0	3
L_2N1YDK	31	15	5	9	1	2	2	2	2	2	2	2	1	4	1	2	2	1	1	1
L_2N2P2Y	33	15	4	9	2	2	2	2	2	3	3	1	2	2	2	2	2	1	1	1
L_2N4WTK	33	15	3	11	1	3	2	2	2	2	2	2	2	2	2	2	2	1	1	1
L_2N7FQ2	35	15	2	11	2	2	2	2	2	3	3	2	2	2	2	2	2	1	2	1
L_2N99N4	35	14	2	11	2	2	2	2	2	2	2	2	2	4	3	2	1	0	2	2
L_2NC05F	34	15	5	6	4	2	2	2	3	3	3	2	3	2	2	1	1	1	1	1
L_2NDQHC	41	14	2	4	9	3	3	3	3	3	3	2	3	3	0	2	3	2	1	2
L_2NDW9D	37	15	3	8	4	4	2	2	2	3	1	1	2	2	2	3	3	2	2	1
L_2NDXQZ	39	15	2	8	5	3	3	3	4	2	2	2	2	2	3	1	2	1	2	2
L_2NGKM6	41	15	4	4	7	2	3	3	2	2	3	3	1	1	1	3	2	1	5	4
L_2NJFGD	26	12	10	2	3	2	1	1	1	4	3	4	0	1	2	1	0	1	0	1
L_2NK4J7	28	14	6	8	1	2	2	2	1	2	2	2	2	3	2	1	1	0	1	1
L_2NLXFK	32	13	4	8	3	3	3	3	1	2	2	2	2	2	2	2	0	1	2	0
L_2NNXP6	36	14	4	7	4	3	4	2	4	1	3	2	2	2	2	1	2	1	0	2
L_2NPFNC	45	15	0	6	9	3	3	3	2	2	2	2	3	3	4	2	3	3	3	2
L_2NQJCZ	33	13	6	5	4	3	2	2	1	1	1	2	5	3	3	2	2	0	0	1
L_2NR1WJ	34	15	3	10	2	2	2	2	2	2	2	2	3	2	3	2	2	1	1	1
L_2NRN8T	31	12	4	9	2	2	2	2	4	3	2	2	2	1	2	2	2	0	0	0
L_2NXMMP	39	15	3	7	5	2	2	2	2	3	3	1	1	5	3	2	2	2	1	3
L_2P28RB	34	15	4	8	3	3	2	2	2	3	2	2	2	3	1	1	2	2	1	1
L_2P2K6J	28	15	5	10	0	2	2	2	2	2	2	2	2	2	1	1	1	2	1	1
L_2P2V2H	35	15	5	5	5	3	3	2	2	1	1	2	2	3	1	3	1	1	2	3
L_2P36NP	32	14	4	9	2	3	2	2	2	0	1	3	1	2	2	2	2	1	2	2
L_2P5C51	32	14	4	9	2	2	2	2	2	3	3	2	2	2	2	2	0	1	1	1
L_2P8N51	25	15	11	3	1	2	2	2	3	1	1	1	1	1	1	1	1	1	1	1
L_2PHMWT	39	15	3	6	6	4	2	3	1	3	2	2	2	3	3	2	2	1	1	4
L_2PK9XF	38	15	1	10	4	2	2	2	3	3	2	2	2	2	2	1	3	2	3	2
L_2PL122	34	15	3	10	2	2	2	2	2	3	3	2	1	2	2	2	2	2	1	1
L_2PLHSR	32	14	4	10	1	2	2	2	2	2	2	1	2	2	1	4	2	1	0	2
L_2PPRF3	32	14	3	7	5	2	2	2	3	2	1	2	2	3	4	3	3	0	2	1
L_2PQ8B6	34	15	3	10	2	3	2	2	2	2	2	1	2	2	2	2	2	3	1	1
L_2PQKLG	45	15	0	8	7	3	3	4	2	2	2	3	2	2	2	2	4	4	2	3
L_2PRDH2	38	15	3	7	5	2	2	2	2	3	3	3	2	4	3	2	1	2	1	1
L_2PSB45	27	10	8	1	6	1	0	0	5	3	5	3	2	3	3	1	0	0	0	1
L_2PYYVV	40	15	2	5	8	4	2	3	4	1	2	3	3	4	3	1	2	2	2	3
L_2PZF17	41	13	2	6	7	4	3	3	2	0	0	4	2	2	2	2	4	3	3	2
L_2PZG9Y	33	13	3	9	3	3	2	2	3	2	3	2	2	1	2	2	2	2	0	0
L_2PZZ1H	35	14	7	2	6	3	3	3	1	4	4	3	1	1	1	2	1	1	0	2
L_2Q06R8	29	4	12	0	3	16	0	0	0	0	0	1	0	4	7	0	0	0	0	0
L_2Q2K20	44	15	0	9	6	4	2	2	2	3	3	2	2	2	2	2	4	4	3	2
L_2Q3NWJ	28	10	7	1	7	4	3	5	0	3	3	1	1	3	3	0	2	0	0	0
L_2Q7D9Q	33	14	2	7	6	3	2	3	2	3	2	2	2	2	3	3	1	3	0	2
L_2Q837J	34	13	4	6	5	3	2	3	2	0	1	2	2	4	3	1	0	3	2	2
L_2QC3LF	38	15	2	10	3	2	2	2	2	2	2	2	2	3	4	4	2	2	1	1
L_2QCQXZ	34	14	4	7	4	2	2	2	3	3	3	1	2	2	2	2	3	1	0	1
L_2QG1SP	40	15	2	6	7	2	2	2	3	3	3	3	2	3	3	2	3	1	1	2
L_2QG56Q	28	10	9	3	3	5	2	4	1	2	4	0	0	1	1	2	0	0	0	1
L_2QG5CQ	33	10	7	3	5	6	1	2	0	2	1	2	3	8	5	0	0	3	0	0
L_2QGNVF	42	11	7	1	7	8	3	3	0	1	1	9	3	4	1	2	0	7	0	0
L_2QLKH3	35	15	4	8	3	2	2	2	4	2	2	1	2	3	2	3	2	1	1	1
L_2QLQY5	40	14	3	5	7	2	2	2	3	3	3	5	3	3	3	2	2	1	0	1
L_2QPZ7Z	29	9	9	1	5	4	1	1	0	4	5	0	0	5	6	0	1	0	0	2
L_2QRP06	28	9	8	2	5	4	1	2	0	6	5	3	0	0	0	0	3	0	1	2
L_2QWKYF	36	14	2	9	4	2	3	3	2	2	3	2	2	2	2	2	1	0	3	2
L_2QXKBW	47	14	3	5	7	9	3	2	1	1	2	4	2	2	3	2	5	3	0	3
L_2R3MMR	38	15	2	9	4	2	2	2	2	3	2	3	2	3	2	2	1	2	4	1
L_2R5XF6	37	15	2	9	4	2	2	2	2	2	2	3	2	3	2	3	3	1	1	2
L_2R6PMH	40	15	2	6	7	2	2	2	2	1	2	3	3	3	3	3	3	3	1	2
L_2RCTBG	37	15	2	9	4	2	3	3	1	2	2	2	2	3	2	2	2	1	2	3
L_2RD7S9	43	15	2	6	7	2	2	2	5	3	3	3	2	2	4	1	3	3	1	2
L_2RJJM9	43	15	4	2	9	4	3	3	1	1	1	4	2	3	2	3	4	1	3	3
L_2RL1GG	39	14	4	3	8	4	3	3	2	1	1	3	2	3	3	3	0	3	1	2
L_2RMX13	34	14	2	11	2	3	2	2	2	2	3	2	2	2	2	2	2	0	1	2
L_2RQFJQ	37	15	2	10	3	2	2	2	2	1	1	2	2	2	2	2	3	4	3	2
L_2RQHKJ	44	15	0	7	8	3	3	3	2	2	2	2	2	2	2	3	3	3	5	3
L_2RQYH1	41	15	2	11	2	2	2	2	2	2	2	1	2	2	2	1	4	8	2	2
L_2RRZQ9	34	15	3	10	2	2	3	2	2	2	2	2	3	2	2	2	2	1	1	1
L_2RWP5X	35	15	2	11	2	2	2	2	2	3	2	2	2	2	3	2	2	2	1	1
L_2RXV74	35	15	3	9	3	2	2	2	3	2	2	2	2	3	3	2	1	2	1	1
L_2S05LH	29	14	6	8	1	2	2	2	2	2	2	2	1	1	1	2	1	3	0	1
L_2S0LWK	34	13	2	10	3	2	2	2	3	2	2	0	3	3	2	2	0	2	2	2
L_2S2GQ7	39	15	2	8	5	2	2	1	3	3	3	3	2	2	2	2	2	4	1	2
L_2S2SJ4	34	15	1	14	0	2	2	2	2	2	1	2	2	2	2	2	2	2	2	2
L_2S46KT	40	15	4	5	6	3	3	3	1	1	2	3	2	3	2	2	2	1	1	6
L_2S47BR	36	15	2	9	4	3	3	3	2	2	2	2	2	2	2	2	1	2	3	1
L_2S6G46	40	15	1	9	5	3	2	2	1	2	2	4	2	2	2	2	3	3	2	3
L_2S7BMS	38	15	0	12	3	3	2	2	2	2	2	2	2	2	2	3	2	2	3	2
L_2S91N1	38	15	1	10	4	3	3	3	2	2	2	1	2	2	2	2	3	2	2	2
L_2SB09M	32	14	3	11	1	2	3	2	2	2	2	2	2	2	2	2	2	1	0	1
L_2SCB3L	33	15	2	13	0	2	2	2	2	2	1	2	2	2	2	2	2	2	2	1
L_2SCSK8	33	13	2	10	3	2	2	2	0	3	5	2	2	2	2	2	2	3	0	2
L_2SD99M	28	15	6	8	1	3	2	1	2	2	2	2	2	2	2	1	1	1	1	1
L_2SH9KY	34	15	1	14	0	2	2	2	2	2	2	2	2	2	2	2	2	2	2	1
L_2SK0P7	34	15	6	6	3	2	3	2	2	4	4	2	1	1	2	1	2	1	1	1
L_2SQ1VR	29	14	3	11	1	2	2	2	2	3	2	2	2	2	2	2	0	2	1	1
L_2SSMCP	35	14	2	9	4	3	2	2	3	2	2	2	2	3	3	2	2	1	0	2
L_2SSXXJ	31	15	3	12	0	2	2	2	2	2	2	2	2	2	2	2	1	1	2	1
L_2STDF7	38	15	0	13	2	2	2	2	2	4	2	3	2	2	2	2	2	2	2	2
L_2STH3X	29	15	6	8	1	2	2	2	1	2	2	1	2	2	2	1	3	1	1	1
L_2SV98Y	44	15	1	5	9	3	3	3	3	2	2	1	2	2	2	3	4	3	3	3
L_2TB5SY	36	15	1	12	2	2	2	3	2	1	2	2	2	2	2	3	2	2	2	2
L_2TB9CJ	35	15	4	7	4	3	2	2	3	2	3	2	1	2	1	2	2	3	1	1
L_2TC5XF	33	14	5	7	3	4	3	3	2	1	1	2	2	2	2	1	2	1	0	2
L_2TF7VJ	39	15	0	11	4	2	2	2	2	3	3	3	2	2	2	2	2	2	2	3
L_2TG363	37	15	2	10	3	2	2	2	1	2	2	2	2	3	3	2	1	2	4	2
L_2TG54X	32	15	3	12	0	2	2	2	2	2	2	2	2	2	2	2	1	2	1	1
L_2THWDX	36	15	2	10	3	3	2	2	2	2	2	3	2	2	3	2	2	2	1	1
L_2TJZSK	33	14	4	8	3	3	2	2	1	3	5	2	2	2	2	2	2	1	0	1
L_2TM504	32	14	3	11	1	2	2	2	2	3	2	2	2	2	2	2	2	1	0	1
L_2TN7QL	42	13	7	1	7	7	1	4	1	3	3	0	1	6	0	6	1	3	2	1
L_2TQ02J	36	15	1	12	2	2	2	2	2	2	3	2	2	3	2	2	2	1	2	2
L_2TSB2F	30	15	5	10	0	2	2	2	2	2	2	2	2	1	2	2	1	1	1	1
L_2TWZMV	36	14	3	9	3	3	2	2	2	3	6	2	2	2	1	2	2	0	2	1
L_2TX9CM	33	15	3	11	1	2	2	2	1	2	2	2	2	3	2	2	2	2	1	1
L_2TYNK6	43	15	0	9	6	3	2	2	2	2	2	3	2	2	3	2	2	4	3	4
L_2TZNN0	36	15	6	6	3	2	2	2	1	1	1	1	3	6	4	2	2	2	1	1
L_2V45BX	33	15	3	11	1	2	2	2	2	2	2	2	2	2	3	2	1	1	2	1
L_2V7D9Z	36	15	2	11	2	2	2	2	1	2	3	2	2	2	4	2	2	1	2	2
L_2V7R7S	34	15	3	10	2	3	2	3	1	1	2	2	2	2	2	2	2	2	2	1
L_2V7YQL	33	14	4	8	3	2	2	2	2	2	1	2	3	3	3	2	1	2	1	0
L_2V9DGD	30	14	4	11	0	2	2	1	2	2	2	2	2	2	2	2	2	1	0	1
L_2VB5KX	35	15	1	13	1	2	2	2	2	2	2	2	2	2	2	2	2	1	3	2
L_2VCX2W	32	15	4	10	1	3	2	2	2	2	2	2	2	2	1	2	1	1	1	2
L_2VCXYH	33	15	4	10	1	4	2	2	2	2	2	2	2	2	2	2	1	1	1	1
L_2VF6BY	36	15	4	6	5	3	3	3	3	2	2	1	2	3	2	1	2	1	2	1
L_2VG8KK	35	15	4	8	3	2	2	3	1	2	2	2	2	4	2	3	1	1	2	1
L_2VGNPB	33	15	2	12	1	2	2	2	2	2	2	2	2	2	2	3	2	1	2	1
L_2VL9GT	31	15	6	7	2	2	2	1	2	2	3	2	2	3	2	1	1	1	1	1
L_2VM057	39	15	1	11	3	2	2	2	2	4	4	3	2	2	1	2	2	2	2	2
L_2VMVY4	26	14	7	5	3	3	1	1	1	2	2	1	1	1	2	2	3	2	0	4
L_2VMZPY	33	14	2	12	1	2	2	2	2	3	2	2	2	2	2	2	2	0	1	2
L_2VPWZR	39	15	1	11	3	4	2	2	2	2	2	2	2	2	4	1	3	2	2	2
L_2VQL4W	28	14	5	10	0	2	2	2	2	2	2	2	2	2	2	1	1	0	1	1
L_2VR70S	36	15	5	4	6	1	3	3	2	3	3	1	1	3	1	2	1	2	2	3
L_2VRLXN	33	15	3	11	1	2	2	2	2	2	2	2	2	3	2	1	2	1	1	2
L_2VS78X	32	14	3	11	1	2	2	2	2	2	2	2	2	3	2	2	1	0	2	1
L_2W26XF	30	14	4	11	0	2	2	2	2	2	2	2	2	2	2	2	1	0	1	1
L_2W60WL	34	15	4	8	3	3	2	2	1	2	3	1	2	2	4	2	2	1	2	1
L_2W817T	30	14	7	6	2	2	2	2	2	4	3	1	1	0	1	2	2	1	1	1
L_2WC55G	33	14	3	10	2	2	2	2	2	3	3	2	2	1	2	2	2	2	0	1
L_2WCFH5	38	15	1	12	2	2	2	2	2	2	2	2	2	2	2	2	2	1	5	3
L_2WDMZ3	32	15	5	8	2	2	2	2	3	1	1	2	2	2	2	2	1	1	3	1
L_2WGCVB	37	15	5	5	5	2	2	2	1	1	3	1	1	3	3	2	2	4	1	5
L_2WGYYV	37	15	1	11	3	2	2	2	2	3	3	2	2	2	2	2	1	2	3	2
L_2WJSXR	32	15	3	12	0	2	2	2	2	2	2	2	2	1	2	2	2	1	1	2
L_2WL68C	34	15	2	12	1	2	2	2	2	2	2	2	2	2	2	2	1	2	3	1
L_2WN8DS	32	15	5	8	2	2	2	2	1	3	3	2	2	2	2	2	1	1	1	1
L_2WNFTV	31	15	5	9	1	2	3	2	2	2	2	1	2	2	2	2	1	1	1	1
L_2WQ7HZ	34	14	2	11	2	2	2	2	3	2	3	2	2	2	2	2	2	0	1	2
L_2WSYN3	37	15	3	7	5	3	3	3	3	2	2	2	2	2	2	2	1	1	3	1
L_2WYN2F	34	15	3	10	2	2	2	2	3	1	2	3	1	2	2	2	2	2	1	2
L_2X1ZY8	33	15	5	8	2	2	1	1	2	4	3	2	2	2	2	2	2	1	1	1
L_2X61Q0	31	13	5	7	3	4	1	2	0	3	2	2	2	2	2	2	1	1	0	3
L_2X9N5C	32	13	4	9	2	3	2	2	4	2	2	2	2	2	2	2	0	1	0	1
L_2XB670	32	15	4	10	1	2	2	2	2	2	1	2	2	2	2	1	2	3	1	1
L_2XJ4Q9	36	14	6	2	7	3	3	3	1	4	3	2	1	2	3	1	4	1	1	0
L_2XKFP1	45	12	8	2	5	2	0	0	0	4	4	1	1	1	1	1	4	10	2	9
L_2XLWCJ	32	15	4	10	1	3	2	2	2	2	2	2	1	2	2	2	1	1	2	1
L_2XM564	39	15	5	6	4	2	1	1	2	2	5	2	3	3	6	2	1	1	2	1
L_2XMLHS	26	13	6	8	1	3	2	2	1	1	2	2	2	2	2	2	0	0	1	1
L_2XMLXT	43	13	2	3	10	5	3	3	3	0	0	2	3	3	3	3	3	3	2	2
L_2XMS7L	22	12	12	1	2	1	1	1	0	4	3	1	1	1	1	1	2	0	0	1
L_2XNBTK	36	15	3	8	4	2	3	2	2	1	1	2	2	2	2	3	3	3	1	2
L_2XQRHJ	38	10	7	3	5	1	0	0	0	3	2	0	2	6	9	5	2	0	1	4
L_2XRFNX	23	8	9	2	4	4	6	4	1	2	3	1	0	0	0	0	0	0	2	0
L_2Y1LV2	36	15	2	11	2	2	2	2	2	2	2	2	2	3	4	2	2	1	2	1
L_2Y3L87	21	15	14	1	0	1	1	2	1	1	1	1	1	1	1	1	1	1	1	1
L_2Y5L5H	30	15	7	6	2	2	2	2	1	1	3	2	1	2	3	1	1	1	1	2
L_2Y5L5X	31	15	6	7	2	2	2	1	1	1	1	2	2	3	2	2	2	3	1	1
L_2Y9RYS	20	13	11	4	0	2	2	2	1	1	0	2	1	1	1	1	1	0	1	1
L_2Y9S8D	45	15	0	8	7	2	2	2	2	3	2	3	2	3	3	2	2	3	5	4
L_2YBWS1	30	14	5	9	1	2	2	2	2	2	2	1	2	3	2	2	1	1	0	1
L_2YCSYS	41	15	3	6	6	4	3	4	3	2	2	2	1	2	1	2	1	2	3	4
L_2YCZNY	36	15	4	8	3	5	2	3	2	1	2	1	2	2	2	1	3	2	1	2
L_2YG77B	36	15	3	8	4	2	3	3	3	2	2	2	2	2	2	1	2	3	1	1
L_2YGZMV	44	12	7	2	6	1	1	1	0	5	3	6	0	5	4	1	2	9	0	2
L_2YLTR3	26	15	9	5	1	3	1	2	2	1	1	1	1	2	1	1	1	2	1	2
L_2YM17C	34	14	4	7	4	2	3	3	3	2	2	1	2	2	2	2	0	1	1	3
L_2YPTW4	29	11	5	5	5	3	3	3	2	4	5	2	2	2	2	1	0	0	0	0
L_2YRD7D	36	14	3	9	3	2	2	2	3	2	2	2	2	4	4	1	2	1	0	2
L_2YV5K1	22	13	13	1	1	1	1	1	1	4	2	1	1	1	1	1	1	0	0	1
L_2YVCCV	33	14	4	8	3	3	2	2	2	3	3	2	2	2	2	2	0	1	1	1
L_2YXY4M	18	12	14	1	0	1	1	1	1	1	1	0	1	0	1	2	1	0	1	1
L_2YY1BJ	19	14	15	0	0	1	1	1	1	0	1	1	1	1	1	1	1	1	1	1
L_2YZCKS	46	15	2	3	10	3	3	3	3	1	1	3	3	3	2	2	5	2	4	3
L_2Z1J4X	31	15	5	9	1	2	2	2	2	1	1	1	2	3	2	2	2	2	1	1
L_2Z3L5S	34	14	3	10	2	2	2	2	3	2	2	2	4	2	2	2	0	1	2	1
L_2Z5JWJ	39	15	2	8	5	2	3	2	2	2	2	2	2	3	3	3	1	4	1	2
L_2Z6L31	33	15	5	7	3	2	2	2	1	3	3	3	1	2	2	2	1	1	1	2
L_2Z8Q20	35	15	2	11	2	2	1	2	3	2	2	1	2	2	2	2	2	2	2	3
L_2Z8S6S	28	15	10	3	2	2	1	1	1	1	1	1	3	4	2	2	1	1	1	1
L_2Z9WJH	32	15	3	12	0	2	2	2	2	2	2	2	2	2	2	2	2	1	1	1
L_2ZCRGP	40	14	5	2	8	4	2	3	1	1	1	4	1	3	3	2	3	3	0	4
L_2ZDZ2W	39	15	2	8	5	3	3	3	2	2	2	2	4	2	2	2	3	1	1	2
L_2ZG15Q	37	14	8	3	4	1	1	1	1	5	6	3	1	2	2	1	0	5	1	2
L_2ZG7JX	36	15	5	5	5	1	3	3	2	2	1	1	2	3	4	1	2	3	2	1
L_2ZJ8Y2	38	15	0	13	2	2	2	2	2	3	4	2	2	2	2	2	2	2	2	2
L_2ZKHFK	34	14	2	10	3	2	2	2	2	2	2	2	3	3	3	2	2	2	0	1
L_2ZKQF7	36	15	3	7	5	2	2	2	2	1	2	1	3	3	3	3	2	3	1	2
L_2ZLFDJ	35	15	2	11	2	2	2	2	3	2	2	3	2	2	2	2	2	1	1	2
L_2ZNL89	33	11	6	5	4	5	2	2	3	2	2	3	2	5	1	0	0	1	0	0
L_2ZP2HT	39	15	1	9	5	3	2	2	3	2	2	3	2	2	2	2	3	1	2	3
L_2ZQ5RC	33	15	3	11	1	2	2	2	2	2	2	2	2	2	3	2	1	2	1	1
L_2ZW8N0	33	15	5	6	4	2	2	2	1	2	3	3	1	3	3	1	2	2	1	1
L_2ZZNCG	37	15	2	10	3	2	2	2	2	3	2	2	2	7	2	2	2	3	1	1
L_301VXP	37	15	3	9	3	4	2	2	2	2	2	2	4	2	2	3	2	1	1	1
L_302Q0V	25	11	7	3	5	3	3	4	2	1	1	1	3	3	2	2	0	0	0	0
L_303441	34	15	5	6	4	3	2	3	3	1	2	2	2	3	2	1	1	1	1	2
L_305X1T	11	5	11	3	1	4	2	2	0	0	0	0	0	0	0	0	0	0	2	1
L_3066S7	38	15	1	10	4	3	2	2	2	2	2	3	2	2	3	2	2	1	3	2
L_3068VC	37	15	3	10	2	2	2	2	2	2	2	1	2	2	5	4	1	1	2	2
L_3083N4	38	15	0	12	3	3	2	2	2	2	2	2	2	3	3	2	2	2	2	2
L_309NVN	39	14	3	7	5	2	2	2	2	3	3	2	1	2	2	1	3	6	0	3
L_30BB1S	26	15	8	7	0	2	2	2	2	2	1	1	1	2	1	2	1	1	1	1
L_30BKJ5	20	10	9	4	2	1	1	2	0	0	0	2	1	4	3	0	2	0	2	1
L_30JGZF	27	3	13	0	2	0	0	0	0	14	12	1	0	0	0	0	0	0	0	0
L_30S0TG	34	15	5	6	4	3	2	2	3	2	2	2	1	1	1	2	1	3	3	1
L_30SMYR	30	13	6	7	2	4	2	3	2	0	0	2	1	2	2	1	1	2	1	2
L_30ST01	39	15	1	10	4	2	2	2	3	2	2	3	2	2	2	3	2	1	4	2
L_30TJ39	36	15	2	10	3	2	3	3	2	2	1	2	2	2	1	2	2	2	3	2
L_30TQHG	36	15	3	10	2	4	2	2	2	1	1	2	1	2	2	2	2	2	4	2
L_30VTCV	35	15	2	11	2	2	2	2	3	2	2	2	2	2	2	2	3	1	1	2
L_30YTXF	35	15	2	11	2	2	2	2	2	3	2	2	2	2	2	2	3	1	1	2
L_30ZFG8	41	15	0	9	6	3	2	2	2	3	3	2	3	3	2	3	2	2	2	2
L_316252	31	11	9	1	5	3	0	1	2	1	1	0	3	8	5	4	0	0	1	1
L_317PDF	28	15	3	12	0	2	2	2	2	2	2	2	2	2	2	2	1	1	1	2
L_318WQD	37	15	3	9	3	3	2	2	2	2	2	2	2	5	3	1	1	2	1	2
L_31DXWY	34	15	1	14	0	2	2	2	2	2	2	2	2	2	2	2	2	2	2	1
L_31HRM7	31	15	5	9	1	2	2	2	3	2	2	1	2	2	2	2	1	1	1	1
L_31MFG0	33	14	2	12	1	2	2	2	2	2	2	2	2	2	2	2	0	2	3	1
L_31P43X	36	15	1	12	2	2	2	1	2	2	2	2	2	3	2	2	2	2	2	3
L_31Q112	29	12	6	5	4	3	2	2	0	2	2	2	1	5	3	1	0	1	0	3
L_31RY3F	33	15	3	11	1	2	2	2	2	2	2	2	2	3	2	2	2	1	1	1
L_31SC4L	30	15	11	1	3	4	4	4	1	1	1	1	1	1	1	1	2	1	1	1
L_31V6SD	59	15	2	1	12	5	3	3	2	1	1	6	3	3	3	3	7	4	4	6
L_31VK3F	31	14	6	8	1	5	2	2	1	2	2	1	2	2	2	2	1	1	0	1
L_31XMFD	33	15	5	7	3	3	3	3	2	1	2	1	2	2	2	1	2	2	1	1
L_3254F3	33	15	2	13	0	2	2	2	2	2	2	2	2	2	2	1	2	2	1	2
L_3257CF	32	14	3	11	1	2	3	2	2	2	2	2	2	2	2	2	2	1	1	0
L_325Q28	34	15	3	11	1	2	2	2	4	2	2	2	2	2	2	2	2	1	1	1
L_32B8Y6	21	11	11	3	1	3	1	1	2	2	1	1	1	2	1	1	0	0	0	0
L_32BJ32	31	15	4	11	0	1	2	2	2	2	2	2	2	2	2	1	1	2	2	1
L_32BN4S	33	15	2	13	0	2	2	2	2	2	2	2	1	2	2	2	2	2	2	1
L_32D9BR	38	15	5	7	3	2	1	1	1	2	2	2	2	7	4	1	1	2	3	2
L_32FX24	32	14	2	13	0	2	2	2	2	2	2	2	2	2	2	2	2	2	0	1
L_32KHKT	34	15	3	11	1	4	2	2	2	2	1	2	2	2	2	2	2	2	1	1
L_32NLH3	28	15	8	6	1	2	3	2	2	1	2	1	2	1	2	1	1	1	1	1
L_32PFSR	30	9	8	2	5	5	5	5	0	0	0	0	2	6	3	2	0	1	0	1
L_32W1M7	37	15	5	6	4	4	2	2	1	4	4	2	2	2	3	2	1	1	1	1
L_32X6N3	32	15	3	12	0	2	2	2	2	2	2	2	2	2	2	2	2	1	1	1
L_32XH66	36	15	0	14	1	2	2	2	2	2	3	2	2	2	2	2	2	2	2	2
L_32Y2XC	36	15	1	12	2	2	2	3	2	2	2	2	2	3	2	2	2	1	2	2
L_32YKFW	33	14	2	12	1	2	2	2	2	2	2	2	2	2	2	2	2	0	3	1
L_331RRG	34	15	1	14	0	2	2	2	2	2	2	2	2	2	2	2	2	2	1	2
L_334T5S	36	15	2	10	3	2	2	2	2	3	3	2	2	3	2	2	2	2	1	1
L_33793N	30	14	4	11	0	2	2	2	2	2	1	2	2	2	2	2	2	0	1	1
L_337XYT	30	14	4	11	0	2	2	2	2	2	2	2	2	2	2	2	1	1	1	0
L_338PF7	36	14	3	8	4	4	2	2	2	2	2	3	2	3	3	2	2	1	0	1
L_33DRRJ	30	15	8	5	2	4	2	2	1	2	1	1	2	2	3	1	1	1	1	1
L_33K5H7	33	15	6	5	4	3	3	3	2	2	2	2	1	2	3	1	1	1	1	1
L_33MMM4	36	15	4	7	4	3	3	3	2	2	2	2	2	4	2	2	1	1	1	1
L_33NFGL	33	15	2	13	0	2	2	2	2	2	2	2	2	2	2	2	2	2	1	1
L_33PRGS	39	15	3	5	7	4	2	2	3	3	1	2	3	3	1	3	3	1	2	2
L_33RFJ1	32	15	3	12	0	2	2	2	2	2	2	2	2	2	2	2	1	1	2	1
L_3405XH	36	14	5	6	4	1	2	2	3	4	5	2	1	1	2	1	2	3	0	2
L_344NV4	31	13	4	9	2	2	2	2	3	2	4	2	2	2	2	2	1	0	0	1
L_34509W	35	15	3	9	3	2	2	2	2	2	2	2	1	3	3	3	2	1	2	1
L_34C69M	30	14	7	6	2	3	1	2	1	2	4	2	1	0	1	2	2	2	1	1
L_34D24F	33	15	3	11	1	2	2	2	2	2	2	2	2	2	3	2	1	2	1	1
L_34DN0M	31	15	4	11	0	2	2	2	2	2	2	2	2	2	2	2	1	1	1	1
L_34FTYQ	32	15	3	12	0	2	2	2	2	2	2	2	2	2	2	2	1	2	1	1
L_34GL29	31	14	4	10	1	2	2	2	2	2	0	1	2	2	3	2	1	1	2	2
L_34M1NM	32	14	4	9	2	3	2	2	3	2	2	2	2	2	2	2	1	1	0	1
L_34QGP1	33	14	3	10	2	3	2	2	3	2	2	2	2	2	2	2	2	1	0	1
L_34TVQ9	31	14	4	10	1	3	2	2	2	2	2	0	2	2	2	1	2	2	1	1
L_3537XH	31	15	4	11	0	2	2	2	2	2	2	2	2	1	2	2	1	2	1	1
L_3550JR	37	14	4	6	5	3	3	3	2	2	2	2	1	3	5	1	2	2	1	0
L_35B8NB	34	15	4	8	3	3	2	2	1	2	3	2	2	2	2	3	2	1	1	1
L_35BH84	32	15	4	10	1	2	2	2	2	2	2	2	2	4	2	1	1	2	1	1
L_35BXXV	28	14	9	4	2	2	2	2	1	1	1	1	2	3	5	1	1	1	1	0
L_35CFHY	34	14	2	11	2	2	2	2	3	3	2	2	2	2	2	0	2	1	2	2
L_35DGC4	31	13	6	6	3	2	3	3	4	1	1	0	2	2	1	2	2	2	1	0
L_35FV7J	36	15	5	7	3	3	2	2	1	4	5	1	2	2	2	2	2	1	1	1
L_35HBBY	35	15	2	11	2	2	2	2	2	2	2	2	2	3	2	3	2	1	1	2
L_35J67T	31	15	4	11	0	2	2	2	2	2	2	2	1	2	1	2	2	2	1	1
L_35SHPV	30	15	6	8	1	3	2	2	1	2	2	1	1	2	2	2	1	1	2	1
L_35XKDV	35	15	1	13	1	2	2	2	2	2	2	3	2	2	2	2	2	1	2	2
L_35XTJX	34	15	2	12	1	3	2	2	2	2	2	2	2	2	2	2	2	2	1	1
L_35Y07G	33	14	3	11	1	2	2	2	4	2	2	2	2	2	2	2	2	1	0	1
L_35ZJ2V	30	14	5	9	1	3	2	2	2	2	2	2	2	2	2	1	1	1	0	1
L_35ZKHZ	35	15	5	6	4	3	2	3	1	1	3	2	2	2	4	2	2	1	1	1
L_360HW8	22	11	9	3	3	5	2	3	0	1	3	1	0	2	1	1	2	1	0	0
L_3637KJ	34	14	3	9	3	2	2	2	2	2	3	2	2	3	3	1	2	1	0	2
L_363J77	35	15	2	11	2	2	2	2	2	2	2	2	3	3	2	2	2	1	2	1
L_363W1L	39	15	4	7	4	2	2	2	2	3	7	1	1	3	2	2	1	2	3	1
L_3646NZ	30	14	5	8	2	2	2	2	2	3	3	2	2	1	2	2	0	1	1	1
L_36580M	33	14	3	10	2	2	2	2	3	2	2	2	2	2	2	3	0	1	2	1
L_3686Q3	21	10	10	3	2	1	1	2	0	3	3	0	1	1	0	2	0	0	1	2
L_369MHM	32	14	3	11	1	3	2	2	2	2	1	2	2	2	2	2	2	2	0	1
L_369S7G	28	14	6	9	0	2	2	2	1	1	2	2	2	2	2	2	0	1	1	1
L_369V6S	32	14	6	5	4	3	2	3	1	3	3	2	0	2	2	1	1	1	2	1
L_36BFFJ	38	15	1	10	4	2	2	2	2	2	2	3	2	3	2	3	2	3	2	1
L_36BSS5	31	15	3	12	0	2	2	2	2	2	2	2	2	2	2	2	1	2	1	1
L_36G1FN	28	13	7	6	2	2	2	2	2	3	3	2	1	1	1	2	0	0	1	1
L_36GGKQ	27	13	7	7	1	2	2	2	1	2	3	0	2	2	2	1	1	0	1	1
L_36JP77	33	14	6	5	4	2	1	2	1	2	4	0	1	3	3	1	2	2	3	1
L_36MFSW	32	14	3	11	1	2	2	2	2	2	2	3	2	2	2	2	1	2	0	1
L_36QCVL	32	14	6	6	3	2	2	2	1	3	3	1	2	2	4	1	0	1	1	2
L_36VJRR	34	15	7	4	4	2	2	1	1	4	2	2	1	3	3	4	1	1	1	1
L_36W03K	34	15	4	10	1	2	2	2	1	2	5	2	2	2	2	1	2	2	1	1
L_36Y832	27	13	10	3	2	1	2	2	1	3	5	2	1	1	1	1	0	0	1	1
L_36ZXHG	34	14	3	9	3	2	2	2	2	3	3	1	2	2	2	2	2	1	3	0
L_36ZZ5M	35	15	6	4	5	3	2	2	2	3	3	4	1	1	1	1	3	1	2	1
L_373DRH	24	15	13	1	1	1	1	1	1	4	2	1	1	1	1	1	1	1	1	1
L_3762MN	15	6	11	1	3	2	0	0	1	0	0	0	0	0	3	3	3	0	0	1
L_378CN1	35	15	6	8	1	2	2	2	2	2	1	1	1	8	2	2	1	2	1	1
L_37FFKS	38	13	4	4	7	3	3	3	1	0	0	5	2	2	3	1	3	3	2	2
L_37H3F1	28	13	6	7	2	2	2	2	2	1	3	1	2	2	2	3	1	0	0	1
L_37KMXB	31	15	10	4	1	1	1	1	1	1	1	2	2	8	1	2	1	2	1	1
L_37L0N2	37	15	4	5	6	1	2	1	3	3	3	3	2	3	3	2	1	2	1	2
L_37M0WG	35	15	7	5	3	2	1	1	1	2	2	2	2	4	3	6	1	1	1	1
L_37MQXW	35	15	2	11	2	2	2	2	2	2	2	2	2	3	2	3	2	1	2	1
L_37MY3G	41	15	2	6	7	2	3	3	3	2	2	2	2	3	3	1	3	5	1	2
L_37NKKM	39	13	5	3	7	5	3	3	1	2	3	2	0	2	1	1	5	3	0	3
L_37R6V7	27	10	9	1	5	3	1	1	0	2	4	0	1	3	7	4	1	0	0	0
L_37RDXQ	35	14	3	8	4	3	3	2	3	2	2	2	2	2	2	1	2	3	0	1
L_37XP07	20	10	12	1	2	1	1	1	1	6	3	2	0	0	0	1	1	0	0	1
L_37YBRP	38	15	2	10	3	2	2	2	5	3	3	2	2	2	2	2	1	2	2	1
L_382J9P	36	15	4	8	3	1	3	1	2	4	4	2	2	2	2	2	2	1	1	2
L_38544L	36	15	3	11	1	2	2	2	6	2	2	2	2	2	2	2	2	1	1	1
L_388676	27	15	7	8	0	2	2	2	2	2	2	1	2	1	2	1	1	1	1	1
L_389BW7	36	15	1	12	2	2	2	2	2	2	3	2	2	2	2	3	2	2	2	1
L_38BQF0	38	15	2	10	3	2	2	2	2	2	2	1	3	4	4	1	2	2	2	2
L_38CNJX	45	15	3	5	7	2	1	1	2	3	2	3	2	4	5	1	3	5	2	4
L_38F41J	36	15	1	11	3	2	2	2	3	2	2	2	2	3	2	2	2	3	2	1
L_38G531	36	14	11	0	4	3	1	1	6	0	1	1	1	3	9	1	1	1	1	1
L_38J32V	33	15	4	9	2	1	2	2	2	3	3	2	2	2	2	2	1	1	2	1
L_38L2XV	31	15	4	11	0	2	2	2	2	2	2	2	2	2	2	1	2	1	1	1
L_38M1VQ	36	15	4	8	3	2	2	2	2	3	4	2	2	2	2	1	1	1	5	1
L_38QL2J	36	15	7	5	3	2	8	3	1	1	1	2	2	3	1	2	1	2	1	1
L_38SM7Y	32	14	5	8	2	2	2	2	1	2	3	1	2	4	2	2	1	0	2	1
L_38T4P5	31	15	5	9	1	2	2	2	3	2	1	2	1	2	2	1	2	1	2	1
L_38WN56	34	14	7	3	5	4	2	3	1	1	1	1	3	4	3	1	1	2	0	2
L_38ZV09	35	14	1	12	2	2	2	2	2	2	2	2	2	2	2	2	3	3	0	2
L_39043W	34	14	3	9	3	2	2	2	3	3	1	1	2	2	2	2	2	3	0	2
L_390JRR	32	15	4	10	1	3	2	2	2	2	2	1	2	2	2	2	2	1	1	1
L_391NQX	34	15	1	14	0	2	2	2	2	2	2	2	2	2	2	2	2	2	2	1
L_392C8F	36	15	3	8	4	3	2	2	2	1	2	4	2	3	2	1	2	2	1	3
L_393RQQ	32	14	4	9	2	3	3	2	1	1	1	2	2	2	2	2	2	2	0	2
L_394H3T	36	14	2	10	3	4	2	2	3	2	2	2	2	3	2	2	2	1	0	2
L_394TP2	32	15	4	10	1	2	2	2	2	2	2	2	1	3	2	1	2	1	1	2
L_398B1D	33	15	4	10	1	4	2	2	1	2	2	2	2	2	2	2	2	1	1	1
L_39F3T2	31	15	6	7	2	3	2	2	2	2	2	1	2	1	3	2	1	1	1	1
L_39J7NJ	34	15	2	12	1	2	2	2	2	2	2	2	2	2	2	2	2	3	1	1
L_39MYB3	32	14	8	2	5	5	3	3	3	1	0	3	1	1	2	1	1	2	1	1
L_39P1QH	32	14	3	11	1	3	2	2	1	2	2	2	2	2	2	2	2	2	0	1
L_39QKCS	36	14	2	10	3	2	2	1	2	2	2	2	3	3	4	2	2	2	0	2
L_39SBZ7	39	15	2	8	5	2	2	2	3	3	3	3	2	2	2	2	4	2	1	1
L_39SCYN	35	15	1	13	1	2	2	2	2	2	1	2	2	2	2	3	2	2	2	2
L_39SHB8	29	15	6	9	0	2	2	2	2	1	1	1	2	2	2	2	1	1	2	1
L_39V5G1	34	15	2	12	1	2	2	2	2	2	2	2	2	2	2	1	3	2	1	2
L_39WG5W	40	14	5	5	5	4	2	2	4	1	1	1	2	1	2	2	3	7	0	3
L_39XN5L	34	15	2	12	1	2	2	2	3	2	2	2	2	2	2	2	2	2	1	1
L_3B0HPN	34	15	2	12	1	2	2	2	2	2	2	2	2	2	2	3	1	2	2	1
L_3B20JV	33	15	2	13	0	2	2	2	2	2	2	2	2	2	2	2	2	1	1	2
L_3B2VRF	34	15	2	12	1	2	2	2	2	2	2	2	2	2	3	2	2	2	1	1
L_3B3J18	30	15	6	7	2	1	3	3	2	2	2	2	2	2	2	1	1	1	1	1
L_3B9FXN	22	14	12	1	2	1	1	1	2	3	3	1	1	1	1	1	1	1	0	1
L_3BD92L	34	15	3	11	1	2	2	2	1	2	2	2	2	2	2	4	2	2	1	1
L_3BDR7C	34	15	5	7	3	4	3	3	1	1	1	2	2	2	2	2	1	2	2	1
L_3BG9J1	34	15	3	10	2	3	2	2	2	2	2	2	2	2	3	2	2	1	1	1
L_3BJFH8	31	15	4	11	0	2	2	2	2	2	2	2	2	2	2	2	1	1	1	1
L_3BML3B	34	15	1	14	0	2	2	2	2	2	2	2	2	2	2	2	2	2	2	1
L_3BN5RY	33	15	2	13	0	2	2	2	2	2	2	2	2	2	2	2	2	2	1	1
L_3BPW70	33	15	2	13	0	2	2	2	2	2	2	2	2	2	2	2	2	2	1	1
L_3BQKS1	33	15	3	11	1	3	2	2	2	2	2	2	2	2	2	2	2	1	1	1
L_3BRFP8	32	15	3	12	0	2	2	2	1	2	2	2	2	2	2	2	2	1	2	1
L_3BRTF7	31	15	4	11	0	2	2	2	2	2	2	2	2	2	2	1	2	1	1	1
L_3BT1G1	32	15	5	8	2	3	2	2	3	2	1	2	1	2	1	2	1	1	2	2
L_3BW4FP	34	15	5	7	3	2	2	3	1	1	2	2	2	3	4	2	1	1	2	1
L_3BXGPJ	31	15	4	11	0	2	2	2	2	2	2	2	2	2	2	2	1	1	1	1
L_3BYBFJ	38	15	1	10	4	3	3	3	2	2	2	2	2	2	2	1	3	2	2	2
L_3C0BG1	34	15	2	12	1	2	2	2	2	2	2	2	2	3	2	2	2	2	1	1
L_3C1CX8	35	14	5	6	4	4	2	2	1	1	2	2	2	4	3	3	2	0	1	1
L_3C21HN	30	15	6	7	2	2	2	2	1	2	3	1	2	1	2	3	2	1	1	1
L_3C2LC3	34	14	2	11	2	3	2	2	1	2	2	2	2	2	2	3	2	0	2	2
L_3C49RY	36	14	2	9	4	2	2	2	2	3	3	2	2	2	2	2	1	0	3	3
L_3C6079	38	15	3	8	4	2	2	2	2	3	5	3	1	2	1	2	3	1	2	2
L_3C9D04	34	14	7	3	5	4	3	3	3	2	1	1	1	1	1	1	2	4	0	2
L_3C9HCY	36	15	1	12	2	2	2	2	2	2	2	2	2	2	2	2	3	1	3	2
L_3C9PQD	31	15	8	3	4	2	1	1	1	3	3	1	1	3	2	1	3	2	1	1
L_3C9Q2H	34	14	2	11	2	2	2	2	2	2	2	2	2	2	2	2	3	3	1	0
L_3CD9Q7	29	14	7	7	1	1	2	2	1	2	2	2	1	4	2	1	1	0	2	1
L_3CHPKC	31	15	6	7	2	3	2	2	4	2	2	1	2	2	2	1	1	1	1	1
L_3CJPXV	32	15	4	10	1	1	2	2	3	2	2	2	2	1	2	1	2	2	2	1
L_3CM2MD	33	14	2	12	1	2	2	2	2	2	2	2	2	2	2	2	1	2	3	0
L_3CN421	32	14	5	8	2	2	2	2	2	3	4	2	2	2	2	1	1	0	1	1
L_3CNC86	32	15	3	12	0	2	2	2	1	2	2	2	2	2	2	1	2	2	2	1
L_3CNXJW	32	15	5	8	2	3	2	2	2	2	2	2	1	3	2	2	1	1	1	1
L_3CRD48	38	15	1	12	2	2	2	2	3	2	2	2	2	2	2	2	2	1	5	2
L_3CTGHW	31	15	4	11	0	2	2	2	2	2	2	2	2	2	2	1	1	2	1	1
L_3CVMP6	30	15	10	1	4	4	2	3	1	1	1	1	1	3	3	1	1	1	1	1
L_3CVSQG	23	15	8	7	0	2	2	2	1	1	2	1	2	2	1	2	1	1	1	1
L_3CXWL0	32	15	7	4	4	3	2	2	2	1	1	1	3	3	3	2	1	1	1	1
L_3CYVR7	34	15	1	14	0	2	2	2	2	2	2	2	2	2	2	2	2	2	2	1
L_3D08MS	21	13	12	2	1	2	1	3	1	1	1	1	2	1	0	1	1	0	1	1
L_3D3KM5	32	15	3	12	0	2	2	2	2	2	2	2	2	2	1	2	2	2	1	1
L_3D8RCW	33	15	5	7	3	2	2	2	2	1	2	2	2	4	3	3	1	1	1	1
L_3DB5RG	38	15	2	9	4	4	3	3	3	2	2	2	2	2	2	2	1	1	2	2
L_3DF87P	36	15	1	12	2	2	2	2	3	2	2	3	2	2	2	2	1	2	2	2
L_3DGLHF	31	15	6	7	2	2	2	2	2	2	2	1	1	2	3	1	1	1	3	1
L_3DJQM5	32	14	3	11	1	3	2	2	2	2	2	2	2	2	2	2	0	2	1	1
L_3DL48Y	31	15	5	9	1	2	2	2	1	2	2	1	2	2	2	1	2	1	3	1
L_3DLGR5	32	15	4	10	1	2	2	2	2	2	2	2	2	2	3	2	1	1	1	1
L_3DQY43	32	15	3	11	1	2	2	2	3	2	2	2	2	2	2	2	2	1	1	1
L_3DRNRC	32	14	4	10	1	2	2	2	2	2	2	1	2	4	2	2	0	2	1	1
L_3DRXZH	39	15	2	8	5	2	3	2	2	2	4	2	3	2	3	3	1	2	1	2
L_3DTN7F	32	14	3	11	1	2	2	2	2	2	2	3	2	2	2	2	0	1	2	1
L_3DZ7R9	31	15	4	11	0	2	2	2	2	2	2	2	2	2	2	2	1	1	1	1
L_3F3XMW	36	15	3	9	3	3	2	2	2	4	3	2	2	2	2	1	2	1	2	1
L_3F4321	34	14	4	9	2	5	2	0	3	2	2	2	2	2	2	1	1	1	2	2
L_3F5JZQ	29	15	6	9	0	2	2	2	1	2	2	2	2	1	2	2	1	1	1	1
L_3F5KNT	34	15	8	4	3	3	2	2	1	3	7	2	1	1	1	1	1	1	1	2
L_3F5QPX	31	15	4	11	0	2	2	2	2	1	2	2	2	2	2	2	1	2	1	1
L_3F7VR2	34	15	2	12	1	2	2	2	2	2	2	2	2	2	2	3	2	2	1	1
L_3F86GY	34	15	5	6	4	3	3	3	2	2	2	1	2	2	1	3	1	2	1	1
L_3FBXPJ	33	15	3	11	1	3	2	2	2	2	2	2	2	2	2	2	2	1	1	1
L_3FBZPN	34	14	3	10	2	3	1	2	4	2	2	2	2	2	2	2	1	2	0	2
L_3FFDK5	33	15	3	11	1	2	2	2	3	2	2	2	2	2	2	2	2	1	1	1
L_3FRSXX	36	15	2	11	2	2	2	2	2	2	3	2	2	2	4	1	2	2	2	1
L_3FSYWP	37	15	2	10	3	2	3	2	3	2	2	2	2	2	2	2	2	1	4	1
L_3FTV0F	29	13	7	5	3	2	2	2	2	1	0	1	3	3	3	0	1	1	1	2
L_3FZTSG	30	15	6	8	1	2	2	2	1	3	2	1	2	2	2	1	2	1	1	1
L_3FZZN1	31	14	3	12	0	2	2	2	2	2	2	2	2	2	2	2	1	0	2	1
L_3G494J	35	15	3	10	2	4	2	2	2	2	2	2	2	2	2	3	2	1	1	1
L_3G4W7M	33	15	2	13	0	2	2	2	2	2	2	1	2	2	2	2	2	2	2	1
L_3G6HG3	28	14	8	5	2	1	2	2	1	2	3	1	1	2	3	2	1	0	1	1
L_3G73RQ	33	15	2	13	0	2	2	2	2	2	2	2	2	2	2	2	1	1	2	2
L_3G9QGF	34	15	5	7	3	2	2	2	1	2	2	2	3	4	3	2	1	1	1	1
L_3GD1YM	31	14	3	12	0	2	2	2	2	2	2	2	2	2	2	2	2	0	1	1
L_3GD7P6	34	14	3	9	3	3	2	2	2	2	2	2	3	2	3	2	1	0	2	1
L_3GJKG9	30	14	4	11	0	2	2	2	2	2	2	2	2	2	2	1	2	1	1	0
L_3GNVX9	32	14	2	13	0	2	2	2	2	2	2	2	2	2	2	2	2	2	0	1
L_3GSL15	34	15	2	12	1	2	2	2	2	2	2	2	2	2	2	2	2	3	1	1
L_3GVM33	41	15	1	8	6	4	3	3	3	2	2	2	2	3	3	2	1	2	2	2
L_3GX27B	31	15	4	11	0	2	2	2	2	1	2	2	2	2	2	1	1	1	2	2
L_3H0SJK	27	14	7	8	0	2	2	2	1	2	1	2	2	2	2	0	1	1	1	1
L_3H2H0N	32	15	7	4	4	3	3	3	1	2	2	3	1	2	1	1	2	1	1	1
L_3H402N	35	15	4	8	3	4	2	2	2	2	2	2	3	2	3	2	1	1	1	1
L_3H4MGX	30	15	6	8	1	2	2	2	2	3	2	2	1	2	2	1	1	1	1	1
L_3H65K3	31	15	4	11	0	2	1	2	2	2	2	1	2	2	2	2	1	1	2	2
L_3H6QK5	32	13	7	6	2	2	2	2	0	4	6	2	1	2	2	0	1	1	1	1
L_3H6YCD	30	14	5	9	1	2	2	2	3	2	2	1	2	2	2	2	1	1	1	0
L_3HDQMQ	33	15	3	11	1	2	2	2	2	2	3	2	2	2	2	2	2	1	1	1
L_3HNMG0	34	15	3	10	2	2	2	2	2	2	3	1	2	2	2	2	2	1	3	1
L_3HR30V	28	14	6	7	2	2	3	3	1	2	2	1	2	2	2	2	1	0	1	1
L_3HS195	36	15	1	11	3	2	2	2	2	3	3	2	2	2	2	2	1	2	3	2
L_3HV0FX	31	15	4	11	0	2	2	2	2	2	2	2	2	2	2	2	1	1	1	1
L_3HXH0H	31	15	4	11	0	2	2	2	2	2	2	2	2	2	2	2	1	1	1	1
L_3HZ0T9	30	15	4	11	0	2	2	2	2	2	2	2	2	2	2	2	1	1	1	1
L_3J0BVR	31	13	6	6	3	2	2	2	2	2	2	1	1	3	3	4	1	0	1	0
L_3J58PN	37	15	3	7	5	3	2	2	2	3	3	1	1	2	1	2	2	2	3	3
L_3J7VV9	30	15	7	6	2	2	1	2	2	3	3	2	2	1	2	1	1	1	1	1
L_3JB919	32	15	4	10	1	3	2	2	2	2	2	1	2	2	2	2	1	2	1	1
L_3JCW79	31	14	6	5	4	3	2	3	0	1	2	1	1	3	3	1	2	2	1	2
L_3JF1XJ	35	14	2	10	3	3	2	2	2	2	2	3	2	2	2	3	2	0	2	1
L_3JF21J	32	13	5	7	3	2	2	1	2	3	4	1	1	3	2	0	2	2	0	2
L_3JFGRX	43	15	1	6	8	2	2	2	3	2	3	3	2	3	3	3	4	3	1	2
L_3JGLW9	32	14	4	9	2	2	2	2	2	2	3	1	2	2	2	3	2	0	1	1
L_3JGW4B	36	15	2	10	3	3	2	2	3	2	2	2	2	2	3	2	2	1	2	1
L_3JHGZ6	33	14	4	8	3	2	2	2	1	3	2	2	2	3	2	3	1	2	1	0
L_3JHXRR	28	15	8	6	1	2	2	2	1	2	4	2	1	1	1	1	2	1	1	1
L_3JLD5R	35	14	8	3	4	5	1	4	0	4	5	1	1	1	1	1	2	1	2	2
L_3JLPZG	29	13	5	9	1	3	2	2	1	2	2	2	2	2	2	2	1	0	0	1
L_3JMHRG	32	15	4	10	1	2	2	2	3	1	2	2	1	2	2	2	2	2	1	1
L_3JPRV0	32	15	3	12	0	2	2	2	2	2	2	2	2	2	2	2	2	1	1	1
L_3JR181	30	12	4	8	3	2	2	2	2	3	3	2	2	2	2	1	0	3	0	0
L_3JRC9W	30	14	7	4	4	3	1	2	0	3	4	1	2	2	3	2	1	1	1	1
L_3K0K0H	38	15	0	12	3	2	2	2	3	2	2	2	2	2	2	2	3	2	3	2
L_3K2QBP	29	14	7	6	2	3	2	2	2	3	2	1	2	1	1	2	1	1	1	0
L_3K9J6S	31	15	5	9	1	2	2	2	1	3	2	2	2	2	2	2	1	1	1	1
L_3KB92G	33	14	5	8	2	2	2	2	2	3	2	2	1	2	5	2	0	1	1	1
L_3KC83K	33	15	4	10	1	2	2	2	4	2	2	2	2	2	2	2	1	1	1	1
L_3KCFRT	38	14	2	8	5	3	2	2	1	2	3	4	2	2	2	2	3	2	0	3
L_3KCGXB	34	15	2	12	1	2	2	2	2	2	2	2	2	4	2	2	2	1	2	1
L_3KCMKR	22	13	10	5	0	2	2	2	2	1	1	2	1	1	1	1	0	0	1	1
L_3KH4C4	30	14	6	7	2	2	1	2	3	1	0	1	1	3	2	2	2	2	2	1
L_3KHJB6	27	12	6	8	1	3	2	2	1	2	2	1	2	2	2	2	0	0	0	1
L_3KJNN6	36	12	5	4	6	5	2	2	2	3	0	3	0	3	3	4	2	0	1	1
L_3KMX7V	27	14	5	10	0	2	2	2	2	2	2	1	2	2	2	2	1	0	1	1
L_3KPHNS	10	4	14	0	1	0	6	0	1	0	0	0	0	0	0	1	0	0	0	1
L_3KTZK5	30	14	4	9	2	3	2	2	1	2	2	1	2	2	2	3	2	0	1	2
L_3KVZ63	34	15	3	10	2	2	2	2	3	2	2	2	2	3	2	2	2	1	1	1
L_3KW3KJ	22	15	13	2	0	2	1	1	1	1	2	1	1	1	1	1	1	1	1	1
L_3KXMDC	35	12	4	4	7	4	3	3	3	0	0	1	3	3	3	2	0	2	2	2
L_3KY2J8	21	8	11	1	3	2	0	0	7	0	1	0	4	4	0	1	0	1	0	1
L_3KYZG0	46	14	2	4	9	3	2	1	4	2	3	3	3	5	3	3	0	2	5	2
L_3L6HS4	47	15	2	7	6	3	3	3	2	2	2	4	1	2	2	2	1	2	6	8
L_3L8WTS	27	12	9	3	3	4	3	3	0	2	2	1	2	1	1	1	1	1	0	0
L_3L9R13	35	15	3	10	2	4	2	2	3	2	1	2	2	2	2	2	2	1	2	1
L_3LG2L3	25	15	7	8	0	2	2	2	1	2	2	1	2	2	1	2	1	1	1	1
L_3LK0WF	27	15	12	1	2	2	1	1	1	3	6	1	1	1	1	1	1	1	1	1
L_3LKTD4	22	14	10	4	1	2	2	1	2	2	3	1	1	1	1	0	1	1	1	1
L_3LNS7Y	42	15	3	5	7	4	2	2	2	2	2	3	3	1	3	1	3	1	5	3
L_3LQ5VM	38	13	3	8	4	4	2	2	2	4	5	2	2	2	2	0	3	0	2	1
L_3LR34D	28	12	5	9	1	2	2	2	3	2	2	2	2	2	2	1	1	0	0	0
L_3LRHZJ	37	12	6	2	7	5	1	1	4	0	1	5	2	3	2	3	3	4	0	0
L_3LS6MS	26	10	10	3	2	2	1	1	0	4	6	0	0	0	0	1	2	2	1	1
L_3LTHV5	31	14	3	11	1	2	2	2	5	2	2	2	2	2	1	2	2	0	2	1
L_3LXKYR	38	14	1	10	4	4	2	2	3	2	2	2	2	2	2	2	3	2	0	3
L_3LZP68	36	15	1	13	1	2	2	2	4	2	2	2	2	2	2	2	2	2	2	1
L_3M07HL	16	5	12	1	2	0	0	0	1	0	0	1	0	0	5	2	7	0	0	0
L_3M2WCV	30	15	8	5	2	1	2	2	2	1	1	1	2	1	1	1	2	1	4	3
L_3M39VK	22	9	9	3	3	5	3	5	1	0	0	0	0	2	1	2	2	0	0	1
L_3M3M26	30	14	4	11	0	2	2	2	2	2	2	2	2	2	1	1	2	2	0	1
L_3M4FQW	31	14	5	8	2	3	2	2	2	1	1	1	2	2	3	1	2	2	0	2
L_3M4Z8R	30	12	4	7	4	3	2	2	1	0	0	2	3	4	2	2	2	2	4	0
L_3M55V5	31	13	5	6	4	3	2	2	3	0	0	3	1	2	1	1	3	2	2	2
L_3M58V8	31	15	4	11	0	2	2	2	1	2	1	2	2	2	2	2	2	1	1	2
L_3MCPBX	36	15	2	11	2	4	2	2	2	2	3	2	2	2	2	2	2	2	1	1
L_3MDQHZ	31	15	6	5	4	3	4	4	2	3	1	2	1	2	2	2	1	1	1	1
L_3MFM4L	28	13	6	7	2	2	2	2	0	1	1	2	1	3	2	2	2	1	0	3
L_3MHD0K	37	15	4	5	6	3	3	3	2	2	3	2	1	3	1	2	3	2	1	1
L_3MJZK0	37	15	0	13	2	2	2	2	3	2	2	2	2	2	2	2	2	3	2	2
L_3MKTB6	23	11	9	3	3	5	3	3	0	2	2	1	1	1	1	0	0	2	0	1
L_3MKZ4L	37	15	0	13	2	2	2	2	2	2	2	2	2	2	2	2	3	3	2	2
L_3MNF77	32	15	4	10	1	3	2	2	1	2	2	2	2	2	2	1	2	1	2	1
L_3MPHGC	31	15	4	8	3	2	1	2	1	2	3	2	2	3	3	1	2	2	1	2
L_3MRB90	33	15	3	9	3	2	3	3	3	1	2	2	2	2	2	2	2	2	1	1
L_3MV8WX	30	15	5	10	0	2	2	2	2	2	1	1	2	2	1	2	2	2	1	1
L_3MXR7D	37	15	1	12	2	2	2	2	2	2	2	2	3	2	4	2	2	2	2	1
L_3MYL8S	36	15	1	12	2	2	2	2	2	2	2	2	2	2	2	2	3	3	1	2
L_3N20WJ	43	15	4	5	6	2	1	1	1	4	4	4	2	2	2	1	4	4	2	4
L_3N4J2C	27	14	7	8	0	2	2	2	1	2	1	1	2	2	2	0	1	1	1	2
L_3N96PS	34	15	1	13	1	2	2	2	2	2	2	2	2	2	2	2	2	2	3	1
L_3N9BCK	34	15	2	12	1	2	2	2	2	2	2	2	2	2	1	2	2	3	2	1
L_3NGMST	21	15	14	1	0	1	1	1	1	1	1	1	1	1	1	1	1	2	1	1
L_3NGWYY	35	15	1	13	1	2	2	2	2	2	3	2	2	2	2	1	2	2	2	2
L_3NK51F	36	15	1	12	2	2	2	2	2	2	2	2	2	2	2	3	2	2	3	1
L_3NKGNT	29	14	7	6	2	2	2	2	1	1	1	2	1	1	3	2	2	3	0	1
L_3NMSHB	33	15	2	13	0	2	2	1	2	2	2	2	2	2	1	2	2	2	2	2
L_3NP4WR	34	14	3	8	4	4	2	2	2	3	4	1	2	2	2	0	2	2	3	1
L_3NP9NB	35	14	2	10	3	3	2	2	3	2	2	2	2	2	2	2	3	2	0	1
L_3NPJRH	22	10	11	1	3	4	4	5	0	0	0	1	2	1	1	1	0	1	0	1
L_3NRTD6	32	13	6	5	4	2	3	3	1	0	0	1	2	2	2	4	2	1	3	1
L_3NSLHZ	37	15	2	8	5	2	2	2	1	2	2	2	3	3	2	3	3	1	3	2
L_3NSQ8X	33	15	5	7	3	3	1	2	2	2	3	1	1	3	2	2	1	2	1	2
L_3NSZVC	37	14	2	8	5	2	2	2	2	2	2	3	3	3	3	1	3	2	0	2
L_3NTQKG	34	15	1	14	0	2	2	2	2	2	2	2	2	2	2	2	1	2	2	2
L_3NVJ1P	39	15	0	11	4	2	2	2	2	3	3	2	2	3	2	2	2	2	2	3
L_3NW1ZG	32	14	2	13	0	2	2	2	2	2	2	2	2	2	2	2	2	2	0	1
L_3NX4PN	33	14	4	8	3	2	2	2	1	3	3	3	2	2	2	1	1	2	0	2
L_3NXY20	32	15	3	12	0	2	2	2	1	2	2	2	2	2	2	2	2	2	1	1
L_3P09H5	31	14	3	12	0	2	2	2	2	2	2	2	2	2	2	0	2	2	1	1
L_3P0MFK	35	15	2	11	2	2	2	2	3	2	2	2	3	2	2	2	2	1	2	1
L_3P0XHH	34	15	3	11	1	2	2	2	4	2	2	2	2	2	2	1	2	2	1	1
L_3P16KF	34	15	2	12	1	2	2	2	3	2	2	2	2	2	2	2	2	2	1	1
L_3P2F1F	33	15	4	9	2	2	2	2	1	2	2	3	2	3	2	2	1	2	1	1
L_3P8DMR	29	15	4	11	0	2	2	2	2	2	2	2	2	2	2	1	2	1	1	1
L_3P8SFF	32	15	4	9	2	2	2	2	2	2	2	2	2	3	3	2	1	1	1	1
L_3P8YJJ	35	15	1	13	1	2	2	2	2	3	2	2	2	2	2	2	2	2	2	1
L_3PB8MC	25	15	10	5	0	1	1	1	1	2	2	1	2	1	2	1	1	1	2	1
L_3PBKWC	34	15	2	12	1	3	2	2	2	2	2	2	2	2	2	2	2	2	1	1
L_3PFQ5X	36	15	1	12	2	2	2	2	3	2	3	2	2	2	2	2	2	2	2	1
L_3PL9SQ	33	14	3	10	2	2	2	2	1	2	2	2	2	3	3	2	2	2	0	1
L_3PNZTQ	31	14	6	6	3	3	3	3	2	0	1	2	2	2	2	2	1	1	1	1
L_3PPYW6	35	15	3	9	3	2	2	2	3	3	2	2	3	2	2	2	2	1	1	1
L_3PTJND	33	15	1	14	0	2	2	2	2	2	2	2	1	2	2	2	2	2	2	2
L_3PZP6J	33	15	4	9	2	3	2	2	2	2	2	2	3	2	2	2	1	1	1	1
L_3PZTYJ	35	15	1	13	1	2	2	2	2	3	2	2	2	2	2	2	2	2	2	1
L_3Q1393	31	15	5	9	1	3	2	2	1	2	2	2	2	2	1	2	1	2	1	1
L_3Q13XR	36	15	2	10	3	3	2	2	3	2	2	2	2	2	2	2	3	1	1	2
L_3Q1KLL	35	15	1	13	1	2	2	2	2	2	2	2	2	2	2	2	3	1	2	2
L_3Q2240	34	15	1	14	0	2	2	2	2	2	2	2	2	2	1	2	2	2	2	2
L_3Q4RDL	35	15	1	13	1	2	2	2	2	1	2	2	2	2	2	2	2	2	3	2
L_3Q88XJ	34	15	2	12	1	2	2	2	3	2	2	2	2	2	2	2	2	2	1	1
L_3QBBWH	36	15	2	10	3	2	3	2	2	2	2	2	2	2	3	2	2	1	1	3
L_3QDMLD	28	14	6	9	0	2	2	2	1	2	1	1	2	2	2	2	2	1	0	1
L_3QMHWG	28	15	7	8	0	2	2	2	2	2	2	2	1	1	1	2	1	1	1	1
L_3QPSPB	31	15	6	8	1	4	2	2	1	1	2	1	2	2	2	2	1	2	1	1
L_3QR4WY	33	15	3	11	1	2	2	2	2	2	2	2	2	2	3	1	2	2	1	1
L_3QTWRW	36	15	1	13	1	2	2	2	2	2	2	2	2	2	2	2	2	2	4	1
L_3QVJ0G	32	15	3	12	0	2	2	2	2	2	2	2	2	2	2	2	2	1	1	1
L_3QVRWY	29	13	6	7	2	2	3	2	1	3	2	1	2	2	2	2	0	0	1	1
L_3QVZ8N	34	15	2	12	1	2	2	2	2	2	2	2	2	3	2	2	2	2	1	1
L_3QW7V8	31	15	3	12	0	2	2	2	2	2	2	2	2	2	2	2	1	1	2	1
L_3QXGM1	34	15	2	12	1	2	2	2	2	2	2	2	2	2	3	2	2	2	1	1
L_3QY4Y6	31	15	4	11	0	2	2	2	2	2	1	2	2	2	2	2	2	1	1	1
L_3QY957	34	15	1	14	0	2	2	2	2	2	2	2	2	2	2	2	2	2	2	1
L_3R1PNZ	31	15	4	11	0	2	2	2	1	2	2	2	2	2	1	2	2	2	1	1
L_3R28QH	32	15	3	12	0	2	2	2	2	2	2	2	2	2	2	1	2	2	1	1
L_3R2QQK	32	14	4	9	2	3	2	2	2	2	2	1	2	2	2	2	3	1	0	1
L_3R4Q6J	30	15	5	10	0	2	2	2	1	2	2	2	2	2	2	2	1	1	1	1
L_3R6YP0	35	15	3	10	2	4	2	2	1	2	2	2	2	3	2	2	2	2	1	1
L_3R8MYX	39	15	4	6	5	3	1	2	2	2	3	1	1	4	1	2	2	4	2	4
L_3R8MYY	37	15	4	7	4	4	2	2	4	1	1	2	3	2	2	2	2	1	3	1
L_3R8Q20	33	15	4	10	1	2	1	2	2	2	2	2	2	2	4	2	2	1	1	1
L_3R8Q2X	30	15	5	10	0	2	2	2	2	1	2	2	1	2	1	2	2	1	2	1
L_3R9RTH	34	15	2	12	1	2	2	2	2	2	2	2	2	2	2	3	2	1	2	1
L_3RB1SC	38	14	1	9	5	2	2	3	3	2	2	2	3	2	2	3	3	2	0	2
L_3RFTQS	32	15	4	10	1	2	2	2	2	1	1	2	2	2	3	2	2	2	1	1
L_3RJG9R	32	15	3	12	0	2	2	2	2	1	2	2	2	2	2	2	2	2	1	1
L_3RKY93	40	15	0	11	4	3	2	2	4	2	2	2	3	3	2	2	2	2	2	2
L_3RLC49	32	13	5	5	5	4	3	3	2	1	0	2	1	2	2	4	3	2	0	1
L_3RLVNT	34	15	4	9	2	2	2	2	4	2	1	3	2	2	2	1	1	1	2	2
L_3RSFJL	36	15	2	10	3	2	2	2	3	2	2	1	2	2	2	2	3	1	3	2
L_3RSZWY	29	14	5	9	1	2	2	2	2	0	1	2	2	3	2	2	1	1	1	2
L_3RVJF4	31	14	6	8	1	5	2	1	1	2	2	2	1	2	2	1	2	0	1	2
L_3S7JLR	28	15	8	6	1	1	2	2	1	2	1	1	2	2	1	2	1	1	3	1
L_3S83HK	35	15	4	8	3	1	2	1	2	4	3	2	2	2	3	2	2	1	2	1
L_3S83YB	32	15	3	12	0	2	2	2	2	2	2	2	2	2	2	2	2	1	1	1
L_3S8D4G	32	15	3	12	0	2	2	2	2	2	2	2	2	2	2	2	2	1	1	1
L_3SDJGM	35	15	3	9	3	3	3	3	2	2	2	2	2	2	2	2	2	1	1	1
L_3SH2M2	33	15	2	13	0	2	2	2	2	2	2	2	2	2	2	2	2	2	1	1
L_3SHJMP	32	15	4	10	1	2	2	2	2	2	2	3	2	2	2	2	1	1	1	1
L_3SHP0G	33	15	2	13	0	2	2	2	2	2	2	2	2	2	2	2	2	1	2	1
L_3SHPRX	30	12	5	8	2	4	2	2	2	3	2	2	1	2	2	2	1	0	0	0
L_3SK3TX	31	15	4	11	0	2	2	2	2	2	2	2	1	2	2	2	2	1	1	1
L_3SNKKM	32	15	4	10	1	3	2	2	2	2	2	2	2	2	2	2	1	1	1	1
L_3SNW28	30	15	4	11	0	2	2	2	2	2	2	2	2	2	2	2	1	1	1	1
L_3SPQ7B	32	15	3	12	0	2	2	2	2	2	2	2	2	2	2	2	2	1	1	1
L_3SRFG1	32	15	3	12	0	2	2	2	2	2	2	2	2	2	2	2	1	2	1	1
L_3SSX3G	27	13	6	9	0	2	2	2	1	2	2	1	2	2	2	2	1	0	0	1
L_3SYJS0	31	14	3	12	0	2	2	2	2	2	2	2	2	2	2	2	2	0	1	1
L_3SZ0LL	34	15	2	12	1	2	2	2	2	3	2	2	2	2	2	2	2	2	1	1
L_3SZWDH	31	15	4	11	0	2	2	2	2	2	2	2	2	2	2	2	1	1	1	1
L_3T24Z2	31	15	4	11	0	2	2	2	2	2	2	2	2	2	2	1	2	1	1	1
L_3T3TJL	33	15	3	11	1	2	2	2	2	2	1	2	2	2	2	2	2	1	3	1
L_3T5NTL	31	15	4	11	0	2	2	2	2	2	2	2	2	2	2	2	1	1	1	1
L_3T7MS4	31	14	4	10	1	2	2	2	2	2	2	2	1	3	2	2	2	1	0	1
L_3T7WJ3	30	15	4	11	0	2	2	2	2	2	2	2	2	2	2	2	1	1	1	1
L_3TGY84	27	15	6	8	1	2	2	2	3	2	2	1	1	2	2	1	2	1	1	1
L_3THD0M	29	11	6	6	3	3	2	2	2	1	2	0	2	4	5	2	0	1	0	0
L_3TJMKR	30	13	3	12	0	2	2	2	2	2	2	2	2	2	2	2	0	2	0	1
L_3TJV28	33	15	3	11	1	2	2	2	3	2	1	2	2	2	2	2	1	2	2	1
L_3TMH3K	31	14	3	12	0	2	2	2	1	2	2	2	2	2	2	2	2	2	0	1
L_3TN0Y2	33	15	3	11	1	3	2	2	2	2	2	2	2	2	2	1	2	1	1	2
L_3TSJ5L	33	15	3	11	1	2	2	2	3	2	2	2	1	2	1	2	2	2	2	1
L_3TX3R6	32	15	3	12	0	2	2	2	2	2	2	2	2	2	2	2	1	1	2	1
L_3V0ZMP	33	15	3	11	1	2	2	2	3	2	2	2	2	2	2	2	1	2	1	1
L_3V28HG	37	15	3	9	3	2	2	2	2	4	4	1	2	2	2	2	2	1	3	1
L_3V7S0F	30	15	4	11	0	2	2	2	1	2	2	1	2	2	2	2	2	2	1	1
L_3VC5C5	36	15	1	12	2	2	2	2	3	2	2	2	2	2	2	2	2	1	2	3
L_3VF3LN	35	15	4	10	1	2	2	2	2	1	1	2	2	6	2	2	1	2	2	1
L_3VF58F	34	15	1	13	1	2	2	2	2	2	2	2	2	2	2	2	3	1	2	2
L_3VFGRL	32	14	2	13	0	2	2	2	1	2	2	2	2	2	2	2	2	0	2	2
L_3VG14Z	33	15	3	11	1	2	2	2	2	2	2	2	2	2	2	2	1	1	3	1
L_3VJLYW	30	15	5	10	0	2	2	2	2	2	2	2	2	2	2	1	1	1	1	1
L_3VJQ52	31	14	4	10	1	2	2	2	2	3	2	2	2	2	2	2	1	1	0	1
L_3VK597	32	15	4	10	1	2	2	2	2	2	2	2	2	2	2	3	1	1	1	1
L_3VTW1T	32	15	3	12	0	2	2	2	2	2	2	2	2	2	2	2	2	1	1	1
L_3VY3GQ	31	15	4	11	0	2	2	2	1	2	2	2	2	2	2	2	1	2	1	1
L_3VZPFS	35	15	2	11	2	2	2	2	2	2	2	1	3	2	3	2	2	1	2	2
L_3W5GZK	33	15	3	11	1	2	2	2	1	2	2	2	2	2	2	2	2	1	3	1
L_3W5NST	30	14	4	11	0	2	2	2	2	2	2	2	2	2	2	2	0	1	1	1
L_3W7TKM	34	15	3	10	2	2	3	1	2	2	2	2	2	2	2	2	1	1	2	3
L_3W8PQL	29	14	7	6	2	3	2	2	0	2	1	1	2	2	3	2	1	1	1	1
L_3WC59G	30	14	4	11	0	2	2	2	2	2	2	2	2	2	2	2	1	1	0	1
L_3WC7SM	34	14	3	11	1	2	2	2	5	2	2	2	2	2	2	2	2	0	1	1
L_3WCYJQ	36	15	0	14	1	2	2	2	2	2	2	2	2	2	2	2	3	2	2	2
L_3WGL16	29	15	5	10	0	2	2	2	2	2	2	1	2	2	2	2	1	1	1	1
L_3WJMVN	31	13	2	13	0	2	2	2	2	2	2	2	2	2	2	2	2	0	0	2
L_3WMSGS	33	14	3	11	1	2	2	2	1	2	2	2	2	2	2	2	2	0	4	1
L_3WPX9X	29	14	5	10	0	2	2	2	2	2	2	2	2	2	2	1	1	0	1	1
L_3WQPTL	30	15	5	10	0	2	2	2	2	2	2	2	1	2	1	2	2	1	1	1
L_3WT8X0	32	15	3	12	0	2	2	2	2	2	2	2	2	2	2	2	1	1	2	1
L_3WTHL0	27	14	4	11	0	2	2	2	2	2	2	1	2	2	2	2	1	0	2	1
L_3WV3J4	33	15	4	9	2	2	2	2	2	3	3	1	2	2	2	2	1	1	2	1
L_3WV5BQ	34	15	1	14	0	2	2	2	2	2	2	2	1	2	2	2	2	2	2	2
L_3WXT2R	32	15	3	12	0	2	2	2	2	2	2	2	2	2	2	2	2	1	1	1
L_3X4XFQ	35	15	3	11	1	2	2	2	2	2	2	2	2	2	5	2	1	1	2	1
L_3XB622	33	15	3	11	1	2	2	2	2	2	2	2	2	2	2	2	1	1	3	1
L_3XCXDW	31	15	4	11	0	2	2	2	2	2	2	1	2	2	2	2	2	1	1	1
L_3XFSJB	33	15	3	11	1	2	2	2	4	2	2	1	2	2	2	2	1	2	2	1
L_3XGPKS	36	15	2	10	3	2	2	2	2	2	3	2	2	2	3	2	2	1	3	1
L_3XLY0B	31	15	4	11	0	2	2	2	2	2	2	2	2	2	2	2	1	1	1	1
L_3XPJHS	30	14	3	12	0	2	2	2	2	2	2	2	2	2	2	2	2	0	1	1
L_3XRGDH	34	15	2	12	1	2	2	2	2	2	2	2	3	2	2	2	2	1	2	1
L_3XS0T3	32	15	4	10	1	2	2	2	3	2	2	2	2	2	2	2	1	1	1	1
L_3XVQWV	35	14	3	9	3	2	2	2	2	2	4	3	1	2	2	2	2	3	0	1
L_3XYZZM	29	12	8	3	4	4	3	3	1	1	1	1	2	3	2	2	0	0	0	1
L_3XZ5Y9	32	13	2	12	1	2	2	2	2	2	2	2	2	2	2	2	3	2	0	0
L_3Y0JQ7	37	15	2	9	4	3	2	2	2	3	3	2	2	2	3	2	2	1	2	1
L_3Y13JR	31	14	3	12	0	2	2	2	2	2	2	2	2	2	2	2	1	2	1	0
L_3Y1NQY	32	15	4	9	2	3	2	2	3	2	2	2	2	2	2	1	1	2	1	1
L_3Y28P2	29	14	5	10	0	2	2	2	1	2	2	2	2	2	2	2	1	0	1	1
L_3Y40X7	37	15	2	9	4	2	2	2	1	3	3	2	2	2	2	1	3	2	3	2
L_3Y5F11	30	14	4	11	0	2	2	2	2	2	2	2	2	2	2	2	1	1	1	0
L_3Y9LV7	31	15	5	9	1	2	2	2	1	2	2	2	3	2	2	2	1	1	1	1
L_3Y9YXY	23	15	12	3	0	1	1	1	1	1	1	1	2	2	2	1	1	1	1	1
L_3YB4TR	30	14	4	11	0	2	2	2	2	2	2	2	2	2	2	2	1	1	1	0
L_3YCJPT	29	14	6	8	1	2	2	2	1	1	3	1	2	2	2	2	1	0	2	1
L_3YGMXN	32	15	4	10	1	2	2	2	3	2	2	2	2	2	2	2	1	1	1	1
L_3YK9TS	31	15	5	9	1	2	2	2	1	3	2	1	2	2	2	2	1	1	2	1
L_3YKCF0	24	11	8	6	1	1	2	2	2	2	3	1	2	2	1	1	0	0	0	0
L_3YL0CJ	31	15	5	9	1	3	2	2	2	2	2	2	1	2	1	2	1	2	1	1
L_3YLHCD	30	14	4	11	0	2	2	2	2	2	2	2	2	2	2	2	1	0	1	1
L_3YM0J7	32	15	4	10	1	2	2	2	2	2	2	2	2	2	3	1	2	1	1	1
L_3YNB3C	32	14	4	10	1	4	2	2	2	2	2	2	2	2	2	0	1	1	2	1
L_3YT95G	29	14	5	10	0	2	2	2	2	2	1	2	2	2	2	2	1	0	1	1
L_3YTNNS	34	15	2	12	1	2	2	2	2	3	2	2	2	2	2	2	1	2	1	2
L_3YTTV0	32	13	4	10	1	2	2	2	5	2	2	2	0	2	2	2	2	1	1	0
L_3YVY7X	32	15	4	9	2	2	2	2	1	3	3	1	2	2	1	2	2	2	1	2
L_3Z04W8	31	15	4	10	1	2	2	2	3	2	2	1	2	2	2	2	1	1	2	1
L_3Z37D9	31	14	8	2	5	3	3	3	3	1	1	1	2	2	3	1	1	0	1	1
L_3Z3Y0N	27	15	8	7	0	2	2	2	2	2	2	1	1	1	1	2	1	1	1	1
L_3Z5X07	29	14	7	7	1	4	2	2	2	2	1	1	2	1	1	2	1	2	0	1
L_3Z8550	33	15	2	12	1	2	2	2	2	2	3	2	2	2	2	2	2	2	1	1
L_3Z9K5N	33	15	5	7	3	2	3	3	2	2	2	1	2	3	2	2	1	1	1	1
L_3ZB5MY	32	15	4	10	1	2	2	2	1	3	2	2	2	2	2	2	2	1	1	1
L_3ZD5RR	31	15	5	9	1	2	2	2	1	2	2	1	2	2	2	2	1	1	3	1
L_3ZJ8QM	34	15	3	11	1	2	2	2	1	2	2	2	2	2	2	2	2	1	4	1
L_3ZL9YK	28	11	8	2	5	3	3	3	1	2	1	1	3	0	5	2	0	0	0	1
L_3ZP34R	31	13	5	7	3	2	2	2	3	2	2	2	2	3	3	1	0	0	1	1
L_3ZR4MB	31	15	5	9	1	2	2	2	2	2	3	1	2	2	2	2	1	1	1	1
L_3ZS1LT	34	15	3	10	2	3	2	2	2	2	2	2	2	2	3	2	1	2	1	1
L_3ZYP80	30	15	6	8	1	3	2	2	1	2	1	2	1	2	2	2	2	1	1	1
L_400TJR	30	14	5	9	1	2	2	2	2	2	2	1	2	2	4	1	0	2	1	1
L_40124X	38	15	1	10	4	2	2	2	3	3	3	2	2	2	2	2	1	2	3	2
L_4031RC	25	13	6	9	0	2	2	2	2	2	2	1	2	2	2	1	0	0	1	1
L_403F4K	34	14	5	7	3	2	3	2	2	4	4	2	1	2	1	2	2	0	1	1
L_404LCN	30	15	6	8	1	2	1	2	1	2	1	2	1	2	2	2	2	1	3	1
L_404VRQ	31	15	5	9	1	3	2	2	2	2	2	2	1	2	2	2	1	1	1	1
L_40B5LP	30	14	5	9	1	2	2	2	2	2	2	1	2	2	2	1	1	0	3	1
L_40K866	30	14	4	11	0	2	2	2	2	2	2	2	2	2	2	1	2	1	0	1
L_40KFK0	31	14	5	8	2	3	2	2	2	2	3	2	2	2	2	1	1	0	1	1
L_40N7W3	29	13	8	4	3	4	3	2	1	1	2	2	2	3	1	1	0	0	1	1
L_40TN88	32	15	5	8	2	2	2	2	3	1	1	2	2	3	2	1	2	1	2	1
L_412HSR	30	13	4	10	1	3	2	2	2	2	2	2	2	2	2	2	1	0	0	1
L_413DB2	33	15	2	13	0	2	2	2	2	2	2	2	2	2	2	2	2	2	1	1
L_414188	27	13	5	10	0	2	2	2	2	2	2	2	1	2	2	2	0	1	1	0
L_415ZJC	38	15	1	12	2	2	2	2	2	2	2	3	2	2	2	2	5	1	2	2
L_419H3P	32	14	2	13	0	2	2	2	2	2	2	1	2	2	2	2	2	2	0	2
L_419K82	34	15	3	10	2	2	2	1	3	2	2	2	2	2	2	3	2	2	1	1
L_41BKX4	34	14	4	7	4	3	3	3	2	1	1	2	2	2	2	1	2	3	0	2
L_41FZ7X	30	15	4	11	0	2	2	2	2	2	2	2	2	2	2	1	1	2	1	1
L_41K3QK	32	13	3	10	2	2	2	2	2	3	2	2	2	2	3	0	2	0	1	2
L_41KPN3	34	14	4	7	4	4	3	3	2	1	2	3	2	2	2	1	2	1	0	2
L_41KTWZ	29	13	4	11	0	2	2	2	2	2	2	2	2	2	2	2	0	0	1	1
L_41N0N5	33	15	4	9	2	2	2	2	2	2	2	2	2	2	3	4	1	1	1	1
L_41NG4D	31	13	4	9	2	3	2	2	2	2	3	1	2	2	2	2	2	1	0	0
L_41WRBW	31	14	4	9	2	3	2	2	2	2	3	2	1	2	2	2	2	1	0	1
L_41XXN2	38	15	2	9	4	3	2	2	2	3	3	4	2	2	1	2	2	1	2	2
L_41YX74	30	13	5	8	2	2	2	2	4	2	2	2	0	3	2	1	2	1	0	1
L_421YGK	34	15	3	10	2	2	2	2	3	2	2	2	2	2	2	3	1	1	2	1
L_4226W2	33	15	2	13	0	2	2	2	2	2	2	2	2	2	2	2	2	2	1	1
L_422MMK	28	11	9	3	3	4	2	2	1	1	1	1	1	3	9	2	0	0	0	0
L_422QDD	20	14	14	1	0	1	1	1	1	1	1	1	1	1	1	1	0	1	2	1
L_42C5W9	30	15	5	10	0	2	2	2	1	2	2	2	2	2	2	2	1	1	1	1
L_42CBVW	36	15	2	10	3	3	1	2	2	2	2	2	3	2	2	1	3	2	2	2
L_42D62H	33	14	2	12	1	2	2	2	2	2	2	2	2	2	2	2	2	0	3	1
L_42F7GR	32	15	3	12	0	2	2	2	2	2	2	2	2	2	2	2	2	1	1	1
L_42G4BG	31	15	4	11	0	2	2	2	2	2	2	2	1	2	2	2	2	1	1	1
L_42H96Z	27	10	6	4	5	3	2	2	0	3	2	3	2	4	5	0	1	0	0	0
L_42LBVM	34	15	2	12	1	2	2	2	2	2	2	2	2	2	1	2	3	2	1	2
L_42MZ0M	34	13	7	3	5	1	0	0	3	5	5	2	2	1	3	1	3	2	1	1
L_42QJ2Q	27	14	9	5	1	2	2	2	1	2	4	1	2	1	1	1	1	0	1	1
L_42TTTL	21	13	13	1	1	1	1	1	1	2	3	1	0	1	1	1	0	1	1	1
L_42VB5B	29	14	4	11	0	2	2	2	2	2	1	2	2	2	2	2	2	0	1	1
L_42VMRR	29	14	5	10	0	2	2	2	2	2	2	1	2	2	2	1	1	0	2	1
L_42W599	35	14	6	6	3	2	1	1	4	2	1	2	2	4	0	2	2	5	1	1
L_42X84J	30	15	4	11	0	2	2	2	2	1	1	2	2	2	2	2	2	2	1	1
L_42XH9Z	26	15	7	8	0	2	2	2	2	2	2	2	1	1	1	2	1	1	1	1
L_42Y91S	31	14	3	12	0	2	2	2	2	2	2	2	2	2	2	1	2	2	0	1
L_42YY9S	33	13	4	8	3	3	3	4	2	1	0	2	2	2	2	2	2	1	0	2
L_4306ZP	36	13	4	5	6	4	3	3	2	0	0	3	3	3	2	2	2	1	1	2
L_43D2XJ	36	14	4	5	6	2	3	3	2	1	1	2	2	3	3	3	0	3	2	1
L_43FS77	30	14	6	8	1	4	2	2	2	2	2	2	1	2	1	2	1	0	1	1
L_43JLDY	31	15	4	11	0	2	2	2	2	2	2	1	2	2	2	2	1	2	1	1
L_43JXFZ	32	14	4	9	2	2	2	2	2	2	1	3	2	2	2	2	1	0	3	1
L_43MHL8	38	15	1	11	3	3	2	2	2	2	2	2	3	2	2	2	4	2	1	2
L_43NDB2	34	15	3	10	2	2	2	2	3	2	2	2	2	3	2	2	2	1	1	1
L_43NGNZ	27	14	10	3	2	1	1	1	1	3	4	1	1	2	2	0	2	1	1	1
L_43NYDK	38	15	7	2	6	1	1	1	3	3	4	1	1	4	2	2	1	3	1	5
L_43P2J7	36	14	5	5	5	2	3	3	2	2	2	2	3	4	4	1	1	0	1	1
L_43Q95R	33	15	9	4	2	1	2	2	1	4	7	2	1	1	1	1	1	1	1	2
L_43SFBH	27	13	7	7	1	3	2	2	2	1	1	1	2	2	2	2	1	0	0	1
L_43TSWF	35	14	3	9	3	2	2	2	4	2	2	2	2	3	2	2	1	1	0	3
L_43W4L9	35	15	7	4	4	2	3	3	5	1	1	4	1	2	2	1	1	2	1	1
L_43X3KT	28	15	8	6	1	2	2	2	2	1	3	2	1	1	1	1	1	1	2	1
L_4428H6	30	15	5	10	0	2	2	2	2	1	1	2	2	2	2	2	1	2	1	1
L_443MHS	31	14	6	6	3	2	2	2	3	1	3	2	1	2	3	1	2	1	0	1
L_443NGQ	33	14	8	3	4	5	1	2	1	3	2	5	1	1	1	1	2	1	0	3
L_444V4S	31	12	6	4	5	3	2	3	2	1	2	1	3	3	2	3	1	0	0	0
L_447G8L	35	15	2	12	1	2	2	2	4	2	2	2	2	2	2	2	1	2	2	1
L_448MMZ	28	13	5	9	1	2	2	2	3	2	2	0	2	2	2	2	1	1	0	1
[truncated: 12,710 more rows]

## Sheet: full original
fam_ID__	seq_ct	present	below	equal	above	glyma	phavu	vigun	lupan	aradu	araip	nissc	cicar	medtr	tripr	lotja	chafa	mimpu	bauto	cerca			glyma	phavu	vigun	lupan	aradu	araip	nissc	cicar	medtr	tripr	lotja	chafa	mimpu	bauto	cerca
L_01SD0S	26	13	8	6	1	2	1	0	2	2	2	2	1	0	1	1	2	1	1	3		average	2.70603	1.44639	1.5173	1.82297	1.36094	1.38629	1.38677	1.26501	1.70236	1.53981	1.44687	1.28404	1.27711	1.3164	1.22632
L_02DV04	87	11	7	0	8	0	0	0	1	0	4	4	1	4	11	1	6	33	4	14
L_02NY6D	77	11	7	3	5	6	1	0	0	15	19	12	2	0	1	11	2	1	0	2
L_02W9L4	71	7	9	3	3	2	2	0	0	0	0	2	1	0	6	0	21	0	0	34		families with counts per species of the given count categories:
L_038PV2	45	8	9	0	6	12	0	0	1	0	1	4	0	0	3	3	18	0	0	3		0	553	826	774	1756	2264	2377	1425	1819	1001	1252	1873	2558	3859	4066	1557
L_042YT3	78	6	10	1	4	1	0	0	0	0	0	0	0	0	5	2	27	21	0	22		1	1933	8748	8606	5575	7761	7563	8472	8845	8141	8255	7602	7894	6432	5921	10567
L_04B60R	81	5	11	0	4	0	0	0	0	46	27	0	0	0	0	1	0	3	0	4		2	6531	3981	3999	3805	3390	3338	3656	3125	3545	3429	3444	3178	2858	2570	1708
L_05YM8W	93	7	9	2	4	65	5	0	0	0	2	11	0	0	0	7	0	0	2	1		3	1697	716	742	1977	752	825	681	617	984	957	1138	591	846	1130	437
L_066YP7	91	6	11	1	3	0	1	0	0	0	0	0	2	77	3	4	0	0	1	0		>=4	3995	438	588	1596	542	606	475	303	1038	816	652	488	714	1022	440
L_06KBYR	74	6	11	1	3	0	0	0	0	49	13	0	0	0	1	1	8	0	0	2
L_0720QV	96	13	6	1	8	13	11	13	8	11	10	10	1	1	1	9	0	0	2	1
L_0770FP	95	11	6	0	9	13	12	5	0	10	13	0	1	14	11	7	0	0	1	6		Ratios of counts
L_0778FN	59	6	10	1	4	0	1	6	0	31	14	0	0	5	2	0	0	0	0	0		ct2/ct1	3.37869	0.455075	0.464676	0.682511	0.436799	0.441359	0.431539	0.353307	0.43545	0.415385	0.453039	0.402584	0.444341	0.434048	0.161635
L_07GVYS	50	3	13	0	2	0	0	0	0	22	27	0	0	0	0	0	0	1	0	0		ct>=2/ct1	6.32333	0.586991	0.619219	1.32341	0.60353	0.63057	0.567989	0.457321	0.683823	0.630164	0.688503	0.53927	0.686878	0.7975	0.24463
L_07LHCJ	51	7	9	1	5	2	3	3	0	0	0	0	1	7	11	0	0	21	0	0
L_08691K	96	14	5	3	7	2	1	0	3	9	15	1	5	23	2	21	1	5	1	2
L_089TM5	35	9	8	2	5	0	0	0	0	0	0	3	13	5	4	1	4	2	1	2
L_08NZM3	100	12	3	1	11	26	4	2	0	12	13	12	4	5	3	5	7	4	0	0
L_08WV7S	101	13	4	1	10	14	20	11	0	10	6	2	1	4	6	14	1	0	7	5
L_08XN7X	76	10	9	1	5	6	0	0	0	0	1	26	1	0	3	2	15	1	1	15
L_090FQQ	82	11	7	3	5	2	0	0	1	23	31	1	0	1	7	8	2	4	0	2
L_09LYMH	28	6	10	2	3	0	0	11	0	4	0	0	0	6	0	2	0	0	2	1
L_09RBXJ	93	15	2	2	11	10	7	7	6	10	7	5	1	13	9	3	2	2	1	5
L_09WLVT	73	9	10	1	4	1	1	0	1	23	29	6	0	6	0	1	0	0	2	0
L_09XPZ8	80	12	6	0	9	14	9	13	10	8	7	1	1	4	5	4	0	0	0	1
L_0B0G55	92	7	9	0	6	39	0	0	0	1	3	0	0	12	10	21	0	0	4	0
L_0B267T	59	12	7	3	5	1	2	28	1	9	4	1	0	3	0	0	2	1	2	3
L_0B7VYN	95	15	2	1	12	6	4	8	4	9	8	1	4	5	18	11	1	8	2	5
L_0BK7KM	72	5	11	0	4	0	0	0	0	28	36	0	0	4	3	0	0	0	0	1
L_0BP4YB	55	7	9	0	6	20	11	0	1	0	0	4	0	0	7	4	4	0	0	0
L_0BVMDC	100	14	1	1	13	16	2	6	4	4	4	5	7	16	16	9	4	4	3	0
L_0BZHYW	94	14	1	1	13	11	7	7	4	9	10	7	3	8	2	7	4	5	0	5
L_0C139K	97	9	8	2	5	6	9	14	0	2	0	0	1	53	5	0	1	0	0	2
L_0C1BMX	92	15	1	0	14	9	6	8	6	4	11	5	5	10	3	8	4	4	1	3
L_0C1GC6	90	9	6	4	5	2	0	0	2	5	7	2	2	39	18	10	0	0	0	0
L_0C8BJ0	93	12	4	2	9	7	7	9	5	1	0	0	2	20	26	2	5	3	0	3
L_0CH7WS	94	15	3	1	11	21	6	7	4	3	1	2	3	13	12	6	3	8	1	1
L_0CJL1Z	100	11	5	0	10	3	0	1	0	8	9	6	4	30	18	7	4	10	0	0
L_0D58ZW	99	13	6	1	8	7	19	24	0	1	1	1	1	13	2	9	9	6	3	0
L_0D6KK7	69	14	5	1	9	2	1	4	0	13	21	3	1	6	3	4	1	5	1	4
L_0D8CF4	76	15	1	3	11	10	4	2	5	4	11	4	2	2	3	6	1	3	3	11
L_0DJX5X	90	12	6	0	9	10	1	1	1	8	10	10	8	20	10	6	0	3	0	0
L_0DR4C2	96	15	0	1	14	18	6	6	11	4	3	4	7	4	7	6	5	3	2	5
L_0DTM1Q	33	7	10	0	5	0	0	0	0	0	3	6	0	1	1	0	3	9	0	8
L_0DVGHQ	91	10	7	1	7	6	46	0	6	0	1	0	0	14	3	3	2	9	1	0
L_0DWZFP	83	13	4	1	10	10	6	8	11	3	4	3	1	15	9	5	0	1	0	2
L_0DYM8S	90	15	3	0	12	11	7	8	3	5	4	1	8	16	5	6	5	1	1	4
L_0DZ3YF	69	15	0	7	8	4	2	2	5	19	4	2	3	2	3	2	3	2	9	2
L_0F10DB	83	14	1	3	11	7	5	6	8	8	10	2	3	8	6	3	8	2	0	2
L_0F3J5V	90	15	1	3	11	18	6	5	4	2	3	4	3	8	7	17	2	3	1	2
L_0F73TK	100	14	1	1	13	6	6	7	0	10	8	2	7	5	4	9	3	7	5	16
L_0F7JK5	99	15	1	1	13	11	6	9	3	1	2	5	5	9	7	6	6	6	3	15
L_0F81PF	82	10	6	1	8	6	2	11	1	13	15	6	0	0	0	0	4	6	0	16
L_0F89GK	73	11	7	3	5	2	4	25	0	10	15	0	0	10	2	0	1	2	1	1
L_0F8Q4T	95	14	1	2	12	13	5	6	2	8	10	6	3	6	8	2	0	4	5	14
L_0F9PPG	88	15	2	1	12	7	8	3	1	6	7	10	3	2	12	4	6	9	1	4
L_0FB146	94	14	1	1	13	13	8	12	8	5	3	2	4	5	5	5	7	8	0	4
L_0FD3PS	97	15	1	1	13	9	6	8	5	5	3	7	4	13	9	1	7	10	2	3
L_0FG9BF	83	15	0	3	12	9	7	9	4	3	2	6	6	8	7	8	2	3	2	4
L_0FM2W1	92	15	0	0	15	11	6	5	9	5	5	5	4	4	4	12	4	4	4	5
L_0FMDTV	98	15	0	0	15	8	6	6	9	5	5	4	4	6	7	11	5	6	7	4
L_0FRTLZ	89	15	2	0	13	4	6	19	3	4	9	5	4	7	1	1	5	8	4	5
L_0FWGQD	84	15	1	1	13	10	5	7	4	8	9	5	2	6	6	4	3	5	1	5
L_0FY2VW	83	15	0	3	12	10	5	7	6	4	4	9	5	9	7	3	2	2	2	3
L_0FZR5R	87	15	2	0	13	13	6	6	8	5	6	4	5	7	5	6	1	5	4	1
L_0G242L	77	10	6	1	8	13	8	18	1	3	4	5	7	16	2	0	0	0	0	0
L_0G6LW3	81	13	4	0	11	12	6	6	12	5	6	1	6	5	5	7	1	0	4	0
L_0GB366	45	10	9	0	6	1	1	8	3	12	7	0	0	4	0	3	0	0	1	1
L_0GJKJ0	11	3	13	0	2	0	0	0	0	0	0	0	0	0	0	0	1	3	0	7
L_0GK23H	93	15	0	0	15	8	5	5	9	5	7	5	4	4	4	9	8	7	4	4
L_0GKK0B	87	10	8	1	6	0	3	1	0	0	0	0	11	43	6	2	8	11	1	1
L_0GKWV0	92	15	0	1	14	13	7	5	4	5	5	5	2	8	11	3	3	8	4	4
L_0GM6V5	95	15	0	0	15	7	5	10	8	6	5	8	3	11	5	7	3	6	3	4
L_0GPX9Q	94	15	1	0	14	6	3	4	10	3	4	5	8	19	8	5	5	1	6	3
L_0GRNRV	80	14	2	3	10	10	5	4	0	5	9	4	2	11	12	6	1	2	2	7
L_0GV9CL	88	14	3	3	9	20	4	12	1	2	3	3	2	4	9	6	1	0	2	18
L_0GWLYY	97	15	0	1	14	11	6	6	10	5	5	6	4	5	5	4	9	2	6	8
L_0GX3WW	96	8	9	0	6	6	16	21	0	0	0	0	0	3	1	28	1	19	0	0
L_0GXXBD	85	15	0	1	14	9	5	5	11	4	3	8	5	5	6	5	3	5	2	4
L_0GZG6J	92	15	0	0	15	7	8	5	4	5	7	7	5	7	7	5	7	3	3	7
L_0H00R0	69	15	0	6	9	6	8	3	2	11	10	3	2	2	2	4	3	2	2	4
L_0H0QD8	95	15	1	1	13	12	2	4	4	7	5	3	8	12	5	5	6	9	1	7
L_0H7TJ1	91	15	1	3	11	9	8	7	7	2	2	2	4	8	8	5	1	15	4	4
L_0H8HQG	68	12	7	1	7	17	7	7	4	1	2	1	1	8	9	5	0	1	0	0
L_0H8X1W	93	15	0	0	15	12	6	9	8	4	4	7	4	4	4	4	4	4	6	8
L_0H9230	47	6	11	1	3	0	0	0	0	12	24	0	0	7	2	1	0	1	0	0
L_0HBRD8	92	15	0	2	13	11	7	7	9	2	2	7	6	5	5	7	6	4	4	5
L_0HFHNV	80	10	5	0	10	13	4	6	13	3	3	9	4	8	15	0	0	0	0	0
L_0HFYV1	88	15	0	2	13	9	7	8	3	9	6	6	2	5	2	6	10	4	6	5
L_0HHQQW	80	15	0	1	14	8	3	3	4	9	7	5	5	4	5	7	2	3	5	5
L_0HJK2P	63	11	7	1	7	6	12	20	0	3	3	3	1	6	0	0	1	1	0	2
L_0HQFRM	74	7	8	0	7	30	5	9	5	0	0	0	0	15	6	0	0	0	0	4
L_0HT4NW	90	14	4	1	10	10	6	7	5	1	1	7	5	20	11	7	0	7	1	2
L_0HT9NV	33	14	7	3	5	4	3	2	4	1	1	2	0	4	3	2	1	1	1	1
L_0HX90T	89	15	0	0	15	9	5	6	8	7	7	3	4	4	5	6	4	6	7	3
L_0HZ8MS	74	15	1	1	13	5	3	6	6	8	6	3	4	5	5	6	7	4	2	1
L_0HZFZB	77	15	1	1	13	10	6	5	6	7	5	3	4	7	5	6	3	1	3	2
L_0HZSQZ	88	15	0	0	15	10	5	5	7	6	5	5	4	4	4	3	5	9	7	4
L_0J2XWB	82	15	0	0	15	11	7	7	6	3	4	3	5	4	5	4	5	5	5	3
L_0JCZV4	83	14	1	2	12	8	4	5	7	4	5	6	5	9	8	7	2	6	0	2
L_0JF612	90	13	4	1	10	5	2	1	0	11	11	3	0	7	12	1	17	7	4	5
L_0JH8VP	89	15	2	0	13	9	1	1	3	3	3	8	3	15	10	11	6	3	4	5
L_0JLS06	78	15	0	2	13	10	5	5	7	4	4	4	6	7	5	5	3	2	4	2
L_0JLSXB	96	13	5	1	9	6	1	3	0	4	4	0	1	22	11	13	24	2	1	3
L_0JPNN1	85	14	1	2	12	12	6	6	12	0	2	4	6	7	3	7	5	5	2	4
L_0JSJS1	79	15	1	0	14	10	5	5	10	4	4	3	5	6	7	4	4	3	1	3
L_0JVBKC	76	14	4	1	10	14	5	5	6	6	5	1	4	6	6	2	9	1	0	1
L_0JZZ84	87	15	0	0	15	10	5	5	7	3	3	6	5	5	5	8	6	5	5	4
L_0K0R5H	65	4	11	1	3	0	0	0	0	13	47	0	0	3	0	0	0	0	0	2
L_0K3BHY	80	15	0	1	14	10	3	4	8	4	11	5	3	4	6	3	3	2	4	5
L_0K80R6	67	14	5	3	7	2	1	1	0	10	12	7	2	11	1	1	4	5	2	5
L_0K8NKR	84	15	0	0	15	9	4	5	5	8	5	3	3	6	4	5	4	8	4	6
L_0KD8GG	78	15	0	1	14	11	6	4	5	5	7	5	4	4	7	3	4	3	2	3
L_0KDD4S	84	15	1	3	11	14	5	5	5	2	2	2	5	8	9	8	1	3	6	4
L_0KDGQ6	72	11	4	2	9	10	12	6	2	3	4	2	6	6	12	6	0	0	0	0
L_0KFVHL	75	15	1	3	11	7	5	3	1	3	3	2	6	10	8	8	2	2	6	4
L_0KJ85S	32	6	13	0	2	0	22	1	0	0	0	6	0	0	1	1	1	0	0	0
L_0KQJ0K	89	15	1	1	13	13	6	6	7	2	3	3	3	5	5	11	5	1	5	9
L_0KSVBR	65	14	2	1	12	4	4	6	7	8	2	3	3	8	3	5	3	1	0	3
L_0KVV7S	72	10	8	1	6	0	0	17	5	20	12	1	0	7	1	1	2	0	0	3
L_0KZ8NJ	88	15	0	2	13	9	5	5	11	5	4	5	6	7	2	4	5	8	5	2
L_0KZT3K	68	15	1	2	12	10	6	6	4	3	4	2	4	3	3	8	3	4	1	2
L_0L4430	71	13	3	3	9	7	6	15	2	3	3	1	3	9	10	3	2	0	0	2
L_0L5888	81	9	8	1	6	2	0	0	0	1	4	1	47	5	5	3	13	0	0	0
L_0L5RSP	23	6	12	0	3	12	0	0	0	0	0	1	0	0	4	4	1	0	0	1
L_0LCY75	78	15	1	1	13	8	5	5	6	5	5	5	4	5	5	9	4	1	2	4
L_0LF8V5	80	15	0	1	14	6	5	8	6	5	5	5	4	8	4	2	3	3	3	8
L_0LFCZT	81	12	5	0	10	12	5	5	0	1	0	5	5	20	10	5	1	5	0	4
L_0LGTB3	76	15	0	1	14	7	5	6	4	7	7	6	3	7	5	2	3	3	4	3
L_0LRN1P	62	10	8	0	7	1	0	0	8	15	14	3	11	1	3	1	3	0	0	0
L_0LVFNQ	65	9	7	1	7	8	15	11	11	0	0	2	0	7	3	3	0	0	0	1
L_0LVWNS	73	15	1	2	12	13	6	6	7	4	1	4	3	5	4	4	4	3	2	2
L_0LZF4D	71	14	3	0	12	5	5	4	7	4	4	4	6	9	7	5	1	4	0	1
L_0M0L66	72	14	2	1	12	8	4	5	5	3	4	4	4	7	6	8	2	8	0	1
L_0M65ZY	93	11	6	1	8	3	4	0	0	4	21	36	3	2	6	0	11	0	1	1
L_0MDRGX	75	15	1	0	14	7	4	3	7	4	5	4	5	7	8	5	3	3	1	4
L_0MFKRS	80	15	3	6	6	3	2	2	2	2	2	2	6	19	14	3	17	1	1	1
L_0MFWF2	75	15	0	3	12	6	4	6	4	3	3	3	2	12	8	7	2	4	2	4
L_0MFX8H	78	14	1	2	12	9	5	4	4	9	7	9	3	6	2	2	0	3	6	4
L_0MKWMW	87	15	0	5	10	7	6	8	2	2	2	9	2	6	6	13	6	7	4	2
L_0MNJQL	81	15	1	2	12	10	5	5	10	2	6	4	4	6	7	2	5	4	5	1
L_0MNZRL	81	13	3	2	10	9	4	4	1	4	6	2	5	15	8	3	0	2	0	14
L_0MS4KN	49	15	10	2	3	5	1	1	1	11	14	1	2	1	1	1	1	1	1	2
L_0MS7X3	53	11	10	1	4	2	1	20	0	7	1	1	0	9	1	6	0	0	1	1
L_0MSLQS	51	8	11	0	4	1	7	0	1	12	22	1	0	0	1	6	0	0	0	0
L_0MV41M	99	12	5	2	8	5	0	0	2	7	23	2	0	15	1	6	10	7	1	17
L_0MW1KX	52	10	8	2	5	5	4	8	0	15	10	2	0	1	1	2	0	0	0	1
L_0MWGHF	88	15	0	1	14	9	4	4	8	6	5	4	4	7	5	2	5	9	6	5
L_0MXDQN	70	15	0	1	14	8	4	4	7	6	5	3	4	4	4	4	4	3	3	2
L_0MY64G	78	8	11	1	3	61	0	7	0	0	0	1	0	1	1	3	1	0	0	2
L_0MYR41	95	15	2	0	13	9	5	10	4	3	3	1	4	9	7	1	5	5	6	19
L_0N0NL5	95	15	0	2	13	11	6	6	2	5	4	3	2	12	8	7	5	3	9	7
L_0N4L1K	52	15	9	2	4	2	1	1	1	12	16	1	1	1	1	3	2	3	1	1
L_0N8W8R	70	14	3	4	8	10	6	5	7	2	2	6	4	16	4	2	1	2	0	1
L_0NDVZ2	88	15	1	2	12	11	5	5	2	4	5	2	1	7	3	3	6	15	9	5
L_0NHMGQ	69	15	1	3	11	11	4	5	2	6	6	5	1	3	5	5	2	4	3	2
L_0NHV4C	84	13	2	0	13	4	4	8	0	7	6	4	0	7	7	3	4	5	3	17
L_0NMCDQ	82	15	0	1	14	14	5	5	8	2	3	5	4	4	4	4	6	4	6	3
L_0NN2TT	80	15	4	0	11	4	3	1	14	3	3	4	1	28	3	3	1	4	1	3
L_0NN53S	42	14	10	1	4	3	1	1	2	1	3	1	1	17	3	1	1	0	1	1
L_0NRW5L	69	15	4	1	10	6	4	3	5	3	3	2	7	7	5	15	1	1	1	1
L_0NT83G	83	15	1	3	11	11	6	6	2	3	3	2	3	10	11	1	5	6	7	2
L_0NWJVY	75	15	0	3	12	8	8	10	4	2	2	4	3	5	3	6	3	2	4	6
L_0NWT59	38	4	12	1	2	0	0	0	0	15	20	0	0	0	0	0	1	2	0	0
L_0NXXLF	70	13	4	1	10	3	0	2	1	6	10	3	4	15	11	3	1	0	3	8
L_0NZ0B2	63	15	1	3	11	6	4	5	5	4	4	2	3	7	4	4	2	2	5	1
L_0P31NB	67	15	1	2	12	9	3	5	4	5	5	5	3	3	3	6	2	2	1	6
L_0P3CP6	64	14	3	3	9	8	6	6	1	5	7	4	3	7	5	2	0	1	2	2
L_0P5PHV	71	15	1	5	9	13	8	8	1	2	5	4	2	6	4	2	2	2	4	3
L_0P66L2	71	14	3	1	11	4	3	8	4	4	2	3	8	13	5	1	7	1	0	3
L_0P77NQ	70	14	5	3	7	8	4	5	1	3	2	1	2	22	8	6	1	0	1	2
L_0P9DSF	91	15	1	1	13	5	3	2	3	7	4	6	6	13	8	4	3	22	1	4
L_0P9L9F	66	15	4	3	8	11	9	8	3	2	1	1	2	7	6	5	2	3	1	1
L_0PCTTD	77	14	2	1	12	12	6	5	6	2	1	4	4	6	6	6	5	6	0	3
L_0PDDCG	75	15	0	3	12	12	6	6	4	4	3	4	2	7	6	4	3	5	2	2
L_0PDS1Q	74	15	1	2	12	7	3	3	9	5	4	6	3	9	4	2	3	2	8	1
L_0PFN8M	59	14	3	3	9	5	2	3	2	11	10	5	5	5	4	3	2	1	1	0
L_0PGLTZ	28	9	9	2	4	0	0	8	0	4	2	0	1	4	0	3	0	2	1	1
L_0PGN7V	63	10	6	1	8	1	0	0	0	15	14	4	0	4	5	4	2	6	4	0
L_0PH5QN	64	14	2	4	9	5	11	2	2	7	5	3	1	5	9	3	6	2	0	2
L_0PR0LZ	76	14	1	1	13	8	4	3	4	4	3	2	3	9	10	9	4	6	3	0
L_0PRDNN	80	14	1	2	12	8	5	7	4	4	4	2	5	11	8	2	3	6	6	0
L_0PV646	67	15	1	3	11	6	5	5	6	4	2	2	4	7	5	4	5	5	2	1
L_0PX0JK	71	15	0	3	12	7	4	6	7	4	4	2	2	6	2	5	5	3	7	4
L_0PYPPX	76	15	0	3	12	6	4	4	8	6	7	3	2	3	2	5	4	4	2	11
L_0Q0N84	73	15	0	0	15	8	4	5	7	3	3	4	4	5	4	6	4	4	3	4
L_0Q1796	69	15	0	1	14	7	4	4	3	7	7	6	2	3	3	3	5	4	3	3
L_0Q28B7	66	14	2	0	13	8	4	4	5	4	4	4	4	5	5	4	4	1	0	5
L_0Q2PRN	70	15	0	2	13	9	4	4	6	5	5	2	4	4	4	4	2	5	4	4
L_0Q3WX7	65	14	2	1	12	7	5	4	3	7	5	3	5	4	4	7	2	1	3	0
L_0Q4WVG	20	8	11	2	2	0	1	7	0	2	2	1	0	4	0	0	0	0	1	1
L_0Q6PCG	76	15	0	1	14	8	5	5	7	3	2	6	5	5	4	4	5	4	4	4
L_0Q6XP9	82	15	0	1	14	10	4	5	6	4	3	4	3	5	5	5	6	9	6	2
L_0Q8Q1L	59	12	7	3	5	19	6	6	2	1	1	1	2	8	6	2	0	0	0	1
L_0Q9Y1R	65	13	3	1	11	10	6	6	3	5	6	5	3	4	8	3	1	0	2	0
L_0QB37Z	66	15	1	2	12	9	4	4	5	4	3	3	4	5	8	4	2	3	1	2
L_0QDS7H	61	15	1	6	8	8	4	5	2	7	8	3	2	5	2	2	2	3	1	2
L_0QLG2G	29	8	9	1	5	4	0	7	1	4	3	0	0	4	0	0	0	0	1	2
L_0QLKGP	59	13	5	4	6	16	1	2	4	5	12	1	3	2	1	0	2	0	6	2
L_0QRDWR	40	7	11	0	4	17	0	0	0	0	1	11	0	0	1	3	0	0	1	4
L_0QSZD3	68	14	6	3	6	30	3	1	3	1	1	1	1	2	2	9	0	3	4	2
L_0QTLFL	72	13	10	1	4	1	1	1	4	1	0	1	3	43	2	7	1	1	0	1
L_0QW5SF	64	15	2	4	9	10	6	7	2	4	4	3	2	3	4	2	1	8	2	1
L_0QXFLW	75	15	0	3	12	10	8	5	5	3	2	4	3	7	7	5	2	4	3	2
L_0QYTHN	75	15	1	3	11	10	5	5	11	2	2	4	4	6	6	3	5	5	1	2
L_0R1BDN	77	15	0	0	15	7	6	4	6	4	4	4	3	11	6	3	3	4	4	3
L_0R1YZZ	79	15	1	1	13	5	7	7	3	5	4	2	3	8	7	4	1	9	5	4
L_0R4NJT	68	15	1	2	12	6	2	5	4	5	5	3	7	4	8	3	1	4	2	7
L_0RB9LX	71	15	1	0	14	7	6	3	3	4	4	4	4	4	5	6	6	3	6	1
L_0RCG2Q	59	14	4	0	11	9	4	4	6	4	4	4	3	4	6	1	1	3	0	1
L_0RGRPF	62	15	3	4	8	7	10	10	1	3	3	4	1	2	1	2	4	2	2	8
L_0RKJD5	60	14	3	1	11	3	8	5	0	6	4	4	2	4	5	3	1	5	1	4
L_0RMWXJ	65	13	3	1	11	9	7	5	2	5	6	3	4	5	8	4	1	6	0	0
L_0RNC88	55	11	9	2	4	11	2	0	0	1	1	2	0	0	5	8	19	1	1	1
L_0RNZGT	67	15	0	3	12	9	8	7	5	3	3	6	3	4	4	3	2	3	2	2
L_0RXBC9	69	15	0	0	15	8	4	4	7	4	4	4	3	4	3	4	4	4	4	3
L_0S3801	64	15	1	2	12	4	3	3	4	4	6	2	3	10	9	3	3	1	4	2
L_0S59GJ	66	15	1	2	12	7	5	4	4	5	5	2	4	4	4	3	1	8	3	2
L_0S6HXS	67	11	5	3	7	7	8	14	1	2	4	2	4	15	0	2	0	0	0	3
L_0S8454	69	15	3	2	10	9	8	9	3	6	4	3	2	5	1	2	1	3	7	1
L_0S8C02	70	15	0	1	14	5	3	3	8	6	5	5	3	4	2	8	3	3	3	4
L_0S9PKX	65	15	0	1	14	7	4	4	5	4	4	4	3	3	4	7	3	2	3	3
L_0SBDXZ	58	9	10	1	4	8	1	1	4	1	0	0	1	21	15	0	2	0	0	0
L_0SFY4T	50	12	7	1	7	1	2	3	0	9	8	4	1	10	5	5	1	1	0	0
L_0SK9FR	70	15	0	0	15	10	5	5	7	4	3	3	3	4	3	4	3	5	3	3
L_0SLZXY	65	15	1	4	10	8	4	4	3	12	3	3	2	2	2	6	3	1	5	2
L_0SMBWQ	67	10	6	2	7	10	4	3	0	1	2	0	8	10	19	0	4	0	0	2
L_0SPZYY	56	15	4	5	6	2	1	1	2	10	13	3	2	3	2	5	1	1	2	3
L_0SQKFM	23	10	9	2	4	1	0	4	2	4	0	0	0	3	0	2	1	1	1	3
L_0SRP20	35	7	10	1	4	1	0	0	0	14	10	2	0	4	1	3	0	0	0	0
L_0SWHDY	90	14	3	0	12	4	4	14	1	6	4	5	12	3	1	3	14	8	0	7
L_0SWSQH	69	15	0	2	13	8	4	4	5	4	4	3	3	4	4	5	4	2	8	2
L_0SWTT4	73	15	1	3	11	7	3	2	7	3	3	3	1	14	7	3	5	2	2	6
L_0T0093	69	15	1	2	12	11	7	7	4	4	4	4	4	5	5	2	2	3	1	5
L_0T15Q2	74	15	1	3	11	7	3	6	6	7	7	6	1	2	3	2	10	5	2	3
L_0T44CK	49	8	10	1	4	14	0	0	0	2	0	5	0	1	1	0	1	17	0	5
L_0T5SC9	47	8	9	2	4	0	2	0	0	15	7	0	2	0	10	1	1	8	0	0
L_0T7DJ8	80	15	1	2	12	10	5	4	8	2	1	5	6	4	4	2	7	6	6	5
L_0TBX9H	68	15	0	0	15	10	5	5	5	3	3	3	3	3	3	3	5	3	6	3
L_0TDQG6	68	15	0	3	12	8	5	5	9	3	4	2	3	2	3	3	5	6	3	2
L_0THPFV	61	15	2	1	12	10	5	5	4	3	3	3	3	6	3	4	1	2	4	1
L_0THWM3	67	15	1	2	12	7	4	4	6	5	4	4	4	5	6	4	1	5	2	2
L_0TK25X	56	14	6	4	5	13	9	12	1	2	3	1	1	1	1	2	2	0	2	5
L_0TL76Q	67	15	1	1	13	7	3	3	9	3	4	4	4	5	3	5	6	3	1	2
L_0TNK08	67	8	9	0	6	0	0	0	0	4	10	1	1	14	24	5	0	0	0	5
L_0TNW7G	60	14	4	2	9	8	5	3	2	8	8	5	2	1	1	5	1	0	3	3
L_0TW0N0	73	8	10	0	5	0	1	0	0	15	17	6	20	1	1	0	11	0	0	0
L_0TWHMH	71	15	5	1	9	8	3	11	9	1	1	1	5	6	11	2	1	4	3	1
L_0TZ0LF	75	15	1	3	11	4	2	2	2	4	5	3	1	13	12	4	3	3	8	4
L_0TZ7CH	57	14	1	2	12	8	4	4	4	4	3	2	3	3	5	4	3	0	2	3
L_0V0GX2	71	15	0	2	13	12	7	6	4	3	2	4	5	3	2	4	4	3	3	4
L_0V73W2	94	9	7	2	6	0	0	0	2	1	3	7	0	28	28	0	8	12	0	2
L_0V79S5	61	12	5	2	8	3	1	3	2	3	3	4	3	22	9	2	1	0	0	0
L_0V9YT0	74	15	0	1	14	9	8	6	4	3	2	3	3	4	5	4	5	5	3	5
L_0VBD3W	42	8	10	1	4	1	0	0	0	12	10	0	1	7	3	2	0	0	0	1
L_0VDP40	68	15	0	1	14	8	4	4	5	4	4	5	3	5	3	5	3	4	4	2
L_0VG7J1	76	15	0	0	15	8	4	4	4	3	3	9	4	4	5	5	4	6	3	5
L_0VMMBN	74	15	0	0	15	8	4	4	9	3	3	6	3	3	4	3	5	3	7	5
L_0VMQNN	66	15	0	2	13	9	5	6	4	3	3	2	3	3	4	4	3	2	7	3
L_0VNGZY	68	11	4	3	8	5	11	12	2	0	0	2	8	11	7	0	2	3	0	5
L_0VWCRG	76	15	0	0	15	7	4	4	5	3	3	6	4	6	5	4	6	5	5	4
L_0VWD9C	44	10	10	1	4	2	1	14	1	7	10	0	1	4	1	0	0	1	0	0
L_0VXQCG	65	14	1	3	11	8	4	4	10	2	2	4	4	5	4	2	3	4	0	4
L_0VY0FF	43	6	12	0	3	12	0	0	0	0	0	0	0	1	15	1	1	0	0	11
L_0W1VGL	56	13	2	5	8	7	4	6	11	2	2	2	3	3	3	4	2	0	0	2
L_0W2KRJ	47	12	5	1	9	6	2	3	5	4	8	1	4	4	4	4	0	1	0	0
L_0W36W3	62	14	3	0	12	9	4	4	4	5	4	4	3	4	6	3	0	1	5	1
L_0W5WXC	93	15	1	3	11	6	2	2	6	2	1	6	5	12	8	9	14	6	3	6
L_0W7J76	35	6	11	2	2	1	2	2	1	8	17	0	0	0	0	0	0	0	0	0
L_0W8YJ9	67	15	1	2	12	8	4	4	8	2	1	3	4	4	5	3	3	4	7	2
L_0WBW9G	63	15	1	2	12	7	4	3	7	2	3	4	3	5	6	5	3	1	3	2
L_0WHH5Y	62	14	1	4	10	12	5	5	6	3	3	4	2	2	2	3	3	2	0	5
L_0WHTV5	60	14	2	1	12	6	5	4	7	3	4	4	3	4	3	5	4	0	1	2
L_0WMFJP	68	13	4	1	10	10	3	4	7	0	1	3	14	5	9	2	5	1	3	0
L_0WVT51	67	12	8	1	6	2	1	1	1	1	3	0	40	0	3	3	4	3	1	0
L_0WWN10	67	14	1	1	13	5	4	4	4	3	4	4	5	8	7	2	0	6	3	3
L_0WZJQC	54	13	5	2	8	10	3	4	8	2	2	1	4	6	4	3	1	1	0	0
L_0X422L	59	11	6	2	7	0	0	0	2	6	9	6	10	9	6	0	1	6	1	2
L_0X46LQ	57	15	1	1	13	6	4	4	5	4	3	3	3	4	3	4	2	1	3	3
L_0X47PJ	55	13	3	3	9	4	3	3	1	2	5	2	4	8	11	6	3	2	0	0
L_0X496Y	59	14	1	2	12	6	4	4	6	3	4	2	3	4	3	7	3	3	0	2
L_0XC3BM	62	13	4	2	9	10	5	4	7	1	0	1	3	8	7	2	2	5	0	3
L_0XF1HZ	86	8	7	1	7	0	0	0	2	0	0	0	4	20	14	15	11	12	0	3
L_0XHF2R	46	15	5	7	3	2	2	2	2	10	9	2	1	2	1	3	1	2	1	1
L_0XKK03	50	11	5	1	9	8	5	5	7	4	3	0	3	3	4	2	0	0	0	1
L_0XRKNR	46	12	6	1	8	8	3	4	1	4	8	2	1	3	4	3	0	0	0	1
L_0XRYPV	88	14	1	0	14	6	3	4	6	5	3	4	4	6	0	7	7	16	8	4
L_0XT9SM	74	12	3	0	12	11	5	6	6	0	0	5	4	6	3	3	8	9	0	3
L_0XYNKP	88	15	0	0	15	7	4	4	7	3	4	4	4	3	4	3	14	7	9	6
L_0XYQ76	63	15	2	1	12	8	4	4	7	4	4	3	5	4	4	2	1	4	3	1
L_0XZ3D5	64	15	1	1	13	9	4	5	3	3	3	3	1	5	5	4	5	2	5	3
L_0XZHWH	53	10	7	1	7	5	7	4	0	1	3	2	1	16	5	6	0	0	0	0
L_0Y0JYY	65	15	2	2	11	9	2	2	5	8	5	4	1	3	4	4	4	5	1	3
L_0Y0QSZ	51	13	6	2	7	5	1	5	4	7	6	1	1	9	5	2	2	0	0	1
L_0Y30WT	70	15	0	0	15	8	4	4	6	4	4	6	3	3	4	3	3	5	5	3
L_0Y83V9	54	12	4	3	8	11	10	7	2	3	2	2	4	4	4	4	0	1	0	0
L_0YB0GX	48	14	4	5	6	2	2	2	3	8	8	4	2	4	3	2	1	0	1	1
L_0YC55C	64	15	0	2	13	8	4	4	5	3	3	4	4	4	2	4	3	4	5	2
L_0YD9XB	56	15	1	3	11	6	4	4	7	2	5	3	3	2	3	3	3	2	1	3
L_0YFQRH	68	15	0	1	14	7	4	4	6	3	2	4	3	5	8	4	4	3	3	3
L_0YLW09	56	15	6	2	7	2	4	13	1	4	4	2	1	1	5	1	1	7	1	7
L_0YM9CF	67	15	0	0	15	6	3	3	4	5	5	5	3	5	4	3	4	5	3	4
L_0YW6BN	63	14	1	0	14	6	4	3	7	4	4	3	3	3	3	4	4	7	0	3
L_0YWGXX	49	15	4	1	10	8	4	4	3	3	3	2	3	3	4	3	1	1	1	1
L_0YYWDP	91	15	1	6	8	21	6	7	2	2	3	2	2	3	2	2	5	25	5	1
L_0YZSPF	66	14	4	3	8	7	10	8	2	1	1	1	2	7	8	0	5	3	4	2
L_0Z3Q40	64	15	1	0	14	8	3	3	6	4	4	4	3	3	5	1	4	4	3	4
L_0Z6HXN	76	15	0	0	15	8	5	6	5	4	3	4	3	3	3	3	4	14	3	3
L_0Z6L2S	60	14	6	2	7	6	6	8	6	1	2	0	1	3	2	14	4	1	1	1
L_0Z6SKJ	61	15	0	3	12	7	3	3	4	2	3	3	5	5	5	3	4	2	5	2
L_0Z7RTX	40	8	9	1	5	5	2	3	0	0	0	0	7	17	1	1	0	0	0	4
L_0Z86Y2	59	15	1	5	9	6	5	4	7	2	2	4	7	3	4	3	2	2	2	1
L_0Z9WL5	59	14	1	2	12	8	4	4	5	4	4	3	2	0	5	3	4	3	3	2
L_0ZB38Z	41	8	8	1	6	2	0	1	4	4	12	9	3	6	0	0	0	0	0	0
L_0ZB8GR	46	13	5	4	6	8	3	3	2	5	4	2	2	7	1	1	0	2	0	1
L_0ZCM5L	59	15	1	6	8	9	2	4	3	4	5	5	2	2	2	1	2	2	5	6
L_0ZGQJK	61	14	3	3	9	10	5	3	5	1	2	3	6	7	4	5	2	2	0	1
L_0ZGX9J	42	15	7	4	4	4	2	2	3	8	8	2	1	1	1	1	1	2	1	1
L_0ZL17P	37	3	12	0	3	0	0	0	0	17	15	5	0	0	0	0	0	0	0	0
L_0ZPVX4	62	14	3	4	8	12	8	10	1	2	1	3	2	6	3	2	2	3	0	3
L_0ZQNR4	45	14	2	5	8	6	3	3	4	1	3	2	2	2	3	3	0	2	4	2
L_0ZQXSV	79	13	5	0	10	14	3	7	1	4	3	9	1	15	3	1	0	9	0	9
L_0ZSGZ5	71	9	8	1	6	1	0	4	1	0	0	6	3	33	18	0	0	3	0	2
L_0ZTL4Z	70	11	6	3	6	6	7	12	2	0	0	2	1	20	0	0	3	10	1	2
L_0ZWRRY	51	10	8	0	7	1	3	14	3	6	1	0	0	10	0	5	0	1	0	3
L_0ZWX64	61	14	2	3	10	11	4	4	4	1	0	3	4	8	5	4	3	2	2	2
L_0ZX0W7	41	10	7	3	5	3	1	14	2	4	3	0	0	7	0	2	0	1	0	2
L_0ZYK6L	33	13	5	4	6	6	3	3	3	3	2	3	2	2	1	0	0	1	1	2
L_0ZZ42X	58	15	1	2	12	9	5	5	5	3	3	2	1	3	3	3	3	3	3	2
L_10158C	58	15	0	4	11	9	4	4	5	3	3	2	2	3	2	3	2	4	4	3
L_101G06	60	15	2	0	13	6	4	5	3	3	4	3	3	4	4	3	3	1	8	1
L_101ZB6	64	8	9	0	6	12	14	16	0	0	0	0	0	0	0	1	1	6	3	7
L_102L6V	65	15	0	1	14	6	3	4	4	3	3	3	5	6	6	3	2	5	4	3
L_105NL9	58	15	3	3	9	11	1	1	3	5	6	2	5	4	3	2	2	3	1	4
L_106BLF	59	14	4	7	4	4	2	2	1	2	4	2	26	2	1	2	2	0	3	1
L_107Q69	59	15	2	3	10	5	7	6	3	4	4	2	1	3	2	4	1	4	6	2
L_109Y9C	61	15	3	2	10	6	5	6	2	1	2	1	3	8	7	4	3	3	1	4
L_10FWWP	55	13	2	3	10	8	4	3	4	5	5	2	4	4	0	2	3	4	0	2
L_10JCYG	56	14	3	6	6	2	2	2	2	7	6	1	2	5	1	7	2	0	4	9
L_10JP24	94	15	3	1	11	3	1	1	7	2	3	1	3	21	5	4	8	23	4	4
L_10JPKG	58	15	0	4	11	6	3	3	7	3	3	2	3	3	4	7	3	2	2	2
L_10MXVN	60	15	1	3	11	8	4	4	5	3	3	4	2	2	4	3	1	4	6	2
L_10W28M	79	13	5	0	10	0	1	1	4	5	7	10	0	1	5	3	8	3	5	21
L_10WMM6	66	14	5	1	9	7	5	6	6	1	1	2	1	14	6	1	3	4	0	5
L_110MTG	65	15	2	6	7	3	2	3	23	2	3	2	1	3	3	2	2	8	2	1
L_112VWL	61	12	12	2	1	2	1	1	1	0	0	1	1	2	1	43	0	1	1	1
L_115W17	78	15	4	2	9	6	9	12	1	1	1	1	2	7	6	6	8	6	2	7
L_117K47	70	15	1	2	12	5	5	3	2	3	4	7	5	5	6	4	2	10	3	1
L_11D4V8	54	15	1	4	10	5	3	6	3	2	3	2	4	6	3	3	6	2	2	1
L_11FLR1	39	13	4	3	8	3	4	4	0	2	1	3	0	3	2	3	3	3	1	2
L_11HNHK	52	14	3	4	8	8	4	7	2	3	2	1	2	5	5	3	2	4	0	1
L_11JL86	54	11	7	1	7	5	6	6	2	1	1	3	6	18	5	1	0	0	0	0
L_11KJQR	61	15	0	2	13	7	3	3	8	3	3	2	3	4	4	3	3	4	4	2
L_11KZR0	54	15	2	2	11	7	4	4	4	3	3	3	4	4	3	4	2	1	1	2
L_11N4PG	61	15	1	3	11	6	3	4	7	2	2	4	5	6	5	3	3	2	3	1
L_11NC6V	53	15	1	6	8	9	4	4	5	2	2	2	3	2	2	3	3	4	1	2
L_11SHHD	72	15	0	1	14	7	7	7	8	2	3	4	3	3	3	3	5	5	3	4
L_11ST28	61	15	0	3	12	6	3	4	6	3	3	2	4	6	3	2	4	4	4	2
L_11VFV1	46	15	1	6	8	6	3	3	4	3	2	2	2	4	2	3	1	2	3	2
L_11VMY8	54	14	5	2	8	8	4	6	3	6	6	6	1	2	2	1	1	1	0	3
L_11W98M	60	8	9	0	6	0	0	0	4	3	3	1	10	26	11	0	0	0	0	1
L_11WRBL	48	15	1	6	8	6	3	3	6	3	2	2	3	2	2	2	3	3	1	2
L_121LK6	50	15	2	6	7	5	3	3	5	6	6	3	2	2	2	1	2	2	1	2
L_1220H1	57	12	6	3	6	5	2	2	7	1	1	0	10	8	7	6	2	0	0	1
L_129JK6	58	15	0	5	10	8	4	4	5	3	3	3	2	2	2	4	4	5	2	2
L_129MJ4	65	15	0	2	13	6	4	4	7	2	2	3	4	4	4	5	4	3	5	3
L_12D2YF	65	15	0	2	13	9	5	5	4	2	2	4	3	4	3	4	4	4	3	4
L_12DKTR	51	13	3	6	6	3	2	2	4	1	3	2	2	14	4	2	2	5	0	0
L_12F3JT	55	15	1	2	12	6	3	5	3	3	3	3	3	7	4	3	1	3	2	2
L_12JR4S	40	13	5	3	7	5	3	3	1	2	0	3	3	5	4	0	1	2	1	2
L_12LPMM	35	14	12	1	2	2	1	1	1	12	5	1	1	1	1	1	0	1	1	1
L_12PVT7	54	15	4	1	10	8	3	3	6	3	3	3	2	7	3	4	1	1	1	1
L_12Q6NM	73	13	4	0	11	12	6	7	3	0	0	5	3	5	5	1	6	5	1	9
L_12SPJ1	57	11	6	0	9	0	0	0	3	5	10	3	1	9	9	4	3	9	0	1
L_12TKXZ	64	15	1	2	12	7	3	3	6	2	3	2	3	3	3	6	3	1	10	4
L_12W2BM	50	14	3	1	11	7	3	4	3	4	4	1	3	5	6	3	2	4	1	0
L_12Z1JT	62	15	0	2	13	6	3	3	8	4	4	5	3	3	3	4	2	4	3	2
L_12Z4M3	53	15	2	4	9	6	4	5	4	3	3	2	3	6	4	2	1	2	2	1
L_1318K5	50	14	3	3	9	6	4	4	6	2	3	2	3	6	4	3	1	2	0	1
L_133HQD	49	15	2	6	7	5	3	3	7	2	2	2	1	5	3	2	1	2	5	2
L_134C6G	46	15	6	3	6	5	5	4	5	1	1	2	3	7	2	2	1	1	1	1
L_135KW5	38	14	8	5	2	2	1	2	1	2	13	1	2	0	1	1	2	3	1	1
L_135QXQ	59	15	1	4	10	6	3	3	9	2	2	3	3	3	4	8	3	2	1	2
L_139NXZ	70	15	2	2	11	10	4	4	4	2	1	6	3	6	3	2	6	7	1	6
L_13B1R8	39	14	12	1	2	2	1	1	1	11	10	1	1	1	1	1	1	0	1	1
L_13B261	56	15	1	2	12	6	3	3	6	4	3	3	4	3	3	4	2	1	4	2
L_13BX47	71	15	0	1	14	5	2	3	4	4	6	3	3	6	4	4	3	5	7	7
L_13CD73	57	12	5	5	5	3	2	2	0	2	2	4	6	10	17	1	2	0	0	1
L_13H3KV	65	15	2	2	11	7	4	4	10	2	1	4	4	4	3	1	6	4	2	4
L_13K9Z3	57	14	4	4	7	4	2	6	1	1	1	2	3	15	5	9	2	0	3	2
L_13KSK5	87	15	2	2	11	7	7	5	1	4	4	2	1	5	7	3	14	11	2	10
L_13LWXY	57	15	1	6	8	4	3	2	3	2	2	2	4	11	6	3	5	2	1	2
L_13MJQ3	34	14	4	7	4	4	2	2	1	3	2	2	2	3	1	0	3	2	1	2
L_13MTYZ	45	11	5	0	10	6	3	3	6	3	3	0	4	5	3	3	0	1	0	0
L_13N10T	60	15	2	3	10	3	2	2	9	5	4	3	5	3	6	2	1	5	4	1
L_13N1F6	51	13	3	2	10	6	4	4	3	3	4	3	2	8	3	4	1	2	0	0
L_13NNQ4	52	14	1	6	8	7	6	5	3	2	2	4	4	2	3	2	2	2	3	0
L_13PNRK	58	15	1	1	13	6	3	3	8	3	4	4	3	3	3	3	4	3	1	2
L_13PRYZ	47	12	4	4	7	7	3	8	4	2	2	2	4	5	7	2	1	0	0	0
L_13XGYT	43	13	5	3	7	5	3	3	4	5	6	1	2	2	2	3	0	1	0	1
L_13YPPT	59	15	1	3	11	5	4	3	3	4	3	3	3	2	2	10	3	1	6	2
L_1401W0	65	15	3	3	9	14	4	6	1	4	2	3	1	3	2	7	3	2	1	9
L_1429M3	55	15	2	0	13	5	3	3	3	3	5	3	4	3	4	4	5	3	1	1
L_145J0X	62	15	0	1	14	7	3	3	5	3	3	4	3	3	3	6	4	3	5	2
L_145R7L	50	15	0	2	13	3	3	3	3	3	3	2	4	4	3	3	3	3	3	2
L_145R97	47	12	6	2	7	10	4	4	4	0	1	1	2	6	5	1	0	0	3	2
L_147FQX	56	13	3	2	10	7	6	4	4	4	4	4	0	1	4	2	2	5	0	4
L_149003	52	14	6	4	5	19	5	4	4	0	1	1	2	2	2	3	1	2	1	1
L_14B1SC	52	15	2	3	10	7	4	4	5	3	3	2	4	3	3	2	2	3	1	1
L_14C9L5	52	15	4	4	7	6	4	2	1	4	5	2	3	9	2	4	2	1	1	1
L_14H6VW	64	15	0	2	13	5	4	4	4	2	2	4	4	5	4	5	4	5	3	4
L_14LR6Y	65	14	2	2	11	8	4	4	8	0	1	4	5	3	3	3	6	7	2	2
L_14M3Z5	37	14	6	3	6	2	3	3	3	2	1	1	1	3	6	1	0	4	2	1
L_14MGSM	70	15	0	4	11	7	3	4	4	4	5	5	2	2	2	2	4	12	6	3
L_14MKYX	66	15	0	1	14	6	3	3	3	4	4	3	3	5	3	3	3	9	7	2
L_14Q50M	68	15	0	4	11	3	2	4	2	2	2	5	3	12	8	5	4	5	3	3
L_14QK88	99	15	4	6	5	4	1	1	2	1	1	2	2	34	2	2	3	28	2	10
L_14QX0X	84	15	1	0	14	7	5	5	3	6	3	4	4	4	4	1	7	7	16	6
L_14THQY	54	15	2	2	11	6	3	3	7	3	3	3	3	5	4	3	1	2	1	2
L_14TZ4C	49	13	3	5	7	11	4	4	2	2	2	3	3	4	4	1	2	0	0	2
L_14YHZV	63	15	3	2	10	5	4	5	3	2	3	3	1	9	7	1	2	1	8	4
L_151CZZ	55	13	4	2	9	6	4	2	7	4	4	5	0	6	4	4	1	0	1	2
L_151GVB	59	15	0	8	7	15	4	4	5	2	2	2	2	2	2	2	2	3	3	4
L_151KZ6	58	15	1	4	10	7	4	4	4	2	2	2	4	5	4	5	3	4	1	2
L_153T8X	53	15	1	1	13	8	3	3	4	3	3	3	3	3	3	3	3	2	1	3
L_1573L0	34	11	8	2	5	2	1	8	1	4	4	0	2	4	0	3	0	0	1	1
L_158G4R	53	14	6	1	8	9	3	3	8	1	1	1	4	5	4	6	1	1	0	2
L_15C79G	62	15	0	4	11	6	3	2	8	3	2	5	3	3	3	4	2	4	7	2
L_15F848	54	15	0	4	11	7	3	3	4	4	4	3	3	3	2	3	4	2	2	2
L_15FC42	49	14	2	2	11	5	4	4	4	3	3	3	3	3	3	4	2	2	0	1
L_15HJ9X	51	14	5	2	8	6	4	4	6	2	2	1	4	5	5	4	1	0	1	1
L_15J9XY	56	15	0	3	12	5	3	3	5	3	3	3	4	3	4	4	2	2	5	2
L_15JGS5	49	10	6	4	5	4	2	4	0	2	2	1	9	14	5	2	0	0	0	0
L_15MXJF	49	14	3	2	10	7	3	4	2	3	4	2	3	4	3	4	1	1	3	0
L_15P0L4	43	11	5	3	7	6	1	6	2	4	4	0	3	7	3	2	0	2	0	0
L_15QVH9	69	15	1	3	11	4	6	4	3	1	2	10	2	11	7	5	3	3	6	2
L_15X3BX	62	15	0	2	13	5	4	4	9	2	2	3	3	3	3	4	5	3	4	3
L_15XVS2	54	15	3	5	7	8	5	5	2	2	2	1	2	8	4	4	3	2	1	1
L_15ZLYN	68	8	7	4	4	0	0	0	0	2	6	0	2	24	15	0	2	0	2	13
L_15ZRWG	54	15	4	1	10	6	4	4	7	4	5	3	1	3	3	1	4	1	1	2
L_15ZXGX	66	15	1	1	13	6	3	3	4	5	4	5	2	3	3	1	6	4	6	6
L_162YN1	47	14	3	2	10	5	4	4	2	4	4	2	3	3	3	3	3	1	0	1
L_162ZK7	95	8	7	2	6	18	0	21	0	2	0	9	0	0	0	0	2	18	7	17
L_163T49	50	15	2	8	5	6	2	2	4	3	2	2	9	2	2	2	1	1	5	2
L_16527P	51	14	3	3	9	8	3	3	1	5	3	2	2	7	3	3	1	8	2	0
L_168N15	62	13	4	1	10	3	6	8	7	1	1	5	5	6	7	0	3	4	0	2
L_16CWNC	74	15	0	1	14	8	4	4	7	2	3	6	3	3	3	3	6	5	8	4
L_16FLP6	43	15	6	1	8	6	3	3	3	3	4	1	1	3	2	5	1	1	1	1
L_16FMLM	72	13	3	3	9	6	12	10	0	2	2	4	1	6	2	0	10	6	5	3
L_16JFKV	61	15	0	2	13	7	3	3	9	3	3	3	3	3	5	4	2	4	5	2
L_16JQDP	46	15	2	4	9	5	3	3	5	3	2	3	2	2	2	1	3	3	1	3
L_16Q3WY	57	15	0	4	11	5	3	3	6	2	2	4	3	6	4	4	2	3	3	2
L_16THLM	54	15	1	6	8	10	6	3	2	2	4	2	2	2	2	4	1	3	3	3
L_16V702	70	14	3	1	11	5	4	3	3	1	1	0	2	8	7	6	5	7	9	5
L_16YQDT	42	10	9	1	5	0	0	0	2	3	11	1	10	8	1	4	0	0	1	1
L_16Z28P	61	15	0	4	11	4	4	6	6	2	2	5	3	4	3	2	7	3	2	3
L_16Z7NK	52	15	3	2	10	3	4	4	1	4	5	3	3	4	2	4	2	6	1	1
L_16ZGH3	56	15	0	2	13	6	3	3	4	4	4	3	3	3	3	2	3	3	5	2
L_170D02	55	15	5	5	5	5	2	2	1	1	1	1	3	7	17	2	2	3	1	2
L_171DGS	54	13	3	1	11	7	4	4	5	0	1	4	4	4	4	5	3	2	0	3
L_173S95	50	14	5	1	9	6	2	4	6	5	4	1	4	3	1	1	4	3	0	1
L_177SR1	46	14	4	7	4	4	2	2	4	2	2	2	2	12	5	1	0	1	1	2
L_17CF6S	59	15	0	2	13	7	5	3	4	3	3	3	4	3	2	3	5	2	4	3
L_17CQLZ	56	15	1	1	13	6	3	3	5	3	3	3	3	3	3	5	4	4	1	2
L_17DKZ6	56	15	0	5	10	6	3	3	4	3	5	2	2	2	2	5	3	3	6	2
L_17GV09	54	8	10	2	3	0	0	0	0	2	2	1	0	1	1	0	20	8	0	19
L_17LP6S	47	15	2	4	9	6	4	3	4	3	4	2	3	3	3	2	1	1	2	2
L_17LP6X	50	8	9	1	5	2	4	5	0	0	0	0	5	19	13	1	0	0	0	1
L_17MNXG	55	15	0	3	12	6	5	3	6	3	3	3	3	3	3	2	3	3	2	2
L_17Q49B	61	15	0	3	12	6	3	3	5	2	2	2	3	6	5	3	3	7	3	3
L_17S0W8	58	15	2	3	10	6	2	3	2	3	4	5	3	4	4	1	1	2	3	10
L_17ZPSZ	68	15	1	0	14	3	6	5	4	4	3	15	3	3	3	3	4	1	4	3
L_182D20	71	15	1	1	13	8	3	3	6	2	1	3	4	4	4	4	4	3	13	4
L_184HF0	54	15	2	6	7	8	4	6	1	2	2	2	4	7	5	3	1	2	2	2
L_187C1R	60	15	0	7	8	5	2	3	6	2	2	5	3	11	4	2	4	2	2	2
L_18BH5B	68	15	1	1	13	6	3	3	4	3	3	13	6	3	3	2	4	5	1	4
L_18DW4K	56	15	0	4	11	6	3	3	5	4	4	2	3	2	3	2	3	5	4	2
L_18JFH8	72	15	2	3	10	2	1	1	2	6	7	3	2	7	6	3	3	6	4	14
L_18K02G	57	13	2	1	12	5	3	3	2	4	5	3	0	3	5	3	10	3	0	3
L_18L6ZH	57	15	2	4	9	6	2	2	7	4	4	4	2	2	4	3	7	1	1	3
L_18N2ZJ	45	14	3	3	9	7	3	3	4	2	3	1	3	3	3	2	0	2	3	1
L_18N7ZZ	51	14	2	2	11	6	3	3	6	3	3	2	3	4	3	4	2	1	3	0
L_18PLJF	33	15	7	5	3	5	2	2	3	1	1	1	2	2	3	1	2	1	1	1
L_18QMC2	49	14	2	2	11	4	3	2	5	4	3	2	3	4	4	3	3	1	0	3
L_18SB49	47	14	3	5	7	7	3	3	7	3	4	1	3	2	2	2	2	2	0	1
L_18VX3Y	42	11	5	3	7	4	4	7	6	2	2	0	2	3	3	4	0	0	0	1
L_18W97R	58	15	2	4	9	3	3	3	3	2	2	2	3	7	8	1	5	1	2	8
L_18XSCT	48	14	3	1	11	6	3	3	6	3	3	3	3	3	3	3	2	1	0	1
L_18Y07N	42	15	5	4	6	4	3	3	3	6	5	1	2	2	2	1	2	1	1	1
L_19143J	57	15	0	1	14	5	3	3	7	3	3	3	3	3	3	4	4	2	3	3
L_191RPY	59	15	2	4	9	7	3	3	3	3	4	2	1	10	9	2	2	1	7	2
L_19DL80	52	15	4	5	6	6	1	5	1	2	2	2	3	14	4	6	1	1	2	2
L_19HGWH	58	14	1	5	9	9	3	4	2	2	2	3	4	5	8	0	3	5	2	2
L_19JXX0	54	14	3	2	10	7	3	4	4	7	3	3	3	6	1	3	2	2	0	1
L_19SQNC	42	14	6	4	5	2	1	2	1	6	9	1	3	3	2	1	1	0	2	3
L_19SV3P	52	15	1	5	9	6	3	3	3	3	3	2	3	8	2	2	4	2	1	2
L_19W29M	56	15	1	4	10	3	2	2	3	4	2	4	4	3	8	5	2	4	1	4
L_19XQ6W	63	12	4	3	8	3	8	5	0	2	2	2	0	6	10	14	1	0	4	6
L_19ZLCN	43	11	6	3	6	10	6	5	2	2	1	1	2	8	3	0	0	0	0	3
L_1B0X13	55	15	0	3	12	6	3	3	6	3	3	3	3	3	3	4	2	2	4	2
L_1B1T4N	56	15	1	1	13	7	4	4	4	3	3	3	3	2	3	3	4	1	3	4
L_1B3FPY	50	14	3	5	7	4	2	2	3	2	4	2	1	8	5	5	1	2	0	4
L_1B40JM	50	14	3	4	8	3	2	2	2	5	5	3	1	5	7	1	3	4	0	2
L_1B7VYX	58	15	0	2	13	6	3	3	6	3	3	3	3	2	3	3	5	5	2	3
L_1B9K5G	56	15	6	3	6	2	1	6	1	1	3	2	2	5	9	12	1	1	1	5
L_1B9XNY	53	14	5	2	8	6	2	3	1	5	6	5	1	3	2	1	4	11	0	1
L_1BGRBB	53	15	1	7	7	8	5	4	6	2	1	3	2	2	2	4	3	2	2	2
L_1BJ9ZG	59	15	1	4	10	4	3	6	1	2	2	2	2	6	4	4	3	4	6	5
L_1BRBHY	45	15	3	3	9	6	3	4	2	3	3	3	2	3	3	2	1	1	1	3
L_1BSG5L	61	15	1	2	12	8	4	4	7	1	2	4	3	3	3	4	3	3	5	2
L_1BT8V9	65	15	0	1	14	5	3	3	6	3	3	5	3	6	4	2	4	4	6	3
L_1BYL1X	43	4	12	0	3	25	12	5	0	0	0	1	0	0	0	0	0	0	0	0
L_1C0G73	52	15	0	7	8	7	3	3	5	2	2	3	2	4	2	5	3	2	2	2
L_1C0KK0	59	15	1	3	11	9	2	2	3	4	4	5	4	1	4	2	3	4	4	3
L_1C2HC6	44	12	5	5	5	10	5	5	2	2	2	0	2	8	4	2	0	1	1	0
L_1C5SDN	54	15	0	5	10	6	3	3	8	3	3	4	2	2	2	3	2	3	3	2
L_1C7KVF	52	15	2	6	7	4	3	14	2	3	3	1	2	2	3	2	1	3	2	2
L_1C7XJ2	60	15	2	3	10	6	3	3	7	2	2	1	3	4	4	3	2	1	9	5
L_1CG68M	46	15	1	7	7	4	2	2	3	4	4	2	2	5	3	3	2	2	1	2
L_1CLRRF	57	15	0	3	12	4	2	4	2	4	4	3	3	4	4	4	4	2	5	3
L_1CP9KV	52	15	1	3	11	6	2	2	4	4	4	3	3	3	3	4	2	1	3	3
L_1CRXZ1	38	11	8	0	7	5	3	3	4	7	4	0	1	1	1	4	0	0	1	0
L_1CW5DS	48	15	2	5	8	8	3	3	3	2	3	1	3	2	2	3	2	1	5	2
L_1CX24D	49	14	4	4	7	3	2	2	5	2	3	2	4	6	4	8	1	0	1	1
L_1CXBDL	44	14	5	2	8	5	3	3	1	4	6	2	3	4	3	2	0	1	1	1
L_1CZJCN	56	15	1	5	9	6	4	3	8	2	2	2	3	4	6	3	1	3	2	2
L_1D0GZF	53	15	0	3	12	4	5	3	3	3	3	3	3	2	4	5	3	2	3	2
L_1D3S6B	33	10	6	4	5	2	1	2	0	2	4	2	3	4	5	3	0	0	0	0
L_1D538M	54	15	1	2	12	5	3	3	6	3	3	3	3	3	3	4	5	1	2	2
L_1D7YV6	55	15	1	5	9	5	2	2	4	4	3	2	2	6	6	3	2	1	4	4
L_1DCH5M	53	15	0	5	10	5	3	3	4	4	4	2	2	4	5	2	3	3	2	2
L_1DJR45	44	9	8	1	6	2	1	14	3	8	4	0	0	3	0	4	1	0	0	0
L_1DL1RW	45	14	5	3	7	4	2	2	8	4	4	1	3	2	1	3	1	1	0	6
L_1DLCKG	35	11	9	2	4	10	3	1	6	1	1	2	0	0	0	1	2	3	0	1
L_1DNCJ3	53	15	0	5	10	7	3	3	5	2	3	3	3	3	3	2	2	2	5	2
L_1DPK82	39	13	9	1	5	6	4	12	0	1	1	1	1	4	3	0	1	2	1	1
L_1DR75X	50	15	3	2	10	5	3	3	3	2	2	1	8	4	3	3	3	1	1	3
L_1DRHXW	45	15	5	3	7	5	2	2	4	4	6	2	3	3	4	1	1	1	1	1
L_1DRJNS	32	14	13	0	2	1	1	1	1	3	13	1	1	1	1	1	1	0	1	1
L_1DRPK9	52	9	8	2	5	4	3	5	0	0	1	0	1	26	5	2	0	0	0	2
L_1DRWZN	54	14	4	2	9	11	4	5	3	0	1	2	1	4	5	4	3	2	4	1
L_1DT5MK	39	10	10	1	4	2	1	10	0	12	3	0	1	4	1	0	1	0	0	1
L_1DTXCG	55	15	0	7	8	6	4	4	4	2	2	2	2	2	3	4	2	4	7	2
L_1DW71W	23	13	12	0	3	3	1	0	1	3	1	1	1	0	1	1	1	3	1	1
L_1DZF0Y	60	15	1	2	12	5	2	3	1	3	2	3	3	7	4	4	3	7	4	4
L_1F2FDP	40	14	5	5	5	8	3	4	2	1	0	2	2	3	3	2	1	1	1	2
L_1F2Z3L	54	15	1	1	13	6	3	3	5	2	3	3	3	3	3	3	3	5	3	1
L_1F424J	45	14	6	3	6	7	6	6	1	1	1	2	2	3	4	1	2	4	0	1
L_1F8B9B	63	15	0	2	13	6	3	4	4	2	3	5	3	6	3	2	3	4	4	6
L_1F8MP1	54	15	0	0	15	5	3	3	4	3	3	3	3	3	3	4	3	3	3	3
L_1F9QRM	62	15	0	2	13	6	3	3	6	3	3	6	3	3	2	2	4	4	6	3
L_1FFX3T	62	15	0	0	15	6	3	3	4	3	3	4	3	3	3	3	3	3	10	3
L_1FKKW0	57	14	2	5	8	6	3	3	5	2	2	2	2	6	4	4	0	11	1	2
L_1FKWKN	58	15	0	2	13	5	3	3	5	2	3	3	3	3	3	4	4	2	5	5
L_1FMJGJ	51	10	7	2	6	4	2	2	8	0	0	1	4	8	7	10	0	1	0	0
L_1FP9Z1	43	15	2	5	8	5	3	3	2	3	2	1	3	3	3	2	2	1	3	2
L_1FQ0TY	42	14	6	3	6	7	2	10	0	3	3	1	1	1	1	2	1	3	3	2
L_1FRG3V	41	11	5	1	9	6	3	3	6	3	3	0	2	3	3	3	0	1	0	0
L_1FRL67	46	14	2	5	8	7	3	3	2	3	3	3	2	5	2	3	2	1	0	2
L_1FRPHM	47	14	1	6	8	6	3	3	6	3	3	2	2	2	2	3	3	2	0	2
L_1FTRXD	51	14	3	2	10	4	5	3	5	3	4	2	1	2	6	0	3	4	1	3
L_1FVFHR	60	15	1	3	11	6	3	3	3	4	4	6	2	3	3	3	1	2	10	2
L_1FX25N	47	15	3	7	5	10	4	4	2	2	2	3	1	2	2	4	2	2	1	1
L_1FYGG6	47	14	2	3	10	6	4	4	3	3	3	2	2	3	3	3	0	3	1	2
L_1G1F7F	53	15	1	4	10	6	3	3	8	3	3	4	2	2	3	2	1	3	3	2
L_1G1JV2	54	15	3	3	9	7	3	4	2	3	3	3	4	6	1	2	2	1	7	1
L_1G37Y5	71	15	1	2	12	6	3	3	6	1	2	3	2	4	6	6	5	8	6	5
L_1G3STJ	47	12	5	2	8	4	4	4	0	6	5	6	0	5	2	2	1	3	0	1
L_1G4G6Z	53	13	6	0	9	9	3	4	3	0	0	1	3	4	7	6	1	1	5	1
L_1G7WD9	43	14	4	5	6	5	2	2	5	6	2	2	3	3	1	3	2	1	1	0
L_1G8QM2	48	14	2	5	8	3	3	2	3	2	3	2	3	8	6	4	0	2	1	2
L_1GDKJB	58	10	6	3	6	6	20	13	6	0	0	0	0	1	2	2	3	2	0	3
L_1GF8CC	66	15	0	1	14	6	3	3	6	3	2	5	3	3	3	5	6	5	4	4
L_1GHN38	56	15	0	2	13	7	3	2	5	3	3	3	3	3	3	5	3	3	3	2
L_1GJ6L7	39	15	6	4	5	5	2	3	1	3	5	2	1	5	2	1	1	2	1	1
L_1GKKC5	54	14	1	5	9	7	2	3	4	4	4	3	2	2	2	3	4	7	0	2
L_1GL637	74	15	3	1	11	7	4	5	5	1	1	9	4	7	2	1	5	5	6	7
L_1GQHGD	65	15	0	3	12	4	2	3	8	3	3	5	2	4	2	4	6	5	6	3
L_1GRL9C	30	15	11	2	2	2	1	1	1	3	7	1	1	1	1	1	1	2	1	1
L_1GT421	48	15	2	5	8	7	3	4	3	2	2	3	1	3	5	3	2	2	2	1
L_1GT5W0	48	15	0	6	9	5	3	3	4	3	4	3	2	2	3	3	2	2	2	2
L_1GT9H9	48	15	1	5	9	5	3	3	2	4	3	4	2	4	3	3	2	1	2	2
L_1GTM6C	47	15	3	5	7	4	4	5	3	3	1	2	1	7	3	2	2	2	1	2
L_1GV9DS	53	15	0	5	10	8	3	3	4	2	2	4	3	3	4	3	3	2	2	2
L_1GVKKG	57	14	1	4	10	7	4	4	5	2	2	2	2	3	3	4	4	6	0	5
L_1GWQC3	52	15	1	6	8	6	3	3	7	2	2	2	3	5	2	2	3	4	1	2
L_1H1D40	51	14	1	3	11	6	3	3	6	2	2	3	3	4	3	3	3	2	0	3
L_1H205M	37	15	2	8	5	5	3	2	2	3	3	2	2	2	2	3	2	1	2	1
L_1H5ZXB	53	15	0	5	10	9	3	3	5	2	2	3	3	2	3	3	3	2	2	3
L_1H74WP	54	15	0	3	12	6	3	3	4	4	3	3	2	3	2	4	3	4	3	2
L_1H94TR	45	14	3	4	8	5	2	2	6	2	3	3	2	3	4	3	3	1	0	1
L_1HF5RZ	50	15	0	7	8	6	3	3	4	3	6	3	2	2	2	3	2	2	2	2
L_1HGX87	47	15	2	3	10	4	3	3	6	3	3	2	3	3	3	3	1	2	2	1
L_1HHMLP	51	15	1	5	9	6	4	4	4	3	2	3	2	3	2	2	2	1	5	3
L_1HJ1T0	48	15	2	7	6	8	3	3	5	2	2	2	2	5	3	2	1	2	2	1
L_1HQ85M	44	13	3	5	7	8	2	4	2	2	2	1	3	3	3	3	2	5	0	0
L_1HR6L2	48	15	3	7	5	5	2	13	2	2	1	2	2	3	2	3	2	1	3	1
L_1HTC81	49	15	1	3	11	6	3	3	3	3	3	3	3	3	2	4	2	1	3	2
L_1HVM3Q	47	15	3	2	10	4	4	4	2	3	4	4	2	3	3	1	1	3	1	3
L_1HVRQN	52	15	1	5	9	3	3	4	4	3	4	2	2	4	2	6	2	2	1	5
L_1HXFZN	55	15	1	2	12	4	3	3	5	3	3	2	3	3	3	5	4	6	1	2
L_1J49JM	61	15	1	4	10	2	2	2	2	3	5	4	6	4	7	4	1	10	3	3
L_1J49PD	60	15	1	3	11	5	3	7	3	2	3	6	2	3	5	2	4	1	4	5
L_1J7H69	49	15	0	5	10	5	3	3	4	2	3	3	3	3	4	3	2	2	2	2
L_1J7ZLY	50	13	2	2	11	7	2	3	6	3	3	3	3	4	3	3	3	0	0	2
L_1JJ6C9	51	15	1	2	12	6	3	3	3	3	3	4	4	3	2	3	3	1	3	2
L_1JK3F6	46	15	1	5	9	4	3	3	3	3	5	3	2	2	2	3	1	3	2	2
L_1JKR0C	52	15	4	3	8	6	4	4	2	3	2	1	1	6	6	2	1	3	5	1
L_1JQRKL	44	9	8	2	5	4	15	4	0	4	6	0	0	2	1	2	0	0	0	1
L_1JT4F9	46	15	2	3	10	4	2	3	4	3	3	3	3	4	1	3	2	2	1	3
L_1JTTMN	50	14	1	3	11	6	3	3	4	3	3	3	3	3	3	2	2	0	5	2
L_1JY21Z	50	15	0	5	10	4	2	2	4	3	5	2	3	3	3	2	3	3	4	2
L_1K0X0V	52	15	2	5	8	3	2	2	3	3	4	1	2	4	9	1	4	2	5	2
L_1K1NDD	50	13	3	4	8	2	4	4	2	3	3	0	2	9	8	1	5	2	0	3
L_1K23RD	54	15	1	5	9	8	4	4	4	2	2	5	3	3	4	1	2	3	2	2
L_1K4JGL	56	15	0	3	12	5	3	3	2	3	3	2	3	4	3	7	2	4	3	4
L_1K4Q4T	50	15	1	7	7	5	2	4	3	2	2	2	2	7	5	3	2	3	1	2
L_1K74HF	51	14	4	1	10	8	4	3	5	1	1	4	3	4	3	2	4	1	0	3
L_1K7K5P	50	15	0	6	9	7	3	4	3	3	3	3	2	2	3	2	2	4	2	2
L_1K9VBT	52	15	0	5	10	5	2	4	6	3	3	2	3	3	3	2	4	3	2	2
L_1KHTMV	57	15	0	3	12	6	3	3	5	2	3	3	3	4	3	4	3	2	6	2
L_1KJKHR	47	13	3	5	7	9	4	4	2	2	3	3	2	2	2	1	5	0	4	0
L_1KPWC7	47	14	2	2	11	5	3	3	6	3	3	3	3	3	3	2	3	0	1	2
L_1KQX44	45	14	3	3	9	5	4	5	3	3	2	3	3	3	3	1	2	1	0	2
L_1KRGCL	31	8	10	1	4	1	0	1	1	5	13	0	5	0	3	0	2	0	0	0
L_1KSDD1	55	15	0	5	10	7	2	3	5	3	2	2	3	4	3	3	4	2	5	2
L_1KSG41	52	13	4	5	6	11	5	9	0	2	1	2	2	4	2	1	2	5	0	4
L_1KTQ8V	48	15	2	5	8	6	3	3	4	3	4	2	2	2	2	1	4	1	4	2
L_1KWXXS	32	14	8	4	3	6	2	2	4	1	1	3	1	0	1	1	2	2	1	1
L_1KYZ9D	56	14	4	0	11	10	3	5	4	0	1	3	3	5	4	4	3	6	1	1
L_1KZJLJ	53	15	1	3	11	5	3	3	6	3	4	3	2	3	3	2	4	4	1	2
L_1L257K	49	15	1	6	8	6	2	2	2	4	4	3	2	5	3	3	2	1	3	2
L_1L2N01	50	15	0	3	12	5	3	3	4	3	3	2	3	3	3	3	3	2	2	3
L_1L304W	27	7	9	4	2	2	0	0	1	0	0	0	2	2	7	11	0	0	0	2
L_1L3NXG	49	12	10	3	2	13	18	1	2	1	1	0	1	2	1	2	1	0	0	1
L_1L4C4X	49	14	3	2	10	7	4	5	3	2	2	1	3	3	4	3	3	1	0	3
L_1L7K0T	51	15	1	3	11	4	3	3	2	4	3	3	2	3	2	4	3	6	3	1
L_1LB14H	42	9	6	3	6	3	9	6	0	0	0	0	0	8	4	2	0	2	2	3
L_1LCJ4K	44	13	5	3	7	8	3	3	6	2	2	1	4	4	2	3	1	1	0	0
L_1LDYTB	41	14	7	3	5	5	2	3	8	1	1	1	2	2	3	5	1	1	0	1
L_1LFWNQ	40	11	8	2	5	0	1	11	5	6	2	0	3	2	0	1	4	0	1	1
L_1LG7ZW	42	15	3	5	7	4	2	3	5	3	3	2	2	3	2	2	1	3	1	1
L_1LH5VB	48	15	1	5	9	6	3	3	3	3	3	2	3	3	2	2	2	2	5	1
L_1LM1H9	48	15	1	5	9	6	3	3	4	2	2	2	3	3	3	2	3	4	2	1
L_1LN01J	54	15	0	6	9	6	3	3	5	3	3	3	2	2	3	2	2	2	8	2
L_1LP984	50	15	2	6	7	6	4	3	7	2	2	2	3	2	4	2	2	1	4	1
L_1LRKZZ	42	15	7	2	6	8	3	3	4	4	4	2	1	1	1	2	1	1	1	1
L_1LVKWY	45	13	4	4	7	3	4	2	0	3	4	2	2	4	9	1	1	3	0	2
L_1LWLQ8	54	15	0	4	11	5	3	3	4	3	3	3	2	3	3	3	2	2	8	2
L_1M5QWS	55	14	1	4	10	5	2	3	6	3	3	2	2	6	4	4	0	4	5	2
L_1M68N5	48	15	2	2	11	5	3	3	5	3	3	3	3	3	3	1	3	2	1	2
L_1M8Z88	49	15	0	4	11	5	3	3	4	3	3	3	3	3	3	3	2	2	2	2
L_1M9TX2	48	14	1	3	11	6	3	3	3	3	3	3	3	3	4	2	3	2	0	2
L_1MH5M0	63	15	1	2	12	4	2	1	4	4	4	5	3	4	3	6	4	2	9	4
L_1MH5MX	50	14	2	5	8	7	4	4	2	2	2	3	3	5	5	3	2	0	2	1
L_1MNLXL	47	15	4	3	8	5	3	3	2	2	2	3	3	6	6	3	1	1	1	1
L_1MNLXX	45	15	2	9	4	6	5	6	2	2	2	2	2	1	2	3	2	2	1	2
L_1MQ741	48	15	1	6	8	7	3	3	4	3	4	3	2	2	2	2	2	3	2	1
L_1MT765	71	15	1	4	10	5	4	4	6	2	2	3	3	4	2	1	7	12	2	9
L_1MTYZH	44	14	2	5	8	6	3	3	4	3	2	1	2	3	3	3	2	2	0	2
L_1MXYCR	52	15	0	8	7	7	2	2	5	4	4	2	2	2	2	3	2	3	5	2
L_1MYJ9D	45	15	3	3	9	4	3	3	5	3	3	2	2	4	2	3	1	3	1	1
L_1MZPY3	56	15	0	4	11	5	3	3	2	3	3	3	2	3	6	5	3	2	2	6
L_1N3K5S	55	15	0	3	12	4	2	3	3	3	3	4	2	3	3	5	5	2	4	4
L_1N4TY0	48	15	1	10	4	6	2	2	5	2	6	1	2	2	2	2	2	2	5	2
L_1N6GLJ	54	15	0	5	10	5	3	4	2	2	3	4	2	8	4	6	2	3	2	3
L_1N9XCN	56	15	3	1	11	3	3	3	2	6	4	3	1	5	5	1	4	7	3	1
L_1NC4V8	50	8	8	2	5	0	2	7	0	0	0	0	2	15	8	8	1	3	0	0
L_1NF9V1	43	11	6	3	6	9	0	6	0	2	4	1	2	6	4	6	1	2	0	0
L_1NJMQZ	49	14	2	4	9	5	4	3	6	2	2	3	3	3	3	5	2	1	0	2
L_1NS6HC	51	14	1	2	12	6	3	3	2	3	3	3	3	4	2	3	4	4	0	3
L_1NSWGF	53	14	2	2	11	6	4	4	5	2	0	3	3	4	4	2	3	4	1	3
L_1NW5CZ	56	13	3	2	10	6	4	5	2	0	1	2	3	7	7	6	3	3	0	3
L_1NY09Z	47	11	7	1	7	7	3	3	3	1	1	0	3	14	2	5	0	0	0	1
L_1NZGWR	32	14	5	8	2	4	2	2	3	2	2	2	2	2	2	1	1	0	1	1
L_1P1MTY	47	11	7	2	6	1	3	2	1	4	5	2	1	17	8	3	0	0	0	0
L_1P2X89	60	14	2	3	10	7	3	4	2	4	3	4	1	3	3	2	9	9	0	2
L_1P2YXH	34	15	9	2	4	2	1	1	3	5	5	2	1	1	1	1	1	1	3	1
L_1P44ZP	66	15	1	1	13	6	3	3	5	1	3	4	3	4	3	2	7	8	5	4
L_1P4DXN	33	13	5	8	2	6	2	2	4	2	0	1	2	2	2	0	2	1	2	1
L_1P4JX9	42	13	3	6	6	7	4	4	3	0	3	3	2	2	2	2	1	0	2	2
L_1P5N85	46	13	5	3	7	10	3	3	1	3	5	5	0	2	1	1	2	3	0	2
L_1P82KJ	48	14	6	2	7	2	4	3	11	2	3	1	6	6	3	1	1	1	1	0
L_1PCGGR	47	15	6	5	4	4	2	2	4	4	14	2	1	1	1	2	2	1	1	1
L_1PG691	48	9	7	1	7	4	1	5	0	5	8	4	0	0	0	4	2	0	0	10
L_1PGN2C	39	15	9	2	4	4	1	1	11	1	1	3	1	3	2	1	1	2	1	1
L_1PGS5J	48	15	1	5	9	6	3	3	5	2	3	3	3	3	3	1	2	2	2	2
L_1PLCWV	35	9	8	1	6	3	2	10	3	7	3	0	0	3	0	1	0	0	0	1
L_1PN239	58	11	5	1	9	8	5	2	0	3	5	7	0	6	6	1	0	0	3	11
L_1PPWY2	53	15	0	5	10	7	4	4	3	2	2	4	2	4	3	2	3	4	2	3
L_1PQY4V	48	15	1	4	10	5	3	3	4	3	2	2	3	3	3	4	2	2	3	1
L_1PWXSD	46	15	2	6	7	5	3	5	4	2	2	2	2	4	3	2	1	4	1	2
L_1PX7NQ	45	15	2	6	7	6	3	3	4	3	4	3	2	2	2	2	1	2	1	2
L_1PY8JG	58	14	1	2	12	8	4	4	2	3	3	3	2	3	3	3	0	3	8	4
L_1Q1DGR	48	15	2	3	10	5	4	3	5	1	3	3	3	3	3	2	2	1	3	2
L_1Q235S	47	15	1	7	7	5	3	3	5	2	2	2	2	5	3	2	2	3	1	2
L_1Q46PV	46	15	3	3	9	6	3	3	3	2	1	1	3	3	3	4	2	2	4	1
L_1Q57YV	55	15	0	1	14	6	3	3	3	3	3	3	3	3	3	3	3	3	6	2
L_1Q5BBF	59	15	0	5	10	5	3	3	7	2	3	3	2	2	2	2	3	6	5	6
L_1Q8RX3	33	14	4	6	5	5	2	3	2	2	2	1	2	3	3	3	2	0	1	1
L_1Q9ZZT	37	15	3	7	5	6	3	3	2	2	2	2	2	3	2	3	2	1	1	1
L_1QCPCZ	47	9	7	0	8	5	6	4	4	0	0	0	4	12	5	3	0	0	1	0
L_1QDZ8S	48	15	0	7	8	5	2	2	6	3	2	2	3	3	3	3	2	2	3	2
L_1QJHJH	55	14	3	1	11	4	3	3	6	1	2	3	11	4	3	3	3	3	0	1
L_1QKVV0	54	15	0	3	12	4	3	3	5	3	3	3	2	2	2	3	3	4	6	3
L_1QR65D	43	14	4	2	9	4	2	3	6	3	3	2	3	3	5	3	0	1	1	1
L_1QRY72	49	14	2	0	13	4	3	3	3	3	3	3	4	3	3	3	1	5	0	3
L_1QSJ9G	47	14	2	6	7	5	3	2	5	4	4	1	5	2	2	0	2	2	3	2
L_1QT6J2	63	15	1	3	11	5	3	2	6	3	3	5	3	4	3	2	7	9	1	2
L_1QT6QG	46	14	2	6	7	6	3	4	4	5	2	2	1	2	3	2	3	2	2	0
L_1QTFPX	43	14	3	7	5	6	3	3	6	2	2	2	4	2	2	2	1	1	0	2
L_1QY72Y	41	15	4	8	3	4	2	2	1	7	5	2	2	2	2	2	1	1	2	1
L_1QZK06	40	11	5	2	8	6	5	3	2	2	3	3	1	7	4	4	0	0	0	0
L_1R31YF	59	15	0	5	10	6	3	4	5	2	2	4	2	3	2	3	3	4	9	2
L_1R806P	51	15	0	5	10	4	3	2	4	3	3	2	2	5	3	4	2	2	3	4
L_1R85KX	64	14	2	3	10	14	2	5	5	2	2	4	1	4	0	3	4	3	5	6
L_1RFDJW	48	14	1	3	11	6	3	3	2	3	3	3	2	3	3	3	3	4	0	2
L_1RLL4M	60	13	4	1	10	9	1	4	1	3	2	6	0	4	3	3	6	3	0	10
L_1RRXPR	55	15	0	3	12	6	3	3	3	3	3	3	2	3	3	2	4	2	7	3
L_1RS0F9	33	14	9	3	3	1	1	1	4	4	1	0	2	2	6	1	1	2	1	1
L_1RVDDH	69	15	1	2	12	7	4	4	5	3	3	6	1	2	2	3	6	6	7	5
L_1RW23H	43	9	7	4	4	2	0	3	0	2	2	2	1	11	14	6	0	0	0	0
L_1RWM95	69	13	3	1	11	5	0	0	1	5	9	4	3	4	2	4	6	5	3	13
L_1RWMKV	56	15	3	2	10	2	1	3	4	2	3	6	3	5	6	8	3	1	3	1
L_1RXZLK	50	14	3	4	8	7	4	5	6	2	2	3	2	0	1	3	4	2	1	3
L_1RZJ93	46	15	2	4	9	4	2	1	3	3	2	3	3	4	4	4	3	2	2	1
L_1S13XV	49	14	6	1	8	8	3	6	2	4	4	1	0	1	1	3	5	6	1	1
L_1S23M0	43	9	8	4	3	2	2	21	0	5	2	0	1	3	0	2	0	0	1	0
L_1S4QNT	55	12	3	0	12	8	4	4	4	0	0	5	3	4	3	4	4	4	0	3
L_1S7WM3	44	15	2	5	8	7	3	3	2	1	3	3	2	3	2	3	2	1	3	2
L_1S872B	49	15	1	4	10	6	3	3	4	3	1	3	2	2	2	4	3	3	3	2
L_1SBPWF	34	13	6	4	5	2	2	0	5	1	0	2	2	3	3	1	3	1	1	3
L_1SCR2X	19	9	11	3	1	2	0	0	2	1	0	0	3	1	0	2	1	1	1	0
L_1SFYP8	54	15	0	5	10	5	4	4	4	2	2	3	2	2	4	4	4	4	3	2
L_1SP6H5	53	15	0	3	12	5	3	3	4	3	4	3	2	2	2	3	3	3	5	3
L_1SVXGH	49	15	0	5	10	6	3	3	3	3	3	3	3	2	2	2	2	3	4	2
L_1T20XQ	44	14	3	6	6	8	2	2	3	2	0	3	3	3	5	2	1	2	1	2
L_1T2J0J	45	14	3	3	9	5	3	3	5	2	4	3	2	3	3	2	1	3	0	1
L_1T2PMK	48	14	4	2	9	6	3	5	3	1	1	1	3	4	4	4	2	4	0	2
L_1T4F1B	40	14	2	7	6	4	3	3	2	2	2	2	3	3	2	2	0	4	1	2
L_1T8M68	45	14	2	6	7	6	3	5	4	2	2	2	3	3	2	1	2	3	2	0
L_1TM3BR	46	15	0	8	7	5	3	3	5	3	2	2	2	2	2	2	3	3	2	2
L_1TNSMG	53	15	1	5	9	6	3	3	6	2	3	3	2	4	4	2	2	1	5	2
L_1TNWJS	76	14	2	2	11	8	4	5	5	0	2	4	2	4	1	5	10	8	4	9
L_1TQCHQ	50	15	3	2	10	5	3	3	4	2	2	1	3	3	3	4	1	5	5	1
L_1TQJTF	48	14	1	4	10	5	3	3	2	2	3	3	2	3	3	3	5	0	2	4
L_1TRSN6	48	14	3	4	8	3	4	4	2	3	2	5	2	5	5	4	1	1	2	0
L_1TRVNM	42	15	3	5	7	5	3	3	4	3	3	2	2	2	2	3	1	2	1	1
L_1TVYJY	43	15	3	6	6	5	3	3	6	3	3	2	2	2	2	1	1	1	2	2
L_1TW5K1	36	10	8	0	7	5	4	5	5	1	1	1	3	3	3	0	0	0	0	0
L_1TY2X5	51	15	1	4	10	5	2	2	5	3	4	3	4	3	3	2	3	1	2	4
L_1TZB99	46	14	3	3	9	8	3	3	1	3	3	5	1	2	2	3	3	2	0	3
L_1V2CMY	41	14	3	5	7	6	3	3	2	3	3	2	3	2	3	2	2	1	0	1
L_1V4PJF	53	10	7	3	5	9	4	2	1	0	0	3	1	19	9	2	0	0	0	2
L_1V548M	43	14	7	3	5	3	2	3	7	2	1	1	1	6	8	2	1	1	0	1
L_1V561L	43	15	2	8	5	5	2	4	2	3	4	4	2	2	2	2	2	1	1	2
L_1V6V18	44	15	3	9	3	3	2	2	2	1	2	2	2	4	2	11	1	1	2	2
L_1V70RM	38	13	4	3	8	4	3	3	2	3	3	1	2	4	2	3	0	0	3	1
L_1V93YX	47	15	3	6	6	5	1	2	2	3	4	2	2	5	5	1	1	5	2	2
L_1VBM28	61	14	4	1	10	5	3	4	5	1	2	7	1	8	7	5	7	1	4	0
L_1VCN0Q	45	14	4	3	8	3	2	2	3	3	3	1	2	9	4	3	3	0	1	1
L_1VCW75	45	15	5	5	5	4	2	2	5	6	5	2	2	1	2	1	1	5	1	1
L_1VD1D1	37	14	7	4	4	4	3	2	1	3	9	2	1	2	1	2	0	1	1	1
L_1VH304	54	15	2	1	12	6	4	3	5	1	2	6	3	3	3	3	3	3	1	3
L_1VK3HZ	46	15	2	6	7	5	2	2	6	4	4	2	2	3	2	1	3	1	3	2
L_1VL5DT	51	15	5	3	7	9	4	2	5	2	1	2	4	5	6	4	1	1	1	1
L_1VMXJ2	45	14	2	7	6	4	2	2	6	2	2	2	2	3	3	2	0	4	5	1
L_1VRSGX	40	13	3	4	8	4	2	3	3	4	3	3	3	2	2	2	1	3	0	0
L_1VZ1NH	55	15	5	5	5	21	1	1	5	2	1	2	1	2	2	1	3	3	3	2
L_1VZV1N	62	15	2	4	9	6	2	3	3	3	1	8	1	6	2	2	4	8	2	7
L_1W0P3V	21	13	11	2	2	3	3	2	1	1	1	1	1	1	0	1	1	0	2	1
L_1W0WX5	50	14	2	4	9	5	5	5	2	4	4	3	2	3	3	1	2	4	2	0
L_1W1DWR	48	15	2	6	7	8	3	2	2	1	1	2	3	5	4	2	2	3	2	3
L_1W28ZQ	31	14	11	2	2	1	1	1	1	7	5	1	1	1	2	1	1	2	0	1
L_1W319L	58	14	2	1	12	3	3	3	7	1	0	3	3	4	5	4	6	6	3	2
L_1W46JW	55	15	0	2	13	6	3	3	5	3	3	3	3	3	2	3	4	4	3	2
L_1W5W35	55	14	4	1	10	5	3	3	4	1	1	3	6	6	3	1	5	7	0	2
L_1W65QW	38	11	7	3	5	3	0	0	1	7	6	1	2	2	1	5	2	0	0	3
L_1W6Y9T	41	15	5	3	7	3	3	2	1	3	4	4	2	3	5	1	1	1	1	2
L_1W6Y9X	39	8	9	1	5	0	0	0	0	6	15	5	0	4	1	4	0	0	2	1
L_1W77ZX	44	15	1	10	4	4	2	2	5	2	2	2	2	2	2	2	3	1	6	2
L_1W7V4T	50	15	1	4	10	5	3	3	2	3	3	3	3	3	4	2	1	6	2	2
L_1W9YPD	44	15	3	5	7	5	3	3	5	2	2	3	1	2	1	3	2	5	1	2
L_1WJXZQ	53	15	1	2	12	6	3	3	4	2	3	3	3	3	4	3	3	5	1	2
L_1WMVGT	53	4	11	1	3	0	0	2	0	0	0	18	0	12	21	0	0	0	0	0
L_1WP1CQ	43	14	2	7	6	5	3	0	5	3	2	3	2	2	1	2	4	2	2	2
L_1WP4XB	52	15	0	4	11	5	3	3	4	2	2	2	3	3	3	3	3	3	6	2
L_1WRLVJ	48	15	0	6	9	5	3	3	5	2	2	2	3	3	3	2	2	3	3	2
L_1WZ0CX	41	10	8	1	6	3	0	11	1	4	6	1	0	5	0	3	0	0	1	2
L_1X211T	51	14	5	3	7	11	5	7	0	1	1	7	2	3	5	2	1	1	2	3
L_1X2WT9	54	15	1	7	7	4	2	3	6	2	2	2	4	7	2	2	2	7	3	1
L_1X7X83	46	15	1	8	6	5	3	3	7	2	2	2	3	1	3	2	2	2	2	2
L_1XBF1F	48	15	0	6	9	3	2	2	3	4	3	4	2	4	4	3	3	2	2	2
L_1XC67Q	43	15	4	7	4	7	3	7	1	2	2	2	2	3	1	2	2	2	1	1
L_1XDK2T	50	15	0	5	10	5	3	3	3	2	3	3	4	4	3	2	2	2	2	4
L_1XGSC6	45	15	0	8	7	5	3	3	4	3	3	2	2	2	2	2	2	3	2	2
L_1XK45N	46	13	3	6	6	4	2	2	4	4	8	2	2	2	1	4	2	5	0	0
L_1XLC41	40	14	3	7	5	4	2	2	3	2	6	3	2	2	1	3	2	2	1	0
L_1XN0F0	49	14	4	2	9	7	3	3	5	3	4	4	2	3	1	1	2	5	0	1
L_1XNX1V	26	14	8	5	2	4	2	2	2	1	3	1	2	1	1	1	1	0	2	1
L_1XRCNX	43	13	3	4	8	4	3	3	6	2	2	1	3	4	3	2	3	0	0	2
L_1XS5DS	42	13	4	4	7	6	4	5	0	2	2	1	3	3	3	2	1	2	0	4
L_1XV6BF	53	15	1	7	7	6	2	3	2	2	2	2	1	7	3	3	2	3	2	8
L_1XW8R5	51	15	2	5	8	4	4	3	1	2	2	2	3	2	6	5	2	1	4	6
L_1XYMQ2	49	14	3	3	9	5	2	1	5	4	4	5	1	3	4	3	3	2	0	2
L_1Y02P4	42	14	5	3	7	6	3	3	3	4	3	2	1	5	2	1	1	2	0	1
L_1Y13S4	51	15	1	5	9	3	2	2	4	2	2	3	3	5	7	3	2	4	1	3
L_1Y2MWV	47	14	5	1	9	3	3	4	1	5	5	3	1	6	3	1	1	0	4	2
L_1Y2R0X	41	15	2	10	3	4	2	2	2	4	6	2	2	2	2	2	2	1	2	1
L_1Y2RP9	42	15	5	4	6	2	1	2	2	3	4	2	4	6	4	3	1	1	1	1
L_1Y39RP	42	10	9	2	4	18	3	4	8	1	0	2	0	0	1	1	1	0	0	2
L_1Y3H35	52	12	4	3	8	7	4	4	1	0	0	2	2	7	8	5	3	4	0	2
L_1Y4JJY	36	13	5	5	5	6	3	5	2	0	1	1	2	3	2	3	0	2	2	1
L_1Y5TRB	41	15	2	7	6	4	3	3	3	2	4	1	3	2	2	2	1	2	2	2
L_1Y76G2	43	13	5	1	9	5	3	2	5	3	3	3	4	4	4	0	1	1	0	1
L_1Y7ZL4	40	15	4	5	6	4	2	2	3	3	4	2	4	2	1	3	1	1	2	1
L_1YCB5B	42	14	5	2	8	7	3	3	3	3	3	3	1	2	4	1	1	1	0	2
L_1YDZHN	34	15	2	11	2	4	2	2	4	2	2	2	2	2	2	2	2	1	2	1
L_1YF7HZ	60	14	3	3	9	7	2	4	3	0	1	2	3	10	7	1	5	2	4	4
L_1YP5BL	50	15	0	6	9	6	3	3	4	2	3	3	2	2	2	3	4	4	2	2
L_1YPRHF	40	14	5	4	6	7	3	4	0	2	2	2	3	3	1	1	1	3	1	2
L_1YQY15	45	14	5	2	8	7	2	3	3	0	1	2	3	4	3	6	1	1	3	1
L_1YRP1J	55	15	2	5	8	8	2	3	6	2	5	2	1	2	3	1	6	3	5	2
L_1YTTMH	34	12	5	5	5	3	2	2	3	6	7	1	2	3	2	0	2	0	0	1
L_1YV2WB	43	15	4	2	9	4	3	3	4	3	3	3	2	3	4	1	1	2	1	1
L_1YYJR7	49	15	0	5	10	4	3	3	3	3	3	2	3	2	3	4	2	2	5	2
L_1Z0SF4	39	14	2	10	3	4	2	2	6	2	2	2	2	2	3	2	2	2	0	1
L_1Z1FSK	45	15	0	8	7	4	2	2	4	3	3	3	2	3	2	4	2	2	2	2
L_1Z1QXS	49	14	1	5	9	7	2	3	6	2	2	2	3	3	3	0	3	2	3	3
L_1Z24YK	43	14	3	5	7	7	3	3	3	2	2	2	2	2	3	3	1	4	1	0
L_1Z35ZD	47	13	3	5	7	9	3	3	5	0	0	2	2	5	2	4	2	4	2	1
L_1Z376X	48	15	1	7	7	5	3	5	4	2	2	3	2	2	2	2	5	1	3	2
L_1Z456D	48	15	1	6	8	6	4	3	2	2	3	5	2	3	2	2	1	3	3	2
L_1Z5D6Q	42	14	3	5	7	4	2	2	5	2	0	2	3	3	3	1	4	3	1	2
L_1Z9Z8J	48	14	1	5	9	5	3	3	2	2	2	2	3	4	2	4	4	4	0	3
L_1ZBZ28	49	15	1	4	10	6	2	2	3	3	3	3	3	3	3	1	2	4	4	2
L_1ZCRCS	48	14	2	5	8	6	3	3	4	2	2	4	2	4	4	2	4	2	0	1
L_1ZDJ97	49	15	0	5	10	4	3	3	6	2	2	3	3	3	3	2	3	2	3	2
L_1ZF2W8	49	15	1	4	10	6	3	3	4	1	2	2	3	3	3	2	3	4	3	2
L_1ZK5XT	45	15	2	6	7	6	3	3	2	3	4	2	2	3	4	2	1	2	1	2
L_1ZKQ61	50	15	3	5	7	4	2	2	4	2	2	2	1	8	4	4	1	1	5	3
L_1ZL82Q	45	7	10	2	3	2	0	0	0	13	23	0	0	1	2	1	3	0	0	0
L_1ZLFPP	26	14	8	7	0	2	0	1	2	1	2	1	1	2	1	2	2	2	1	1
L_1ZMJ6N	48	14	2	2	11	5	3	3	4	3	1	3	3	3	3	3	2	2	0	5
L_1ZN57X	39	15	5	5	5	5	2	3	2	2	1	1	1	5	3	1	2	3	2	1
L_1ZNGXL	46	15	1	7	7	5	2	2	5	2	2	2	3	4	5	3	2	1	3	2
L_1ZNPKM	37	14	4	5	6	5	3	3	4	2	1	2	1	3	1	3	0	2	2	2
L_1ZQ01M	61	14	3	3	9	8	2	2	0	4	3	3	1	4	2	1	10	4	3	10
L_1ZQTJX	58	15	3	2	10	7	3	4	6	2	1	1	2	4	5	6	3	5	1	3
L_1ZT0T0	56	14	3	4	8	8	4	4	2	3	5	5	1	2	0	2	2	1	4	9
L_1ZVQ77	47	15	1	2	12	4	3	3	3	3	3	1	3	3	3	3	2	2	3	3
L_1ZW6M6	43	12	6	2	7	1	11	5	2	0	1	0	2	3	4	4	4	4	0	1
L_1ZYT68	42	14	5	5	5	4	2	2	2	2	2	1	3	6	7	3	1	1	0	1
L_200B33	55	15	0	4	11	6	3	3	4	2	2	4	2	2	3	3	4	3	6	3
L_203QPK	41	13	4	5	6	4	2	2	5	3	3	1	2	3	2	6	0	0	2	1
L_205MB7	59	15	2	2	11	9	4	3	7	1	1	4	2	4	2	3	4	4	4	3
L_208GFN	48	15	2	6	7	4	3	3	2	9	3	3	2	4	2	2	2	1	2	1
L_209M52	40	14	5	4	6	4	2	2	1	4	4	1	2	5	2	3	1	3	0	1
L_209V7W	49	15	3	5	7	6	3	3	5	2	2	1	3	3	2	2	1	1	8	2
L_20CJS0	40	15	4	7	4	3	2	2	4	1	7	4	2	2	2	2	2	1	1	1
L_20GKZF	41	15	3	6	6	2	3	2	4	3	4	1	2	4	1	3	2	1	2	2
L_20KWPP	33	14	6	6	3	3	2	1	2	2	5	0	3	2	2	2	1	1	1	1
L_20MKNY	34	15	5	7	3	5	3	3	2	2	1	2	2	2	1	1	2	2	1	1
L_20TGGX	41	15	3	6	6	6	3	3	2	2	1	2	2	3	2	3	1	3	1	2
L_20VCP0	46	15	2	4	9	4	3	3	3	3	2	2	2	4	3	5	1	3	1	2
L_20YJ6D	45	15	1	11	3	5	2	2	2	2	2	2	2	9	3	2	2	2	2	1
L_20Z32S	24	15	11	4	0	2	1	1	1	2	2	1	1	1	2	1	1	1	1	1
L_20ZL6B	61	14	3	4	8	4	2	3	5	2	2	7	1	4	2	8	3	12	0	1
L_2124CC	38	13	7	3	5	7	3	3	5	1	1	1	2	2	2	4	0	0	1	1
L_213256	39	14	4	5	6	6	3	3	4	1	0	2	3	2	3	2	1	2	1	2
L_213498	44	13	6	1	8	7	0	3	2	1	3	4	1	8	4	1	1	0	3	3
L_2142NN	44	15	3	5	7	4	2	2	4	3	5	2	3	1	3	2	2	4	1	1
L_214TCK	50	14	5	3	7	3	3	3	1	1	2	0	2	5	6	2	5	10	1	1
L_2160KX	37	13	7	4	4	2	2	3	1	8	5	1	1	3	2	1	0	0	1	2
L_218JZS	47	14	6	4	5	5	3	2	2	1	1	1	3	12	9	0	1	2	2	1
L_21BXZQ	50	15	0	7	8	5	4	4	3	3	2	3	2	2	2	2	2	3	6	2
L_21DSMD	53	15	2	5	8	4	2	1	5	4	4	3	2	2	3	3	2	2	10	1
L_21G378	48	14	2	5	8	6	2	3	5	2	1	2	4	2	3	3	4	4	0	2
L_21JM89	47	15	3	1	11	4	3	3	3	3	1	4	4	3	3	3	2	4	1	1
L_21MZGS	48	13	5	3	7	8	6	5	2	1	1	4	0	3	3	1	2	6	0	2
L_21NZGX	43	15	2	5	8	4	3	3	3	3	3	2	2	2	4	2	2	1	1	3
L_21R2ZQ	42	9	7	4	4	2	2	16	0	5	2	2	0	3	0	5	1	0	0	0
L_21SPZK	55	14	1	3	11	6	3	3	6	2	0	4	4	3	3	3	4	2	2	5
L_21SV2K	53	15	0	6	9	6	2	3	4	2	2	2	2	2	3	3	3	6	5	3
L_21SV2Q	48	15	0	7	8	4	2	2	7	3	3	2	2	2	3	2	3	3	2	3
L_21TDLC	46	15	0	9	6	6	3	3	3	2	2	2	2	3	2	2	2	5	2	2
L_21XCB4	51	15	1	8	6	5	2	2	5	2	2	2	2	2	3	7	2	5	4	1
L_21XV60	70	15	0	5	10	6	2	2	8	3	3	7	2	2	2	3	8	8	5	4
L_21Z0PQ	48	15	0	5	10	5	3	3	4	2	2	3	2	3	3	2	3	3	3	2
L_2200SM	62	15	2	1	12	6	3	3	4	1	1	4	2	3	4	4	6	8	5	3
L_220P9Y	44	15	3	7	5	5	2	2	2	2	2	3	2	6	4	4	1	1	2	1
L_220TH9	34	14	5	6	4	4	2	3	0	2	2	1	2	3	1	2	3	1	1	2
L_22291V	43	14	2	5	8	4	3	2	4	3	3	2	3	3	1	2	2	4	0	2
L_2251CZ	11	7	15	0	0	0	0	0	0	1	1	0	0	1	1	0	1	0	1	1
L_2263KF	41	15	3	7	5	4	2	2	3	2	2	1	3	3	7	2	1	2	1	2
L_2274VD	60	15	0	4	11	4	2	2	4	4	3	7	3	3	3	2	5	7	2	4
L_227RQF	47	11	5	3	7	4	0	2	0	5	6	2	1	7	2	6	5	6	0	0
L_228L80	49	14	1	5	9	7	3	3	2	2	2	3	2	3	2	5	4	3	0	3
L_228VR3	40	15	2	9	4	6	3	3	2	2	2	2	2	2	2	3	1	1	2	2
L_228X6V	51	15	2	4	9	7	2	3	4	1	1	2	3	4	4	3	2	3	5	2
L_22C0XY	42	15	2	9	4	5	3	2	6	1	2	2	2	2	2	2	3	1	2	2
L_22DCZM	49	15	0	8	7	4	2	2	4	2	2	2	3	2	7	3	2	4	3	2
L_22HN05	43	14	5	3	7	9	2	4	3	3	2	1	1	3	2	3	1	1	0	3
L_22JT0R	44	15	1	6	8	4	2	2	4	3	3	3	3	3	3	2	2	2	1	2
L_22KW53	47	15	0	8	7	6	3	3	2	3	3	2	2	2	2	3	2	2	5	2
L_22L9PF	49	15	1	4	10	6	3	3	2	2	3	3	3	3	2	3	3	2	5	1
L_22P0HV	44	15	1	8	6	4	2	2	5	4	3	3	2	2	2	2	2	3	2	1
L_22Q5B6	48	15	1	6	8	5	2	2	5	3	3	3	2	2	2	2	4	4	1	3
L_22R1WL	43	15	2	6	7	4	2	3	5	2	1	2	3	3	3	2	2	1	2	3
L_22VTH9	42	15	4	5	6	4	5	5	3	2	2	2	2	3	2	3	1	1	1	1
L_22YWD7	38	14	4	6	5	6	2	3	3	3	3	2	2	2	2	2	0	1	1	1
L_230LQH	43	14	6	4	5	4	6	8	2	1	1	2	2	4	3	2	1	0	1	1
L_2324TK	39	13	4	3	8	5	3	3	3	1	2	3	3	3	3	2	1	0	0	2
L_234MYP	44	15	0	7	8	4	3	3	3	3	3	3	2	2	2	2	2	2	3	2
L_2357H9	45	15	0	8	7	5	3	3	3	2	2	2	3	4	3	2	2	2	2	2
L_235N80	47	15	2	7	6	6	3	3	5	2	2	4	1	2	2	2	2	5	1	2
L_235NNR	42	14	2	7	6	7	2	3	2	3	3	2	1	3	2	2	2	2	0	3
L_238HQP	48	15	1	6	8	4	2	2	3	2	2	4	2	3	6	4	3	3	1	2
L_23B0JJ	41	13	3	7	5	8	3	3	4	2	2	2	2	4	2	2	0	0	2	1
L_23BS26	43	14	2	7	6	8	2	2	3	2	3	2	2	2	3	3	2	3	0	1
L_23CBK6	44	15	3	7	5	3	1	1	2	6	7	2	2	2	2	6	2	3	1	2
L_23D6PR	42	15	2	6	7	5	3	3	2	1	2	2	3	2	4	3	3	2	2	1
L_23FCK7	43	14	5	5	5	6	2	3	2	2	3	1	2	9	5	1	1	0	1	2
L_23GM2F	48	15	0	6	9	5	2	2	4	3	3	3	2	3	3	2	3	4	2	2
L_23H9K9	31	15	9	3	3	4	1	1	3	2	2	2	1	1	4	1	1	1	1	1
L_23HBSQ	46	14	3	2	10	7	4	4	3	5	3	3	1	2	2	3	1	5	0	3
L_23K7ZZ	45	14	3	4	8	3	4	6	4	3	3	3	4	2	2	1	2	2	0	1
L_23KXQM	41	15	4	5	6	4	2	2	1	3	3	4	1	5	5	2	1	2	2	1
L_23KYHX	36	13	5	6	4	3	2	2	2	4	6	2	1	2	1	3	2	0	0	1
L_23MSV5	32	13	7	3	5	3	2	2	1	4	3	0	2	3	3	1	0	1	1	1
L_23NL6P	35	12	7	5	3	4	1	0	2	6	6	2	2	2	2	1	1	0	0	1
L_23PF1C	42	15	4	4	7	4	1	2	3	3	3	2	1	6	3	3	2	2	1	1
L_23WWFZ	52	15	3	4	8	14	2	2	3	1	1	4	3	3	2	3	3	3	1	2
L_23ZTQX	48	15	2	7	6	4	3	4	2	2	1	2	2	4	2	7	2	5	1	2
L_241STN	57	14	3	1	11	6	4	4	4	0	1	8	5	3	3	1	4	2	4	3
L_243ZJZ	39	14	5	5	5	3	2	2	1	4	4	2	4	5	1	2	2	1	1	0
L_2452L0	45	13	4	3	8	6	4	4	4	0	0	2	3	7	3	2	2	1	1	3
L_248VKP	60	15	0	4	11	3	2	3	6	3	3	3	2	2	2	4	5	6	8	3
L_24CTLQ	46	15	1	5	9	4	2	2	4	3	4	2	3	3	3	3	3	2	2	1
L_24HJCB	46	14	2	4	9	6	4	4	2	1	0	3	2	3	3	3	2	3	3	2
L_24KCYK	48	15	2	4	9	6	3	3	4	3	1	2	2	3	2	3	4	4	2	1
L_24YKKT	47	15	2	4	9	5	3	3	6	3	1	2	3	3	3	2	3	2	1	2
L_24ZVWG	41	11	5	5	5	4	2	2	4	2	2	1	2	13	6	3	0	0	0	0
L_2538N4	50	15	2	5	8	4	3	2	3	4	4	2	2	6	6	1	2	2	1	3
L_254MTV	52	15	1	5	9	8	3	4	4	2	3	4	1	2	2	3	3	5	2	2
L_256LDX	44	15	1	9	5	4	3	3	7	2	2	3	2	2	2	2	2	1	2	2
L_257037	53	15	1	5	9	6	2	3	5	2	3	4	3	2	4	2	4	1	5	2
L_25BPVF	48	15	5	4	6	2	3	1	2	1	1	1	3	8	8	3	2	1	2	5
L_25DH8F	46	14	1	6	8	4	2	3	5	2	2	2	3	3	3	2	4	4	0	2
L_25F8P7	43	14	3	6	6	4	2	2	3	4	4	6	2	2	1	3	1	2	0	2
L_25HQNT	54	15	0	6	9	6	3	3	4	2	2	4	2	3	2	4	2	3	7	2
L_25KHRP	46	15	1	7	7	5	3	3	5	2	1	2	2	2	2	3	3	4	2	2
L_25KY9G	43	15	6	5	4	4	2	2	6	1	1	1	2	9	3	2	1	1	2	1
L_25M12C	50	15	1	6	8	4	2	2	2	2	2	4	5	4	4	4	1	4	3	2
L_25P6B9	47	15	0	6	9	5	3	4	2	2	3	3	3	3	3	3	2	2	2	2
L_25T3SJ	43	15	1	6	8	4	2	2	3	3	3	3	3	2	3	2	2	3	1	2
L_25T7XR	52	15	0	5	10	4	2	2	6	3	3	3	2	3	3	2	3	4	5	2
L_25W9N9	43	15	0	7	8	3	2	3	3	3	3	2	3	2	2	3	3	2	2	2
L_25WNB1	46	14	2	3	10	6	2	2	4	3	3	3	1	3	3	3	3	3	0	2
L_2619D7	51	15	1	4	10	6	3	3	5	2	2	3	3	1	3	3	3	2	5	2
L_263DTC	49	14	1	7	7	5	2	3	5	2	2	4	2	6	4	5	0	2	2	2
L_264N43	47	15	1	6	8	4	2	2	5	1	2	2	3	4	4	2	3	2	3	3
L_265JRC	44	15	0	9	6	5	2	2	4	3	3	3	2	2	2	3	2	2	2	2
L_266BD1	45	15	1	7	7	6	3	3	4	2	2	3	2	2	2	2	3	3	1	2
L_26MBQJ	46	15	0	7	8	4	3	3	3	3	2	3	2	2	2	2	2	2	5	3
L_26PD3H	46	15	2	6	7	6	2	3	5	2	2	3	2	4	3	2	1	2	3	1
L_26SDQW	44	15	2	7	6	5	4	3	5	2	3	2	2	2	3	1	2	2	1	2
L_26TD90	38	13	4	2	9	4	4	3	4	2	4	3	3	4	2	3	1	1	0	0
L_26Y4PS	42	11	6	1	8	5	4	3	5	0	0	3	4	4	5	1	2	0	0	1
L_26Z55F	41	15	2	7	6	5	3	2	3	2	3	2	2	3	2	2	3	1	1	2
L_270XNR	42	14	2	6	7	5	3	3	2	2	2	2	3	3	2	3	1	4	0	2
L_271V4Q	49	15	0	9	6	6	3	3	5	2	2	2	2	2	2	2	3	2	6	2
L_2750XG	33	14	5	6	4	2	2	3	3	3	2	2	2	3	1	1	1	0	2	1
L_276LHJ	52	15	2	8	5	4	2	2	5	2	2	4	8	2	2	2	2	1	8	1
L_276WP0	45	15	3	4	8	5	3	3	4	2	3	2	1	5	2	3	3	1	2	1
L_27825V	41	14	3	6	6	6	2	2	4	2	2	3	3	3	3	2	2	0	1	1
L_278NMH	41	13	2	8	5	4	2	2	4	3	2	2	2	6	3	2	2	0	0	2
L_27G8K7	47	15	0	8	7	4	2	2	5	3	4	3	2	2	2	2	2	3	4	2
L_27H0MP	39	15	3	6	6	4	3	2	4	3	1	3	3	2	2	2	2	2	1	1
L_27H4LW	38	15	5	3	7	4	3	3	3	1	2	1	3	3	2	3	1	2	1	1
L_27K37D	38	15	5	6	4	7	3	3	3	2	1	2	2	2	1	2	1	2	1	1
L_27K7RZ	47	15	4	7	4	5	2	2	2	1	1	2	2	9	7	2	1	3	2	1
L_27M9SW	43	14	3	5	7	4	4	4	5	2	3	1	2	2	3	1	3	2	0	2
L_27R604	42	14	6	5	4	4	2	3	12	1	1	2	2	2	1	2	1	3	0	1
L_27T2YR	37	13	5	5	5	7	3	3	2	3	3	2	1	2	1	2	1	0	0	2
L_27T6PZ	37	12	7	3	5	7	4	4	0	2	3	1	1	4	2	2	1	0	0	1
L_27WZ41	50	14	2	5	8	7	4	3	5	2	2	2	4	7	3	1	2	4	0	2
L_2816KY	37	15	6	5	4	7	3	3	2	1	1	1	2	2	2	3	1	1	2	1
L_2821JN	39	15	4	6	5	6	3	3	3	2	3	1	2	2	1	2	2	2	1	1
L_285G43	40	15	2	10	3	4	2	2	2	5	4	2	2	2	2	2	2	1	2	1
L_285L67	41	15	3	8	4	6	2	2	5	2	2	2	2	3	2	3	2	1	1	1
L_286RL5	40	15	4	5	6	5	3	3	3	2	2	2	3	4	2	2	1	1	1	1
L_28B2TR	46	15	1	5	9	5	3	3	3	2	3	2	2	3	3	3	2	1	4	2
L_28BFFC	47	14	2	3	10	5	2	4	3	1	0	2	3	3	3	4	4	3	3	2
L_28D196	75	15	3	4	8	1	2	2	2	1	1	3	3	11	12	2	4	14	9	3
L_28F10X	39	14	5	5	5	5	2	2	2	6	3	1	2	3	2	3	1	1	0	1
L_28F1R2	44	14	2	5	8	4	2	2	5	3	3	0	2	4	3	3	3	1	2	2
L_28F3TF	46	14	3	3	9	1	2	2	1	3	4	0	3	5	5	3	3	4	2	3
L_28FX5P	48	14	1	7	7	4	2	3	3	4	2	2	5	2	2	2	5	0	5	2
L_28JWKQ	45	15	2	5	8	3	3	3	2	2	1	2	4	4	2	4	3	1	5	2
L_28MFX7	46	14	3	6	6	3	2	2	3	3	2	2	2	5	2	6	7	0	1	1
L_28NYQ2	47	15	0	8	7	4	2	2	6	3	2	4	2	3	2	2	3	3	2	2
L_28PVHB	46	15	2	4	9	6	3	3	3	2	3	2	2	4	3	3	1	2	4	1
L_28Q66W	32	7	11	2	2	0	0	0	0	10	14	0	2	2	1	0	0	0	1	1
L_28TFLT	48	15	2	5	8	6	3	2	3	2	3	5	2	6	3	2	3	1	2	1
L_28WB6Z	49	15	1	6	8	5	3	3	1	3	3	5	2	2	2	2	4	2	5	2
L_28X4VM	47	15	2	5	8	3	2	2	4	3	3	2	1	3	5	2	3	6	1	2
L_28Z4RQ	41	12	6	2	7	6	3	8	3	0	0	1	3	0	4	2	2	1	1	3
L_29113R	57	15	1	2	12	6	3	3	2	3	3	3	2	3	3	3	5	6	6	1
L_291WTG	29	11	8	5	2	3	1	2	2	2	7	0	1	2	2	1	0	1	0	0
L_292W27	54	14	3	3	9	6	3	4	6	2	0	7	3	2	2	1	4	5	1	3
L_2943Y0	20	5	11	2	2	0	2	0	0	0	0	1	0	2	6	0	9	0	0	0
L_2951WH	45	14	2	7	6	5	2	2	4	4	5	4	2	2	2	2	1	0	3	2
L_296V8Z	26	12	11	1	3	2	1	1	3	4	6	0	1	1	1	1	1	0	0	1
L_29G9J8	58	15	5	4	6	2	1	1	3	2	1	1	2	7	7	10	9	6	1	2
L_29JCXQ	67	15	1	3	11	9	4	3	4	1	2	3	2	3	3	2	3	13	7	3
L_29JLLY	50	15	2	3	10	6	3	3	1	4	2	4	3	4	1	3	4	3	2	2
L_29KTTS	47	15	5	4	6	1	2	2	4	1	1	2	7	9	4	3	1	1	6	2
L_29L4G5	58	15	0	3	12	6	2	2	3	2	3	5	3	3	3	3	4	7	4	3
L_29NNR4	52	15	1	6	8	6	2	2	4	3	3	3	2	2	2	2	1	6	5	4
L_29S9GS	49	15	1	7	7	7	3	2	5	2	2	4	1	2	2	3	3	2	4	2
L_29SMTH	44	15	2	5	8	5	3	3	4	2	1	2	1	3	3	2	2	3	2	3
L_29TGJR	49	15	0	7	8	4	2	2	6	2	2	2	3	3	4	2	4	3	3	2
L_29TGTT	52	15	0	2	13	3	3	3	4	3	3	4	3	3	3	2	3	4	4	2
L_29TLBN	44	15	0	9	6	5	2	3	4	2	2	3	2	2	2	3	2	2	3	2
L_29W3YK	47	15	0	8	7	4	2	2	5	3	3	4	2	2	2	3	2	4	2	2
L_29Y94L	56	10	8	2	5	1	2	3	1	0	0	0	0	29	2	4	7	6	0	1
L_29ZF5M	39	15	4	6	5	6	2	2	3	3	3	2	2	2	3	2	1	1	1	1
L_2B05H0	50	15	1	6	8	5	3	3	4	3	1	2	2	2	2	2	5	5	4	2
L_2B259P	56	15	3	3	9	6	3	3	2	1	1	7	2	4	4	6	5	2	1	4
L_2B4197	47	15	0	8	7	5	3	2	3	2	3	4	2	2	2	3	2	2	5	2
L_2B4L9T	49	15	0	7	8	4	2	2	5	2	2	2	3	3	3	4	2	3	5	2
L_2B58NP	51	15	0	8	7	4	2	3	5	2	2	2	2	2	2	5	2	6	4	3
L_2B5XZJ	47	15	1	8	6	4	2	2	6	2	4	2	2	2	2	2	3	5	3	1
L_2B6CQR	52	15	0	5	10	6	3	5	5	2	2	2	3	3	2	3	3	3	3	2
L_2B96KK	45	15	1	8	6	6	2	2	5	2	2	2	2	3	3	2	3	1	3	2
L_2BCQ7Z	44	15	0	7	8	4	2	2	3	3	3	3	2	2	3	3	2	3	2	2
L_2BGM82	36	14	7	3	5	3	1	1	0	4	6	2	1	2	4	2	1	5	1	1
L_2BH59Y	41	15	3	6	6	5	3	3	2	2	3	3	1	2	2	4	2	2	1	1
L_2BNZ8T	48	15	1	6	8	6	2	2	5	3	3	4	2	2	3	2	3	3	2	1
L_2BTBH3	46	14	3	7	5	3	2	2	0	2	2	2	4	9	6	4	1	1	2	2
L_2BWX2T	50	15	1	6	8	5	2	2	4	3	6	1	3	2	3	2	2	3	5	2
L_2BX8LG	43	15	2	7	6	4	2	2	4	2	2	2	3	5	3	3	2	1	1	2
L_2C1P68	42	14	3	4	8	6	3	3	3	3	3	3	2	2	1	2	3	0	2	1
L_2C4S24	39	10	10	0	5	0	0	8	3	7	1	1	1	9	0	4	1	0	1	0
L_2C4SBK	39	15	6	2	7	4	1	4	1	4	4	3	2	3	1	2	1	3	1	1
L_2C8196	42	15	2	8	5	4	2	2	3	7	3	2	2	2	2	1	2	3	2	1
L_2C8QVT	60	13	4	3	8	6	2	6	5	1	1	5	0	5	6	3	2	2	0	11
L_2CCZDJ	50	14	3	5	7	7	3	3	4	2	2	1	2	2	1	4	6	6	0	2
L_2CD3TJ	41	14	2	8	5	6	2	2	3	3	4	3	2	2	2	2	1	2	0	2
L_2CDCYW	43	15	1	6	8	4	2	2	2	3	3	3	2	3	2	3	3	2	3	1
L_2CDJZN	45	15	1	8	6	6	3	3	5	2	2	2	2	2	2	2	2	3	3	1
L_2CF6XS	42	15	3	6	6	3	2	2	4	3	5	2	2	3	4	2	2	1	1	1
L_2CFX97	36	14	6	4	5	3	2	3	3	1	1	2	2	7	3	2	1	0	1	1
L_2CHNZ7	47	13	5	3	7	6	2	2	6	1	1	1	4	0	5	3	3	2	6	0
L_2CLMXR	38	15	4	7	4	5	3	3	4	2	1	2	2	2	2	1	2	1	1	2
L_2CQTJN	46	15	1	6	8	4	3	2	5	2	1	2	3	3	2	2	2	3	5	3
L_2CSNSF	42	15	1	9	5	2	2	3	2	3	2	2	2	5	2	2	1	3	4	2
L_2CVCKS	45	15	2	6	7	4	2	2	3	3	3	2	2	2	2	4	3	1	6	1
L_2CXM6F	47	15	2	5	8	4	2	2	2	4	4	3	2	3	2	1	4	1	5	3
L_2CZ151	45	15	0	7	8	4	3	3	3	2	3	2	2	3	2	4	2	2	2	3
L_2CZC5B	40	15	2	9	4	6	2	3	2	2	1	3	2	2	2	3	1	2	2	2
L_2CZVYM	39	14	4	8	3	5	2	2	7	2	3	2	1	2	2	2	1	0	2	1
L_2D380K	50	15	5	1	9	6	1	1	4	4	4	2	1	1	1	3	4	3	7	3
L_2D40FG	77	12	4	0	11	4	4	7	0	7	3	5	0	1	3	0	10	22	3	3
L_2D47GG	33	14	5	9	1	2	2	2	2	6	2	2	2	2	2	1	0	1	1	1
L_2D9DND	37	13	4	6	5	4	2	2	5	3	3	2	2	3	2	2	0	0	1	1
L_2DCTP0	40	15	4	5	6	4	2	3	2	3	3	2	2	4	4	2	1	1	1	1
L_2DH4KH	48	15	0	6	9	3	2	2	2	4	3	3	3	5	2	2	3	4	2	3
L_2DJJKV	38	15	3	8	4	5	1	1	3	2	2	2	2	2	3	2	1	2	3	2
L_2DJXWN	44	15	0	6	9	3	2	2	3	3	3	2	3	3	3	2	3	3	2	2
L_2DKF43	40	13	5	2	8	4	3	3	5	3	3	2	3	4	1	1	2	1	0	0
L_2DL1YZ	58	14	2	3	10	5	3	2	4	2	1	3	0	6	6	6	7	3	5	2
L_2DMSS3	36	14	7	4	4	2	1	1	4	6	3	2	2	4	2	1	1	0	1	1
L_2DMSSX	55	15	0	4	11	3	2	2	3	3	3	2	2	4	4	3	6	7	3	3
L_2DQ40X	36	14	7	5	3	8	1	1	2	3	2	2	1	2	4	2	1	1	0	1
L_2DR314	46	13	4	3	8	6	3	3	6	1	0	4	4	3	2	2	4	1	0	2
L_2DTVNL	34	14	6	6	3	4	2	2	5	2	0	1	1	2	1	1	3	2	2	1
L_2DTZV4	42	7	8	0	7	7	5	7	0	0	0	3	0	8	6	0	0	0	0	4
L_2DX1GK	37	12	9	2	4	1	1	2	1	1	4	0	0	10	4	4	1	2	0	1
L_2DYDHR	30	12	9	1	5	1	2	1	1	4	7	3	1	1	0	1	3	3	0	0
L_2DYFSX	22	4	13	0	2	0	0	0	0	15	5	0	0	0	0	1	1	0	0	0
L_2DZ106	41	13	3	6	6	6	2	2	3	2	2	3	1	3	4	4	0	2	0	2
L_2F0YKL	49	15	2	3	10	5	3	3	3	2	2	3	3	3	3	1	2	5	6	1
L_2F2TP8	46	15	4	4	7	5	5	4	1	2	1	2	3	3	2	2	3	1	1	6
L_2F7PLN	37	14	5	4	6	5	3	3	1	3	3	3	1	2	1	2	2	2	0	1
L_2F8SQZ	42	15	4	6	5	5	1	1	3	6	3	1	2	2	2	2	2	2	1	4
L_2FB1WW	47	15	0	6	9	4	3	3	4	2	2	3	3	2	3	2	2	4	2	3
L_2FBQLZ	29	15	9	3	3	2	1	3	1	1	2	1	2	3	3	1	1	1	1	1
L_2FBQRK	45	15	0	7	8	5	2	2	3	2	2	2	3	3	3	2	3	3	2	3
L_2FD8YZ	47	14	2	5	8	4	4	3	3	0	1	2	3	6	5	2	2	2	3	2
L_2FFJFT	45	14	7	2	6	6	3	3	3	1	1	2	1	7	11	2	0	1	1	1
L_2FKFHF	41	15	4	4	7	5	3	3	4	2	1	3	2	3	2	1	1	3	1	2
L_2FMCDB	41	15	3	4	8	5	3	3	2	3	3	3	2	4	2	2	1	1	1	3
L_2FMHLX	43	14	5	5	5	4	2	5	2	1	1	1	9	2	3	2	1	3	0	2
L_2FNVB8	42	15	3	7	5	4	2	2	2	2	2	2	3	5	7	3	2	1	1	1
L_2FS0NX	45	15	0	6	9	3	2	2	4	3	3	3	2	2	3	3	2	2	3	3
L_2FSBRK	45	14	2	8	5	9	2	4	4	2	2	2	2	2	2	3	0	2	4	1
L_2FSGBK	42	15	0	11	4	5	2	2	4	2	2	3	2	2	2	2	2	2	3	2
L_2FVQ77	44	15	2	6	7	5	3	3	3	1	2	2	2	4	3	2	2	2	4	1
L_2FVTWG	35	13	4	7	4	4	2	2	4	0	1	2	3	2	0	2	2	1	3	2
L_2FVW5R	39	15	5	4	6	4	3	4	3	2	2	2	1	5	3	2	1	1	1	1
L_2FXX83	39	13	3	7	5	6	3	3	4	2	2	3	2	2	2	1	2	0	0	2
L_2G4D1N	41	15	2	6	7	4	3	3	3	2	2	3	2	3	3	1	2	1	2	2
L_2G4V6T	39	15	3	9	3	4	2	2	5	2	5	2	2	2	2	2	2	1	1	1
L_2G852B	33	11	6	4	5	5	3	3	4	2	2	0	3	2	2	1	0	1	0	0
L_2G89G5	42	14	1	9	5	2	2	2	3	3	3	2	2	6	2	2	2	2	4	0
L_2G8K6R	53	14	2	4	9	8	5	2	2	3	3	4	2	3	1	4	0	2	3	7
L_2GBBSS	42	15	3	5	7	5	2	2	3	3	3	3	4	2	2	3	1	1	2	1
L_2GBD83	42	14	1	9	5	4	2	2	6	3	3	2	2	3	2	2	2	2	0	2
L_2GCMH4	49	14	2	3	10	4	3	3	3	0	2	1	7	3	3	4	4	3	2	2
L_2GF4MN	46	14	2	6	7	8	3	3	4	0	1	2	2	2	2	3	4	3	2	2
L_2GG25Q	46	15	4	4	7	3	2	2	1	5	1	4	3	2	1	7	1	2	5	3
L_2GH77J	39	14	4	7	4	7	4	3	2	2	2	2	2	3	1	1	0	2	1	2
L_2GHSTB	42	15	2	8	5	4	2	2	6	3	3	2	2	2	2	3	2	1	2	1
L_2GJ2CX	44	15	2	9	4	5	2	2	7	2	2	2	4	4	2	2	1	2	1	2
L_2GJTFZ	42	15	2	7	6	4	2	2	2	3	1	1	3	5	2	3	2	3	2	2
L_2GMH9G	47	14	6	2	7	5	8	4	1	2	3	1	2	9	0	1	4	1	3	1
L_2GMJ6N	47	15	1	7	7	4	2	2	6	2	2	3	1	3	5	2	3	2	3	2
L_2GMRPG	40	15	2	7	6	4	2	2	3	3	3	2	3	2	3	2	2	1	1	2
L_2GMVZ8	40	15	3	5	7	4	3	3	3	3	3	2	1	2	1	2	2	1	3	2
L_2GP7TK	40	15	3	7	5	4	4	3	2	2	2	2	1	3	4	2	1	1	2	2
L_2GPLXH	48	15	3	4	8	5	1	3	2	2	2	2	1	3	7	3	4	3	1	4
L_2GQLS2	40	15	3	7	5	4	3	2	2	2	3	2	2	2	3	5	1	2	1	1
L_2GQXXH	51	15	2	8	5	2	2	2	6	3	3	2	2	2	2	1	3	13	1	2
L_2GSK9K	41	14	4	7	4	2	2	2	2	5	3	2	1	6	2	5	1	0	1	2
L_2GTL40	39	14	3	8	4	4	2	2	3	2	2	2	2	4	5	2	1	2	0	1
L_2GVGKD	45	15	2	7	6	6	2	2	4	2	2	2	2	3	3	3	1	1	5	2
L_2GZCQX	45	15	3	4	8	6	3	3	3	3	3	2	1	2	2	2	3	1	5	1
L_2H1XBG	37	15	2	10	3	5	2	2	2	3	2	1	2	2	2	2	2	3	2	1
L_2H248P	49	14	3	6	6	5	2	2	5	2	1	2	2	6	4	4	2	6	0	1
L_2H38Z5	35	13	5	6	4	5	3	3	4	2	2	1	2	2	2	2	1	0	0	1
L_2H5KRF	43	14	3	6	6	7	0	2	5	1	2	3	3	3	3	2	2	2	2	1
L_2H5R0S	35	15	3	9	3	3	2	2	3	2	1	1	2	3	2	2	2	2	2	1
L_2H8YNS	42	14	2	7	6	4	2	2	5	2	2	2	2	4	3	3	2	0	3	1
L_2HC3CL	30	8	11	2	2	1	1	0	2	9	13	0	1	2	0	0	0	0	0	1
L_2HCLF6	37	15	6	5	4	4	2	2	2	3	6	2	1	1	1	3	1	1	2	1
L_2HFG6K	39	15	3	7	5	4	2	2	3	3	4	2	2	2	2	3	1	1	2	1
L_2HTZQS	36	14	6	5	4	6	2	3	4	2	2	1	2	2	1	3	1	0	1	1
L_2HV1CR	48	9	8	2	5	1	4	6	1	0	0	0	2	12	12	0	0	5	0	2
L_2HXDPY	39	15	3	9	3	4	2	2	4	2	5	2	2	1	1	2	2	2	1	2
L_2HZ2DC	41	13	5	5	5	3	2	4	3	2	2	2	2	9	4	0	1	1	0	1
L_2J17NW	33	13	7	5	3	4	2	1	2	9	4	2	1	2	2	0	1	1	0	1
L_2J1D5D	41	14	5	3	7	3	4	1	2	4	4	1	1	3	4	4	1	2	0	2
L_2J1J1L	42	14	3	5	7	5	2	1	4	3	3	0	2	2	3	2	3	4	1	2
L_2J1TZ3	39	14	3	7	5	4	2	2	5	2	3	3	2	3	1	2	0	1	2	2
L_2J21DT	50	15	7	2	6	3	4	8	1	1	1	9	8	5	2	2	1	1	1	1
L_2J288Q	33	10	6	5	4	8	4	2	2	0	2	1	2	4	6	2	0	0	0	0
L_2J49J9	36	11	7	1	7	4	3	3	6	1	1	0	3	4	3	2	0	0	0	1
L_2J4X0Y	46	13	4	4	7	3	1	1	2	2	2	3	2	3	11	6	0	0	3	3
L_2J94DD	39	15	5	5	5	3	2	2	2	4	5	3	1	4	1	1	1	2	1	2
L_2JBW3C	49	15	2	3	10	4	2	2	4	3	3	6	3	3	4	2	3	1	3	1
L_2JCSNC	41	13	2	8	5	6	3	2	4	3	2	4	2	2	2	2	0	2	0	2
L_2JFFYL	43	15	1	6	8	3	3	3	2	2	1	2	2	3	3	3	2	2	3	4
L_2JG9V3	43	15	3	7	5	4	2	2	8	1	2	3	2	2	2	1	3	1	3	2
L_2JGM8N	22	12	9	3	3	3	2	2	0	0	1	1	3	3	2	0	1	1	1	1
L_2JKBM1	45	15	2	5	8	6	3	3	3	2	2	3	1	2	1	3	2	3	4	2
L_2JKG74	56	15	5	1	9	4	1	4	1	1	3	4	1	6	4	1	7	2	3	9
L_2JPWNY	44	14	4	5	6	9	4	3	3	2	2	2	1	3	2	1	2	4	1	0
L_2JRBCP	35	14	5	6	4	4	2	2	3	4	2	2	2	2	3	1	1	1	0	1
L_2JY60Y	43	7	11	1	3	0	0	0	1	1	5	0	1	15	18	0	0	0	0	2
L_2JYW5M	38	8	9	2	4	0	6	15	0	0	0	0	3	8	2	1	0	0	1	2
L_2K4R8H	27	4	11	0	4	0	0	0	0	10	10	4	0	3	0	0	0	0	0	0
L_2K5C3Y	38	13	5	5	5	4	2	4	2	2	0	1	2	7	4	3	2	0	1	1
L_2K9MKV	38	12	6	4	5	7	2	4	0	3	2	1	0	1	0	5	2	4	2	1
L_2KBLK6	33	15	6	5	4	4	2	2	4	1	2	3	1	1	1	1	2	2	3	1
L_2KBTMP	37	15	4	7	4	4	3	4	4	2	2	2	1	1	1	2	2	2	1	2
L_2KCKK6	44	14	5	7	3	5	2	2	2	1	1	2	2	8	8	1	2	2	0	1
L_2KCQ7W	50	15	0	5	10	4	3	3	3	3	4	4	2	4	3	2	2	4	2	2
L_2KFN3N	43	15	3	5	7	4	3	3	1	3	2	4	2	2	1	1	4	4	2	2
L_2KG180	45	15	2	6	7	2	1	2	5	3	3	2	3	1	2	3	4	2	5	2
L_2KH2JZ	23	14	12	1	2	2	1	1	1	3	3	0	1	1	1	1	1	1	1	1
L_2KJJS4	31	7	8	2	5	5	2	0	3	6	10	2	3	0	0	0	0	0	0	0
L_2KLJDC	48	15	1	6	8	4	2	2	5	2	2	4	2	3	3	3	4	4	1	2
L_2KN191	45	15	2	9	4	3	1	1	6	2	2	2	2	2	2	3	2	2	2	8
L_2KPFNW	42	15	3	5	7	7	3	3	4	2	2	1	2	1	3	1	2	4	4	2
L_2KVB39	49	15	2	5	8	4	2	2	4	2	5	2	2	4	3	4	1	3	5	1
L_2KXCGY	44	15	0	10	5	6	3	3	3	2	2	2	2	2	2	2	2	4	2	2
L_2KZFFV	47	15	1	9	5	5	2	2	5	2	1	2	2	2	3	5	2	2	5	2
L_2KZFJF	40	15	4	4	7	2	3	1	3	3	3	3	2	5	2	2	1	3	1	1
L_2KZNNR	38	14	5	3	7	4	3	3	4	1	1	2	3	3	3	2	1	0	1	2
L_2L1QWP	37	15	2	9	4	5	2	3	2	2	2	1	2	2	2	2	2	3	1	3
L_2L2YG9	38	15	4	6	5	4	2	2	1	3	3	2	2	3	1	1	2	1	4	2
L_2L472N	46	15	0	7	8	3	2	2	4	2	2	4	3	3	3	3	2	4	2	2
L_2L5372	42	15	1	8	6	4	2	2	4	2	2	2	3	3	3	2	3	2	1	2
L_2L5PMF	47	15	1	6	8	4	2	2	5	3	3	3	3	2	2	2	1	3	5	2
L_2L5V1F	47	15	0	8	7	4	2	2	5	3	3	2	2	3	2	2	2	4	4	2
L_2L71NR	46	14	3	4	8	6	2	2	4	2	1	6	1	3	3	3	3	0	3	2
L_2L850T	45	15	1	8	6	4	2	4	2	2	2	4	2	3	4	4	2	2	2	1
L_2L87HX	40	14	3	9	3	6	2	3	6	2	2	2	2	2	2	1	2	2	0	1
L_2L8QR1	41	15	5	6	4	4	1	3	1	2	2	2	1	9	5	2	1	2	1	2
L_2L94V1	38	14	4	7	4	4	2	2	4	2	2	2	1	6	3	2	2	1	0	1
L_2LDLLT	42	15	3	7	5	4	2	2	2	2	2	2	1	8	3	3	3	1	1	2
L_2LDWSH	38	15	4	7	4	5	2	2	2	1	2	2	1	3	4	1	1	2	3	2
L_2LKXLF	44	15	0	8	7	5	3	3	2	2	2	2	2	3	2	2	3	2	3	3
L_2LLHLN	48	12	6	2	7	6	5	5	1	0	2	0	0	7	8	3	1	2	3	1
L_2LLY1Z	42	15	4	7	4	4	2	2	5	1	7	3	1	2	2	2	2	1	2	1
L_2LQ920	42	15	2	7	6	4	2	2	5	5	3	3	2	2	2	3	1	2	2	1
L_2LQQC5	47	15	2	4	9	7	3	3	2	3	3	2	2	3	3	2	1	3	4	1
L_2LSCC4	41	15	4	6	5	5	3	2	5	2	2	2	2	2	4	3	1	1	1	1
L_2LTTBN	40	15	3	5	7	4	2	3	2	3	3	2	2	3	3	2	1	3	1	1
L_2LWJ1Z	42	15	0	10	5	6	2	2	2	3	2	2	4	2	3	2	2	2	4	2
L_2LYMJB	39	15	2	9	4	4	3	2	4	2	2	2	2	2	2	3	2	2	1	1
L_2LYZ4G	44	15	1	7	7	4	2	2	4	3	3	3	2	2	1	2	2	3	4	2
L_2M1CP1	46	15	3	5	7	7	2	2	4	2	1	3	3	3	2	3	1	1	5	2
L_2M3R32	40	15	2	7	6	4	2	2	3	2	2	3	2	3	3	3	1	2	2	1
L_2M4B21	41	15	2	7	6	4	2	2	3	3	3	2	2	3	2	2	2	4	1	1
L_2M6J2T	39	14	2	7	6	3	2	2	3	2	3	2	4	3	2	2	2	1	0	4
L_2M8FMH	38	11	5	2	8	4	3	3	6	0	0	1	3	4	2	4	3	2	0	0
L_2M947Q	42	15	1	7	7	4	2	2	3	3	3	3	2	2	2	3	2	2	3	1
L_2MHFXZ	48	15	0	8	7	4	2	3	2	2	2	2	2	3	4	6	2	4	3	2
L_2MHNXX	40	15	1	9	5	4	2	2	3	3	3	2	2	2	2	2	1	3	2	2
L_2MHQN3	40	15	4	6	5	4	2	2	3	2	2	1	2	4	5	2	1	1	1	3
L_2MPTGK	41	15	3	6	6	5	2	2	4	3	3	1	2	2	2	1	2	1	3	3
L_2MTFXS	37	14	4	7	4	4	2	2	2	2	2	2	2	5	3	3	1	1	0	1
L_2MWVJ4	36	15	5	5	5	4	2	2	1	3	3	2	1	3	1	3	2	1	2	1
L_2MX2L7	39	15	4	7	4	5	3	4	4	2	1	2	2	2	2	2	2	1	1	1
L_2MX5ZQ	43	15	1	11	3	4	2	2	6	2	2	2	2	2	6	2	2	1	2	2
L_2MYP80	41	10	7	2	6	5	2	4	6	1	0	1	2	6	5	6	0	0	0	0
L_2MZFH3	41	14	6	2	7	6	3	3	4	1	1	1	3	5	3	0	2	2	1	1
L_2N07PW	47	15	3	2	10	3	4	4	5	3	3	2	1	3	2	3	3	1	4	1
L_2N1BM3	40	15	2	10	3	4	2	2	6	1	2	2	2	2	2	3	2	1	2	2
L_2N1G1F	42	13	5	2	8	6	3	4	1	2	2	3	0	3	4	5	1	1	0	3
L_2N1YDK	35	15	5	7	3	4	2	2	3	2	2	2	1	5	1	2	2	1	1	1
L_2N2P2Y	36	15	4	7	4	4	2	2	3	3	3	1	2	2	2	2	2	1	1	1
L_2N4WTK	42	15	2	9	4	5	2	3	5	2	2	2	2	2	2	2	2	1	4	1
L_2N7FQ2	43	15	2	8	5	4	2	2	4	3	3	2	2	2	2	2	2	1	6	1
L_2N99N4	41	14	1	9	5	4	2	2	4	2	2	2	2	4	3	3	2	0	2	2
L_2NC05F	40	15	3	6	6	4	2	2	3	3	3	2	4	2	2	1	1	3	2	1
L_2NDQHC	47	14	1	4	10	5	3	3	3	3	3	2	3	3	0	3	5	2	2	2
L_2NDW9D	41	15	3	7	5	5	2	2	3	5	1	1	2	2	2	3	3	2	2	1
L_2NDXQZ	42	15	2	7	6	5	3	3	4	2	2	2	2	2	3	1	2	1	3	2
L_2NGKM6	47	15	4	3	8	4	3	3	2	2	3	3	1	1	1	7	2	1	5	4
L_2NJFGD	29	12	10	1	4	3	1	1	1	5	4	4	0	1	2	1	0	1	0	1
L_2NK4J7	39	14	3	7	5	4	2	2	4	2	2	2	4	3	2	2	1	0	4	1
L_2NLXFK	41	13	3	7	5	5	3	3	3	2	2	2	2	2	2	2	0	1	7	0
L_2NNXP6	40	14	3	7	5	4	4	4	4	2	3	2	2	2	2	1	2	1	0	2
L_2NPFNC	48	15	0	5	10	4	3	3	2	2	2	2	3	3	4	3	3	4	3	2
L_2NQJCZ	37	13	6	4	5	3	2	4	1	1	1	2	6	3	4	2	2	0	0	1
L_2NR1WJ	40	15	3	7	5	4	2	2	3	2	2	2	5	2	3	3	2	1	1	1
L_2NRN8T	37	12	4	7	4	6	2	2	5	3	2	2	3	1	2	2	2	0	0	0
L_2NXMMP	44	15	3	5	7	4	2	2	2	3	3	1	1	5	3	5	2	2	1	3
L_2P28RB	39	15	4	6	5	5	2	2	3	3	2	2	3	4	1	1	2	2	1	1
L_2P2K6J	34	15	4	8	3	4	2	2	4	2	2	2	2	2	1	1	1	2	3	1
L_2P2V2H	43	15	4	3	8	4	3	2	3	1	1	2	2	3	4	5	1	1	3	3
L_2P36NP	44	14	4	7	4	12	2	2	4	0	1	3	1	3	2	2	2	1	2	2
L_2P5C51	42	14	3	6	6	4	2	2	4	3	3	2	2	2	2	3	0	1	6	1
L_2P8N51	36	15	10	3	2	12	2	2	3	2	1	1	1	1	1	1	1	1	1	1
L_2PHMWT	41	15	3	6	6	6	2	3	1	3	2	2	2	3	3	2	2	1	1	4
L_2PK9XF	45	15	1	9	5	4	2	2	5	3	2	2	2	2	2	1	3	2	6	2
L_2PL122	37	15	3	8	4	4	2	2	3	3	3	2	1	2	2	2	2	2	1	1
L_2PLHSR	37	14	4	9	2	7	2	2	2	2	2	1	2	2	1	4	2	1	0	2
L_2PPRF3	46	14	3	4	8	4	2	2	4	2	1	3	2	8	5	4	3	0	5	1
L_2PQ8B6	43	15	2	8	5	5	2	2	6	2	2	1	2	2	2	3	2	3	3	1
L_2PQKLG	49	15	0	6	9	5	3	4	3	2	2	3	2	2	2	3	4	4	2	3
L_2PRDH2	46	15	2	4	9	4	2	2	4	3	3	3	4	4	3	3	1	2	1	2
L_2PSB45	36	10	7	2	6	1	0	0	5	4	6	3	2	7	5	2	0	0	0	1
L_2PYYVV	45	15	2	5	8	4	2	3	4	1	2	3	3	7	3	1	2	2	2	5
L_2PZF17	50	13	2	5	8	9	3	3	5	0	0	4	2	2	2	2	5	3	3	2
L_2PZG9Y	38	13	3	9	3	5	2	2	5	2	4	2	2	1	2	2	2	2	0	0
L_2PZZ1H	37	14	7	1	7	3	3	4	1	4	4	3	1	1	1	3	1	1	0	2
L_2Q06R8	41	4	12	0	3	16	0	0	0	0	0	1	0	4	19	0	0	0	0	0
L_2Q2K20	47	15	0	8	7	5	2	2	3	3	3	2	2	2	2	2	4	4	4	2
L_2Q3NWJ	31	10	7	1	7	4	3	5	0	3	3	1	1	5	4	0	2	0	0	0
L_2Q7D9Q	40	14	2	5	8	5	2	3	2	3	2	2	2	3	3	4	1	4	0	4
L_2Q837J	46	13	3	4	8	5	3	5	2	0	1	2	2	5	3	4	0	4	2	4
L_2QC3LF	46	15	1	7	7	4	2	2	5	2	2	2	2	3	4	4	2	3	1	3
L_2QCQXZ	38	14	4	4	7	3	2	3	4	3	3	1	2	2	2	3	3	1	0	1
L_2QG1SP	40	15	2	6	7	2	2	2	3	3	3	3	2	3	3	2	3	1	1	2
L_2QG56Q	30	10	8	4	3	6	2	4	2	2	4	0	0	1	1	2	0	0	0	1
L_2QG5CQ	41	10	7	1	7	7	1	2	0	3	1	3	5	10	6	0	0	3	0	0
L_2QGNVF	44	11	7	1	7	10	3	3	0	1	1	9	3	4	1	2	0	7	0	0
L_2QLKH3	38	15	4	7	4	4	2	2	5	2	2	1	2	3	2	3	2	1	1	1
L_2QLQY5	42	14	3	4	8	3	2	2	4	3	3	5	3	3	3	2	2	1	0	1
L_2QPZ7Z	33	9	8	2	5	5	2	1	0	4	5	0	0	6	7	0	1	0	0	2
L_2QRP06	34	9	8	0	7	7	1	3	0	6	6	3	0	0	0	0	3	0	1	3
L_2QWKYF	38	14	2	8	5	4	3	3	2	2	3	2	2	2	2	2	1	0	3	2
L_2QXKBW	49	14	3	5	7	11	3	2	1	1	2	4	2	2	3	2	5	3	0	3
L_2R3MMR	42	15	2	7	6	4	2	2	2	4	2	3	2	3	2	2	1	3	4	1
L_2R5XF6	43	15	1	8	6	4	2	2	5	2	2	3	2	3	2	3	3	1	2	2
L_2R6PMH	45	15	2	4	9	4	2	2	3	1	2	3	3	3	3	3	3	5	1	2
L_2RCTBG	46	15	1	7	7	6	3	3	3	2	2	2	2	3	2	2	2	1	5	3
L_2RD7S9	44	15	2	5	8	3	2	2	5	3	3	3	2	2	4	1	3	3	1	2
L_2RJJM9	48	15	3	3	9	6	3	3	2	1	1	4	2	3	2	3	4	1	5	3
L_2RL1GG	42	14	4	2	9	4	3	3	3	1	1	3	2	3	3	3	0	5	1	2
L_2RMX13	37	14	2	10	3	5	2	2	3	2	3	2	2	2	2	2	2	0	1	2
L_2RQFJQ	47	15	2	6	7	4	2	2	3	1	1	2	2	7	2	3	3	5	3	2
L_2RQHKJ	53	15	0	5	10	5	3	3	4	3	2	2	2	2	2	3	3	4	8	3
L_2RQYH1	50	15	2	7	6	4	2	4	4	2	2	1	2	2	2	1	4	9	4	2
L_2RRZQ9	39	15	2	8	5	4	3	2	3	2	2	2	3	2	2	2	2	1	3	1
L_2RWP5X	42	15	1	8	6	4	2	2	3	3	2	2	2	2	3	3	2	2	4	1
L_2RXV74	39	15	2	8	5	4	2	2	3	2	2	2	2	3	3	2	1	3	2	1
L_2S05LH	37	14	3	8	4	3	2	2	5	2	2	2	2	3	1	2	2	3	0	1
L_2S0LWK	37	13	2	9	4	4	2	2	4	2	2	0	3	3	2	2	0	2	2	2
L_2S2GQ7	42	15	2	7	6	3	2	1	5	3	3	3	2	2	2	2	2	4	1	2
L_2S2SJ4	44	15	1	8	6	4	2	2	5	2	1	2	2	2	3	4	2	3	3	2
L_2S46KT	49	15	3	3	9	5	3	4	1	1	2	4	2	4	3	3	2	3	1	6
L_2S47BR	38	15	2	9	4	5	3	3	2	2	2	2	2	2	2	2	1	2	3	1
L_2S6G46	49	15	0	7	8	6	2	2	3	2	2	4	2	2	2	3	3	3	5	3
L_2S7BMS	51	15	0	10	5	5	3	2	2	2	2	2	2	2	2	4	2	5	9	2
L_2S91N1	43	15	1	9	5	7	3	3	3	2	2	1	2	2	2	2	3	2	2	2
L_2SB09M	39	14	2	8	5	4	3	2	4	2	2	2	3	2	2	2	2	3	0	1
L_2SCB3L	40	15	2	9	4	4	2	2	5	2	1	2	2	2	2	3	3	2	2	1
L_2SCSK8	36	13	2	8	5	4	2	2	0	3	5	2	2	2	2	3	2	3	0	2
L_2SD99M	37	15	5	6	4	8	2	2	3	2	3	2	2	2	3	1	1	1	1	1
L_2SH9KY	40	15	1	11	3	4	2	2	4	2	2	2	2	2	2	4	2	2	2	1
L_2SK0P7	37	15	5	5	5	3	3	2	3	4	4	2	1	2	2	1	2	1	1	1
L_2SQ1VR	38	14	3	6	6	4	2	2	5	3	2	4	2	2	2	3	0	3	1	1
L_2SSMCP	42	14	2	7	6	4	2	3	5	2	2	3	2	4	4	2	2	1	0	2
L_2SSXXJ	34	15	3	10	2	4	2	2	3	2	2	2	2	2	2	2	1	1	2	1
L_2STDF7	43	15	0	10	5	4	2	2	4	4	2	3	2	2	2	2	2	3	2	2
L_2STH3X	39	15	2	8	5	5	2	2	3	2	2	2	2	2	2	3	3	3	1	1
L_2SV98Y	47	15	1	5	9	5	3	3	3	2	2	1	2	2	2	3	4	4	3	3
L_2TB5SY	41	15	1	9	5	4	2	3	2	1	2	2	2	3	2	3	2	4	2	2
L_2TB9CJ	42	15	1	9	5	4	2	2	4	2	3	2	2	2	2	3	2	4	2	1
L_2TC5XF	37	14	4	6	5	5	3	3	3	1	1	3	2	2	2	1	2	2	0	2
L_2TF7VJ	41	15	0	10	5	4	2	2	2	3	3	3	2	2	2	2	2	2	2	3
L_2TG363	50	15	0	8	7	4	2	2	3	2	3	2	2	3	4	2	2	3	9	2
L_2TG54X	41	15	2	10	3	4	2	2	7	2	2	2	2	2	2	2	1	2	3	1
L_2THWDX	47	15	1	6	8	4	2	2	4	2	2	4	2	2	3	3	3	5	3	1
L_2TJZSK	37	14	3	8	4	4	2	2	2	4	5	3	2	2	2	2	2	1	0	1
L_2TM504	35	14	3	9	3	4	2	2	2	3	2	2	2	2	2	3	2	1	0	1
L_2TN7QL	48	13	7	0	8	8	1	4	1	3	4	0	1	6	0	7	1	3	5	1
L_2TQ02J	44	15	1	8	6	5	2	2	5	2	3	2	2	3	2	3	2	1	3	2
L_2TSB2F	40	15	2	10	3	4	2	2	5	2	2	2	2	2	4	2	2	1	2	1
L_2TWZMV	38	14	3	8	4	4	2	2	3	3	6	2	2	2	1	2	2	0	2	1
L_2TX9CM	40	15	3	8	4	4	2	2	1	4	2	2	2	3	2	5	2	2	1	1
L_2TYNK6	59	15	0	8	7	5	2	2	4	2	2	3	2	2	3	2	2	12	7	4
L_2TZNN0	44	15	3	5	7	4	2	2	3	1	2	1	3	6	4	2	2	3	3	1
L_2V45BX	39	15	2	9	4	4	2	2	4	2	2	2	2	2	3	2	1	2	3	1
L_2V7D9Z	41	15	2	8	5	3	2	2	1	2	3	2	5	2	4	3	2	1	2	2
L_2V7R7S	38	15	3	9	3	6	2	3	1	1	2	2	2	2	2	2	2	3	2	1
L_2V7YQL	40	14	2	7	6	4	2	2	4	2	2	2	3	3	3	2	1	3	2	0
L_2V9DGD	38	14	4	8	3	4	2	1	5	2	2	2	2	2	2	5	2	1	0	1
L_2VB5KX	41	15	1	10	4	4	2	2	4	2	2	2	2	2	2	3	2	1	4	2
L_2VCX2W	40	15	3	8	4	5	5	2	2	3	2	2	2	2	1	2	3	1	1	2
L_2VCXYH	37	15	4	9	2	6	2	2	4	2	2	2	2	2	2	2	1	1	1	1
L_2VF6BY	40	15	4	6	5	6	3	3	3	2	2	1	2	4	2	1	2	1	2	1
L_2VG8KK	39	15	3	7	5	3	2	3	3	2	2	2	2	4	2	4	1	1	2	1
L_2VGNPB	42	15	1	9	5	4	2	2	4	2	2	2	5	2	2	3	2	2	3	1
L_2VL9GT	39	15	4	6	5	4	2	1	5	2	3	2	2	3	2	3	1	1	2	1
L_2VM057	44	15	1	8	6	4	2	2	3	4	4	3	2	2	1	2	2	2	4	2
L_2VMVY4	45	14	4	4	7	4	1	10	2	2	2	1	1	4	6	2	3	3	0	4
L_2VMZPY	40	14	2	11	2	9	2	2	2	3	2	2	2	2	2	2	2	0	1	2
L_2VPWZR	47	15	1	9	5	7	2	2	4	2	2	2	2	4	4	1	4	2	2	2
L_2VQL4W	37	14	5	7	3	6	2	2	5	4	2	2	2	2	2	1	1	0	1	1
L_2VR70S	43	15	3	4	8	2	3	3	2	3	3	1	1	4	2	5	1	3	2	3
L_2VRLXN	38	15	3	9	3	4	2	2	5	2	2	2	2	3	2	1	2	1	1	2
L_2VS78X	38	14	3	8	4	4	2	2	3	2	2	2	2	5	2	3	1	0	2	1
L_2W26XF	33	14	4	9	2	4	2	2	2	2	2	2	2	2	2	3	1	0	1	1
L_2W60WL	40	15	2	9	4	4	2	2	3	2	5	2	2	2	4	2	2	1	2	1
L_2W817T	36	14	5	6	4	3	2	2	5	4	3	1	1	0	2	2	2	1	2	1
L_2WC55G	39	14	3	8	4	5	2	2	5	3	3	2	2	1	2	2	2	2	0	1
L_2WCFH5	47	15	1	8	6	4	2	2	4	2	3	2	2	4	2	2	2	1	7	3
L_2WDMZ3	42	15	4	7	4	4	2	2	5	1	4	2	2	2	2	2	1	1	6	1
L_2WGCVB	48	15	5	2	8	4	2	2	1	1	3	1	1	5	4	3	3	4	1	9
L_2WGYYV	44	15	1	7	7	4	2	2	4	3	3	2	3	2	2	2	1	2	4	3
L_2WJSXR	37	15	3	9	3	4	2	2	2	4	2	2	2	1	2	3	2	1	1	2
L_2WL68C	43	15	2	9	4	4	2	2	7	2	2	2	2	2	2	4	1	2	3	1
L_2WN8DS	37	15	4	6	5	4	2	2	3	3	3	2	2	2	2	3	1	1	1	1
L_2WNFTV	36	15	5	6	4	4	3	2	4	2	2	1	2	2	3	2	1	1	1	1
L_2WQ7HZ	40	14	1	9	5	4	2	2	4	2	3	2	2	2	2	3	2	0	3	2
L_2WSYN3	42	15	3	6	6	5	3	3	4	2	2	2	2	2	2	3	1	1	4	1
L_2WYN2F	41	15	3	6	6	4	2	4	4	1	2	3	1	2	2	3	2	3	1	2
L_2X1ZY8	38	15	4	7	4	4	1	1	2	5	3	2	2	2	3	2	2	1	2	1
L_2X61Q0	41	13	5	5	5	7	1	2	0	4	2	2	2	5	5	2	1	1	0	3
L_2X9N5C	36	13	4	8	3	4	2	2	6	2	2	2	2	2	2	3	0	1	0	1
L_2XB670	36	15	4	7	4	4	2	2	3	2	1	2	2	2	3	1	2	3	1	1
L_2XJ4Q9	39	14	4	4	7	3	3	3	1	5	3	2	1	2	3	1	4	2	2	0
L_2XKFP1	65	12	4	4	7	2	0	0	0	4	4	1	2	2	8	4	4	11	2	16
L_2XLWCJ	38	15	3	9	3	4	2	2	5	2	2	2	1	2	2	3	1	2	2	1
L_2XM564	43	15	4	5	6	4	1	2	2	2	5	2	3	3	6	3	1	1	2	1
L_2XMLHS	32	13	5	9	1	8	2	2	2	1	2	2	2	2	2	2	0	0	1	1
L_2XMLXT	44	13	2	3	10	6	3	3	3	0	0	2	3	3	3	3	3	3	2	2
L_2XMS7L	32	12	8	3	4	2	1	1	0	6	4	1	1	4	3	1	2	0	0	2
L_2XNBTK	39	15	3	6	6	4	3	2	3	1	1	2	2	2	2	3	3	3	1	2
L_2XQRHJ	39	10	7	3	5	1	0	0	0	3	2	0	2	6	9	5	2	0	1	5
L_2XRFNX	29	8	8	2	5	8	6	4	1	2	3	3	0	0	0	0	0	0	2	0
L_2Y1LV2	42	15	1	9	5	4	2	2	4	2	2	2	2	3	4	2	2	2	3	1
L_2Y3L87	24	15	11	4	0	1	2	2	1	1	2	1	1	1	1	2	1	1	1	1
L_2Y5L5H	40	15	3	7	5	4	2	2	5	1	3	2	2	3	3	2	2	1	1	2
L_2Y5L5X	47	15	5	3	7	5	2	1	2	1	1	3	2	5	4	3	3	8	1	1
L_2Y9RYS	22	13	11	3	1	4	2	2	1	1	0	2	1	1	1	1	1	0	1	1
L_2Y9S8D	50	15	0	6	9	4	2	2	3	4	2	3	2	3	3	2	2	3	6	4
L_2YBWS1	35	14	4	8	3	4	2	2	4	2	2	1	2	3	2	2	1	2	0	1
L_2YCSYS	47	15	3	5	7	8	3	4	4	2	2	2	1	3	1	2	1	2	3	4
L_2YCZNY	41	15	4	8	3	10	2	3	2	1	2	1	2	2	2	1	3	2	1	2
L_2YG77B	38	15	3	7	5	3	3	3	4	2	2	2	2	2	2	1	2	3	1	1
L_2YGZMV	63	12	7	1	7	1	1	1	0	5	3	6	0	7	4	1	3	25	0	2
L_2YLTR3	28	15	9	4	2	4	1	2	3	1	1	1	1	2	1	1	1	2	1	2
L_2YM17C	37	14	4	6	5	4	3	3	4	2	2	1	2	2	2	2	0	1	1	3
L_2YPTW4	31	11	5	4	6	4	3	3	3	4	5	2	2	2	2	1	0	0	0	0
L_2YRD7D	40	14	3	8	4	3	2	2	3	2	2	2	2	4	7	1	2	1	0	2
L_2YV5K1	24	13	13	0	2	1	1	1	1	4	4	1	1	1	1	1	1	0	0	1
L_2YVCCV	36	14	4	7	4	4	2	2	4	3	3	2	2	2	2	2	0	1	1	1
L_2YXY4M	20	12	12	3	0	2	1	1	1	1	1	0	1	0	2	2	1	0	1	1
L_2YY1BJ	19	14	15	0	0	1	1	1	1	0	1	1	1	1	1	1	1	1	1	1
L_2YZCKS	53	15	2	3	10	6	3	3	3	1	1	3	3	3	2	2	8	2	5	3
L_2Z1J4X	36	15	5	6	4	4	2	2	4	1	1	1	2	3	3	2	2	2	1	1
L_2Z3L5S	42	14	3	9	3	9	2	2	3	2	2	2	5	2	2	2	0	1	2	1
L_2Z5JWJ	47	15	2	4	9	4	3	2	4	2	2	2	3	3	3	3	1	6	1	3
L_2Z6L31	37	15	4	6	5	4	2	2	3	3	3	3	1	2	2	2	1	1	1	2
L_2Z8Q20	45	15	2	7	6	4	1	2	4	2	2	1	2	6	2	3	2	3	2	4
L_2Z8S6S	36	15	7	3	5	4	1	1	4	1	1	1	3	4	2	2	1	1	3	2
L_2Z9WJH	37	15	2	11	2	4	2	2	4	2	2	2	2	2	2	2	2	1	2	1
L_2ZCRGP	47	14	5	1	9	6	3	3	1	1	1	4	1	4	4	2	3	5	0	4
L_2ZDZ2W	42	15	2	7	6	4	3	3	2	2	2	2	4	4	2	2	3	1	1	2
L_2ZG15Q	41	14	6	5	4	2	1	1	2	5	6	3	1	2	2	1	0	7	1	2
L_2ZG7JX	44	15	4	5	6	1	4	3	2	2	1	2	5	3	6	1	2	4	2	1
L_2ZJ8Y2	46	15	0	10	5	4	2	2	3	3	4	2	2	2	2	2	2	7	2	2
L_2ZKHFK	41	14	1	7	7	3	2	3	4	2	2	2	4	3	3	2	2	3	0	2
L_2ZKQF7	41	15	3	5	7	4	2	2	2	1	2	1	3	3	4	3	4	3	1	2
L_2ZLFDJ	38	15	2	9	4	4	2	2	3	2	2	3	2	3	2	2	2	1	1	2
L_2ZNL89	37	11	4	6	5	5	2	2	3	2	2	3	2	6	3	0	0	2	0	0
L_2ZP2HT	43	15	1	7	7	4	2	2	4	2	2	3	2	2	2	3	3	1	3	3
L_2ZQ5RC	38	15	3	7	5	4	2	2	3	2	2	2	2	3	3	3	1	2	1	1
L_2ZW8N0	40	15	3	5	7	4	2	2	1	3	3	4	1	3	3	1	2	2	3	2
L_2ZZNCG	41	15	2	7	6	4	2	3	3	3	2	2	2	7	2	2	2	3	1	1
L_301VXP	41	15	3	7	5	4	2	2	4	2	2	2	4	3	2	4	2	1	1	1
L_302Q0V	36	11	6	3	6	3	3	4	2	1	1	2	3	9	2	6	0	0	0	0
L_303441	39	15	3	8	4	4	2	3	3	1	2	2	2	5	2	1	2	1	2	2
L_305X1T	28	5	11	1	3	5	13	7	0	0	0	0	0	0	0	0	0	0	2	1
L_3066S7	43	15	1	8	6	5	2	2	3	2	2	3	2	4	3	2	2	1	3	2
L_3068VC	40	15	3	9	3	5	2	2	2	2	2	1	2	2	5	4	1	1	2	2
L_3083N4	43	15	0	8	7	4	2	2	3	2	2	2	2	3	3	3	2	3	3	2
L_309NVN	50	14	2	5	8	3	2	2	2	3	3	2	1	4	2	3	4	11	0	3
L_30BB1S	36	15	6	5	4	4	2	2	5	2	1	4	1	2	1	2	1	1	3	1
L_30BKJ5	21	10	9	3	3	1	1	2	0	0	0	2	1	4	3	0	2	0	3	1
L_30JGZF	31	3	13	0	2	0	0	0	0	17	13	1	0	0	0	0	0	0	0	0
L_30S0TG	38	15	3	7	5	4	2	2	3	2	2	2	3	2	1	2	1	3	3	1
L_30SMYR	43	13	6	4	5	9	2	3	3	0	0	4	1	7	2	1	1	2	1	2
L_30ST01	47	15	1	9	5	4	2	2	4	2	2	3	2	2	2	4	2	1	8	2
L_30TJ39	38	15	2	9	4	3	3	3	2	2	1	2	2	2	1	2	2	2	4	2
L_30TQHG	42	15	3	9	3	8	2	2	4	1	1	2	1	2	2	2	2	2	4	2
L_30VTCV	41	15	1	11	3	4	2	2	6	2	2	2	2	2	2	2	3	2	1	2
L_30YTXF	39	15	2	8	5	4	2	2	3	3	2	2	2	3	2	2	3	1	1	2
L_30ZFG8	44	15	0	7	8	4	2	2	3	3	3	2	3	3	2	3	2	3	2	2
L_316252	38	11	9	0	6	3	0	1	7	1	1	0	3	9	5	5	0	0	1	1
L_317PDF	30	15	3	11	1	4	2	2	2	2	2	2	2	2	2	2	1	1	1	2
L_318WQD	44	15	2	9	4	5	2	2	2	2	2	2	2	6	3	1	1	2	5	2
L_31DXWY	40	15	1	11	3	4	2	2	5	2	3	2	2	2	2	2	2	2	2	1
L_31HRM7	38	15	3	9	3	4	2	2	5	2	2	1	3	2	2	2	1	2	2	1
L_31MFG0	40	14	2	8	5	4	2	2	5	2	2	2	2	2	2	3	0	3	3	1
L_31P43X	44	15	1	8	6	4	2	1	5	2	2	2	2	3	2	3	2	2	4	3
L_31Q112	37	12	5	6	4	5	2	2	0	2	2	2	1	7	3	2	0	1	0	6
L_31RY3F	38	15	2	10	3	4	2	2	4	2	2	2	2	3	2	2	2	2	1	1
L_31SC4L	35	15	10	2	3	7	4	5	1	1	1	1	1	2	1	1	2	1	1	1
L_31V6SD	63	15	2	1	12	5	3	3	2	1	1	6	3	3	3	3	7	8	4	6
L_31VK3F	36	14	5	7	3	5	2	2	5	2	2	1	2	2	3	2	1	1	0	1
L_31XMFD	43	15	3	6	6	5	4	4	3	1	2	2	2	2	2	1	4	2	3	1
L_3254F3	36	15	2	11	2	4	2	2	3	2	2	2	2	2	2	1	2	2	1	2
L_3257CF	38	14	2	9	4	5	3	2	3	2	2	2	3	2	2	2	2	1	2	0
L_325Q28	38	15	3	9	3	5	2	2	4	2	2	2	2	2	2	3	2	1	1	1
L_32B8Y6	35	11	7	4	4	6	2	2	4	2	1	1	1	5	4	2	0	0	0	0
L_32BJ32	35	15	3	11	1	2	2	2	5	2	2	2	2	2	2	1	1	2	2	1
L_32BN4S	38	15	2	11	2	4	2	2	5	2	2	2	1	2	2	2	2	2	2	1
L_32D9BR	42	15	3	8	4	2	1	2	2	2	3	2	2	7	4	1	1	2	4	2
L_32FX24	39	14	1	11	3	5	2	2	4	2	2	2	2	2	3	2	2	2	0	2
L_32KHKT	37	15	3	9	3	4	2	2	4	2	1	2	2	2	2	3	2	2	1	1
L_32NLH3	35	15	7	3	5	5	3	2	3	1	2	1	3	3	2	1	1	1	1	1
L_32PFSR	39	9	8	2	5	8	7	6	0	0	0	0	2	9	3	2	0	1	0	1
L_32W1M7	40	15	4	7	4	6	2	2	2	4	4	2	2	2	3	2	1	1	1	1
L_32X6N3	42	15	2	7	6	5	2	2	3	2	2	2	3	3	2	3	2	1	4	1
L_32XH66	39	15	0	12	3	3	2	2	2	2	4	2	2	2	2	3	2	2	2	2
L_32Y2XC	42	15	1	9	5	4	2	3	4	2	2	2	2	3	2	2	2	1	4	2
L_32YKFW	39	14	2	9	4	4	2	2	5	2	2	2	2	2	2	3	2	0	3	1
L_331RRG	39	15	1	11	3	5	2	2	3	2	2	2	3	2	2	2	2	2	1	2
L_334T5S	38	15	1	10	4	3	2	2	2	3	3	2	2	3	2	2	2	2	2	1
L_33793N	38	14	3	9	3	4	2	2	4	2	1	2	2	2	2	5	2	0	2	1
L_337XYT	39	14	2	9	4	4	2	2	4	2	2	2	2	2	2	4	1	2	3	0
L_338PF7	39	14	3	7	5	6	2	2	2	2	2	3	2	3	3	3	2	1	0	1
L_33DRRJ	33	15	6	7	2	5	2	2	2	2	1	1	2	2	3	2	1	1	1	1
L_33K5H7	37	15	6	4	5	6	3	3	3	2	2	2	1	2	3	1	1	1	1	1
L_33MMM4	39	15	3	7	5	4	3	3	2	2	2	2	2	4	2	3	1	2	1	1
L_33NFGL	39	15	2	9	4	4	2	2	4	2	2	2	2	2	2	3	2	3	1	1
L_33PRGS	41	15	2	6	7	5	2	2	3	3	1	2	3	3	1	3	3	2	2	2
L_33RFJ1	38	15	3	8	4	4	2	2	4	2	2	2	2	2	2	3	1	1	3	1
L_3405XH	41	14	3	8	4	2	2	2	3	4	6	2	1	1	2	2	2	5	0	2
L_344NV4	33	13	4	8	3	4	2	2	3	2	4	2	2	2	2	2	1	0	0	1
L_34509W	43	15	1	9	5	4	2	2	6	2	2	2	2	3	3	3	2	2	2	1
L_34C69M	33	14	6	6	3	4	1	2	3	2	4	2	1	0	1	2	2	2	1	1
L_34D24F	41	15	2	9	4	4	2	2	2	2	2	2	2	4	4	2	1	2	4	1
L_34DN0M	35	15	4	9	2	4	2	2	4	2	2	2	2	2	2	2	1	1	1	1
L_34FTYQ	37	15	3	10	2	4	2	2	5	2	2	2	2	2	2	2	1	2	1	1
L_34GL29	38	14	4	6	5	4	2	2	5	2	0	1	2	2	3	3	1	1	3	2
L_34M1NM	38	14	3	8	4	6	2	2	3	2	2	2	2	2	3	3	1	1	0	2
L_34QGP1	35	14	3	9	3	4	2	2	3	2	2	2	2	3	2	2	2	1	0	1
L_34TVQ9	37	14	3	9	3	4	2	2	5	2	2	0	2	2	2	1	2	3	2	1
L_3537XH	40	15	4	7	4	4	2	2	7	2	2	2	2	1	2	3	1	3	1	1
L_3550JR	38	14	4	6	5	4	3	3	2	2	2	2	1	3	5	1	2	2	1	0
L_35B8NB	35	15	4	8	3	4	2	2	1	2	3	2	2	2	2	3	2	1	1	1
L_35BH84	36	15	4	7	4	4	2	2	3	2	2	3	2	4	2	1	1	2	1	1
L_35BXXV	38	14	7	3	5	3	2	4	2	1	1	1	2	6	6	1	1	3	1	0
L_35CFHY	37	14	2	10	3	4	2	2	4	3	2	2	2	2	2	0	2	1	2	2
L_35DGC4	39	13	5	5	5	6	3	3	6	1	1	0	2	3	1	2	2	2	2	0
L_35FV7J	45	15	2	8	5	4	2	2	3	4	7	1	2	2	2	2	2	2	4	1
L_35HBBY	40	15	2	9	4	4	2	2	5	2	2	2	2	3	2	3	2	1	1	2
L_35J67T	34	15	4	9	2	4	2	2	3	2	2	2	1	2	1	2	2	2	1	1
L_35SHPV	34	15	6	6	3	5	2	3	1	2	2	1	1	2	2	2	1	1	3	1
L_35XKDV	40	15	1	10	4	4	2	2	4	2	3	3	2	2	2	2	2	1	2	2
L_35XTJX	39	15	2	9	4	4	2	2	4	2	2	2	3	3	2	2	2	2	1	1
L_35Y07G	37	14	3	9	3	4	2	2	4	2	2	2	2	2	2	4	2	1	0	1
L_35ZJ2V	35	14	5	7	3	6	2	2	3	2	3	2	2	2	2	1	1	1	0	1
L_35ZKHZ	46	15	4	6	5	6	2	3	2	1	5	2	4	2	7	2	2	1	1	1
L_360HW8	27	11	8	2	5	5	2	3	0	1	3	1	0	5	1	1	2	3	0	0
L_3637KJ	38	14	3	6	6	3	2	2	4	2	3	2	3	3	3	1	2	1	0	2
L_363J77	43	15	1	8	6	5	2	2	3	2	2	2	3	3	2	3	2	2	4	1
L_363W1L	42	15	4	5	6	3	2	2	3	3	7	1	1	3	2	2	1	2	4	1
L_3646NZ	34	14	5	6	4	4	2	2	3	4	3	2	2	1	2	2	0	1	1	1
L_36580M	41	14	1	8	6	4	2	2	3	2	2	3	4	2	2	3	0	2	3	2
L_3686Q3	35	10	8	1	6	1	4	10	0	3	3	0	1	2	0	3	0	0	1	3
L_369MHM	38	14	3	8	4	4	2	2	5	2	1	2	3	3	2	2	2	2	0	1
L_369S7G	37	14	5	6	4	3	2	2	4	1	2	2	2	4	2	5	0	1	1	1
L_369V6S	36	14	5	5	5	5	2	3	2	3	3	2	0	2	2	1	1	1	3	1
L_36BFFJ	43	15	1	8	6	3	2	2	5	2	2	3	2	3	2	4	2	3	2	1
L_36BSS5	40	15	2	9	4	6	2	2	3	2	2	2	2	2	2	2	1	4	3	1
L_36G1FN	33	13	7	4	4	5	2	2	4	3	3	2	1	1	1	2	0	0	1	1
L_36GGKQ	36	13	3	8	4	4	2	2	3	2	4	0	2	2	2	2	2	0	3	1
L_36JP77	43	14	4	4	7	3	1	3	1	2	4	0	2	6	5	2	2	3	3	1
L_36MFSW	38	14	3	9	3	4	2	2	6	2	2	3	2	2	2	2	1	2	0	1
L_36QCVL	40	14	6	3	6	5	2	3	1	3	3	1	2	3	7	1	0	1	1	2
L_36VJRR	37	15	5	5	5	3	2	1	2	4	2	2	1	3	3	4	2	1	1	1
L_36W03K	40	15	2	10	3	4	2	2	3	2	6	2	2	2	2	1	2	2	2	1
L_36Y832	33	13	7	4	4	2	2	2	2	3	5	3	1	1	1	1	0	0	4	1
L_36ZXHG	40	14	3	5	7	4	2	2	3	3	3	1	2	3	2	2	3	1	4	0
L_36ZZ5M	43	15	6	2	7	5	2	2	4	3	3	7	1	1	1	1	3	1	3	1
L_373DRH	30	15	12	2	1	2	1	1	1	9	2	1	1	1	1	1	1	1	1	1
L_3762MN	21	6	11	1	3	2	0	0	1	0	0	0	0	0	6	5	4	0	0	1
L_378CN1	43	15	5	6	4	4	2	2	4	2	1	1	1	10	2	2	1	2	3	1
L_37FFKS	49	13	2	3	10	4	3	3	2	0	0	5	3	3	5	6	3	3	2	2
L_37H3F1	34	13	6	4	5	5	2	3	4	1	3	1	2	2	2	3	1	0	0	1
L_37KMXB	42	15	7	5	3	1	2	2	1	1	1	2	2	13	3	2	1	4	1	1
L_37L0N2	42	15	3	5	7	2	2	1	5	3	3	3	2	3	3	2	1	4	1	2
L_37M0WG	44	15	5	4	6	5	1	1	3	2	2	2	2	4	5	6	1	1	3	1
L_37MQXW	43	15	1	9	5	5	2	2	2	2	2	2	2	5	2	3	2	3	3	1
L_37MY3G	44	15	2	6	7	2	3	3	3	2	2	2	2	3	4	1	3	7	1	2
L_37NKKM	44	13	4	4	7	8	3	3	2	2	3	2	0	2	1	1	5	4	0	3
L_37R6V7	33	10	9	0	6	3	1	1	0	4	5	0	1	4	9	4	1	0	0	0
L_37RDXQ	38	14	3	8	4	4	3	2	5	2	2	2	2	2	2	1	2	3	0	1
L_37XP07	27	10	10	2	3	2	1	1	3	10	3	2	0	0	0	1	1	0	0	1
L_37YBRP	39	15	2	9	4	3	2	2	5	3	3	2	2	2	2	2	1	2	2	1
L_382J9P	38	15	2	10	3	2	3	2	2	4	4	2	2	2	2	2	2	1	1	2
L_38544L	38	15	3	10	2	4	2	2	6	2	2	2	2	2	2	2	2	1	1	1
L_388676	29	15	7	7	1	4	2	2	2	2	2	1	2	1	2	1	1	1	1	1
L_389BW7	44	15	1	8	6	4	2	2	3	3	3	2	2	2	3	6	2	2	2	1
L_38BQF0	41	15	2	9	4	4	2	2	2	2	2	1	3	5	4	1	2	2	2	2
L_38CNJX	59	15	3	3	9	2	1	1	4	3	2	4	2	7	5	1	5	8	3	6
L_38F41J	42	15	1	9	5	4	2	2	4	2	2	2	2	4	4	2	2	3	2	1
L_38G531	37	14	11	0	4	3	1	1	6	0	1	1	1	3	10	1	1	1	1	1
L_38J32V	36	15	3	8	4	2	2	2	3	3	3	2	2	3	2	2	1	1	2	1
L_38L2XV	36	15	4	7	4	4	2	2	3	3	3	2	2	2	2	1	2	1	1	1
L_38M1VQ	38	15	4	7	4	3	2	2	2	3	5	2	2	2	2	1	1	1	5	1
L_38QL2J	46	15	7	3	5	4	8	4	1	1	1	2	2	4	1	2	1	8	1	1
L_38SM7Y	37	14	4	7	4	4	2	2	1	2	3	1	2	5	2	2	1	0	3	2
L_38T4P5	39	15	5	7	3	5	2	2	3	2	1	2	1	2	2	1	2	1	7	1
L_38WN56	40	14	5	3	7	5	2	4	3	1	1	2	3	4	3	1	1	2	0	3
L_38ZV09	40	14	1	9	5	4	2	2	4	2	2	2	2	2	2	3	3	3	0	2
L_39043W	39	14	2	9	4	4	2	2	3	3	2	1	2	2	2	2	2	5	0	2
L_390JRR	37	15	2	9	4	3	2	2	3	2	2	1	3	3	2	2	2	1	2	2
L_391NQX	43	15	1	7	7	4	2	2	3	2	2	2	3	3	2	3	2	4	3	1
L_392C8F	40	15	3	7	5	5	2	2	2	1	2	4	2	3	2	1	2	4	1	3
L_393RQQ	38	14	3	9	3	6	3	2	2	1	1	2	2	2	2	4	2	2	0	2
L_394H3T	40	14	2	9	4	6	2	2	4	2	2	3	2	3	2	2	2	1	0	2
L_394TP2	38	15	4	7	4	4	3	2	5	2	2	2	1	3	2	1	2	1	1	2
L_398B1D	38	15	2	10	3	5	2	2	3	2	2	2	2	2	2	3	2	1	2	1
L_39F3T2	36	15	5	6	4	4	2	2	4	2	2	1	3	1	3	2	1	2	1	1
L_39J7NJ	38	15	2	10	3	4	2	2	4	2	2	2	2	2	2	2	2	3	1	1
L_39MYB3	36	14	8	2	5	8	3	3	4	1	0	3	1	1	2	1	1	2	1	1
L_39P1QH	38	14	2	8	5	4	2	2	3	2	2	2	2	3	2	2	3	3	0	1
L_39QKCS	40	14	2	7	6	4	2	1	3	2	2	2	3	3	4	3	2	2	0	2
L_39SBZ7	42	15	1	7	7	3	2	2	3	3	3	3	2	2	2	2	4	3	2	1
L_39SCYN	41	15	1	10	4	4	2	2	5	2	1	2	2	2	2	3	2	2	2	3
L_39SHB8	31	15	6	8	1	4	2	2	2	1	1	1	2	2	2	2	1	1	2	1
L_39V5G1	40	15	0	11	4	4	2	2	3	3	2	2	2	2	2	2	3	2	2	2
L_39WG5W	47	14	5	3	7	4	2	2	5	1	1	1	6	1	2	3	3	8	0	3
L_39XN5L	37	15	2	11	2	4	2	2	4	2	2	2	2	2	2	2	2	2	1	1
L_3B0HPN	41	15	2	9	4	5	2	2	5	2	2	2	2	2	2	3	1	2	3	1
L_3B20JV	38	15	1	11	3	4	2	2	3	2	2	2	2	2	2	2	3	2	1	2
L_3B2VRF	45	15	1	8	6	4	2	2	4	2	2	3	2	3	4	2	2	2	5	1
L_3B3J18	35	15	4	6	5	2	3	3	2	3	2	2	3	2	3	1	2	1	1	1
L_3B9FXN	24	14	11	1	3	2	1	1	3	3	3	1	1	1	1	1	1	1	0	1
L_3BD92L	40	15	2	11	2	4	2	2	2	2	2	2	2	2	2	7	2	2	1	1
L_3BDR7C	40	15	4	5	6	5	3	3	3	1	1	2	2	2	2	2	1	4	3	1
L_3BG9J1	39	15	2	8	5	3	2	2	4	2	2	2	2	2	3	3	3	2	1	1
L_3BJFH8	36	15	4	8	3	5	2	2	2	2	2	3	2	2	2	3	1	1	1	1
L_3BML3B	40	15	1	11	3	3	2	2	2	2	2	2	6	2	2	3	2	2	2	1
L_3BN5RY	43	15	1	9	5	4	2	2	5	2	2	2	2	2	3	2	2	3	4	1
L_3BPW70	38	15	2	9	4	4	3	2	3	2	2	2	2	2	2	3	2	2	1	1
L_3BQKS1	40	15	2	9	4	4	2	2	3	2	2	2	5	2	2	2	2	1	3	1
L_3BRFP8	39	15	2	9	4	4	2	2	3	2	3	2	2	2	2	4	2	1	2	1
L_3BRTF7	37	15	4	8	3	4	2	2	5	2	2	2	2	2	2	1	3	1	1	1
L_3BT1G1	36	15	3	9	3	4	2	2	3	2	1	2	2	2	1	3	2	1	2	2
L_3BW4FP	40	15	5	4	6	3	2	6	1	1	2	3	2	3	4	2	1	1	3	1
L_3BXGPJ	36	15	4	8	3	4	2	2	4	2	2	2	2	2	2	3	1	1	1	1
L_3BYBFJ	43	15	1	9	5	6	3	3	2	2	2	2	2	2	3	1	4	2	2	2
L_3C0BG1	40	15	1	10	4	4	2	2	3	2	2	2	2	3	2	4	2	2	2	1
L_3C1CX8	40	14	4	6	5	4	2	2	2	1	2	2	2	4	6	3	3	0	1	1
L_3C21HN	37	15	4	7	4	4	2	2	2	2	3	1	2	1	2	5	2	1	1	3
L_3C2LC3	38	14	1	11	3	5	2	2	2	2	2	2	2	2	3	3	2	0	2	2
L_3C49RY	40	14	2	7	6	4	2	2	4	3	3	2	2	2	2	2	1	0	3	3
L_3C6079	41	15	3	6	6	4	2	2	3	3	5	3	1	2	1	2	3	1	2	2
L_3C9D04	38	14	7	3	5	6	3	3	4	2	1	1	1	1	1	1	2	5	0	2
L_3C9HCY	42	15	1	10	4	4	2	2	3	2	2	2	2	2	2	2	3	1	6	2
L_3C9PQD	39	15	6	2	7	3	1	1	1	5	3	1	2	4	3	2	3	3	1	1
L_3C9Q2H	40	14	1	8	6	3	2	2	4	2	2	2	2	3	2	3	3	3	2	0
L_3CD9Q7	40	14	4	6	5	3	2	2	3	2	2	2	1	7	3	1	2	0	4	1
L_3CHPKC	35	15	5	6	4	4	2	2	4	2	3	1	3	2	2	1	2	1	1	1
L_3CJPXV	39	15	3	10	2	4	2	2	7	2	2	2	2	1	2	1	2	2	2	1
L_3CM2MD	41	14	2	8	5	4	2	2	3	2	2	2	2	2	2	4	1	3	5	0
L_3CN421	37	14	5	5	5	4	2	2	4	3	4	3	2	2	2	1	1	0	1	1
L_3CNC86	38	15	2	11	2	5	2	2	4	2	2	2	2	2	2	1	2	2	2	1
L_3CNXJW	37	15	4	7	4	4	2	2	4	2	2	2	1	3	2	3	1	2	1	1
L_3CRD48	46	15	1	10	4	4	2	2	5	2	2	2	2	2	3	2	2	1	8	2
L_3CTGHW	36	15	4	7	4	3	2	2	3	2	2	2	2	4	3	1	1	2	1	1
L_3CVMP6	38	15	9	2	4	7	2	3	1	1	1	1	2	5	5	1	1	1	1	1
L_3CVSQG	27	15	6	7	2	3	2	2	3	1	2	1	2	2	1	2	2	1	1	1
L_3CXWL0	42	15	6	3	6	4	2	2	6	1	1	1	3	3	3	2	1	1	6	1
L_3CYVR7	40	15	1	10	4	4	2	2	4	2	2	2	3	2	2	2	3	2	2	1
L_3D08MS	24	13	11	2	2	3	1	4	2	1	1	1	2	1	0	1	1	0	1	1
L_3D3KM5	40	15	1	11	3	4	2	2	5	2	2	2	2	2	1	2	2	3	2	2
L_3D8RCW	39	15	4	6	5	4	2	2	4	1	2	2	2	4	3	4	2	1	1	1
L_3DB5RG	41	15	2	7	6	4	3	3	3	2	2	2	2	2	2	2	1	1	3	4
L_3DF87P	40	15	1	10	4	4	2	2	4	2	2	3	2	2	2	2	1	2	3	2
L_3DGLHF	40	15	3	5	7	4	2	2	3	2	2	1	3	2	3	3	1	3	3	1
L_3DJQM5	38	14	2	9	4	4	2	2	4	2	3	2	2	2	3	2	0	2	2	1
L_3DL48Y	42	15	3	9	3	7	2	2	2	2	2	1	2	2	2	4	2	1	5	1
L_3DLGR5	36	15	4	8	3	4	2	2	4	2	2	2	2	2	3	2	1	1	1	1
L_3DQY43	36	15	3	8	4	4	2	2	3	3	2	2	2	2	3	2	2	1	1	1
L_3DRNRC	38	14	3	8	4	4	2	2	4	2	2	1	2	4	2	2	0	2	3	1
L_3DRXZH	45	15	1	7	7	4	3	2	2	2	4	2	5	2	3	3	2	2	1	3
L_3DTN7F	37	14	3	8	4	4	2	2	4	2	2	3	2	2	2	3	0	1	2	1
L_3DZ7R9	35	15	4	9	2	4	2	2	4	2	2	2	2	2	2	2	1	1	1	1
L_3F3XMW	43	15	3	6	6	4	2	2	3	5	3	3	2	2	2	1	2	1	5	1
L_3F4321	36	14	4	9	2	5	2	0	5	2	2	2	2	2	2	1	1	1	2	2
L_3F5JZQ	33	15	5	8	2	4	3	2	2	2	2	2	2	1	2	2	1	1	1	1
L_3F5KNT	41	15	5	6	4	4	2	2	1	3	9	2	1	1	2	1	1	2	3	2
L_3F5QPX	35	15	4	8	3	4	2	2	3	1	2	2	2	2	3	2	1	2	1	1
L_3F7VR2	40	15	1	11	3	4	2	2	5	2	2	2	2	2	2	3	2	2	2	1
L_3F86GY	36	15	5	4	6	3	3	3	2	2	2	1	2	3	1	3	1	3	1	1
L_3FBXPJ	39	15	2	10	3	4	2	2	5	2	2	2	2	2	2	2	2	1	3	1
L_3FBZPN	39	14	3	8	4	5	1	2	4	2	2	2	2	2	2	3	1	4	0	2
L_3FFDK5	36	15	3	10	2	4	2	2	4	2	2	2	2	2	2	2	2	1	1	1
L_3FRSXX	41	15	2	8	5	4	2	2	2	2	3	2	2	4	4	1	2	2	3	1
L_3FSYWP	42	15	2	9	4	4	3	2	4	2	2	2	2	2	2	2	2	1	6	1
L_3FTV0F	35	13	6	3	6	3	3	2	4	1	0	1	3	3	4	0	1	2	1	2
L_3FZTSG	36	15	5	5	5	3	2	2	1	3	2	1	2	4	3	2	3	1	1	1
L_3FZZN1	39	14	3	8	4	4	2	2	4	2	2	2	2	2	2	3	1	0	5	1
L_3G494J	36	15	3	10	2	5	2	2	2	2	2	2	2	2	2	3	2	1	1	1
L_3G4W7M	37	15	2	10	3	4	2	2	2	2	2	1	2	3	2	3	2	2	2	1
L_3G6HG3	37	14	4	7	4	4	2	2	2	2	3	2	1	2	5	3	2	0	1	1
L_3G73RQ	37	15	2	11	2	4	2	2	4	2	2	2	2	2	2	2	1	1	2	2
L_3G9QGF	36	15	5	6	4	3	2	2	1	2	2	2	3	4	4	2	1	1	1	1
L_3GD1YM	38	14	2	10	3	4	2	2	4	2	2	2	2	2	2	2	2	0	4	1
L_3GD7P6	36	14	3	8	4	4	2	3	2	2	2	2	3	2	3	2	1	0	2	1
L_3GJKG9	36	14	4	9	2	4	2	2	6	2	2	2	2	2	2	1	2	1	1	0
L_3GNVX9	35	14	2	11	2	4	3	2	2	2	2	2	2	2	2	2	2	2	0	1
L_3GSL15	39	15	2	10	3	4	2	2	5	2	2	2	2	2	2	2	2	3	1	1
L_3GVM33	42	15	1	8	6	5	3	3	3	2	2	2	2	3	3	2	1	2	2	2
L_3GX27B	36	15	4	9	2	4	2	2	5	1	2	2	2	2	2	1	1	1	2	2
L_3H0SJK	31	14	6	7	2	4	2	2	2	3	1	2	2	2	2	0	1	1	1	1
L_3H2H0N	42	15	4	3	8	4	3	3	3	2	2	3	1	3	3	1	2	1	5	1
L_3H402N	36	15	4	8	3	5	2	2	2	2	2	2	3	2	3	2	1	1	1	1
L_3H4MGX	35	15	5	6	4	4	2	2	3	3	2	2	1	2	2	1	1	1	3	1
L_3H65K3	35	15	4	9	2	4	1	2	2	2	2	1	2	4	2	2	1	1	2	2
L_3H6QK5	34	13	7	5	3	3	2	2	0	5	6	2	1	2	2	0	1	1	1	1
L_3H6YCD	34	14	5	7	3	4	2	2	3	2	2	1	2	2	2	4	1	1	1	0
L_3HDQMQ	38	15	2	10	3	4	2	2	4	2	3	2	2	2	2	2	2	1	2	1
L_3HNMG0	39	15	3	7	5	4	2	2	3	2	3	1	2	2	2	3	2	1	4	1
L_3HR30V	36	14	6	3	6	5	3	4	1	2	2	1	2	4	3	3	1	0	1	1
L_3HS195	39	15	1	9	5	4	2	2	3	3	3	2	2	2	2	2	1	2	3	2
L_3HV0FX	40	15	3	9	3	6	2	2	3	2	2	2	2	2	2	2	1	1	5	1
L_3HXH0H	36	15	3	10	2	4	2	2	4	2	2	2	2	2	2	2	1	1	2	1
L_3HZ0T9	34	15	4	9	2	5	2	2	3	2	2	2	2	2	2	2	1	1	1	1
L_3J0BVR	38	13	5	4	6	4	2	2	2	2	3	1	1	3	3	5	1	0	4	0
L_3J58PN	40	15	2	8	5	4	2	2	2	3	3	1	2	2	1	2	2	2	3	4
L_3J7VV9	33	15	6	5	4	3	2	2	2	3	3	2	2	1	3	1	1	1	1	1
L_3JB919	34	15	3	11	1	4	2	2	2	2	2	1	2	2	2	2	1	2	2	1
L_3JCW79	37	14	6	4	5	4	2	5	0	1	2	1	1	4	4	1	2	3	1	2
L_3JF1XJ	37	14	2	10	3	4	2	2	2	2	2	3	2	2	2	4	2	0	2	1
L_3JF21J	37	13	5	5	5	3	2	1	2	4	4	1	1	4	2	0	2	4	0	2
L_3JFGRX	46	15	1	5	9	3	2	2	4	2	3	3	2	3	3	3	4	4	1	2
L_3JGLW9	36	14	3	8	4	4	2	2	2	2	3	1	3	2	2	3	2	0	2	1
L_3JGW4B	40	15	2	8	5	4	2	2	4	2	2	3	2	2	3	3	2	1	2	1
L_3JHGZ6	38	14	2	8	5	3	2	2	2	3	2	2	2	4	3	3	1	2	2	0
L_3JHXRR	37	15	5	7	3	4	2	2	2	2	7	2	1	1	1	2	3	1	2	1
L_3JLD5R	40	14	5	5	5	6	1	4	0	4	5	2	1	2	2	1	2	1	2	3
L_3JLPZG	31	13	5	8	2	4	2	2	1	2	2	2	2	2	2	3	1	0	0	1
L_3JMHRG	39	15	4	9	2	4	2	2	8	1	2	2	1	2	2	2	2	2	1	1
L_3JPRV0	36	15	3	10	2	4	2	2	4	2	2	2	2	2	2	2	2	1	1	1
L_3JR181	33	12	4	5	6	3	2	3	3	3	3	2	2	2	2	1	0	3	0	0
L_3JRC9W	33	14	6	5	4	4	1	2	0	4	4	1	2	2	3	2	1	2	1	1
L_3K0K0H	43	15	0	10	5	4	2	2	4	2	2	2	2	2	2	2	3	3	4	2
L_3K2QBP	34	14	5	7	3	4	2	3	2	4	2	1	2	2	1	2	1	2	1	0
L_3K9J6S	37	15	3	8	4	4	2	2	2	3	2	3	2	2	2	3	1	1	2	1
L_3KB92G	38	14	4	6	5	4	2	2	3	3	2	2	1	2	5	2	0	1	3	1
L_3KC83K	36	15	3	10	2	4	2	2	4	2	2	2	2	2	2	2	1	1	2	1
L_3KCFRT	41	14	1	8	6	4	2	2	2	2	3	4	2	2	2	2	3	3	0	3
L_3KCGXB	40	15	1	9	5	3	2	2	4	2	2	2	2	4	2	3	2	2	3	1
L_3KCMKR	26	13	10	3	2	4	2	2	4	1	1	2	1	1	1	1	0	0	1	1
L_3KH4C4	40	14	5	4	6	5	2	2	4	1	0	1	1	3	2	4	4	2	3	1
L_3KHJB6	32	12	5	7	3	5	2	2	3	2	2	1	2	2	2	3	0	0	0	1
L_3KJNN6	40	12	5	3	7	6	2	2	3	3	0	3	0	3	4	5	2	0	1	1
L_3KMX7V	35	14	4	8	3	6	2	2	4	2	2	1	2	2	2	2	1	0	3	1
L_3KPHNS	11	4	14	0	1	0	7	0	1	0	0	0	0	0	0	1	0	0	0	1
L_3KTZK5	34	14	3	9	3	5	2	2	2	2	2	1	3	2	2	3	2	0	1	2
L_3KVZ63	38	15	3	9	3	4	2	2	5	2	2	2	2	3	2	2	2	1	1	1
L_3KW3KJ	23	15	12	3	0	2	1	1	2	1	2	1	1	1	1	1	1	1	1	1
L_3KXMDC	40	12	4	3	8	6	3	3	5	0	0	1	3	3	3	2	0	3	2	2
L_3KY2J8	29	8	11	0	4	5	0	0	9	0	1	0	6	5	0	1	0	1	0	1
L_3KYZG0	47	14	2	4	9	4	2	1	4	2	3	3	3	5	3	3	0	2	5	2
L_3L6HS4	60	15	2	6	7	5	4	3	2	2	2	4	1	2	2	2	1	4	6	16
L_3L8WTS	29	12	9	3	3	6	3	3	0	2	2	1	2	1	1	1	1	1	0	0
L_3L9R13	39	15	3	9	3	4	2	2	6	2	1	2	3	2	2	2	2	1	2	1
L_3LG2L3	27	15	6	8	1	3	2	2	2	2	2	1	2	2	1	2	1	1	1	1
L_3LK0WF	28	15	12	0	3	3	1	1	1	3	6	1	1	1	1	1	1	1	1	1
L_3LKTD4	25	14	8	5	2	2	2	1	2	3	3	1	1	2	1	0	2	1	1	1
L_3LNS7Y	48	15	0	8	7	6	2	2	2	2	2	3	3	2	3	2	3	2	6	3
L_3LQ5VM	38	13	3	8	4	4	2	2	2	4	5	2	2	2	2	0	3	0	2	1
L_3LR34D	34	12	4	9	2	4	2	2	6	2	2	2	2	2	2	2	1	0	0	0
L_3LRHZJ	51	12	6	1	8	7	1	1	5	0	1	10	4	3	2	3	7	4	0	0
L_3LS6MS	28	10	9	3	3	2	1	2	0	4	6	0	0	0	0	1	3	2	1	1
L_3LTHV5	35	14	3	8	4	4	2	2	5	2	3	2	2	2	1	3	2	0	2	1
L_3LXKYR	39	14	1	10	4	4	2	2	4	2	2	2	2	2	2	2	3	2	0	3
L_3LZP68	41	15	1	11	3	4	2	2	5	2	2	2	2	2	2	2	2	4	2	1
L_3M07HL	20	5	11	2	2	0	0	0	2	0	0	1	0	0	5	2	10	0	0	0
L_3M2WCV	41	15	3	8	4	3	2	2	4	2	1	1	2	2	2	1	2	2	4	6
L_3M39VK	30	9	8	2	5	6	3	5	1	0	0	0	0	6	4	2	2	0	0	1
L_3M3M26	38	14	4	8	3	4	2	2	6	2	2	2	2	2	1	1	2	4	0	1
L_3M4FQW	38	14	5	4	6	5	2	2	3	1	1	1	4	3	3	1	2	3	0	2
L_3M4Z8R	78	12	4	4	7	4	2	2	1	0	0	2	4	10	6	2	25	14	5	0
L_3M55V5	34	13	4	6	5	3	2	2	4	0	0	3	2	3	1	1	3	2	2	2
L_3M58V8	36	15	2	11	2	4	2	2	3	2	1	2	2	2	2	2	2	1	2	2
L_3MCPBX	41	15	2	9	4	6	2	2	4	2	3	2	2	2	2	2	2	3	1	1
L_3MDQHZ	35	15	5	6	4	5	4	4	2	4	1	2	1	2	2	2	1	2	1	1
L_3MFM4L	48	13	3	6	6	4	2	2	0	1	2	2	2	8	4	4	3	2	0	8
L_3MHD0K	39	15	4	5	6	5	3	3	2	2	3	2	1	3	1	2	3	2	1	1
L_3MJZK0	46	15	0	11	4	4	2	2	5	2	2	2	2	2	2	2	2	4	6	2
L_3MKTB6	34	11	6	4	5	10	3	4	0	2	2	1	1	2	3	0	0	3	0	2
L_3MKZ4L	42	15	0	10	5	4	2	2	3	2	2	2	2	2	2	2	3	4	3	2
L_3MNF77	38	15	3	8	4	4	2	2	3	2	2	2	2	3	2	1	2	1	4	1
L_3MPHGC	38	15	3	7	5	3	1	2	1	2	3	2	2	5	3	2	5	2	1	2
L_3MRB90	38	15	3	7	5	5	3	3	4	1	2	3	2	2	2	2	2	2	1	1
L_3MV8WX	33	15	5	8	2	4	2	2	3	2	1	1	2	2	1	2	2	2	1	1
L_3MXR7D	40	15	1	10	4	4	2	2	3	2	2	2	3	2	4	2	2	2	2	1
L_3MYL8S	40	15	1	9	5	4	2	2	3	2	2	2	2	2	2	3	3	3	1	2
L_3N20WJ	45	15	4	4	7	4	1	1	1	4	4	4	2	2	2	1	4	4	2	4
L_3N4J2C	37	14	4	8	3	4	2	2	5	2	1	4	2	2	2	0	2	1	1	2
L_3N96PS	41	15	1	11	3	4	2	2	4	2	2	2	2	2	2	2	2	2	6	1
L_3N9BCK	39	15	2	8	5	4	2	2	3	2	2	2	2	2	1	3	2	3	3	1
L_3NGMST	21	15	14	1	0	1	1	1	1	1	1	1	1	1	1	1	1	2	1	1
L_3NGWYY	38	15	1	11	3	4	2	2	3	2	3	2	2	2	2	1	2	2	2	2
L_3NK51F	42	15	1	9	5	6	2	2	2	2	2	2	2	3	2	3	2	3	3	1
L_3NKGNT	42	14	5	4	6	5	2	2	1	1	1	3	2	2	5	5	4	3	0	1
L_3NMSHB	41	15	2	8	5	4	4	1	4	2	2	3	2	2	1	3	2	2	2	2
L_3NP4WR	41	14	3	6	6	5	2	2	6	3	4	1	2	2	2	0	3	2	4	1
L_3NP9NB	36	14	2	10	3	4	2	2	3	2	2	2	2	2	2	2	3	2	0	1
L_3NPJRH	30	10	10	2	3	7	6	7	0	0	0	1	2	2	1	1	0	1	0	1
L_3NRTD6	42	13	4	4	7	4	3	3	4	0	0	2	2	3	2	4	2	1	6	1
L_3NSLHZ	45	15	1	7	7	4	2	2	3	2	2	2	3	3	2	4	3	1	6	2
L_3NSQ8X	35	15	4	7	4	3	2	2	2	2	3	1	1	3	2	3	1	2	1	2
L_3NSZVC	40	14	2	5	8	3	2	2	3	2	2	3	3	3	3	1	3	3	0	2
L_3NTQKG	41	15	1	9	5	4	2	2	4	2	2	2	3	2	2	2	1	3	3	2
L_3NVJ1P	47	15	0	7	8	5	2	2	3	3	3	2	2	4	2	3	2	3	2	4
L_3NW1ZG	37	14	2	10	3	4	2	2	4	2	2	2	2	2	2	2	3	2	0	1
L_3NX4PN	37	14	3	8	4	4	2	2	2	3	3	4	2	2	2	1	1	2	0	2
L_3NXY20	38	15	1	11	3	4	2	2	3	2	2	2	2	2	2	3	2	2	2	1
L_3P09H5	35	14	3	9	3	4	2	2	3	2	2	2	2	2	2	0	2	3	1	1
L_3P0MFK	39	15	2	9	4	3	2	2	3	2	2	2	3	2	2	5	2	1	2	1
L_3P0XHH	39	15	1	12	2	5	2	2	4	2	2	2	2	2	2	2	2	2	2	1
L_3P16KF	36	15	2	11	2	3	2	2	4	2	2	2	2	2	2	2	2	2	1	1
L_3P2F1F	37	15	3	7	5	3	2	2	2	2	2	3	3	3	2	3	1	2	1	1
L_3P8DMR	35	15	4	9	2	6	2	2	4	2	2	2	2	2	2	1	2	1	1	1
L_3P8SFF	36	15	3	9	3	4	2	2	2	2	2	2	2	3	4	2	1	2	1	1
L_3P8YJJ	39	15	1	11	3	4	2	2	4	3	2	2	2	2	2	2	2	2	2	1
L_3PB8MC	28	15	8	6	1	2	1	1	1	2	2	1	2	1	2	3	1	1	2	1
L_3PBKWC	39	15	1	10	4	4	2	2	3	2	2	2	3	2	2	2	2	3	2	1
L_3PFQ5X	41	15	1	9	5	4	2	2	4	2	3	2	2	2	2	2	2	3	3	1
L_3PL9SQ	36	14	3	9	3	5	2	2	1	2	2	2	2	3	3	2	2	2	0	1
L_3PNZTQ	37	14	5	6	4	6	3	3	4	0	1	2	2	2	2	2	1	1	2	1
L_3PPYW6	37	15	3	8	4	4	2	2	3	3	2	2	3	2	2	2	2	1	1	1
L_3PTJND	36	15	1	12	2	4	2	2	3	2	2	2	1	2	2	2	2	2	2	2
L_3PZP6J	38	15	4	7	4	4	2	2	4	2	2	2	4	2	2	3	1	1	1	1
L_3PZTYJ	41	15	1	10	4	4	2	2	3	3	2	2	5	2	2	2	2	2	2	1
L_3Q1393	36	15	4	8	3	4	2	2	3	2	2	2	2	2	1	4	1	2	1	1
L_3Q13XR	40	15	1	10	4	4	2	2	4	2	2	2	2	2	2	2	3	1	3	2
L_3Q1KLL	43	15	0	11	4	5	2	2	4	2	2	2	2	2	2	2	3	2	4	2
L_3Q2240	37	15	1	11	3	3	2	2	3	2	2	2	2	2	1	2	2	3	2	2
L_3Q4RDL	41	15	1	10	4	5	2	2	3	1	2	2	2	2	2	3	2	2	4	2
L_3Q88XJ	38	15	1	11	3	4	2	2	3	2	2	2	2	2	2	3	2	2	2	1
L_3QBBWH	41	15	0	10	5	4	3	2	3	2	2	2	2	2	3	2	2	2	2	3
L_3QDMLD	33	14	4	9	2	4	2	2	3	2	1	1	2	2	2	2	2	2	0	1
L_3QMHWG	38	15	4	8	3	4	2	2	5	2	2	2	2	1	1	2	1	4	2	1
L_3QPSPB	34	15	5	8	2	5	2	2	3	1	2	1	2	2	2	2	1	2	1	1
L_3QR4WY	39	15	2	9	4	4	2	2	4	2	2	2	2	2	3	1	2	3	2	1
L_3QTWRW	42	15	1	10	4	4	2	2	3	3	2	2	2	2	2	2	2	2	6	1
L_3QVJ0G	39	15	1	12	2	4	2	2	5	2	2	2	2	2	2	2	2	2	2	1
L_3QVRWY	32	13	5	7	3	4	3	2	2	3	2	1	2	2	2	2	0	0	1	1
L_3QVZ8N	39	15	2	9	4	3	4	2	2	2	2	2	2	4	2	2	2	3	1	1
L_3QW7V8	37	15	3	9	3	6	2	2	3	2	2	2	3	2	2	2	1	1	2	1
L_3QXGM1	39	15	2	9	4	4	2	2	3	2	2	2	2	2	3	4	2	2	1	1
L_3QY4Y6	36	15	3	10	2	4	2	2	4	2	1	2	2	2	2	2	2	2	1	1
L_3QY957	39	15	1	10	4	4	2	2	3	2	2	3	2	2	2	2	2	2	3	1
L_3R1PNZ	36	15	3	10	2	4	2	2	2	2	2	2	2	2	1	4	2	2	1	1
L_3R28QH	38	15	2	11	2	4	2	2	5	2	2	2	2	2	2	1	2	2	2	1
L_3R2QQK	37	14	3	7	5	4	2	2	3	2	2	1	2	2	2	3	3	3	0	1
L_3R4Q6J	37	15	3	8	4	4	2	2	3	2	2	3	2	3	2	2	1	2	1	1
L_3R6YP0	40	15	1	10	4	5	2	2	2	2	2	2	2	3	2	3	2	2	3	1
L_3R8MYX	41	15	4	6	5	4	1	2	2	2	3	1	1	4	1	2	2	5	2	4
L_3R8MYY	42	15	3	7	5	5	2	2	4	1	1	3	4	2	2	2	2	2	4	1
L_3R8Q20	42	15	3	7	5	4	1	2	3	2	2	2	2	2	4	4	2	1	5	1
L_3R8Q2X	40	15	3	8	4	4	2	2	5	1	2	2	2	2	2	2	3	1	4	1
L_3R9RTH	39	15	1	10	4	4	3	2	3	2	2	2	2	2	2	3	2	2	2	1
L_3RB1SC	39	14	1	8	6	3	2	3	3	2	2	2	3	2	2	3	3	2	0	2
L_3RFTQS	36	15	4	8	3	4	2	2	4	1	1	2	2	2	3	2	2	2	1	1
L_3RJG9R	36	15	3	10	2	4	2	2	4	1	2	2	2	2	2	2	2	2	1	1
L_3RKY93	41	15	0	11	4	4	2	2	4	2	2	2	3	3	2	2	2	2	2	2
L_3RLC49	38	13	5	3	7	5	3	3	2	1	0	2	1	3	2	6	3	4	0	1
L_3RLVNT	38	15	2	10	3	4	2	2	4	2	2	3	2	2	2	2	1	1	2	2
L_3RSFJL	39	15	2	9	4	4	2	2	4	2	2	1	2	2	2	2	3	1	3	2
L_3RSZWY	31	14	5	7	3	3	2	2	3	0	1	2	2	3	2	2	1	1	1	2
L_3RVJF4	34	14	5	8	2	6	2	1	3	2	2	2	1	2	2	1	2	0	1	2
L_3S7JLR	37	15	5	7	3	4	2	2	5	2	1	2	2	2	1	2	1	1	4	1
L_3S83HK	38	15	3	8	4	2	2	1	2	4	3	2	2	4	3	2	2	1	2	1
L_3S83YB	37	15	3	9	3	4	2	2	4	2	2	2	2	2	2	3	2	1	1	1
L_3S8D4G	37	15	2	11	2	4	2	2	4	2	2	2	2	2	2	2	2	1	2	1
L_3SDJGM	39	15	3	8	4	5	3	3	4	2	2	2	2	2	2	2	2	1	1	1
L_3SH2M2	39	15	2	10	3	4	2	2	5	2	2	3	2	2	2	2	2	2	1	1
L_3SHJMP	36	15	4	7	4	4	2	3	2	2	2	3	2	2	3	2	1	1	1	1
L_3SHP0G	37	15	2	10	3	4	2	2	3	2	2	2	2	2	2	3	2	1	2	1
L_3SHPRX	32	12	5	7	3	5	2	2	3	3	2	2	1	2	2	2	1	0	0	0
L_3SK3TX	35	15	4	8	3	4	2	2	3	2	2	2	1	2	2	3	2	1	1	1
L_3SNKKM	35	15	4	9	2	4	2	2	4	2	2	2	2	2	2	2	1	1	1	1
L_3SNW28	36	15	3	10	2	4	2	2	5	2	2	2	2	2	2	2	1	1	2	1
L_3SPQ7B	36	15	3	9	3	4	2	2	3	2	2	2	2	2	2	3	2	1	1	1
L_3SRFG1	39	15	2	8	5	4	2	2	3	2	3	2	2	2	3	2	1	2	3	1
L_3SSX3G	32	13	5	7	3	4	2	2	3	2	2	1	2	2	2	3	1	0	0	1
L_3SYJS0	35	14	3	10	2	5	2	2	3	2	2	2	2	2	2	2	2	0	1	1
L_3SZ0LL	36	15	2	11	2	4	2	2	2	3	2	2	2	2	2	2	2	2	1	1
L_3SZWDH	34	15	3	10	2	3	2	2	3	2	2	2	2	2	2	2	1	1	2	1
L_3T24Z2	40	15	3	8	4	4	3	2	4	2	2	2	2	2	2	1	2	1	5	1
L_3T3TJL	38	15	3	9	3	4	2	2	3	2	1	2	2	2	2	2	2	1	5	1
L_3T5NTL	37	15	2	11	2	4	2	2	4	2	2	2	2	2	2	2	1	2	2	1
L_3T7MS4	36	14	3	8	4	4	2	2	3	2	2	2	1	3	2	3	2	2	0	1
L_3T7WJ3	35	15	4	8	3	3	2	2	5	2	2	2	2	2	2	3	1	1	1	1
L_3TGY84	29	15	6	7	2	3	2	2	4	2	2	1	1	2	2	1	2	1	1	1
L_3THD0M	34	11	6	6	3	4	2	2	2	1	2	0	2	6	7	2	0	1	0	0
L_3TJMKR	35	13	3	8	4	4	2	2	3	2	2	2	2	2	2	3	0	3	0	1
L_3TJV28	38	15	3	8	4	4	2	2	4	2	1	2	2	2	3	2	1	2	3	1
L_3TMH3K	36	14	2	10	3	4	2	2	3	2	2	2	2	2	2	3	2	2	0	1
L_3TN0Y2	38	15	3	9	3	3	2	2	5	2	2	2	2	2	2	1	2	1	1	4
L_3TSJ5L	43	15	3	6	6	4	2	4	4	2	2	2	1	2	1	3	2	3	5	1
L_3TX3R6	38	15	3	9	3	4	2	2	5	2	2	2	2	2	2	2	1	1	3	1
L_3V0ZMP	40	15	2	9	4	4	2	2	5	2	2	2	2	2	2	2	1	3	3	1
L_3V28HG	44	15	3	7	5	4	2	2	5	4	6	1	2	2	2	2	2	1	3	1
L_3V7S0F	38	15	3	8	4	4	2	2	5	2	2	1	2	2	2	3	2	3	1	1
L_3VC5C5	38	15	1	11	3	3	2	2	4	2	2	2	2	2	2	2	2	1	2	3
L_3VF3LN	40	15	4	7	4	5	2	2	3	1	1	2	2	6	2	3	1	2	2	1
L_3VF58F	41	15	0	11	4	4	2	2	5	2	2	2	2	2	2	2	3	2	3	2
L_3VFGRL	33	14	2	12	1	3	2	2	1	2	2	2	2	2	2	2	2	0	2	2
L_3VG14Z	37	15	3	9	3	4	2	2	4	2	2	2	2	2	2	2	1	1	3	1
L_3VJLYW	40	15	4	7	4	4	2	2	5	2	2	2	2	2	3	1	1	1	5	1
L_3VJQ52	36	14	3	8	4	3	2	2	4	3	2	2	2	2	2	3	1	2	0	1
L_3VK597	37	15	3	9	3	4	2	2	4	2	2	2	2	2	2	3	1	2	1	1
L_3VTW1T	36	15	3	9	3	4	2	2	3	2	2	2	2	2	3	2	2	1	1	1
L_3VY3GQ	35	15	3	10	2	4	2	2	2	2	2	2	2	2	2	3	1	2	1	1
L_3VZPFS	41	15	2	8	5	4	2	2	4	2	2	1	3	2	3	2	2	1	4	2
L_3W5GZK	39	15	2	9	4	4	2	2	2	4	3	2	2	2	2	2	2	1	3	1
L_3W5NST	35	14	3	9	3	3	2	2	4	2	2	2	2	3	2	2	0	2	1	1
L_3W7TKM	41	15	3	5	7	3	3	1	3	2	2	2	2	3	2	3	1	1	3	5
L_3W8PQL	33	14	7	5	3	3	2	2	0	2	1	1	2	6	3	2	1	1	1	1
L_3WC59G	35	14	4	8	3	4	2	2	3	2	2	2	4	2	2	2	1	1	0	1
L_3WC7SM	37	14	2	10	3	3	2	2	5	2	2	2	2	2	2	3	2	0	2	1
L_3WCYJQ	40	15	0	11	4	4	2	2	3	2	2	2	2	2	2	2	3	2	3	2
L_3WGL16	36	15	2	11	2	4	2	2	4	2	2	1	2	2	2	2	1	2	2	2
L_3WJMVN	35	13	2	11	2	4	2	2	4	2	2	2	2	2	2	2	2	0	0	2
L_3WMSGS	38	14	2	10	3	4	2	2	4	2	2	2	2	2	2	2	2	0	4	1
L_3WPX9X	36	14	4	7	4	4	2	2	4	2	3	2	2	2	2	1	1	0	3	1
L_3WQPTL	32	15	5	8	2	3	2	2	2	2	2	2	1	3	1	2	2	1	1	1
L_3WT8X0	36	15	3	9	3	4	2	2	3	2	2	2	2	2	2	3	1	1	2	1
L_3WTHL0	35	14	4	6	5	4	2	4	3	2	2	1	2	2	2	4	1	0	3	1
L_3WV3J4	40	15	3	7	5	4	2	2	4	3	3	1	2	2	2	2	1	2	4	1
L_3WV5BQ	39	15	1	10	4	4	2	2	3	2	2	2	1	2	2	3	2	2	3	2
L_3WXT2R	36	15	2	11	2	4	2	2	3	2	2	2	2	2	2	2	2	1	2	1
L_3X4XFQ	37	15	2	11	2	3	2	2	2	2	2	2	2	2	5	2	1	2	2	1
L_3XB622	40	15	3	9	3	4	2	2	5	2	2	2	2	2	2	2	1	1	5	1
L_3XCXDW	36	15	4	9	2	5	2	2	4	2	2	1	2	2	2	2	2	1	1	1
L_3XFSJB	36	15	3	10	2	4	2	2	5	2	2	1	2	2	2	2	1	2	2	1
L_3XGPKS	39	15	2	8	5	4	2	2	3	2	3	2	2	2	3	2	2	1	3	1
L_3XLY0B	36	15	3	10	2	4	2	2	4	2	2	2	2	2	2	2	1	1	2	1
L_3XPJHS	36	14	3	9	3	4	2	2	5	2	2	2	2	3	2	2	2	0	1	1
L_3XRGDH	39	15	2	9	4	4	2	2	2	2	2	2	3	2	4	3	2	1	2	1
L_3XS0T3	35	15	4	9	2	5	2	2	3	2	2	2	2	2	2	2	1	1	1	1
L_3XVQWV	40	14	3	6	6	2	2	2	2	2	4	3	1	3	2	4	4	3	0	1
L_3XYZZM	32	12	7	3	5	4	3	3	1	1	1	1	2	3	4	2	0	0	0	2
L_3XZ5Y9	36	13	2	10	3	4	2	2	4	2	2	2	2	2	2	2	3	2	0	0
L_3Y0JQ7	39	15	2	9	4	4	2	2	2	3	3	2	2	2	4	2	2	1	2	1
L_3Y13JR	35	14	3	9	3	4	2	2	3	2	2	2	2	2	2	3	1	2	1	0
L_3Y1NQY	33	15	4	9	2	4	2	2	3	2	2	2	2	2	2	1	1	2	1	1
L_3Y28P2	33	14	4	9	2	4	2	2	3	2	2	2	2	2	2	2	1	0	1	1
L_3Y40X7	40	15	2	8	5	4	2	2	1	3	3	2	2	2	2	1	3	2	4	2
L_3Y5F11	34	14	3	10	2	4	2	2	3	2	2	2	2	2	2	2	1	1	2	0
L_3Y9LV7	35	15	5	7	3	5	2	2	1	2	2	2	3	2	2	3	1	1	1	1
L_3Y9YXY	28	15	8	6	1	2	1	1	2	1	1	1	2	2	2	2	3	1	1	1
L_3YB4TR	38	14	3	7	5	3	2	2	4	2	2	2	2	3	3	2	1	1	4	0
L_3YCJPT	36	14	4	6	5	4	2	2	3	1	3	1	2	2	2	3	2	0	3	1
L_3YGMXN	36	15	3	10	2	4	2	2	4	2	2	2	2	2	2	2	1	1	2	1
L_3YK9TS	38	15	4	8	3	6	2	2	2	3	2	1	2	2	2	2	1	1	4	1
L_3YKCF0	29	11	7	5	3	4	2	2	4	2	3	1	2	2	1	1	0	0	0	0
L_3YL0CJ	35	15	5	8	2	5	2	2	4	2	2	2	1	2	1	2	1	2	1	1
L_3YLHCD	36	14	3	9	3	4	2	2	4	2	2	2	2	2	2	3	1	0	2	1
L_3YM0J7	37	15	3	8	4	3	2	2	4	2	2	2	3	2	3	1	2	1	2	1
L_3YNB3C	38	14	4	8	3	5	2	2	5	2	2	2	2	2	2	0	1	1	4	1
L_3YT95G	35	14	5	7	3	5	2	2	3	2	1	2	2	4	2	2	1	0	1	1
L_3YTNNS	41	15	1	9	5	4	2	2	4	3	2	2	2	2	2	3	1	3	2	2
L_3YTTV0	35	13	3	10	2	4	2	2	5	2	2	2	0	2	2	2	2	1	2	0
L_3YVY7X	36	15	3	8	4	4	2	2	1	3	3	1	2	2	1	2	2	3	2	2
L_3Z04W8	35	15	4	8	3	4	2	2	4	2	2	1	2	2	2	3	1	1	2	1
L_3Z37D9	35	14	7	3	5	6	3	3	3	1	1	1	2	2	3	1	1	0	2	1
L_3Z3Y0N	33	15	8	4	3	5	2	2	4	2	2	1	1	1	1	3	1	1	1	1
L_3Z5X07	34	14	7	6	2	5	2	2	6	2	1	1	2	1	1	2	1	2	0	1
L_3Z8550	37	15	2	9	4	4	2	2	3	2	3	2	2	2	2	3	2	2	1	1
L_3Z9K5N	38	15	4	6	5	4	3	3	4	2	2	1	2	3	2	2	1	2	1	1
L_3ZB5MY	37	15	1	12	2	4	2	2	2	3	2	2	2	2	2	2	2	2	2	1
L_3ZD5RR	40	15	5	7	3	4	2	2	1	2	2	1	2	2	2	6	1	1	6	1
L_3ZJ8QM	39	15	2	9	4	4	2	2	2	2	2	2	2	2	3	3	2	1	4	1
L_3ZL9YK	28	11	8	2	5	3	3	3	1	2	1	1	3	0	5	2	0	0	0	1
L_3ZP34R	33	13	5	6	4	4	2	2	3	2	2	2	2	3	3	1	0	0	1	1
L_3ZR4MB	35	15	4	8	3	4	2	2	2	2	3	1	2	2	2	3	1	2	1	1
L_3ZS1LT	36	15	3	9	3	4	2	2	3	2	2	2	2	2	3	2	1	2	1	1
L_3ZYP80	34	15	4	9	2	4	2	2	2	3	1	2	1	2	2	2	2	1	2	1
L_400TJR	35	14	4	8	3	5	2	2	3	2	2	1	2	2	4	1	0	2	2	1
L_40124X	45	15	1	9	5	4	2	2	4	3	3	2	2	2	2	2	1	2	7	2
L_4031RC	29	13	6	7	2	4	2	2	4	2	2	1	2	2	2	1	0	0	1	1
L_403F4K	38	14	4	5	6	3	3	2	2	4	4	2	1	2	1	3	2	0	3	1
L_404LCN	41	15	4	5	6	4	1	2	3	2	1	2	3	3	4	2	2	1	5	1
L_404VRQ	37	15	4	7	4	4	2	2	4	2	2	2	1	2	2	3	1	1	3	1
L_40B5LP	35	14	5	7	3	4	2	2	5	2	2	1	2	2	2	1	1	0	3	1
L_40K866	35	14	4	9	2	4	2	2	5	2	2	2	2	2	2	1	2	1	0	1
L_40KFK0	32	14	5	8	2	4	2	2	2	2	3	2	2	2	2	1	1	0	1	1
L_40N7W3	31	13	8	4	3	6	3	2	1	1	2	2	2	3	1	1	0	0	1	1
L_40TN88	35	15	5	7	3	4	2	2	4	1	1	2	2	3	2	1	2	1	2	1
L_412HSR	33	13	4	9	2	5	2	2	3	2	2	2	2	2	2	2	1	0	0	1
L_413DB2	36	15	2	11	2	4	2	2	2	2	2	2	2	2	2	3	2	2	1	1
L_414188	32	13	4	9	2	5	2	2	2	2	2	2	2	2	2	3	0	1	1	0
L_415ZJC	45	15	1	9	5	4	2	2	4	2	2	3	2	2	2	2	5	1	5	2
L_419H3P	38	14	2	8	5	4	2	2	3	2	2	1	2	2	2	3	2	3	0	3
L_419K82	37	15	3	8	4	4	2	1	3	2	2	2	2	2	2	3	2	3	1	1
L_41BKX4	37	14	3	8	4	5	3	3	2	1	1	2	2	2	2	2	2	3	0	2
L_41FZ7X	33	15	4	9	2	4	2	2	3	2	2	2	2	2	2	1	1	2	1	1
L_41K3QK	37	13	3	8	4	4	2	2	3	3	2	2	2	2	5	0	2	0	1	2
L_41KPN3	37	14	4	6	5	6	3	3	3	1	2	3	2	2	2	1	2	1	0	2
L_41KTWZ	32	13	4	9	2	4	2	2	3	2	2	2	2	2	2	2	0	0	1	1
L_41N0N5	39	15	4	7	4	4	2	2	4	2	2	2	2	2	5	4	1	1	1	1
L_41NG4D	32	13	4	9	2	4	2	2	2	2	3	1	2	2	2	2	2	1	0	0
L_41WRBW	34	14	4	7	4	4	2	2	3	2	3	2	1	2	2	3	2	1	0	1
L_41XXN2	45	15	1	9	5	4	2	2	4	5	4	4	2	2	2	2	2	1	2	2
L_41YX74	36	13	4	7	4	4	2	2	4	2	2	2	0	4	4	1	2	2	0	1
L_421YGK	39	15	3	8	4	4	2	2	5	2	2	3	2	2	2	3	1	1	2	1
L_4226W2	39	15	1	11	3	4	2	2	4	2	2	2	2	2	2	2	2	3	2	1
L_422MMK	36	11	8	3	4	4	2	2	4	1	1	1	1	8	9	2	0	0	0	0
L_422QDD	33	14	10	2	3	4	1	8	1	3	1	1	1	1	1	1	0	2	2	1
L_42C5W9	32	15	4	10	1	3	2	2	2	2	2	2	2	2	2	2	1	1	1	1
L_42CBVW	42	15	2	8	5	4	1	2	6	2	2	2	3	3	2	1	3	2	2	2
L_42D62H	37	14	2	9	4	3	2	2	4	2	2	2	2	2	3	2	2	0	3	1
L_42F7GR	37	15	3	9	3	4	2	2	3	2	2	2	2	2	4	2	2	1	1	1
L_42G4BG	37	15	3	10	2	4	2	2	5	2	2	2	1	2	2	2	2	2	1	1
L_42H96Z	35	10	6	3	6	3	2	2	0	3	2	5	3	6	8	0	1	0	0	0
L_42LBVM	37	15	2	10	3	4	2	2	2	2	2	2	2	2	1	2	3	3	1	2
L_42MZ0M	38	13	6	3	6	2	0	0	4	5	5	2	2	1	4	1	3	3	1	1
L_42QJ2Q	28	14	9	4	2	3	2	2	1	2	4	1	2	1	1	1	1	0	1	1
L_42TTTL	25	13	12	2	1	1	1	1	1	2	6	1	0	1	1	2	0	1	1	1
L_42VB5B	30	14	4	10	1	3	2	2	2	2	1	2	2	2	2	2	2	0	1	1
L_42VMRR	32	14	5	8	2	4	2	2	3	2	2	1	2	2	2	1	1	0	2	1
L_42W599	46	14	6	2	7	4	1	1	5	2	1	2	3	7	0	3	3	7	1	1
L_42X84J	39	15	3	7	5	4	2	2	4	1	1	2	3	2	2	4	2	2	3	1
L_42XH9Z	29	15	7	6	2	3	2	2	4	2	2	2	1	1	1	2	1	1	1	1
L_42Y91S	36	14	2	11	2	4	2	2	4	2	2	2	2	2	2	2	2	2	0	1
L_42YY9S	36	13	4	8	3	6	3	4	2	1	0	2	2	2	2	2	2	1	0	2
L_4306ZP	41	13	4	1	10	5	3	3	3	0	0	3	3	3	3	3	2	1	1	3
L_43D2XJ	43	14	4	2	9	5	3	3	5	1	1	2	2	3	3	3	0	3	3	1
L_43FS77	35	14	6	6	3	5	2	2	2	2	2	2	1	5	1	3	1	0	1	1
L_43JLDY	34	15	4	9	2	4	2	2	3	2	2	1	2	2	2	2	1	2	1	1
L_43JXFZ	39	14	4	6	5	4	2	2	5	2	1	3	2	2	3	2	1	0	4	1
L_43MHL8	40	15	0	12	3	4	2	2	2	2	2	2	3	2	2	2	4	2	2	2
L_43NDB2	36	15	3	9	3	4	2	2	3	2	2	2	2	3	2	2	2	1	1	1
L_43NGNZ	31	14	9	4	2	2	1	1	1	6	4	1	1	2	2	0	2	1	1	1
L_43NYDK	42	15	7	1	7	1	1	1	3	4	5	1	1	4	2	3	1	4	1	5
L_43P2J7	37	14	5	4	6	3	3	3	2	2	2	2	3	4	4	1	1	0	1	1
L_43Q95R	38	15	8	2	5	2	4	3	1	4	7	2	1	1	1	1	1	1	1	3
L_43SFBH	35	13	7	6	2	10	2	2	3	1	1	1	2	2	2	2	1	0	0	1
L_43TSWF	37	14	3	7	5	3	2	2	4	2	2	2	2	3	2	3	1	1	0	3
L_43W4L9	40	15	7	2	6	3	4	3	7	1	1	4	1	2	2	1	1	3	1	1
L_43X3KT	33	15	8	3	4	4	2	2	4	1	3	2	1	1	1	1	1	1	3	1
L_4428H6	35	15	4	8	3	4	2	2	3	1	1	2	2	2	3	2	1	2	2	1
L_443MHS	35	14	6	5	4	5	2	2	4	1	3	2	1	2	3	1	2	1	0	1
L_443NGQ	48	14	4	2	9	5	1	2	1	3	4	6	1	3	2	3	4	4	0	5
L_444V4S	33	12	6	4	5	3	2	3	2	1	2	1	3	3	2	5	1	0	0	0
L_447G8L	38	15	2	10	3	4	2	2	4	2	2	2	2	3	2	2	1	2	2	1
L_448MMZ	33	13	4	7	4	4	2	2	3	2	2	0	2	3	2	3	1	2	0	1
[truncated: 12,710 more rows]
