# Supplementary material for: Cercis: A Non-polyploid Genomic Relic Within the Generally Polyploid Legume Family
Source: Front Plant Sci. 2019 Apr 11;10:345. doi: 10.3389/fpls.2019.00345 (PMC6499179; doi:10.3389/fpls.2019.00345)
Supplement: TABLE S3 — Sequence IDs and accessions for CYCLOIDEA-like genes from species in the Cercidoideae. [file Table_3.xlsx]

## Sheet: caption and notes
Frontiers name	Data Sheet name	Original name	Contents
Table 3.XLSX	Data Sheet SD08	ST03_legcyc_genes.xlsx	Sequence IDs and accessions for CYCLOIDEA-like genes from species in the Cercidoideae.

## Sheet: selected legume CYCLOIDEA genes
accession	ID with accesion	Display ID	hmmalign (lowercase not aligned)
KT346777.1	Adenolobus_garipensis_2_KT346777.1	Adenolobus_garipensis_cyc1	GCCAGGAAGTTCTTTGATCTTCAAGACATGCTAGGGTTTGATAAAGCAAGTAACACCCTCGACTGGCTCTTCACCAAGTCAAAGAAAGCAATTAAAGAGCTAGCTCGAAGCAAGAACAGCTCCAGTCTGGGTGGTGG--------TGTGCCAAAAGCTTCTCTTTCTCTTCT------GATGAAGTGGTTTCAGGGATCAAGGGAATGATGATTCCATTGAAAATCCATTGATGGGATTTGATGTT---GCTGCTGAAGAGAAGAAGCTGAAAAGGGCAAAGATGGATCAAGATGTTCGTGTAAGGGCAAAGAAGGAGTCAAGGGAAAAAGCAAGAGCAAGAGCAAGGG
KT346776.1	Adenolobus_pechuelii_1_KT346776.1	Adenolobus_pechuelii_cyc1_14	GCCAGGAAGTTCTTTGATCTTCAAGACATGCTAGGGTTTGATAAAGCAAGTAACACCCTCGACTGGCTCTTCACCAAGTCGAAGAAAGCAATTAAAGAGCTAGCTCGAAGCAAGAACAGCTC-------------------------------------------CTCTTCTG------ATGAATTGGTTTCAGGGATCAAGGGAATGATGATTCCATTGAAAATCCGTTGATGGGATTTGATGTT---GCTGCTGAAGAGAAGAAGCTGAAAAGGCCACAGAAGGATCAAACTATTTGTGTAAGGGCAAAGAAGGAGTCAAGGGAAAAAGCAAGAGCAAGAGCAAGGG
KT346789.1	Barklya_syringifolia_1_KT346789.1	Barklya_syringifolia_cyc1	GCCAGGAAGTTCTTTGATCTTCAAGACATGCTAGGGTTTGATAAAGCAAGTAACACCCTTGAGTGGCTCTTCACCAAGTCGAAGAAAGCAATTAAAGATCTAGCTCGAAGTAAGAATAGCTCAAGTGAAGGTGGTGGGCGGCGGTGGTGCCAAGAGCTTCTCTTCCTCTTCCGAGTGTGATGAAGTGGTTTCAGGGATCAAGAGAATGATGATTCCAATGAAAAGTCATTGATGGGTTTTGATGC---TGCTGCTAAAGAGAAGAAGCTGAAAAGGGCACAGAAGGGTCAACCTGTTTGTGTAAGGGCAAAGAAGGAGTCAAGGGAGAAAGCAAGAGCAAGAGCAAGGG
KT346533.1	Bauhinia_aculeata_2_KT346533.1	Bauhinia_aculeata_cyc1_14	GCCAGGAAGTTCTTTGATCTTCAAGACATGCTAGGGTTTGATAAAGCAAGTAACACCCTCGAGTGGCTCTTCACCAAGTCGAAGAAAGCAATTAAAGATCTAGCTCGGAGTAAGAATAGCTCGAGTGCCGGCGGTGGGCGATGGCGGTGCCAAGAGCTTGTCTTCCTCTTCTGACTGTGATGAAGTGGTTTCAGGGATCAAGGGAATGATGATTCAAATGAAAAGTTATTGATGGGTTTTGATGCTG---CTGCTAAAGAGAAGAAGCTGAAAAGGGCACAGAAGGATCAAGCTGTTCGTGTAAGGGCAAAGAAGGAGTCAAGGGAAAAAGCAAGAGCAAGAGCAAGGG
KT346828.1	Lasiobema_championii_2_KT346828.1	Lasiobema_championii_cyc1_14	GCCAGGAAGTTCTTTGATCTTCAAGACATGCTAGGGTTTGATAAAGCAAGTAACACCCTAGAGTGGCTCTTCACCAAGTCGAAGAAAGCAATTAAAGATCTAGCTCGAAGTAAGAATAGCTCAAGTGCAGGTGGTGGGCGGTGATGGTGCCAAGAGCTTCTCTTCCTCTTCTGAGTGTGATGAAGTGGTTTCGGGGATCAAGAGAATGATGATTCCTATGAAAAGTCATTGATGGGTTTTGACGC---TGCTGCTAAAGAGAAGAAGCTGAAAAGGGCACAGAAGGATCAACCTGTTTGTGTAAGGGCAAAGAAGGAATCAAGGGAAAAAGCAAGAGCAAGAGCAAGGG
KT346530.1	Bauhinia_corniculata_6_KT346530.1	Bauhinia_corniculata_cyc1_14	GCCAGGAAGTTCTTTGATCTTCAAGACATGCTAGGGTTTGATAAAGCAAGTAACACCCTCGAGTGGCTCTTCACCAAGTCGAAGAAAGCAATTAAAGATCTAGCTCGGAGTAAGAATAGCTCGAGTGCCGGTGGTGGGCGATGGCGGTGCCAAGAGCTTGTCTTCCTCTTCTGACTGTGATGAAGTGGTTTCAGGGATCAAGGGAATGATGATTCAAATGAAAAGTTATTGATGGGTTTTGATGCTGCTGCTGCTAAAGAGAAGAAGCAGAAAAGGGCACAGAAGGATCAACCTGTTTGTGTAAGGGCAAAGAAGGAGTCAAGGGAAAAAGCAAGAGCAAGAGCAAGGG
KT346542.1	Bauhinia_divaricata_3_KT346542.1	Bauhinia_divaricata_cyc1_14	GCCAGGAAGTTCTTTGATCTTCAAGACATGCTAGGGTTTGATAAAGCAAGTAACACCCTCGAGTGGCTCTTCACCAAGTCGAAGAAAGCAATTAAAGATCTAGCTCGGAGTAAGAATAGCTCGAGTGCCGGTGGTGGGCGATGGCGGTGCCAAGAGCTTCTCTTCCTCTTCTGACTGTGATGAAGTGGTTTCAGGGATCAAGGGAATGATGATTCAAATGAAAAGTCATTGATGGGTTCTGATGCTGCTGCTGCTAAAGAGAAGAAACAGAAAAGGGCACAGAAGGATCAACCTGTTTTTGTAAGGGCAAAGAAGGAGTCAAGGGAAAAAGCAAGAGCAAGAGCAAGGG
KT346523.1	Bauhinia_forficata_2_KT346523.1	Bauhinia_forficata_cyc1_14	GCCAGGAAGTTCTTTGATCTTCAAGACATGCTAGGGTTTGATAAAGCAAGTAACACCCTCGAGTGGCTCTTCACAAAGTCGAAGAAAGCAATTAAAGATCTATCTCGGAGTAAGAATAGCTCGGGTGCCGGCGGTGGGCGATGGCGGTGCCAAGAGCTTGTCTTCCTCTTCTGACTGTGATGAAGTGGTTTCAGGGATCAAGGGAATGATGATTCAAATGAAAAGTTATTGATGGGTTTTGATGCTGCTGCTGCTAAAGAGAAGAAGCAGAAAAGGGCACAAAAGGATCAACCTGTTTGTGTAAGGGCAAAGAAGGAGTCAAGGGAAAAAGCAAGAGCAAGAGCAAGGG
KT346551.1	Bauhinia_jenningsii_3_KT346551.1	Bauhinia_jenningsii_cyc1_14	GCCAGGAAGTTCTTTGATCTTCAAGACATGCTAGGGTTTGATAAAGCAAGTAACACCCTCGAGTGGCTCTTCACCAAGTCGAAGAAAGCAATTAAAGATCTAGCTCGGAGTAAGAATAGCTCGAGTGCCGGTGGTGGGCGATGGCGGTGCCAAGAGCTTCTCTTCCTCTTCTGACTGTGATGAAGTGGTTTCAGGGATCAAGGGAATGATGATTCAAATGAAAAGTCATTGATGGGTCCTGATGCTGCTGCTGCTAAAGAGAAGAAGCAGAAAAGGGCACAGAAGGATCAACCTGTTTTTGTAAGGGCAAAGAAGGAGTCAAGGGAAAAAGCAAGAGCAAGAGCAAGGG
KT346558.1	Bauhinia_lunarioides_1_KT346558.1	Bauhinia_lunarioides_cyc1_14	GCCAGGAAGTTCTTTGATCTTCAAGACATGCTAGGGTTTGATAAAGCTAGTAACACCCTCGAGTGGCTCTTCACCAAGTCGAAGAAAGCAATTAAAGATCTAGCTCGGAGTAAGAATAGCTCGAGTGCCGGTGGTGGGCGATGGCGGTGCCAAGAGCTTCTCTTCCTCTTCTGACTGTGATGAAGTGGTTTCAGGGATCAAGGGAATGATGATTCAAATGAAAAGTCATTGATGGGTTCTGATGCTGCTGCTGCTAAAGAGAAGAAGCAGAAAAGGGCACAGAAGGATCAACCTGTTTTTGTAAGGGCAAAGAAGGAGTCAAGGGAAAAAGCAAGAGCAAGAGCAAGGG
KT346586.1	Bauhinia_macranthera_6_KT346586.1	Bauhinia_macranthera_cyc1_14	GCCAGGAAGTTCTTTGATCTTCAAGACATGCTAGGGTTTGATAAAGCAAGTAACACCCTCGAGTGGCTCTTCACCAAGTCGAAGAAAGCAATTAAAGATCTAGCTCGCAGTAAGAATAGCTCGAGTACCGGTGGTGGGCGATGGCGGTGCCAAGAGCTTCTCTTCCTCTTCTGACTGTGATGAAGTGGTTTCAGGGATCAAGGGAATGATGATTCAAATGAAAAGTCACTGATGGGTTCTGATGCTGCTGCTGCTAAAGAGAAGAAGCAGAAAAGGGCACAGAAGGATCAACCTGTTTTTGTATGGGCAAAGAAGGAGTCAAGGGAAAAAGCAAGAGCAAGAGCAAGGG
KT346522.1	Bauhinia_mollis_3_KT346522.1	Bauhinia_mollis_cyc1_14	GCCAGGAAGTTCTTTGATCTTCAAGACATGCTAGGGTTTGATAAAGCAAGTAACACCCTCGAGTGGCTCTTCACCAAGTCGAAGAAAGCAATTAAAGATCTAGCTCGGAGTAAGAATAGCTCGAGTGCCGGTGGTGGGCGATGGCGGTGCCAAGAGCTTGTCTTCCTCCTCTGACTGTGATGAAGTGGTTTCAGGGATCAAGGGAATGATGATTCAAATGAAAAGTTATTGATGGGTTTTGATGCTGCTGCAGCTAAAGAGAAGAAGCAGAAAAGGGCACAGAAGGATCAACCTGTTTGTGAAAGGGCAAAGAAGGAGTCAAGGGAAAAAGCAAGAGCAAGAGCAAGGG
KT346626.1	Bauhinia_petersiana_3_KT346626.1	Bauhinia_petersiana_cyc1_14	GCGAGGAAGTTCTTTGATCTTCAAGACATGCTAGGGTTTGATAAAGCAAGTAACACCCTAGAGTGGCTCTTCACCAAGTCGAAGAAAGCAATTAAAGATCTAGCACGGAGTAAGAATAGTTCCAGTGCCGGTGGTGG--------GGTGCCAAGAGCTTCTCTTCCTCTTCTGACTGTGATGAAGTGGTTTCAGGGATCAAGGGGACGATGATTCCAATAAGAAGTCATGGATGGGTTTCGATGCTGCTGCTGTTAAAGAGAAGAAGCTGAAAAGGGTACAGACGGATCAACCTGTTTGTGAAAGGGCAAAGAAAGAGTCAAGGGAAAAAGCAAGAGCAAGAGCAAGGG
KT346615.1	Bauhinia_rufescens_4_KT346615.1	Bauhinia_rufescens_cyc1_14	GCCAGGAAGTTCTTTGATCTCCAAGACATGCTAGGGTTTGATAAAGCAAGTAACACTCTCGAGTGGCTCTTCACCAAGTCGAAGAAAGCAATTAAAGATCTAGCTCAGGGCAAGAGTAGCTCGAGTGCTGGTGGGGGGCGGTGGCGGTGCCAAGAGCTTCTCTTCCTCTTCTGACTGTGATGAAGTGGTTTCAGGGATCAAGGGAATGATGATTCCAGTGAAAAGTCATTGATGGGTTTTGATGCTGCTGCTGCTAAAGAGAAGAACCTGAAAAGGCCACAGGAGGATCAACCAGTTTGTGTAAGGGCAAAGAAGGAGTCAAGGGAAAAAGCAAGAGCAAGAGCAAGGG
KT346573.1	Bauhinia_ungulata_2_KT346573.1	Bauhinia_ungulata_cyc1_14	GCCAGGAAGTTCTTTGATCTTCAAGACATGCTAGGGTTTGATAAAGCAAGTAACACCCTCGAGTGGCTCTTCACCAACTCGAAGAAAGCAATTAAAGATCTAGCTCGGAGTAAGAATAGCTCGAGTGCCGGTGGTGGGCTATGGCGGTGCCAAGAGCTTCTCTTCCTCTTCTGACTGTGATGAAGTGGTTTCAGGGATCAAGGGAATGATGATTCAAATGAAAAGTCATTGACGGGTTTCGATGATG------CTAAAGAGAAGAAGCAGAAAAGGGCACAGAAGGATCAACCCGTTTGTGTAAGGGCAAAGAAGGAGTCAAGGGAAAAAGCAAGAGCAAGAGCAAGGG
KT346781.1	Bauhinia_viridescens_5_KT346781.1	Bauhinia_viridescens_cyc1_14	GCCAGGAAGTTCTTTGATCTCCAAGACATGCTAGGGTTTGATAAAGCAAGTAACACCCTCGAGTGGCTCTTCACCAAGTCGAAGAAAGCAATTAAAGATCTAGCTCGGAGTAAGAATAGTTCGAGTGCTGGTGGTGGGCAATGGCGGTGCCAAGAGCTTCTCTTCCTCTTCTGACTGTGATGAAGTGGTTTCAGGGTTCAAGGGAATGATGATTCCAATGGAAAGTCATTGCCGGGTTTTGATGATGGAGCTGCAAAAGAGAAGAAGCTGAAAAGGACACAGAAGGATCAAGCTGTTCGTGTAAGTGCAAAGAAGGAGTCGAGGGAAAAAGCAAGAGCAAGAGCAAGGG
KT346612.1	Brenierea_insignis_1_KT346612.1	Brenierea_insignis_cyc1	GCCAGGAAGTTCTTTGATCTTCAAGACATGCTAGGGTTTGATAAAGCGAGTAACACCCTCGAGTGGCTCTTCACCAAGTCGAAGAAAGCAATTAAAGATCTAGCTCGAAGTAAGAATAGCTCAAGTGCGGGTGGCGG-----GGCGGCGCCAAGAGCTTCTCTTCCTCTTCTGACTGTGATGAAGTGGTTTCAGGGATCAAGGGAATGATGATTCCAATGAAAAGTCATTGATGGGTTTTGATGCT---GCTGCTGAAGAGAAGAAGCTGAAAAGGCCACAGAAGGATATTCCTGTTTTTGTGAGGGCAAAGAAGGAGTCAAGGGAAAAAGCAAGAGCAAGAGCAAGGG
KT347047.1	Gigasiphon_macrosiphon_2_KT347047.1	Gigasiphon_macrosiphon_cyc1_13	GCCAGGAAGTTCTTTGATCTTCAAGACATGCTAGGGTTTGATAAAGCAAGTAACACCCTCGAGTGGCTCTTCAACAAGTCGAAGAAAGCAATTAAAGATCTAGCTCGAAGTAAGAATAGCTCAAGTGCAGGTGGCGAGCGGCGGCGGTGCCAAGAGCTTCTCTTCCTCTTCTGAGTGTGATGAAGTGGTTTCATGGTTCAAGGGAATGATGATTCCAACGAAAAGACAACGATGAGTTGTGATGCTGCTGCTAAAGAGGAAATCAAGCTGAAAAGGGCACAGAAGGATCAACCAGTTTGTGTAAGGGCAAAGAAGGAGTCAAGGGAAAAAGCAAGAGCAAGAGCAAGGG
KT347051.1	Griffonia_physocarpa_4_KT347051.1	Griffonia_physocarpa_cyc1	GCCAGGAAGTTCTTTGATCTTCAAGACATGCTAGGGTTTGATAAAGCAAGTAGCACCCTCGAGTGGCTCTTCAACGAGTCGAAGAAAGCAATTAAAGATCTAGCTCGAAGTAAGAATAGCTCGAGTGCAGGTGGTGGGTGACGGTGGTGCCAATAGCTTCTCTTCCTCTTCTGAGAGTGATGAAGTGGTTTCAGGAATCAAGGAAATGATGATTCCCATGAAAAGTCACCGATGGGCTTTGATGC---AGCTGCCAAAGAGACGAAGCTGAAAAGGGCACAGAAGGATCAACCTGCTTGTGTAAGGGCAAAGAAGGAGTCAAGGGAAAAAGCAAGAGCAAGAGCAAGGG
KT346862.1	Lysiphyllum_cunninghamii_2_KT346862.1	Lysiphyllum_cunninghamii_cyc1	GCCAGGAAGTTCTTTGATCTTCAAGACATGCTAGGGTTTGATAAAGCAAGTAACACCCTAGAGTGGCTCTTCACCAAGTCGAAGAAAGCAATTAAAGATCTAGATCGAAGTAAGAATAGCTCAAGTGCAGGTGGAGGGCGGCGGTGGTGCCAAGAGCTTCTCTTCCTCTTCTGAGTGTGATGAAGTGGTTTCAGGGATCAAGAGAATGATGATTCCAGTGAAAAGTCATTGATGGGTTTTGATGCTGCTGCTAAAGAAAAAATCAAGCTGAAAAGGGCACAGAAGGATCAACCTGTTTATGTAGGGGCAAAGAAGGAGTCAAGGGAAAAAGCAAGAGCAAGAGCAAGGG
KT346863.1	Lysiphyllum_gilvum_1_KT346863.1	Lysiphyllum_gilvum_cyc1	GCCAGGAAGTTCTTTGATCTTCAAGACATGCTAGGGTTTGATAAAGCAAGTAACACCCTAGAGTGGCTCTTCACCAAGTCGAAGAAAGCAATTAAAGATCTAGATCGAAGTAAGAATAGCTCAAGTGCAGGTGGAGGGCGGCGGTGGTGCCAAGAGCTTCTCTTCCTCTTCTGAGTGTGATGAAGTGGTCTCAGGGATCAAGAGAACGATGATTCCAGTGAAAAGTCATTGATGGGTTTTGATGCTG---CTGCTAAAAAGATCAAGCTGAAAAGGGCACAGAAGGATCAACCTGTTTATGTAAGGGCAAAGAAGGAGTCAAGGGAAAAAGCAAGAGCAAGAGCAAGGG
KT346832.1	Phanera_aureifolia_1_KT346832.1	Phanera_aureifolia_cyc1	GCCAGGAAGTTCTTTGATCTTCAAGACATGCTAGGGTTTGATAAAGCAAGTAACACCCTAGAGTGGCTCTTCACCAAGTCGAAGAAAGCAATTAAAGATCTAGCTCGAAGTAAGAATAGCTCAAGTGCAGATGATGGGCGGCGGTGGTGCCAAGAGCTTCTCTTCCTCTTCTGAATGTGATGAAGTGGTTTCAGGGATCAAGAGAATGATGATTCCTATGAAAAGTCATTGATGGGTTTTGATGC---TGCTGCTAAAGAGAAGAAGCTGAAAAGGGCACAGAAGGATCAACCTGTTTGTGTAAGCGCAAAGAAGGAATCAAGGGAAAAAGCAAGAGCAAGAGCAAGGG
KT346830.1	Phanera_bidentata_3_KT346830.1	Phanera_bidentata_cyc1	GCCAGGAAGTTCTTTGATCCTCAAGACATGCTAGGGTTTGATAAAGCAAGTAACACCCTAGAGTGGCTCTTCACCAAGTCGAAGAAAGCAATTAAAGATCTAGCTCGAAGTAAGAATAGCTCAAGTGCAGGTGGTGGGCGGTGATGGTGCCAAGAGCTTCTCTTCCTCTTCTGAGTGTGATGAAGTGGTTTCAGGGATCAAGAGAATGATGATTCCTATGAAAAGTCATTGATGGGTTTTGACGC---TGCTGCTAAAGAGAAGAAGCTGAAAAGGGCACAGAAGGATCAACCTGTTTGTGTAAGGGCAAAGAAGGAATCAAGGGAAAAAGCAAGAGCAAGAGCAAGGG
KT346453.1	Piliostigma_malabaricum_1_KT346453.1	Piliostigma_malabaricum_cyc1_14	GCCAGGAAGTTCTTTGATCTCCAAGACATGCTAGGGTTTGATAAAGCAAGTAACACCCTCGAGTGGCTCTTCACCAAGTCGAAGAAAGCAATTAAAGATCTAGCTCGGAGTAAGAATAGTTCGAGTGCCGGTGGTCGGCGATAGCGGTGCCAAGAGGTTCTCTTCCTCTTCTGACTGTGATGAAGTGGTTTCAGGGATCAAGGGAATGATGATTCCAATGAAAAGTCATTGATGGGTTTTGATGCTG---CTGCTAAAGAGAAGAAGCAGAAAAGGGCACAGAAGGATCAACCTGTTTGTGTAAGAGCAAAGAAGGAGTCAAGGGAAAAAGCAAGAGCAAGAGCAAGGG
KT346617.1	Piliostigma_reticulatum_2_KT346617.1	Piliostigma_reticulatum_cyc1	GCCAGGAAGTTCTTTGATCTTCAAGACATGTTAGGGTTTGATAAAGCAAGTAACACCCTCGAGTGGCTCTTTACTAAGTCGAAGAAAACAATTAAAGATCTCGCTCGAGGTAAGAATAGCTTGAGTGCAGGTGGTGGGTGGCGGCGGTACCAAGAGCGTCTCTTCCTCTTCTGACTGTGATGAAGTTGTTTCAGGAATCAAGGGAATGATGATTCCAATGAAAAACCATTAATGGGTTTTGATGCTA---TTGCGAAGGAGAAGAAGCTGAAAAGGCCACAGAAGGATTTTCCTGTTTGTGTAAGGGCAAAGAAGGAGTCAAGGGAAAAAGCAAGAGCAAGAGCAAGGG
KT346633.1	Piliostigma_thonningii_2_KT346633.1	Piliostigma_thonningii_cyc1	GCCAGGAAGTTCTTTGATCTTCAAGACATGTTAGGGTTTGATAAAGCAAGTAACACCCTCGAGTGGCTCTTTACTAAGTCGAAGAAAGCAATTAAAGATCTCGCTCGAGGTAAGAATAGCTTGAGTGCAGGTGGTGGGTGGCGGCGGTACCAAGAGCGTCTCTTCCTCTTCTGACCGTGATGAAGTTGTTTCAGGAATCAAGGGAATGATGATTCCAATGAAAAACCATTAATGGGTTTTGATGCTA---TTGCGAAAGAGAAGAAGCTGAAAAGGCCACAGAAGGATTTTCCTGTTTGTGTAAGGGCAAAGAAGGAGTCAAGGGAAAAAGCAAGAGCAAGAGCAAGGG
KT346791.1	Schnella_erythrantha_1_KT346791.1	Schnella_erythrantha_cyc1	GCCAGGAAGTTCTTTGATCTTCAAGACATGCTAGGGTTTGATAAAGCAAGTAACACCCTAGAGTGGCTCTTCACTAAGTCGAAGAAAGCAATTAAAGATCTAGCTCGAAGCAAGAATAGCTCAAGTGCAGGTGGTGG-------TGGTGCCAAGAGCTTCTCTTCCTCTTCTGAGTCTGATGAAGTGGTTTCAGGGATCAAGAGAATGATGATTCCAATGAAAAGTCATTGATGGGCTTTGATGC---TGCTGCTAAAGAGAAGAAGCTGAAAGGGGCGCAGAAGGATCAACCTGTTTGCGTAAGGGCAAAGAAGGAGTCAAGGGAGAAAGCAAGAGCAAGAGCAAGGG
KT346877.1	Schnella_flexuosa_1_KT346877.1	Schnella_flexuosa_cyc1	GCCAGGAAGTTCTTTGATCTTCAAGACATGCTAGGGTTTGATAAAGCAAGTAACACCCTAGAATGGCTCTTCACCAAGTCGAAGAAAGCAATTAAAGATCTAGCTCGAAGTAAGAATAGCTCAAGTGCAGGTGGTGGGCGGCGGTGGTGCCAAGAGCTTCTCTTCCTCTTCCGATTGTGATGAAGTGCTTTCAGGGATCAAGAGAATGATGATTCCAATGAAAAGTCATTGACGGGTCTTGATACTG---CTGCAAAAGAGAAGAAGCTGAAAAGGGCACAGAAGGATCAACCTGTTTGTGTAAGGGCAAAGAAGGAGTCAAGGGAGAAAGCAAGAGCAAGAGCAAGGG
KT346793.1	Schnella_glabra_1_KT346793.1	Schnella_glabra_cyc1	GCCAGGAAGTTCTTTGATCTTCAAGACATGCTAGGGTTTGATAAAGCAAGTAACACCCTAGAGTGGCTCTTCACTAAGTCGAAGAAAGCAATTAAAGATCTAGCTCGAAGTAAGAACAGCTCAAGTGCAGGTGGTGGGCGGCGGTGGTGCCAAGAGCTTCTCTTCCTTTTCTGAGTGTGATGAAGTGGTTTCGGGGATCAAGAGAATGATGATTCTAATGAAAAGTCATTGATGGGTTTTGATGCTG---CGGCCAAGAAGATGAAGCTGAAAAGGGCACAGAAGGATCAACCCGTTTGTGTAAGGGCAAAGAAGGAGTCAAGGGAGAAAGCAAGAGCAAGAGCAAGGG
KT347053.1	Tylosema_fassoglense_1_KT347053.1	Tylosema_fassoglense_cyc1	GCAAGGAAGTTTTTTGATCTTCAAGACATGCTAGGGTTTGACAAAGCTAGTAACACCCTCGAGTGGCTCTTCACCAAGTCGAAGAAAGCAATTAAAGATCTAGCTCGAAGTAAGAATAGCTCAAGTGCAGGTGGTGGGTGACGGAGGTACCAAGAGCTTCTCTTCCTCTTCTGAATGTGATGAAGTGATTTCAGGTTTCAAGGGAATGATCATTCCAATGAGAAGTCATTGATGGTTTTTGATGCTG---CTGCTAAAGAGAAGAAGCTGAAAAGGGCACAGAAGGATCAACCTGTTTGTGTAAGGGCAAAGAAGGAGTCAAGGGAAAAAGCAAGAGCAAGAGCAAGGG
KT347062.1	Adenolobus_garipensis_5_KT347062.1	Adenolobus_garipensis_CYC2	GCCAGGAAGTTCTTTGATCTTCAAGACATGCTAGGGTTTGACAAAGCAAGTAACACCCTGGAGTGGCTCTTTACAAAGTCGAAGAAAGCAATTAAAGAGCTGGCTCGGAGAAAGAATAGCTCA-------------------------------AGCTTCACTTCCTCTTCTGACTGTGATGAAGTGGTTTCAGGGATCAAGGGAGTGATGATTCCAATGGAATGTCATTGATGGGTTTCGATGCTG---CTGCTAAAGAGAAGAAGCTGAAAAGGGCAAAGATGGATCAAGATGTTCGTGTGAGGGCAAAGAAGGAGTCAAGGGAAAAAGCAAGAGCAAGAGCAAGGG
KT347055.1	Adenolobus_pechuelii_2_KT347055.1	Adenolobus_pechuelii_CYC2_14	GCCAGGAAGTTCTTTGATCTTCAAGACATGCTAGGGTTTGACAAAGCAAGTAACACCCTGGAGTGGCTCTTTACAAAGTCGAAGAAAGCAATTAAAGAGCTGGCTCGGAGAAAGAATAGCTCA-------------------------------AGCTTCACTTCCTCTTCTGACTGCGATGAAGTGGTTTCAGGGATCAAGGGAATGATGATTCCAATGGAATGTCATTGATGGGTTTTGATGCTG---CTGCTAAAGAGAAGAAGCTGAAAAGGACAAAGATGGATCAAGATGTTCGTGTAAGGGCAAAGAAGGAGTCAAGGGAAAAAGCAAGAGCAAGAGCAAGGG
KT346656.1	Barklya_syringifolia_2_KT346656.1	Barklya_syringifolia_CYC2	GCCAGGAAGTTCTTTGATCTTCAGGACATGCTAGGGTTTGACAAAGCAAGTAGCACCCTCGACTGGCTCTTCACCAAGTCGAAGAAAGCAATTAAAGAGCTAGCTCGAAGTAAGAATAGCTCAAGCGCTGGTGGTGGT-GATGGCGGCACCAAAAGCTTCTCCTCGTCTTCTGAGTGTGATGAAGTGGTTTCAGGGATCAAGGGAATGATGATTCCAATGGAAAGTCATTGATGGGTTCTTTTGATGGAGCTGCTACAGACAAGAAGCTGAAAAGGCCACAGAAAGATCAAGCTGTTTGTGTAAGGGCAAAGAAGGAGTCAAGGGAAAAAGCAAGAGCAAGAGCAAGGG
KT346978.1	Bauhinia_aculeata_4_KT346978.1	Bauhinia_aculeata_CYC2_14	GCCAGGAAGTTCTTTGATCTTCAAGACATGCTAGGGTTTGACAAAGCTAGCAACACGCTCGACTGGCTTTTCACCAAGTCGAAGAAAGCAATTAAGGAGCTTGCTCGCAGCAAGAATAGCTCAAGCGCCGGTGGTGGGCGATGGCGGTGCCAAAAGCTTCTCTTCCTCTTCT------GATGAAGTGGTTTCAGGGATCAAGGGAATGATGATTCCAATGGAAAGTTATTGCCGGGTTTTGATAATGGAGCTGCTAAAGAGAAGAAGCTGAAAAGGGCACAGAAGGATCAAGCTGTTCGTGTAAGTGCAAAGAAGGAATCGAGGGAAAAAGCAAGAGCAAGAGCAAGGG
KT346674.1	Lasiobema_championii_6b_KT346674.1	Lasiobema_championii_CYC2_14	GCCAGGAAGTTCTTTGATCTTCAAGACATGCTAGGGTTTGACAAAGCAAGTAGCACCCTCGACTGGCTCTTTACCAAGTCGAAGAAAGCAATTAAAGAGCTAGCTCGAAGTAAGAATAGCTCAAGCGCTGGTGGTGG---ATGGCGGCACCAAAAGCTTCTCCTCCTCTTCTGAGTCTGATGAAGTGGTTTCAGGGATCAAGGGACTGATGATTCCAATGGAAAGTCATTGATGGGTTCTTTTGATGCAGCTGCTACAGACAAGAAGCTGAAAAGGCCACAGAAAGATCAATCTGTTTGTGTAAGGGCTAAGAAGGAGTCAAGGGAACAAGCAAGAGCAAGAGCAAGGG
KT346981.1	Bauhinia_corniculata_2_KT346981.1	Bauhinia_corniculata_CYC2_14	GCCAGGAAGTTCTTTGATCTTCAAGACATGCTAGGGTTTGACAAAGCTAGTAACACGCTCGACTGGCTCTTCACCAAGTCGAAGAAAGCAATTAAGGAGCTTGCTCGCAGCAAGAATAGCTCAAGCGCCGGTGGTGGGCGATGGCGGTGCCAAAAGCTTCTCTTCCTCTTCT------GATGAAGTGGTTTCGGGGATCAAGGGAATGATGATTCCAATGGAAAGTTATTGTCGGGTTTTGATAATGGAGCTGCTAAAGAGAAGAAGCTGAAAAGGGCACAGAAGGATCAAGCTGTTCGTGTAAGTGCAAAGAAGGAATCGAGGGAAAAAGCAAGAGCAAGAGCAAGGG
KT346948.1	Bauhinia_divaricata_2_KT346948.1	Bauhinia_divaricata_CYC2_14	GCCAGGAAGTTCTTTGATCTTCAAGACATGCTAGGGTTTGACAAAGCTAGCAACACGCTCGACTGGCTCTTCACCAAGTCGAAGAAAGCAATTAAGGAACTTGCTCGGAGCAAGAATAGCTCAAGCGCCGGTGGTGGGCGATGGCGGTGCCAAAAGTTTCTCTTCCTCTTCT------GATGAAGTGGTTTCAGGGATCAAGGGAATGATGATTCCAATGGAAAGTCATTAGCGGGTTTTGATGATGGAGCTGCTAAAGAGAAGAAGCTGAAAAGGGCACAGAAGGATCAAGCTGTTCGTGTAAGTGCAAAGAAGGAATCGAGGGAAAAAGCAAGAGCAAGAGCAAGGG
KT346992.1	Bauhinia_forficata_1_KT346992.1	Bauhinia_forficata_CYC2_14	GCCAGGAAGTTCTTTGATCTTCAAGACATGCTAGGGTTTGACAAAGCTAGCAACACGCTCGACTGGCTCTTCACCAAGTCGAAGAAAGCAATTAAGGAGCTTGCTCGCAGCAAGAATAGCTCAAGCGCCGGTGGTGGGCGATGGCGGTGCCAAAAGCTTCTCTTCCTCTTCT------GATGAAGTGGTTTCAGGGATCAAGGGAATGATGATTCCAATGGAAAGTTATTGCCGGGTTTTGATAATGGATCTGCTAAAGAGAAGAAGCTGAAAAGGGCACAGAAGGATCAAGCTGTTCGTGTAAGTGCAAAGAAGGAATCGAGGGAAAAAGCAAGAGCAAGAGCAAGGG
KT346969.1	Bauhinia_jenningsii_1_KT346969.1	Bauhinia_jenningsii_CYC2_14	GCCAGGAAGTTCTTTGATCTTCAAGACATGCTAGGGTTTGACAAAGCTAGCAACACGCTCGACTGGCTCTTCACCAAGTCGAAGAAAGCAATTAAGGAGCTTGCTCGGAGCAAGAATAGCTCAAGCGCCGGTGGTGGGCGATGGCGGTGCCAAAAGTTTCTCGTCCTCTTCT------GATGAAGTGGTTTCAGGTACCAAGGGAATGATGATTCCAATGGAAAGTCATTAGCGGGTTCTGATGATGGAGCTGCTAAAGAGAAGAAGCTGAAAAGGGCACCGAAGGATCAAGCTGTTCGTGTAAGTGCAAAGAAGGAATCGAGGGAAAAAGCAAGAGCAAGAGCAAGGG
KT346964.1	Bauhinia_lunarioides_2_KT346964.1	Bauhinia_lunarioides_CYC2_14	GCCAGGAAGTTCTTTGATCTTCAAGACATGCTAGGGTTTGACAAAGCTAGCAACACGCTCGACTGGCTCTTCACCAAGTCGAAGAAAGCAATTAAGGAGCTTGCTCGGAGCAAGAATAGCTCAAGCGCCGGTGGTGGGCGATGGCGGTGCCAAAAGTTTCTCTTCCTCTTCT------GATGAAGTGGTTTCAGGGATCAAGGGAATGATGATTCCAATGGAAAGTCATTAGCGGGTTTTGATGATGGAGCTGCTAAAGAGAAGAAGCTCAAAAGGGCACAGAAGGATCAAGCTGTTCGTGTAAGTGCAAAGAAGGAATCGAGGGAAAAAGCAAGAGCAAGAGC-----
KT346952.1	Bauhinia_macranthera_3_KT346952.1	Bauhinia_macranthera_CYC2_14	GCCAGGAAGTTCTTTGATCTTCAAGACATGCTAGGGTTTGACAAAGCTAGCAACACGCTCGACTGGCTCTTCACCAAGTCGAAGAAAGCAATTAAGGAGCTTGCTCGGAGCAAGCATAGCTCAAGCGCCGGTGGTGGGCGATGGCGGTGCCAAAAGTTTCTCTTCCTCTTCT------GATGAAGTGGTTTCAGGGATCAAGGGAATGATGATTCAAATGGAAAGTCATTAGCGGGTTTTGATGATGGAGCTGCTAAAGAGAAGAAGCTGAAAAGGGCACAGAAGGATCAAGCTGTTCGTGTAAGTGCAAAGAAGGAATCGAGGGAAAAAGCAAGAGCAAGAGCAAGGG
KT346994.1	Bauhinia_mollis_1_KT346994.1	Bauhinia_mollis_CYC2_14	GCCAGGAAGTTCTTTGATCTTCAAGACATGCTAGGGTTTGACAAAGCTAGCAACACGCTCGACTGGCTCTTCACCAAGTCGAAGAAAGCAATTAAGGAGCTTGCTCGCAGCAAGAATAGCTCAAGCGCCGGTGGTGGGCGATGGCGGTGCCAAAAGCTTCTCTTCCTCTTCT------GATGAAGTGGTTTCAGGGATCAAGGGAATGATGATTCCAATGGAAAGTTATTGCCCGGTTTTGATAATGGAGCTGCTAAAGAGAAGAAGCTGAAAAGGGCACAGAAGGATCAAGCTGCTCGTGTAAGTGCAAAGAAGGAATCGAGGGAAAAAGCAAGAGCAAGAGCAAGGG
KT347040.1	Bauhinia_petersiana_5_KT347040.1	Bauhinia_petersiana_CYC2_14	GCCAGGAAGTTCTTTGATCTTCAAGACATGCTAGGGTTTGACAAAGCGAGCAACACGCTCGACTGGCTCTTCACCAAGTCGAAGAAAGCAATTAGAGAGTTAGCTCGGAGCAAGAATAGCTCAAGCGCGGGAGGCTGGCGATGGCTGTGCCAAAAGCTTCTCTTTTTCTTCCG------ACGAAGTGGTTTCAGGGATCAAGGGAATGATGATTCCAATGGAAAGTCATTGACGGGTTTTGATGATGCAGCTGCTAAAGAGAAGAAGCTGAAAAGGGCACAGAAGGATCAAGCTGTTCGTATATGTGCAAAGAAGGAGTCAAGGGAAAAAGC-----------------
KT347029.1	Bauhinia_rufescens_1_KT347029.1	Bauhinia_rufescens_CYC2_14	GCCAGGAAGTTCTTTGATCTTCAAGACATGCTAGGGTTTGACAAAGCGAGCAACACGCTCGACTGGCTCTTCACCAAGTCGAAGAAAGCAATTAAGGAGCTCGCTCGGAGTAAGAATAGCTCAAGCGCGGGTGGCGG-------------CAAAAGCTTCTCTTCCTCTTCT------GATGAAGTGGTTTCAGGGATCAAGGGAATGATGATTCCAATGGAAAGTCATTGCCGGATTTTGATGATGAAGCTGCTAAAGAGAAGAAGCTGAAAAGGGCACAGAAGGATCAAGCTGTTCGTGAAAGTGCAAAGAAGGAGTCAAGGGAAAAAGCAAGAGCAAGAGCAAGGG
KT346922.1	Bauhinia_ungulata_1_KT346922.1	Bauhinia_ungulata_CYC2_14	GCCAGGAAGTTCTTTGATCTTCAAGACATGCTAGGGTTTGACAAAGCTAGCAACACGCTCGACTGGCTCTTCACCAAGTCGAAGAAAGCAATTAAGGAGCTTGCTCGAAGCAAGAATAGCTCAAGCGCCGGTGGTGGGCGATGGCTGTGCCAAAAGCTTCTCTTCCTCTTCT------GATGAAGTGGTTTCAGGGATCAAGGGAATGATGATTCCAATGGAAAGTCATTGCCGGGCTTTGATGATGGAGCTGCTAAAGACAAGAAGCTGAAAAGGGCACAGAAGGATCAAGCTGTTCGTGTAAGTGCAAAGAAGGAATCAAGGGAAAAAGCAAGAGCAAGAGCAAGGG
KT347034.1	Bauhinia_viridescens_1_KT347034.1	Bauhinia_viridescens_CYC2_14	GCCAGGAAGTTCTTTGATCTTCAAGACATGCTAGGGTTTGACAAAGCTAGCAACACGCTCGACTGGCTCTTCACCAAGTCGAAGAAAGCAATTAAGGAGCTTGCTCGGAGCAAGAATAGCTCAAGTGCGGGTGG----------CGGTGCCAAAAGCTTCTCTTCCTCCTCT------GATGAAGTGGTTTCAGGGATCAAGGGAATGATGATTCCAATGGAAAGTCATTGCCGGGTTTTGATGATGGAGCTGCAAAAGAGAAGAAGCTGAAAAGGACACAGAAGGATCAAGCTGTTCGTGTAAGTGCAAAGAAGGAGTCAAGGGAAAAAGCAAGAGCAAGAGCAAGGG
KT346904.1	Brenierea_insignis_8_KT346904.1	Brenierea_insignis_CYC2	GCCAGGAAGTTCTTTGATCTTCAAGACATGCTAGGGTTTGACAAAGCAAGCAACACCCTCGACTGGCTCTTCACCAAGTCGAAGAAAGCAATTAAAGAGCTAGCTCGAAGTAAGAATAGCTCAAGCGCGGGTGG----CGATGGCGGTGCCAAAAGCTTCTCTTCCTCTTCTGAGGGTGATGAAGTGGTTTCAGGGATCAAGGGAATGATGATTCCAATGGAAAGTCATTGACGGGTTTTGATGATGTAGCTGCTAAAGAGAAGAGGCTGAAAAGGCCACAGAAGGATCAATCTGTTCGTGTAAGTGCAAAGAAGGAGTCAAGGGAAAAAGCAAGAGCAAGAGCAAGGG
KT346775.1	Gigasiphon_macrosiphon_6_KT346775.1	Gigasiphon_macrosiphon_CYC2_13	GCCAGGAAGTTCTTTGATCTTCAAGACATGCTAGGGTTTGACAAAGCAAGTAGCACCCTCGACTGGCTCTTCACCAAGTCGAAGAAAGCAATTAAAGAGCTAGCTCGAAGTAAGAATAGCTCAAGCGCTGGTGGTGGGCGATGGCGGCTCCAAAAGCTTCTCCTCCTCTTCTGAGTGTGATGAAGTGGTTTCAGGGATCAAGGTAATGATGATTCAAATGGAAAGTCATTGATGGGTTTTGATGATGCAGCTGCTAAAGAGAAGAAGCTGAAAAGGTCACAGAAGGATCAAGCCGTTTGTGTAAGGGCAAAGAAGGAATCAAGGGAAAAAGCAAGAGCAAGAGCAAGGG
KT346636.1	Griffonia_physocarpa_1_KT346636.1	Griffonia_physocarpa_CYC2	GCCAGGAAGTTCTTTGATCTTCAAGACATGCTAGGGTTTGACAAAGCAAGTAATACCCTCGACTGGCTCTTCAGCAAGTCGAAGAAAGCAATTAAAGAGCTAGCTCGGAGTAAGAGTAGCTCAAGCGCTGGTGGCGGGCGGTGGTGGTGCCAGGAGCTCCTCTTCCTCTTCTGAGTGTGATGAAGTGGTTTCAGCAATCAAGGTAATGATGATTCGAATGGAAAGTCATTGATAGGTTCTTTTGATGCAGCTGCTAAAGAGAAGAAGCTGAAAAGGCCGCACAAAGAACAAGCTGTTTGTGTAAGGGCAAAGAAGGAGTCAAGGGAAAAAGCAAGAGCAAGAGCAAGGG
KT346747.1	Lysiphyllum_carronii_4_KT346747.1	Lysiphyllum_carronii_CYC2	GCAAGGAAGTTCTTTGATCTTCAAGACATGCTAGGGTTCGACAAAGCAAGTACCACCCTCGACTGGCTCTTCACCAAGTCGAAGAAAGCAATTAAAGAGCTAGCTCGAAGTAAGAATAGCTCACGCGCTGGTGGCGGGTGATGGCGGCACCAAAAGCTTCTCCTCCTCTTCTGAGTGTGATGAAGTGGTTTCAGGGATCAAGGGAATGATGATTCCAATGGAAAGTCATTGATGGGTTCTTTTGATGCAGCTGTTACAGACAAGAAGCTGAAAAGGCCACAGAAAGATCAAGATGTTTGTGTAAGGGCAAAGAAGGAGTCAAGGGAAAAAGCAAGAGCAAGAGCAAGGG
KT346741.1	Lysiphyllum_cunninghamii_1_KT346741.1	Lysiphyllum_cunninghamii_CYC2	GCAAGGAAGTTCTTTGATCTTCAAGACATGCTAGGGTTCGACAAAGCAAGTAGCACCCTCGACTGGCTCTTCACCAAGTCGAAGAAAGCAATTAAAGAGCTAGCTCGAAGTAAGAATAGCTCAAGCGCTGGTGGTGGTTGATGGCGGCACCAAAAGCTTCTCCTCCTCTTCTGAGTGTGATGAAGTGGTTTCAGGGATCAAGGGAATGATGATTCCAATGGAAAGTCATTGATCGGTTCTTTTGATGCAGCTGTTACAGACAAGAAGCTGAAAAGGCCACAGAAAGATCAAGCTGTTTGTGTAAGGGCAAAGAAGGAATCGAGGGAAAAAGCAAGAGCAAGAGCAAGGG
KT346700.1	Phanera_aureifolia_3_KT346700.1	Phanera_aureifolia_CYC2	GCCAGGAAGTTCTTTGATCTTCAAGACATGCTAGGGTTTGATAAAGCGAGTAACACCCTAGAGTGGCTCTTTACCAAGTCGAAGAAAGCAATTAAAGAGCTAGCTCGAAGTAAGAATAGCTCAAGCGCTGGTGGTGGGTGATGGCGGCACCAAAAGCTTCTCCTCCTCTTCTGAGTGTGATGAAGTGGTTTCAGGGATCAAGGGACTGATGATTCCAGTGGAAAGTCATTGATGGGTTCTTTTGATGCAGCCGCTACAGACAAGAAGCTGAAAAGGCCACAGAAAGATCAAGCTGTTTGTGTAAGGGCAAAGAAGGAGTCAAGGGAACAAGCAAGGGCAAGAGCAAGGG
KT346675.1	Phanera_bidentata_1_KT346675.1	Phanera_bidentata_CYC2	GCCAGGAAGTTCTTTGATCTTCAAGACATGCTAGGGTTTGACAAAGCAAGTAGCACCCTCGACTGGCTCTTTACCAAGTCGAAGAAAGCAATTAAAGAGCTAGCTCGAAGTAAGAATAGCTCAAGCGCTGGTGGTGG---ATGGCGGCACCAAAAGCTTCTCCTCCTCTTCTGAGTCTGATGAAGTGGTTTCAGGGATCAAGGGACTGATGATTCCAATGGAAAGTCATTGATGGGTTCTTTTGATGCAGCTGCTACAGACAAGAAGCTGAAAAGGCCACAGAAAGATCAATCTGTTTGTGTAAGGGCAAAGAAGGAGTCAAGGGAACAAGCAAGAGCAAGAGCAAGGG
KT347059.1	Piliostigma_reticulatum_1_KT347059.1	Piliostigma_reticulatum_CYC2	GCCAGGAAGTTCTTTGATCTTCAAGACATGCTAGGGTTTGACAAAGCAAGTAACACCCTCGACTGGCTCTTCACCAAGTCGAAGAAAGCAATTAAGGAGCTAGCTCGGAGTAAGAACAGCTCAAGCGCTGGTGGCGG----TGGCGGTGCCAAAAGCTTTTCCTCATCTTCTGACTGTGATGAAGTGGTTTCAGGAATCAAGGGAGTGATGATTCCAACGGAAAGTCATTAATGGGTTCTGATGACGCAGCTGGTAAAGACAAGAAGCTGAAGAGGCCACAGAAGGAACAAGCTGTTCGCGTGAGTGCAAAGAGGGAGTCGAGGGAAAAAGCAAGAGCAAGAGCAAGGG
KT347061.1	Piliostigma_thonningii_7_KT347061.1	Piliostigma_thonningii_CYC2	GCCAGGAAGTTCTTTGATCTTCAAGACATGCTAGGGTTTGACAAAGCAAGTAACACCCTCGACTGGCTCTTCACCAAGTCGAAGAAAGCAATTAAGGAGCTAGCTCGGAGTAAGAACAGCTCAAGCGCCGGTGGCGG----TGGCGGTGCCAAAAGCTTTTCCTCATCTTCTGACTGTGATGAAGTGGTTTCAGGGATCAAGGGAGTGATGATTCCAACGGAAAGTCATTAATGGGTTCTGATGACGCAGCTGGTAAAGACAAGAAGCTGAAGAGGCCACAGAAGGAACAAGCTGTTCGCGTGAGTGCAAAGAGGGAGTCGAGGGAAAAAGCAAGAGCAAGAGCAAGGG
KT346660.1	Schnella_erythrantha_5_KT346660.1	Schnella_erythrantha_CYC2	GCCAGGAAGTTCTTTGATCTTCAAGACATGCTAGGGTTTGACAAAGCAAGTAGCACCCTCGACTGGCTCTTCACCAAGTCGAAGAAAGCAATTAAAGAGCTAGCTCGAAGTAAGAATAGCTCAAGCGCTGGTGGTGG---ATGGCGGCACCAAAAGCTTCTCCTCCTCTTCTGAGTGTGATGAAGTGGTTTCAGGGATCAAGGGAATGATGATTCCAATGGAAAGTCATTGATGGGTTCTTTTGATGAAGCTGCTACGGACAAGAAGCTGAAAAGGCCACAGAAAGATCAAGCTGTTTGTGTAAGGGCAAAGAAGGAGTCAAGGGAAAAAGCAAGAGCAAGAGCAAGGG
KT346748.1	Schnella_flexuosa_2_KT346748.1	Schnella_flexuosa_CYC2	GCCAGGAAGTTCTTTGATCTTCAAGACATGTTAGGGTTTGACGAAGCAAGTAGCACCCTCGACTGGCTCTTCACCAAGTCGAAGAAAGCAATTAAAGAGCTAGTTCGAAGTAAGAATAGCTCAAGCGCTGGTGGTGGGTGATGGTGGCACCTACAGCTTCTCCTCCTCTTCTGAGGGTGATGAAGTGGTTTCAGGGGTCAAGGGAATGATGATTCCAATGGAAAGTCATTGAAGGGTTCTTTGGATGCAGCTGCTGCAGACAGGAAGCTGAAAAGGCCACAGAAAGATCAAACTGTTTGCGTAAGGGCAAAGAAGGAGTCAAGGGAAAAAGCAAGAGCAAGAGCAAGGG
KT346752.1	Schnella_herrerae_3_KT346752.1	Schnella_herrerae_CYC2	GCCAGGAAGTTCTTTGATCTTCAAGACATGCTAGGGTTTGACAAAGCAAGTAGCACCCTCGACTGGCTCTTCACCAAGTCGAAGAAAGCAATTAAAGAGCTAGCTCGAAGTAAGAATAGCTCAAGCGCTGGTGGTGGGTGATGGTGGCACCAACAGCTTCTCCTCCTCTTCTGAGGGTGATGAAGTGGTTTCAGGGATCAAGGGAATGATGATTCCAATGGAAAGTCATTGAAGGGTTCTTTGGATGCAGCTGCTGCAGACAAGAAGCTGAAAAGGCCACAGAAAGATCAAACTGTTTGCGTAAGGGCAAAGAAGGAGTCAAGGGAAAAAGCAAGAGCAAGAGCAAGGG
KT346772.1	Tylosema_fassoglense_5_KT346772.1	Tylosema_fassoglense_CYC2	---AGGAAGTTCTTTGATCTTCAAGACATGCTAGGGTTTGACAAAGCAAGTACCACCCCCGACTGGCTCTTCACCAAGTCAAAGAAAGCAATTAAAGAGCTAGCTCGAAGTAAGAATAGCTCGAGCGCTGGTGGTGGGTGATGGCGGCACCAAAAGCTTCTCCTCTTCTTCTGAGTGCGATGAAGTGATTTCTGGGATCAAGGGAATGATGATTCCAATGGAAAGACAGTGATGGGTTTTGATGATGCAGCTGCTAAAGATAAGAAGCTGAAAAGGCCACAGAAGGATGAAGCTGTTTGTGTAAGGGCAAAGAAGGAGTCAAGGGAAAAAGCAAGAGCAAGAGCAAGGG
KT346495.1	Bauhinia_tomentosa_cyc1_14_KT346495.1	Bauhinia_tomentosa_cyc1_14	GCCAGGAAGTTCTTTGATCTTCAAGACATGCTAGGGTTTGATAAAGCAAGTAACACCCTCGAGTGGCTCTTCACCAAGTCGAAGAAAGCAATTAAAGATCTAGCTAGGAGTAAGAATAGCTCGAGTGCCGGTGGAGGtgGCGATGGCGGTGCTAAGAGCTTCTCTTCCTCTTCTGACTTTGATGAAGTGGTTTCAGGGATCAaccaagttggctacatggatattgtgccaaacctaaaAGGGAATGATGATTCAAATGAAAAGTCATTGAAGGGTTTTGATGCTG---CTGCTAAAGAGAAGAAGCAGAAAAGGGCACAGAAGGAtgtTCAACCTGTTTGTGTAAGGGCAAAGAAGGAGTCAAGGGAAAAAGCAAGAGCAAGAGCAAGGG
KT346640.1	Cercis_canadensis_1_KT346640.1	Cercis_canadensis__7	GCCAGGAAGTTCTTTGATCTTCAAGACATGCTAGGGTTTGACAAAGCAAGCAACACCCTCGAGTGGCTCCTCACCAAGTCGAAGAAAGCAATTAAAGAGCTAGCTCGAAGTAAGAATAGCTCAAGTGCGGGTGGTGGT-GATGGCGGTGCCAAAAGCTTCTCTTCCTCTTCTGAGTGTGATGAAGTGGTTTCAGGGATGAAGGGAATGATGATTCGAATGAAAAGTCATTGATGGGTTTTGATGCTG---CTGCTAAAGAGAAGAAGCTGAAAAGGCCACAGAAGGATCAAGCTGTTTGTGTAAGGGCAAAGAAGGAGTCAAGGGAAAAAGCAAGAGCAAGAGCAAGGG
KT346646.1	Cercis_chinensis_1_KT346646.1	Cercis_chinensis__7	GCCAGGAAGTTCTTTGATCTTCAAGACATGCTAGGGTTTGACAAAGCAAGCAACACCCTCGAGTGGCTCCTCACCAAGTCGAAGAAAGCAATTAAAGAGCTAGCTCGAAGTAAGAATAGCTCAAGTGCGGGTGGTGGT-GATGGCGGTGCCAAAAGCTTCTCTTCCTCTTCTGAGTGTGATGAAGTGGTTTCAGGGATCAAGGGAATGATGATTCGAATGAAAAGTCATTGATGGGTTTTGATGCTG---CTGCTAAAGAGAAGAAGCTGAAAAGACCACAGAAGGATCAAGCTGTTTGTGTAAGGGCAAAGAAGGAGTCAAGGGAAAAAGCAAGAGCAAGAGCAAGGG
KT346651.1	Cercis_occidentalis_1_KT346651.1	Cercis_occidentalis__7	GCCAGGAAGTTCTTTGATCTTCAAGACATGCTAGGGTTTGACAAAGCAAGCAACACCCTCGAGTGGCTCCTCACCAAGTCGAAGAAAGCAATTAAAGAGCTAGCTCGAAGTAAGAATAGCTCAAGTGCGGGTGGTGGT-GATGGCGGTGCCAAAAGCTTCTCTTCCTCTTCTGAGTGTGATGAAGTGGTTTCAGGGATCAAGGGAATGATGATTCGAATGAAAAGTCATTGATGGGTTTTGATGCTG---CTGCTAAAGAGAAGAAGCTGAAAAGGCCACAGAAGGATCAAGCTGTTTGTGTAAGGGCAAAGAAGGAGTCAAGGGAAAAAGCAAGAGCAAGAGCAAGGG
Cerca190S17002	Cercis_canadensis_from_genome_sequence	cerca.Cerca190S17002__7	GCCAGGAAGTTCTTTGATCTTCAAGACATGCTAGGGTTTGACAAAGCAAGCAACACCCTCGAGTGGCTCCTCACCAAGTCGAAGAAAGCAATTAAAGAGCTAGCTCGAAGTAAGAATAGCTCAAGTGCGGGTGGTGGT-GATGGCGGTGCCAAAAGCTTCTCTTCCTCTTCTGAGTGTGATGAAGTGGTTTCAGGGATGAAGGGAATGATGATTCGAATGAAAAGTCATTGATGGGTTTTGATGCTG---CTGCTAAAGAGAAGAAGCTGAAAAGGCCACAGAAGGATCAAGCTGTTTGTGTAAGGGCAAAGAAGGAGTCAAGGGAAAAAGCAAGAGCAAGAGCAAGGG
AY225846.1	Dussia_macroprophyllata_AY225846.1	Dussia_macroprophyllata	----GCAAGTTCTTTGATCTTCAAGACATGCTAGGGTTTGACAAGGCCAGCAACACCCTTGAGTGGCTCTTCACCAAGTCCAAGAAAGCAATCAAAGAGCTAGCTCGAAGCAAGAACAGCAGCAG----------------TGGCGGTGGCAAGAGCTTCTCCTCCTCTTCGGAGTGT---GAAGTGGTTTCAGGGATCAAcaaccaagtcGCCACTGATactccaaacctacaagggttaGATTCAAATGACAAGTCATTGATGGCTGCTGCAGATGATGCCGCCAAAGAGAGGAAGTTGAAAAGGGCACAGAAGGA---ACCTGCTAGTATTCGGGCAAAGatgAAGGAGTCAAGGGAAAAA-------------------
AY225810.1	Ceratonia_oreothauma_12	Ceratonia_oreothauma_12	-CCCGTAAGTTCTTTGATCTTCAAGACATGCTAGGGTTCGACAAAGCCAGCAATACCCTTGAGTGGCTCTTCACCAAGTCCAAGAAAGCAATTAAAGAGCTAACTCGAACCAAGAACAGCAGCAGCA----------------ATGGCGCCAAGAGCTTCTCCTCCTCTTCTGAGTGCGAAGAAGTGGTTTCAGGAATCAAccaaGTCACTGATgttattccaaacctacatgagttagataaaGATTCGAATGACAAGTCATT---------------TGTTGGTACTAGAGAGAGAAAGCTGAAAAGGACACAGAAGGA---AGCTGTTTGTGTTTGGGCAAAGaagAAGGAGTCAAGGGAAAA--------------------
