# Supplementary material for: Cercis: A Non-polyploid Genomic Relic Within the Generally Polyploid Legume Family
Source: Front Plant Sci. 2019 Apr 11;10:345. doi: 10.3389/fpls.2019.00345 (PMC6499179; doi:10.3389/fpls.2019.00345)
Supplement: TABLE S4 — Sequences for legume matK genes, and chromosome counts for legume species, with modal chromosome counts per genus. [file Table_4.xlsx]

## Sheet: caption and notes
Frontiers name	Data Sheet name	Original name	Contents
Table 4.XLSX	Data Sheet SD09	ST04_legume_matK_matrix_and_counts_v05.xlsx	Sequences for legume matK genes, and chromosome counts for legume species, with modal chromosome counts per genus.
The matK sequences in this worksheet come from:
Supplemental Data: Data File A. The aligned matK DNA sequence matrix of 3,744 legume sequences and 100 outgroup taxa spanning core Eudicots. Nexus format.
filename "A_LPWG_matK2016_aligned_matrix.nex"
at https://datadryad.org/resource/doi:10.5061/dryad.61pd6
supporting data for paper:
LPWG / The Legume Phylogenetic Working Group. A new subfamily classification of the Leguminosae based on a taxonomically comprehensive phylogeny. (2017) TAXON 66 (1): 44–77.
Chromosome counts were retrieved from http://ccdb.tau.ac.il on 2018-09-07 using the query:
http://ccdb.tau.ac.il/services/countsPartial/?majorGroup=Leguminosae&format=csv
The counts come from a larger spreadsheet maintained by S. Cannon: chrom_counts_ccdb_v03.xlsx
The species in this spreadsheet are a subset of a larger spreadsheet that includes additional papilionoid legumes:
spreadsheet maintained by S. Cannon: legume_MatK_matrix_and_counts_v##.xlsx

## Sheet: all matk
order in genus	1N chrom. mode	measure-ments at mode	missing	genus	species	voucher from LPWG file A_LPWG_matK2016_aligned_matrix.nex.txt
1	13	1	1	Abarema	centriflora	Steinbach 538 KX374504	---------------------------------------------------------------------------------------------------------------------------------------------------------------------------------------------------------------------------------------------------------------------------------------------------------------------------------------------------------------------------------------------------------------…
2	13	1	1	Abarema	gallorum	Grimes 3338 KX374508	---------------------------------------------------------------------------------------------------------------------------------------------------------------------------------------------------------------------------------------------------------------------------------------------------------------------------------------------------------------------------------------------------------------…
3	13	1	1	Abarema	limae	Iganci 261 KX374512	---------------------------------------------------------------------------------------------------------------------------------------------------------------------------------------------------------------------------------------------------------------------------------------------------------------------------------------------------------------------------------------------------------------…
4	13	1	1	Abarema	macradenia	Garramed 1478 KX374513	---------------------------------------------------------------------------------------------------------------------------------------------------------------------------------------------------------------------------------------------------------------------------------------------------------------------------------------------------------------------------------------------------------------…
5	13	1	1	Abarema	zollerana	Bredlone 35280 KX374515	---------------------------------------------------------------------------------------------------------------------------------------------------------------------------------------------------------------------------------------------------------------------------------------------------------------------------------------------------------------------------------------------------------------…
6	13	1	2	Abarema	adenophora	Dexter 6993 KY046011	atg---------------------------------------------------------gaggaattt---------caa---------gtctatttagaa---ctagatagatctcgtcaacatgac------ttcctatacccacttatttttcgggagtatctttttgcactt------gcttacgatcat------ggt------------tta------aat------------agt---------------tcc------attttg---------gtg------------------caa---aat---cta------ggttatgac------aataaa------tct------agtttactaattgtaaaacgttta---attact------…
7	13	1	2	Abarema	barbouriane	Iganci 847 KY046003	atg---------------------------------------------------------gaggaattt---------caa---------gtatatttagaa---ctagatagatctcgtcaacatgac------ttcctatatccacttatttttcgggagtatctttttgcactt------gcttacgatcat------ggt------------tta------aat------------agt---------------tcc------attttg---------gtg------------------caa---aat---cta------ggttatgac------aataaa------tct------agtttactaattgtaaaacgttta---attact------…
8	13	1	2	Abarema	barnebyana	Neves 1209 KY045993	atg---------------------------------------------------------gaggaattt---------caa---------gtatatttagaa---ctagatagatctcgtcaacatgac------ttcctatacccacttatttttcgggagtatctttttgcactt------gcttacgatcat------ggt------------tta------aat------------agt---------------tcc------attttt---------gtg------------------caa---aat---cta------ggttatgac------aataaa------tct------agtttactaattgtaaaacgttta---attact------…
9	13	1	2	Abarema	cochleata	Queiroz 13915 KY045943	atg---------------------------------------------------------gaggaattt---------caa---------gtatatttagaa---ctagatagatctcgtcaacatgac------ttcctatacccacttatttttcgggagtatctttttgcactt------gcttacgatcat------ggt------------tta------aat------------agt---------------tcc------attttg---------gtg------------------caa---aat---cta------ggttatgac------aataaa------tct------agtttactaattgtaaaacgttta---attact------…
10	13	1	2	Abarema	cochliacarpos	Queiroz 15538 KX302288	atg---------------------------------------------------------gaggaattt---------caa---------gtatatttagaa---ctagatagatctcgtcaacatgac------ttcctatacccacttatttttcgggagtatatttttgcactt------gcttacgatcat------ggt------------tta------aat------------agt---------------tcc------attttg---------gtg------------------caa---aat---cta------ggttatgac------aataaa------tct------agtttactaattgtaaaacgttta---attact------…
11	13	1	2	Abarema	filamentosa	Queiroz 13749 KY045944	atg---------------------------------------------------------gaggaattt---------caa---------gtatatttagaa---ctagatagatctcgtcaacatgac------ttcctatacccacttatttttcgggagtatctttttgcactt------gcttacgatcat------ggt------------tta------aat------------agt---------------tcc------attttg---------gtg------------------caa---aat---cta------ggttatgac------aataaa------tct------agtttactaattgtaaaacgttta---attact------…
12	13	1	2	Abarema	floribunda	Iganci 863 KY046007	atg---------------------------------------------------------gaggaattt---------caa---------gtatatttagaa---ctagatagatctcgtcaacatgac------ttcctatatccacttatttttcgggagtatctttttgcactt------gcttacgatcat------ggt------------tta------aat------------agt---------------tcc------attttg---------gtg------------------caa---aat---cta------ggttatgac------aataaa------tct------agtttactaattgtaaaacgttta---attact------…
13	13	1	2	Abarema	jupunba	Iganci 849 KY046001	atg---------------------------------------------------------gaggaattt---------caa---------gtatatttagaa---ctagatagatctcgtcaacatgac------ttcctatatccacttatttttcgggagtatctttttgcactt------gcttacgatcat------ggt------------tta------aat------------agt---------------tcc------attttg---------gtg------------------caa---aat---cta------ggttatgac------aataaa------tct------agtttactaattgtaaaacgttta---attact------…
14	13	1	2	Abarema	laeta	Queiroz 15722 KY045990	atg---------------------------------------------------------gaggaattt---------caa---------gtatatttagaa---ctagatagatctcgtcaacatgac------ttcctatacccacttatttttcgggagtatctttttgcactt------gcttacgatcat------ggt------------tta------aat------------agt---------------tcc------attttg---------gtg------------------caa---aat---cta------ggttatgac------aataaa------tct------agtttactaattgtaaaacgttta---attact------…
15	13	1	2	Abarema	langsdorfii	Iganci sn KX374510	atg---------------------------------------------------------gaggaattt---------caa---------gtatatttagaa---ctagatagatctcgtcaacatgac------ttcctatacccacttatttttcgggagtatctttttgcactt------gcttacgatcat------ggt------------tta------aat------------agt---------------tcc------attttg---------gtg------------------caa---aat---cta------ggttatgac------aataaa------tct------agtttactaattgtaaaacgttta---attact------…
16	13	1	2	Abarema	leucophylla	Morim 566 KY046005	atg---------------------------------------------------------gaggaattt---------caa---------gtatatttagaa---ctagatagatctcgtcaacatgac------ttcctatacccacttatttttcgggagtatctttttgcactt------gcttacgatcat------ggt------------tta------aat------------agt---------------tcc------attttg---------gtg------------------caa---aat---cta------ggttatgac------aataaa------tct------agtttactaattgtaaaacgttta---attact------…
17	13	1	2	Abarema	mataybifloia	Bonadeu 243 KY046006	atg---------------------------------------------------------gaggaattt---------caa---------gtatatttagaa---ctagatagatctcgtcaacatgac------ttcctatacccacttatttttcgggagtatctttttgcactt------gcttacgatcat------ggt------------tta------aat------------agt---------------tcc------attttg---------gtg------------------caa---aat---cta------ggttatgac------aataaa------tct------agtttactaattgtaaaacgttta---attact------…
18	13	1	2	Abarema	microcalyx	Iganci 844 KY046008	atg---------------------------------------------------------gaggaattt---------caa---------gtatatttagaa---ctagatagatctcgtcaacatgac------ttcctatacccacttatttttcgggagtatctttttgcactt------gcttacgatcat------ggt------------tta------aat------------agt---------------tcc------attttg---------gtg------------------caa---aat---cta------ggttatgac------aataaa------tct------agtttactaattgtaaaacgttta---attact------…
19	13	1	2	Abarema	piresii	Queiroz 13911 KY045945	atg---------------------------------------------------------gaggaattt---------caa---------gtctatttagaa---ctagatagatctcgtcaacatgac------ttcctatacccacttatttttcgggagtatctttttgcactt------gcttacgatcat------ggt------------tta------aat------------agt---------------tcc------attttg---------gtg------------------caa---aat---cta------ggttatgac------aataaa------tct------agtttactaattgtaaaacgttta---attact------…
20	13	1	2	Abarema	turbinata	Neves 1764 KY046023	atg---------------------------------------------------------gaggaattt---------caa---------gtatatttagaa---ctagatagatctcgtcaacatgac------ttcctatacccacttatttttcgggagtatctttttgcactt------gcttacgatcat------ggt------------tta------aat------------agt---------------tcc------attttg---------gtg------------------caa---aat---cta------ggttatgac------aataaa------tct------agtttactaattgtaaaacgttta---attact------…
21	13	1	2	Abarema	villosa	van den Berg 1354 KY045946	atg---------------------------------------------------------gaggaattt---------caa---------gtatatttagaa---ctagatagatctcgtcaacatgac------ttcctatacccacttatttttcgggagtatctttttgcactt------gcttacgatcat------ggt------------tta------aat------------agt---------------tcc------attttg---------gtg------------------caa---aat---cta------ggttatgac------aataaa------tct------agtttactaattgtaaaacgttta---attact------…
22	13	1	3	Abarema	brachystachya	Lima 7438 KX374503	---------------------------------------------------------------------------------------------------------------------------------------------------------------------------------------------------------------------------------------------------------------------------------------------------------------------------------------------------------------------------------------------------------------…
1	11	12	0	Abrus	precatorius	Hu 1136 AF142705	atg---------------------------------------------------------gaggaatat---------caa---------gtatatttagaa---ctaaatagatctcgccatcaggac------ttcctatatccacttatttttcgggagtatatttatggactc------acttatggtcat------gat------------tta------aat------------aga---------------tcc------attttt---------ata------------------gaa---aat---gtg------ggttatgac------aataaa------tct------agtttactaattgtaaaacgttta---attact------…
2	11	12	659	Abrus	pulchellus	cantoniensis KC846902	???---------------------------------------------------------?????????---------???---------????????????---????????????????????????------??????????????????????????????????????????------????????????------???------------???------???------------???---------------???------??????---------???------------------???---???---???------?????????------??????------???------????????????????????????---??????------…
3	11	12	762	Abrus	mollis	Toyama KYUM2301 AB925256	???---------------------------------------------------------?????????---------???---------????????????---????????????????????????------??????????????????????????????????????????------????????????------???------------???------???------------???---------------???------??????---------???------------------???---???---???------?????????------??????------???------????????????????????????---??????------…
1	13	336	0	Acacia	baileyana	van der Bank 57 JX517809	---------------------------------------------------------------------------------------------------------------------------------------------------------------------------------------------------------------------------------------------------------------------------------------------------------------------------------------------------------------------------------------------------------------…
2	13	336	0	Acacia	cambagei	Tomlinson sn JX850060	---------------------------------------------------------------------------------------------------------------------------------------------------------------------------------------------------------------------------------------------------------------------------------------------------------------------------------------------------------------------------------------------------------------…
3	13	336	0	Acacia	cyclops	Bezeng 68 JQ412187	---------------------------------------------------------------------------------------------------------------------------------------------------------------------------------------------------------------------------------------------------------------------------------------------------------------------------------------------------------------------------------------------------------------…
4	13	336	0	Acacia	podalyriifolia	Maurin 1898 JX970902	---------------------------------------------------------------------------------------------------------------------------------------------------------------------------------------------------------------------------------------------------------------------------------------------------------------------------------------------------------------------------------------------------------------…
5	13	336	1	Acacia	auriculiformis	JRAbbott 23682 GU134998	---------------------------------------------------------------------------------------------------------------------------------------------------------------------------------------------------------------------------------------------------------------------------------------------------------------------------------------------------------------------------------------------------------------…
6	13	336	2	Acacia	alata	Miller 870 AF523084	atg---------------------------------------------------------gaggaattt---------caa---------gtatatttagaa---ctagatagatctcgtcaacatgac------ttcctatacccacttatttttcgggagtatatttttgcactt------gcttacgatcat------ggt------------tta------aat------------agt---------------tcc------attttg---------gtg------------------caa---aat---cta------ggttatgac------aagaaa------tct------agtttactaattgtaaaacgttta---attact------…
7	13	336	2	Acacia	ampliceps	Miller 583 AF523074	atg---------------------------------------------------------gaggaattt---------caa---------gtatatttagga---ctagatagatctcgtcaacatgac------ttcctatacccacttatttttcgggagtatatttttgcactt------gcttacgatcat------ggt------------tta------aat------------agt---------------tcc------attttg---------gtg------------------caa---aat---cta------ggttatgac------aagaaa------tct------agtttactaattgtaaaacgttta---attact------…
8	13	336	2	Acacia	assimilis	Nevill KPPN01 KC013712	---------------------------------------------------------------------------------------------------------------------------------------------------------------------------------------------------------------------------------------------------------------------------------------------------------------------------------------------------------------------------------------------------------------…
9	13	336	2	Acacia	aulacophylla	Nevill KPPN64 KC013761	---------------------------------------------------------------------------------------------------------------------------------------------------------------------------------------------------------------------------------------------------------------------------------------------------------------------------------------------------------------------------------------------------------------…
10	13	336	2	Acacia	bakeri	Guymer 1076420416 KM894854	---------------------------------------------------------------------------------------------------------------------------------------------------------------------------------------------------------------------------------------------------------------------------------------------------------------------------------------------------------------------------------------------------------------…
11	13	336	2	Acacia	bancroftii	Miller 586 AF274156	atg---------------------------------------------------------gaggaatct---------caa---------gtatatttagaa---ctagatagatctcgtcaacatgac------ttcctatacccacttatttttcgggagtatatttttgcactt------gcttacgatcat------ggt------------tta------aat------------agt---------------tcc------attttg---------gtg------------------caa---gat---cta------ggttatgac------aataaa------tct------agtttactaattgtaaaacgttta---attact------…
12	13	336	2	Acacia	calcicola	Miller 605 AF274220	atg---------------------------------------------------------gaggaattt---------caa---------gtatatttagaa---ctagatagatctcgtcaacatgac------ttcctatacccacttatttttcgggagtatatttttgcactt------gcttacgatcat------ggt------------tta------aat------------agt---------------tcc------attttg---------gtg------------------caa---aat---cta------ggttatgac------aataaa------tct------agtttactaattgtaaaacgttta---attact------…
13	13	336	2	Acacia	disparrima	Guymer 1076418235 KM894481	---------------------------------------------------------------------------------------------------------------------------------------------------------------------------------------------------------------------------------------------------------------------------------------------------------------------------------------------------------------------------------------------------------------…
14	13	336	2	Acacia	elata	Miller 610 AF274149	atg---------------------------------------------------------gaggaattt---------caa---------gtatatttagaa---ctagatagatctcgtcaacatgac------ttcctatacccacttatttttcgggaatatatttttgcactt------gcttacgatcat------ggt------------tta------aat------------agt---------------tcc------attttg---------gtg------------------caa---gat---cta------ggttatgac------aataaa------tct------agtttactaattgtaaaacgttta---attact------…
15	13	336	2	Acacia	fasciculifera	Miller sn AF274154	atg---------------------------------------------------------gaggaattt---------caa---------gtatatttagaa---ctagatagatctcgtcaacatggc------ttcctatacccacttatttttcgggagtatatttttgcactt------gcttacgatcat------ggt------------tta------aat------------agt---------------tcc------attttg---------gtg------------------caa---aat---cta------ggttatgac------aataaa------tct------agtttactaattgtaaaacgttta---attact------…
16	13	336	2	Acacia	harpophylla	Guymer 129308698 KM894642	---------------------------------------------------------------------------------------------------------------------------------------------------------------------------------------------------------------------------------------------------------------------------------------------------------------------------------------------------------------------------------------------------------------…
17	13	336	2	Acacia	jibberdingensis	Nevill KPPN92 KC013780	---------------------------------------------------------------------------------------------------------------------------------------------------------------------------------------------------------------------------------------------------------------------------------------------------------------------------------------------------------------------------------------------------------------…
18	13	336	2	Acacia	leiocalyx	MIller 727 AF274216	atg---------------------------------------------------------gaggaattt---------caa---------gtatatttagaa---ctagatagatctcgtcaacatgac------ttcctatacccacttatttttcgggagtatatttttgcactt------gcttacgatcat------ggt------------tta------aat------------agt---------------tcc------attttg---------gtg------------------caa---aat---cta------ggttatgac------aataaa------tct------agtttactaattgtaaaacgttta---attact------…
19	13	336	2	Acacia	leucoclada	argentifolia Miller 731 AF274212	atg---------------------------------------------------------gaggaattt---------caa---------gtatatttagaa---ctagatagatctcgtcaacatgac------ttcctatacccacttatttttcgggagtatatttttgcactt------gcttacgatcat------ggt------------tta------aat------------agt---------------tcc------attttg---------gtg------------------caa---gat---cta------ggttatgac------aataaa------tct------agtttactaattgtaaaacgttta---attact------…
20	13	336	2	Acacia	ligulata	Miller 732 AF274155	atg---------------------------------------------------------gaggaattt---------caa---------gtatatttagga---ctagatagatctcgtcaacatgac------ttcctatacccacttatttttcgggagtatatttttgcactt------gcttacgatcat------ggt------------tta------aat------------agt---------------tcc------attttg---------gtg------------------caa---aat---cta------ggttatgac------aagaaa------tct------agtttactaattgtaaaacgttta---attact------…
21	13	336	2	Acacia	longifolia	Miller 739 AF523086	atg---------------------------------------------------------gaggaattt---------caa---------gtatatttagaa---ctagatagatctcgtcaacatgac------ttcctatacccacttatttttcgggagtatatttttgcactt------gcttacgatcat------ggt------------tta------aat------------agt---------------tcc------attttg---------gtg------------------cac---aat---cta------ggttatgac------aataaa------tct------agtttactaattgtaaaacgttta---attact------…
22	13	336	2	Acacia	lycopodifolia	Australian National Botanic Garden 8311158 DQ371879	atg---------------------------------------------------------gaggaattt---------caa---------gtatatttagaa---ctagatagatctcgtcaacatgac------ttcctatacccacttatttttcgggagtatatttttgcactt------gcttacgatcat------ggt------------tta------aat------------agt---------------tcc------attttg---------gtg------------------caa---aat---tta------ggttatgac------aagaaa------tct------agtttactaattgtaaaacgttta---attact------…
23	13	336	2	Acacia	lysiphloia	Australian Tree Seed Centre 13769 AF274151	atg---------------------------------------------------------gaggaattt---------caa---------gtatatttagaa---ctagatagatctcgtcaacatgac------ttcctatacccacttatttttcgggagtatatttttgcactt------gcttacgatcat------ggt------------tta------aat------------agt---------------tcc------attttg---------gtg------------------caa---aat---cta------ggttatgac------aataaa------tct------agtttcctaattgtaaaacgttta---attact------…
24	13	336	2	Acacia	mearnsii	Gomez-Acevedo 16 HM020723	atg---------------------------------------------------------gaggaattt---------caa---------gtatatttagaa---ctagatagatctcgtcaacatgac------ttcctatacccacttatttttcgggagtatatttttgcactt------gcttacgatcat------ggt------------tta------aat------------agt---------------tcc------attttg---------gtg------------------caa---gat---cta------ggttatgac------aataaa------tct------agtttactaattgtaaaacgttta---attact------…
25	13	336	2	Acacia	melanoxylon	Miller 748 AF274166	atg---------------------------------------------------------gaggaattt---------caa---------gtatatttagaa---ctagatagatctcgtcaacatgac------ttcctatacccacttatttttcgggagtatatttttgcactt------gcttacgatcat------ggt------------tta------aat------------agt---------------tcc------attttg---------gtg------------------caa---aat---cta------ggttatgac------aataaa------tct------agtttactaattgtaaaacgttta---attact------…
26	13	336	2	Acacia	monticola	Australian Tree Seed Centre 14609 AF274152	atg---------------------------------------------------------gaggaatct---------caa---------gtatatttagaa---ctagatagatctcgtcaacatgac------ttcctatacccacttatttttcgggagtatatttttgcactt------gcttacgatcat------ggt------------tta------aat------------agt---------------tcc------attttg---------gtg------------------caa---aat---cta------ggttatgac------aataaa------tct------agtttcctaattgtaaaacgttta---attact------…
27	13	336	2	Acacia	nuperrima	Australian Tree Seed Centre 16722 AF274164	atg---------------------------------------------------------gaggaattt---------caa---------gtatatttagaa---ctagatagatctcgtcaacacgac------ttcctatacccacttatttttcgggagtatatttttgcactt------gcttacgatcat------ggt------------tta------aac------------agt---------------tcc------attttg---------gtg------------------caa---aat---cta------ggttatgac------aataaa------tct------agtttactaattgtaaaacgttta---attact------…
28	13	336	2	Acacia	papyrocarpa	Miller 776 AF274153	atg---------------------------------------------------------gaggaatct---------caa---------gtatatttagaa---ctagatagatctcgtcaacatgac------ttcctatacccacttatttttcgggagtatatttttgcactt------gcttacgatcat------ggt------------tta------aat------------agt---------------tcc------attttg---------gtg------------------caa---aat---cga------ggttatgac------aataaa------tct------agtttactaattgtaaaacgttta---attact------…
29	13	336	2	Acacia	parramattensis	Miller 778 AF274150	atg---------------------------------------------------------gaggaattt---------caa---------gtatatttagaa---ctagatagatctcgtcaacatgac------ttcctatacccacttatttttcgggagtatatttttgcactt------gcttacgatcat------ggt------------tta------aat------------agt---------------tcc------attttg---------gtg------------------caa---gat---cta------ggttatgac------aataaa------tct------agtttactaattgtaaaacgttta---attact------…
30	13	336	2	Acacia	penninervis	Australian Tree Seed Centre 15592 AF274159	atg---------------------------------------------------------gaggaattt---------caa---------gtatatttagaa---ctagatagatctcgtcaacatgac------ttcctatacccacttatttttcgggagtatatttttgcactt------gcttacgatcat------ggt------------tta------aat------------agt---------------tcc------attttg---------gtg------------------caa---gat---cta------ggttatgac------aaaaaa------tct------agtttactaattgtaaaacgttta---attact------…
31	13	336	2	Acacia	retivenea	Australian Tree Seed Centre 13841 AF274224	atg---------------------------------------------------------gaggaattt---------caa---------gtatatttagaa---ctagatagatctcgtcaacatgac------ttcctatacccacttatttttcgggagtatatttttgcactt------gcttacgatcat------ggt------------tta------aat------------agt---------------tcc------attttg---------gtc------------------caa---aat---cta------ggttatgac------aataaa------tct------agtttactaattgtaaaacgttta---attact------…
32	13	336	2	Acacia	rossei	Australian National Botanic Garden 7902341 AF274162	atg---------------------------------------------------------gaggaattt---------caa---------gtatatttagaa---ctagatagatctcgtcaacatgat------ttcctatacccacttatttttcgggagtatatttttgcactt------gcttacgatcat------ggt------------tta------aat------------agt---------------tcc------attttg---------gtg------------------caa---aat---cta------ggttatgac------aataaa------tct------agtttactaattgtaaaacgttta---attact------…
33	13	336	2	Acacia	saligna	Gomez-Acevedo 5 HM020727	atg---------------------------------------------------------gaggaattt---------caa---------gtatatttagaa---ctagatagatctcgtcaacatgac------ttcctatacccacttatttttcgggagtatatttttgcactt------gcttacgatcat------ggt------------tta------aat------------agt---------------tcc------attttg---------gtg------------------caa---aat---cta------ggttatgac------aataaa------tct------agtttactaattgtaaaacgttta---attact------…
34	13	336	2	Acacia	siculiformis	Australian National Botanic Garden 615705 AF274163	atg---------------------------------------------------------gaggaatct---------caa---------gtatatttagaa---ctagatagatctcgtcaacatgac------ttcctatacccactgatttttcgggagtatatttttgcactt------gcttacgatcat------ggt------------tta------aat------------agt---------------tcc------attttg---------gtg------------------caa---aat---cta------ggttatgac------aataaa------tct------agtttactaattgtaaaacgttta---attact------…
35	13	336	2	Acacia	suaveolens	Miller 835 AF274221	atg---------------------------------------------------------gaggaatct---------caa---------gtatatttagaa---ctagatagatctcgtcaacatgac------ttcctatacccacttatttttcgggagtatatttttgcactt------gcttacgatcat------ggt------------tta------aat------------agt---------------tcc------attttg---------gtg------------------caa---aat---cta------ggttatgac------aataaa------tct------agtttactaattgtaaaacgttta---attact------…
36	13	336	2	Acacia	translucens	Australian Tree Seed Centre 14681 AF274165	atg---------------------------------------------------------gaggaattt---------caa---------gtatatttagaa---ctagatagatctcgtcaacacgac------tttctatacccacttatttttcgggagtatatttttgcactt------gcttacgatcat------ggt------------tta------aat------------agt---------------tcc------attttg---------gtg------------------caa---aat------------------------------------------------------ctagttgtaaaacgttta---attact------…
37	13	336	2	Acacia	victoriae	Miller 855 AF274226	atg---------------------------------------------------------gaggaattt---------caa---------gtatatttagaa---ctagataaatctcgtcaacatgac------ttcctatacccacttatttttcgggagtatatttttgcactt------gcttacgatcat------ggt------------tta------aat------------agg---------------tcc------attttg---------gtg------------------caa---aat---cta------ggttatgac------aataaa------tct------agtttactaattgtaaaacgttta---attact------…
38	13	336	3	Acacia	adoxa	Miller 873 AF523076	atg---------------------------------------------------------gaggaattt---------caa---------gtatatttagaa---ctagatagatctcgtcaacatgac------ttcctatacccacttatttttcgggagtatatttttgcactt------gcttacgatcat------ggt------------tta------aat------------agt---------------tcc------attttg---------gtg------------------caa---aat---tta------ggttatgac------aagaaa------tct------agtttactaattgtaaaacgttta---attact------…
39	13	336	3	Acacia	aulacocarpa	Australian Tree Seed Centre 13865 AF274214	atg---------------------------------------------------------gaggaattt---------caa---------gtatatttagaa---ctagatagatctcgtcaacacgac------ttcctatacccacttatttttcgggagtatatttttgcactt------gcttacgatcat------ggt------------tta------aat------------agt---------------tcc------attttg---------gtg------------------caa---aat---cta------ggttatgac------aataaa------tct------agtttactaattgtaaaacgttta---attact------…
40	13	336	3	Acacia	glaucoptera	Australian Tree Seed Centre 15473 AF274217	atg---------------------------------------------------------gaggaattt---------caa---------gtatatttagaa---ctagatagatctcgtcaacatgac------ttcctatacccacttatttttcgggagtatatttttgcactt------gcttacgatcat------ggt------------tta------aat------------agt---------------tcc------agtttg---------gtg------------------caa---aat---cta------ggttatgac------aataaa------tct------agtttactaattgtaaaacgttta---atcact------…
41	13	336	3	Acacia	maidenii	Guymer 1076420435 KM894773	---------------------------------------------------------------------------------------------------------------------------------------------------------------------------------------------------------------------------------------------------------------------------------------------------------------------------------------------------------------------------------------------------------------…
42	13	336	3	Acacia	oshanesii	Guymer 1076420368 KM894869	---------------------------------------------------------------------------------------------------------------------------------------------------------------------------------------------------------------------------------------------------------------------------------------------------------------------------------------------------------------------------------------------------------------…
43	13	336	3	Acacia	platycarpa	Miller 875 AF274223	atg---------------------------------------------------------gaggaattt---------caa---------gtatatttagaa---ctagatagatctcgtcaacatgac------ttcctatacccacttatttttcgggagtatatttttgcactt------gcttacgatcat------ggt------------tta------aat------------agt---------------tct------attttg---------gtg------------------caa---aat---cta------ggttatgac------aataaa------tct------agtttactaattgtaaaacgttta---attact------…
44	13	336	3	Acacia	ramulosa	Nevill KPPN20 KC013731	---------------------------------------------------------------------------------------------------------------------------------------------------------------------------------------------------------------------------------------------------------------------------------------------------------------------------------------------------------------------------------------------------------------…
45	13	336	4	Acacia	colei	Miller 871 AF274215	atg---------------------------------------------------------gaggaattt---------caa---------gtatatttagaa---ctagatagatctcgtcaacatgac------ttcctatacccacttatttttcgggagtatatttttgcactt------gcttacgatcat------ggt------------tta------aat------------agt---------------tcc------attttg---------gtg------------------caa---aat---cta------ggttatgac------aataaa------tct------agtttcctaattgtaaaacgttta---attact------…
46	13	336	4	Acacia	confusa	Ouyang 37 KF531953	---------------------------------------------------------------------------------------------------------------------------------------------------------------------------------------------------------------------------------------------------------------------------------------------------------------------------------------------------------------------------------------------------------------…
47	13	336	4	Acacia	coriacea	coriacea Miller 627 AY180923	atg---------------------------------------------------------gaggaattt---------caa---------gtatatttagaa---ctagatagatctcgtcaacatgac------ttcctatacccacttatttttcgggagtatattttttcactt------gcttacgatcat------ggt------------tta------aat------------agt---------------tcc------attttg---------gtg------------------caa---aat---cta------ggttatgac------aataaa------tct------agtttactaattgtaaaacgttta---attact------…
48	13	336	4	Acacia	cultriformis	MIller 630 AF274219	atg---------------------------------------------------------gaggaattt---------caa---------gtatatttagaa---ctagatagatctagtcaacatgac------ttcctatacccacttatttttcgggagtatatttttgcactt------gcttacgatcat------ggt------------tta------aat------------agt---------------tcc------attttg---------gtg------------------caa---gat---cta------ggttatgac------aataaa------tct------agtttactaattgtaaaacgttta---attact------…
49	13	336	4	Acacia	karina	Nevill KPPN84 KC013774	---------------------------------------------------------------------------------------------------------------------------------------------------------------------------------------------------------------------------------------------------------------------------------------------------------------------------------------------------------------------------------------------------------------…
50	13	336	4	Acacia	microbotrya	Miller 751 AF274157	atg---------------------------------------------------------gaggaattt---------caa---------gtatatttagcc---ctatatagatctcgtcaacatgac------ttcctatacccacttatttttcgggagtatatttttgcactt------gct?acgatcat------ggt------------tta------aat------------agt---------------tcc------attttg---------gtg------------------caa---gat---cta------gg?tatgac------aataaa------tct------agttcactaattgtaaaacgttta---attact------…
51	13	336	4	Acacia	notabilis	Australian National Botanic Garden 8210199 AF274158	atg---------------------------------------------------------gaggaattt---------caa---------gtatatttagaa---ctagatagatctcgtcaacatgac------ttcctatacccacttatttttcgggagtatatttttgcactt------gcttacgatcat------ggt------------tta------aat------------agt---------------tcc------attttg---------gtg------------------caa---gat---cta------ggttatgac------aataaa------tct------agtttactaattgtaaaacgttta---attact------…
52	13	336	4	Acacia	sibina	Nevill KPPN29 KC013740	---------------------------------------------------------------------------------------------------------------------------------------------------------------------------------------------------------------------------------------------------------------------------------------------------------------------------------------------------------------------------------------------------------------…
53	13	336	4	Acacia	spectabilis	Australian Tree Seed Centre 12057 AF274213	atg---------------------------------------------------------gaggaattt---------caa---------gtatatttagaa---ctagatagatctcgtcaacatgac------ttcctatacccacttatttttcgggagtatattt?tgcactt------gcttccgatcat------ggt------------tta------aat------------agt---------------tcc------attttg---------gtg------------------caa---gat---?ta------ggttatgac------aataaa------tct------agtttactaattgtaaaacgttta---attact------…
54	13	336	4	Acacia	tetragonophylla	Nevill KPPN09 KC013720	---------------------------------------------------------------------------------------------------------------------------------------------------------------------------------------------------------------------------------------------------------------------------------------------------------------------------------------------------------------------------------------------------------------…
55	13	336	4	Acacia	umbraculiformis	Nevill KPPN39 KC013750	---------------------------------------------------------------------------------------------------------------------------------------------------------------------------------------------------------------------------------------------------------------------------------------------------------------------------------------------------------------------------------------------------------------…
56	13	336	5	Acacia	binervata	Australian Tree Seed Centre 16245 AF274218	atg---------------------------------------------------------gaggaattt---------caa---------gtatatttagaa---ctagatagatctcgtcaacatgac------ttcctatacccacttatttttcgggagtatatttttgcactt------gcttacgatcat------ggt------------tta------aat------------agt---------------tcc------attttg---------gtg------------------caa---gat---cta------ggttatgac------aataaa------tct------agtttactaattgtaaaacgttta---attact------…
57	13	336	5	Acacia	myrtifolia	Miller 2002 AF274160	atg---------------------------------------------------------gaggaattt---------cca---------gtatatttagaa---ctagatagatctcgtcaacatgac------ttcctatacccacttatttttcgggagtatatttttgcactt------gcttacgatcat------ggt------------tta------aat------------agt---------------tcc------att?tg---------gtg------------------caa---aat---gta------ggttatgac------aagaaa------tct------agtttactaattgtaaaacgttta---attact------…
58	13	336	5	Acacia	spinescens	Murphy 246 AF523082	atg---------------------------------------------------------gaggaattt---------caa---------gtatatttagga---ctagatagatctcgtcaacatgac------ttcctatacccactgatttttcgggagtatatttttgcactt------gcttacgatcat------ggt------------tta------aat------------agt---------------tcc------attttg---------gtg------------------cac---aat---cta------ggttatgac------aagaaa------tct------agtttactaattgtaaaacgttta---attact------…
59	13	336	6	Acacia	woodmaniorum	Nevill KPPN73 KC013766	---------------------------------------------------------------------------------------------------------------------------------------------------------------------------------------------------------------------------------------------------------------------------------------------------------------------------------------------------------------------------------------------------------------…
60	13	336	7	Acacia	tumida	Miller 872 AF523111	atg---------------------------------------------------------gaggaattt---------caa---------gtatatttagaa---ctagatagatctcgtcaacatgac------ttcctatacccacttatttttcgggagtatatttttgcactt------gcttacgatcat------ggt------------tta------aat------------agt---------------tcc------attttg---------gtg------------------caa---aat---gta------ggttatgac------aataaa------tct------agtttcctaattgtaaaacgttta---attacct-----…
1	#N/A	#N/A	0	Acaciella	villosa	Hughes 2635 KX302289	atg---------------------------------------------------------gaggaattt---------caa---------gtatatttagaa---ctagatagatctcgtcaacatgac------ttcctatacccacttatttttcgggagtatatttatgcactt------gcttacgatcat------ggt------------tta------aat------------agt---------------tcc------attttg---------gtg------------------caa---aat---cta------ggttatgac------aataaa------tat------agtttactaattgtaaaacgttta---attact------…
2	#N/A	#N/A	2	Acaciella	angustissima	Baker 15732 EU025882	atg---------------------------------------------------------gaggaattt---------caa---------gtatatttagaa---ctagatagatctcgtcaacatgac------ttcctatacccacttatttttcgggagtatatttatgcactt------gcttacgatcat------ggt------------tta------aat------------agt---------------tcc------attttg---------gtg------------------caa---aat---cta------ggttatgac------aataaa------tat------agtttactaattgtaaaacgttta---attact------…
3	#N/A	#N/A	2	Acaciella	tequilana	Seigler 1206 EU812044	atg---------------------------------------------------------gaggaattt---------caa---------gtatatttagaa---ctagatagatctcgtcaacatgac------ttcctatacccacttatttttcgggagtatatttatgcactt------gcttacgatcat------ggt------------tta------aat------------agt---------------tcc------attttg---------gtg------------------caa---aat---cta------ggttatgac------aataaa------tat------agtttactaattgtaaaacgttta---attact------…
4	#N/A	#N/A	3	Acaciella	glauca	Miller 1113 EU812042	atg---------------------------------------------------------gaggaattt---------caa---------gtatatttagaa---ctagatagatctcgtcaacatgac------ttcctatacccacttatttttcgggagtatatttatgcactt------gcttacgatcat------ggt------------tta------aat------------agt---------------tcc------attttg---------gtg------------------caa---aat---cta------ggttatgac------aataaa------tat------agtttactaattgtaaaacgttta---attact------…
1	7	10	0	Acmispon	americanus	Wojciechowski 707 AF142729	atg---------------------------------------------------------gaggaatat---------cag---------ttatatttggaa---ctagatagatatcgtcaacaggac------ttcctatacccacttgtttttcacgaatatatttatggactc------gcttatagtcat------gat------------tta------aat------------aga---------------tcg------attttt---------gta------------------gaa---aat---ata------ggttatgat------aaaaaa------tat------agtttactaattgtaaaacgttta---attact------…
2	7	10	0	Acmispon	grandiflorus	Wojciechowski 885 HQ293019	atg---------------------------------------------------------gaggaatat---------cgg---------ttatatttggaa---ctagatagatatcgtcaacaggac------ttcctatacccacttgtttttcacgaatatatttatggactc------gcttatagtcat------gat------------tta------aat------------aga---------------tcg------attttt---------gta------------------gaa---aat---ata------ggttatgat------aataaa------tat------agtttactaattgtaaaacgttta---attact------…
3	7	10	0	Acmispon	rigidus	Wojciechowski 156 JQ619988	atg---------------------------------------------------------gaggaatat---------cag---------ttatatttggaa---ctagatagatatcgtcaacaggac------ttcctatacccacttgtttttcacgaatatatttatggactc------gcttatagtcat------gat------------tta------aat------------aga---------------tcg------attttt---------gta------------------gaa---aat---ata------ggttatgat------aataaa------tat------agtttactaattgtaaaacgttta---attact------…
1	9	5	0	Acosmium	diffusissimum	Cardoso 2676 JX124415	atg---------------------------------------------------------aaagaatat---------cca---------atatatttagaa---ctagatagatctcgccaacagaac------ttcttatacccacttatttttcgggagtatatttatggactc------gcctatggtcat------gat------------tta------agtataaat------cga---------------tcc------attttg---------gtg------------------gaa---aat---gtg------gattatgat------aagaaa------tct------agtttactaattgtaaaacgttta---attatt------…
2	9	5	0	Acosmium	lentiscifolium	Cardoso 2216 JX124417	atg---------------------------------------------------------aaagaatat---------caa---------atatatttagaa---ctagatagatctcgccaacagaac------ttcttatacccacttatttttcgggagtatatttatggactc------gcctatggtcat------gat------------tta------agtataaat------cga---------------tcc------attttg---------gtg------------------gaa---aat---gtg------gattatgat------aagaaa------tct------agtttactaattgtaaaacgttta---attact------…
3	9	5	34	Acosmium	cardenasii	Silva 1175 JX124414	atg---------------------------------------------------------aaagaatat---------cca---------atatatttagaa---ctagatagatctcgccaacagaac------ttcttatacccacttatttttcgggagtatatttatggactc------gcctatggtcat------gat------------tta------agtaaaaat------cga---------------tcc------attttg---------gtg------------------gaa---aat---gtg------gattatgat------aagaaa------tct------agtttactaattgtaaaacgttta---attatt------…
1	12	3	2	Acrocarpus	fraxinifolius	Manos 1416 EU361843	atg---------------------------------------------------------gaggaattt---------caa---------gtatatttagaa---ctagatagatctcgccaacatgac------ttcctgtacccacttatttttcgggagtatatttatgcactt------gcttatgatcat------ggt------------tta------aat------------agc---------------tcc------attttg---------gcg------------------gaa---aat---cta------ggttatgac------aataaa------tct------agtttactaattgtaaaacgttta---attact------…
1	13	8	2	Adenanthera	pavonina	Ambriansyah & Arifin AA295 KX302290	atg---------------------------------------------------------gaggaattt---------caa---------gtatatttagaa---ctagctagatctcgtcaacatgac------ttcctatacccacttatttttcgggagtatatttatgcactt------gcttacgatcat------ggt------------tta------aat------------agc---------------tcc------attttg---------gtg------------------gaa---aat---cta------ggttatgac------aataaa------tct------agtttactaattgtaaaacgttta---attact------…
2	13	8	3	Adenanthera	malayana	Lum BT_0095962065 KJ708796	---------------------------------------------------------------------------------------------------------------------------------------------------------------------------------------------------------------------------------------------------------------------------------------------------------------------------------------------------------------------------------------------------------------…
1	26	70	0	Adenocarpus	complicatus	Wink 1 KY046183	atg---------------------------------------------------------gaggaatat---------caa---------gtatatttcgaa---ctagatatatctcgccaacagcac------ttcctatacccactcatttttcgggagtatatttatgggctc------gcttatggtcat------gat------------ttt------aat------------gga---------------tct------attttt---------tcg------------------gaa---aat---tta------gattatgac------aataaa------tct------agtttactaattgtaaaacgttta---attact------…
2	26	70	77	Adenocarpus	artemisiifolius	Tahiri sn KT824627	atg---------------------------------------------------------gaggaatat---------caa---------gtatatttagaa---ctagatatatctcgccaacagcac------ttcctatatccactcatttttcgggagtatatttatggactc------gcttatggtcat------gat------------ttt------aat------------gga---------------tct------attttt---------tcg------------------gaa---aat---gta------gattatgacaatgacaataaa------tct------agtttactaattgtaaaacgttta---attact------…
1	11	2	886	Adenodolichos	bussei	Robinson 6064 KX213142	???---------------------------------------------------------?????????---------???---------????????????---????????????????????????------??????????????????????????????????????????------????????????------???------------------------------------------------------???------??????---------???------------------???---???---???------?????????------??????------???------????????????????????????---??????------…
1	14	2	0	Adenolobus	garipensis	Leister 246 EU361844	------------------------------------------------------------------------------caa---------gtatatttagaa---atatatagatctcggcaacatgac------ttcctatacccacttatctttcgggaatatatttatgcactt------gcttatgatcat------ggg------------tta------aat------------agc---------------tcc------attttg---------gtg------------------gaa---aat---gta------gattatgac------aataaa------tct------agtttactaattgtaaaacgttta---attact------…
2	14	2	0	Adenolobus	pechuelii	Oliver 6527 EU361845	atg---------------------------------------------------------gaggaattt---------caa---------gtatatttaKaa---Mtatatagatttcggcaacatgac------ttcctatacccacttatctttcgggaatatatttatgcactt------gcttatgatcat------ggg------------tta------aat------------agc---------------tcc------attttg---------gtg------------------gaa---aat---gta------gattatgac------aataaa------tct------agtttactaattgtaaaacgttta---attact------…
1	#N/A	#N/A	0	Adenopodia	spicata	Botha 25 JX517808	---------------------------------------------------------------------------------------------------------------------------------------------------------------------------------------------------------------------------------------------------------------------------------------------------------------------------------------------------------------------------------------------------------------…
2	#N/A	#N/A	1	Adenopodia	scelerata	Jongkind 10602 KX302292	atg---------------------------------------------------------gaggaattt---------caa---------gtatatttagaa---ttagatagatctcgtcaacatgac------ttcctatacccacttatttttcgggagtatatttatgcactt------gcttacgatcat------ggt------------tta------aat------------agt---------------tcc------attttg---------gtg------------------caa---aat---cta------ggttatgac------aataaa------tct------agtttactaattgtaaaacgttta---attact------…
3	#N/A	#N/A	3	Adenopodia	patens	Sandoval MS00343 KX302291	------------------------------------------------------------------------------------------------------------------------------------------------------------------------------------------------------------------------------------------------------------------------------------------------------------------------------------------------------------------------------?taattgtaaaacgttta---attact------…
1	10	46	0	Adesmia	bicolor	Simpson 10XII041 JN835375	atg---------------------------------------------------------gaggaatat---------caa---------atatatttagaa---atccatggatcttgccaagaaaac------ttcctatacccacttagttttcaggagtatatttatggactt------gcctatggtcat------gat------------tta------aatagaaaa------gta---------------tcc------attttg---------gtg------------------gaa---aat---gtg------gattgtgat------aagaaa------tat------agtttactaattgtaaaacgttta---attact------…
2	10	46	0	Adesmia	candida	Simpson 26XI081 JN835374	atg---------------------------------------------------------gaggaatat---------caa---------atatatttagaa---atccatggatgttgccaagaaaac------ttcctatacccacttagttttcaggagtatatttatggactt------gcctatggtcat------gat------------tta------aatagaaaa------gta---------------tcc------attttg---------gtg------------------gaa---aat---gtg------gattctgat------aagaaa------tat------agtttactaattgtaaaacgttta---attact------…
3	10	46	0	Adesmia	corymbosa	Simpson 22XI081 JN835373	atg---------------------------------------------------------gaggaatat---------caa---------atatatttagaa---atccatggatcttgccaagaaaac------ttcctatacccacttagttttcaggagtatatttatggactt------gcctatggtcat------gat------------tta------aatagaaaa------gta---------------tcc------attttg---------gtg------------------gaa---aat---gtg------gattctgat------aagaaa------tat------agtttactaattgtaaaacgttta---attact------…
4	10	46	0	Adesmia	fuentesii	Grandjot sn JN835377	atg---------------------------------------------------------gaggaatat---------caa---------atatatttagaa---atcgatggatcttgccaagaaaac------ttcctatacccacttagttttcaggagtatatttatggactt------gcctcgggtcat------gat------------tta------aatagaaaa------gta---------------tcc------attttg---------gtg------------------gaa---aat---gtg------gattctgat------aagaaa------tat------agtttactaattgtaaaacgttta---attact------…
5	10	46	0	Adesmia	grandiflora	Simpson 29XI085 JN835372	atg---------------------------------------------------------gaggaatat---------caa---------atatatttagaa---atccatggatcttgccaagaaaac------ttcctatacccacttagttttcaggagtatatttatggactt------gcctatggtcat------gat------------tta------aatagaaaa------gta---------------tcc------attttg---------gtg------------------gaa---aat---gtg------gattctgat------aagaaa------tat------agtttactaattgtaaaacgttta---attact------…
6	10	46	0	Adesmia	latifolia	Simpson 10XII044 JN835376	atg---------------------------------------------------------gaggaatat---------caa---------atatatttagaa---atccatggatcttgccaagaaaac------ttcctatacccacttagttttcaggagtatatttatggactt------gcctatggtcat------gat------------tta------aatagaaaa------gta---------------tcc------attttg---------gtg------------------gaa---aat---gtg------gattgtgat------aagaaa------tat------agtttactaattgtaaaacgttta---attact------…
7	10	46	0	Adesmia	longiseta	Simpson 13XI082 JN835371	atg---------------------------------------------------------gaggaatat---------caa---------atatatttagaa---atccatggatcttgccaagaaaac------ttcctatacccacttagttttcaggagtatatttatggactg------gcctatggtcat------gat------------tta------aatagaaaa------gta---------------tcc------attttg---------gtg------------------gaa---aat---gtg------gattctgat------aagaaa------tat------agtttactaattgtaaaacgttta---attact------…
8	10	46	0	Adesmia	salicornioides	Benjamini 550 JN835370	atg---------------------------------------------------------gaggaatat---------caa---------atatatttagaa---atcgatggatcttgccaagaaaac------ttcctatacccacttagttttcaggagtatatttatggactt------gcctatggtcat------gat------------tta------aatagaaaa------gta---------------tcc------attttg---------gtg------------------gaa---aat---gtg------gattctgat------aagaaa------tat------agtttactaattgtaaaacgttta---attact------…
9	10	46	10	Adesmia	ciliata	Iganci 808 KX906574	atg---------------------------------------------------------gaggaatat---------caa---------atatatttagaa---atccatggatcttgccaagaaaac------ttcctatacccacttagttttcaggagtatatttatggactt------gcctatggtcat------gat------------tta------aatagaaaa------gta---------------tcc------attttg---------gtg------------------gaa---act---gtg------gattctgat------aagaaa------tat------agtttactaattgtaaaacgttta---attact------…
10	10	46	10	Adesmia	paranensis	Iganci 777 KX906578	atg---------------------------------------------------------gaggaatat---------caa---------atatatttagaa---atccatggatcttgccaagaaaac------ttcctatacccacttagttttcaggagtatatttatggactt------gcctatggtcat------gat------------tta------aatagaaaa------gta---------------tcc------attttg---------gtg------------------gaa---act---gtg------gattctgat------aagaaa------tat------agtttactaattgtaaaacgttta---attact------…
11	10	46	11	Adesmia	psoraleoides	Iganci 771 KX906580	atg---------------------------------------------------------gaggaatat---------caa---------atatatttagaa---atccatggatcttgccaagaaaac------ttcctatacccacttagttttcaggagtatatttatggactt------gcctatggtcat------gat------------tta------aatagaaaa------gta---------------tcc------attttg---------gtg------------------gaa---act---gtg------gattctgat------aagaaa------tat------agtttactaattgtaaaacgttta---attact------…
12	10	46	11	Adesmia	reitziana	Iganci 651 KX906587	atg---------------------------------------------------------gaggaatat---------caa---------atatatttagaa---atccatggatcttgccaagaaaac------ttcctatacccacttagttttcaggagtatatttatggactt------gcctatggtcat------gat------------tta------aatagaaaa------gta---------------tcc------attttg---------gtg------------------gaa---act---gtg------gattctgat------aagaaa------tat------agtttactaattgtaaaacgttta---attact------…
13	10	46	11	Adesmia	tristis	Iganci 779 KX906589	atg---------------------------------------------------------gaggaatat---------caa---------atatatttagaa---atccatggatcttgccaagaaaac------ttcctatacccacttagttttcaggagtatatttatggactt------gcctatggtcat------gat------------tta------aatagaaaa------gta---------------tcc------attttg---------gtg------------------gaa---acg---gtg------gattctgat------aagaaa------tat------agtttactaattgtaaaacgttta---attact------…
14	10	46	24	Adesmia	lanata	Lavin 8256 AF270863	atg---------------------------------------------------------gaggaatat---------caa---------atatatttagaa---atcgatggatcttgccaagaaaac------ttcctatacccacttagttttcaggagtatatttatggactt------gcctatggtcat------gat------------tta------aatagaaaa------gta---------------tcc------attttg---------gtg------------------gaa---aat---gtg------gattctgat------aagaaa------tat------agtttactaattgtaaaacgttta---attact------…
15	10	46	24	Adesmia	volckmanii	Lavin 8245 AF142690	atg---------------------------------------------------------gaggaatat---------caa---------atatatttagaa---atccatggatctggccaagaaaac------ttcctatacccacttagttttcaggagtatatttatggactg------gcctatggtcat------gat------------tta------aatagaaaa------gta---------------tcc------attttg---------gtg------------------gaa---aat---gtg------gattctgat------aagaaa------tat------agtttactaattgtaaaacgttta---attact------…
16	10	46	28	Adesmia	arillata	Iganci 592 KX906595	atg---------------------------------------------------------gaggaatat---------caa---------atatatttagaa---atccatggatcttgccaagaaaac------ttcctatacccacttagttttcaggagtatatttatggactt------gcctatggtcat------gat------------tta------aatagaaaa------gta---------------tcc------attttg---------gtg------------------gaa---act---gtg------gattctgat------aagaaa------tat------agtttactaattgtaaaacgttta---attact------…
17	10	46	40	Adesmia	rocinhensis	Iganci 625 KX906601	atg---------------------------------------------------------gaggaatat---------caa---------atatatttagaa---atccatggatcttgccaagaaaac------ttcctatacccacttagttttcaggagtatatttatggactt------gcctatggtcat------gat------------tta------aatagaaaa------gta---------------tcc------attttg---------gtg------------------gaa---act---gtg------gattctgat------aagaaa------tat------agtttactaattgtaaaacgttta---attact------…
18	10	46	53	Adesmia	punctata	Iganci 760 KX906584	???---------------------------------------------------------?????????---------???---------????????????---??????????cttgccaa?aaaac------ttc?tatacccacttagttttcaggagtatatt?atggactt------gcctatggtcat------gat------------tta------aatagaaaa------gta---------------tcc------attttg---------gtg------------------gaa---aat---gtg------gattgtgat------?a?aaa------tat------a?tttactaattgtaaaacgttta---attact------…
1	#N/A	#N/A	0	Aenictophyton	reconditum	Fryxell 4500 KX792910	atg---------------------------------------------------------gaggaatat---------caa---------gtatatttagaa---ctagatagattccgccaacaggac------ttcctatacccacttatttttcgggagtatatttatggactc------acttatggtcat------gat------------ttc------aaa------------aga---------------tcc------attttt---------gcg------------------gaa---aat---ata------ggttatgac------aataaa------tct------agtttactaattgtaaaacgtttc---attact------…
1	10	42	0	Aeschynomene	brasiliana	CIAT 7393 KX687568	atg---------------------------------------------------------gaggcctat---------caa---------atatatttagaa---ctagatagatctcgccaacagaac------ttcctatacccacttatttttcgggagtatatttatggactc------gcctacggtcat------gat------------tta------aatataaat------cga---------------tcc------atttta---------gtg------------------gaa---aat---gag------gattatgat------aagaaa------tct------agtttactaattgtaaaacgttta---attact------…
2	10	42	0	Aeschynomene	elegans	Lima 494 KX932465	atg---------------------------------------------------------gaggcctat---------caa---------atatatttagaa---ctagatagatctcgccaacagaac------ttcctatacccacttatttttcgggagtatatttatggactc------gcctacggtcat------gat------------tta------aatataaat------cga---------------tcc------atttta---------gtg------------------gaa---aat---gag------gattatgat------aagaaa------tct------agtttactaattgtaaaacgttta---attact------…
3	10	42	0	Aeschynomene	fluminensis	CIAT 9688 KX687571	atg---------------------------------------------------------gaggaatat---------caa---------atctatttagaa---ctagatagatctcgccaacagaac------ttcctatacccactcatttttcgggagtatatttatggactc------gcctatggtcat------gat------------tta------aatataaat------caa---------------tcc------attttg---------gtg------------------gaa---aat---gtg------gattatgat------aagaaa------tct------agtttactaattgtaaaacgttta---attact------…
4	10	42	0	Aeschynomene	indica	Thomas NLU3 AF272084	atg---------------------------------------------------------gaggaatat---------caa---------atctatttagaa---ctaaatggatctcgccaacataac------ttcctatacccacttatttttcgggagtatatttatggactc------acctatggtcat------gat------------tta------aatataaat------cga---------------tcc------tttttg---------gtg------------------gaa---cat---atg------gattatgat------aagaaa------tct------agtttactaattgtaaaacgttta---attact------…
5	10	42	0	Aeschynomene	mollicula	CIAT 7593 KX687560	atg---------------------------------------------------------gaggcctat---------caa---------atatatttagaa---ctagatagatctcgccaacagaac------ttcctatacccacttatttttcgggagtatatttatggactc------gcctacggtcat------gat------------tta------aatataaat------cga---------------tcc------atttta---------gtg------------------gaa---aat---gag------gattatgat------aagaaa------tct------agtttactaattgtaaaacgttta---attact------…
6	10	42	0	Aeschynomene	scoparia	Pennington 656 KX687561	atg---------------------------------------------------------gaggcctat---------caa---------atatatttagaa---ctagatagatctcgccaacagaac------ttcctatacccacttatttttcgggagtatatttatggactc------gcctacggtcat------gat------------tta------aatataaat------cga---------------tcc------atttta---------gtg------------------gaa---aat---gag------gattatgat------aagaaa------tct------agtttactaattgtaaaacgttta---attact------…
7	10	42	0	Aeschynomene	villosa	Saynes 1286 KX687572	atg---------------------------------------------------------gaggaatat---------aaa---------atctatttagaa---ctagatagatcttgccaacagaac------ttcctatacccactaatttttcgggagtatatttatggactc------gcctatggtcat------gat------------tta------aatataaat------caa---------------tcc------attttg---------gtg------------------gaa---aat---gta------gattatgat------aagaaa------tct------agtttactaattgtaaaacgttta---attact------…
8	10	42	0	Aeschynomene	viscidula	CIAT 8253 KX687567	atg---------------------------------------------------------gaggcctat---------caa---------atatatttagaa---ctagatagatctcgccaacagaac------ttcctatacccacttatttttcgggagtatatttatggactc------gcctacggtcat------gat------------tta------aatataaat------cga---------------tcc------atttta---------gtg------------------gaa---aat---gag------gattatgat------aagaaa------tct------agtttactaattgtaaaacgttta---attact------…
9	10	42	1	Aeschynomene	ciliata	CIAT 7705 KX687578	atg---------------------------------------------------------gaggaatat---------caa---------atctatttagaa---ctaaatggatctcgccaacataac------ttcctatacccacttatttttcgggagtatatttatggactc------acctatggtcat------gat------------tta------aatataaat------cga---------------tcc------tttttg---------gtg------------------gaa---cat---atg------gattatgat------aagaaa------tct------agtttactaattgtaaaacgttta---attact------…
10	10	42	1	Aeschynomene	scabra	CIAT 17804 KX687579	atg---------------------------------------------------------gaggaatat---------caa---------atctatttagaa---ctaaatggatctcgccaacataac------ttcctatacccacttatttttcgggagtatatttatggactc------acctatggtcat------gat------------tta------aatataaat------cga---------------tcc------tttttg---------gtg------------------gaa---cat---atg------gattatgat------aagaaa------tct------agtttactaattgtaaaacgttta---attact------…
11	10	42	1	Aeschynomene	schimperi	CIAT 21590 KX687574	atg---------------------------------------------------------gaggaatat---------caa---------atctatttagaa---ctatatggttctcgccaacagaac------ttcctatacccacttatttttcgggagtatatttatggactc------gcctatggtcat------gat------------tta------aatctaaat------cga---------------tcc------attttg---------gta------------------gaa---aat---gtg------gattatgat------aagaaa------tct------agtttactaattgtaaaacgttta---attact------…
12	10	42	4	Aeschynomene	filosa	Queiroz 7878 KX932464	atg---------------------------------------------------------gaggaatat---------caa---------atctatttagaa---ctaaatggatctcgccaacataac------ttcctatacccacttatttttcgggagtatatttatggactc------acctatggtcat------gat------------ttt------aatataaat------cga---------------tcc------tttttg---------gtg------------------gaa---aat---atg------gattttgat------aagaaa------ttt------agtttaMtaattgtaaaacgttta---attact------…
13	10	42	7	Aeschynomene	sensitiva	Nee 55005 LC198194	atg---------------------------------------------------------gaggaatat---------caa---------atctatttagaa---ctaaaaggatctcgccaacataac------ttcctatatccacttatttttcgggagtatatttatggactc------acctatggtcat------gat------------tta------aatataaat------cga---------------tcc------tttttg---------gtg------------------gaa---cat---atg------gattatgat------aagaaa------tct------agttttttaattgtaaaacgttta---attact------…
14	10	42	20	Aeschynomene	falcata	Lima 469 KX932466	atg---------------------------------------------------------gaggcctat---------caa---------atatatttagaa---ctagatagatctcgccaacagaac------ttcctatacccacttatttttcgggagtatatttatggactc------gcctacggtcat------gat------------tta------aatataaat------cga---------------tcc------atttta---------gtg------------------gaa---aat---gag------gattatgat------aagaaa------tct------agtttactaattgtaaaacgttta---attact------…
15	10	42	24	Aeschynomene	fascicularis	Lavin 5730 AF142695	atg---------------------------------------------------------gaggcctat---------caa---------atatatttagaa---ctagatagatctcgccaacagaac------ttcctatacccacttatttttcgggagtatatttatggactc------gcctacggtcat------gat------------tta------aatataaat------cga---------------tcc------atttta---------gtg------------------gaa---aat---gag------gattatgat------aagaaa------tct------agtttactaattgtaaaacgttta---attact------…
16	10	42	25	Aeschynomene	rudis	Fairbrothers 82 AF270869	atg---------------------------------------------------------gaggaatat---------caa---------atctatttagaa---ctaaatggatctcgccaacataac------ttcctatacccacttatttttcgggagtatatttatggactc------acctatggtcat------gat------------tta------aatataaat------cga---------------tcc------tttttg---------gtg------------------gaa---cat---atg------gattatgat------aagaaa------tct------agtttactaattgtaaaacgttta---attact------…
17	10	42	25	Aeschynomene	virginica	Carulli 42 AF203586	atg---------------------------------------------------------gaggaatat---------caa---------atctatttagaa---ctaaatggatctcgccaacataac------ttcctatacccacttatttttcgggagtatatttatggactc------acctatggtcat------gat------------tta------aatataaat------cga---------------tcc------tttttg---------gtg------------------gaa---cat---atg------gattatgat------aagaaa------tct------agtttactaattgtaaaacgttta---attact------…
18	10	42	33	Aeschynomene	purpusii	Lavin 5833 AF270870	atg---------------------------------------------------------gaggcctat---------caa---------atatatttagaa---ctagatagatctcgccaacagaac------ttcctatacccacttatttttcgggagtatatttatggactc------gcctacggtcat------gat------------tta------aatataaat------cga---------------tcc------atttta---------gtg------------------gaa---aat---gag------gattatgat------aagaaa------tct------agtttactaattgtaaaacgttta---attact------…
19	10	42	66	Aeschynomene	evenia	CIAT 8254 KX687580	atg---------------------------------------------------------gaggaatat---------caa---------atctatttagaa---ctaaatggatctcgccaacataac------ttcctatacccacttatttttcgggagtatatttatggactc------acctatggtcat------gat------------tta------aatataaat------cga---------------tcc------tttttg---------gtg------------------gaa---cat---atg------gattatgat------aagaaa------tct------agtttactaattgtaaaacgttta---attacc------…
20	10	42	117	Aeschynomene	paniculata	CIAT 9665 KX687564	atg---------------------------------------------------------gaggcctat---------caa---------atatatttagaa---ctagatagatctcgccaacagaac------ttcctatacccacttatttttcgggagtatatttatggactc------gcctacggtcat------gat------------tta------aatataaat------gga---------------tcc------atttta---------gtg------------------gaa---aat---gag------gattatgat------aagaaa------tct------agtttactaattgtaaaacgttta---attact------…
21	10	42	190	Aeschynomene	pratensis	CIAT 18226 KX687576	atg---------------------------------------------------------gaggaatat---------caa---------atctatttagaa---ctaaatggatcttgccaacataac------ttcctatatccacttatttttcgggagtatatttatggactc------acctatggtcat------gat------------tta------aatataaat------cga---------------tcc------tttttg---------gtg------------------gaa---cat---atg------gattatgat------aagaaa------tct------agtttactaattgtaaaacgttta---attact------…
22	10	42	350	Aeschynomene	denticulata	CIAT 9051 KX687577	atg---------------------------------------------------------gaggaatat---------caa---------atctatttagaa---ctaaatggatctcgccaacataac------ttcctatacccacttatttttcgggagtatatttatggactc------acctatggtcat------gat------------tta------aatataaat------cga---------------tcc------tttttg---------gtg------------------gaa---cat---atg------gattatgat------aagaaa------tct------agtttactaattgtaaaacgttta---attact------…
23	10	42	629	Aeschynomene	riedeliana	CIAT 8913 KX687562	atg---------------------------------------------------------gaggcctat---------caa---------atatatttagaa---ctagatagatctcgccaacagaac------ttcctatacccacttatttttcgggagtatatttatggactc------gcctacggtcat------gat------------tta------aatataaat------cga---------------tcc------atttta---------gtg------------------gaa---aat---gag------gattatgat------aagaaa------tct------agtttactaattgtaaaacgttta---attact------…
24	10	42	767	Aeschynomene	brevipes	CIAT 7472 KX687563	atg---------------------------------------------------------gaggcctat---------caa---------atatatttagaa---ctagatagatctcgccaacagaac------ttcctatacccacttatttttcgggagtatatttatggactc------gcctacggtcat------gat------------tta------aatataaat------cga---------------tcc------atttta---------gtg------------------gaa---aat---gag------gattatgat------aagaa?------???------????????????????????????---??????------…
1	#N/A	#N/A	0	Afgekia	sericea	Mood 85s47 KF294875	atg---------------------------------------------------------aaggaatat---------caa---------gtatatttagaa---cgagatagatctcgccaactggac------ttcctatacccacttatttttcgggagtatatttatggactt------gcttatagtcat------gat------------ttt------aat------------aga---------------tcc------attttt---------gcg------------------gaa---aat---gta------ggttatgac------aataaa------ttt------agtttactaattgtaaaacgttta---attact------…
1	#N/A	#N/A	0	Afrocalliandra	redacta	Oliver 338 KX581219	---------------------------------------------------------------------------------------------------------------------------------------------------------------------------------------------------------------------------------------------------------------------------------------------------------------------------------------------------------------------------------------------------------------…
2	#N/A	#N/A	4	Afrocalliandra	gilbertii	Tardelli 67 KX581218	---------------------------------------------------------------------------------------------------------------------------------------------------------------------------------------------------------------------------------------------------------------------------------------------------------------------------------------------------------------------------------------------------------------…
1	12	7	0	Afzelia	africana	Jongkind 2440 KX161926	atg---------------------------------------------------------gaggaattt---------caa---------gtatatttagaa---cgaaataggtttcagcaatatgac------ctcctatacccacttatctttcgggaatatatttatgcactt------gcttatgatcat------ggt------------tta------aat------------agc---------------tcc------attttg---------atg------------------gaa---aat---ata------ggttctgac------aataaa------tct------agtttactaattgtaaaacgttta---attact------…
2	12	7	0	Afzelia	bella	Chase sn EU361846	atg---------------------------------------------------------gaggaattt---------caa---------gtatatttagaa---cgaaataggtttcagcaatatgac------ctcctatacccacttatctttcgggaatatatttatgcactt------gcttatgatcat------ggt------------tta------aat------------agc---------------tcc------attttg---------atg------------------gaa---aat---ata------ggttctgac------aataaa------tct------agtttactaattgtaaaacgttta---attact------…
3	12	7	0	Afzelia	bipindensis	Breteler 15405 EU361847	atg---------------------------------------------------------gaggaattt---------caa---------gtatatttagaa---cgaaataggtttcagcaatatgac------ctcctatacccacttatctttcgggaatatatttatgcactt------gcttatgatcat------ggt------------tta------aat------------agc---------------tcc------attttg---------atg------------------gaa---aat---ata------ggttctgac------aataaa------tct------agtttactaattgtaaaacgttta---attact------…
4	12	7	0	Afzelia	quanzensis	Goyder 3727 EU361848	atg---------------------------------------------------------gaggaattt---------caa---------gtatatttagaa---cgaaataggtttcagcaatatgac------ctcctatacccacttatctttcgggaatatatttatgcactt------gcttatgatcat------ggt------------tta------aat------------agc---------------tcc------attttg---------atg------------------gaa---aat---ata------ggttctgac------aataaa------tct------agtttactaattgtaaaacgttta---attact------…
1	11	1	0	Aganope	stuhlmannii	Corby 2162 AF142708	atg---------------------------------------------------------gaggagtat---------caa---------gtctatttagaa---ctagatagatctcgccatcaggac------ttcctatatccacttatttttcgggagtatatttatggactc------gcttatggtcat------gat------------tta------aat------------aga---------------tcc------attttt---------gta------------------gaa---aat---ata------ggttatgac------aataaa------tct------agtttacaaattgtaaagcgttta---attact------…
1	11	2	0	Airyantha	schweinfurthii	Harris 731 JX295897	atg---------------------------------------------------------gaggaatat---------caa---------gcatatttagaa---ctagatagatctcaccaaccggac------ttcctatacccattaatttttcgggagtatatttatggactc------gcttatggtcat------gat------------tta------aat------------aga---------------tcc------attttg---------ggg------------------gaa---aat---ataggt---ggttatgac------aataaa------tct------agtttactagttgtaaaacgttta---attact------…
1	#N/A	#N/A	0	Ajuga	reptans	KF709391	atg---------------------------------------------------------gaggaaatc---------caa---------agatatttacag---ctagagagatctcaacaacacgac------ttcctatatccacttatctttcaggagtatatttatgtattt------gcccataatcgt------gct------------ttg------agt------------aga---------------tcg------attttg---------tcg------------------gaa---aat---ctg------ggttatgac------aataac------tca------agtttactgattgtgaaacgatta---attact------…
1	#N/A	#N/A	756	Akschindlium	godefroyanum	Toyama KYUM410 AB924979	???---------------------------------------------------------?????????---------???---------????????????---????????????????????????------??????????????????????????????????????????------????????????------???------------------------------------------------------???------??????---------???------------------???---???---???------?????????------??????------???------????????????????????????---??????------…
1	#N/A	#N/A	2	Alantsilodendron	pilosum	Koenen 203 KX302293	atg---------------------------------------------------------gaggaattt---------caa---------gtatatttagaa---ctagatagatctcgtcaacatgac------ttcctatacccacttatttttcgggagtatatttatgcactt------gcttacgatcat------ggt------------tta------aat------------agt---------------tcc------attctg---------gtg------------------caa---aat---cta------ggttatgac------aataaa------tct------agtttactaattgtaaaacgttta---attact------…
2	#N/A	#N/A	4	Alantsilodendron	alluaudianum	Luckow 4114 AF521809	---------------------------------------------------------------------------------------------------------------------------------------------------------------------------------------------------------------------------------------------------------------------------------------------------------------------------------------------------------------------------------?ttgt?aaacgttta---attact------…
3	#N/A	#N/A	4	Alantsilodendron	humbertii	Luckow 4354 AF521810	---------------------------------------------------------------------------------------------------------------------------------------------------------------------------------------------------------------------------------------------------------------------------------------------------------------------------------------------------------------------------------attgt?aaacgttta---attact------…
1	13	88	0	Albizia	amara	Maurin 2136 JX517531	---------------------------------------------------------------------------------------------------------------------------------------------------------------------------------------------------------------------------------------------------------------------------------------------------------------------------------------------------------------------------------------------------------------…
2	13	88	0	Albizia	forbesii	Maurin 228 JF270633	---------------------------------------------------------------------------------------------------------------------------------------------------------------------------------------------------------------------------------------------------------------------------------------------------------------------------------------------------------------------------------------------------------------…
3	13	88	0	Albizia	glaberrima	Maurin 2605 JX518104	---------------------------------------------------------------------------------------------------------------------------------------------------------------------------------------------------------------------------------------------------------------------------------------------------------------------------------------------------------------------------------------------------------------…
4	13	88	0	Albizia	petersiana	Maurin 1378 JX517499	---------------------------------------------------------------------------------------------------------------------------------------------------------------------------------------------------------------------------------------------------------------------------------------------------------------------------------------------------------------------------------------------------------------…
5	13	88	0	Albizia	tanganyicensis	Maurin 1972 JF270636	---------------------------------------------------------------------------------------------------------------------------------------------------------------------------------------------------------------------------------------------------------------------------------------------------------------------------------------------------------------------------------------------------------------…
6	13	88	0	Albizia	zimmermannii	Maurin 2363 JX517424	---------------------------------------------------------------------------------------------------------------------------------------------------------------------------------------------------------------------------------------------------------------------------------------------------------------------------------------------------------------------------------------------------------------…
7	13	88	1	Albizia	lebbeck	Abbott 23666 GU134994	---------------------------------------------------------------------------------------------------------------------------------------------------------------------------------------------------------------------------------------------------------------------------------------------------------------------------------------------------------------------------------------------------------------…
8	13	88	2	Albizia	adianthifolia	Wieringa 6278 KX302294	atg---------------------------------------------------------gaggaattt---------caa---------gtatatttagaa---ctagataggtctcgtcaacatgac------ttcctatacccacttatttttcgggagtatatttttgcactt------gcttacgatcat------ggt------------tta------aat------------agt---------------tcc------attttg---------gtg------------------caa---aat---cta------ggttatgac------aataaa------tct------agtttactaattgtaaaacgttta---attact------…
9	13	88	2	Albizia	adinocephala	Espinoza BioBot00140 JQ587495	---------------------------------------------------------------------------------------------------------------------------------------------------------------------------------------------------------------------------------------------------------------------------------------------------------------------------------------------------------------------------------------------------------------…
10	13	88	2	Albizia	atakataka	Koenen 229 KX302296	atg---------------------------------------------------------gaggaattt---------caa---------gtatatttagaa---ctagatagatctcgtcaacatgac------ttcctatacccacttatttttcgggagtatatttttgcactt------gcttacgatcat------ggt------------tta------aat------------agt---------------tcc------attttg---------gtg------------------caa---aat---cta------ggttatgac------aataaa------tct------agtttactaattgtaaaacgttta---attact------…
11	13	88	2	Albizia	aurisparsa	Koenen 230 KX302297	atg---------------------------------------------------------gaggaattt---------caa---------gtatatttagaa---ctagatagatctcgtcaacatgac------ttcctatacccacttatttttcgggagtatatttttgcactt------gcttacgatcat------ggt------------tta------aat------------agt---------------tcc------cttttg---------gtg------------------caa---aat---cta------ggttatgac------aagaaa------tct------agtttactaattgtaaaacgttta---attact------…
12	13	88	2	Albizia	bernieri	Koenen 354 KX302298	atg---------------------------------------------------------gaggaattt---------caa---------gtatatttagaa---ctagatagatctcgtcaacatgac------ttcctatacccacttatttttcgggagtatatttttgcactt------gcttacgatcat------ggt------------tta------aat------------agt---------------tcc------attttg---------gtg------------------caa---aat---cta------ggttatgac------aataaa------tct------agtttactaattgtaaaacgttta---attact------…
13	13	88	2	Albizia	boivinii	Koenen 270 KX302299	---------------------------------------------------------------------------------------------------------------------------------------------------------------------------------------------------------------------------------------------------------------------------------------------------------------------------------------------------------------------------------------------------------------…
14	13	88	2	Albizia	brevifolia	Maurin 826 KX302300	---------------------------------------------------------------------------------------------------------------------------------------------------------------------------------------------------------------------------------------------------------------------------------------------------------------------------------------------------------------------------------------------------------------…
15	13	88	2	Albizia	edwallii	Dalmaso 272 KX302302	atg---------------------------------------------------------gaggaattt---------caa---------gtatatttagaa---ctagatagatctcgtcaacatgac------ttcctatacccacttatttttcgggagtatatttttgcactt------gcttacgatcat------ggt------------tta------aat------------agt---------------tcc------attttg---------gtg------------------caa---aat---cta------ggttatgac------aataaa------tct------agtttactaattgtaaaacgttta---attact------…
16	13	88	2	Albizia	ferruginea	Jongkind 10762 KX302303	atg---------------------------------------------------------gaggaattt---------caa---------gtatatttagaa---ctagacagatctagtcaacatgac------ttcctatacccacttatttttcgggagtatatttttgcactt------gcttacgatcat------ggt------------tta------aat------------agt---------------tcc------attttg---------gta------------------caa---aat---cta------ggttatgac------aagaaa------tct------agtttactaattgtaaaacgttta---attact------…
17	13	88	2	Albizia	inundata	Wood 26530 KX458478	atg---------------------------------------------------------gaggaattt---------caa---------gtatatttagaa---ctagatagatctcgtcaacatgac------ttcctatacccacttatttttcgggagtatatttttgcactt------gcttacgatcat------ggt------------tta------aat------------agt---------------tcc------attttg---------gtg------------------caa---aat---cta------ggttatgac------aataaa------tct------agtttactaattgtaaaacgttta---attact------…
18	13	88	2	Albizia	julibrissin	Wojciechowski 908 AY386855	atg---------------------------------------------------------gaggaattt---------caa---------gtatatttagaa---ctagatagatctcgtcaacatgac------ttcctatacccacttatttttcgggagtatatttttgcactt------gcttacgatcat------ggt------------tta------aat------------agt---------------tcc------attttg---------gtg------------------caa---aat---cta------ggttatgac------aataaa------tct------agtttactaattgtaaaacgttta---attact------…
19	13	88	2	Albizia	masikororum	Koenen 237 KX302306	atg---------------------------------------------------------gaggaattt---------caa---------gtatatttagaa---ctagatagatctcgtcaacatgac------ttcctatacccacttatttttcgggagtatatttttgcactt------gcttacgatcat------ggt------------tta------aat------------agt---------------tcc------cttttg---------gtg------------------caa---aat---cta------ggttatgac------aataaa------tct------agtttactaattgtaaaacgttta---attact------…
20	13	88	2	Albizia	multiflora	Pennington 1716 KY045867	atg---------------------------------------------------------gaggaattt---------caa---------gtctatttagaa---ctagatagatctcgtcaacatgac------ttcctatacccacttatttttcgggagtatatttttgcactt------gcttacgatcat------ggt------------tta------aat------------agt---------------tcc------attttg---------gtg------------------caa---aat---cta------ggttatgac------aataaa------tct------agtttactaattgtaaaacgttta---attact------…
21	13	88	2	Albizia	myriophylla	Phadungcharoen A001-2006 AB504374	atg---------------------------------------------------------gaggaattt---------caa---------gtatatttagaa---ctagatagatctcgtcaacatgac------ttcctatacccacttatttttcgggagtatatttttgcactt------gcttacgatcat------ggt------------tta------aat------------agt---------------tcc------attttg---------gtg------------------caa---aat---cta------gcttatgac------aataaa------tct------agtttactaattgtaaaacgttta---attact------…
22	13	88	2	Albizia	niopoides	Espinoza BioBot00787 JQ587505	---------------------------------------------------------------------------------------------------------------------------------------------------------------------------------------------------------------------------------------------------------------------------------------------------------------------------------------------------------------------------------------------------------------…
23	13	88	2	Albizia	obbiadensis	Thulin 4163 KX302307	atg---------------------------------------------------------gaggaattt---------caa---------gtatatttagaa---ctagatagatctcgtcaacatgac------ttcctatacccacttatttttcgggagtatatttttgcactt------gcttacgatcat------ggt------------tta------aat------------agt---------------tcc------attttg---------gtg------------------caa---aat---cta------ggttatgac------aataaa------tct------agtttactaattgtaaaacgttta---attact------…
24	13	88	2	Albizia	polycephala	Queiroz 7483 KY045948	atg---------------------------------------------------------gaggaattt---------caa---------gtatatttagaa---ctagatagatctcgtcaacatgac------ttcctatacccacttatttttcgggagtatatttttgcactt------gcttacgatcat------ggt------------tta------aat------------agt---------------tcc------attttg---------gtg------------------caa---aat---cta------ggttatgac------aataaa------tct------agtttactaattgtaaaacgttta---attact------…
25	13	88	2	Albizia	polyphylla	Koenen 256 KX302308	atg---------------------------------------------------------gaggaattt---------caa---------gtatatttagaa---ctagatagatctcgtcaacatgac------ttcctatacccacttatttttcgggagtatatttttgcactt------gcttacgatcat------ggt------------tta------aat------------agt---------------tcc------attttg---------gtg------------------caa---aat---cta------ggttatgac------aataaa------tct------agtttactaattgtaaaacgttta---attact------…
26	13	88	2	Albizia	retusa	Hyland 2732 KX302309	atg---------------------------------------------------------gaggaattt---------caa---------gtatatttagaa---ctagatagatctcgtcaacatgac------ttcctatacccacttatttttcgggaatatatttttgcactt------gcttacgatcat------ggt------------tta------aat------------agt---------------tcc------attttg---------gtg------------------caa---aat---cta------gcttatgac------aataaa------tct------agtttactaattgtaaaacgttta---attact------…
27	13	88	2	Albizia	sahafariensis	Koenen 405 KX302310	atg---------------------------------------------------------gaggaattt---------caa---------gtctatttagaa---ctagatagatctcgtcaacatgac------ttcctatacccacttatttttcgggagtatatttttgcactt------gcttacgatcat------ggt------------tta------aat------------agt---------------tcc------cttttg---------gtg------------------caa---aat---cta------ggttatgac------aataaa------tat------agtttactaattgtaaaacgttta---attact------…
28	13	88	2	Albizia	saponaria	Jobson 1041 KX302311	---------------------------------------------------------------------------------------------------------------------------------------------------------------------------------------------------------------------------------------------------------------------------------------------------------------------------------------------------------------------------------------------------------------…
29	13	88	2	Albizia	splendens	Newman 2094 KX302312	atg---------------------------------------------------------gaggaattt---------caa---------gtatatttagaa---ctagatagatctcgtcaacatgac------ttcctatacccacttatttttcgggagtatatttttgcactt------gcttacgatcat------ggt------------tta------aat------------agt---------------tcc------attttg---------gtg------------------caa---aat---cta------ggttatgac------aataaa------tct------agtttactaattgtaaaacgttta---attact------…
30	13	88	2	Albizia	suluensis	Maurin 2227 JX517858	---------------------------------------------------------------------------------------------------------------------------------------------------------------------------------------------------------------------------------------------------------------------------------------------------------------------------------------------------------------------------------------------------------------…
31	13	88	2	Albizia	viridis	Du Puy M251 KX458479	atg---------------------------------------------------------gaggaattt---------caa---------gtatatttagaa---ctagatagatctcgtcaacatgac------ttcctatacccacttatttttcgggagtatattttttcactt------gcttacgatcat------ggt------------tta------aat------------agt---------------tcc------cttttg---------gtg------------------caa---aat---cta------ggttatgac------aataaa------tat------agtttactaattgtaaaacgttta---attact------…
32	13	88	2	Albizia	zygia	Wieringa 5915 KX302313	atg---------------------------------------------------------gaggaattt---------caa---------gtatatttagaa---ctagatagatctcgtcaacatgac------ttcctatacccacttatttttcgggagtatatttttgcactt------gcttacgatcat------ggt------------tta------aat------------agt---------------tcc------attttg---------gtg------------------caa---aat---cta------ggttatgac------aataaa------tct------agtttactaattgtaaaacgttta---attact------…
33	13	88	3	Albizia	grandibracteata	Koenen 159 KX302304	---------------------------------------------------------------------------------------------------------------------------------------------------------------------------------------------------------------------------------------------------------------------------------------------------------------------------------------------------------------------------------------------------------------…
34	13	88	3	Albizia	mahalao	Koenen 216 KX302305	---------------------------------------------------------------------------------------------------------------------------------------------------------------------------------------------------------------------------------------------------------------------------------------------------------------------------------------------------------------------------------------------------------------…
35	13	88	3	Albizia	odoratissima	BB0235 KR530313	---------------------------------------------------------------------------------------------------------------------------------------------------------------------------------------------------------------------------------------------------------------------------------------------------------------------------------------------------------------------------------------------------------------…
36	13	88	3	Albizia	procera	Mosel 252 KC689800	---------------------------------------------------------------------------------------------------------------------------------------------------------------------------------------------------------------------------------------------------------------------------------------------------------------------------------------------------------------------------------------------------------------…
37	13	88	3	Albizia	sinaloensis	Miller 878 AF274121	atg---------------------------------------------------------gaggaattt---------caa---------gtatatttagaa---ctagatagatctcgtcaacatgac------ttcctatacccacttatttttcgggagtatatttttgcactt------gcttacgatcat------ggt------------tta------aat------------agt---------------tcc------attttg---------gtg------------------caa---aat---cta------ggttatgac------aataaa------tct------agtttactaattgtaaaacgttta---attact------…
38	13	88	4	Albizia	anthelmintica	Maurin 363 KX302295	---------------------------------------------------------------------------------------------------??a---ctagatagatctcgtcaacatgac------ttcctatacccacttatttttcgggagtatatttttgcactt------gcttacgatcat------ggt------------tta------aat------------agt---------------tcc------attttg---------gtg------------------caa---aat---cta------ggttatgac------aataaa------tct------agtttactaattgtaaaacgttta---attact------…
39	13	88	4	Albizia	attopeuensis	Tagane & Chhang 5867 LC080885	------------------------------------------------------------------??t---------caa---------gtatatttagaa---ctagatagatctcgtcaacatgac------ttcctatacccacttatttttcgggagtatatttttgcactt------gcttacgatcat------ggt------------tta------aat------------agt---------------tcc------attttg---------gtg------------------caa---aat---cta------gBttatgac------aataaa------tct------agtttactaattgtaaaacgttta---attact------…
40	13	88	4	Albizia	burkartiana	Stival-Santos 678 KX302301	---------------------------------------------------------------------------------------------------------------------------------------------------------------------------------------------------------------------------------------------------------------------------------------------------------------------------------------------------------------------------------------------------------------…
41	13	88	4	Albizia	chinensis	Manas Rajan Saha sn LM643809	---------------------------------------------------------------------------------------------------------------------------------------------------------------------------------------------------------------------------------------------------------------------------------------------------------------------------------------------------------------------------------------------------------------…
42	13	88	4	Albizia	corniculata	Tagane & Chhang 5875 LC080886	------------------------------------------------------------------??t---------caa---------gtatatttagaa---ctagatagatctcgtcaacatgac------ttcctatacccacttatttttcgggagtatatttttgcactt------gcttacgatcat------ggt------------tta------aat------------agt---------------tcc------attttg---------gtg------------------caa---aat---cta------gcttatgac------aataaa------tct------agtttactaattgtaaaacgttta---attact------…
43	13	88	4	Albizia	lucidior	BB0222 KR530308	---------------------------------------------------------------------------------------------------------------------------------------------------------------------------------------------------------------------------------------------------------------------------------------------------------------------------------------------------------------------------------------------------------------…
44	13	88	5	Albizia	versicolor	Desert Legume Program 950017 AF274210	atg---------------------------------------------------------gaggaattt---------caa---------gtatatttagaa---ctaga?agatctcgtcaacatgac------ttcctatacccacttatttttcgggagtatatttttgcactt------gcttacgatcat------ggt------------tta------aat------------agt---------------tcc------attttg---------gtg------------------caa---aat---cta------ggttatgac------aataaa------tct------agtttactaattgtaaaacgttta---attact------…
45	13	88	6	Albizia	tomentosa	CANB 615626 AF523093	atg---------------------------------------------------------gaggaattt---------caa---------gtatatttagaa---ctagatagatctcgtcaacatgac------ttcctatacccacttatttttcgggagtatatttttgcactt------gcttacgatcat------ggt------------tta------aat------------agt---------------tcc------attttg---------gtg------------------caa---aat---cta------ggttatgac------aataaa------tct------agtttactaattgtaaaacgttta---attact------…
46	13	88	9	Albizia	harveyi	CANB 615623 AF523075	atg---------------------------------------------------------gaggaattt---------caa---------gtatatttagaa---ctagatagatctcgtcaacatgac------ttcctatacccacttatttttcgggagtatatttttgcactt------gcttacgatcat------ggt------------tta------aat------------agt---------------tcc------attttg---------gtg------------------caa---aat---cta------ggttatgac------aataaa------tct------agtttactaattgtaaaacgttta---attact------…
47	13	88	11	Albizia	kalkora	Miller 877 AF523083	atg---------------------------------------------------------gaggaattt---------caa---------gtatatttagaa---ctagatagatctcgtcaacatgac------ttcctatacccacttatttttcgggagtatatttttgcactt------gcttacgatcat------ggt------------tta------aat------------agt---------------tcc------attttg---------gtg------------------caa---aat---cta------ggttatgac------aataaa------tct------agtttactaattgtaaaacgttta---attact------…
1	#N/A	#N/A	0	Aldina	discolor	Cardoso 3391 KP177936	atg---------------------------------------------------------gaggaatat---------caa---------gtatatttagaa---ctagatagatctcgccaacaggac------ttcctatacccacttatttttcgggagtatatttatggactc------gcttatggtcat------gat------------tta------aat------------aga---------------tcc------atttta---------gtg------------------gaa---aat---gta------ggttatgac------aataaa------tct------agtttactaattgtaaaacgttta---attact------…
2	#N/A	#N/A	0	Aldina	heterophylla	Cardoso 3288 KP177923	atg---------------------------------------------------------gaggaatat---------caa---------gtatatttagaa---ctagatagatctcgccaacaggac------ttcctatacccacttatttttcgggagtatatttatggactc------gcttatggtcat------gat------------tta------aat------------aga---------------tcc------attttg---------gtg------------------gaa---aat---gta------ggttatgac------aataaa------tct------agtttactaattgtaaaacgttta---attact------…
3	#N/A	#N/A	0	Aldina	insignis	Henkel 9169 JN168674	atg---------------------------------------------------------gaggaatat---------caa---------gtatatttagaa---ctagatagatctcgccaacaggac------ttcctatacccacttatttttcgggagtatatttatggactc------gcttatggtcat------gat------------tta------aat------------aga---------------tcc------attttg---------gtg------------------aaa---aat---gta------ggttatgac------aataaa------tct------agtttactaattgtaaaacgttta---attact------…
4	#N/A	#N/A	0	Aldina	kunhardtiana	Cardoso 3300 KP177925	atg---------------------------------------------------------gaggaatat---------caa---------gtatatttagaa---ctagatagatctcgccaacaggac------ttcctatacccacttatttttcgggagtatatttatggactc------gcttatggtcat------gat------------tta------aat------------aga---------------tcc------atttta---------gtg------------------gaa---aat---gta------ggttatgac------aataaa------tct------agtttactaattgtaaaacgttta---attact------…
5	#N/A	#N/A	0	Aldina	latifolia	Cardoso 2885 JX295861	atg---------------------------------------------------------gaggaatat---------caa---------gtatatttagaa---ctagatagatctcgccaacaggac------ttcctatacccacttatttttcgggagtatatttatggactc------gcttatggtcat------gat------------tta------aat------------aga---------------tcc------atttta---------gtg------------------gaa---aat---gta------ggttatgac------aataaa------tct------agtttactaattgtaaaacgttta---attact------…
6	#N/A	#N/A	1007	Aldina	microphylla	Silva 7151 KX595216	atg---------------------------------------------------------gaggaatat---------caa---------gtatatttagaa---ctagatagatctcgccaacaggac------ttcctatacccacttatttttcgggagtatatttatggactc------gcttatggtcat------gat------------tta------aat------------aga---------------tcc------attttg---------gtg------------------gaa---aat---gta------ggttatgac------aataaa------tct------agtttactaattgtaaaacgttta---attact------…
1	#N/A	#N/A	0	Alexa	bauhiniiflora	Lima 7330 JX295931	atg---------------------------------------------------------gaggaatat---------caa---------gtatatttagaa---ctagatagatctcgccaacaggac------ttcctatacccacttatttttcgggagtatatttatggattc------gcttatggtcat------gat------------tta------aat------------agc---------------tca------attttg---------gtg------------------gaa---aat---gta------ggttatgac------aataaa------tct------agtttactaattgtaaaacgttta---attact------…
2	#N/A	#N/A	0	Alexa	canaracunensis	Lewis 1683 JQ669613	atg---------------------------------------------------------gaggaatat---------caa---------gtatatttagaa---ctagatagatctcgccaacaggac------ttcctatacccacttatttttcgggagtatatttatggattc------gcttatggtcat------gat------------tta------aat------------agc---------------tca------attttg---------gtg------------------gaa---aat---gta------ggttatgac------aataaa------tct------agtttactaattgtaaaacgttta---attact------…
3	#N/A	#N/A	0	Alexa	grandiflora	Faria 723 JF491262	atg---------------------------------------------------------gaggaatat---------caa---------gtatatttagaa---ctagatagatctcgccaacaggac------ttcctatacccacttatttttcgggagtatatttatggattc------gcttatggtcat------gat------------tta------aat------------agc---------------tcc------attttg---------gtg------------------gaa---aat---gta------ggttatgac------aataaa------tct------agtttactaattgtaaaacgttta---attact------…
4	#N/A	#N/A	727	Alexa	wachenheimii	Baraloto sn JQ626338	???---------------------------------------------------------?????????---------???---------????????????---????????????????????????------??????????????????????????????????????????------????????????------???------------???------???------------???---------------???------??????---------???------------------???---???---???------?????????------??????------???------????????????????????????---??????------…
1	8	29	0	Alhagi	maurorum	Adams 1988 AY386880	atg---------------------------------------------------------aaggaatat---------caa---------ctatatttagaa---cgagatagatctcgccaacaggac------ttcctatacccacttatttttcgggagtatatttatggactt------gcttatagtcat------gat------------ttt------aat------------aga---------------tcc------attttt---------gta------------------gaa---aat---ttg------ggttatgag------aataaa------ttt------agtttactaatggtaaaacgttta---attact------…
2	8	29	0	Alhagi	pseudoalhagi	Dormer 1366 JF501101	atg---------------------------------------------------------aaggaatat---------caa---------ctatatttagaa---cgagatagatctcgccaacaggac------ttcctatacccacttatttttcgggagtatatttatggactt------gcttatagtcat------gat------------ttt------aat------------aga---------------tcc------attttt---------gta------------------gaa---aat---ttg------ggttatgag------aataaa------ttt------agtttactaatggtaaaacgttta---attact------…
3	8	29	0	Alhagi	sparsifolia	AY177669	atg---------------------------------------------------------aaggaatat---------caa---------gtatatttagaa---cgagatagatctcgccaacaggac------ttcctatacccacttatttttcgggagtatatttatggactt------gcttatagtcat------gat------------ttt------aat------------aga---------------tcc------attttt---------gta------------------gaa---aat---ttt------ggttatgag------aataaa------ttt------agtttactaatggtaaaacgttta---attact------…
4	8	29	594	Alhagi	graecorum	MozaffarianI TARI 62837 AB854561	atg---------------------------------------------------------aaggaatat---------caa---------ctatatttagaa---cgagatagatctcgccaacaggac------ttcctatacccacttatttttcgggagtatatttatggactt------gcttatagtcat------aat------------ttt------aat------------aga---------------tcc------attttt---------gta------------------gaa---aat---gtg------ggttatgag------aataaa------ttt------agtttactaatggtaaaacgttta---attact------…
1	#N/A	#N/A	0	Alistilus	jumellei	Thulin 11787 JN008192	atg---------------------------------------------------------gagcaatat---------caa---------gcatatttagaa---ctccgtagatctcgataccaggac------atcctatacccacttttttttcgggaatctatttatggacta------gcttatggtcat------gag------------------------------------------------------tcc------attttt---------ata------------------gaa---aat---gta------tattataac------aataaa------ttt------agtttactaattgtaaaacgttta---agtact------…
1	8	2	0	Almaleea	cambagei	Crisp 9055 KX792912	atg---------------------------------------------------------gaggaatac---------cca---------gtatatttagaa---tttgatagatcccgccaacaggac------ttcctatacccacttatttttcgggagtatatttatggaatc------gcttacggacat------gat------------tta------aat------------aga---------------tcc------attttt---------gta------------------aaa---aat---gta------ggttatgac------aagaaa------tct------agtttactaattgtaaaacgttta---attact------…
1	8	163	740	Alysicarpus	vaginalis	Guadamuz BioBot11466 JQ587508	???---------------------------------------------------------?????????---------???---------????????????---????????????????????????------??????????????????????????????????????????------????????????------???------------------------------------------------------???------??????---------???------------------???---???---???------?????????------??????------???------????????????????????????---??????------…
1	#N/A	#N/A	2	Amblygonocarpus	andongensis	Sokpon 1451 KX302314	atg---------------------------------------------------------gaggaattt---------caa---------gtatatttagaa---ctagctagatctcgtcaacatgac------ttcctatacccacttatttttcgggagtatatttatgcactt------gcttacgatcat------ggt------------tta------aat------------agc---------------tcc------attttg---------gtg------------------gaa---aat---cta------ggttatgac------aataaa------tct------agtttactaattgtaaaacgttta---attact------…
1	11	2	0	Amburana	cearensis	Cardoso 2512 JX846614	atg---------------------------------------------------------gaggaatat---------caa---------gtacatttagaa---ctagatagatctcgccaacaggac------ttcctatacccacttatttttcgggagtatatttatggactc------gcttatggtcat------gat------------tta------aat------------agc---------------tcc------attttg---------gtg------------------gaa---aat---gga------ggttatgac------aataaa------tct------agtttactaattgtaaaacgttta---attact------…
2	11	2	37	Amburana	acreana	Silva 59 JX295866	atg---------------------------------------------------------gaggaatat---------caa---------gtacatttagaa---ctagatagatctcgccaacaggac------ttcctatacccacttatttttcgggagtatatttatggactc------gcttatggtcat------gat------------tta------aat------------agc---------------tcc------attttg---------gtg------------------gaa---aat---gga------ggttatgac------aataaa------tct------agtttactaattgtaaaacgttta---attact------…
1	12	5	0	Amherstia	nobilis	Baker 490 EU361849	atg---------------------------------------------------------gaggaattg---------gaa---------gtatatttagaa---cgaaataggtttcagcaatatgac------ctcctatacccacttatctttcgggaatatatttatgcactt------gcttatgatcat------ggt------------ttt------aat------------agc---------------tcc------attttg---------atg------------------gaa---aat---ata------ggttctgac------aataaa------tct------agtttactaattgtaaaacgttta---attact------…
1	19	2	24	Amicia	glandulosa	Pennington 654 AF203583	atg---------------------------------------------------------gaggaatat---------caa---------atctatttagaa---ctagatggatcttgccaccggaac------ttcctatacccacttatttttcgggagtatatttatggactc------gtctatggtcat------gat------------tta------actaaaaat------aga---------------tct------attttg---------gtg------------------gaa---aat---gtg------gattatgat------aagaaa------tat------agtttactaattgtaaaacgttta---attact------…
2	19	2	361	Amicia	micrantha	micrantha Sarkinen 2085 HM027918	atg---------------------------------------------------------gaggaattt---------aaa---------atctatttagaa---ctaaatggatcttgccaccggaac------ttcctatacccacttatttttcgggagtatatttatggactc------gtctatggtcat------gat------------tta------actaaaaat------aga---------------tct------attttg---------gtg------------------gaa---aat---gtg------gattatgat------aagaaa------tat------agtttactaattgtaaaacgttta---attact------…
3	19	2	376	Amicia	lobbiana	Sarkinen 2229 HM027916	atg---------------------------------------------------------gaggaatat---------caa---------atctatttagaa---ctagatggatcttgccaccggaac------ttcctatacccacttatttttcgggagtatatttatggactc------gtctatggtcat------gat------------tta------actaaaaat------aga---------------tct------attttg---------gtg------------------gaa---aat---gtg------gattatgat------aagaaa------tat------agtttactaattgtaaaacgttta---attact------…
4	19	2	376	Amicia	medicaginea	Sarkinen 2038 HM027917	atg---------------------------------------------------------gaggaatat---------aaa---------atctatttagaa---ctaaatggatcttgccaccggaac------ttcctatacccacttatttttcgggagtatatttatggactc------gtctatggtcat------gat------------tta------actaaaaat------aga---------------tct------attttg---------gtg------------------gaa---aat---gtg------gattatgat------aagaaa------tat------agtttactaattgtaaaacgttta---attact------…
5	19	2	393	Amicia	andicola	Sarkinen 2132 HM027913	???---------------------------------------------------------?????????---------???---------????????????---??????ggatcttgccaccggaac------ttcctatacccacttatttttcgggagtatatttatggactc------gtctatggtcag------gat------------tta------actaaaaat------aga---------------tct------attttg---------gtg------------------gaa---aat---gtg------gattatgat------aagaaa------tat------agtttactaattgtaaaacgttta---attact------…
6	19	2	418	Amicia	zygomeris	Contreras sn HM027919	atg---------------------------------------------------------gaggaatat---------aaa---------atctatttagaa---ctagatggatcttgccaccggaac------ttcctatacccacttatttttagggagtatatttatggactc------gtctatggtcat------gat------------tta------actaaaaat------aga---------------tct------attttg---------gtg------------------gaa---aat---gtg------gattatgat------aagaaa------tat------agtttactaattgtaaaacgttta---attact------…
7	19	2	433	Amicia	fimbriata	Sarkinen 2036 HM027914	atg---------------------------------------------------------gaggaattt---------aaa---------atccatttagaa---ctaaatggatcttgccaccggaac------ttcctatacccacttatttttcgggagtatatttatggactc------gtctatggtcat------gat------------tta------actaaaaat------aga---------------tct------attttg---------gtg------------------gaa---aat---gtg------gattatgat------aagaaa------tat------agtttactaattgtaaaacgttta---attact------…
1	9	5	27	Ammodendron	argenteum	Whittemore sn AY386957	atg---------------------------------------------------------gaggaatat---------caa---------gtagatttagaa---ctagatataccgcgccaacaggac------ttcttatacccacttatttttcgtgaatatatttatggactt------gcttatggtcat------gat------------ttt------aat------------gga---------------tcc------attttt---------aca------------------gaa---aat---gta------gattatgac------aataaa------tct------agtttactgattgtaaaacgttta---attact------…
1	9	5	0	Ammopiptanthus	mongolicus	Xie sn JQ820169	atg---------------------------------------------------------gaggaatat---------caa---------gtagatttagaa---ctagatatatctcgccaacaggac------ttcctatacccacttatttttcgtgagtatatttatggactt------gcttatggtcat------gat------------ttt------aat------------aga---------------tcc------attttt---------gcg------------------gaa---aat---gta------gattatgac------aataaa------tct------agtttactgattgtaaaacgttta---attcct------…
2	9	5	0	Ammopiptanthus	nanus	Xie sn JQ820170	atg---------------------------------------------------------gaggaatat---------caa---------gtagatttagaa---ctagatatatctcgccaacaggac------ttcctatacccacttatttttcgtgagtatatttatggactt------gcttatggtcat------gat------------ttt------aat------------aga---------------tcc------attttt---------gcg------------------gaa---aat---gta------gattatgac------aataaa------tct------agtttactgattgtaaaacgttta---attcct------…
1	#N/A	#N/A	496	Ammothamnus	gibbosus	AlHassan 322 KX595217	???---------------------------------------------------------?????????---------???---------????????????---????????????????????????------??????????????????????????????????????????------????????????------???------------???------???------------???---------------???------??????---------???------------------???---???---???------?????????------??????------???------????????????????????????---??????------…
1	20	21	1	Amorpha	apiculata	Fishbein 3745 AY391784	atg---------------------------------------------------------gaggaatat---------caa---------gtatatttagaa---ctagatagatctcgtcaacaggac------ttcctatacccacttatttttcgggagtatatttatggactt------gtttatgatcat------gat------------tta------aat------------aga---------------tcc------attttg---------gtg------------------gaa---aat---gtg------gattatgac------aagaaa------tct------agtttactaattgtaaaacgttta---attact------…
2	20	21	5	Amorpha	fruticosa	McMahon 684 AY391785	atg---------------------------------------------------------gaggaatat---------caa---------gtatatttagaa---ctagatagatctcgtcaacaggac------ttcctatacccacttatttttcgggagtatatttatggactt------gtttatgatcat------gat------------tta------aat------------aga---------------tcc------attttg---------gtg------------------gaa---aat---gtg------gattatgac------aagaaa------tct------agtttactaattgtaaaacgttta---attact------…
3	20	21	870	Amorpha	herbacea	Abbott 22467 KJ772540	???---------------------------------------------------------?????????---------???---------????????????---????????????????????????------??????????????????????????????????????????------????????????------???------------???------???------------???---------------???------??????---------???------------------???---???---???------?????????------??????------???------????????????????????????---??????------…
1	11	9	0	Amphicarpaea	bracteata	Delgado-Salinas 1552 AY582971	atg---------------------------------------------------------gaggaatat---------cga---------gcatatttagaa---ctccatagatctcgacaccaggac------accctatacccacttttttttcgggaatatatttatggacta------gcttgtggtcat------ggg------------------------------------------------------tcc------attttg---------gta------------------gaa---agt---gta------ggttataac------aataaa------ttt------agtttactaattgtaaaacgttta---attact------…
2	11	9	703	Amphicarpaea	trisperma	PS0305MT02 HM049546	???---------------------------------------------------------?????????---------???---------????????????---????????????????????????------??????????????????????????????????????????------????????????------???------------------------------------------------------???------??????---------???------------------???---???---???------?????????------??????------???------????????????????????????---??????------…
1	11	2	0	Amphimas	pterocarpoides	Jongkind 7285 KP177921	atg---------------------------------------------------------gaggaatat---------caa---------gtatatttaaaa---ctagatagatctcgccaacaggac------ttcctatacccacttatttttcgggagtatatttatggactc------gcttatggtcat------gat------------tta------aat------------agg---------------tca------attttg---------gtg------------------gaa---aat---gta------ggttatgac------aataaa------tct------agtttactaattgtaaaacgttta---attact------…
2	11	2	37	Amphimas	ferrugineus	Breteler 15369 KP177922	atg---------------------------------------------------------gaggaatat---------caa---------gtatatttaaaa---ctagatagatctcgccaacaggac------ttcctatacccacttatttttcgggagtatatttatggactc------gcttatggtcat------gat------------tta------aat------------agg---------------tca------atcttg---------gtg------------------gaa---aat---gta------ggttatgac------aataaa------tct------agtttactaattgtaaaacgttta---attact------…
1	#N/A	#N/A	0	Amphiodon	effusus	Queiroz 13051 KX652219	atg---------------------------------------------------------gaggaatat---------caa---------gtatatttagaa---ctagatagatctcaccaacaggac------ttcctatacccacttctttttcgagagtatatttatggactc------gcttatggtcat------gat------------ttt------aat------------aga---------------tcc------aatctt---------gtg------------------gaa---aat---gtc------ggttatgac------aataaa------tct------agtttactaattgtaaaacgttta---attact------…
1	9	2	25	Amphithalea	oppositifolia	S37 KY118294	???---------------------------------------------------------?????????---------?????????????tatatttagaa---ctagatatatctcgccaacaggac------ttcctatacccacttatttttcgggagtatatttatggactc------gcttatggtcat------gat------------ttt------aat------------gga---------------tcc------attttt---------gcg------------------gaa---aat---gta------gattatgac------aataaa------tct------agtttactaattgtaaaacgttta---attact------…
1	13	5	3	Anadenanthera	peregrina	BNBG 77-2925 AF521814	---------------------------------------------------------------------------------------------------------------------------------------------------------------------------------------------------------------------------------------------------------------------------------------------------------------------------------------------------------------------------------attgt?aaacgttta---attact------…
2	13	5	5	Anadenanthera	colubrina	CANB 615636 AF523114	atg---------------------------------------------------------gaggaattt---------caa---------gtatatttagaa---ctagatagatctcgtcaacatgac------ttcctatacccacttatttttcgggagtatatttatgcactt------gcttacgatcat------cgt------------tta------aat------------agt---------------tcc------attttg---------gtg------------------caa---aat---cta------ggttatgac------aataaa------tct------agtttactaattgtaaaacgttta---attact------…
1	9	41	0	Anagyris	foetida	Duran 6932 KP230736	atg---------------------------------------------------------gaggaatat---------caa---------gtagatttagaa---ctagatatatctcgccaacaagac------ttcctatatccacttatttttcgtgagtatatttatggactc------gcttatggtcat------gat------------ttt------aat------------gga---------------tcc------attttt---------gcg------------------gaa---aat---gta------gattatgac------aataaa------tct------agtttactaattgtaaaacgttta---attact------…
1	12	2	0	Anarthrophyllum	desideratum	Fortunato 4971 AY386923	atg---------------------------------------------------------gaggaatat---------caa---------gtatatttagaa---ctagatatatctcgccaacagcac------ttcctatacccacttatttttcgggagtctatttatggactc------gcttatggtcat------gat------------ttt------aat------------gga---------------tct------attttt---------tcg------------------gaa---aat---gtc------gattatgac------aataaa------tct------agtttactaattgtaaaacgttta---attatt------…
1	#N/A	#N/A	0	Ancistrotropis	firmula	Machado 2590 JN008259	atg---------------------------------------------------------gagaaatat---------caa---------gcatatttagaa---ctccgtagatatagataccaggat------atcctatacccacttttttttcgggaatctatttatggacta------gcttatggtcat------gag------------------------------------------------------tcc------tttttt---------ata------------------gaa---aat---gta------gattataac------aataaa------ttt------agtttactaattgtaaaacgttta---agtact------…
2	#N/A	#N/A	0	Ancistrotropis	peduncularis	Salas 4259 JN008272	atg---------------------------------------------------------gagaaatat---------caa---------gcatatttagaa---ctccgtagatctagataccaggat------atcctatacccacttttttttcgggaatctatttatggacta------gcttatggtcat------gag------------------------------------------------------tcc------tttttt---------ata------------------gaa---aat---gta------gattataac------aataaa------ttt------agtttactaattgtaaaacgttta---agtact------…
1	11	6	0	Andira	anthelmia	Queiroz 15264 JX295896	atg---------------------------------------------------------gaggaatat---------caa---------gtatttttagaa---cgagatagatctcgccaacaggac------ttcctatacccacttatttttcgggagtatatttatggactc------gcttatggtcat------gat------------tta------aat------------aga---------------tcc------attttg---------gtg------------------gaa---aat---gta------ggttatggc------aataaa------tct------agtttactaattgtaaaacgttta---attact------…
2	11	6	0	Andira	inermis	Bridgewater 347 JF501102	atg---------------------------------------------------------gaggaatat---------caa---------gtatttttagaa---cgagatagatctcgccaacaggac------ttcctatacccacttatttttcgggagtatatttatggactt------gcttatggtcat------gat------------tta------aat------------aga---------------tcc------attttg---------gtg------------------gaa---aat---gta------ggttatggc------aataaa------tct------agtttactaattgtaaaacgttta---attaat------…
3	11	6	0	Andira	legalis	Cardoso 2214 JX295893	atg---------------------------------------------------------gaggaatat---------caa---------gtatttttagaa---cgagatagatctcgccaacaggac------ttcctatacccacttatttttcgggagtatatttatggactc------gcttatggtcat------gat------------tta------aat------------aga---------------tcc------attttg---------gtg------------------gaa---aat---gta------ggttatggc------aataaa------tct------agtttactaattgtaaaacgttta---attact------…
4	11	6	0	Andira	marauensis	Queiroz 13857 JX295899	atg---------------------------------------------------------gaggaatat---------caa---------gtatttttagaa---cgagatagatctcgccaacaggac------ttcctatacccacttatttttcgggagtatatttatggactc------gcttatggtcat------gat------------tta------aat------------aga---------------tcc------attttg---------gtg------------------gaa---aat---gta------ggttatggc------aataaa------tct------agtttactaattgtaaaacgttta---attact------…
5	11	6	1	Andira	fraxinifolia	Meireles sn KX816343	atg---------------------------------------------------------gaggaatat---------caa---------gtatttttagaa---cgagatagatctcgccaacaggac------ttcctatacccacttatttttcgggagtatatttatggactc------gcttatggtcat------gat------------tta------aat------------aga---------------tcc------attttg---------gtg------------------gaa---aat---gta------ggttatggc------aataaa------tct------agtttactaattgtaaaacgttta---attact------…
6	11	6	1	Andira	macrothyrsa	Baker HD1240 KY118216	atg---------------------------------------------------------gaggaatat---------caa---------gtatttttagaa---cgagatagatctcgccaacaggac------ttcctatacccacttatttttcgggagtatatttatggactc------gcttatggtcat------gat------------tta------aat------------aga---------------tcc------attttg---------gtg------------------gaa---aat---gta------ggttatggc------aataaa------tct------agtttactaattgtaaaacgttta---attact------…
7	11	6	1	Andira	micrantha	Dexter 6889 KY118209	atg---------------------------------------------------------gaggaatat---------caa---------gtatttttagaa---cgagatagatctcgccaacaggac------ttcctatacccacttatttttcgggagtatatttatggactc------gcttatggtcat------gat------------tta------aat------------aga---------------tcc------attttg---------gtg------------------gaa---aat---gta------ggttatggc------aataaa------tct------agtttactaattgtaaaacgttta---attact------…
8	11	6	1	Andira	multistipula	Dexter 5542 KY118200	atg---------------------------------------------------------gaggaatat---------caa---------gtatttttagaa---cgagatagatctcgccaacaggac------ttcctatacccacttatttttcgggagtatatttatggactc------gcttatggtcat------gat------------tta------aat------------aga---------------tcc------attttg---------gtg------------------gaa---aat---gta------ggttatggc------aataaa------tct------agtttactaattgtaaaacgttta---attact------…
9	11	6	1	Andira	nitida	Lima 7479 KY118203	atg---------------------------------------------------------gaggaatat---------caa---------gtatttttagaa---cgagatagatctcgccaacaggac------ttcctatacccacttatttttcgggagtatatttatggactc------gcttatggtcat------gat------------tta------aat------------aga---------------tcc------attttg---------gtg------------------gaa---aat---gta------ggttatggc------aataaa------tct------agtttactaattgtaaaacgttta---attact------…
10	11	6	1	Andira	parviflora	Dexter 6920 KY118210	atg---------------------------------------------------------gaggaatat---------caa---------gtatttttagaa---cgagatagatctcgccaacaggac------ttcctatacccacttatttttcgggagtatatttatggactc------gcttatggtcat------gat------------tta------aat------------aga---------------tcc------attttg---------gtg------------------gaa---aat---gta------ggttatggc------aataaa------tct------agtttactaattgtaaaacgttta---attact------…
11	11	6	1	Andira	vermifuga	Pennington 906 KY118198	atg---------------------------------------------------------gaggaatat---------caa---------gtatttttagaa---cgagatagatctcgccaacaggac------ttcctatacccacttatttttcgggagtatatttatggactc------gcttatggtcat------gat------------tta------aat------------aga---------------tcc------attttg---------gtg------------------gaa---aat---gta------ggttatggc------aataaa------tct------agtttactaattgtaaaacgttta---attact------…
12	11	6	23	Andira	galeottiana	Lavin 8214 AF142681	atg---------------------------------------------------------gaggaatat---------caa---------gtatttttagaa---cgagatagatctcgccaacaggac------ttcctatacccacttatttttcgggagtatatttatggactc------gcttatggtcat------gat------------tta------aat------------aga---------------tcc------attttg---------gtg------------------gaa---aat---gta------ggttatggc------aataaa------tct------agtttactaattgtaaaacgttta---attact------…
13	11	6	25	Andira	cujabensis	Neves 1889 KY118263	???---------------------------------------------------------?????????---------???---------???????aggaa---cgagatagatctcgccaacaggac------ttcctatacccacttatttttcgggagtatatttatggactc------gcttatggtcat------gat------------tta------aat------------aga---------------tcc------attttg---------gtg------------------gaa---aat---gta------ggttatggc------aataaa------tct------agtttactaattgtaaaacgttta---attact------…
14	11	6	32	Andira	carvalhoi	Queiroz 13835 JX295958	atg---------------------------------------------------------gaggaatat---------caa---------gtatttttagaa---cgagatagatctcgccaacaggac------ttcctatacccacttatttttcgggagtatatttatggactc------gcttatggtcat------gat------------tta------aat------------aga---------------tcc------attttg---------gtg------------------gaa---aat---gta------ggttatggc------aataaa------tct------agtttactaattgtaaaacgttta---attact------…
15	11	6	286	Andira	humilis	Cardoso 2447 JX295960	atg---------------------------------------------------------gaggaatat---------caa---------gtatttttagaa---cgagatagatctcgccaacaggac------ttcctatacccacttatttttcgggagtatatttatggactc------gcttatggtcat------gat------------tta------aat------------aga---------------tcc------attttg---------gtg------------------gaa---aat---gta------ggttatggc------aataaa------tct------agtttactaattgtaaaacgttta---attact------…
16	11	6	442	Andira	ormosioides	Cardoso 2221 JX295962	atg---------------------------------------------------------gaggaatat---------caa---------gtatttttagaa---cgagatagatctcgccaacaggac------ttcctatacccacttatttttcgggagtatatttatggactc------gcttatggtcat------gat------------tta------aat------------aga---------------tcc------attttg---------gtg------------------gaa---aat---gta------ggttatggc------aataaa------tct------agtttactaattgtaaaacgttta---attact------…
1	13	2	0	Angylocalyx	oligophyllus	Parmentier 5448 KY046175	atg---------------------------------------------------------gaggaatat---------caa---------gtctatttagaa---ctagatagatctcgccaacaggac------ttcctatacccacttctttttcgggagtatatttatggactc------gcttatggtcat------gat------------tta------aat------------agc---------------tca------attttg---------gtg------------------gaa---aat---gta------ggttatgac------aataaa------tct------agtttactaattgtaaaacgttta---attact------…
2	13	2	0	Angylocalyx	sp.	Pennington sn AY553715	atg---------------------------------------------------------gaggaatat---------caa---------gtctatttagaa---ctagatagatctcgccaacaggac------ttcctatacccacttctttttcgggagtatatttatggactc------gcttatggtcat------gat------------tta------aat------------agc---------------tca------attttg---------gtg------------------gaa---aat---gta------ggttatgac------aataaa------tct------agtttactaattgtaaaacgttta---attact------…
3	13	2	0	Angylocalyx	talbotii	Tchouto 889 JQ669611	atg---------------------------------------------------------gaggaatat---------caa---------gtctatttagaa---ctagatagatctcgccaacaggac------ttcctatacccacttctttttcgggagtatatttatggactc------gcttatggtcat------gat------------tta------aat------------agc---------------tca------attttg---------gtg------------------gaa---aat---gta------ggttatgac------aataaa------tct------agtttactaattgtaaaacgttta---attact------…
1	#N/A	#N/A	0	Annea	afzelii	Breteler 13352 EU361975	atg---------------------------------------------------------gaggaattt---------caa---------gtatatttagaa---cgaaataggtttcagcaatatgac------ctcctatatccacttatctttcgggaatatatttatgcactt------tcttatgatcat------ggt------------tta------aat------------agc---------------tcc------attttg---------atg------------------gaa---aat---ata------ggttctgac------aataaa------tct------agtttactaattgtaaaacgttta---attact------…
1	#N/A	#N/A	0	Antheroporum	pierrei	Tagane T2865 LC080895	atg---------------------------------------------------------gaggaatat---------caa---------gtatatttagaa---ctagatagatcgtgccatcatgac------ttcctatacccacttatttttcgggagtatatttatggactt------gcttatgatcat------gat------------tta------aat------------aga---------------tcc------attttt---------gta------------------gaa---aat---ata------ggttatgac------aataaa------tct------agtttactaattgtaaaacgttta---attact------…
1	12	1	0	Anthonotha	brieyi	Wieringa 6082 KX161935	atg---------------------------------------------------------gaggaattt---------caa---------gtatatttagaa---cgaaataggtttcagcaatatgac------ctcctatacccacttatctttcgggaatatatttatgcactt------gcttatgatcat------ggt------------tta------aat------------agc---------------tcc------attttg---------atg------------------gaa---aat---ata------ggttctgac------aataaa------tct------agtttactaattgtaaaacgttta---attact------…
2	12	1	0	Anthonotha	crassiflora	Wieringa 6391 KX161936	atg---------------------------------------------------------gaggaattt---------caa---------gtatatttagaa---cgaaataggtttcagcaatatgac------ctcctatacccacttatctttcgggaatatatttatgcactt------gcttatgatcat------ggt------------tta------aat------------agc---------------tcc------attttg---------atg------------------gaa---aat---ata------ggttctgac------aataaa------tct------agtttactaattgtaaaacgttta---attact------…
3	12	1	0	Anthonotha	fragrans	Breteler 15379 KX161937	------------------------------------------------------------------------------------------gtatatttagaa---cgaagtaggtttcagcaatatgac------ctcctatacccacttatctttcgggaatatatttatgcactt------gcttatgatcat------ggt------------tta------aat------------agc---------------tcc------attttg---------atg------------------gaa---aat---ata------ggttctgac------aataaa------tct------agtttactaattgtaaaacgttta---attact------…
4	12	1	0	Anthonotha	macrophylla	Wieringa 2996 EU361853	atg---------------------------------------------------------gaggaattt---------caa---------gtatatttagaa---cgaaataggtttcagcaatatgac------ctcctatacccacttatctttcgggaatatatttatgcactt------gcttatgatcat------ggt------------tta------aat------------agc---------------tcc------attttg---------atg------------------gaa---aat---ata------ggttctgac------aataaa------tct------agtttactaattgtaaaacgttta---attact------…
5	12	1	0	Anthonotha	pynaertii	Breteler 12781 EU361854	atg---------------------------------------------------------gaggaattt---------caa---------gtatatttagaa---cgaaataggtttcagcaatatgac------ctcctatacccacttatctttcgggaatatatttatgcactt------gcttatgatcat------ggt------------tta------aat------------agc---------------tcc------attttg---------atg------------------gaa---aat---ata------ggttctgac------aataaa------tct------agtttactaattgtaaaacgttta---attact------…
6	12	1	0	Anthonotha	stipulacea	Walters 591 KX161940	atg---------------------------------------------------------gaggaattt---------caa---------gtatatttagaa---cgaaataggtttcagcaatatgac------ctcctatacccacttatctttcgggaatatatttatgcactt------gcttatgatcat------ggt------------tta------aat------------agc---------------tcc------attttg---------atg------------------gaa---aat---ata------ggttctgac------aataaa------tct------agtttactaattgtaaaacgttta---attact------…
7	12	1	0	Anthonotha	trunciflora	Breteler 14355 EU361852	atg---------------------------------------------------------gaggaattt---------caa---------gtatatttagaa---cgaaataggtttcagcaatatgac------ctcctatacccacttatctttcgggaatatatttatgcactt------gcttatgatcat------ggt------------tta------aat------------agc---------------tcc------attttg---------atg------------------gaa---aat---ata------ggttctgac------aataaa------tct------agtttactaattgtaaaacgttta---attact------…
8	12	1	0	Anthonotha	xanderi	Wieringa 5861 KX161941	atg---------------------------------------------------------gaggaattt---------caa---------gtatatttagaa---cgaaataggtttcggcaatatgac------ctcctatacccacttatctttcgggaatatatttatgcactt------gcttatgatcat------ggt------------tta------aat------------agc---------------tcc------attttg---------atg------------------gaa---aat---ata------ggttctgac------aagaaa------tct------agtttactaattgtaaaacgttta---attact------…
1	7	147	0	Anthyllis	terniflora	GAllan sn JF501103	atg---------------------------------------------------------gaggaattt---------ttg---------ttatatttggaa---ctagatagatctcgtcaacaggac------ttcctatacccacttgtttttcacgaatatatttatggactc------gcttatagtcat------gat------------gta------aat------------aga---------------tct------attttt---------gta------------------gaa---aat---ata------ggttatgat------aataaa------tat------agtttactaattgtaaaacgttta---attact------…
2	7	147	0	Anthyllis	vulneraria	lapponica Lampinen 10057 AF543845	atg---------------------------------------------------------gaggaatat---------ctg---------ttatatttggaa---ctagatagatctcgtcaacaggac------ttcctatacccacttgtttttcacgaatatatttatggactc------gcttatagtcat------gat------------gta------aat------------aga---------------tct------attttt---------gta------------------gaa---aat---ata------ggttatgat------aataaa------tat------agtttactaattgtaaaacgttta---attact------…
1	8	6	0	Aotus	ericoides	Wojciechowski 866 AY386884	atg---------------------------------------------------------gaggaatac---------ccg---------gtatatttagaa---tttgatagatcccgccaacaggac------ttcctatacccacttatttttcgggagtatgtttatggaatc------gcttacggacat------gat------------tta------aat------------aga---------------tcc------attttt---------gta------------------aaa---aat---gta------ggttatgac------aagaaa------tct------agtttactaattgtaaaacgttta---attact------…
2	8	6	387	Aotus	lanigera	NS 22618 KX652189	atg---------------------------------------------------------gaggaatac---------cca---------gtatatttagaa---tttgatagatcccgccaacaggac------ttcctatacccacttatttttcgggagtatgtttatggaatc------gcttacgaacat------gat------------tta------aat------------aga---------------tcc------attttt---------gta------------------aaa---aat---gta------ggttatgac------aagaaa------tct------agtttactaattgtaaaacgttta---attact------…
1	#N/A	#N/A	0	Aphanocalyx	cynometroides	Wieringa 2355 EU361855	atg---------------------------------------------------------gaggaattt---------caa---------gtatatttagaa---cgaaataggtttcagcaatatgac------ctcctatacccacttatctttcgggaatatatttatgcactt------gcttatgatcat------ggt------------tta------aat------------agt---------------tcc------attttg---------atg------------------gaa---aat---ata------ggttctgac------aataaa------tct------agtttactaattgtaaaacgttta---attact------…
2	#N/A	#N/A	0	Aphanocalyx	djumaensis	Breteler 13056 EU361856	atg---------------------------------------------------------gaggaattt---------caa---------gtgtatttagaa---cgaaataggtttcagcaatatgac------ctcctatacccacttatctttcgggaatatatttatgcactt------gcttatgatcat------ggt------------tta------aat------------agt---------------tcc------attttg---------atg------------------gaa---aat---ata------ggttctgac------aataaa------tct------agtttactaattgtaaaacgttta---attact------…
3	#N/A	#N/A	0	Aphanocalyx	ledermannii	Wieringa 1310 KX161942	-------------------------------------------------------------aggaattt---------caa---------gtatatttagaa---cgaaataggtttcagcaatatgac------ctcctatacccacttatctttcgggaatatatttatgcactt------gcttatgatcat------ggt------------tta------aat------------agt---------------tcc------attttg---------atg------------------gaa---aat---ata------ggttctgac------aataaa------tct------agtttactaattgtaaaacgttta---attact------…
4	#N/A	#N/A	0	Aphanocalyx	microphyllus	compactus Breteler 13356 KX161948	--------------------------------------------------------------ggaattt---------caa---------gtatatttagaa---cgaaataggtttcagcaatatgac------ctcctatacccacttatctttcgggaatatatttatgcactt------gcttatgatcat------ggt------------tta------aat------------atc---------------tcc------attttg---------atg------------------gaa---aat---ata------ggttctgac------aataaa------tct------agtttactaattgtaaaacgttta---attact------…
5	#N/A	#N/A	0	Aphanocalyx	obscurus	Wieringa 1541 KX161949	--g---------------------------------------------------------gaggaattt---------caa---------gtatatttagaa---cg-aataggtttcagcaatatgac------ctcctatacccacttatctttcgggaatatatttatgcactt------gcttatgatcat------ggt------------tta------aat------------agc---------------tcc------attttg---------atg------------------gaa---aat---ata------ggttctgac------aataaa------tct------agtttactaattgtaaaacgttta---attact------…
6	#N/A	#N/A	0	Aphanocalyx	pectinatus	Wieringa 3102 KX161950	atg---------------------------------------------------------gaggaattt---------caa---------gtatatttagaa---cgaaataggtttcagcaatatgac------ctcctatacccacttatctttcgggaatatatttatgcactt------gcttatgatcat------ggt------------tta------aat------------agt---------------tcc------attttg---------atg------------------gaa---aat---ata------ggttctgac------aataaa------tct------agtttactaattgtaaaacgttta---attact------…
7	#N/A	#N/A	1	Aphanocalyx	microphyllus	microphyllus Valkenburg 3067 KX161945	atg---------------------------------------------------------gaggaattt---------caa---------gtatatttagaa---cgaaataggtttcagcaatatgac------ctcctatacccacttatctttcgggaatatatttatgcactt------gcttatgatcat------ggt------------tta------aat------------agt---------------tcc------attttg---------atg------------------gaa---aat---ata------ggttctgac------aataaa------tct------agtttactaattgtaaaacgttta---attact------…
1	#N/A	#N/A	882	Aphyllodium	parvifolium	Barrett 5580 KX713081	???---------------------------------------------------------?????????---------???---------????????????---????????????????????????------??????????????????????????????????????????------????????????------???------------------------------------------------------???------??????---------???------------------???---???---???------?????????------??????------???------????????????????????????---??????------…
1	11	6	0	Apios	americana	Li 6304 KF272939	atg---------------------------------------------------------gaggaatat---------cga---------gtctatttagaa---ctccatagatctcgccaccaggac------atcctatacccacttttttttcgggagtatatttatggactc------gcttatggtcat------gga------------------------------------------------------tcc------attttt---------gta------------------gaa---aat---gta------ggttataac------aataaa------ttt------agtttactaattgtaaaacgttta---attact------…
2	11	6	0	Apios	carnea	Li 6258 KF272950	atg---------------------------------------------------------gaggaatat---------cga---------gtatatttagaa---ctccatagatctcgccaccaggac------atcctatacccacttttttttcgggagtatatttatggactc------gcttatggtcat------gga------------------------------------------------------tcc------attttt---------gta------------------gaa---aat---gta------ggttataac------aataaa------ttt------agtttactaattgtaaaacgttta---attact------…
3	11	6	0	Apios	delavayi	Li 4092 KF272953	atg---------------------------------------------------------gaggaatat---------cga---------gtatatttagaa---ctccatagatctcgccaccaggac------atcctatacccacttttttttcgggagtatatttatggactc------gcttatggtcat------gga------------------------------------------------------tcc------attttt---------gta------------------gaa---aat---gta------ggttataac------aataaa------ttt------agtttactaattgtaaaacgttta---attact------…
4	11	6	0	Apios	fortunei	Li 6238 KF272958	atg---------------------------------------------------------gaggaatat---------cga---------gtatatttagaa---ctccctagatctcgccaccaggac------atcctatacccacttttttttcgggagtatatttatggactc------gcttatggtcat------gga------------------------------------------------------tcc------attttt---------gta------------------gaa---aat---gta------ggttataac------aataaa------ttt------agtttactaattgtaaaacgttta---attact------…
5	11	6	0	Apios	priceana	Long 6828742 KF272961	atg---------------------------------------------------------gaggaatat---------cga---------gtctatttagaa---ctccatagatctcgccaccaggac------atcctatacccacttttttttcgggagtatatttatggactc------gcttatggtcat------gga------------------------------------------------------tcc------attttt---------gta------------------gaa---aat---gta------ggttataac------aataaa------ttt------agtttactaattgtaaaacgttta---attact------…
1	#N/A	#N/A	24	Apoplanesia	paniculata	Hughes 254 AF270860	atg---------------------------------------------------------gaggaatat---------caa---------gtatatttagaa---ctagatagatctcgtcaacaggac------ttcctatacccacttatttttcgggagtatatttatggactt------gtttatgatcat------gat------------tta------aat------------aga---------------tcc------attttg---------gtg------------------gaa---aat---gtg------gattatgac------aagaaa------tct------agtttactaattgtaaaacgttta---attact------…
1	14	3	0	Apuleia	leiocarpa	Klitgaard 66 EU361858	atg---------------------------------------------------------gaggaatct---------caa---------atatatttcgaa---ctagatagatctcgccaacatgac------ttcctatacccacttatttttcgggagtatatttatacactt------gcttatgatcat------ggt------------tta------aat------------agt---------------tca------attttg---------gta------------------gaa---aat---gta------ggttatgac------aaaaaa------tct------agtttactaattgtaaaacattta---attact------…
1	#N/A	#N/A	0	Apurimacia	michelii	Pennington 1237 KY045874	atg---------------------------------------------------------gaagaatat---------caa---------gtatatttagaa---ctagatagatctcgccaccatgac------ttcctatacccacttatttttcgggagtatatttatggactt------gcttatgatcat------gat------------tta------aat------------aaa---------------tcc------attttt---------gta------------------gaa---aat---ata------ggttatgac------aataaa------tct------agtttactaattgtaaaacgttta---attact------…
2	#N/A	#N/A	210	Apurimacia	dolichocarpa	Leal 20083 FJ968527	atg---------------------------------------------------------gaggaatat---------caa---------gtatatttagaa---ctaga?agatctcgccaccatgac------ttcctatacccacttatttttcgggagtatatttatggactt------gcttatgatcat------gat------------tta------aat------------aaa---------------tcc------attttt---------gtg------------------gaa---aat---ata------ggttatgac------aataaa------tct------agtttactaattgtaaaacgttta---attact------…
3	#N/A	#N/A	873	Apurimacia	boliviana	Hudson 1099 KX652154	???---------------------------------------------------------?????????---------???---------????????????---????????????????????????------??????????????????????????????????????????------????????????------???------------???------???------------???---------------???------??????---------???------------------???---???---???------?????????------??????------???------????????????????????????---??????------…
1	#N/A	#N/A	0	Arabidopsis	thaliana	NC000932	atg---------------------------------------------------------gataaattt---------caa---------ggatatttagag---ttcgatggggctcggcaacagagt------tttctatatccacttttttttcgggagtatatttatgtactt------gcttatgatcat------ggt------------tta------aat------------agattaaatagaaatcgctat------attttc---------ttg------------------gaa---aat---gcg------gattatgac------aaaaaa------tat------agttcactaattacgaaacgctta---attttg------…
1	10	197	0	Arachis	burkartii	Lima 487 KX595195	atg---------------------------------------------------------aaagaatat---------caa---------agatatttcgaa---ctagatagatctcgtcaacagaac------ttcctatacccacttatttttcgggagtatatttatggactc------gcctctggtcat------gat------------ttt------aatagaaat------cga---------------tat------attttg---------tcg------------------gaa---aat---gtg------gattatgat------aagaaa------tct------agcttactaattgtaaaacggtta---attact------…
2	10	197	26	Arachis	major	CIAT 22225 AF203597	atg---------------------------------------------------------aaagaatat---------caa---------agatatttagaa---ctagatagatctcgtcaacagaac------ttcctatacccacttatttttcgggagtatatttatggactc------gcctctggtcat------gat------------ttt------aatagaaat------cga---------------tat------attttg---------tcg------------------gaa---aat---gtg------gattatgat------aagaaa------tct------agcttactaattgtaaaacggtta---attact------…
3	10	197	27	Arachis	pintoi	CIAT 22237 AF203596	atg---------------------------------------------------------aaagaatat---------caa---------agatatttagaa---ctagatagatctcctcaacagaac------ttcctatacccacttatttttcgggagtatatttatggactc------gcctctggtcat------gat------------ttt------aatagaaat------cga---------------tat------attttg---------tcg------------------gaa---aat---gtg------gattatgat------aagaaa------tct------agcttactaattgtaaaacggtta---attact------…
4	10	197	533	Arachis	triseminata	CIAT 22224 AF203599	???---------------------------------------------------------?????????---------???---------????????????---????????????????????????------??????????????????????????????????????????------????????????------???------------???------?????????------???---------------???------??????---------???------------------???---???---???------?????????------??????------???------????????????????????????---??????------…
1	#N/A	#N/A	0	Aralia	undulata	NC022810	atg---------------------------------------------------------gaggaattc---------caa---------agatatttagag---ctagatagatctcaacaacactac------ttcttatatccacttatctttcaggagtatatttatgcactt------gctcatgatcat------ggt------------tta------aatataaat------aga---------------tct------attttg---------ttg------------------gaa---aat---gcg------ggttatggc------aataaa------ttc------agtttactaattgtgaaacgttta---attgct------…
1	#N/A	#N/A	2	Arapatiella	psilophylla	Carvalho 6095 EU361859	atg---------------------------------------------------------gaggaattt---------caa---------gtatatttagaa---ctagatagatctcgccaacatgac------ttcctatacccacttatttttcgggagtatatttatgcactt------gcttatgatcat------ggt------------tta------aat------------agc---------------tcc------attttg---------gtg------------------gaa---aat---cta------ggttatgat------aataaa------tct------agtttactaattgtaaaacgttta---attact------…
1	13	3	0	Archidendron	clypearia	SCBGP096_1 KP093414	---------------------------------------------------------------------------------------------------------------------------------------------------------------------------------------------------------------------------------------------------------------------------------------------------------------------------------------------------------------------------------------------------------------…
2	13	3	0	Archidendron	turgidum	SCBGP545_1 KP094140	---------------------------------------------------------------------------------------------------------------------------------------------------------------------------------------------------------------------------------------------------------------------------------------------------------------------------------------------------------------------------------------------------------------…
3	13	3	2	Archidendron	alternifoliolatum	BB0883 KR530669	---------------------------------------------------------------------------------------------------------------------------------------------------------------------------------------------------------------------------------------------------------------------------------------------------------------------------------------------------------------------------------------------------------------…
4	13	3	2	Archidendron	hirsutum	Douglas 625 EU361860	atg---------------------------------------------------------gaggaattt---------caa---------gtatatttagaa---ctagatagatctcgtcaacatgac------ttcctatacccacttatttttcgggagtatatttttgcactt------gcttacgatcat------ggt------------tta------aat------------agt---------------tcc------attttg---------gtg------------------caa---aat---cta------ggttatgac------aataaa------tct------agtttactaattgtaaaacgttta---attact------…
5	13	3	2	Archidendron	kerrii	G051 KR530398	---------------------------------------------------------------------------------------------------------------------------------------------------------------------------------------------------------------------------------------------------------------------------------------------------------------------------------------------------------------------------------------------------------------…
6	13	3	2	Archidendron	lucidum	Wang & Lin 2534 KX302315	atg---------------------------------------------------------gaggaattt---------caa---------gtatatttagaa---ctagatagatctcgtcaacatgac------ttcctatacccactcatttttcgggagtatatttttgcactt------gcttacgatcat------ggt------------tta------aat------------agt---------------tcc------attttg---------gtg------------------caa---aat---cta------ggttatgac------aataaa------tct------agtttactaattgtaaaacgttta---attact------…
7	13	3	2	Archidendron	muellerianum	McDonald 1076418117 KM894601	---------------------------------------------------------------------------------------------------------------------------------------------------------------------------------------------------------------------------------------------------------------------------------------------------------------------------------------------------------------------------------------------------------------…
8	13	3	4	Archidendron	grandiflorum	Jeffers 129308798 KM894775	---------------------------------------------------------------------------------------------------------------------------------------------------------------------------------------------------------------------------------------------------------------------------------------------------------------------------------------------------------------------------------------------------------------…
9	13	3	5	Archidendron	cf.	dalatense Toyama CM2015 LC080889	------------------------------------------------------------------??t---------caa---------gtatatttagaa---ctagatagatctcgtcaacatgac------ttcctatacccacttatttttcgggagtatatttttgcactt------gcttacgatcat------ggt------------tta------aat------------agt---------------tcc------attttg---------gtg------------------caa---aat---cta------ggttatgac------aataaa------tct------agtttactaattgtaaaacgttta---attact------…
10	13	3	5	Archidendron	poilanei	Tagane sn LC080888	------------------------------------------------------------------??t---------caa---------gtatatttagaa---ctagatagatctcgtcaacatgac------ttcctatacccacttatttttcgggagtatatttttgcactt------gcttacgatcat------ggt------------tta------aat------------agt---------------tcc------attttg---------gtg------------------caa---aat---cta------ggttatgac------aataaa------tct------agtttactaattgtaaaacgttta---attact------…
11	13	3	6	Archidendron	chevalieri	Toyama 1380 LC080890	------------------------------------------------------------------??t---------caa---------gtatatttagaa---ctagatagatctcgtcaacatgac------ttcctatacccacttatttttcgggagtatatttttgcactt------gcttacgatcat------ggt------------tta------aat------------agt---------------tcc------attttg---------gtg------------------caa---aat---cta------ggttatgac------aataaa------tct------agtttactaattgtaaaacgttta---attact------…
1	#N/A	#N/A	2	Archidendropsis	granulosa	McKee 38353 KX302316	atg---------------------------------------------------------gaggaattt---------caa---------gtatatttagaa---ctagatagatctcgtcaacatgac------ttcctatacccacttatttttcgggagtatatttttgcactt------gcttacgatcat------ggt------------tta------aat------------agt---------------tca------attttg---------gtg------------------caa---aat---cta------ggttatgac------aataaa------tct------agtttactaattgtaaaacgttta---attact------…
2	#N/A	#N/A	2	Archidendropsis	thozetiana	Shapcott 1076420561 KM894536	---------------------------------------------------------------------------------------------------------------------------------------------------------------------------------------------------------------------------------------------------------------------------------------------------------------------------------------------------------------------------------------------------------------…
1	#N/A	#N/A	2	Arcoa	gonavensis	Zanoni 35606 EU361861	atg---------------------------------------------------------gaggaattt---------caa---------gtatatttagaa---ctagatagatctcgccaacatgac------ttcctatacccacttatttttcgggagtatatttatgcactt------gcttatgatcat------ggt------------tta------aat------------agc---------------tca------attttg---------gtg------------------gaa---aat---cta------ggttatgac------aataaa------tct------agtttactaattgtaaaacgttta---attact------…
1	25	4	103	Argyrocytisus	battandieri	Tahiri sn KT824628	atg---------------------------------------------------------gaggaatat---------caa---------gtatatttagaa---ctagatatatctcgccaacagcac------ttcctatacccactaatttttcgggagtatatttatggactc------gcttatggtcat------gat------------ttt------aat------------gga---------------tct------tttttt---------tcg------------------gaa---aat---gta------gattatgac------aataaa------tct------agtttactaattgtaaaacgttta---attact------…
1	24	12	0	Argyrolobium	tuberosum	Bester 10865 KP230727	atg---------------------------------------------------------gaggaatat---------caa---------gtatatttagaa---ctagatatatctcgccaacagcac------ttcctatacccacttatttttcgcgagtatatttatggactc------gcttatggtcat------gat------------ttt------aat------------gga---------------tct------attttt---------tcg------------------gaa---aat---gta------gattatgac------aataaa------tct------agtttactaattgtaaaacgttta---attact------…
1	#N/A	#N/A	0	Arquita	celendiniana	Hughes 3102 KX176824	atg---------------------------------------------------------gaggaattt---------caa---------gtctatttagaa---ctagctagatctcgccaacatgac------ttcctatacccacttctttttcgagagtatatttatgcactt------gcttatgatcat------ggt------------tta------aat------------agc---------------tcc------attttg---------gtg------------------gaa---aat---cta------ggttatgat------aataaa------tct------agtttactaattgtaaaacgttta---attact------…
2	#N/A	#N/A	0	Arquita	trichocarpa	Lewis 2166 KX176828	at----------------------------------------------------------gaggaattt---------caa---------gtcta-ttagaa---ctagatagatctcgccaacatgac------ttcctatacccacttctttttcgggagtatatttatgcactt------gcttatgatcat------gg-------------tta------aat------------agc---------------tcc------attttg---------gtg------------------gaa---aat---cta------ggttatgat------aataaa------tct------agtttactaattgtaaaacgttta---attact------…
3	#N/A	#N/A	2	Arquita	ancashiana	Hughes 3021 KX176804	atg---------------------------------------------------------gaggaattt---------caa---------gtctatttagaa---ctagatagatctcgccaacatgac------ttcctatacccacttctttttcgggagtatatttatgcactt------gcttatgatcat------ggt------------tta------aat------------agc---------------tcc------attttg---------gtg------------------gaa---aat---caa------ggttatgat------aataaa------tct------agtttactaattgtaaaacgttta---attact------…
4	#N/A	#N/A	2	Arquita	grandiflora	Sarkinen 2225 KX176811	atg---------------------------------------------------------gaggaatct---------caa---------gtctatttagaa---ctagatagatctcgccaacatgac------ttcctatacccacttctttttcgggagtatatttatgcactt------gcttatgatcat------ggt------------tta------aat------------agc---------------tcc------attttg---------gtg------------------gaa---aat---caa------ggttatgat------aataaa------tct------agtttactaattgtaaaacgttta---attact------…
5	#N/A	#N/A	2	Arquita	mimosifolia	Gagnon EG203 KX176810	atg---------------------------------------------------------gaggaattt---------caa---------gtctatttagaa---ctagatagatctcgccaacatgac------ttcctatacccacttctttttcgggagtatatttatgcactt------gcttatgatcat------ggt------------tta------aat------------agc---------------tcc------attttg---------gtg------------------gaa---aat---caa------ggttatgat------aataaa------tct------agtttactaattgtaaaacgttta---attact------…
1	#N/A	#N/A	0	Arthroclianthus	sp.	Queiroz 16141 KY046182	atg---------------------------------------------------------gaggaatat---------caa---------gtatttttggaa---ctccatagatctcgccaccgggac------atcctatacccgcttttttttcgggagtatatttatggactc------gcttatagtcgt------gga------------------------------------------------------tcc------attttt---------gta------------------gaa---aat---gta------ggttataac------aaaaat------ttg------agtttactaattgtaaaacgttta---attact------…
2	#N/A	#N/A	823	Arthroclianthus	deplanchei	Labat 3911 KX213147	???---------------------------------------------------------?????????---------???---------????????????---????????????????????????------??????????????????????????????????????????------????????????------???------------------------------------------------------???------??????---------???------------------???---???---???------?????????------??????------???------????????????????????????---??????------…
1	9	294	756	Aspalathus	linearis	Muasya 4783 JX517437	???---------------------------------------------------------?????????---------???---------????????????---????????????????????????------??????????????????????????????????????????------????????????------???------------???------???------------???---------------???------??????---------???------------------???---???---???------?????????------??????------???------????????????????????????---??????------…
2	9	294	756	Aspalathus	pendula	Muasya 4066 JX518088	???---------------------------------------------------------?????????---------???---------????????????---????????????????????????------??????????????????????????????????????????------????????????------???------------???------???------------???---------------???------??????---------???------------------???---???---???------?????????------??????------???------????????????????????????---??????------…
3	9	294	756	Aspalathus	pinguis	Boatwright 512 JQ412203	???---------------------------------------------------------?????????---------???---------????????????---????????????????????????------??????????????????????????????????????????------????????????------???------------???------???------------???---------------???------??????---------???------------------???---???---???------?????????------??????------???------????????????????????????---??????------…
1	8	1047	0	Astragalus	acutirostris	Holmgren 7118 EU025877	atg---------------------------------------------------------aaggaatat---------caa---------gtatttttagaa---cgagatagatctcgccaacaggac------ttcctatacccacttatttttagggagtatgtttatggactt------gcttatagtcat------gat------------ttt------aat------------aga---------------tct------acattt---------gtg------------------gaa---aat---gta------ggttatgac------aataaa------tat------agtttactaattgtaaaacgttta---atcact------…
2	8	1047	0	Astragalus	adsurgens	Wojciechowski 267 AY920437	atg---------------------------------------------------------aaggaatat---------caa---------gtatttttagaa---cgagatagatctcgccaacaggac------ttcctatacccacttatttttagggagtatgtttatggactt------gcttatagtcat------gat------------ttt------aat------------aga---------------tct------acattt---------gtg------------------gaa---aat---gta------ggttatgac------aataaa------tat------agtttactaattgtaaaacgttta---atcact------…
3	8	1047	0	Astragalus	alpinus	Wojciechowski 183 AY920438	atg---------------------------------------------------------aaggaatat---------caa---------gtatttttagaa---cgagatagatctcgccaacaggac------ttcctatacccacttatttttagggagtatgtttatggactt------gcttatagtcat------gat------------ttt------aat------------aga---------------tct------acattt---------gtg------------------gaa---aat---gta------ggttatgac------aataaa------tat------agtttactaattgtaaaacgttta---atcact------…
4	8	1047	0	Astragalus	americanus	Wojciechowski 851 AY386876	atg---------------------------------------------------------aaggaatat---------caa---------gtatttttagaa---cgagatagatctcgccaacaggac------ttcctatacccacttatttttagggagtatgtttatggactt------gcttatagtcat------gat------------ttt------aat------------aga---------------tct------acattt---------gtg------------------gaa---aat---gta------ggttatgac------aataaa------tat------agtttactaattgtaaaacgttta---atcact------…
5	8	1047	0	Astragalus	arnottianus	Sanderson 2520 AY920439	atg---------------------------------------------------------aaggaatat---------caa---------gtatttttagaa---cgagatagatctcgccaacaggac------ttcctatacccacttatttttagggagtatgtttatggactt------gcttatagtcat------gat------------ttt------aat------------aga---------------tct------acattt---------gtg------------------gaa---aat---gta------ggttatgac------aataaa------tat------agtttactaattgtaaaacgttta---atcact------…
6	8	1047	0	Astragalus	atropilosulus	Wojciechowski 301 AY920440	atg---------------------------------------------------------aaggaatat---------caa---------gtatttttagaa---cgagatagatctcgccaacaggac------ttcctatacccacttatttttagggagtatgtttatggactt------gcttatagtcat------gat------------ttt------aaa------------aga---------------tct------acattt---------gtg------------------gaa---aat---tta------ggttatgacaatgacaataaa------tat------agtttactaattgtaaaacgttta---atcact------…
7	8	1047	0	Astragalus	borealimongolicus	Abmg 604 HM142253	atg---------------------------------------------------------aaggaatat---------caa---------gtatttttagaa---cgagatagatctcgccaacaggac------ttcctatacccacttatttttagggagtatgtttatggactt------gcttatagtcat------gat------------ttt------aat------------aga---------------tct------acattt---------gtg------------------gaa---aat---gta------ggttatgacaatgacaataaa------tat------agtttactaattgtaaaacgttta---atcact------…
8	8	1047	0	Astragalus	calycosus	Baker 13790 EU025887	atg---------------------------------------------------------aaggaatat---------caa---------gtatttttagaa---cgagatagatctcgccaacaggac------ttcctatacccacttatttttagggagtatgtttatggactt------gcttatagtcat------gat------------ttt------aat------------aga---------------tct------acattt---------gtg------------------gaa---aat---gta------ggttatgac------aataaa------tat------agtttactaattgtaaaacgttta---atcact------…
9	8	1047	0	Astragalus	canadensis	brevidens Wojciechowski 302 AY386875	atg---------------------------------------------------------aaggaatat---------caa---------gtatttttagaa---cgagatagatctcgccaacaggac------ttcctatatccacttatttttagggagtatgtttatggactt------gcttatagtcat------gat------------ttt------aat------------aga---------------tct------acattt---------gtg------------------gaa---aat---gta------ggttatgac------aataaa------tat------agtttactaattgtaaaacgttta---atcact------…
10	8	1047	0	Astragalus	casei	Tiehm 13481 EU025878	atg---------------------------------------------------------aaggaatat---------caa---------gtatttttagaa---cgagatagatctcgccaacaggac------ttcctatacccacttatttttagggagtatgtttatggactt------gcttatagtcat------gat------------ttt------aat------------aga---------------tct------acattt---------gtg------------------gaa---aat---gta------ggttatgac------aataaa------tat------agtttactaattgtaaaacgttta---atcact------…
11	8	1047	0	Astragalus	cerasocrenus	DELEP 880043 AY920444	atg---------------------------------------------------------aaggaatat---------caa---------gtatttttagaa---cgagatagatctcgccaacaggac------ttcctatacccacttatttttagggagtatgtttatggactt------gcttatagtcat------gat------------ttt------aat------------aga---------------tct------acattt---------gtg------------------gaa---aat---gta------ggttatgac------aataaa------tat------agtttactaattgtaaaacgttta---atcact------…
12	8	1047	0	Astragalus	chinensis	Ach 601 HM142263	atg---------------------------------------------------------aaggaatat---------caa---------gtatttttagaa---cgagatagatctcgccaacaggac------ttcctatacccacttatttttagggagtatgtttatggactt------gcttatagtcat------gat------------ttt------aat------------aga---------------tct------acattt---------gtg------------------gaa---aat---gta------ggttatgac------aataaa------tat------agttcactaattgtaaaacgttta---atcact------…
13	8	1047	0	Astragalus	coccineus	Morefield 3212 EU025899	atg---------------------------------------------------------aaggaatat---------caa---------gtatttttagaa---cgagatagatctcgccaacaggac------ttcctatacccacttatttttagggagtatgtttatggactt------gcttatagtcat------gat------------ttt------aat------------aga---------------tct------acattt---------gtg------------------gaa---aat---gta------ggttatgac------aataaa------tat------agtttactaattgtaaaacgttta---atcact------…
14	8	1047	0	Astragalus	corrugatus	Wojciechowski 164 AY920442	atg---------------------------------------------------------aaggaatat---------caa---------gtatttttagaa---cgagatagatctcgccaacaggac------ttcctatacccacttatttttagggagtatgtttatggactt------gcttatagtcat------gat------------ttt------tat------------aga---------------tct------acattt---------gtg------------------gaa---aat---gta------gattatgac------aataaa------tat------agtttactaattgtaaaacgttta---atcact------…
15	8	1047	0	Astragalus	cysticalyx	Liston 961 AY920443	atg---------------------------------------------------------aaggaatat---------caa---------gtatttttagaa---cgagatagatctcgccaacaggac------ttcctatacccacttatttttagggagtatgtttatggactt------gcttatagtcat------gat------------ttt------aat------------aga---------------tct------acattt---------gtg------------------gaa---aat---gta------ggttatgac------aataaa------tat------agtttactaattgtaaaacgttta---attact------…
16	8	1047	0	Astragalus	echinatus	Lippert 23240 JQ619978	atg---------------------------------------------------------aaggaatat---------caa---------gtatttttagaa---cgagatagatctcgccaacaggac------ttcctatacccacttatttttagggagtatgtttatggactt------gcttatagtcat------gat------------ttt------aat------------aga---------------tct------acattt---------gtg------------------gaa---aat---gta------ggttatgac------aataaa------tat------agtttactaattgtaaaacgttta---atcact------…
17	8	1047	0	Astragalus	epiglottis	Wojciechowski 405 AY920445	atg---------------------------------------------------------aaggaatat---------caa---------gtatttttagaa---cgagatagatctcgccaacaggac------ttcctatacccacttatttttagggagtatgtttatggactt------gcttatagtcat------gat------------ttt------aat------------aga---------------tct------acattt---------gtg------------------gaa---aat---gta------ggttatgac------aataaa------tat------agtttcctaattgtaaaacgttta---atcact------…
18	8	1047	0	Astragalus	geyeri	geyeri Tiehm 7901 EU025888	atg---------------------------------------------------------aaggaatat---------caa---------gtatttttagaa---cgagatagatctcgccaacaggac------ttcctatacccacttatttttagggagtatgtttatggactt------gcttatagtcat------gat------------ttt------aat------------aga---------------tct------acattt---------gtg------------------gaa---aat---gta------ggttatgac------aataaa------tat------agtttactaattgtaaaacgttta---atcact------…
19	8	1047	0	Astragalus	inyoensis	Wojciechowski 527 EU025908	atg---------------------------------------------------------aaggaatat---------caa---------gtatttttagaa---cgagatagatctcgccaacaggac------ttcctatacccacttatttttagggagtatgtttatggactt------gcttatagtcat------gat------------ttt------aat------------aga---------------tct------acattt---------gtg------------------gaa---aat---gta------ggttatgac------aataaa------tat------agtttactaattgtaaaacgttta---atcact------…
20	8	1047	0	Astragalus	kentrophyta	tegetarius Wojciechowski 1381 JF501104	atg---------------------------------------------------------aaggaatat---------caa---------gtatttttagaa---cgagatagatctcgccaacaggac------ttcctatacccacttctttttagggagtatgtttatggactt------gcttatagtcat------gat------------ttt------aat------------aga---------------tct------acattt---------gtg------------------gaa---aat---gta------ggttatgac------aataaa------tat------agtttactaattgtaaaacgttta---atcact------…
21	8	1047	0	Astragalus	layneae	Wojciechowski sn EU025881	atg---------------------------------------------------------aaggaatat---------caa---------gtatttttagaa---cgagatagatctcgccaacaggac------ttcctatacccacttatttttagggagtatgtttatggactt------gcttatagtcat------gat------------ttt------aat------------aga---------------tct------acattt---------gtg------------------gaa---aat---gta------ggttatgac------aataaa------tat------agtttactaattgtaaaacgttta---atcact------…
22	8	1047	0	Astragalus	lentiginosus	australis Wojciechowski 103 JF501106	atg---------------------------------------------------------aaggaatat---------caa---------gtatttttagaa---cgagatagatctcgccaacaggac------ttcctatacccacttatttttagggagtatgtttatggactt------gcttatagtcat------gat------------ttt------aat------------aga---------------tct------acattt---------gtg------------------gaa---aat---gta------ggttatgac------aataaa------tat------agtttactaattgtaaaacgttta---atcact------…
23	8	1047	0	Astragalus	lonchocarpus	Wojciechowski 143 AF142736	atg---------------------------------------------------------aaggaatat---------caa---------gtatttttagaa---cgagatagatctcgccaacaggac------ttcctatacccacttatttttagggagtatgtttatggactt------gcttatagtcat------gat------------ttt------aat------------aga---------------tct------acattt---------gtg------------------gaa---aat---gta------ggttatgac------aataaa------tat------agtttactaattgtaaaacgttta---atcact------…
24	8	1047	0	Astragalus	malacus	Pinzl 12928 EU025900	atg---------------------------------------------------------aaggaatat---------caa---------gtatttttagaa---cgagatagatctcgccaacaggac------ttcctatacccacttatttttagggagtatgtttatggactt------gcttatagtcat------gat------------ttt------aat------------aga---------------tct------acattt---------gtg------------------gaa---aat---gta------ggttatgac------aataaa------tat------agtttactaattgtaaaacgttta---atcact------…
25	8	1047	0	Astragalus	melilotoides	Ame 751 HM142264	atg---------------------------------------------------------aaggaatat---------caa---------gtatttttagaa---cgagatagatctcgccaacaggac------ttcctatacccacttatttttagggagtatgtttatggactt------gcttatagtcat------gat------------ttt------aat------------aga---------------tct------acattt---------gtg------------------gaa---aat---gta------ggttatgac------aataaa------tat------agtttactaattgtaaaacgttta---atcact------…
26	8	1047	0	Astragalus	membranaceus	dahuricus Ada 722 HM142260	atg---------------------------------------------------------aaggaatat---------caa---------gtatttttagaa---caagaaagatctcgccaacaggac------ttcctatacccacttctttttagggagtatgtttatggactt------gcttatagtcat------gat------------ttg------aat------------aga---------------tct------acattt---------gtg------------------gaa---aat---gta------ggttatgac------aataaa------tat------agtttactaattgtaaaacgttta---atcact------…
27	8	1047	0	Astragalus	membranaceus	Amg 605 HM142254	atg---------------------------------------------------------aaggaatat---------caa---------gtatttttagaa---cgagatagatctcgccaacaggac------ttcctatacccacttatttttagggagtatgtttatggactt------gcttatagtcat------gat------------ttt------aat------------aga---------------tct------acattt---------gtg------------------gaa---aat---gta------ggttatgacaatgacaataaa------tat------agtttactaattgtaaaacgttta---atcact------…
28	8	1047	0	Astragalus	newberryi	Hodgson 9859 EU025893	atg---------------------------------------------------------aaggaatat---------caa---------gtatttttagaa---cgagatagatctcgccaacaggac------ttcctatacccacttatttttagggagtatgtttatggactt------gcttatagtcat------gat------------ttt------aat------------aga---------------tct------acattt---------gtg------------------gaa---aat---gta------ggttatgac------aagaaa------tat------agtttactaattgtaaaacgttta---atcact------…
29	8	1047	0	Astragalus	nothoxys	Wojciechowski 177 AY386877	atg---------------------------------------------------------aaggaatat---------caa---------gtctttttagaa---cgagatagatctcgccaacaggac------ttcctatacccacttatttttagggagtatgtttatggactt------gcttatagtcat------gat------------ttt------aat------------aga---------------tct------acattt---------gtg------------------gaa---aat---gta------ggttatgac------aataaa------tat------agtttactaattgtaaaacgttta---atcact------…
30	8	1047	0	Astragalus	nuttallianus	nuttallianus Wojciechowski 101 JF501105	atg---------------------------------------------------------aaggaatat---------caa---------gtatttttagaa---cgagatagatctcgccaacaggac------ttcctatacccacttatttttagggagtatgtttatggactt------gcttatagtcat------gat------------ttt------aat------------aga---------------tct------acattt---------gtg------------------gaa---aat---gta------ggttatgac------aataaa------tat------agtttactaattgtaaaacgttta---atcact------…
31	8	1047	0	Astragalus	oophorus	Wright 93-33 EU025880	atg---------------------------------------------------------aaggaatat---------caa---------gtatttttagaa---cgagatagatctcgccaacaggac------ttcctatacccacttatttttagggagtatgtttatggactt------gcttatagtcat------gat------------ttt------aat------------aga---------------tct------acattt---------gtg------------------gaa---aat---gta------ggttatgac------aataaa------tat------agtttactaattgtaaaacgttta---atcact------…
32	8	1047	0	Astragalus	ophiocarpus	Faghihnia 30133 KX762111	atg---------------------------------------------------------aaggaatat---------caa---------gtatttttagaa---caagaaagatctcgccaacaggac---aacttcctatacccacttatttttagggagtatgtttatggactt------gcttatagtcat------gat------------ttt------aat------------aga---------------tct------aatttt---------gtg------------------gaa---aat---gta------ggttatgac------aataaa------tat------agtttactaattgtaaaacgttta---atcact------…
33	8	1047	0	Astragalus	patagonicus	Sanderson 2515 AY920446	atg---------------------------------------------------------aaggaatat---------caa---------gtatttttagaa---cgagatagatctcgccaacaggac------ttcctatacccacttatttttagggagtatgtttatggactt------gcttatagtcat------gat------------ttt------aat------------aga---------------tct------acattt---------gtg------------------gaa---aat---gta------ggttatgac------aataaa------tac------agtttactaattgtaaaacgttta---atcact------…
34	8	1047	0	Astragalus	pehuenches	Sanderson 2518 AY920447	atg---------------------------------------------------------aaggaatat---------caa---------gtatttttagaa---cgagatagatctcgccaacaggac------ttcctatacccacttatttttagggagtatgtttatggactt------gcttatagtcat------gat------------ttt------aat------------aga---------------tct------acattt---------gtg------------------gaa---aat---gta------ggtgatgac------aataaa------tat------agtttactaattgtaaaacgttta---atcact------…
35	8	1047	0	Astragalus	pelecinus	Wojciechowski 294 AY920448	atg---------------------------------------------------------aaggaatat---------caa---------gtatttttagaa---cgagatagatctcgccaacaggac------tttctatacccacttatttttagggagtatgtttatggactt------gcttatagtcat------gat------------ttt------aat------------aga---------------tct------acattt---------gtg------------------gaa---aat---gta------ggttctgac------aagaaa------tat------agtttactaattgtaaaacgttta---atcact------…
36	8	1047	0	Astragalus	peristereus	DELEP 880051 AY920449	atg---------------------------------------------------------aaggaatat---------caa---------gtatttttagaa---cgagatagatctcgccaacaggac------ttcctatacccacttatttttagggagtatgtttatggactt------gcttatagtcat------gat------------ttt------aat------------aga---------------tct------acattt---------gtg------------------gaa---aat---gta------ggttatgac------aataaa------tat------agtttactaattgtaaaacgttta---atcact------…
37	8	1047	0	Astragalus	platytropis	Tiehm 12022 EU025891	atg---------------------------------------------------------aaggaatat---------caa---------gtatttttagaa---cgagatagatctcgccaacaggac------ttcctatacccacttatttttagggagtatgtttatggactt------gcttatagtcat------gat------------ttt------aat------------aga---------------tct------acattt---------gtg------------------gaa---aat---gta------ggttatgac------aataaa------tat------agtttactaattgtaaaacgttta---atcact------…
38	8	1047	0	Astragalus	scaberrimus	Asc 731 HM142265	atg---------------------------------------------------------aaggaatat---------caa---------gtatttttagaa---cgaaatagatctcgccaacaggac------ttcctatacccacttatttttagggagtatgtttatggactt------gcttatagtcat------gat------------ttt------aat------------aga---------------tct------acattt---------gtg------------------gaa---aat---gta------ggttatgac------aataaa------tat------agtttactaattgtaaaacgttta---atcact------…
39	8	1047	0	Astragalus	serenoi	serenoi Tiehm 13465 EU025890	atg---------------------------------------------------------aaggaatat---------caa---------gtatttttagaa---cgagatagatctcgccaacaggac------ttcctatacccacttatttttagggagtatgtttatggactt------gcttatagtcat------gat------------ttt------aat------------aga---------------tct------acattt---------gtg------------------gaa---aat---gta------ggttatgac------aataaa------tat------agtttactaattgtaaaacgttta---atcact------…
40	8	1047	0	Astragalus	uliginosus	NHQ 124 EF685994	atg---------------------------------------------------------aaggaatat---------caa---------gtatttttagaa---cgagatagatctcgccaacaggac------ttcctatatccacttatttttagggagtatgtttatggactt------gcttatagtcat------gat------------ttt------aat------------aga---------------tct------acattt---------gtg------------------gaa---aat---gta------ggttatgac------aataaa------tat------agtttactaattgtaaaacgttta---atcact------…
41	8	1047	0	Astragalus	vogelii	Liston 890 AY920451	atg---------------------------------------------------------aaggaatat---------caa---------gtatttttagaa---cgagatagatctcgccaacaggac------ttcctatacccccttatttttagggagtatgtttatggactt------gcttatagtcat------gat------------ttt------aat------------aga---------------tct------acattt---------gtg------------------gaa---aat---gta------agttatgataattccaataaa------tat------agtttactaattgtaaaacgttta---attact------…
42	8	1047	0	Astragalus	wootonii	Bagstad 370 EU025889	atg---------------------------------------------------------aaggaatat---------caa---------gtatttttagaa---cgagatagatctcgccaacaggac------ttcctatacccacttatttttagggagtatgtttatggactt------gcttatagtcat------gat------------ttt------aat------------aga---------------tct------acattt---------gtg------------------gaa---aat---gta------ggttatgac------aataaa------tat------agtttactaattgtaaaacgttta---atcact------…
43	8	1047	0	Astragalus	zacharensis	Aza 750 HM142261	atg---------------------------------------------------------aaggaatat---------caa---------gtatttttagaa---cgagatagatctcgccaacaggac------ttcctatacccacttatttttagggagtatgtttatggactt------gcttatagtcat------gat------------ttt------aat------------aga---------------tct------acattt---------gtg------------------gaa---aat---gta------ggttatgac------aataaa------tat------agtttactaattgtaaaacgttta---atcact------…
44	8	1047	16	Astragalus	mongholicus	Chengershan sn KM581258	?tg---------------------------------------------------------aaggaatat---------caa---------gtatttttagaa---cgagatagatctcgccaacaggac------ttcctatacccacttatttttagggagtatgtttatggactt------gcttatagtcat------gat------------ttt------aat------------aga---------------tct------acattt---------gtg------------------gaa---aat---gta------ggttatgacaatgacaataaa------tat------agtttactaattgtaaaacgttta---atcact------…
45	8	1047	330	Astragalus	achundovii	Dizkirici sn KM387613	atg---------------------------------------------------------aaggaatat---------caa---------gtatttttagaa---cgcgatagatctcgccaacaggac------ttcctatacccacttatttttagggagtatgtttatggactt------gcttatagtcat------gat------------ttt------aat------------aga---------------tct------acattt---------gtg------------------gaa---aat---gta------ggttatgac------aataaa------tat------agtttactaatcgtaaaacgttta---atcact------…
46	8	1047	330	Astragalus	akmanii	Dizkirici sn KM387643	atg---------------------------------------------------------aaggaatat---------caa---------gtatttttagaa---cgagatagatctcgccaacaggac------ttcctatacccacttatttttagggagtatgtttatggactt------gcttatagtcat------gat------------ttt------aat------------aga---------------tct------acattt---------gtg------------------gaa---aat---gta------ggttatgac------aataaa------tat------agtttactaattgtaaaacgttta---atcact------…
47	8	1047	330	Astragalus	ancistrocarpus	Dizkirici sn KM387614	atg---------------------------------------------------------aaggaatat---------caa---------gtatttttagaa---cgagatagatctcgccaacaggac------ttcctatacccacttatttttagggagtatgtttatggactt------gcttatagtcat------gat------------ttt------aat------------aga---------------tct------acattt---------gtg------------------gaa---aat---gta------ggttatgac------aataaa------tat------agtttactaatcgtaaaacgttta---atcact------…
48	8	1047	330	Astragalus	argyroides	Dizkirici sn KM387658	atg---------------------------------------------------------aaggaatat---------caa---------gtatttttagaa---cgagatagatctcgccaacaggac------ttcctatacccacttatttttagggagtatgtttatggactt------gcttatagtcat------gat------------ttt------aat------------aga---------------tct------acattt---------gtg------------------gaa---aat---gta------ggttatgac------aataaa------tat------agtttactaattgtaaaacgttta---attact------…
49	8	1047	330	Astragalus	aucheri	Dizkirici sn KM387659	atg---------------------------------------------------------aaggaatat---------caa---------gtatttttagaa---cgagatagatctcgccaacaggac------ttcctatacccacttatttttagggagtatgtttatggactt------gcttatagtcat------gat------------ttt------aat------------aga---------------tct------acattt---------gtg------------------gaa---aat---gta------ggttatgac------aataaa------tat------agtttactaattgtaaaacgttta---attact------…
50	8	1047	330	Astragalus	bachmarensis	Dizkirici sn KM387644	atg---------------------------------------------------------aaggaatat---------caa---------gtatttttagaa---cgagatagatctcgccaacaggac------ttcctatacccacttatttttagggagtatgtttatggactt------gcttatagtcat------gat------------ttt------aat------------aga---------------tct------acattt---------gtg------------------gaa---aat---gta------ggttatgac------aataaa------tat------agtttactaattgtaaaacgttta---atcact------…
51	8	1047	330	Astragalus	beypazaricus	Dizkirici sn KM387660	atg---------------------------------------------------------aaggaatat---------caa---------gtatttttagaa---cgagatagatctcgccaacaggac------ttcctatacccacttatttttagggagtatgtttatggactt------gcttatagtcat------gat------------ttt------aat------------aga---------------tct------acattt---------gtg------------------gaa---aat---gta------ggttatgac------aataaa------tat------agtttactaattgtaaaacgttta---attact------…
52	8	1047	330	Astragalus	brachycarpus	Dizkirici sn KM387615	atg---------------------------------------------------------aaggaatat---------caa---------gtatttttagaa---cgagatagatctcgccaacaggac------ttcctatacccacttatttttagggagtatgtttatggactt------gcttatagtcat------gat------------ttt------aat------------aga---------------tct------acattt---------gtg------------------gaa---aat---gta------ggttatgac------aataaa------tat------agtttactaatcgtaaaacgttta---atcact------…
53	8	1047	330	Astragalus	brevidentatus	Dizkirici sn KM387616	atg---------------------------------------------------------aaggaatat---------caa---------gtatttttagaa---cgagatagatctcgccaacaggac------ttcctatacccacttatttttagggagtatgtttatggactt------gcttatagtcat------gat------------ttt------aat------------aga---------------tct------acattt---------gtg------------------gaa---aat---gta------ggttatgac------aataaa------tat------agtttactaatcgtaaaacgttta---atcact------…
54	8	1047	330	Astragalus	campylosema	Dizkirici sn KM387617	atg---------------------------------------------------------aaggaatat---------caa---------gtatttttagaa---cgagatagatctcgccaacaggac------ttcctatacccacttatttttagggagtatgtttatggactt------gcttatagtcat------gat------------ttt------aat------------aga---------------tct------acattt---------gtg------------------gaa---aat---gta------ggttatgac------aataaa------tat------agtttactaatcgtaaaacgttta---atcact------…
55	8	1047	330	Astragalus	cariensis	Dizkirici sn KM387618	atg---------------------------------------------------------aaggaatat---------caa---------gtatttttagaa---cgagatagatctcgccaacaggac------ttcctatacccacttatttttagggagtatgtttatggactt------gcttatagtcat------gat------------ttt------aat------------aga---------------tct------acattt---------gtg------------------gaa---aat---gta------ggttatgac------aataaa------tat------agtttactaatcgtaaaacgttta---atcact------…
56	8	1047	330	Astragalus	cedreticola	Dizkirici sn KM387645	atg---------------------------------------------------------aaggaatat---------caa---------gtatttttagaa---cgagatagatctcgccaacaggac------ttcctatacccacttatttttagggagtatgtttatggactt------gcttatagtcat------gat------------ttt------aat------------aga---------------tct------acattt---------gtg------------------gaa---aat---gta------ggttatgac------aataaa------tat------agtttactaattgtaaaacgttta---atcact------…
57	8	1047	330	Astragalus	cicer	Dizkirici sn KM387646	atg---------------------------------------------------------aaggaatat---------caa---------gtatttttagaa---cgagatagatctcgccaacaggac------ttcctatacccacttatttttagggagtatgtttatggactt------gcttatagtcat------gat------------ttt------aat------------aga---------------tct------acattt---------gtg------------------gaa---aat---gta------ggttatgac------aataaa------tat------agtttactaattgtaaaacgttta---atcact------…
58	8	1047	330	Astragalus	cinereus	Dizkirici sn KM387619	atg---------------------------------------------------------aaggaatat---------caa---------gtatttttagaa---cgagatagatctcgccaacaggac------ttcctatacccacttatttttagggagtatgtttatggactt------gcttatagtcat------gat------------ttt------aat------------aga---------------tct------acattt---------gtg------------------gaa---aat---gta------ggttatgac------aataaa------tat------agtttactaatcgtaaaacgttta---atcact------…
59	8	1047	330	Astragalus	clavatus	Dizkirici sn KM387620	atg---------------------------------------------------------aaggaatat---------caa---------gtatttttagaa---cgagatagatctcgccaacaggac------ttcctatacccacttatttttagggagtatgtttatggactt------gcttatagtcat------gat------------ttt------aat------------aga---------------tct------acattt---------gtg------------------gaa---aat---gta------ggttatgac------aataaa------tat------agtttactaatcgtaaaacgttta---atcact------…
60	8	1047	330	Astragalus	cornutus	Dizkirici sn KM387661	atg---------------------------------------------------------aaggaatat---------caa---------gtatttttagaa---cgagatagatctcgccaacaggac------ttcctatacccacttatttttagggagtatgtttatggactt------gcttatagtcat------gat------------ttt------aat------------aga---------------tct------acattt---------gtg------------------gaa---aat---gta------ggttatgac------aataaa------tat------agtttactaattgtaaaacgttta---attact------…
61	8	1047	330	Astragalus	czorochensis	Dizkirici sn KM387621	atg---------------------------------------------------------aaggaatat---------caa---------gtatttttagaa---cgcgatagatctcgccaacaggac------ttcctatacccacttatttttagggagtatgtttatggactt------gcttatagtcat------gat------------ttt------aat------------aga---------------tct------acattt---------gtg------------------gaa---aat---gta------ggttatgac------aataaa------tat------agtttactaatcgtaaaacgttta---atcact------…
62	8	1047	330	Astragalus	dasycarpus	Dizkirici sn KM387647	atg---------------------------------------------------------aaggaatat---------caa---------gtatttttagaa---cgagatagatctcgccaacaggac------ttcctatacccacttatttttagggagtatgtttatggactt------gcttatagtcat------gat------------ttt------aat------------aga---------------tct------acattt---------gtg------------------gaa---aat---gta------ggttatgac------aataaa------tat------agtttactaattgtaaaacgttta---atcact------…
63	8	1047	330	Astragalus	elongatus	Dizkirici sn KM387622	atg---------------------------------------------------------aaggaatat---------caa---------gtatttttagaa---cgagatagatctcgccaacaggac------ttcctatacccacttatttttagggagtatgtttatggactt------gcttatagtcat------gat------------ttt------aat------------aga---------------tct------acattt---------gtg------------------gaa---aat---gta------ggttatgac------aataaa------tat------agtttactaatcgtaaaacgttta---atcact------…
64	8	1047	330	Astragalus	germanicopolitanus	Dizkirici sn KM387624	atg---------------------------------------------------------aaggaatat---------caa---------gtatttttagaa---cgagatagatctcgccaacaggac------ttcctatacccacttatttttagggagtatgtttatggactt------gcttatagtcat------gat------------ttt------aat------------aga---------------tct------acattt---------gtg------------------gaa---aat---gta------ggttatgac------aataaa------tat------agtttactaatcgtaaaacgttta---atcact------…
65	8	1047	330	Astragalus	gladiatus	Dizkirici sn KM387662	atg---------------------------------------------------------aaggaatat---------caa---------gtatttttagaa---cgagatagatctcgccaacaggac------ttcctatacccacttatttttagggagtatgtttatggactt------gcttatagtcat------gat------------ttt------aat------------aga---------------tct------acattt---------gtg------------------gaa---aat---gta------ggttatgac------aataaa------tat------agtttactaattgtaaaacgttta---attact------…
66	8	1047	330	Astragalus	glaucophyllus	Dizkirici sn KM387625	atg---------------------------------------------------------aaggaatat---------caa---------gtatttttagaa---cgagatagatctcgccaacaggac------ttcctatacccacttatttttagggagtatgtttatggactt------gcttatagtcat------gat------------ttt------aat------------aga---------------tct------acattt---------gtg------------------gaa---aat---gta------ggttatgac------aataaa------tat------agtttactaatcgtaaaacgttta---atcact------…
67	8	1047	330	Astragalus	hartvigii	Dizkirici sn KM387649	atg---------------------------------------------------------aaggaatat---------caa---------gtatttttagaa---cgagatagatctcgccaacaggac------ttcctatacccacttatttttagggagtatgtttatggactt------gcttatagtcat------gat------------ttt------aat------------aga---------------tct------acattt---------gtg------------------gaa---aat---gta------ggttatgac------aataaa------tat------agtttactaattgtaaaacgttta---atcact------…
68	8	1047	330	Astragalus	kastamonuensis	Dizkirici sn KM387663	atg---------------------------------------------------------aaggaatat---------caa---------gtatttttagaa---cgagatagatctcgccaacaggac------ttcctatacccacttatttttagggagtatgtttatggactt------gcttatagtcat------gat------------ttt------aat------------aga---------------tct------acattt---------gtg------------------gaa---aat---gta------ggttatgac------aataaa------tat------agtttactaattgtaaaacgttta---attact------…
69	8	1047	330	Astragalus	lasioglottis	Dizkirici sn KM387650	atg---------------------------------------------------------aaggaatat---------caa---------gtatttttagaa---cgagatagatctcgccaacaggac------ttcctatacccacttatttttagggagtatgtttatggactt------gcttatagtcat------gat------------ttt------aat------------aga---------------tct------acattt---------gtg------------------gaa---aat---gta------ggttatgac------aataaa------tat------agtttactaattgtaaaacgttta---atcact------…
70	8	1047	330	Astragalus	latifolius	Dizkirici sn KM387627	atg---------------------------------------------------------aaggaatat---------caa---------gtatttttagaa---cgagatagatctcgccaacaggac------ttcctatacccacttatttttagggagtatgtttatggactt------gcttatagtcat------gat------------ttt------aat------------aga---------------tct------acattt---------gtg------------------gaa---aat---gta------ggttatgac------aataaa------tat------agtttactaatcgtaaaacgttta---atcact------…
71	8	1047	330	Astragalus	longisubulatus	Dizkirici sn KM387628	atg---------------------------------------------------------aaggaatat---------caa---------gtatttttagaa---cgagatagatctcgccaacaggac------ttcctatacccacttatttttagggagtatgtttatggactt------gcttatagtcat------gat------------ttt------aat------------aga---------------tct------acattt---------gtg------------------gaa---aat---gta------ggttatgac------aataaa------tat------agtttactaatcgtaaaacgttta---atcact------…
72	8	1047	330	Astragalus	melanocarpus	Dizkirici sn KM387651	atg---------------------------------------------------------aaggaatat---------caa---------gtatttttagaa---cgagatagatctcgccaacaggac------ttcctatacccacttatttttagggagtatgtttatggactt------gcttatagtcat------gat------------ttt------aat------------aga---------------tct------acattt---------gtg------------------gaa---aat---gta------ggttatgac------aataaa------tat------agtttactaattgtaaaacgttta---atcact------…
73	8	1047	330	Astragalus	micrancistrus	Dizkirici sn KM387629	atg---------------------------------------------------------aaggaatat---------caa---------gtatttttagaa---cgagatagatctcgccaacaggac------ttcctatacccacttatttttagggagtatgtttatggactt------gcttatagtcat------gat------------ttt------aat------------aga---------------tct------acattt---------gtg------------------gaa---aat---gta------ggttatgac------aataaa------tat------agtttactaatcgtaaaacgttta---atcact------…
74	8	1047	330	Astragalus	nezaketiae	Dizkirici sn KM387630	atg---------------------------------------------------------aaggaatat---------caa---------gtatttttagaa---cgcgatagatctcgccaacaggac------ttcctatacccacttatttttagggagtatgtttatggactt------gcttatagtcat------gat------------ttt------aat------------aga---------------tct------acattt---------gtg------------------gaa---aat---gta------ggttatgac------aataaa------tat------agtttactaatcgtaaaacgttta---atcact------…
75	8	1047	330	Astragalus	nigrifructus	Dizkirici sn KM387664	atg---------------------------------------------------------aaggaatat---------caa---------gtatttttagaa---cgagatagatctcgccaacaggac------ttcctatacccacttatttttagggagtatgtttatggactt------gcttatagtcat------gat------------ttt------aat------------aga---------------tct------acattt---------gtg------------------gaa---aat---gta------ggttatgac------aataaa------tat------agtttactaattgtaaaacgttta---attact------…
76	8	1047	330	Astragalus	nitens	Dizkirici sn KM387665	atg---------------------------------------------------------aaggaatat---------caa---------gtatttttagaa---cgagatagatctcgccaacaggac------ttcctatacccacttatttttagggagtatgtttatggactt------gcttatagtcat------gat------------ttt------aat------------aga---------------tct------acattt---------gtg------------------gaa---aat---gta------ggttatgac------aataaa------tat------agtttactaattgtaaaacgttta---attact------…
77	8	1047	330	Astragalus	olurensis	Dizkirici sn KM387631	atg---------------------------------------------------------aaggaatat---------caa---------gtatttttagaa---cgagatagatctcgccaacaggac------ttcctatacccacttatttttagggagtatgtttatggactt------gcttatagtcat------gat------------ttt------aat------------aga---------------tct------acattt---------gtg------------------gaa---aat---gta------ggttatgac------aataaa------tat------agtttactaatcgtaaaacgttta---atcact------…
78	8	1047	330	Astragalus	oreades	Dizkirici sn KM387652	atg---------------------------------------------------------aaggaatat---------caa---------gtatttttagaa---cgagatagatctcgccaacaggac------ttcctatacccacttatttttagggagtatgtttatggactt------gcttatagtcat------gat------------ttt------aat------------aga---------------tct------acattt---------gtg------------------gaa---aat---gta------ggttatgac------aataaa------tat------agtttactaattgtaaaacgttta---atcact------…
79	8	1047	330	Astragalus	ovatus	Dizkirici sn KM387653	atg---------------------------------------------------------aaggaatat---------caa---------gtatttttagaa---cgagatagatctcgccaacaggac------ttcctatacccacttatttttagggagtatgtttatggactt------gcttatagtcat------gat------------ttt------aat------------aga---------------tct------acattt---------gtg------------------gaa---aat---gta------ggttatgac------aataaa------tat------agtttactaattgtaaaacgttta---atcact------…
80	8	1047	330	Astragalus	polhillii	Dizkirici sn KM387632	atg---------------------------------------------------------aaggaatat---------caa---------gtatttttagaa---cgagatagatctcgccaacaggac------ttcctatacccacttatttttagggagtatgtttatggactt------gcttatagtcat------gat------------ttt------aat------------aga---------------tct------acattt---------gtg------------------gaa---aat---gta------ggttatgac------aataaa------tat------agtttactaatcgtaaaacgttta---atcact------…
81	8	1047	330	Astragalus	prosgaeus	Dizkirici sn KM387626	atg---------------------------------------------------------aaggaatat---------caa---------gtatttttagaa---cgcgatagatctcgccaacaggac------ttcctatacccacttatttttagggagtatgtttatggactt------gcttatagtcat------gat------------ttt------aat------------aga---------------tct------acattt---------gtg------------------gaa---aat---gta------ggttatgac------aataaa------tat------agtttactaatcgtaaaacgttta---atcact------…
82	8	1047	330	Astragalus	robustus	Dizkirici sn KM387638	atg---------------------------------------------------------aaggaatat---------caa---------gtatttttagaa---cgagatagatctcgccaacaggac------ttcctatacccacttatttttagggagtatgtttatggactt------gcttatagtcat------gat------------ttt------aat------------aga---------------tct------acattt---------gtg------------------gaa---aat---gta------ggttatgac------aataaa------tat------agtttactaatcgtaaaacgttta---atcact------…
83	8	1047	330	Astragalus	saganlugensis	Dizkirici sn KM387654	atg---------------------------------------------------------aaggaatat---------caa---------gtatttttagaa---cgagatagatctcgccaacaggac------ttcctatacccacttatttttagggagtatgtttatggactt------gcttatagtcat------gat------------ttt------aat------------aga---------------tct------acattt---------gtg------------------gaa---aat---gta------ggttatgac------aataaa------tat------agtttactaattgtaaaacgttta---atcact------…
84	8	1047	330	Astragalus	scabrifolius	Dizkirici sn KM387634	atg---------------------------------------------------------aaggaatat---------caa---------gtatttttagaa---cgagatagatctcgccaacaggac------ttcctatacccacttatttttagggagtatgtttatggactt------gcttatagtcat------gat------------ttt------aat------------aga---------------tct------acattt---------gtg------------------gaa---aat---gta------ggttatgac------aataaa------tat------agtttactaatcgtaaaacgttta---atcact------…
85	8	1047	330	Astragalus	schizopterus	Dizkirici sn KM387635	atg---------------------------------------------------------aaggaatat---------caa---------gtatttttagaa---cgcgatagatctcgccaacaggac------ttcctatacccacttatttttagggagtatgtttatggactt------gcttatagtcat------gat------------ttt------aat------------aga---------------tct------acattt---------gtg------------------gaa---aat---gta------ggttatgac------aataaa------tat------agtttactaatcgtaaaacgttta---atcact------…
86	8	1047	330	Astragalus	scholerianus	Dizkirici sn KM387655	atg---------------------------------------------------------aaggaatat---------caa---------gtatttttagaa---cgagatagatctcgccaacaggac------ttcctatacccacttatttttagggagtatgtttatggactt------gcttatagtcat------gat------------ttt------aat------------aga---------------tct------acattt---------gtg------------------gaa---aat---gta------ggttatgac------aataaa------tat------agtttactaattgtaaaacgttta---atcact------…
87	8	1047	330	Astragalus	sigmoideus	Dizkirici sn KM387636	atg---------------------------------------------------------aaggaatat---------caa---------gtatttttagaa---cgagatagatctcgccaacaggac------ttcctatacccacttatttttagggagtatgtttatggactt------gcttatagtcat------gat------------ttt------aat------------aga---------------tct------acattt---------gtg------------------gaa---aat---gta------ggttatgac------aataaa------tat------agtttactaatcgtaaaacgttta---atcact------…
88	8	1047	330	Astragalus	spruneri	Dizkirici sn KM387637	atg---------------------------------------------------------aaggaatat---------caa---------gtatttttagaa---cgagatagatctcgccaacaggac------ttcctatacccacttatttttagggagtatgtttatggactt------gcttatagtcat------gat------------ttt------aat------------aga---------------tct------acattt---------gtg------------------gaa---aat---gta------ggttatgac------aataaa------tat------agtttactaatcgtaaaacgttta---atcact------…
89	8	1047	330	Astragalus	subulatus	Dizkirici sn KM387666	atg---------------------------------------------------------aaggaatat---------caa---------gtatttttagaa---cgagatagatctcgccaacaggac------ttcctatacccacttatttttagggagtatgtttatggactt------gcttatagtcat------gat------------ttt------aat------------aga---------------tct------acattt---------gtg------------------gaa---aat---gta------ggttatgac------aataaa------tat------agtttactaattgtaaaacgttta---attact------…
90	8	1047	330	Astragalus	taochius	Dizkirici sn KM387667	atg---------------------------------------------------------aaggaatat---------caa---------gtatttttagaa---cgagatagatctcgccaacaggac------ttcctatacccacttatttttagggagtatgtttatggactt------gcttatagtcat------gat------------ttt------aat------------aga---------------tct------acattt---------gtg------------------gaa---aat---gta------ggttatgac------aataaa------tat------agtttactaattgtaaaacgttta---attact------…
91	8	1047	330	Astragalus	tigridis	Dizkirici sn KM387639	atg---------------------------------------------------------aaggaatat---------caa---------gtatttttagaa---cgagatagatctcgccaacaggac------ttcctatacccacttatttttagggagtatgtttatggactt------gcttatagtcat------gat------------ttt------aat------------aga---------------tct------acattt---------gtg------------------gaa---aat---gta------ggttatgac------aataaa------tat------agtttactaatcgtaaaacgttta---atcact------…
92	8	1047	330	Astragalus	turkmenensis	Dizkirici sn KM387640	atg---------------------------------------------------------aaggaatat---------caa---------gtatttttagaa---cgagatagatctcgccaacaggac------ttcctatacccacttatttttagggagtatgtttatggactt------gcttatagtcat------gat------------ttt------aat------------aga---------------tct------acattt---------gtg------------------gaa---aat---gta------ggttatgac------aataaa------tat------agtttactaatcgtaaaacgttta---atcact------…
93	8	1047	330	Astragalus	vexillaris	Dizkirici sn KM387656	atg---------------------------------------------------------aaggaatat---------caa---------gtatttttagaa---cgagatagatctcgccaacaggac------ttcctatacccacttatttttagggagtatgtttatggactt------gcttatagtcat------gat------------ttt------aat------------aga---------------tct------acattt---------gtg------------------gaa---aat---gta------ggttatgac------aataaa------tat------agtttactaattgtaaaacgttta---atcact------…
94	8	1047	330	Astragalus	viciifolius	Dizkirici sn KM387648	atg---------------------------------------------------------aaggaatat---------caa---------gtatttttagaa---cgagatagatctcgccaacaggac------ttcctatacccacttatttttagggagtatgtttatggactt------gcttatagtcat------gat------------ttt------aat------------aga---------------tct------acattt---------gtg------------------gaa---aat---gta------ggttatgac------aataaa------tat------agtttactaattgtaaaacgttta---atcact------…
95	8	1047	330	Astragalus	viridis	Dizkirici sn KM387668	atg---------------------------------------------------------aaggaatat---------caa---------gtatttttagaa---cgagatagatctcgccaacaggac------ttcctatacccacttatttttagggagtatgtttatggactt------gcttatagtcat------gat------------ttt------aat------------aga---------------tct------acattt---------gtg------------------gaa---aat---gta------ggttatgac------aataaa------tat------agtttactaattgtaaaacgttta---attact------…
96	8	1047	330	Astragalus	viridissimus	Dizkirici sn KM387657	atg---------------------------------------------------------aaggaatat---------caa---------gtatttttagaa---cgagatagatctcgccaacaggac------ttcctatacccacttatttttagggagtatgtttatggactt------gcttatagtcat------gat------------ttt------aat------------aga---------------tct------acattt---------gtg------------------gaa---aat---gta------ggttatgac------aataaa------tat------agtttactaattgtaaaacgttta---atcact------…
97	8	1047	330	Astragalus	yildirimlii	Dizkirici sn KM387641	atg---------------------------------------------------------aaggaatat---------caa---------gtatttttagaa---cgagatagatctcgccaacaggac------ttcctatacccacttatttttagggagtatgtttatggactt------gcttatagtcat------gat------------ttt------aat------------aga---------------tct------acattt---------gtg------------------gaa---aat---gta------ggttatgac------aataaa------tat------agtttactaatcgtaaaacgttta---atcact------…
98	8	1047	330	Astragalus	zaraensis	Dizkirici sn KM387642	atg---------------------------------------------------------aaggaatat---------caa---------gtatttttagaa---cgagatagatctcgccaacaggac------ttcctatacccacttatttttagggagtatgtttatggactt------gcttatagtcat------gat------------ttt------aat------------aga---------------tct------acattt---------gtg------------------gaa---aat---gta------ggttatgac------aataaa------tat------agtttactaatcgtaaaacgttta---atcact------…
1	20	2	0	Ateleia	arsenii	Linares 4484 GU220019	atg---------------------------------------------------------gaggaatat---------caagta------gtatatttagaa---ctagatagatctcgccaacaggat------tttctatacccacttctttttcgggagtatatttatggactc------gcttatggtcat------gat------------tta------aat------------agc---------------tca------attttg---------gta------------------gaa---aat---gta------ggttatggc------aaaaaa------tct------agtttactaattgtaaaacgttta---attact------…
2	20	2	0	Ateleia	glazioveana	Pott 789 GU220020	atg---------------------------------------------------------gaggaatat---------caagta------gtatatttagaa---ctagatcgatctcgccaacaggat------tttctatacccacttctttttcgggagtatatttatggactc------gcttatggtcat------gat------------tta------aat------------agc---------------tca------attttg---------gtg------------------gaa---aat---gta------ggttatggc------aaaaaa------tct------agtttactaattgtaaaacgttta---attact------…
3	20	2	0	Ateleia	guaraya	Soto 1182 JX295883	atg---------------------------------------------------------gaggaatat---------caagta------gtatatttagaa---ctagatagatctcgccaacaggat------tttctatacccacttctttttcgggagtatatttatggactc------gcttatggtcat------gat------------tta------aat------------agc---------------tca------attttg---------gtg------------------gaa---aat---gta------ggttatggc------aaaaaa------tcg------agtttactaattgtaaaacgttta---attact------…
4	20	2	0	Ateleia	mcvaughii	Linares 4320 GU220021	atg---------------------------------------------------------gaggaatat---------caagta------gtatatttagaa---ctagatagatctcgccaacaggat------tttctatacccacttctttttcgggagtatatttatggactc------gcttatggtcat------gat------------tta------aat------------agc---------------tca------attttg---------gta------------------gaa---aat---gta------ggttatggc------aaaaaa------tct------agtttactaattgtaaaacgttta---attact------…
5	20	2	0	Ateleia	popenoei	Correll 51420 GU220022	atg---------------------------------------------------------gaggaatat---------caagta------gtatatttagaa---ctagatagatctcgccaacaggat------tttctatacccacttctttttcgggagtatatttatggactc------gcttatggtcat------gat------------tta------aat------------agc---------------tca------attttg---------gtg------------------gaa---aat---gta------ggttatggc------aaaaaa------tct------agtttactaattgtaaaacgttta---attact------…
6	20	2	0	Ateleia	pterocarpa	Linares 4345 GU220023	atg---------------------------------------------------------gaggaatct---------caagta------gtatatttagaa---ctagatagatctcgccaacaggat------tttctatacccacttctttttcgggagtatatttatggactc------gcttatggtcat------gat------------tta------aat------------agc---------------tca------attttg---------gtg------------------gaa---aat---gta------ggttatggc------aaaaaa------tcg------agtttactaattgtaaaacgttta---attact------…
7	20	2	28	Ateleia	herbert-smithii	Hughes 198 AY386953	atg---------------------------------------------------------gaggaatat---------aaagta------gtatatttagaa---ctagatagatctcgccaacaggat------tttctatacccacttctttttcgggagtatatttatggactc------gcttatggtcat------gat------------tta------aat------------agc---------------tca------attttg---------gtg------------------gaa---aat---gta------ggttatggc------aaaaaa------tct------agtttactaattgtaaaacgttta---attact------…
1	#N/A	#N/A	2	Atroxima	afzeliana	EU604049	------------------------------------------------------------------------------------------ttatatttcgaa---ctagataaatcttggcaacatgacttactatacctatacccagttctctttcgggagtatatttatgcactt------gcttatgatcat------ggt------------tta------aat------------agg---------------------------------------ttg------------------gaa---aat---tcg------ggttatgac------aataaa------tct------agtttattaattgtaaaacgttta---attact------…
1	#N/A	#N/A	2	Aubrevillea	kerstingii	Nimba Botanic Team JR957 KX302317	atg---------------------------------------------------------gaggaattt---------caa---------gtatatttagaa---ctagatagatctcgtcaacatgac------ttgctatacccacttatttttcgggagtatatttatgcactt------gcttacgatcat------ggt------------tta------aat------------agc---------------tcc------attttg---------gtg------------------gaa---aat---cta------ggttatgac------aataaa------tct------agtttactaattgtaaaacgttta---attact------…
1	#N/A	#N/A	0	Augouardia	letestui	Breteler 14667 EU361862	atg---------------------------------------------------------gaggaattt---------caa---------gtatatttagaa---cgaaataggtttcagcaatatgac------ctcctatacccacttctctttcgggaatatatttatgcactt------gcttatgatcat------ggt------------tta------aat------------agt---------------tcc------attttg---------atg------------------gaa---aat---ata------ggttctgac------aaaaaa------tct------agtttactaattgtaaaacgttta---attact------…
1	#N/A	#N/A	878	Austrodolichos	errabundus	Clarkson 8421 KX713082	???---------------------------------------------------------?????????---------???---------????????????---????????????????????????------??????????????????????????????????????????------????????????------???------------------------------------------------------???------??????---------???------------------???---???---???------?????????------??????------???------????????????????????????---??????------…
1	11	3	0	Austrosteenisia	blackii	Pedley 5005 AF142707	atg---------------------------------------------------------gatgaatat---------caa---------gtatatttagaa---ctagatagatctcgtaaccatgat------ttcctatacccacttatttttcgggagtatatttatggactc------gcttatggtcat------gat------------tta------aat------------aga---------------tcc------gttttt---------gta------------------gaa---aat---ata------agttatgac------aataaa------tct------agtttactaattgtaaaacgttta---attact------…
1	#N/A	#N/A	0	Azadirachta	indica	NC023792	atg---------------------------------------------------------gaggaattt---------caa---------gtatatttagaa---ctagatagatctcaacaacacgac------ttcctatacccacttctttttcgggagtatatttatgtactt------gctcatgatcat------ggt------------tta------aat------------aaa---------------tcg------atgatttca------ttg------------------gaa---aat---ggg------gattatgac------aataaa------tct------agttcactaagtgtgaaacggtta---attact------…
1	#N/A	#N/A	0	Baikiaea	insignis	Wieringa 2319 KX538503	atg---------------------------------------------------------gaggaattt---------caa---------gtatatttagaa---cgaaataggtttcagcaatatgac------ctcctatacccacttatctttcgggaatatatttatgcactt------gcttatgatcat------ggt------------tta------aat------------agc---------------tcc------attttg---------atg------------------gaa---aat---ata------ggttctgac------aataaa------tct------agtttactaattgtaaaacgttta---attact------…
1	13	1	2	Balizia	pedicellaris	Queiroz 15529 KX302318	atg---------------------------------------------------------gaggaattt---------caa---------gtctatttagaa---ctagatagatctcgtcaacatgac------ttcctatacccacttatttttcgggagtatctttttgcactt------gcttacgatcat------ggt------------tta------aat------------agt---------------tcc------attttg---------gtg------------------caa---aat---cta------ggttatgac------aataaa------tct------agtttactaattgtaaaacgttta---attact------…
2	13	1	2	Balizia	sp.nov.	Morim 577 KX302319	atg---------------------------------------------------------gaggaattt---------caa---------gtatatttagaa---ctagatagatctcgtcaacatgac------ttcctatacccacttatttttcgggagtatctttttgcactt------gcttacgatcat------ggt------------tta------aat------------agt---------------tcc------attttg---------gtg------------------caa---aat---cta------ggttatgac------aataaa------tct------agtttactaattgtaaaacgttta---attact------…
3	13	1	3	Balizia	elegans	Iganci 870 KX374516	---------------------------------------------------------------------------------------------------------------------------------------------------------------------------------------------------------------------------------------------------------------------------------------------------------------------------------------------------------------------------------------------------------------…
1	#N/A	#N/A	2	Balsamocarpon	brevifolium	Baxter DCI1869 EU361864	atg---------------------------------------------------------gaagaaatc---------caa---------agatatttacag---ccagatagatcgcaacaacacaac------ttcctatatccacttatctttcgggagtatatttatggactc------gcttatgatcat------ggt------------tta------aat------------agc---------------tcc------attttg---------gtg------------------gaa---aat---ata------ggttatgac------aataaa------tct------agtttactaattgtaaaacgttta---attact------…
1	22	5	0	Baphia	buettneri	Gilles 2142 KY046177	atg---------------------------------------------------------gaggaatat---------caa---------gtatatttagaa---ctagatagatctcaccaaccggat------ttcctatacccattaatctttcgggagtatatttatggactc------gcttatggtcat------gat------------ttc------aat------------aga---------------tcc------attttt---------gtg------------------gaa---aat---ataggt---ggttatgac------aataaa------tct------agtttactagttataaaacgttta---attatt------…
2	22	5	0	Baphia	capparidifolia	Parmentier 5113 KY046178	atg---------------------------------------------------------gaggaatat---------caa---------gtatatttagaa---ctagatagatctcaccaaccggat------ttcctatacccattaatttttcgggagtatatttatggactc------gcttatggtcat------gat------------ttc------aat------------aga---------------tcc------attttt---------gtg------------------gaa---aat---ataggt---ggttatgac------aataaa------tct------agtttactagttataaaacgttta---attatt------…
3	22	5	0	Baphia	leptobotrys	Breteler 14245 EU361865	atg---------------------------------------------------------gaggaatat---------caa---------gtctatttcgaa---ttagatagatctcaccaaccagac------ttcctatacccattaatttttcgggagtatatttatggactc------gcttatggtcat------gat------------tta------aat------------aga---------------tcc------attttt---------gtc------------------gaa---aat---ataggt---ggttatgac------aataaa------tct------agtttactagttgtaaaacgttta---attatt------…
4	22	5	0	Baphia	madagascariensis	Du Puy M554 AY553718	atg---------------------------------------------------------gaggaatat---------caa---------gtatatttagaa---ctagatagatctgaccaaccggac------ttcctatacccattactttttcgggagtatatttatggactc------gcttatggtcat------gat------------tta------aat------------gga---------------tcc------attttt---------ttg------------------gga---aat---ataggt---ggttatgac------aataaa------tct------agtttattagttataaaacgttta---attatt------…
5	22	5	0	Baphia	nitida	Bruneau sn EU361867	atg---------------------------------------------------------gaggaatat---------caa---------gcatatttagaa---ctagatagatctcaccaaccggac------ttcctatacccattaatttttcgggagtatatttatggactc------gcttatggtcat------gat------------tta------aatataaat------aga---------------tcc------tttttt---------gtg------------------gaa---aat---ataggt---ggttatgac------aataaa------tct------agtttactagttgtaaaacgttta---attact------…
6	22	5	23	Baphia	massaiensis	Lavin sn AF142683	atg---------------------------------------------------------gaggaatat---------caa---------gtatatttagaa---ctagatagatctcaccaaccggac------ttactatacccattaatgtttcgggagtatatttatggactc------gcttatggtcat------gat------------tta------aat------------aga---------------tcc------attttt---------gtg------------------gaa---aat---ataggt---ggttatgac------aataaa------tct------agtttactagttataaaacgttta---attatt------…
7	22	5	749	Baphia	laurifolia	Parmentier 4832 KC685076	???---------------------------------------------------------?????????---------???---------????????????---????????????????????????------??????????????????????????????????????????------????????????------???------------???------???------------???---------------???------??????---------???------------------???---???---??????---?????????------??????------???------????????????????????????---??????------…
8	22	5	759	Baphia	racemosa	Maurin 2221 JX517582	???---------------------------------------------------------?????????---------???---------????????????---????????????????????????------??????????????????????????????????????????------????????????------???------------???------???------------???---------------???------??????---------???------------------???---???---??????---?????????------??????------???------????????????????????????---??????------…
1	11	1	0	Baphiastrum	brachycarpum	Harris 3524 JX295864	atg---------------------------------------------------------gaggaatat---------caa---------gtatatttagaa---ctagatagatctcaccaaccggac------ttcctatacccattaatttttcgggagtatatttatggactc------gcttatggtcat------gat------------tta------aat------------aga---------------tcc------attctt---------gtg------------------gaa---aat---ataggt---agttatgac------aataaa------tct------agtttattagttataaaacgttta---attatt------…
1	#N/A	#N/A	1	Baphiopsis	parviflora	Congdon 395 JX295895	atg---------------------------------------------------------gaggaatat---------caagta---ta?tttaatttagaa---ctagatagatctcaccaaccggac------ttcctatacccattaatttttcgggagtatatttatggactc------gcttatggtcat------gat------------tta------aat------------aga---------------tcc------attttt---------gtg------------------gaa---aat---ataggt---ggttatgac------aataaa------tct------agtttactagttataaaacgttta---attatt------…
1	9	12	0	Baptisia	alba	alba Damrel 6160 KX712240	atg---------------------------------------------------------gaggaatat---------caa---------gtatatttagaa---ctagatatatctcgccaacaggac------ttcttatacccacttatttttcgtgagtatatttatggactc------gtttatggtcat------gat------------ttt------aat------------gga---------------tct------attttt---------gcg------------------gaa---aat---gca------gattatgac------aataaa------tct------agtttactaattgtaaaacgttta---attact------…
2	9	12	0	Baptisia	australis	Wojciechowski 996 AY386900	atg---------------------------------------------------------gaggaatat---------caa---------gtatatttagaa---ctagatatatctcgccaacaggac------ttcttatacccacttatttttcgtgagtatatttatggactc------gtttatggtcat------gat------------ttt------aat------------gga---------------tct------attttt---------gcg------------------gaa---aat---gca------gattatgac------aataaa------tct------agtttactaattgtaaaacgttta---attact------…
1	0	0	0	Barklya	syringifolia	Weston 2449 EU361878	atg---------------------------------------------------------gaggaattt---------caa---------gtatctttagaa---atatatagatctcggaaaaatgac------ttcctatacccacttatctttcgggaatatatttatacactt------gcttatgatcat------ggt------------tta------aat------------agt---------------tcc------gttttg---------gtg------------------gaa---aat---gta------gattatgac------aaaaaa------tct------agtttcctaattgtaaaacgttta---attact------…
1	#N/A	#N/A	0	Barnebydendron	riedelii	Lewis 1224 KX161957	atg---------------------------------------------------------gaggaattt---------caa---------gtatatttagaa---ttaaataggtttcagcaatatgac------ctgctatacccacttatctttcgggaatatatttatgcactt------gcttatgatcat------ggt------------tta------aat------------agc---------------tcc------attttg---------atg------------------gaa---aat---ata------ggttctgac------aaaaaa------tct------agtttactaattgtaaaacgttta---attact------…
1	#N/A	#N/A	2	Batesia	floribunda	Grenand 3032 EU361869	atg---------------------------------------------------------gaggaattt---------caa---------gtatatttagaa---ctagatagatctcgccaacatgac------ttcctatacccacttatttttcgggagtatatttatgcactt------gcttatgatcat------ggt------------tta------aat------------agc---------------tcc------attttg---------gtg------------------gaa---aat---cta------ggttatgac------aataaa------tct------agtttactaattgtaaaacgttta---attact------…
1	#N/A	#N/A	0	Baudouinia	fluggeiformis	Du Puy M703 EU361871	atg---------------------------------------------------------gaggaatcc---------aaa---------atatctttcgaa---ctagatagatcttgccaacatgac------ttcctatacccacttatttttcgggagtatatttatatactt------gcttatgatcat------ggt------------tta------aat------------agt---------------tca------attttg---------gtg------------------gaa---aat---gtg------ggttatgac------aataaa------tct------agtttactaatcgtaaaacgttta---attact------…
2	#N/A	#N/A	0	Baudouinia	sollyaeformis	Razafitsalama 941 EU361872	atg---------------------------------------------------------gaggaatct---------caa---------atatctttcgaa---ctagatagatcttgccaacatgac------ttcctatacccacttatttttcgggagtatatttatatactt------gcttatgatcat------ggt------------tta------aat------------agt---------------tca------attttg---------gtg------------------gaa---aat---gtg------ggttatgac------aataaa------tct------agtttactaatcgtaaaacgttta---attact------…
1	14	119	0	Bauhinia	acreana	Pennington 1567 KY118186	atg---------------------------------------------------------gaggaattt---------caa---------gtatatttagaa---atatatagatctcggaaacatgac------ttcctatacccacttatctttcgtgaatatatttatacactt------gcttatgatcat------ggt------------tta------aat------------aac---------------agc------attttg---------gtg------------------gaa---aat---gta------gattatgac------aataaa------tct------agtttactgattgtaaaacgttta---attact------…
2	14	119	0	Bauhinia	aculeata	Guerere 1 KT461981	atg---------------------------------------------------------gaggaattt---------caa---------gtatatttagaa---atatatagatctcggaaacatgac------ttcctatacccacttatctttcgtgaatatatttatacactt------gcttatgatcat------ggt------------tta------aat------------aac---------------acc------attttg---------gtg------------------gaa---aat---gta------gattatgac------aataaa------tct------agtttactaattgtaaaacgttta---attact------…
3	14	119	0	Bauhinia	andrieuxii	Diego 5943 JN881359	atg---------------------------------------------------------gaggaattt---------caa---------gtatatttagaa---atatatagatttcggaaacatgac------ttcctatacccacttatctttcgtgaatatatttatacactt------gcttatgatcat------ggt------------tta------aat------------aac---------------acc------attttg---------gtg------------------gaa---aat---gta------gattatgac------aataaa------tct------agtttactaattgtaaaacgttta---attact------…
4	14	119	0	Bauhinia	aureifolia	Herendeen 30IV992 JN881431	atg---------------------------------------------------------gaggaattt---------caa---------gtatatttagaa---atatatagatctcggaaaaatgac------ttcctatacccacttatctttcgggaatatatttatacactt------gcttatgatcat------ggt------------tta------aag------------agt---------------tcc------attttg---------gtg------------------gaa---aat---gta------gattatgac------aataaa------tct------agtttcctaattgtaaaacgttta---attact------…
5	14	119	0	Bauhinia	bauhinioides	Mereles 3862 JN881360	----------------------------------------------------------------aattt---------caa---------gtatatttagaa---atatatagatctcggaaacatgac------ttcctatacccacttatctttcgtgaatatatttatacactt------gcttatgatcat------ggt------------tta------aat------------aac---------------acc------attttg---------gtg------------------gaa---aat---gta------gattatgac------aataaa------tct------agtttactaattgtaaaacgttta---attact------…
6	14	119	0	Bauhinia	blakeana	Fougere 15 JN881361	atg---------------------------------------------------------gaggaattt---------caa---------gtatatttagaa---atatatagatctcggaaacatgac------ttcctatacccacttatctttcgtgaatatatttatacactt------gcttatgatcat------ggt------------tta------aat------------aac---------------tcc------attggg---------gtg------------------gaa---aat---gta------gattatgac------aataaa------tct------agtttactaattgtaaaacgttta---attact------…
7	14	119	0	Bauhinia	brachycarpa	Douglas 766 JN881433	atg---------------------------------------------------------gaggaattt---------caa---------gtatatttagaa---atatatagatctcggaaacatgac------ttcctatacccacttatctttcgtgaatatatttatacactt------gcttatgatcat------ggt------------tta------aat------------aac---------------tcc------attttg---------gtg------------------gaa---aat---gta------gattatgac------aataaa------tct------agtttactaattgtaaaacgttta---attact------…
8	14	119	0	Bauhinia	brevicalyx	Razafitsalama 945 JN881362	atg---------------------------------------------------------gaggaattt---------gaa---------gtatatttagaa---atatatagatctcggaaacatgac------ttcctatacccacttatctttcgtgaatatatttatacactt------gcttatgatcat------ggt------------tta------aat------------aac---------------tcc------attttg---------gtg------------------gaa---aat---tta------gattatgac------aataaa------tct------agtttactaattgtaaaacgttta---attact------…
9	14	119	0	Bauhinia	brevipes	Queiroz 14629 KY118256	---------------------------------------------------------------------------------------------------------------------------------------------------------------------------------------------------------------------------------------------------------------------------------------------------------------------------------------------------------------------------------------------------------------…
10	14	119	0	Bauhinia	catingae	Neves 1616 KY118264	----------------------------------------------------------------------------------------------------------tatatagatctcggaaacatgac------ttcctatacccacttatctttcgtgaatatatttatacactt------gcttatgatcat------ggt------------tta------aat------------aac---------------acc------agtttg---------gtg------------------gaa---aat---gta------gattatgac------aataaa------tct------agtttactaattgtaaaacgttta---attact------…
11	14	119	0	Bauhinia	cinnamomea	Queiroz 15766 KY176802	---------------------------------------------------------------------------------------------------------------------------------------------------------------------------------------------------------------------------------------------------------------------------------------------------------------------------------------------------------------------------------------------------------------…
12	14	119	0	Bauhinia	corniculata	Solomon 7868 JN881363	atg---------------------------------------------------------gaggaattt---------caa---------gtatatttagaa---atatatagatctcggaaacatgac------ttcctatacccacttatctttcgtgaatatatttatacactt------gcttatgatcat------ggt------------tta------aat------------aac---------------acc------attttg---------gtg------------------gaa---aat---gta------gattatgac------aataaa------tct------agtttactaattgtaaaacgttta---attact------…
13	14	119	0	Bauhinia	dipetala	Buswell sn JN881364	atg---------------------------------------------------------gaggaattt---------caa---------gtatatttagaa---atatatagatttcggaaacatgac------ttcctatacccacttatctttcgtgaatatatttatacactt------gcttatgatcat------ggt------------tta------aat------------aac---------------acc------attttg---------gtg------------------gaa---aat---gta------gattatgac------aataaa------tct------agtttactaattgtaaaacgttta---attact------…
14	14	119	0	Bauhinia	dubia	Queiroz 14775 KY045931	atg---------------------------------------------------------gaggaattt---------caa---------gtatatttagaa---atatatagatctcggaaacatgac------ttcctatacccacttatctttcgtgaatatatttatacactt------gcttatgatcat------ggt------------tta------aat------------aac---------------acc------attttg---------gtg------------------gaa---aat---gta------gattatgac------aataaa------tct------agtttactaattgtaaaacgttta---attact------…
15	14	119	0	Bauhinia	forficata	Sinou sn JN881365	atg---------------------------------------------------------gaggaattt---------caa---------gtatatttagaa---atatatagatctcggaaacatgac------ttcctatacccacttatctttcgtgaatatatttatacactt------gcttatgatcat------ggt------------tta------aat------------aac---------------acc------attttg---------gtg------------------gaa---aat---gta------gattatgac------aataaa------tct------agtttactaattgtaaaacgttta---attact------…
16	14	119	0	Bauhinia	galpinii	Forest 347 EU361875	atg---------------------------------------------------------gaggaattt---------caa---------gtatatttagaa---atatatagatctcggaaacatgac------ttcctatacccacttatctttcgtgaatatatttatacactt------gcttatgatcgt------ggt------------tta------aat------------aac---------------tcc------atttgg---------gtg------------------gaa---aat---gta------gattatgac------aataaa------tct------agtttactaattgtaaaacgttta---attact------…
17	14	119	0	Bauhinia	grandidieri	Bruneau 1410 JN881368	atg---------------------------------------------------------gaggaattt---------gaa---------gtatatttagaa---atatatagatctcggaaacatgac------ttcctatacccacttatctttcgtgaatatatttatacactt------gcttatgatcat------ggt------------tta------aat------------aac---------------tcc------attttg---------gtg------------------gaa---aat---gta------gattatgac------aataaa------tct------agtttagtaattgtaaaacgttta---attact------…
18	14	119	0	Bauhinia	grevei	Du Puy M895 JN881369	atg---------------------------------------------------------gaggaattt---------gaa---------gtatatttagaa---atatatagatctcggaaacatgac------ttcctatacccacttatctttcgtgaatatatttatacactt------gcttatgatcat------ggt------------tta------aat------------aac---------------tcc------attttg---------gtg------------------gaa---aat---gta------gattatgac------aataaa------tct------agtttactaattgtaaaacgttta---attact------…
19	14	119	0	Bauhinia	hildebrandtii	Phillipson 2899 JN881370	-------------------------------------------------------------aggaattt---------gaa---------gtatatttagaa---atatatagatctcggaaacatgac------ttcctatacccacttatctttcgtgaatatatttatacactt------gcttatgatcat------ggt------------tta------aat------------aac---------------tcc------attttg---------gtg------------------gaa---aat---gta------gattatgac------aataaa------tct------agtttactaattgtaaaacgttta---attact------…
20	14	119	0	Bauhinia	hymenaeifolia	Nee 6899 JN881446	atg---------------------------------------------------------gaggaattt---------caa---------gtatatttagaa---atatatagatctcggaaaaatgac------ttcctatacccacttatctttcgggaatatatttatacactt------gcttatgatcat------ggt------------tta------aat------------agc---------------tct------attttg---------gtg------------------gaa---aat---gta------gattatgac------aataaa------tct------agtttcctaattgtaaaacgttta---attact------…
21	14	119	0	Bauhinia	jenningsii	Nash 557 JN881371	atg---------------------------------------------------------gaagaattt---------caa---------gtatatttagaa---atatatagatctcggaaacatgac------ttcctatacccacttatctttcgtgaatatatttatacactt------gcttatgatcat------ggt------------tta------aat------------aac---------------acc------attttg---------gtg------------------gaa---aat---gta------gattatgac------aataaa------tct------agtttactaattgtaaaacgttta---attact------…
22	14	119	0	Bauhinia	kalantha	Luke 9400 JN881372	atg---------------------------------------------------------gaggaattt---------caa---------gtatatttagaa---atatatagatctcggaaacatgac------ttcctatacccacttatctttcgtgaatatatttatacactt------gcttatgatcat------ggt------------tta------aat------------aac---------------tcc------attttg---------gtg------------------gaa---aat---gta------gattatgac------aataaa------tct------agtttactaattgtaaaacgttta---attact------…
23	14	119	0	Bauhinia	leptantha	Neves 1921 KY118265	---------------------------------------------------------------------------------------------------------------------------------------------------------------------------------------------------------------------------------------------------------------------------------------------------------------------------------------------------------------------------------------------------------------…
24	14	119	0	Bauhinia	longifolia	Queiroz 14641 KY118257	--------------------------------------------------------------------------------------------------------------------------------------------------------------------------------------------------------------------------------------------------------------------------------g---------ggg------------------gaa---aat---gta------aattatgac------aataaa------tgt------agtttactaattgtgaaacgttta---attact------…
25	14	119	0	Bauhinia	longipedicellata	Lima 7160 KY118258	---------------------------------------------------------------------------------------------------------------------------------------------------------------------------------------------------------------------------------------------------------------------------------------------------------------------------------------------------------------------------------------------------------------…
26	14	119	0	Bauhinia	lorantha	WuSugong WS2092 KT461984	atg---------------------------------------------------------gaggaattt---------caa---------gtatatttagaa---atatatagatctcggaaaaatgac------ttcctatacccacttatctttcgggaatatatttatacactt------gcttatgatcat------ggt------------tta------aat------------agc---------------tcc------attttg---------gtg------------------gaa---aat---gta------gattatgac------aataaa------tct------agtttcctaattgtaaaacgttta---attact------…
27	14	119	0	Bauhinia	lunarioides	Rushforth KR0566 JN881374	atg---------------------------------------------------------gaggaattt---------caa---------gtatatttagaa---atatatagatttcggaaacatgac------ttcctatacccacttatctttcgtgaatatatttatacactt------gcttatgatcat------ggt------------tta------aat------------aac---------------acc------attttg---------gtg------------------gaa---aat---gta------gattatgac------aataaa------tct------agtttactaattgtaaaacgttta---attact------…
28	14	119	0	Bauhinia	macranthera	Bridges 13138 JN881375	atg---------------------------------------------------------gaggaattt---------caa---------gtatatttagaa---atatatagatttcggaaacatgac------ttcctatacccacttatctttcgtgaatctatttatacactt------gcttatgatcat------ggt------------tta------aat------------aac---------------acc------attttg---------gtg------------------gaa---aat---gta------gattatgac------aataaa------tct------agtttactaattgtaaaacgttta---attact------…
29	14	119	0	Bauhinia	madagascariensis	Bruneau 1404 JN881376	atg---------------------------------------------------------gaggaattt---------gaa---------gtatatttagaa---atatatagatctcggaaacatgac------ttcctatacccacttatctttcgtgaatatatttatacactt------gcttatgatcat------ggt------------tta------aat------------aac---------------tcc------attttg---------gtg------------------gaa---aat---gta------gattatgac------aataaa------tct------agtttactaattgtaaaacgttta---attact------…
30	14	119	0	Bauhinia	mollis	Hughes 2402 KT461980	atg---------------------------------------------------------gaggaattt---------caa---------gtatatttagaa---atatatagatctcggaaacatgac------ttcctatacccacttatctttcgtgaatatatttatacactt------gcttatgatcat------ggt------------tta------aat------------aac---------------acc------attttg---------gtg------------------gaa---aat---gta------gattatgac------aataaa------tct------agtttactaattgtaaaacgttta---attact------…
31	14	119	0	Bauhinia	monandra	Bruneau 1385 JN881378	atg---------------------------------------------------------gaggaattt---------gaa---------gtatatttagaa---atatatagatctcggaaacatgac------ttcctatacccacttatctttcgtgaatatatatatacactt------gcttatgatcat------ggt------------tta------aat------------aac---------------tcc------attttg---------gtg------------------gaa---aat---gta------gattatgac------aataaa------tgt------agtttactaattgtaaaacgttta---attact------…
32	14	119	0	Bauhinia	morondavensis	Bruneau 1400 JN881379	atg---------------------------------------------------------gaggaattt---------gaa---------gtatatttagaa---atatatagatctcggaaacatgac------ttcctatacccacttatctttcgtgaatatatttatacactt------gcttatgatcat------ggt------------tta------aat------------aac---------------tcc------attttg---------gtg------------------gaa---aat---gta------gattatgac------aataaa------tct------agtttagtaattgtaaaacgttta---attact------…
33	14	119	0	Bauhinia	natalensis	Forest sn JN881380	atg---------------------------------------------------------gaggaattt---------caa---------gtatatttagaa---atatataaatctcggaaacatgac------ttcctatacccacttatctttcgtgaatatatttatacactt------gcttatgatcat------ggt------------tta------aat------------aac---------------tcc------attttg---------gtg------------------gaa---aat---gta------gattatgac------aataaa------tct------agtttactaattgtaaaacgttta---attact------…
34	14	119	0	Bauhinia	ovata	Neves 1623 KY118266	---------------------------------------------------------------------------------------------------------------------------------------------------------------------------------------------------------------------------------------------------------------------------------------------------------------------------------------------------------------------------------------------------------------…
35	14	119	0	Bauhinia	pauletia	Redden 1018 JN881381	atg---------------------------------------------------------gaggaattt---------caa---------gtatatttagaa---atatatagatctcggaaacatgac------ttcctatacccacttatctttcgtgaatatatttatacactt------gcttatgatcat------ggt------------tta------aat------------aac---------------acc------attttg---------gtg------------------gaa---aat---gta------gattatgac------aataaa------tct------agtttactaattgtaaaacgttta---attact------…
36	14	119	0	Bauhinia	penicilliloba	Larsen 31900 JN881422	atg---------------------------------------------------------gaggaattt---------caa---------gtatatttagaa---atatatagatctcggaaaaatgac------ttcctatacccacttatctttcgggaatatatttatacactt------gcttatgatcat------ggt------------tta------aat------------agc---------------tcc------attttg---------gtg------------------gaa---aat---gta------gattatgac------aataaa------tct------agtttcctaattgtaaaacgttta---attact------…
37	14	119	0	Bauhinia	pentandra	Nee 49466 JN881382	atg---------------------------------------------------------gaggaattt---------caa---------gtatatttagaa---atatatagatctcggaaacatgac------ttcctatacccacttatctttcgtgaatatatttatacactt------gcttatgatcat------ggt------------tta------aat------------aac---------------acc------attttg---------gtg------------------gaa---aat---gta------gattatgac------aataaa------tct------agtttactaattgtaaaacgttta---attact------…
38	14	119	0	Bauhinia	petersiana	FairchildBotGard 86183 JN881383	atg---------------------------------------------------------gaggaattt---------caa---------gtatatttagaa---atatatagatctcgggaacatgac------ttcctatacccacttatctttcgtgaatatatttatacactt------gcttatgatcat------ggt------------tta------aat------------aac---------------tcc------attttg---------gtg------------------gaa---aat---gta------tattatgac------aataaa------tct------agtttactaattgtaaaacgttta---attact------…
39	14	119	0	Bauhinia	phenicea	Klackenberg 364b JN881384	-----------------------------------------------------------------------------------------------------------------------------------------------------------------------ttatacactt------gcttatgatcgt------ggt------------tta------aat------------aac---------------tcc------atttgg---------gtg------------------gaa---aat---gta------gattatgac------aataaa------tct------agtttactaattgtaaaacgttta---attact------…
40	14	119	0	Bauhinia	picta	Devia 3205 JN881385	atg---------------------------------------------------------gaggaattt---------caa---------gtatatttagaa---atatatagatctcggaaacatgac------ttcctatacccacttatctttcgtgaatatatttatacactt------gcttatgatcat------ggt------------tta------aat------------aac---------------acc------attttg---------gtg------------------gaa---aat---gta------gattatgac------aataaa------tct------agtttactaattgtaaaacgttta---attact------…
41	14	119	0	Bauhinia	podopetala	Bruneau 1392 JN881386	atg---------------------------------------------------------gaggaattt---------gaa---------gtatatttagaa---atatatagatctcggaaacatgac------ttcctatacccacttatctttcgtgaatatatttatacactt------gcttatgatcat------ggt------------tta------aat------------aac---------------tcc------attttg---------gtg------------------gaa---aat---gta------gattatgac------aataaa------tct------agtttactaattgtaaaacgttta---attact------…
42	14	119	0	Bauhinia	porosa	Andriamihajarivo 915 JN881387	atg---------------------------------------------------------gaggaattt---------gaa---------gtatatttagaa---atatatagatctcggaaacatgac------ttcctatacccacttatctttcgtgaatatatttatacactt------gcttatgatcat------ggt------------tta------aat------------aac---------------tcc------attttg---------gtg------------------gaa---aat---gta------gattatgac------aataaa------tct------agtttactaattgtaaaacgttta---attact------…
43	14	119	0	Bauhinia	pottsii	Herendeen 27IV999 JN881388	atg---------------------------------------------------------gaggaattt---------caa---------gtatatttagaa---atatatagatctcggaaacatgac------ttcctatacccacttatctttcgtgaatatatttatacactt------gcttatgatcat------gat------------tta------aat------------aac---------------tcc------atttgg---------gtg------------------gaa---aat---gta------gattatgac------aagaaa------tct------agtttactaattgtaaaacgttta---attact------…
44	14	119	0	Bauhinia	pringlei	Rico 63791 JN881389	atg---------------------------------------------------------gaggaattt---------caa---------gtatatttagaa---atatatagatctcggaaacatgac------ttcctatacccacttatctttcgtgaatatatttatacactt------gcttatgatcat------ggt------------tta------aat------------aac---------------acc------attttg---------gtg------------------gaa---aat---gta------gattatgac------aataaa------tct------agtttactaattgtaaaacgttta---attact------…
45	14	119	0	Bauhinia	pulchella	Anderson 9373 JN881390	atg---------------------------------------------------------gaggaattt---------caa---------gtatatttagaa---atatatagatctcggaaacatgac------ttcctatacccacttatctttcgtgaatatatttatacactt------gcttatgatcat------ggt------------tta------aat------------aac---------------acc------attttg---------gtg------------------gaa---aat---gta------gattatgac------aataaa------tct------agtttactaattgtaaaacgttta---attact------…
46	14	119	0	Bauhinia	purpurea	Wieringa 4179 JN881391	atg---------------------------------------------------------gaggaattt---------caa---------gtatatttagaa---atatatagatctcggaaacatgac------ttcctatacccacttatctttcgtgaatatatttatacactt------gcttatgatcgt------ggt------------tta------aat------------aac---------------tcc------atttgg---------gtg------------------gaa---aat---gta------gattatgac------aataaa------tct------agtttactaattgtaaaacgttta---attact------…
47	14	119	0	Bauhinia	ramosissima	Stewart 9366 JN881393	atg---------------------------------------------------------gaggaattt---------caa---------gtatatttagaa---atatatagatctcggaaacatgac------ttcctatacccacttatctttcgtgaatatatttatacactt------gcttatgatcat------ggt------------tta------aat------------aac---------------tcc------attttg---------gtg------------------gaa---aat---gta------gattatgac------aataaa------tct------agtttactaattgtaaaacgttta---attact------…
48	14	119	0	Bauhinia	rufescens	Gillis 9498 JN881395	atg---------------------------------------------------------gaggaattt---------caa---------gtatatttagaa---atatatagatctcggaaacatgac------ttcctatacccacttatctttcgtgaatatatttatacactt------gcttatgatcat------ggt------------tta------aat------------aac---------------tcc------attttg---------gtg------------------gaa---aat---gta------gattatgac------aataaa------tct------agtttactaattgtaaaacgttta---attact------…
49	14	119	0	Bauhinia	saigonensis	Fougere 16 JN881396	atg---------------------------------------------------------gaggaattt---------caa---------gtatatttagaa---atatatagatctcggaaacatgac------ttcctatacccacttatctttcgtgaatatatttatacactt------gcttatgatcgt------ggt------------tta------aat------------aac---------------tcc------atttgg---------gtg------------------gaa---aat---gta------gattatgac------aataaa------tct------agtttactaattgtaaaacgttta---attact------…
50	14	119	0	Bauhinia	seleriana	Hinton 8570 JN881397	atg---------------------------------------------------------gaggaattt---------caa---------gtatatttagaa---atatatagatctcggaaacatgac------ttcctatacccacttatctttcgtgaatatatttatacactt------gcttatgatcat------ggt------------tta------aat------------aac---------------acc------attttg---------gtg------------------gaa---aat---gta------gattatgac------aataaa------tct------agtttactaattgtaaaacgttta---attact------…
51	14	119	0	Bauhinia	seminarioi	Iltis E221 JN881398	-----------------------------------------------------------------------------------------------tttagaa---atatatagatctcggaaacatgac------ttcctatacccacttatctttcgtgaatatatttatacactt------gcttatgatcat------ggt------------tta------aat------------aac---------------acc------attttg---------gtg------------------gaa---aat---gta------gattatgac------aataaa------tct------agtttactaattgtaaaacgttta---attact------…
52	14	119	0	Bauhinia	subrotundifolia	Bruneau 1314 JN881400	atg---------------------------------------------------------gaggaattt---------caa---------gtatatttagaa---atatatagatttcggaaacatgac------ttcctatacccacttatctttcgtgaatatatttctacactt------gcttatgatcat------ggt------------tta------aat------------aac---------------acc------attttg---------gtg------------------gaa---aat---gta------gattatgac------aataaa------tct------agtttactaattgtaaaacgttta---attact------…
53	14	119	0	Bauhinia	taitensis	Hucks 259 JN881401	atg---------------------------------------------------------gaggaattt---------caa---------gtatatttagaa---atatatagatctcggaaacatgac------ttcctatacccacttatctttcgtgaatatatttatacactt------gcttatgatcat------ggt------------tta------aat------------aac---------------tcc------attttg---------gtg------------------gaa---aat---gta------gattatgac------aataaa------tct------agtttactaattgtaaaacgttta---attact------…
54	14	119	0	Bauhinia	tomentosa	Herendeen 7V20023 JN881402	atg---------------------------------------------------------gaggaattt---------caa---------gtatatttagaa---atatatagatctcggaaacatgac------ttcctatacccacttatctttcgtgaatatatttatacactt------gcttatgatcat------ggt------------tta------aat------------aac---------------tcc------attttg---------gtg------------------gaa---aat---gta------gattatgac------aataaa------tct------agtttactaattgtaaaacgttta---attact------…
55	14	119	0	Bauhinia	ungulata	Redden 1017 JN881404	atg---------------------------------------------------------gaggaattt---------caa---------gtatatttagaa---atatatagatctcggaaacatgac------ttcctatacccacttatctttcgtgaatatatttatacactt------gcttatgatcat------ggt------------tta------aat------------aac---------------acc------attttg---------gtg------------------gaa---aat---gta------gattatgac------aataaa------tct------agtttactaattgtaaaacgttta---attact------…
56	14	119	0	Bauhinia	variegata	Bruneau 1303 JN881405	atg---------------------------------------------------------gaggaattt---------caa---------gtatatttagaa---atatatagatctcggaaacatgac------ttcctatacccacttatctttcgtgaatatatttatacactt------gcttatgatcgt------ggt------------tta------aat------------aac---------------tcc------atttgg---------gtg------------------gaa---aat---gta------gattatgac------aataaa------tct------agtttactaattgtaaaacgttta---attact------…
57	14	119	0	Bauhinia	vespertillo	Neves 1898 KY118267	---------------------------------------------------------------------------------------------------------------------------------------------------------------------------------------------------------------------------------------------------------------------------------------------------------------------------------------------------------------------------------------------------------------…
58	14	119	0	Bauhinia	viridescens	Du CS18 JN881406	---------------------------------------------------------------------------------------------------------------------------------------------------cttctctttcgggaatatatttatacactt------gcttatgatcat------ggt------------tta------aat------------aac---------------tcc------attgtg---------gtg------------------gaa---aat---gta------gattatgac------aaaaaa------tct------agtttactaattgtaaaacgttta---attact------…
59	14	119	0	Bauhinia	weberbaueri	Alayo 18 JN881407	atg---------------------------------------------------------gaggaattt---------caa---------gtatatttagaa---atatatagatctcggaaacatgac------ttcctatacccacttatctttcgtgaatatatttatacactt------gcttatgatcat------ggt------------tta------aat------------aac---------------acc------attttg---------gtg------------------gaa---aat---gta------gattatgac------aataaa------tct------agtttactaattgtaaaacgttta---attact------…
60	14	119	0	Bauhinia	xerophyta	Bruneau 1388 JN881408	-------------------------------------------------------------------------------------------------------------------------------------------------------------gtgaatatatttatacactt------gcttatgatcat------ggt------------tta------aat------------aac---------------tcc------attttg---------gtg------------------gaa---aat---gta------gattatgac------aataaa------tct------agtttagtaattgtaaaacgttta---attact------…
1	#N/A	#N/A	0	Behaimia	cubensis	Torke 1426 KX652220	atg---------------------------------------------------------gaggaatat---------caa---------gtatatttagaa---ctagatagatctcgccaacaggac------ttcctatacccacttatttttcgagagtatatttatggactc------gcttatggtcat------gat------------ttt------aat------------aga---------------tcc------aatttt---------gtg------------------gaa---aat---gta------ggttatgac------aagaaa------tct------agtttactaattgtaaaacgttta---attact------…
1	12	8	0	Berlinia	bracteosa	Wieringa 6414 KX161960	atg---------------------------------------------------------gaggaattt---------caa---------gtatatttagaa---cgaaataggtttcagcaatatgac------ctcctatacccacttatctttcgggaatatatttatgcactt------gcttatgatcat------ggt------------tta------aat------------agc---------------tcc------attttg---------atg------------------gaa---aat---ata------ggttctgac------aataaa------tct------agtttactaattgtaaaacgttta---attact------…
2	12	8	0	Berlinia	brunelii	Sosef 2248 KX161961	atg---------------------------------------------------------gaggaattt---------caa---------gtatatttagaa---caaaataggtttcagcaatatgac------ctcctatacccacttatctttcgggaatatatttatgcactt------gcttatgatcat------ggt------------tta------aat------------agc---------------tcc------attttg---------atg------------------gaa---aat---ata------ggttctgac------aataaa------tct------agtttactaattgtaaaacgttta---attact------…
3	12	8	0	Berlinia	confusa	Breteler 15455 EU361879	atg---------------------------------------------------------gaggaattt---------caa---------gtatatttagaa---cgaaataggtttcagcaatatgac------ctcctatacccacttatctttcgggaatatatttatgcactt------gcttatgatcat------ggt------------tta------aa-------------agc---------------tcc------attttg---------atg------------------gaa---aat---ata------ggttctgac------aataaa------tct------agtttactaattgtaaaacgttta---attact------…
4	12	8	0	Berlinia	congolensis	Breteler 15425 EU361881	atg---------------------------------------------------------gaggaattt---------caa---------gtatatttagaa---cgaaataggtttcagcaatatgac------ctcctatacccacttatctttcgggaatatatttatgcactt------gcttatgatcat------ggt------------tta------aat------------agc---------------tcc------attttg---------atg------------------gaa---aat---ata------ggttctgac------aataaa------tct------agtttactaattgtaaaacgttta---attact------…
5	12	8	0	Berlinia	grandiflora	Jongkind 2516a EU361882	atg---------------------------------------------------------gaggagttt---------caa---------gtatatttagaa---cgaaataggtttcagcaatatgac------ctcctatacccacttatctttcgggaatatatttatgcactt------gcttatgatcat------ggt------------tta------aat------------agc---------------tcc------attttg---------atg------------------gaa---aat---ata------ggttctgac------aataaa------tct------agtttactaattgtaaaacgttta---attact------…
6	12	8	0	Berlinia	occidentalis	Jongkind 2068 KX538418	-----------------------------------------------------------------------------------------------------------------------------------------------------------------------------------------------------------------------------------t------------agc---------------tcc------attttg---------atg------------------gaa---aat---ata------ggttctgac------aataaa------tct------agtttactaattgtaaaacgttta---attact------…
7	12	8	0	Berlinia	viridicans	Breteler 14485 KX161964	---------------------------------------------------------------gaattt---------caa---------gtatatttagaa---cgaaataggtttcagcaatatgac------ctcctatacccacttatctttcgggaatatatttatgcactt------gcttatgatcat------ggt------------tta------aat------------agc---------------tcc------attttg---------atg------------------gaa---aat---ata------ggttctgac------aataaa------tct------agtttactaattgtaaaacgttta---attact------…
1	#N/A	#N/A	0	Biancaea	decapetala	Herendeen 19XII971 KX176817	---------------------------------------------------------------------------------------------------------------------------------------------------------------------------------------------------------------------------------------------------------------------------------------------------------------------------------------------------------------------------------------------------------------…
2	#N/A	#N/A	2	Biancaea	sappan	PS1370MT05 HM049952	atg---------------------------------------------------------gaggaattt---------cca---------gtctatttagaa---ctag---tagctcgccaacataac------ttcctatacccacttatttttcgggagtatatttatgcactt------gcttataatcat------ggt------------tta------aat------------agc---------------tcc------attttg---------ttg------------------gaa---aat---cta------ggttatgat------aataaa------tcc------agtttactaattgtaaaacgttta---attact------…
1	#N/A	#N/A	0	Bikinia	breynii	Breteler 14198 KX161965	-----------------------------------------------------------------------------------------------------------------------------tgac------ctcctaKacccacttatctttcgggaatatatttatgcactt------gcttatgatcat------ggt------------tta------aat------------agc---------------tcc------attttg---------atg------------------gaa---aat---ata------ggttctgac------aataaa------tct------agtttactaatKgtaaaacgttta---attact------…
2	#N/A	#N/A	0	Bikinia	coriacea	Breteler 12972 KX161966	--------------------------------------------------------------ggaattt---------caa---------gtatatttcgaa---cgaaataggtttcagcaatatgac------ctcctatacccacttatctttcgggaatatatttatgcactt------gcttatgatcat------ggt------------tta------aat------------agc---------------tcc------attttg---------atg------------------gaa---aat---ata------ggttctgac------aataaa------tct------agtttactaattgtaaaacgttta---attact------…
3	#N/A	#N/A	0	Bikinia	durandii	Wieringa 3021 EU361883	atg---------------------------------------------------------gaggaattt---------caa---------gtatatttcgaa---cgaaataggtttcagcaatatgac------ctcctatacccacttatctttcgggaatatatttatgcactt------gcttatgatcat------ggt------------tta------aat------------agc---------------tcc------attttg---------atg------------------gaa---aat---ata------ggttctgac------aaaaaa------tct------agtttactaattgtaaaacgttta---attact------…
4	#N/A	#N/A	0	Bikinia	grisea	Wieringa 6210 KX161967	atg---------------------------------------------------------gaggaattt---------caa---------gtatatttcgaa---cgaaataggtttcagcaatatgac------ctcctatacccacttatctttcgggaatatatttatgcactt------gcttatgatcat------ggt------------tta------aat------------agc---------------tcc------attttg---------atg------------------gaa---aat---ata------ggttctgac------aataaa------tct------agtttactaattgtaaaacgttta---attact------…
5	#N/A	#N/A	0	Bikinia	letestui	Breteler 13264 EU361884	atg---------------------------------------------------------gaggaattt---------caa---------gtatatttcgaa---cgaaataggtttcagcaatatgac------ctcctatacccacttatctttcgggaatatatttatgcactt------gcttatgatcat------ggt------------tta------aat------------agc---------------tcc------attttg---------atg------------------gaa---aat---ata------ggttctgac------aataaa------tct------agtttactaattgtaaaacgttta---attact------…
6	#N/A	#N/A	0	Bikinia	media	Wieringa 6211 KX161971	atg---------------------------------------------------------gaggaattt---------caa---------gtatatttcgaa---cgaaataggtttcagcaatatgac------ctcctatacccacttatctttcgggaatatatttatgcactt------gcttatgatcat------ggt------------tta------aat------------agc---------------tcc------attttg---------atg------------------gaa---aat---ata------ggttctgac------aataaa------tct------agtttactaattgtaaaacgttta---attact------…
7	#N/A	#N/A	0	Bikinia	pellegrinii	Wieringa 6138 KX161972	atg---------------------------------------------------------gaggaattt---------caa---------gtatatttcgaa---cgaaataggtttcagcaatatgac------ctcctatacccacttatctttcgggaatatatttatgcactt------gcttatgatcat------ggt------------tta------aat------------agc---------------tcc------attttg---------atg------------------gaa---aat---ata------ggttctgac------aataaa------tct------agtttactaattgtaaaacgttta---attact------…
1	#N/A	#N/A	0	Bionia	bella	Torres 12 KC779551	atg---------------------------------------------------------ggagaatat---------gaa---------gtatacttagaa---ttagatggatctcgccaccaggat------ttcctatacccacttatttttcgggagtatatttatgaacta------gcttatagtcat------gat------------tta------aat------------aga---------------tcc------attttt---------gta------------------gaa---aat---gtg------ggttatgac------aataaa------tct------agtttactaattgtaaaacgttta---attact------…
2	#N/A	#N/A	0	Bionia	canescens	Souza 684 KC779552	atg---------------------------------------------------------ggagaatat---------gaa---------gtatacttagaa---ttagatagatctcgccaccaggat------ttcctatacccacttctttttcgggagtatatttatgaacta------gcttatagtcat------gat------------tta------aat------------aga---------------tcc------attttt---------gta------------------gaa---aat---gtg------ggttatgac------aataaa------tct------agtttactaattgtaaaacgttta---attact------…
3	#N/A	#N/A	0	Bionia	rugosa	Souza 692 KC779554	atg---------------------------------------------------------ggagaatat---------gaa---------gtatacttagaa---ttagatagatctcgccaccaggat------ttcctatacccacttatttttcgggagtatatttatgaacta------gcttatagtcat------gat------------tta------aat------------aga---------------tcc------attttt---------gta------------------gaa---aat---gtg------ggttatgac------aataaa------tct------agtttactaattgtaaaacgttta---attact------…
4	#N/A	#N/A	39	Bionia	coriacea	Queiroz 13611 KC779553	atg---------------------------------------------------------ggagaatat---------gaa---------gtatacttagaa---ttagatagatctcgccaccaggat------ttcctatacccacttatttttcgggagtatatttatgaacta------gcttatagtcat------gat------------tta------aat------------aga---------------tcc------attttt---------gta------------------gaa---aat---gtg------ggttatgac------aataaa------tct------agtttactaattgtaaaacgttta---attact------…
1	10	18	0	Bituminaria	bituminosa	Sosa 1140 JF501107	atg---------------------------------------------------------gaggaatat---------cga---------gcatatttagaa---ctccatagatctcgacaccaggac------accctatacccacttttttttcgggaatatatttatggacta------gcttgtggttat------ggg------------------------------------------------------tcc------attttt---------gta------------------gaa---aat---gta------ggttataac------aaaaaa------ttt------agtttactaattgtaaaacgttta---attact------…
1	#N/A	#N/A	2	Blanchetiodendron	blanchetii	Queiroz 7085 KX302320	atg---------------------------------------------------------gagaaattt---------caa---------gtatatttagaa---ctagatggatctcgtcaacatgac------ttcctatacccacttatttttcgggagtatatttttgcactt------gcttacgatcat------ggt------------tta------aat------------agt---------------tcc------attttg---------gtg------------------caa---aat---cta------ggttatgac------aataaa------tct------agtttactaattgtaaaacgttta---attact------…
1	8	3	0	Bobgunnia	fistuloides	Breteler 14870 EU361885	atg---------------------------------------------------------gaggaatat---------caa---------gtatatttagaa---ctagatagatctcgccaacaggac------ttcctatacccacttatttttcgggagtatatttatggactc------gcttatggtcat------gat------------tta------aat------------agc---------------cca------attttg---------gtg------------------gaa---aat---gta------ggttatgac------aataaa------tct------agtttattaattgtaaaacgttta---attact------…
2	8	3	0	Bobgunnia	madagascariensis	Smith 1725 AY386940	atg---------------------------------------------------------gaggaatat---------caa---------gtatatttagaa---ctagatagatctcgccaacaggac------ttcctatacccacttatttttcgggagtatatttatggactc------gcttatggtcat------gat------------tta------aat------------agc---------------cca------attttg---------gtg------------------gaa---aat---gta------ggttatgac------aataaa------tct------agtttattaattgtaaaacgttta---attact------…
1	#N/A	#N/A	0	Bocoa	prouacensis	Mori 23496 KT724889	atg---------------------------------------------------------gaagaatat---------caa---------gtatatttagaa---ctagatggatctcgtcaacaggac------ttcctatacccacttatttttcgggagtatatttatggactc------gcttatggccat------gat------------tta------aat------------agc---------------cca------attttg---------gtg------------------gaa---aat---gta------ggttatgac------aataaa------tct------agtttactaattgtaaaacgttta---attact------…
2	#N/A	#N/A	0	Bocoa	viridiflora	Souza 93 KP177891	atg---------------------------------------------------------gaagaatat---------caa---------gtatatttagaa---ctagatggatctcgccaacaggac------ttcctatacccacttatttttcgggagtatatttatggactc------gcttatggtcat------gat------------tta------agt------------agc---------------cca------attttg---------gtg------------------gaa---aat---gta------ggttatgac------aataaa------tct------agtttactaattgtaaaacgttta---attact------…
1	#N/A	#N/A	0	Bolusafra	bituminosa	Doyle 1282 EU717413	atg---------------------------------------------------------gaggaatat---------caa---------gcatatttagaa---ctccatagatctcgctaccaggac------atcctatacccacttttttttcgggagtatatttatggactc------tcttatggtcat------ggg------------------------------------------------------tcc------tttttt---------gta------------------gaa---aat---tta------ggttataac------aaaaaa------ttt------agtttactaattgtaaaacgttta---attact------…
1	8	6	2	Bolusanthus	speciosus	Lavin 6227 AF142685	atg---------------------------------------------------------gaggaatat---------caa---------gtagatttagaa---ctagatatatctcgccaacaggac------ttcctatatccacttatttttcgtgagtatatttatggactc------gcttatggtcat------gat------------ttt------aat------------gga---------------tcc------attttt---------gca------------------gaa---aat---gta------gattatgac------aataaa------tct------agtttactaattataaaacgttta---attact------…
1	9	1	766	Bolusia	amboensis	MlR 112 JQ040984	???---------------------------------------------------------?????????---------???---------????????????---????????????????????????------??????????????????????????????????????????------????????????------???------------???------???------------???---------------???------??????---------???------------------???---???---???------?????????------??????------???------????????????????????????---??????------…
1	9	42	0	Bossiaea	cordigera	Wojciechowski 860 AY386888	atg---------------------------------------------------------gaggaatat---------caa---------gtatatttagaa---ctagatagatcccgccaacgggac------ttcctatacccacttatttttcgggaatatatttatggactc------gcttatggtcat------gat------------tta------aat------------aga---------------ttc------gttttt---------gcg------------------gaa---aat---gta------ggttatgac------aataaa------tct------agtttactaattgtaaaacgtttg---attact------…
1	9	2	0	Bowdichia	virgilioides	Cardoso 1764 JX124393	gtg---------------------------------------------------------gaggaatat---------caa---------gtatatttagaa---ctagatagatctccccaacaggac------ttcctatacccacttatttttcgggagtctatttatggactc------gcttatggtcgt------gat------------ttt------aat------------aga---------------tca------atcttt---------gtg------------------gaa---aat---gta------ggttatgac------aataaa------tct------agtttactaattgtaaaacgttta---attact------…
2	9	2	201	Bowdichia	nitida	Cardoso 2895 JX124419	gtg---------------------------------------------------------gaggaatat---------caa---------gtatatttagaa---ctagatagatctccccaacaggac------ttcctatacccacttatttttcgggagtctatttatggactc------gcttatggtcgt------gat------------ttt------aat------------aga---------------tca------atcttt---------gtg------------------gaa---aat---gta------ggttatgac------aataaa------tct------agtttactaattgtaaaacgttta---attact------…
1	#N/A	#N/A	0	Bowringia	mildbraedii	Harris 5127 JX295865	atg---------------------------------------------------------gaggaatat---------caa---------gtatatttagaa---ctagatagatctcaccaaccggac------ttcctatacccattcatttttcgggagtatatttatggactc------gcttatggtcat------gat------------tta------aat------------aga---------------tcc------attctt---------gtg------------------gaa---aat---ataggt---agttatgac------aataaa------tct------agtttattagttataaaacgttta---attatt------…
1	12	2	0	Brachystegia	boehmii	Gerreau 3054 EU361886	atg---------------------------------------------------------gaggaattt---------caa---------gtatatttagaa---cgaaataggtttcagcaatatgac------ctcctatacccacttatctttcgggaatatatttatgcactt------gcttatgatgat------ggt------------tta------aat------------agc---------------tcc------attttg---------atg------------------gaa---aat---ata------ggttctgac------aataaa------tct------agtttactaattataaaacgttta---attact------…
2	12	2	0	Brachystegia	bussei	Herendeen 20XII973 EU361887	--g---------------------------------------------------------gaggaattt---------caa---------gtatatttagaa---cgaaataggtttcagcaatatgac------ctcctatacccacttatctttcgggaatatatttatgcactt------gcttatgatgat------ggt------------tta------aat------------agc---------------tcc------attttg---------atg------------------gaa---aat---ata------gtttcggac------aataaa------tct------agtttactaattgtaaaacgttta---attact------…
3	12	2	0	Brachystegia	floribunda	Herendeen 21XII971 KX161977	atg---------------------------------------------------------gaggaattt---------caa---------gtatatttagaa---cgaaataggtttcagcaatatgac------ctcctatacccacttatctttcgggaatatatttatgcactt------gcttatgatgat------ggt------------tta------aat------------agc---------------tcc------attttg---------atg------------------gaa---aat---ata------ggttctgac------aataaa------tct------agtttactaattataaaacgttta---attact------…
4	12	2	0	Brachystegia	glaucescens	Mackinder 33 KF794161	atg---------------------------------------------------------gaggaattt---------caa---------gtatatttagaa---cgaaataggtttcagcaatatgac------ctcctatacccacttatctttcgggaatatatttatgcactt------gcttatgatgat------ggt------------tta------aat------------agc---------------tcc------attttg---------atg------------------gaa---aat---ata------ggttctgac------aataaa------tct------agtttactaattataaaacgttta---attact------…
5	12	2	0	Brachystegia	laurentii	Wieringa 4529 KX161978	atg---------------------------------------------------------gaggaattt---------caa---------gtatatttagaa---cgaaataggtttcagcaatatgac------ctcctatacccacttatctttcgggaatatatttatgcactt------gcttatgatgat------ggt------------tta------aat------------agc---------------tcc------attttg---------atg------------------gaa---aat---ata------ggttctgac------aataaa------tct------agtttactaattataaaacgttta---attact------…
6	12	2	0	Brachystegia	leonensis	Breteler 13353 KX161979	----------------------------------------------------------------------------------------------------------------------atcaatatgac------ctcctatacccacttatctttcgggaatatatttatgcactt------gcttatgatgat------ggt------------tta------aat------------agc---------------tcc------attttg---------atg------------------gaa---aat---ata------ggttctgac------aataaa------tct------agtttactaattgtaaaacgttta---attact------…
7	12	2	0	Brachystegia	longifolia	Herendeen 21XII972 KX161980	atg---------------------------------------------------------gagg-attt---------caa---------gtatatttagaa---cgaaataggtttcagcaatatgac------ctcctatacccacttatctttcgggaatatatttatgcactt------gcttatgatgat------ggt------------tta------aat------------agc---------------tcc------attttg---------atg------------------gaa---aat---ata------ggttctgac------aataaa------tct------agtttactaattataaaacgttta---attact------…
8	12	2	0	Brachystegia	mildbraedii	de Wilde 11718 KX161981	atg---------------------------------------------------------gaggaattt---------caa---------gtatatttagaa---cgaaataggtttcagcaatatgac------ctcctatacccacttatctttcgggaatatatttatgcactt------gcttatgatgat------ggt------------tta------aat------------agt---------------tcc------attttg---------atg------------------gaa---aat---ata------ggttctgac------aataaa------tct------agtttactaattataaaacgttta---attact------…
9	12	2	0	Brachystegia	spiciformis	Herendeen 9XII979 EU361888	atg---------------------------------------------------------gaggaattt---------caa---------gtatatttagaa---cgaaataggtttcagcaatatgac------ctcctatacccacttatctttcgggaatatatttatgcactt------gcttatgatgat------ggt------------tta------aat------------agc---------------tcc------attttg---------atg------------------gaa---aat---ata------ggttctgac------aataaa------tct------agtttactaattataaaacgttta---attact------…
1	#N/A	#N/A	0	Brandzeia	filicifolia	Du Puy MB403 EU361870	atg---------------------------------------------------------gaggaattt---------caa---------gtatatttagaa---ctaaataggtttcagcaatatgat------ctcctatacccacttatctttcgggaatatatttatgcactt------gcttatgatcat------ggt------------tta------aat------------agc---------------tcc------attttg---------atg------------------gaa---aat---ata------ggttctgac------aataaa------tct------agtttactaattgtaaaacgttta---attact------…
1	#N/A	#N/A	6	Bredemeyera	floribunda	EU596520	atg---------------------------------------------------------gaggatttt---------caa---------ggatatttcgaa---ctagataaatctaggcaacatgacttactatacctatacccaattctctttcgggagtatatttatgcactt------gcttatgatcat------ggt------------tta------aat------------agg---------------------------------------ttg------------------gaa---aat---tcg------ggttatgac------aataaa------tct------agtttattaattgtaaaacgttta---attact------…
1	#N/A	#N/A	0	Brenierea	insignis	Du Puy M430 EU361889	aKK---------------------------------------------------------Kaggaattt---------caa---------gtatatttagaa---atatatagatctcggaaacatgat------ttcctatacccacttatctttcgggaatatatttatacactt------gcttatgatcat------ggt------------tta------aat------------aa---------------------------ttcg---------gtg------------------gaa---aat---gta------aattttgac------aataaa------tct------agtttcctaattgtaaaacgttta---attact------…
1	#N/A	#N/A	0	Brodriguesia	santosii	Lewis 1018 EU361890	atg---------------------------------------------------------gaggaattt---------caa---------gtatatttagaa---cgaaataggtttcagcaatatgac------ctcctatacccacttatctttcgggaatatatttatgcactt------gcttatgatcat------ggt------------tta------aat------------agc---------------tcc------attttg---------atg------------------gaa---aat---ata------ggttctgac------aataaa------tct------agtttactaattgtaaaacgttta---attact------…
1	9	2	0	Brongniartia	alamosana	Hu 1227 AF142688	atg---------------------------------------------------------gaggaatat---------caa---------gtatatttagaa---ctagatagatctagccaacaggac------ttcctatacccacttatttttcgagagtatatttatggactc------gcttatggtcat------gat------------ttg------aat------------aga---------------tcc------aatttt---------gtg------------------gaa---aat---gta------ggttatgac------aataaa------tct------agtttactaattgtaaaacgttta---attact------…
2	9	2	0	Brongniartia	inconstans	Hernandez 9407 GQ246146	atg---------------------------------------------------------gaggaatat---------caa---------gtatatttagaa---ctagatagatctagccaacaggac------ttcctatacccacttatttttcgagagtatatttatggactc------gcttatggtcat------gat------------ttg------aat------------aga---------------tcc------aatttt---------gtg------------------gaa---aat---gta------ggttatgac------aaaaaa------tct------agtttactaattgtaaaacgttta---attact------…
3	9	2	0	Brongniartia	lupinoides	Werling 363 GQ246149	atg---------------------------------------------------------gaggaatat---------caa---------gtatatttagaa---ctagatagatctcgccaacaggac------ttcctatacccacttatttttcgagagtatatttatggactc------gcttatggtcat------gat------------ttt------aat------------aga---------------tcc------aatttt---------gtg------------------gaa---aat---gta------ggttatgac------aatcaa------ttt------agtttactaattgtaaaacgttta---attact------…
4	9	2	0	Brongniartia	peninsularis	Rebman 4214 GQ246148	atg---------------------------------------------------------gaggaatat---------caa---------gtatatttagaa---ctagatagatctagccaacaggac------ttcctatacccacttatttttcgagagtatatttatggactc------gcttatggtcat------gat------------ttg------aat------------aga---------------tcc------aatttt---------gtg------------------gaa---aat---gta------ggttatgac------aataaa------tct------agtttactaattgtaaaacgttta---attact------…
5	9	2	0	Brongniartia	pringlei	Soto-Nunez 11604 GQ246150	atg---------------------------------------------------------gaggaatat---------caa---------gtatatttagaa---ctagatagatctcgccaacaggac------ttcctatacccacttatttttcgagagtatatttatggactc------gcttatggtcat------gat------------ttt------aat------------aga---------------tcc------aatttt---------gtg------------------gaa---aat---gta------ggttatgac------aataaa------tct------agtttactaattgtaaaacgttta---attact------…
6	9	2	0	Brongniartia	ulbrichiana	Hughes 2459 GQ246145	atg---------------------------------------------------------gaggaatat---------caa---------gtatatttagaa---ctagatagatctcgccaacaggac------ttcctatacccacttatttttcaagagtatatttatggactc------gcgtatggtcat------gat------------ttt------aat------------aga---------------tcc------aatttt---------gtg------------------gaa---aat---gta------ggttatgac------aataaa------tct------agtttactaattgtaaaacgttta---attact------…
1	12	3	0	Brownea	ariza	Wieringa 4167 KX161985	-------------------------------------------------------------aggaattt---------caa---------gtatatttagaa---cgaaataggtttcagcaatatgac------ctcctatacccacttatctttcgggaatatatttatgcactt------gcttatgatcat------ggt------------tta------aat------------agc---------------tcc------attttg---------atg------------------gaa---aat---ata------ggttctgac------aataaa------tct------agtttactaattgtaaaacgttta---attact------…
2	12	3	0	Brownea	capitella	SingapourBotGdn 5419 KX161986	------------------------------------------------------------------------------------------gtatatttagaa---cgaaataggtttcagcaatatgac------ctcctatacccacttatctttcgggaatatatttatgcactt------gcttatgatcat------ggt------------tta------aat------------agc---------------tcc------attttg---------atg------------------gaa---aat---ata------ggttctgac------aataaa------tct------agtttactaattgtaaaacgttta---attact------…
3	12	3	0	Brownea	coccinea	Clarke 4139 EU361891	atg---------------------------------------------------------gaggaattt---------caa---------gtatatttagaa---cgaaataggtttcagcaatatgac------ctcctatacccacttatctttcgggaatatatttatgcactt------gcttatgatcat------ggt------------tta------aat------------agt---------------tcc------attttg---------atg------------------gaa---aat---ata------ggttctgac------aataaa------tct------agtttactaattgtaaaacgttta---attact------…
4	12	3	0	Brownea	grandiceps	Klitgaard 67015 EU361892	atg---------------------------------------------------------gaggatttt---------caa---------gtatatttagaa---cgaaataggtttcagcaatatgac------ctcctatacccacttatctttcgggaatatatttatgcactt------gcttatgatcat------ggt------------tta------aat------------agt---------------tcc------attttg---------atg------------------gaa---aat---ata------ggttctgac------aataaa------tct------agtttactaattgtaaaacgttta---attact------…
5	12	3	0	Brownea	leucantha	Klitgaard 666 KX161992	--g---------------------------------------------------------gaggaattt---------caa---------gtatatttagaa---cgaaataggtttcagcaatatgac------ctcctatacccacttatctttcgggaatatatttatgcactt------gcttatgatcat------ggt------------tta------aat------------agt---------------tcc------attttg---------atg------------------gaa---aat---ata------ggttctgac------aataaa------tct------agtttactaattgtaaaacgttta---attact------…
6	12	3	0	Brownea	multijuga	Klitgaard 67001 EU361893	atg---------------------------------------------------------gaggaattt---------caa---------gtatatttagaa---cgaaataggtttcagcaatatgac------ctcctatacccacttatctttcgggaatatatttatgcactt------gcttatgatcat------ggt------------tta------aat------------agt---------------tcc------attttg---------atg------------------gaa---aat---ata------ggttctgac------aataaa------tct------agtttactaattgtaaaacgttta---attact------…
7	12	3	6	Brownea	latifolia	Steyermark 88845 KX161991	--------------------------------------------------------------------------------------------------------------------tcagcaatatgac------ctcctatacccacttatctttcgggaatatatttatgcactt------gcttatgatcat------ggt------------tta------aat------------agc---------------tcc------attttg---------atg------------------gaa---aat---ata------ggttctgac------aataaa------tct------agtttactaattgtaaaacgttta---attact------…
1	#N/A	#N/A	0	Browneopsis	cauliflora	Baker HD1402 KY046064	atg---------------------------------------------------------gaggaattt---------caa---------gtatatttagaa---cgaaataggtttcagcaatatgac------ctcctatacccacttatctttcgggaatatatttatgcactt------gcttatgatcat------ggt------------tta------aat------------agt---------------tcc------attttg---------atg------------------gaa---aat---ata------ggttctgac------aataaa------tct------agtttactaattgtaaaacgttta---attact------…
2	#N/A	#N/A	0	Browneopsis	disepala	Klitgaard 67032 KX161995	-------------------------------------------------------------aggaattt---------caa---------gtatatttagaa---cgaaataggtttcagcaatatgac------ctcctatacccacttatctttcgggaatatatttatgcactt------gcctatgatcat------ggt------------tta------aat------------agt---------------tcc------attttg---------atg------------------gaa---aat---ata------ggttctgac------aataaa------tct------agtttactaattgtaaaacgttta---attact------…
3	#N/A	#N/A	0	Browneopsis	ucayalina	Klitgaard 684 EU361894	atg---------------------------------------------------------gaggaattt---------caa---------gtatatttagaa---cgaaataggtttcagcaatatgac------ctcctatacccacttatctttcgggaatatatttatgcactt------gcttatgatcat------ggt------------tta------aat------------agt---------------tcc------attttg---------atg------------------gaa---aat---ata------ggttctgac------aataaa------tct------agtttactaattgtaaaacgttta---attact------…
1	10	5	24	Brya	ebenus	Beyra-Mattos 523 AF270876	atg---------------------------------------------------------aaagaatat---------caa---------atatatttagaa---ctagatagatctcgccaacaaaat------ttcctatacccacttatttttcgggagtatatttatggactc------gcctatagtcat------gat------------ttc------tatttaaat------cga---------------tcc------attttt---------gtc------------------gaa---aat---gtggatgtggattatgat------aataaa------tct------agtttactaattgtaaaacgttta---attact------…
1	#N/A	#N/A	1205	Bryaspis	lupulina	Dawe 424 AF272068	???---------------------------------------------------------?????????---------???---------????????????---????????????????????????------??????????????????????????????????????????------????????????------???------------???------?????????------???---------------???------??????---------???------------------???---???---???------?????????------??????------???------????????????????????????---??????------…
1	#N/A	#N/A	1	Bulnesia	arborea	EU002172	atg---------------------------------------------------------aagaaattt---------cga---------ggatatttagaa---ttacatagatctcggcaatacaaa------tttctatacccacttctttttagggagtatatttatgtactt------gctcacgatcat------agt------------ttc------aaa------------aaa---------------tca------actttt---------ttt------------------gaa---aat---gta------ggctacgac------aatcaa------tat------agtctattgattgtaaaacgttta---attaat------…
1	14	1	2	Burkea	africana	Cook 48 EU361895	atg---------------------------------------------------------gaggaattt---------caa---------gtatatttagaa---ctagatcgatctcgccaacatgac------ttcctatacccacttatttttcgggagtatatttatgcactt------gcttatgatcat------ggt------------tta------aat------------agc---------------tcc------attttg---------gtg------------------gaa---aat---cta------ggttatgac------aataaa------tct------agtttactaattgtaaaacgttta---attact------…
1	11	2	2	Bussea	occidentalis	Moris 19245 JX099327	atg---------------------------------------------------------gaggaattt---------caa---------gtatatttagaa---ctagatagatctcgccaacatgac------ttcctatacccacttatttttcgggagtatatttatgcactt------gcttatgatcat------ggt------------tta------aat------------agc---------------tcc------attttg---------gtg------------------gaa---aat---cta------ggttatgac------aataaa------tct------agtttactaattgtaaaacgttta---attact------…
2	11	2	2	Bussea	perrieri	Randrianasolo 527 EU361896	atg---------------------------------------------------------gaggaattt---------caa---------gtatatttagaa---ctagatagatctcgccaacatgac------ttcctatgcccacttattttgcgggagtatatttatgcactt------gcttatgatcat------ggt------------tta------aat------------agc---------------tcc------attttg---------gtg------------------gaa---aat---cta------ggttatgac------aataaa------tct------agtttactaattgtaaaacgttta---attact------…
1	9	31	0	Butea	monosperma	Ridder-Numan sn JN008175	atg---------------------------------------------------------gaggaatat---------cga---------atatatttagaa---ctccatagatctcgccaccaggac------atcttatacccgcttttttttcgggaatatatttatggactc------gtttatggtcat------ggg------------------------------------------------------tcc------attttt---------gta------------------gaaaaaaat---gta------ggttataac------aaaaaa------ttt------agtttactaattgtaaaacgttta---attact------…
2	9	31	0	Butea	superba	TH 130206 EU106111	atg---------------------------------------------------------gaggaatat---------cga---------atatatttagaa---ctccatagatctcgccaccaggac------atcttatacccgcttttttttcgggaatatatttatggactc------gtttatggtcat------ggg------------------------------------------------------tcc------attttt---------gta------------------gaaaaaaat---gta------ggttataac------aaaaaa------ttt------agtttactaattgtaaaacgttta---attact------…
1	#N/A	#N/A	0	Buxus	microphylla	EF380351	atg---------------------------------------------------------aaggaatta---------caa---------ggatatttagaa---atatatagatctcgtcaacaagat------ttcctatatccacttctctttcaggagtatatttatgtactt------gctcacgatcat------ggt------------tta------aat------------aga---------------ttg------attctttacgaatctatg------------------gaa---aat---tta------ggttatgac------aataaa------tcc------agttcattagttgtgaaacgttta---attgct------…
1	#N/A	#N/A	14	Cadellia	pentastylis	KM894648	---------------------------------------------------------------------------------------------------------------------------------------------------------------------------------------------------------------------------------------------------------------------------------------------------------------------------------------------------------------------------------------------------------------…
1	9	2	0	Cadia	commersoniana	Dumetz 649 KX595196	atg---------------------------------------------------------gaggaatat---------caa---------gtatatttagaa---ctagatatatctcgccaacaggac------ttcctatacccacttatttttcgggagtatatttatggactc------gcttatggtcat------gat------------ttt------aat------------gga---------------tac------attttt---------gcg------------------gaa---agt---gta------gattatgac------aataaa------tct------agtttactaattgtaaaacgttta---attact------…
2	9	2	0	Cadia	ellisiana	Randianasolo 439 KX595197	atg---------------------------------------------------------gaggaatat---------caa---------gtatatttagaa---ctagatatatctcgccaacaggac------ttcctatacccacttatttttcgggagtatatttatggactc------gcttatggtcat------gat------------ttt------aat------------gga---------------tac------attttt---------gcg------------------gaa---agt---gta------gattatgac------aataaa------tct------agtttactaattgtaaaacgttta---attact------…
3	9	2	0	Cadia	purpurea	Pennington sn JX295932	atg---------------------------------------------------------gaggaatat---------caa---------gtatatttagaa---ctagatatatctcgccaacaggac------ttcctatacccacttatttttcgggagtatatttatggactc------gcttatggtcat------gat------------ttt------aat------------gga---------------tac------attttt---------gcg------------------gaa---agt---gta------gattatgac------aataaa------tct------agtttactaattgtaaaacgttta---attact------…
1	12	87	0	Caesalpinia	minax	PS1368MT01 HM049550	---------------------------------------------------------------------------------------------------------------------------------------------------------------------------------------------------------------------------------------------------------------------------------------------------------------------------------------------------------------------------------------------------------------…
2	12	87	0	Caesalpinia	welwitschiana	Malaisse 13658 KX176831	-----------------------------------------------------------------------------------------------------------------------------------------------------------------------------------------------------------t------------tta------aat------------agc---------------tct------attttg---------gtg------------------gaa---aat---cta------ggttatgat------aataaa------tct------agtttactaattgtaaaacgttta---attact------…
3	12	87	2	Caesalpinia	cassioides	Pennington 789 KY118252	---------------------------------------------------------------------------------------------------------------------------------------------------------------------------------------------------------------------------------------------------------------------------------------------------------------------------------------------------------------------------------------------------------------…
4	12	87	2	Caesalpinia	crista	Wieringa 4199 KX538530	----------------------------------------------------------------------------------------------------------------------------------------------------------ttcgggagtatatttatggactc------gcttataatcat------ggt------------ttt------aat------------agc---------------tcc------attttg---------gtg------------------gaa---aat---cta------ggttatgat------aataaa------tct------agtttactaattgtaaaacgttta---attact------…
5	12	87	2	Caesalpinia	nipensis	Lewis 1838 KX176835	---------------------------------------------------------------------------------------------------------------------------------------------------------------------------------------------------------------------------------------------------------------------------------------------------------------------------------------------------------------------------------------------------------------…
6	12	87	2	Caesalpinia	pulcherrima	Fougere 19 EU361906	atg---------------------------------------------------------gataaattt---------caa---------gtctatttagaa---ctagatagatctcgccaacatgac------ttcctatacccacttatttttcgggagtatatttatacactt------gcttatgatcat------ggt------------tta------aat------------agc---------------tcc------attttg---------gtg------------------gaa---aat---cta------ggttatgat------aataaa------tct------agtttactaattgtaaaacgttta---attact------…
7	12	87	2	Caesalpinia	pumila	Lewis 2073 KX538529	atg---------------------------------------------------------gaggaatct---------caa---------gtctatttagaa---ctagatagatctcgccaacatgac------ttcctatacccacttatttttcgagagtatatttatgcactt------gcttatgatcat------ggt------------tta------aat------------agc---------------tcc------attttg---------gtg------------------gaa---aat---cta------ggttatgat------aataaa------tct------agtttactaattgtaaaacgctta---attact------…
8	12	87	2	Caesalpinia	violacea	Lewis 1763 JX099334	---------------------------------------------------------------------------------------------------------------------------------------------------------------------------------------------------------------------------------------------------------------------------------------------------------------------------------------------------------------------------------------------------------------…
1	11	148	0	Cajanus	cajan	Stefanovic SS0302 EU717414	atg---------------------------------------------------------gaggaatat---------caa---------gcatatttagaa---ctccatagatctcgctaccaggac------atcttatacccacttttttttcgggagtatatttatggactc------gcttatggtcat------ggg------------------------------------------------------tcc------tttttt---------gta------------------gaa---aat---tta------ggttataac------aatcca------ttt------agtttactaattgtaaaacgttta---attact------…
1	24	19	0	Calicotome	villosa	Wink 13 KY046184	atg---------------------------------------------------------gaggaatat---------caa---------gtctatttagaa---ctagatatatctcgccaacatcac------ttcctatacccactcatttttcgggagtatatttatggactc------gcctatggtcat------gat------------ttt------aat------------gga---------------tct------attttt---------tcg------------------gaa---aat---gtc------gattatgac------aataaa------tct------agtttactaattgtaaaacgttta---attact------…
1	8	5	0	Callerya	atropurpurea	Liston 876 AF142734	atg---------------------------------------------------------aaggaatat---------caa---------gtatatttagaa---cgagatagatctcgccaacaggac------ttcctatacccacttatttttcgggagtatacttatggactt------gcttatagtcat------gat------------ttt------aat------------aga---------------tcc------attttt---------gtg------------------gaa---aat---gta------ggttatgac------aataaa------tct------agtttactaattgtaaaacgttta---attact------…
2	8	5	0	Callerya	australis	Liston sn JQ619953	atg---------------------------------------------------------aaggaatat---------caa---------gtatatttagaa---cgagatagatctcgccaacaggac------ttcctatacccacttatttttcgggagtatatttatggactt------gcttatagtcat------gat------------ttt------aat------------aga---------------tcc------attttt---------gtg------------------gaa---aat---gta------ggttatgac------aataaa------tct------agtttactaattgtaaaacgttta---attact------…
3	8	5	0	Callerya	cinerea	Shaoqing 201161901 KF294876	atg---------------------------------------------------------aaggaatat---------caa---------gtatatttagaa---cgagatagatctcgccaacaggac------ttcctatacccacttatttttcgggagtatatttatggactt------gcttatagtcat------gat------------ttt------aat------------aga---------------tcc------attttt---------gtg------------------gaa---aat---gca------ggttatgac------aataaa------tct------agtttactaattgtaaaacgttta---attaat------…
4	8	5	0	Callerya	cochinchinensis	Shaoqing 201152907 KF294877	atg---------------------------------------------------------aaggaatat---------caa---------gtatatttagaa---cgagatagatctcgccaacaggac------ttcctatacccacttatttttcgggagtatatttatggactt------gcttatagtcat------gat------------ttt------aat------------aga---------------tcc------attttt---------gtg------------------gaa---aat---gca------ggttatgac------aataaa------tct------agtttactaattgtaaaacgttta---attact------…
5	8	5	0	Callerya	dielsiana	Shaoqing 201152902 KF294878	atg---------------------------------------------------------aaggaatat---------caa---------gtatatttagaa---cgagatagatctcgccaacaggac------ttcctatacccacttatttttcgggagtatatttatggactt------gcttatagtcat------gat------------ttt------aat------------aga---------------tcc------attttt---------gtg------------------gaa---aat---gca------ggttatgac------aataaa------tct------agtttactaattgtaaaacgttta---attaat------…
6	8	5	0	Callerya	eriantha	HB Chuan 195 KP230745	atg---------------------------------------------------------aaggaatat---------caa---------gtatatttagaa---cgagatagatctcgccaacaggac------ttcctatacccacttatttttcgggagtatatttatggactt------gcttatagtcat------gat------------ttt------aat------------aga---------------tcc------attttt---------gtg------------------gaa---aat---gta------ggttatgac------aataaa------tat------agtttactaattgtaaaacgttta---attact------…
7	8	5	0	Callerya	eurybotrya	Shaoqing 201161501 KF294879	atg---------------------------------------------------------aaggaatat---------caa---------gcatatttagaa---cgagatagatctcgccaacaggac------ttcctatacccacttatttttcgggagtatatttatggactt------gcttatagtcat------gat------------ttt------aat------------aga---------------tcc------attttt---------gtg------------------gaa---aat---gta------ggttatgac------aataaa------tct------agtttactaattgtaaaacgttta---attact------…
8	8	5	0	Callerya	kityana	Mattapha 1117 KY241809	atg---------------------------------------------------------aaggaatat---------caa---------gtatatttagaa---cgagatagatctcgccaacaggat------ttcctatacccactgatttttcgggagtatatttatggactt------gcttatagtcat------gat------------ttt------aat------------aga---------------tcc------attttt---------gtg------------------gaa---aat---gta------ggttatgac------aataaa------tct------agtttactaattgtaaaacgttta---attact------…
9	8	5	0	Callerya	megasperma	Liston 325 EU424077	atg---------------------------------------------------------aaggaatat---------caa---------gtatatttagaa---cgagatagatctcgccaacaggac------ttcctatacccacttatttttcgggagtatatttatggactt------gcttatagtcat------gat------------ttt------aat------------aga---------------tcc------attttt---------gtg------------------gaa---aat---gta------ggttatgac------aataaa------tct------agtttactaattgtaaaacgttta---attact------…
10	8	5	0	Callerya	nitida	Shaoqing 201160609 KF294880	atg---------------------------------------------------------aaggaatat---------caa---------gtatatttagaa---cgagatagatctcgccaacaggac------ttcctatacccacttatttttcgggagtatatttatggactt------gcttatagtcat------gat------------ttt------aat------------aga---------------tcc------attttt---------gtg------------------gaa---aat---gca------ggttatgac------aataaa------tct------agtttactaattgtaaaacgttta---attaat------…
11	8	5	0	Callerya	reticulata	Liston 877 AF142733	atg---------------------------------------------------------aaggaatat---------caa---------gcatatttagaa---cgagatagatctcgccaacaggac------ttcctatacccacttatttttcgggagtatatttatggactt------gcttatagtcat------gat------------ttt------aat------------aga---------------tcc------attttt---------gtg------------------gaa---aat---gta------ggttatgac------aataaa------tct------agtttactaattgtaaaacgttta---attact------…
1	8	19	0	Calliandra	asplenioides	Souza 873 KY118188	atg---------------------------------------------------------caggaattt---------caa---------gtatatttagaa---ctagatagatctcgtcaacatgac------ttcctatacccacttatttttcgggagtctatttatgcactt------gcttatgatcat------cgt------------tta------aat------------agt---------------tcc------attttg---------gtg------------------caa---aat---cta------ggttatgac------aataaa------tct------agtttactaattgtaaaacgttta---attact------…
2	8	19	1	Calliandra	calothyrsus	Guadamuz BioBot10656 JQ587533	---------------------------------------------------------------------------------------------------------------------------------------------------------------------------------------------------------------------------------------------------------------------------------------------------------------------------------------------------------------------------------------------------------------…
3	8	19	2	Calliandra	aeschynomenoides	Queiroz 7055 KY118201	------------------------------------------------------------------------------??a---------gtatatttagaa---ctagatagatctcgtcaacatgac------ttcctatacccacttatttttcgggagtctatttatgcactt------gcttatgatcat------cgt------------tta------aat------------agt---------------tcc------attttg---------gtg------------------caa---aat---cta------ggttatgac------aataaa------tct------agtttactaattgtaaaacgttta---attact------…
4	8	19	2	Calliandra	bahiana	Souza 620 KX581220	atg---------------------------------------------------------caggaattt---------caa---------gtatatttagaa---ctagatagatctcgtcaacatgac------ttcctatacccacttatttttcgggagtctatttatgcactt------gcttatgatcat------cgt------------tta------aat------------agt---------------tcc------attttg---------gtg------------------caa---aat---cta------ggttatgac------aataaa------tct------agtttactaattgtaaaacgttta---attact------…
5	8	19	2	Calliandra	californica	Wojciechowski 950 AY386844	atg---------------------------------------------------------gaggaattt---------caa---------gtatatttagaa---ctagatagatctcgtcaacatgac------ttcctatacccacttatttttcgggagtctatttatgcactt------gcttatgatcat------cgt------------tta------aat------------agt---------------tcc------attttg---------gta------------------caa---aat---cta------ggttatgac------aataaa------ttt------agtttactaattgtaaaacgttta---attact------…
6	8	19	2	Calliandra	calycina	Neves 1568 KY046065	atg---------------------------------------------------------caggaattt---------caa---------gtatatttagaa---ctagatagatctcgtcaacatgac------ttcctatacccacttatttttcgggagtctatttatgcactt------gcttatgatcat------cgt------------tta------aat------------agt---------------tcc------attttg---------gtg------------------caa---aat---cta------ggttatgac------aataaa------tct------agtttactaattgtaaaacgttta---attact------…
7	8	19	2	Calliandra	elegans	Queiroz 7100 KY045936	atg---------------------------------------------------------caggaattt---------caa---------gtatatttagaa---ctagatagatctcgtcaacatgac------ttcctatacccacttatttttcgggagtctatttatgcactt------gcttatgatcat------cgt------------tta------aat------------agt---------------tcc------attttg---------gtg------------------caa---aat---cta------ggttatgac------aataaa------tct------agtttactaattgtaaaacgttta---attact------…
8	8	19	2	Calliandra	eriophylla	Gutierrez 510 EU025883	atg---------------------------------------------------------gaggaattt---------caa---------gtatatttagaa---ctagatagatctcgtcaacatgac------ttcctatacccacttatttttcgggagtctatttatgcactt------gcttatgatcat------cgt------------tta------aat------------agt---------------tcc------attttg---------gta------------------caa---aat---cta------ggttatgac------aataaa------ttt------agtttactaattgtaaaacgttta---attact------…
9	8	19	2	Calliandra	erubescens	Queiroz 7137 KY045949	atg---------------------------------------------------------gaggaattt---------caa---------gtatatttagaa---ctagatagatctcgtcaacatgac------ttcctatacccacttatttttcgggagtctatttatgcactt------gcttatgatcat------cgt------------tta------aag------------agt---------------tcc------attttg---------gta------------------caa---aat---cta------ggttatgac------aataaa------ttt------agtttactaattgtaaaacgttta---attact------…
10	8	19	2	Calliandra	houstoniana	anomala Gomez-Acevedo 72 HM020736	atg---------------------------------------------------------gaggaattt---------caa---------gtatatttagaa---ctagatagatctcgtcaacatgac------ttcctatacccacttatttttcgggagtctatttatacactt------gcttatgatcat------cgt------------tta------aat------------agt---------------tcc------attttg---------gta------------------caa---aat---cta------ggttatgac------aataaa------ttt------agtttactaattgtaaaacgttta---attact------…
11	8	19	2	Calliandra	hygrophila	Queiroz 15542 KX302321	---------------------------------------------------------------gaattt---------caa---------gtatatttagaa---ctagatagatctcgtcaacatgac------ttcctatacccacttatttttcgggagtctatttatgcactt------gcttatgatcat------cgt------------tta------aat------------agt---------------tcc------attttg---------gtg------------------caa---aat---cta------ggttatgac------aataaa------tct------agtttactaattgtaaaacgttta---attact------…
12	8	19	2	Calliandra	juzepczukii	Miller 320 EU812019	atg---------------------------------------------------------gaggaattt---------caa---------gtatatttagaa---ctagatagatctcgtcaacatgac------ttcctatacccacttatttttcgggagtctatttatgcactt------gcttatgatcat------cgt------------tta------aat------------agt---------------tcc------attttg---------gta------------------caa---aat---cta------ggttatgac------aataaa------ttt------agtttactaattgtaaaacgttta---attact------…
13	8	19	2	Calliandra	laxa	Dexter 5545 KY045899	atg---------------------------------------------------------gaggaattt---------caa---------gtatatttagaa---ctagatagatctcgtcaacatgac------ttcctatacccacttatttttcgggagtctatttatgcactt------gcttatgatcat------cgt------------tta------aat------------agt---------------tcc------attttg---------gta------------------caa---aat---cta------ggttatgac------aataaa------ttt------agtttactaatcgtaaaacgttta---attact------…
14	8	19	2	Calliandra	longipedicellata	Miller 1538 EU812004	atg---------------------------------------------------------gaggaattt---------caa---------gtatatttagaa---ctagatagatctcgtcaacatgac------ttcctatacccacttatttttcgggagtctatttatacactt------gcttatgatcat------cgt------------tta------aat------------agt---------------tcc------attttg---------gta------------------caa---aat---cta------ggttatgac------aataaa------ttt------agtttactaattgtaaaacgttta---attact------…
15	8	19	2	Calliandra	rhodocephala	Hernandez BioBot05229 JQ587537	---------------------------------------------------------------------------------------------------------------------------------------------------------------------------------------------------------------------------------------------------------------------------------------------------------------------------------------------------------------------------------------------------------------…
16	8	19	2	Calliandra	rubescens	Espinoza BioBot00850 JQ587539	---------------------------------------------------------------------------------------------------------------------------------------------------------------------------------------------------------------------------------------------------------------------------------------------------------------------------------------------------------------------------------------------------------------…
17	8	19	2	Calliandra	surinamensis	Murphy 393 AF523103	atg---------------------------------------------------------gaggaattt---------caa---------gtatatttagaa---ctagatagatctcgtcaacatgac------ttcctatacccacttatttttcgggagtctatttatgcactt------gcttatgatcat------cgt------------tta------aat------------agt---------------tcc------attttg---------gta------------------caa---aat---cta------ggttatgac------aataaa------ttt------agtttactaattgtaaaacgttta---attact------…
18	8	19	2	Calliandra	tergemina	Espinoza BioBot00402 JQ587543	---------------------------------------------------------------------------------------------------------------------------------------------------------------------------------------------------------------------------------------------------------------------------------------------------------------------------------------------------------------------------------------------------------------…
19	8	19	2	Calliandra	trinervia	Bonadeu 670 KY046066	atg---------------------------------------------------------gaggaattt---------caa---------gtatatttagaa---ctagatagatctcgtcaacatgac------ttcctatacccacttatttttcgggagtctatttatgcactt------gcttatgatcat------cgt------------tta------aat------------agt---------------tcc------attttg---------gta------------------caa---aat---cta------ggttatgac------aataaa------ttt------agtttactaattgtaaaacgttta---attact------…
20	8	19	2	Calliandra	vaupesiana	Cardenas COAH:79517 KR270507	---------------------------------------------------------------------------------------------------------------------------------------------------------------------------------------------------------------------------------------------------------------------------------------------------------------------------------------------------------------------------------------------------------------…
21	8	19	3	Calliandra	bella	Quieroz 15696 KY118276	------------------------------------------------------------?aggaattt---------caa---------gtatatttagaa---ctagatagatctcgtcaacatgac------ttcctatacccacttatttttcgggagtctatttatgcactt------gcttatgatcat------cgt------------tta------aat------------agt---------------tcc------attttg---------gta------------------caa---aat---cta------ggttatgac------aataaa------ttt------agtttactaattgtaaaacgttta---attact------…
22	8	19	4	Calliandra	carbonaria	Klitgaard 622 AF521815	---------------------------------------------------------------------------------------------------------------------------------------------------------------------------------------------------------------------------------------------------------------------------------------------------------------------------------------------------------------------------------attgta?aacgttta---attact------…
23	8	19	5	Calliandra	parviflora	Soto 1195 KX581222	---------------------------------------------------------------------------------------------------------------------------------------------------------------------------------------------------------------------------------------------------------------------------------------------------------------------------------------------------------------------------------------------------------------…
24	8	19	5	Calliandra	physocalyx	Miller 887 AF523102	atg---------------------------------------------------------gaggaattt---------caa---------gtatatttagaa---ctagatagatctcgtcaacatgac------ttcctatacccacttatttttcgggagtctatttatacactt------gcttatgatcat------cgt------------tta------aat------------agt---------------tcc------attttg---------gta------------------caa---aat---cta------ggttatgac------aataaa------ttt------agtttactaattgtaaaacgttta---attact------…
25	8	19	5	Calliandra	tehuantepecensis	Sousa 7433 KX581223	---------------------------------------------------------------------------------------------------------------------------------------------------------------------------------------------------------------------------------------------------------------------------------------------------------------------------------------------------------------------------------------------------------------…
26	8	19	6	Calliandra	ulei	Queiroz 14769 KX581224	---------------------------------------------------------------------------------------------------------------------------------------------------------------------------------------------------------------------------------------------------------------------------------------------------------------------------------------------------------------------------------------------------------------…
27	8	19	7	Calliandra	depauperata	Souza 672 KX581221	atg---------------------------------------------------------gaggaattt---------caa---------gtatatttagaa---ctagatagatctcgtcaacatgac------ttcctatacccacttatttttcgggagtatatttttgcactt------gcttacgatcat------ggt------------tta------aat------------agt---------------tcc------attttg---------gtg------------------caa---aat---cta------ggttatgac------aataaa------tct------agtttactaattgtaaaacgttta---attact------…
1	#N/A	#N/A	3	Calliandropsis	nervosus	Hernandez 2365 AF521816	---------------------------------------------------------------------------------------------------------------------------------------------------------------------------------------------------------------------------------------------------------------------------------------------------------------------------------------------------------------------------------attgt?aaacgttta---attact------…
1	#N/A	#N/A	0	Callistachys	lanceolata	Crisp 8468 KX792890	atg---------------------------------------------------------gaggaatac---------cca---------gtatatttagaa---tttgatagatcccgccaacaggac------tttctatatccactaatttttcgggagtatatttatggaatc------gcttacgggcat------gat------------tta------aat------------aga---------------tcc------attttt---------gta------------------aaa---aat---gta------ggttatgac------aagaaa------ttt------agtttactaattgtaaaacgttta---attact------…
1	#N/A	#N/A	0	Calobota	sericea	van der Meruve 215 GQ246144	atg---------------------------------------------------------gaggaatat---------caa---------gtatatttagaa---ctgggtatatctcgccaactggac------ttcctatacccccttatttttcgggagtatatttatggactc------gcttatggtcat------gat------------ttt------aat------------gga---------------tcc------cttttt---------gca------------------gaa---aat---gga------gattatgac------aataaa------tct------agtttactaattgtaaaacgtata---attact------…
1	8	6	0	Calophaca	hovenii	Baitulin sn JF501108	atg---------------------------------------------------------aaggaatat---------caa---------gtatatttagaa---cgggatagatctcgccaacaggac------tccctatacccacttatttttcgggagtatatttatggactt------gcttatagtcat------gat------------ttt------aat------------aga---------------tcc------agtttt---------gtg------------------gaa---aat---gtg------ggttatgac------aataaa------ttt------agtttactaattgtaaaacgttta---attact------…
2	8	6	0	Calophaca	pskemica	MSB 139208 JQ669603	atg---------------------------------------------------------aaggaatat---------caa---------gtatatttagaa---cgggatagatctcgccaacaggac------tccctatacccacttatttttcgggagtatatttatggactt------gcttatagtcat------gat------------ttt------aat------------aga---------------tcc------agtttt---------gtg------------------gaa---aat---gtg------ggttatgac------aataaa------ttt------agtttactaattgtaaaacgttta---attact------…
3	8	6	0	Calophaca	wolgarica	Hillien sn JF501109	atg---------------------------------------------------------aaggaatat---------caa---------gtatatttagaa---cgggatagatctcgccaacaggac------tccctatacccacttatttttcgggagtatatttatggactt------gcttatagtcat------gat------------ttt------aat------------aga---------------tcc------agtttt---------gtg------------------gaa---aat---gtg------ggttatgac------aaaaaa------ttt------agtttactaattgtaaaacgttta---attact------…
4	8	6	743	Calophaca	sinica	Chang 2009157 KP338484	???---------------------------------------------------------?????????---------???---------????????????---????????????????????????------??????????????????????????????????????????------????????????------???------------???------???------------???---------------???------??????---------???------------------???---???---???------?????????------??????------???------????????????????????????---??????------…
1	18	8	0	Calopogonium	sp.	Kanu 9 JQ669608	atg---------------------------------------------------------gaggaatat---------cga---------gcatatttagaa---ctccatagatctcgacaccaggac------atcctatacccacttttttttcgggaatatatttatggacta------ccttatggtcat------ggg------------------------------------------------------tcc------attttt---------gta------------------gaa---aat---atg------ggttataac------aataaa------ttt------agtttactaattgtaaaacgttta---attact------…
1	12	1	2	Calpocalyx	dinklagei	Wieringa 6094 KX302322	atg---------------------------------------------------------gaggaattt---------caa---------gtatatttagaa---ctagatagatctcgtcaacatgac------ttcctatacccacttatttttcgggagtatatttatgcactt------gcttacgatcat------ggt------------tta------aat------------agc---------------ccc------attttg---------gtg------------------gaa---aat---cta------ggttatgac------aataaa------tct------agtttactaattgtaaaacgttta---attact------…
2	12	1	4	Calpocalyx	heitzii	Breteler 13999 AF521817	---------------------------------------------------------------------------------------------------------------------------------------------------------------------------------------------------------------------------------------------------------------------------------------------------------------------------------------------------------------------------------attgt?aaacgttta---attact------…
1	9	5	24	Calpurnia	aurea	Lavin 6198 AY386951	atg---------------------------------------------------------gaggaatat---------caa---------gtatatttagaa---ctagatatatctcgccaacaggac------ttcctatacccacttatttttcgggagtatatttatggactc------gcttatggtcat------gat------------ttt------aat------------gga---------------tcc------attttt---------gcg------------------gaa---aat---gta------gattatgac------aataaa------tct------agtttactaattgtaaaacgttta---attact------…
2	9	5	756	Calpurnia	sericea	Abbott 9196 JX518205	???---------------------------------------------------------?????????---------???---------????????????---????????????????????????------??????????????????????????????????????????------????????????------???------------???------???------------???---------------???------??????---------???------------------???---???---???------?????????------??????------???------????????????????????????---??????------…
1	9	2	0	Camoensia	brevicalyx	Mackinder 208 JX295946	atg---------------------------------------------------------gaggaatat---------caa---------gtatatttagaa---ctagatagatctcgccaacaggac------ttcctatacccactcatttttcgggagtatatttatggactc------gcttatggtcat------gat------------ctt------aat------------gga---------------tca------attctt---------gtg------------------gaa---aat---gta------ggttatgaa------aataaa------tct------agtttactaattgtaaaacgttta---attact------…
2	9	2	0	Camoensia	scandens	Cardoso 2356 JX295919	atg---------------------------------------------------------gaggaatat---------caa---------gtatatttagaa---ctagatagatctcgccaacaggac------ttcctatacccactcatttttcgggagtatatttatggactt------gcttatggtcat------gat------------ctt------aat------------gga---------------tca------attctt---------gtg------------------gaa---aat---gta------ggttatgaa------aataaa------tct------agtttactaattgtaaaacgttta---attact------…
1	#N/A	#N/A	2	Campsiandra	angustifolia	Yumiko 85 KY118268	-------------------------------------------------------------------------------------------------------------atagatctcgccaacacgac------ttcctatacccacttatttttcgggagtatatttatgcactt------gcttatgatcat------ggg------------tta------aat------------agt---------------tcc------attttg---------gtg------------------gaa---aat---cta------ggttatgac------aataaa------tct------agtttactaattgtaaaacgttta---attact------…
2	#N/A	#N/A	2	Campsiandra	comosa	Redden 1100 EU361908	atg---------------------------------------------------------gaggaattt---------caa---------gtatatttagaa---ctagatagatctcgccaacatgac------ttcctatacccacttatttttcgggagtatatttatgcactt------gcttatgatcat------ggt------------tta------aat------------agt---------------tcc------attttg---------gtg------------------gaa---aat---cta------ggttatgac------aataaa------tct------agtttactaattgtaaaacgttta---attact------…
3	#N/A	#N/A	2	Campsiandra	laurifolia	Iganci 856 KY045919	atg---------------------------------------------------------gaggaattt---------caa---------gtatatttagaa---ctagatagatctcgccaacacgac------ttcctatacccacttatttttcgggagtatatttatgcactt------gcttatgatcat------ggt------------tta------aat------------agt---------------tcc------attttg---------gtg------------------gaa---aat---cta------ggttatgac------aataaa------tct------agtttactaattgtaaaacgttta---attact------…
1	10	5	0	Camptosema	cabraliana	Queiroz 14691 KC779620	atg---------------------------------------------------------ggagaatat---------gaa---------gtatacttagaa---ttagatagatctcgccaccaggat------ttcctatacccacttatttttcgggagtatatttatgaacta------gcttatagtcat------gat------------tta------aat------------aga---------------tct------attttt---------gta------------------gaa---aat---gtg------ggttatgac------aataaa------tct------agtttactaattgtaaaacgttta---attact------…
2	10	5	0	Camptosema	ellipticum	Queiroz 14073 KC779555	atg---------------------------------------------------------ggagaatat---------gaa---------gtatacttagaa---ttagatagatctcgccaccaggat------ttcctatacccacttatttttcgggagtatatttatgaacta------gcttatagtcat------gat------------tta------aat------------aga---------------tct------attttt---------gta------------------gaa---aat---gtg------ggttatgac------aataaa------tct------agtttactaattgtaaaacgttta---attact------…
3	10	5	0	Camptosema	isopetalum	Queiroz 4979 KC779556	atg---------------------------------------------------------ggagaatat---------gaa---------ggatacttagaa---ttagatagatctcgccaccaggat------ttcctatacccacttatttttcgggagtatatttatgaacta------gcttatagtcat------gat------------tta------aat------------aga---------------tcc------attttt---------gta------------------gaa---aat---gtg------ggttatgac------aataaa------tct------agtttactaattgtaaaacgttta---attact------…
4	10	5	0	Camptosema	spectabile	Queiroz 7088 KC779559	atg---------------------------------------------------------ggagaatat---------gaa---------gtatacttagaa---ttagatagatctcgccaccaggat------ttcctatacccacttatttttcgggagtatatttatgaacta------gcttatagtcat------gat------------tta------aat------------gga---------------tcc------attttt---------gta------------------gaa---aat---gtg------ggttatgac------aataaa------tct------agtttactaattgtaaaacgttta---attact------…
5	10	5	33	Camptosema	scarlatinum	Queiroz 14331 KC779558	atg---------------------------------------------------------ggagaatat---------gaa---------gtatacttagaa---ttagatagatctcgccaccaggat------ttcctatacccacttatttttcgggagtatatttatgaacta------gcttatagtcat------gat------------tta------aat------------aga---------------tct------attttt---------gta------------------gaa---aat---gtg------ggttatgac------aataaa------tct------agtttactaattgtaaaacgttta---attact------…
6	10	5	78	Camptosema	rubicundum	Queiroz 12525 KC779557	atg---------------------------------------------------------ggagaatat---------gaa---------gtatacttagaa---ttagatagatctcgccaccaggat------ttcctatacccacttatttttcgggaatatatttatgaacta------gcttatagtcat------gat------------tta------aat------------aga---------------tct------attttt---------gta------------------gaa---aat---gtg------ggttatgac------aataaa------tct------agtttactaattgtaaaacgttta---attact------…
1	11	20	0	Campylotropis	macrocarpa	Stefanovic SS0304 EU717418	atg---------------------------------------------------------gaggaatat---------cgc---------gtatttttagaa---ctccatagatctcgccaccgggac------atcctatacccgcttttttttcgggagtatatttatggactc------gcttatagtcgt------gga------------------------------------------------------tcc------attttt---------gtg------------------gaa---aat---gta------ggttataat------aagaaa------ttt------agtttactaattgtaaaacgttta---attact------…
1	11	52	0	Canavalia	acuminata	Javier 860 KT751465	atg---------------------------------------------------------ggagagtat---------gaa---------gtatacttagaa---ttagatagatcccgccaccaggat------tttctatacccacttatttttcgggagtatatttatgaacta------gcttatagtcat------gat------------tta------aat------------aga---------------tca------attttt---------gta------------------gaa---aat---gta------ggttatgac------aataaa------tct------agtttactaattgtaaaacgttta---attact------…
2	11	52	0	Canavalia	africana	Ern 2320 KT751466	atg---------------------------------------------------------ggagagtat---------gaa---------gtatacttagaa---ttagatagatctcgccaccaggat------ttcctatacccacttatttttcgggagtatatttatgaacta------gcttatagtcat------gat------------tta------aat------------aga---------------tcc------attttt---------gta------------------gaa---aat---gta------ggttatgac------aataaa------tct------agtttactaattgtaaaacgttta---attact------…
3	11	52	0	Canavalia	albiflora	Snak 995 KT751467	atg---------------------------------------------------------ggagagtat---------gaa---------gtatacttagaa---ttagatagatctcgccaccaggat------tttctatacccacttatttttcgggagtatatttatgaacta------gcttatagtcat------gat------------tta------aat------------aga---------------tcc------attttt---------gta------------------gaa---aat---gta------ggttatgac------aataaa------tct------agtttactaattgtaaaacgttta---attact------…
4	11	52	0	Canavalia	boliviana	Seidel 7779 KC779561	atg---------------------------------------------------------ggagagtat---------gaa---------gtatacttagaa---ttagatagatctcgccaccaggat------ttcctatacccacttatttttcgggagtatatttatgaacta------gcttatagtcat------gat------------tta------aat------------aga---------------tcc------attttt---------gta------------------gaa---aat---gta------ggttatgac------aataaa------tct------agtttactaattgtaaaacgttta---attact------…
5	11	52	0	Canavalia	bonariensis	Snak 518 KT751472	atg---------------------------------------------------------ggagagtat---------gaa---------gtatacttagaa---ttagatagatctcgccaccaggat------ttcctatacccacttatttttcgggagtatatttatgaacta------gcttatagtcat------gat------------tta------aat------------aga---------------tcc------attttt---------gta------------------gaa---aat---gta------ggttatgac------aataaa------tct------agtttactaattgtaaaacgttta---attact------…
6	11	52	0	Canavalia	campylocarpa	Slane 341 KT751475	atg---------------------------------------------------------ggagagtat---------gaa---------gtatacttagaa---ttagatagatctcgccaccaggat------ttcctatacccacttatttttcgggagtatatttatgaacta------gcttatagtcat------gat------------tta------aat------------aga---------------tcc------attttt---------gta------------------gaa---aat---gta------ggttatgac------aataaa------tct------agtttactaattgtaaaacgttta---attact------…
7	11	52	0	Canavalia	cassidea	Snak 1070 KT751476	atg---------------------------------------------------------ggagagtat---------gaa---------gtatacttagaa---ttagatagatctcgccaccaggat------ttcctatacccacttatttttcgggagtatatttatgaacta------gcttataatcat------gat------------tta------aat------------aga---------------tcc------attttt---------gta------------------gaa---aat---gta------ggttatgac------aataaa------tct------agtttactaattgtaaaacgttta---attact------…
8	11	52	0	Canavalia	cathartica	Kajita 981210 HQ707526	atg---------------------------------------------------------ggagagtat---------gaa---------gtatacttagaa---ttagatagatctcgccaccaggat------ttcctatacccacttatttttcgggagtatatttatgaacta------gcttatagtcat------gat------------tta------aat------------aga---------------tcc------attttt---------gta------------------gaa---aat---gta------ggttatgac------aataaa------tct------agtttactaattgtaaaacgttta---attact------…
9	11	52	0	Canavalia	concinna	Borges 724 KT751478	atg---------------------------------------------------------ggagagtat---------gaa---------gtatacttagaa---ttagatagatctcgccaccaggat------tttctatacccacttatttttcgggagtatatttatgaacta------gcttatagtcat------gat------------tta------aat------------aga---------------tcc------attttt---------gta------------------gaa---aat---gta------ggttatgac------aataaa------tct------agtttactaattgtaaaacgttta---attact------…
10	11	52	0	Canavalia	dictyota	Foster 1477 KT751479	atg---------------------------------------------------------ggagagtat---------gaa---------gtatacttagaa---ttagatagatctcgccaccaggat------ttcctatacccacttatttttcgggagtatatttatgaacta------gcttatagtcat------gat------------tta------aat------------aga---------------tcc------attttt---------gta------------------gaa---aat---gta------ggttatgac------aataaa------tct------agtttactaattgtaaaacgttta---attact------…
11	11	52	0	Canavalia	dolichothyrsa	Snak 1054 KT751480	atg---------------------------------------------------------ggagagtat---------gaa---------gtatacttagaa---ttagatagatctcgccaccaggat------ttcctatacccacttatttttcgggagtatatttatgaacta------gcttatagtcat------gat------------tta------aat------------aga---------------tcc------attttt---------gta------------------gaa---aat---gta------ggttatgac------aataaa------tct------agtttactaattgtaaaacgttta---attact------…
12	11	52	0	Canavalia	ensiformis	Snak 918 KT751481	atg---------------------------------------------------------ggagagtat---------gaa---------gtatacttagaa---ttagatagatctcgccaccaggat------ttcctatacccacttatttttcgggagtatatttatgaacta------gcttatagtcat------gat------------tta------aat------------aga---------------tcc------attttt---------gta------------------gaa---aat---gta------ggttatgac------aataaa------tct------agtttactaattgtaaaacgttta---attact------…
13	11	52	0	Canavalia	galeata	Takeuchi 3224 HQ707532	atg---------------------------------------------------------ggagagtat---------gaa---------gtatacttagaa---ttagatagatctcgccaccaggat------ttcctatacccacttatttttcgggagtatatttatgaacta------gcttatagtcat------gat------------tta------aat------------aga---------------tcc------attttt---------gta------------------gaa---aat---gta------ggttatgac------aataaa------tct------agtttactaattgtaaaacgttta---attact------…
14	11	52	0	Canavalia	gladiata	Snak 1083 KT751484	atg---------------------------------------------------------ggagagtat---------gaa---------gtatacttagaa---ttagatagatctcgccaccaggat------ttcctatacccacttatttttcgggagtatatttatgaacta------gcttatagtcat------gat------------tta------aat------------aga---------------tcc------attttt---------gta------------------gaa---aat---gta------ggttatgac------aataaa------tct------agtttactaattgtaaaacgttta---attact------…
15	11	52	0	Canavalia	gladiolata	Snak 1071 KT751485	atg---------------------------------------------------------ggagagtat---------gaa---------gtatacttagaa---ttagatagatctcgccaccaggat------ttcctatacccacttatttttcgggagtatatttatgaacta------gcttatagtcat------gat------------tta------aat------------aga---------------tcc------attttt---------gta------------------gaa---aat---gta------ggttatgac------aataaa------tct------agtttactaattgtaaaacgttta---attact------…
16	11	52	0	Canavalia	grandiflora	Borges 830 KT751486	atg---------------------------------------------------------ggagagtat---------gaa---------gtatacttagaa---ttagatagatctcgccaccaggat------tttctatacccacttatttttcgggagtatatttatgaacta------gcttatagtcat------gat------------tta------aat------------aga---------------tcc------attttt---------gta------------------gaa---aat---gta------ggttatgac------aataaa------tct------agtttactaattgtaaaacgttta---attact------…
17	11	52	0	Canavalia	hawaiiensis	Stemmermann 6843 HQ707529	atg---------------------------------------------------------ggagagtat---------gaa---------gtatacttagaa---ttagatagatctcgccaccaggat------ttcctatacccacttatttttcgggagtatatttatgaacta------gcttatagtcat------gat------------tta------aat------------aga---------------tcc------attttt---------gta------------------gaa---aat---gta------ggttatgac------aataaa------tct------agtttactaattgtaaaacgttta---attact------…
18	11	52	0	Canavalia	hirsutissima	Delgado-Salinas 1372 HQ707537	atg---------------------------------------------------------ggagagtat---------gaa---------gtatacttagaa---ttagatagatctcgccaccaggat------tttctatacccacttatttttcgggagtatatttatgaacta------gcttatagtcat------gat------------tta------aat------------aga---------------tcc------attttt---------gta------------------gaa---aat---gta------ggttatgac------aaaaaa------tct------agtttactaattgtaaaacgttta---attact------…
19	11	52	0	Canavalia	kauaiensis	Lorence 1987 HQ707530	atg---------------------------------------------------------ggagagtat---------gaa---------gtatacttagaa---ttagatagatctcgccaccaggat------ttcctatacccacttatttttcgggagtatatttatgaacta------gcttatagtcat------gat------------tta------aat------------aga---------------tcc------attttt---------gta------------------gaa---aat---gta------ggttatgac------aataaa------tct------agtttactaattgtaaaacgttta---attact------…
20	11	52	0	Canavalia	lineata	Snak 1074 KT751490	atg---------------------------------------------------------ggagagtat---------gaa---------gtatacttagaa---ttagatagatctcgccaccaggat------ttcctatacccacttatttttcgggagtatatttatgaacta------gcttatagtcat------gat------------tta------aat------------aga---------------tcc------attttt---------gta------------------gaa---aat---gta------ggttatgac------aataaa------tct------agtttactaattgtaaaacgttta---attact------…
21	11	52	0	Canavalia	macropleura	Pittier 12557 KT751491	atg---------------------------------------------------------ggagagtat---------gaa---------gtatacttagaa---ttagatagatctcgccaccaggat------ttcctatacccacttatttttcgggagtatatttatgaacta------gcttatagtcat------gat------------tta------aat------------aga---------------tcc------attttt---------gta------------------gaa---aat---gta------ggttatgac------aataaa------tct------agtttactaattgtaaaacgttta---attact------…
22	11	52	0	Canavalia	mattogrossensis	Snak 842 KT751493	atg---------------------------------------------------------ggagagtat---------gaa---------gtatacttagaa---ttagatagatctcgccaccaggat------tttctatacccacttatttttcgggagtatatttatgaacta------gcttatagtcat------gat------------tta------aat------------aga---------------tcc------attttt---------gta------------------gaa---aat---gta------ggttatgac------aataaa------tct------agtttactaattgtaaaacgttta---attact------…
23	11	52	0	Canavalia	molokaiensis	Hughes 43 HQ707531	atg---------------------------------------------------------ggagagtat---------gaa---------gtatacttagaa---ttagatagatctcgccaccaggat------ttcctatacccacttatttttcgggagtatatttatgaacta------gcttatagtcat------gat------------tta------aat------------aga---------------tcc------attttt---------gta------------------gaa---aat---gta------ggttatgac------aataaa------tct------agtttactaattgtaaaacgttta---attact------…
24	11	52	0	Canavalia	napaliensis	Perlman 15319 HQ707534	atg---------------------------------------------------------ggagagtat---------gaa---------gtatacttagaa---ttagatagatctcgccaccaggat------ttcctatacccacttatttttcgggagtatatttatgaacta------gcttatagtcat------gat------------tta------aat------------aga---------------tcc------attttt---------gta------------------gaa---aat---gta------ggttatgac------aataaa------tct------agtttactaattgtaaaacgttta---attact------…
25	11	52	0	Canavalia	oxyphylla	Dobbeler 1644 KT751498	atg---------------------------------------------------------ggagagtat---------gaa---------gtatacttagaa---ttagatagatctcgccaccaggat------tttctatacccacttatttttcgggagtatatttatgaacta------gcttatagtcat------gat------------tta------aat------------aga---------------tcc------attttt---------gta------------------gaa---aat---gta------ggttatgac------aataaa------tct------agtttactaattgtaaaacgttta---attact------…
26	11	52	0	Canavalia	parviflora	Cardoso 2321 KC779562	atg---------------------------------------------------------ggagagtat---------gaa---------gtatacttagaa---ttagatagatctcgccaccaggat------ttcctatacccacttatttttcgggagtatatttatgaacta------gcttatagtcat------gat------------tta------aat------------aga---------------tcc------attttt---------gta------------------gaa---aat---gta------ggttatgac------aataaa------tct------agtttactaattgtaaaacgttta---attact------…
27	11	52	0	Canavalia	picta	Snak 916 KT751501	atg---------------------------------------------------------ggagagtat---------gaa---------gtatacttagaa---ttagatagatctcgccaccaagat------tttctatacccacttatttttcgggagtatatttatgaacta------gcttatagtcat------gat------------tta------aat------------aga---------------tcc------attttt---------gta------------------gaa---aat---gta------ggttatgac------aataaa------tct------agtttactaattgtaaaacgttta---attact------…
28	11	52	0	Canavalia	piperi	Coradin 7581 KT751502	atg---------------------------------------------------------ggagagtat---------gaa---------gtatacttagaa---ttagatagatctcgccaccaggat------ttcctatacccacttatttttcgggagtatatttatgaacta------gcttatagtcat------gat------------tta------aat------------aga---------------tcc------attttt---------gta------------------gaa---aat---gta------ggttatgac------aataaa------tct------agtttactaattgtaaaacgttta---attact------…
29	11	52	0	Canavalia	pubescens	Hobdy 1899 HQ707533	atg---------------------------------------------------------ggagagtat---------gaa---------gtatacttagaa---ttagatagatctcgccaccaggat------ttcctatacccacttatttttcgggagtatatttatgaacta------gcttatagtcat------gat------------tta------aat------------aga---------------tcc------attttt---------gta------------------gaa---aat---gta------ggttatgac------aataaa------tct------agtttactaattgtaaaacgttta---attact------…
30	11	52	0	Canavalia	rosea	Kajita 1203 HQ707519	atg---------------------------------------------------------ggagagtat---------gaa---------gtatacttagaa---ttagatagatctcgccaccaggat------ttcctatacccacttatttttcgggagtatatttatgaacta------gcttatagtcat------gat------------tta------aat------------aga---------------tcc------attttt---------gta------------------gaa---aat---gta------ggttatgac------aataaa------tct------agtttactaattgtaaaacgttta---attact------…
31	11	52	0	Canavalia	rupicola	Martinez 31434 KT751506	atg---------------------------------------------------------ggagagtat---------gaa---------gtatacttagaa---ttagatagatctcgccaccaggat------tttctatacccacttatttttcgggagtatatttatgaacta------gcttatagtcat------gat------------tta------aat------------aga---------------tcc------attttt---------gta------------------gaa---aat---gta------ggttatgac------aataaa------tct------agtttactaattgtaaaacgttta---attact------…
32	11	52	0	Canavalia	sericea	Kajita 21024 HQ707527	atg---------------------------------------------------------ggagagtat---------gaa---------gtatacttagaa---ttagatagatctcgccaccaggat------ttcctatacccacttatttttcgggagtatatttatgaacta------gcttatagtcat------gat------------tta------aat------------aga---------------tcc------attttt---------gta------------------gaa---aat---gta------ggttatgac------aataaa------tct------agtttactaattgtaaaacgttta---attact------…
33	11	52	0	Canavalia	villosa	Gabriel 4469 HQ707538	atg---------------------------------------------------------ggagagtat---------gaa---------gtatacttagaa---ttagatagatctcgccaccaggat------tttctatacccacttatttttcgggagtatatttatgaacta------gcttatagtcat------gat------------tta------aat------------aga---------------tcc------attttt---------gta------------------gaa---aat---gta------ggttatgac------aataaa------tct------agtttactaattgtaaaacgttta---attact------…
34	11	52	0	Canavalia	wurdackii	Wurdack 1107 KT751515	atg---------------------------------------------------------ggagagtat---------gaa---------gtatacttagaa---ttagatagatctcgccaccaggat------tttctatacccacttatttttcgggagtatatttatgaacta------gcttatagtcat------gat------------tta------aat------------aga---------------tcc------attttt---------gta------------------gaa---aat---gta------ggttatgac------aataaa------tct------agtttactaattgtaaaacgttta---attact------…
35	11	52	22	Canavalia	eurycarpa	Wood 19656 KT751482	atg---------------------------------------------------------ggagagtat---------gaa---------gtatacttagaa---ttagatggatctcgtcaccaggat------ttcctatacccacttatttttcgggagtatatttatgaacta------gcttatagtcat------gat------------tta------aat------------gga---------------tcc------attttt---------gta------------------gaa---aat---gtg------ggttatgac------aataaa------tct------agtttactaattgtaaaacgttta---attact------…
36	11	52	26	Canavalia	reflexiflora	Snak 1112 KT751504	atg---------------------------------------------------------ggagagtat---------gaa---------gtatacttagaa---ttagatagatctcgccaccaggat------ttcctatacccacttatttttcgggagtatatttatgaacta------gcttatagtcat------gat------------tta------aat------------aga---------------tcc------attttt---------gta------------------gaa---aat---gta------ggttatgac------aataaa------tct------agtttactaattgtaaaacgttta---attact------…
37	11	52	29	Canavalia	favieri	Veillon 7465 KT751483	atg---------------------------------------------------------ggagagtat---------gaa---------gtatacttagaa---ttagatagatctcgccaccaggat------ttcctatacccacttatttttcgggagtataattatgaacta------gcttatagtcat------gat------------tta------aat------------aga---------------tcc------attttt---------gta------------------gaa---aat---gta------ggttatgac------aataaa------tct------agtttactaattgtaaaacgttta---attact------…
38	11	52	33	Canavalia	brasiliensis	Snak 954 KT751474	atg---------------------------------------------------------ggagagtat---------gaa---------gtatacttagaa---ttagatagatctcgccaccaggat------ttcctatacccacttatttttcgggagtatatttatgaacta------gcttatagtcat------gat------------tta------aat------------aga---------------tcc------attttt---------gta------------------gaa---aat---gta------ggttatgac------aataaa------tct------agtttactaattgtaaaacgttta---attact------…
39	11	52	44	Canavalia	palmeri	Reyes 5804 KT751499	atg---------------------------------------------------------ggagagtat---------gaa---------gtatacttagaa---ttagatagatctcgccaccaggat------tttctatacccacttatttttcgggagtatatttatgaacta------gcttatagtcat------gat------------tta------aat------------aga---------------tcc------attttt---------gta------------------gaa---aat---gta------ggttatgac------aataaa------tct------agtttactaattgtaaaacgttta---attact------…
40	11	52	45	Canavalia	madagascariensis	Du Puy 239 KT751492	atg---------------------------------------------------------ggagagtat---------gaa---------gtatacttagaa---ttagatagatctcgccaccaggat------ttcctatacccacttatttttcgggagtatatttatgaacta------gcttatagtcat------gat------------tta------aat------------aga---------------tcc------attttt---------gta------------------gaa---aat---gta------ggttatgac------aataaa------tct------agtttactaattgtaaaacgttta---attact------…
41	11	52	47	Canavalia	bicarinata	Schultze-Kraft CIAT-8772 KT751470	atg---------------------------------------------------------ggagagtct---------gaa---------gtatacttagaa---ttagatagatctcgccaccaggat------tttctatacccacttatttttcgggagtatatttatgaacta------gcttatagtcat------gat------------tta------aat------------aga---------------tcc------attttt---------gta------------------gaa---aat---gta------ggttatgac------aataaa------tct------agtttactaattgtaaaacgttta---attact------…
42	11	52	344	Canavalia	megalantha	Fosberg 35275 KT751495	atg---------------------------------------------------------ggagagtat---------gaa---------gtatacttagaa---ttagatagatctcgccaccaggat------ttcctatacccacttatttttcgggagtatatttatgaacta------gcttatagtcat------gat------------tta------aat------------aga---------------tcc------attttt---------gta------------------gaa---aat---gta------ggttatgac------aataaa------tct------agtttactaattgtaaaacgttta---attact------…
43	11	52	344	Canavalia	vitiensis	Smith 4053 KT751514	atg---------------------------------------------------------ggagagtat---------gaa---------gtatacttagaa---ttagatagatctcgccaccaggat------ttcctatacccacttatttttcgggagtatatttatgaacta------gcttatagtcat------gat------------tta------aat------------aga---------------tcc------attttt---------gta------------------gaa---aat---gta------ggttatgac------aataaa------tct------agtttactaattgtaaaacgttta---attact------…
44	11	52	481	Canavalia	beniensis	Beck 13328 KT751469	???---------------------------------------------------------?????????---------???---------????????????---????????????????????????------??????????????????????????????????????????------????????????------???------------???------???------------???---------------???------??????---------???------------------???---???---???------?????????------??????------???------????????????????????????---??????------…
45	11	52	574	Canavalia	plagiosperma	Johnson 1378 KT751503	atg---------------------------------------------------------ggagagtat---------gaa---------gtatacttagaa---ttagatagatctcgccaccaggat------ttcctatacccacttatttttcgggagtatatttatgaacta------gcttatagtcat------gat------------tta------aat------------aga---------------tcc------attttt---------gta------------------gaa---aat---gta------ggttatgac------aataaa------tct------agtttactaattgtaaaacgttta---attact------…
46	11	52	622	Canavalia	altipendula	Howard 14707 KT751468	atg---------------------------------------------------------ggagagtat---------gaa---------gtatacttagaa---ttagatagatctcgccac------------tttctatacccacttatttttcgggagtatatttatgaacta------gcttatagtcat------gat------------tta------aat------------aga---------------tcc------attttt---------gta------------------gaa---aat---gta------ggttatgac------aataaa------tct------agtttactaattgtaaaacgttta---attact------…
47	11	52	851	Canavalia	nitida	Howard 12238 KT751496	???---------------------------------------------------------?????????---------???---------????????????---????????????????????????------??????????????????????????????????????????------????????????------???------------???------???------------???---------------???------??????---------???------------------???---???---???------?????????------??????------???------????????????????????????---??????------…
48	11	52	1013	Canavalia	lenta	Pohl 2948 KT751489	atg---------------------------------------------------------ggagagtat---------gaa---------gtatacttagaa---ttagatagatctcgccaccaagat------tttctatacccacttatttttcgggagtatatttatgaacta------gcttatagtcat------gat------------tta------aat------------aga---------------tcc------attttt---------gta------------------gaa---aat---gta------ggttatgac------aataaa------tct------agtttactaattgtaaaacgttta---attact------…
49	11	52	1013	Canavalia	obidensis	Ducke 11810 KT751497	atg---------------------------------------------------------ggagagtat---------gaa---------gtatacttagaa---ttagatagatctcgccaccaggat------tttctatacccacttatttttcgggagtatatttatgaacta------gcttatagtcat------gat------------tta------aat------------aga---------------tcc------attttt---------gta------------------gaa---aat---gta------ggttataac------aataaa------tct------agtttactaattgtaaaacgttta---attact------…
1	#N/A	#N/A	34	Candolleodendron	brachystachyum	Lima 6043 JX295890	atg---------------------------------------------------------gaagaatat---------caa---------gtatatttagaa---ctagatggatctcgccaacaggac------ttcctatacccacttatttttcgggagtatatttatggactc------gcttatggtcat------gat------------tta------aat------------agc---------------cca------attttg---------gtg------------------gaa---aat---gta------ggttatgac------aataaa------tct------agtttactaattgtaaaacgttta---attact------…
1	8	148	0	Caragana	acanthophylla	Skvortsova sn JQ669590	atg---------------------------------------------------------aaggaatat---------caa---------gtatatttagaa---cgagatagatctcgccaacaggac------ttcctatacccacttatttttcgggagtatatttatggactt------gcttatagtcat------gat------------ttt------aat------------aga---------------tcc------agtttt---------gtg------------------gaa---aat---gta------ggttatgac------aataaa------ttt------agtttactaattgtaaaacgttta---attact------…
2	8	148	0	Caragana	aurantiaca	Podlech 31878 JQ669591	atg---------------------------------------------------------aaggaatat---------caa---------gtatatttagaa---cgaaatagatctcgccaacaggac------ttcctatacccacttctttttcgggagtatatttatggactt------gcttatagtcat------gat------------ttt------aat------------aga---------------tcc------ggtttt---------gtg------------------gaa---aat---gta------ggttatgac------aataaa------ttt------agtttactaattgtaaaacgttta---attact------…
3	8	148	0	Caragana	chinghaiensis	Ho 93 JQ669589	atg---------------------------------------------------------aaggaatat---------caa---------gtatatttagaa---caaaatagatctcgccaacaggac------ttcctatacccacttatttttcgggagtatatttatggactt------gcttatagtcat------gat------------ttt------aat------------aga---------------tcc------agtttt---------gtg------------------gaa---aat---gta------ggttatgac------aagaaa------ttt------agtttactaattgtaaaacgttta---attact------…
4	8	148	0	Caragana	korshinskii	AY189778	atg---------------------------------------------------------aaggaatat---------caa---------gtatatttagaa---cgagatagatctcgccaacaggac------ttcctatacccacttatttttcgggagtatatttatggactt------gcttatagtcat------gat------------ttt------aat------------aga---------------tcc------agtttt---------gtg------------------gaa---aat---gta------ggttatgac------aataaa------ttt------agtttactaattgtaaaacgttta---attact------…
5	8	148	0	Caragana	laeta	Skvortsova sn JQ669617	atg---------------------------------------------------------aaggaatat---------caa---------gtatatttagaa---cgaaatagatctcgccaacaggac------ttcctatacccacttatttttcgggagtatatttatggactt------gcttatagtcat------gat------------ttt------aat------------aga---------------tcc------agtttt---------gtg------------------gaa---aat---gta------ggttatgac------aataaa------ttt------agtttactagttgtaaaacgttta---attact------…
6	8	148	0	Caragana	microphylla	AY189780	atg---------------------------------------------------------aaggaatat---------caa---------gtatatttagaa---cgagatagatctcgccaacaggac------ttcctatacccacttatttttcgggagtatatttatggactt------gcttatagtcat------gat------------ttt------aat------------aga---------------tcc------agtttt---------gtg------------------gaa---aat---gta------ggttatgac------aataaa------ttt------agtttactaattgtaaaacgttta---attact------…
7	8	148	0	Caragana	pygmaea	Wojciechowski 1134 JQ619967	atg---------------------------------------------------------aaggaatat---------caa---------gtatatttagaa---cgaaatagatctcgccaacaggac------ttcctatacccacttctttttcgggagtatatttatggactt------gcttatagtcat------gat------------ttt------aat------------aga---------------tcc------agtttt---------gtg------------------gaa---aat---gta------ggttatgac------aataaa------ttt------agtttactaattgtaaaacgttta---attact------…
8	8	148	1	Caragana	arborescens	Wojciechowski sn AF142737	atg---------------------------------------------------------aaggaatat---------caa---------gtatatttagaa---cgagatagatctcgccaacaggac------ttcctatacccacttatttttcgggagtatatttatggactt------gcttatagtcat------gat------------ttt------aat------------aga---------------tcc------agtttt---------gtg------------------gaa---aat---gta------ggttatgac------aataaa------ttt------agtttactaattgtaaaacgttta---attact------…
9	8	148	3	Caragana	decorticans	Podlech 15945 JQ669592	atg---------------------------------------------------------aaggaatat---------caa---------gtatatttagaa---cgagatagatctcgccaacaggac------ttcctatacccacttatttttcgggagtatatttatggactt------gcttatagtcat------gat------------ttt------aat------------aga---------------tcc------agtttt---------gtg------------------gaa---aat---gta------ggttatgac------aataaa------ttt------agtttactaattgtaaaacgttta---attact------…
10	8	148	3	Caragana	intermedia	AY189781	atg---------------------------------------------------------aaggaatat---------caa---------gtatatttagaa---cgagatagatctcgccaacaggac------ttcctatacccacttatttttcgggagtatatttatggactt------gcttatagtcat------gat------------ttt------aat------------aga---------------tcc------agtttt---------gtg------------------gaa---aat---gta------ggttatgac------aataaa------ttt------agtttactaattgtaaaacgttta---attact------…
11	8	148	594	Caragana	grandiflora	Assadi TARI 65834 AB854564	atg---------------------------------------------------------aaggaatat---------caa---------gtatatttagaa---ctaaatagatctcgccaacaggac------ttcctatacccacttatttttcgggagtatatttatggactt------gcttataggcat------gat------------ttt------aat------------aga---------------tcc------agtttg------------------------------aaa---att---gta------ggttatggc------aataaa------ttt------agtttactaattgtaaaacgttta---attact------…
12	8	148	741	Caragana	altaica	Chang 2004471 KP338485	???---------------------------------------------------------?????????---------???---------????????????---????????????????????????------??????????????????????????????????????????------????????????------???------------???------???------------???---------------???------??????---------???------------------???---???---???------?????????------??????------???------????????????????????????---??????------…
13	8	148	741	Caragana	crassispina	Chang QZ584 KP338489	???---------------------------------------------------------?????????---------???---------????????????---????????????????????????------??????????????????????????????????????????------????????????------???------------???------???------------???---------------???------??????---------???------------------???---???---???------?????????------??????------???------????????????????????????---??????------…
14	8	148	741	Caragana	gerardiana	Chang 2010258 KP338492	???---------------------------------------------------------?????????---------???---------????????????---????????????????????????------??????????????????????????????????????????------????????????------???------------???------???------------???---------------???------??????---------???------------------???---???---???------?????????------??????------???------????????????????????????---??????------…
15	8	148	741	Caragana	roborovskyi	Chang 2009021 KP338502	???---------------------------------------------------------?????????---------???---------????????????---????????????????????????------??????????????????????????????????????????------????????????------???------------???------???------------???---------------???------??????---------???------------------???---???---???------?????????------??????------???------????????????????????????---??????------…
16	8	148	741	Caragana	soongorica	Chang 2004260 KP338503	???---------------------------------------------------------?????????---------???---------????????????---????????????????????????------??????????????????????????????????????????------????????????------???------------???------???------------???---------------???------??????---------???------------------???---???---???------?????????------??????------???------????????????????????????---??????------…
17	8	148	741	Caragana	tibetica	Chang 2010161 KP338506	???---------------------------------------------------------?????????---------???---------????????????---????????????????????????------??????????????????????????????????????????------????????????------???------------???------???------------???---------------???------??????---------???------------------???---???---???------?????????------??????------???------????????????????????????---??????------…
18	8	148	743	Caragana	franchetiana	Chang QZ237 KP338491	???---------------------------------------------------------?????????---------???---------????????????---????????????????????????------??????????????????????????????????????????------????????????------???------------???------???------------???---------------???------??????---------???------------------???---???---???------?????????------??????------???------????????????????????????---??????------…
19	8	148	743	Caragana	spinosa	Chang 2004053 KP338504	???---------------------------------------------------------?????????---------???---------????????????---????????????????????????------??????????????????????????????????????????------????????????------???------------???------???------------???---------------???------??????---------???------------------???---???---???------?????????------??????------???------????????????????????????---??????------…
20	8	148	745	Caragana	pruinosa	Chang 2004290 KP338498	???---------------------------------------------------------?????????---------???---------????????????---????????????????????????------??????????????????????????????????????????------????????????------???------------???------???------------???---------------???------??????---------???------------------???---???---???------?????????------??????------???------????????????????????????---??????------…
1	#N/A	#N/A	0	Carica	papaya	NC010323	atg---------------------------------------------------------gaggaattt---------caa---------gtatatttagaa---ctagatagatttcggcaacacgac------ttcctatacccacttatttttcgggagtatatttatgcactt------gctcatgatcat------agt------------tta------aatataaata---ataga---------------tcc------ggtttg---------ttg------------------gaa---aat---gtg------agttctgcc------aataaa------tataaatatagttcagtaattgtgaaacgtttc---attttt------…
1	16	37	0	Carmichaelia	williamsii	Sanderson 1550 AY386873	atg---------------------------------------------------------aaggaatat---------caa---------gtatttttagaa---cgagatagatctcgccaacaggac------ttcctatacccacttatttttagggagtatgtttatggactt------gcttatagtcat------gat------------ttt------aattttaag------aga---------------tct------acattt---------gtg------------------gaa---aat---tta------ggttatgac------aataaa------tat------agtttactaattgtaaaacgttta---attact------…
1	#N/A	#N/A	1	Carpolobia	conradsiana	JX517551	---------------------------------------------------------------------------------------------------------------------------------------------------------------------------------------------------------------------------------------------------------------------------------------------------------------------------------------------------------------------------------------------------------------…
2	#N/A	#N/A	1	Carpolobia	lutea	KC627733	---------------------------------------------------------------------------------------------------------------------------------------------------------------------------------------------------------------------------------------------------------------------------------------------------------------------------------------------------------------------------------------------------------------…
3	#N/A	#N/A	7	Carpolobia	alba	EU604053	---------------------------------------------------------------------------------------------------------??agataaatctcggcaacatgacttactatacctatacccagttctctttcgggagtatatttatgcactt------gcttatgatcat------ggt------------tta------aat------------agg---------------------------------------tgg------------------gaa---aat---tcg------ggttatgac------aataaa------tct------agtttattaattgtaaaacgttta---attact------…
1	#N/A	#N/A	896	Carrissoa	angolensis	Ribeiro sn KX713084	???---------------------------------------------------------?????????---------???---------????????????---????????????????????????------??????????????????????????????????????????------????????????------???------------------------------------------------------???------??????---------???------------------???---???---???------?????????------??????------???------????????????????????????---??????------…
1	#N/A	#N/A	102	Cascaronia	astragalina	Klitgaard 100 AF272072	???---------------------------------------------------------?????????---------???---------????????????---????????????????????????------??????????????????????????????????????????------gcctacggtcat------gat------------tta------aatataaat------cga---------------tcc------attttg---------gtg------------------gaa---aat---gtg------gattatgat------aagaaa------tct------agtttactaattgtaaaacgttta---attact------…
1	14	70	2	Cassia	ferruginea	Queiroz 15372 KY046119	atg---------------------------------------------------------gaggaattt---------caa---------gtatatttagaa---ctagatagatctcgtcaacatgac------ttcctatacccacttatttttcgggagtatatttatgcactt------gcttatgatcat------ggt------------tta------aat------------agc---------------tcc------attttg---------gtg------------------gaa---aat---cga------ggttatgac------aataaa------tct------agtttactaattgtaaaacgttta---attact------…
2	14	70	2	Cassia	fistula	Fougere 5 KX538531	atg---------------------------------------------------------gaggaattt---------caa---------gtatatttagaa---ctagataaatctcgtcaacatgac------ttcctatacccacttatttttcgggagtatatttatgcactt------gcttatgatcat------ggt------------tta------aat------------agc---------------tcc------attttg---------gtg------------------gaa---aat---cta------ggttatgac------aataaa------tct------agtttactaattgtaaaacgttta---attact------…
3	14	70	2	Cassia	grandis	Smith 2061 EU361909	atg---------------------------------------------------------gaggaattt---------caa---------gtatatttagaa---ctagataaatctcgtcaacatgac------ttcctatacccacttatttttcgggagtatatttatgcactt------gcttatgatcat------ggt------------tta------aat------------agc---------------tcc------attttg---------gtg------------------gaa---aat---cta------ggttatgac------aataaa------tct------agtttactaattgtaaaacgttta---attact------…
4	14	70	2	Cassia	javanica	Fougere 6 EU361910	atg---------------------------------------------------------gaggaattt---------caa---------gtatatttagaa---ctagataaatctcgtcaacatgac------ttcctatacccacttatttttcgggagtatatttatgcactt------gcttatgatcat------ggt------------tta------aat------------agc---------------tcc------attttg---------gtg------------------gaa---aat---cga------ggttatgac------aataaa------tct------agtttactaattgtaaaacgttta---attact------…
5	14	70	2	Cassia	leptophylla	Queiroz 12555 KU245651	atg---------------------------------------------------------gaggaattt---------cMa---------gtatatttagaa---ctagatagatctcgtcaacatgac------ttcctatacccacttatttttcgggagtatatttatgcactt------gcttatgatcat------ggt------------tta------aat------------agc---------------tcc------attttg---------gtg------------------gaa---aat---cta------ggttatgac------aataaa------tct------agtttactaattgtaaaacgttta---attact------…
6	14	70	2	Cassia	moschata	Dexter 5592 KY045900	atg---------------------------------------------------------gaggaattt---------cca---------gtatatttagaa---ctagataaatctcgtcaacatgac------ttcctatacccacttatttttcgggagtatatttatgcactt------gcttatgatcat------ggt------------tta------aat------------agc---------------tcc------attttg---------gtg------------------gaa---aat---cta------ggttatgac------aataaa------tct------agtttactaattgtaaaacgttta---attact------…
1	13	5	33	Castanospermum	australe	Cardoso 2203 JX295891	atg---------------------------------------------------------gaggaatat---------caa---------gtatatttagaa---ctagatagatctcgccaacaggac------ttcctatacccacttatttttcgggagtatatttatggattc------gcttatggtcat------gat------------tta------aat------------agc---------------tca------attttg---------gtg------------------gaa---aat---gta------ggttatgac------aataaa------tct------agtttactaattgtaaaacgttta---attact------…
1	#N/A	#N/A	2	Cathormion	umbellatum	Miller 882 AF274122	atg---------------------------------------------------------gaggaattt---------caa---------gtatatttagaa---ctagatagatctcgtcaacatgac------ttcctatacccacttatttttcgggagtatatttttgcactt------gcttacgatcat------ggt------------tta------aat------------agt---------------tcc------attttg---------gtg------------------caa---aat---cta------ggttatgac------aataaa------tct------agtttactaattgtaaaacgttta---attact------…
1	#N/A	#N/A	2	Cedrelinga	cateniformis	TD Pennington 17761 KX302323	atg---------------------------------------------------------gaggaattt---------caa---------gtatatttagaa---ctagatagatctcgtcaacatgac------ttcctatacccacttatttttcgggagtatatttttgcactt------gcttacgatcat------ggt------------tta------aat------------agt---------------tcc------attttg---------gtg------------------caa---aat---cta------ggttatgac------aataaa------tct------agtttactaattgtaaaacgttta---attact------…
1	#N/A	#N/A	0	Cenostigma	pyramidalis	Sampaio sn JX850053	---------------------------------------------------------------------------------------------------------------------------------------------------------------------------------------------------------------------------------------------------------------------------------------------------------------------------------------------------------------------------------------------------------------…
2	#N/A	#N/A	2	Cenostigma	macrophyllum	Queiroz 7988 KU245654	atg---------------------------------------------------------gaggaattc---------aaa---------gtctatttagaa---ctagatagatctcgccaacatgac------ttcctatacccacttatttttcgggagtatatttatgcactt------gcttatgatcat------ggg------------tta------aat------------agc---------------tcc------attttg---------gtg------------------gaa---aat---cta------ggttatgat------aataaa------tct------agtttactaattgtaaaacgttta---attact------…
3	#N/A	#N/A	2	Cenostigma	marginata	Wood 26561 KX176808	-----------------------------------------------------------------------------------------------------------------------------tgac------ttcctatacccacttatttttcggga-tatatttatgcactt------gcttatgatcat------ggt------------tta------aat------------agc---------------tcc------attttg---------gtg------------------gaa---aat---cta------ggttatgat------aataaa------tct------agtttactaattgtaaaacgttta---attact------…
4	#N/A	#N/A	2	Cenostigma	nordestina	Queiroz 14794 KY045959	atg---------------------------------------------------------gaggaattt---------aaa---------gtctatttagaa---ctagatagatctcgccaacatgac------ttcctatacccacttatttttcgggagtatatttatgcactt------gcttatgatcat------ggt------------tta------aat------------agc---------------tcc------attttg---------gtg------------------gaa---aat---tta------ggttatgat------aataaa------tct------agtttactaattgtaaaacgttta---attact------…
5	#N/A	#N/A	2	Cenostigma	pluviosa	maraniona Hughes 3105 KX176836	---------------------------------------------------------------------------------------------------------------------------------------------------------------------------------------------------------------------------------------------------------------------------------------------------------------------------------------------------------------------------------------------------------------…
6	#N/A	#N/A	2	Cenostigma	pluviosa	RT Pennington 1746 KY045852	atg---------------------------------------------------------gaggaatta---------aaa---------gtctatttagaa---ctagatagatctcgccaacatgac------ttcctatacccacttatttttcgggagtatatttatgcactt------gcttatgatcat------ggt------------tta------aat------------agc---------------tcc------attttg---------gtg------------------gaa---aat---cta------ggttatgat------aataaa------tct------agtttactaattgtaaaacgttta---attact------…
7	#N/A	#N/A	2	Cenostigma	tocantinum	Klitgaard 88 KU245655	atg---------------------------------------------------------gaggaattt---------caa---------gtctatttagaa---ctagatagatctcgccaacatgac------ttcctatacccacttatttttcgggagtatatttatgcactt------gcttatgatcat------ggt------------tta------aat------------agc---------------tcc------attttg---------gtg------------------gaa---aat---cta------ggttatgat------aataaa------tct------agtttactaattgtaaaacgttta---attact------…
1	9	1	0	Centrolobium	tomentosum	Silva 56 KX816351	atg---------------------------------------------------------aaacaatat---------aaa---------atatatttagaa---ctagatggatctcgccaacagagc------ttcctatacccacttatttttcgggagtatatttatggactc------gcctatggtcat------gat------------tta------aatagaaat------cga---------------tcc------attttg---------gtg------------------gaa---aat---gtg------gattatgat------aagaaa------tct------agtttactaattgtaaaacgttta---attact------…
2	9	1	1	Centrolobium	microchaete	Pennington 898 EU401407	atg---------------------------------------------------------aaacaatat---------caa---------atatatttagaa---ctagatggatctcgccaacagagc------ttcctatacccacttatttttcgggagtatatttatggactc------gcctatggtcat------gat------------tta------aatagaaat------cga---------------tcc------attttg---------gtg------------------gaa---aat---gtg------gattatgat------aagaaa------tct------agtttactaattgtaaaacgttta---attact------…
3	9	1	1	Centrolobium	ochroxylum	Klitgaard 551 EU401410	atg---------------------------------------------------------aaacaatat---------caa---------atatatttagaa---ctagatggatctcgccaacagagc------ttcctatacccacttatttttcgggagtatatttatggactc------gcctatggtcat------gat------------tta------aatagaaat------cga---------------tcc------attttg---------gtg------------------gaa---aat---gtg------gattatgat------aagaaa------tct------agtttactaattgtaaaacgttta---attact------…
4	9	1	1	Centrolobium	paraense	Lima 5688 EU401412	atg---------------------------------------------------------aaacaatat---------caa---------atatatttagaa---ctagatggatctcgccaacagagc------ttcctatacccacttatttttcgggagtatatttatggactc------gcctatggtcat------gat------------tta------aatagaaat------cga---------------tcc------attttg---------gtg------------------gaa---aat---gtg------gattatgat------aagaaa------tct------agtttactaattgtaaaacgttta---attact------…
5	9	1	1	Centrolobium	robustum	Lima 2506 EU401414	atg---------------------------------------------------------aaacaatat---------caa---------atatatttagaa---ctagatggatctcgccaacagagc------ttcctatacccacttatttttcgggagtatatttatggactc------gcctatggtcat------gat------------tta------aatagaaat------cga---------------tcc------attttg---------gtg------------------gaa---aat---gtg------gattatgat------aagaaa------tct------agtttactaattgtaaaacgttta---attact------…
6	9	1	1	Centrolobium	sclerophyllum	Lima 1635 EU401416	atg---------------------------------------------------------aaacaatat---------caa---------atatatttagaa---ctagatggatctcgccaacagagc------ttcctatacccacttatttttcgggagtatatttatggactc------gcctatggtcat------gat------------tta------aatagaaat------cga---------------tcc------attttg---------gtg------------------gaa---aat---gtg------gattatgat------aagaaa------tct------agtttactaattgtaaaacgttta---attact------…
1	11	16	0	Centrosema	arenarium	Snak 804 KX652106	atg---------------------------------------------------------aaggaatat---------caa---------gtatatttagaa---ctagatagatctcgccagcagggt------ttcttatacccacttatttttcgggagtatatttatggactc------gcttatagtcat------gat------------tta------aat------------aga---------------tct------attttt---------gta------------------gaa---aat---gta------ggttatgac------aataaa------tct------agtttactaattgtaaaacgttta---attact------…
2	11	16	0	Centrosema	bracteosum	Snak 881 KX652108	atg---------------------------------------------------------aaggaatat---------caa---------gtatatttagaa---ctagatagatctcgccagcagggt------ttcttatacccacttatttttcgggagtatatttatggactc------gcttatagtcat------gat------------tta------aat------------aga---------------tct------attttt---------gta------------------gaa---aat---gta------ggttatgac------aataaa------tct------agtttactaattgtaaaacgttta---attact------…
3	11	16	0	Centrosema	brasilianum	Cardoso 1109 KP230703	atg---------------------------------------------------------aaggaatat---------caa---------gtatatttagaa---ctagatagatctcgccagcagggt------ttcttatacccacttatttttcgggagtatatttatggactc------gcttatagtcat------gat------------tta------aat------------aga---------------tct------attttt---------gta------------------gaa---aat---gta------ggttatgac------aataaa------tct------agtttactaattgtaaaacgttta---attact------…
4	11	16	0	Centrosema	macrocarpum	Snak 567 KX652109	atg---------------------------------------------------------aaggaatat---------caa---------gtatatttagaa---ctagatagatctcgccagcagggt------ttcttatacccacttatttttcgggagtatatttatggactc------gcttatagtcat------gat------------tta------aat------------aga---------------tct------attttt---------gta------------------gaa---aat---gta------ggttatgac------aataaa------tct------agtttactaattgtaaaacgttta---attact------…
5	11	16	0	Centrosema	platycarpum	Snak 996 KX652113	atg---------------------------------------------------------aaggactat---------caa---------gtatatttagaa---ctagatagatatcgccagcaggat------ttcttatacccacttatttttcgggagtatatttatggactc------gcttatagtcat------gat------------tta------aat------------aga---------------tct------attttt---------gta------------------gaa---aat---gta------ggttatgac------aataaa------tct------agtttactaattgtaaaacgttta---attact------…
6	11	16	0	Centrosema	plumieri	Snak 858 KX652114	atg---------------------------------------------------------aaggaatat---------caa---------gtatatttagaa---ctagatagatctcgccagcagggt------ttcttatacccacttatttttcgggagtatatttatggactc------gcttatagtcat------gat------------tta------aat------------aga---------------tct------attttt---------gta------------------gaa---aat---gta------ggttatgac------aataaa------tct------agtttactaattgtaaaacgttta---attact------…
7	11	16	0	Centrosema	pubescens	Borges 748 KX652115	atg---------------------------------------------------------aaggaatat---------caa---------gtatatttagaa---ctagatagatctcgccagcagggt------ttcttatacccacttatttttcgggagtatatttatggactc------gcttatagtcat------gat------------tta------aat------------aga---------------tct------attttt---------gta------------------gaa---aat---gta------ggttatgac------aaaaaa------tct------agtttactaattgtaaaacgttta---attact------…
8	11	16	0	Centrosema	sagittatum	Cardoso 742 KX652117	atg---------------------------------------------------------aaggaatat---------caa---------gtatatttagaa---ctagatagatctcgccagcagggt------ttcttatacccacttatttttcgggagtatatttatggactc------gcttatagtcat------gat------------tta------aat------------aga---------------tct------attttt---------gta------------------gaa---aat---gta------ggttatgac------aataaa------tct------agtttactaattgtaaaacgttta---attact------…
9	11	16	0	Centrosema	triquetrum	Cardoso 2892 KP230704	atg---------------------------------------------------------aaggactat---------caa---------gtatatttagaa---ctagatagatctcgccagcaggat------ttcttatacccacttatttttcgggagtatatttatggactc------gcttatagtcat------gat------------tta------aat------------aga---------------tct------attttt---------gta------------------gaa---aat---gta------ggttatgac------aataaa------tct------agtttactaattgtaaaacgttta---attact------…
10	11	16	53	Centrosema	pascuorum	Snak 864 KX652110	atg---------------------------------------------------------aaggaatat---------caa---------gtatatttagaa---ctagatagatctcgccagcagggt------ttcttatacccacttatttttagggagtatatttatggactc------gcttatagtcat------gat------------tta------aat------------aga---------------tct------attttt---------gta------------------gaa---aat---gta------ggttatgac------aataaa------tct------agtttactaattgtaaaacgttta---attact------…
11	11	16	53	Centrosema	rotundifolium	Guedes 14111 KX652116	atg---------------------------------------------------------aaggaatat---------caa---------gtatatttagaa---ctagatagatctcgccagcagggt------ttcttatacccacttatttttcgggagtatatttatggactc------gcttatagtcat------gat------------tta------aat------------aga---------------tct------attttt---------gta------------------gaa---aat---gta------ggttatgac------aataaa------tct------agtttactaattgtaaaacgttta---attact------…
12	11	16	486	Centrosema	venosum	Snak 641 KX652119	???---------------------------------------------------------?????????---------???---------????????????---????????????????????????------??????????????????????????????????????????------????????????------???------------???------???------------???---------------???------??????---------???------------------???---???---???------?????????------??????------???------????????????????????????---??????------…
13	11	16	488	Centrosema	virginianum	Snak 594 KX652121	???---------------------------------------------------------?????????---------???---------????????????---????????????????????????------??????????????????????????????????????????------????????????------???------------???------???------------???---------------???------??????---------???------------------???---???---???------?????????------??????------???------????????????????????????---??????------…
1	12	18	2	Ceratonia	siliqua	Wieringa 3341 EU361911	atg---------------------------------------------------------gaggaattt---------caa---------gtatatttagaa---ctagctagatctcgccaacatgac------ttcctgtacccacttatttttcgggagtatatttatgcactt------gcttatgatcat------ggt------------tta------aat------------agc---------------tcc------attttg---------gtg------------------gaa---aat---cta------ggttatgac------aataaa------tct------agtttactaattgtaaaacgttta---attact------…
1	7	21	0	Cercis	canadensis	Bruneau 802 KT461986	atg---------------------------------------------------------gaggaattt---------caa---------gtatatttagaa---ctatatagatctcggcaacacgac------ttcctatacccacttatctttcgggaatatatttatgcactt------gcttatgatcat------ggg------------tta------aat------------agc---------------tcc------attttt---------gtg------------------gaa---aat---gta------gattatgac------aataaa------tct------agtttactaattgtaaaacgttta---attact------…
2	7	21	0	Cercis	chinensis	Bruneau 1182 EU361913	atg---------------------------------------------------------gaggaattt---------caa---------gtatatttagaa---ctatatagatctcggcaacacgac------ttcctatacccacttatctttcgggaatatatttatgcactt------gcttatgatcat------ggg------------tta------aat------------agc---------------tcc------attttt---------gtg------------------gaa---aat---gta------gattatgac------aataaa------tct------agtttactaattgtaaaacgttta---attact------…
3	7	21	0	Cercis	gigantea	Herendeen 1V200310 AY386948	atg---------------------------------------------------------gaggaattt---------caa---------gtatatttagaa---ctatatagatctcggcaacacgac------ttcctatacccacttatctttcgggaatatatttatgcactt------gcttatgatcat------ggg------------tta------aat------------agc---------------tcc------attttt---------gtg------------------gaa---aat---gta------gattatgac------aataaa------tct------agtttactaattgtaaaacgttta---attact------…
4	7	21	0	Cercis	occidentalis	Wojciechowski 873 AY386853	atg---------------------------------------------------------gaggaattt---------caa---------gtatatttagaa---ctatatagatctcggcaacacgac------ttcctatacccacttatctttcgggaatatatttatgcactt------gcttatgatcat------ggg------------tta------aat------------agc---------------tcc------attttt---------gtg------------------gaa---aat---gta------gattatgac------aataaa------tct------agtttactaattgtaaaacgttta---attact------…
5	7	21	0	Cercis	racemosa	Herendeen 1V200307 JN881414	atg---------------------------------------------------------gaggaattt---------caa---------gtatatttagaa---ctatatagatctcggcaacacgac------ttcctatacccacttatctttcgggaatatatttatgcactt------gcttatgatcat------ggg------------tta------aat------------agc---------------tcc------attttt---------gtg------------------gaa---aat---gta------gattatgac------aataaa------tct------agtttactaattgtaaaacgttta---attact------…
1	11	2	0	Chadsia	salicina	Bardot 1418 KY111255	atg---------------------------------------------------------gagcaatat---------caa---------gtatatctagaa---ctagatagatctcgccaccatgat------ttcctatacccacttatttttcgggagtatatttatggactt------gcttatgatcat------gat------------tta------aat------------aga---------------tcc------attttt---------gta------------------gaa---aat---ata------ggttatgac------aataaa------tct------agtttactaattgtaaaacgttta---attact------…
2	11	2	0	Chadsia	scheina	Bruneau 1331 KY046198	atg---------------------------------------------------------gagcaatat---------caa---------gtatatctagaa---ctagatagatctcgccaccatgat------ttcctatacccacttatttttcgggagtatatttatggactt------gcttatgatcat------gat------------tta------aat------------aga---------------tcc------attttt---------gta------------------gaa---aat---ata------ggttatgac------aataaa------tct------agtttactaattgtaaaacgttta---attact------…
3	11	2	855	Chadsia	flammea	Labat 2990 KY111256	???---------------------------------------------------------?????????---------???---------????????????---????????????????????????------??????????????????????????????????????????------????????????------???------------???------???------------???---------------???------??????---------???------------------???---???---???------?????????------??????------???------????????????????????????---??????------…
4	11	2	873	Chadsia	grevei	Lewis 509 KX713085	???---------------------------------------------------------?????????---------???---------????????????---????????????????????????------??????????????????????????????????????????------????????????------???------------???------???------------???---------------???------??????---------???------------------???---???---???------?????????------??????------???------????????????????????????---??????------…
1	10	4	18	Chaetocalyx	subulatus	Queiroz 9199 KX595200	atg---------------------------------------------------------gaggaatat---------caa---------atatatttagaa---ctagatggatcttgccaacagaac------ttcctatacccacttatttttcgggagtatatttatggactc------gcctatagtcat------gat------------tta------aatataaat------aga---------------tcc------attttg---------gtg------------------gaa---aat---ttg------aattatgat------aagaaa------tat------agtttactaattgtaaaacgttta---attact------…
2	10	4	24	Chaetocalyx	brasiliensis	Ventura 14977 AF270866	atg---------------------------------------------------------gaggaatat---------caa---------atatatttagaa---ctagatggatcttgccaacagaac------ttcctatacccacttatttttcgggagtatatttatggactc------gcctatagtcat------gat------------tta------aatataaat------aga---------------tcc------attttg---------gtg------------------gaa---aat---ttg------aattatgat------aagaaa------tat------agtttactaattgtaaaacgttta---attact------…
3	10	4	24	Chaetocalyx	nigricans	Vanni 2955 AF203585	atg---------------------------------------------------------gaggaatat---------cac---------atatatttagaa---ctagatggatcttgccaacagaac------ttcctatacccacttatttttcgggagtatatttatggactc------gcctatagtcat------gat------------tta------aatagaaat------aga---------------tcc------attttg---------atg------------------gaa---aat---ttg------aattatgat------aagaaa------tat------agtttactaattgtaaaacgttta---attact------…
4	10	4	24	Chaetocalyx	scandens	CIAT 20536 AF270865	atg---------------------------------------------------------gaggaatat---------caa---------atatatttagaa---ctagatggatcttgccaacagaac------ttcctatacccacttatttttcgggagtatatttatggactc------gcctatagtcat------gat------------tta------aatataaat------aga---------------tcc------attttg---------gtg------------------gaa---aat---ttg------aattatgat------aagaaa------tat------agtttactaattgtaaaacgttta---attact------…
5	10	4	363	Chaetocalyx	latisiliqua	Lewis 2354 HM027920	atg---------------------------------------------------------gaggaatat---------caa---------atatatttagaa---ctagatggatcttgccaacagaac------ttcctatacccacttctttttcgggagtatatttatggactc------gcctatagtcat------gat------------tta------aatataaaa------aga---------------tcc------attttg---------gtg------------------gaa---aat---ttg------aattatgat------aagaaa------tat------agtttactaattgtaaaacgttta---attact------…
6	10	4	444	Chaetocalyx	blanchetiana	Hatschbach 56922 AF272070	???---------------------------------------------------------?????????---------???---------????????????---????????????????????????------????????????????????????????atatttatggactc------gcctatagtcat------gat------------tta------aatataaat------aga---------------tcc------attttg---------gtg------------------gaa---aat---ttg------aattatgat------aagaaa------tat------agtttactaattgtaaaacgttta---attact------…
1	8	52	0	Chamaecrista	acosmifolia	Conceicao AC1129 AM086602	---------------------------------------------------------------------------------------------------------------------------------------------------------------------------------------------------------------------------------------------------------------------------------------------------------------------------------------------------------------------------------------------------------------…
2	8	52	0	Chamaecrista	nictitans	disadena Conceiao 790 KU245679	------------------------------------------------------------gaggaattt---------caa---------gtatatttagaa---ctagctagatctcgtcaatatgac------ttcctatacccacttatttttcgggagtatatttatgcactt------gcttatgatcat------ggt------------ttt------aat------------aac---------------tcc------attttg---------gtg------------------gaa---aat---cta------ggttatgac------aataaa------tct------agtttactaattataaaacgttta---attacc------…
3	8	52	2	Chamaecrista	adiantifolia	Cardoso 3318 KY045966	atg---------------------------------------------------------gaggaattt---------caa---------gtatatttagaa---ctagatagatcccgtcaatatgac------ttcctatacccacttatttttcgggagtatatttatgcactt------gcttatgatcat------ggt------------tta------aat------------agc---------------tcc------attttg---------gtg------------------gaa---aat---cta------ggttatgac------aataaa------tct------agtttactaattgtaaaacgttta---attact------…
4	8	52	2	Chamaecrista	amorimii	Conceicao 795 KU245666	atg---------------------------------------------------------gaggaattt---------caa---------gtatatttagaa---ctagatagatctcgtcaatatgac------ttcctatacccacttatttttcgggagtatatttatgcactt------gcttatgatcat------ggt------------tta------aat------------agc---------------tcc------attttg---------gtg------------------gaa---aat---cta------ggttatgac------aataaa------tct------agtttactaattgtaaaacgttta---attact------…
5	8	52	2	Chamaecrista	aristata	Rando 976 KX264352	atg---------------------------------------------------------gaggaattt---------caa---------gtatatttagaa---ctagctagatctcgtcaatatgac------ttcctatacccacttatttttcgggagtatatttatgcactt------gcttatgatcat------ggt------------tta------aat------------aac---------------tcc------attttg---------gtg------------------gaa---aat---cta------ggttatgac------aataaa------tct------agtttactaattataaaacgttta---attacc------…
6	8	52	2	Chamaecrista	aspleniifolia	Neves 1818 KY046027	atg---------------------------------------------------------gaggaattt---------caa---------gtatatttagaa---ctagatagatctcgtcaatatgac------ttcctatacccacttatttttcgggagtatatttatgcactt------gcttatgatcat------ggt------------tta------aat------------agc---------------tcc------attttg---------gtg------------------gaa---aat---cta------agttatgac------aataaa------tct------agtttactaattgtaaaacgttta---attact------…
7	8	52	2	Chamaecrista	bahiae	Neves 1788 KY046028	atg---------------------------------------------------------gaggaattt---------caa---------gtatatttagaa---ctagatagatctcgtcaatatgac------ttcctatacccacttatttttcgggagtatctttatgcactt------gcttatgatcat------ggt------------tta------aat------------agc---------------tcc------attttg---------gtg------------------gaa---aat---cta------ggttatgac------aataaa------tct------agtttactaattgtaaaacgttta---attact------…
8	8	52	2	Chamaecrista	belemii	Queiroz 9151 KU245675	atg---------------------------------------------------------gaggaattt---------caa---------gtatatttagaa---ctagatagatctcgtcaatatgac------ttcctatacccactgatttttcgggagtatatttatgcactt------gcttatgatcat------ggt------------tta------aat------------agc---------------tcc------attttg---------gtg------------------gaa---aat---cta------ggttatgac------aataaa------tct------agtttactaattgtaaaacgttta---attacc------…
9	8	52	2	Chamaecrista	benthamiana	Rando 1262 KX264344	atg---------------------------------------------------------gaggaattt---------caa---------gtatatttagaa---ctagatagatctcgtcaatatgac------ttcctatacccacttatttttcgggagtatatttatgcactt------gcttatgatcat------ggt------------tta------aat------------agc---------------tcc------attttg---------gtg------------------gaa---aat---cta------ggttatgac------aataaa------tct------agtttactaattgtaaaacattta---attacc------…
10	8	52	2	Chamaecrista	brachystachya	Queiroz 9749 KX264338	atg---------------------------------------------------------gaggaattt---------caa---------gtatatttagaa---ctagatagatctcgtcaatatgac------ttcctatacccacttatttttcgggaatcaatttatgcactt------gcttatgatcat------ggt------------tta------aat------------aac---------------tcc------attttg---------gtg------------------gaa---aat---cta------ggttatgac------aataaa------tct------agtttactaattgtaaaacgttta---attacc------…
11	8	52	2	Chamaecrista	burchellii	Rando 1092 KX264353	atg---------------------------------------------------------gaggaattt---------caa---------gtatatttagaa---ctagctagatctcgtcaatatgac------ttcctatacccacttatttttcgggagtatatttatgcactt------gcttatgatcat------ggt------------tta------aat------------aac---------------tcc------attttg---------gtg------------------gaa---aat---cta------ggttatgac------aataaa------tct------agtttactaattataaaacgttta---attacc------…
12	8	52	2	Chamaecrista	carobinha	Queiroz 14425 KU245664	------------------------------------------------------------------ttt---------caa---------gtatatttagaa---ctagttagatctcgtcaatatgac------ttcctatacccacttatttttcgggagtatatttatgccctt------gcttatgatcat------ggt------------tta------aat------------agc---------------tcc------attttg---------gtg------------------gaa---aat---cta------ggttatgac------aataaa------tct------agtttactaattgtaaaacgttta---attacc------…
13	8	52	2	Chamaecrista	chapadae	Costa 129 KX264343	atg---------------------------------------------------------gaggaattt---------caa---------gtatatttagaa---ctagatagatctcgtcaatatgac------ttcctatacccacttatttttcgggagtatatttatgcactt------gcttatgatcat------ggt------------tta------aat------------agc---------------tcc------attttg---------gtg------------------gaa---aat---cta------ggttatgac------aataaa------tct------agtttactaattgtaaaacgttta---attacc------…
14	8	52	2	Chamaecrista	choriophylla	Conceica 733 KU245677	----------------------------------------------------------------aattt---------caa---------gtatatttagaa---ctagctagatctcgtcaatatgac------ttcctatacccacttatttttcgggagtatatttatgcactt------gcttatgatcat------ggt------------tta------aat------------aac---------------tcc------attttg---------gtg------------------gaa---aat---cta------ggttatgac------aataaa------tct------agtttactaattataaaacgttta---attacc------…
15	8	52	2	Chamaecrista	ciliolata	Rando 1115 KX264332	atg---------------------------------------------------------gaggaattt---------caa---------gtatatttagaa---ctagatagatctcgtcaatatgac------ttcctatacccacttatttttcgggagtatatttatgcactt------gcttatgatcat------ggt------------tta------aat------------agc---------------tcc------attttg---------gtg------------------gaa---aat---cta------ggttatgac------aataaa------tct------agtttactaattgtaaaacattta---attacc------…
16	8	52	2	Chamaecrista	dalbergifolia	Queiroz 10318 KU245669	--g---------------------------------------------------------gaggaattt---------caa---------gtatatttagaa---ctagatagatctcgtcaatatgac------ttcctatacccacttatttttcgggagtatatttatgcactt------gcttatgatcat------ggt------------tta------aat------------agc---------------tcc------attttg---------gtg------------------gaa---aat---cta------ggttatgac------aataaa------tct------agtttactaattgtaaaacattta---attacc------…
17	8	52	2	Chamaecrista	decora	Conceicao 828 KX264354	atg---------------------------------------------------------gaggaattt---------caa---------gtatatttagaa---ctagatagatctcgtcaatatgac------ttcctatacccacttatttttcgggaatctatttatgcactt------gcttatgatcat------ggt------------tta------aat------------aac---------------tcc------attttg---------gtg------------------gaa---aat---cta------ggttatgac------aataaa------tct------agtttactaattgtaaaacgttta---attacc------…
18	8	52	2	Chamaecrista	desvauxii	desvauxii Barbosa 793 KX264331	atg---------------------------------------------------------gaggaattt---------caa---------gtatatttagaa---ctagctagatctcgtcaatatgac------ttcctatacccacttatttttcgggagtatatttatgcactt------gcttatgatcat------ggt------------ttt------aat------------aac---------------tcc------attttg---------gtg------------------gaa---aat---cta------ggttatgac------aataaa------tct------agtttactaattataaaacgttta---attacc------…
19	8	52	2	Chamaecrista	diphylla	Queiroz 15909 KX264339	atg---------------------------------------------------------gaggaattt---------caa---------gtatatttagaa---ctagctagatctcgtcaatatgac------ttcctatacccacttatttttcgggagtatatttatgcactt------gcttatgatcat------ggt------------ttt------aat------------aac---------------tcc------attttg---------gtg------------------gaa---aat---cta------ggttatgac------aataaa------tct------agtttactaattataaaacgttta---attacc------…
20	8	52	2	Chamaecrista	duartei	Neves 1689 KY118271	-----------------------------------------------------------------------------------------------------------------------------------------------cccacttatttttcgggagtatatttatgcactt------gcttatgatcat------ggt------------tta------aat------------agc---------------tcc------attttg---------gtg------------------gaa---aat---cta------ggttatgac------aataaa------tct------agtttactaattgtaaaacgttta---attact------…
21	8	52	2	Chamaecrista	eitenorum	Cardoso 3484 KX264351	atg---------------------------------------------------------gagga-ttt---------caa---------gtatattta-aa---ctagatagatctcgtcaatatgac------ttcctatacccacttatttttcgggagtatatttatgcactt------gcttatgatcat------ggt------------tta------aat------------agc---------------tcc------attttg---------gtg------------------gaa---aat---cta------ggttatgac------aataaa------tct------agtttactaattgtaaaacgttta---attact------…
22	8	52	2	Chamaecrista	ensiformis	Neves 1792 KY046029	atg---------------------------------------------------------gaggaattt---------caa---------gtatatttagaa---ctagatagatctcgtcaatatgac------ttcctatacccacttatttttcgggagtatctttatgcactt------gcttatgatcat------ggt------------tta------aat------------agc---------------tcc------attttg---------gtg------------------gaa---aat---cta------ggttatgac------aataaa------tct------agtttactaattgtaaaacgttta---attact------…
23	8	52	2	Chamaecrista	filicifolia	Rando 1099 KX264345	atg---------------------------------------------------------gaggaattt---------caa---------gtatatttagaa---ctagatagatctcgtcaatatgac------ttcctatacccacttatttttcgggagtatatttatgcactt------gcttatgatcat------ggt------------tta------aat------------agc---------------tcc------attttg---------gtg------------------gaa---aat---cta------ggttatgac------aataaa------tct------agtttactaattgtaaaacattta---attacc------…
24	8	52	2	Chamaecrista	flexuosa	Barbosa 1145 KX264357	atg---------------------------------------------------------gaggaattt---------caa---------gtatatttagaa---ctagctagatctcgtcaatatgac------ttcctatacccacttatttttcgggagtatatttatgcactt------gcttatgatcat------ggt------------tta------aat------------aac---------------tcc------attttg---------gtg------------------gaa---aat---cta------ggttatgac------aaaaaa------tct------agtttactaattataaaacgttta---attacc------…
25	8	52	2	Chamaecrista	glaucofilix	Conceicao 861 KX264346	atg---------------------------------------------------------gaggaattt---------caa---------gtatatttagaa---ctagatagatctcgtcaatatgac------ttcctatacccacttatttttcgggagtatatttatgcactt------gcttatgatcat------ggt------------tta------aat------------agc---------------tcc------attttg---------gtg------------------gaa---aat---cta------ggttatgac------aataaa------tct------agtttactaattgtaaaacattta---attacc------…
26	8	52	2	Chamaecrista	hispidula	Conceicao 914 KU245672	----------------------------------------------------------------aattt---------caa---------gtatatttagaa---ctagatagatctcgtcaatatgac------ttcctatacccacttatttttcgggagtatatttatgcactt------gcttatgatcat------ggt------------tta------aat------------agc---------------tcc------attttg---------gtg------------------gaa---aat---cta------ggttatgac------aataaa------tct------agtttactaattgtaaaacgttta---attacc------…
27	8	52	2	Chamaecrista	jacobinae	Andrade 610 KU245674	atg---------------------------------------------------------gaggaattt---------caa---------gtatatttagaa---ctagatagatctcgtcaatatgac------ttcctatacccacttatttttcgggagtatatttatgcactt------gcttatgatcat------ggt------------tta------aat------------agc---------------tcc------attttg---------gtg------------------gaa---aat---cta------ggttatgac------aataaa------tct------agtttactaattgtaaaacgttta---attacc------…
28	8	52	2	Chamaecrista	lagotois	Rando 1029 KX264358	atg---------------------------------------------------------gaggaattt---------caa---------gtatatttagaa---ctagctagatctcgtcaatatgac------ttcctatacccacttatttttcgggagtatatttatgcactt------gcttatgatcat------ggt------------tta------aat------------aac---------------tcc------attttg---------gtg------------------gaa---aat---cta------ggttatgac------aataaa------tct------agtttactaattataaaacgttta---attacc------…
29	8	52	2	Chamaecrista	mucronata	Conceiao 653 KU245678	-----------------------------------------------------------------attt---------caa---------gtatatttcgaa---ctagctagatctcgcctatatggc------ttcctatacccactaatttttcgggagtatatttatgcactt------gctgatgatcgt------ggt------------tta------aat------------aac---------------tcc------attttg---------gcg------------------gaa---aat---cta------ggttatgac------aataaa------tct------agtttactaattataaaacgttta---attacc------…
30	8	52	2	Chamaecrista	multiseta	Neves 1826 KY046030	atg---------------------------------------------------------gaggaattt---------caa---------gtatatttagaa---ctagatagatctcgtcaatatgac------ttcctatacccacttatttttcgggagtatatttatgcactt------gcttatgatcat------ggt------------tta------aat------------agc---------------tcc------attttg---------gtg------------------gaa---aat---cta------ggttatgac------aataaa------tct------agtttactaattgtaaaacattta---attacc------…
31	8	52	2	Chamaecrista	negrensis	Neves 2009 KY046031	atg---------------------------------------------------------gaggaattt---------caa---------gtatatttagaa---ctagatagatcccgtcaatatgac------ttcctatacccacttatttttcgggagtatatttatgcactt------gcttatgatcat------ggt------------tta------aat------------agc---------------tcc------attttg---------gtg------------------gaa---aat---cta------ggttatgac------aataaa------tct------agtttactaattgtaaaacgttta---attact------…
32	8	52	2	Chamaecrista	nictitans	Klitgaard 654 EU361914	atg---------------------------------------------------------gaggaattt---------caa---------gtatatttagaa---ctagctagatctcgtcaatatgac------ttcctatacccacttatttttcgggagtatatttatgcactt------gcttatgatcat------ggt------------ttt------aat------------aac---------------tcc------attttg---------gtg------------------gaa---aat---cta------ggttatgac------aataaa------tct------agtttactaattataaaacgttta---attacc------…
33	8	52	2	Chamaecrista	olesiphylla	van den Berg 1350 KX264355	atg---------------------------------------------------------gaggaattt---------caa---------gtatatttagaa---ctagctagatctcgtcaatatgac------ttcctatacccacttatttttcgggagtatatttatgcactt------gcttatgatcat------ggt------------tta------aat------------aac---------------tcc------attttg---------gtg------------------gaa---aat---cta------ggttatgac------aataaa------tct------agtttactaattataaaacgttta---attacc------…
34	8	52	2	Chamaecrista	onusta	Conceicao 800 KU245667	------------------------------------------------------------gaggaattt---------caa---------gtatatttagaa---ctagatagatctcgtcaatatgac------ttcctatacccacttatttttcgggagtatatttatgcactt------gcttatgatcat------ggt------------tta------aat------------agc---------------tcc------attttg---------gtg------------------gaa---aat---cta------ggttatgac------aataaa------tct------agtttactaattgtaaaacgttta---attact------…
35	8	52	2	Chamaecrista	pascuorum	Queiroz 9169 KU245680	--g---------------------------------------------------------gaggaattt---------caa---------gtatatttagaa---ctagctagatctcgtcaatatgac------ttcctatacccacttatttttcgggagtatatttatgcactt------gcttatgatcat------ggt------------ttt------aat------------aac---------------tcc------attttg---------gtg------------------gaa---aat---cta------ggttatgac------aataaa------tct------agtttactaattataaaacgttta---attacc------…
36	8	52	2	Chamaecrista	pilosa	Queiroz 10221 KU245682	------------------------------------------------------------------ttt---------caa---------gtatatttagaa---ctagctagatctcgtcaatatgac------ttcctatacccacttatttttcgggagtatatttatgcactt------gcttatgatcat------ggt------------ttt------aat------------aac---------------tcc------attttg---------gtg------------------gaa---aat---cta------ggttatgac------aataaa------tct------agtttactaattataaaacgttta---attacc------…
37	8	52	2	Chamaecrista	planaltoana	Rando 1260 KX264347	atg---------------------------------------------------------gaggaattt---------caa---------gtatatttagaa---ctagatagatctcgtcaatatgac------ttcctatacccacttatttttcgggagtatatttatgcactt------gcttatgatcat------ggt------------tta------aat------------agc---------------tcc------attttg---------gtg------------------gaa---aat---cta------ggttatgac------aataaa------tct------agtttactaattgtaaaacattta---attacc------…
38	8	52	2	Chamaecrista	polystachya	Rando 1150 KX264334	atg---------------------------------------------------------gaggaattt---------caa---------gtctatttagaa---ctagatagatcccgtcaatatgac------ttcctatacccacttatttttcgagagtatatttatgcactt------gcttatgatcat------ggt------------tta------aat------------agc---------------tcc------attttg---------gtg------------------gaa---aat---cta------ggttatgac------aataaa------tct------agtttactaattgtaaaacgttta---attact------…
39	8	52	2	Chamaecrista	potentilla	Rando 1139 KX264356	atg---------------------------------------------------------gaggaattt---------caa---------gtatatttagaa---ctagctagatctcgtcaatatgac------ttcctatacccacttatttttcgggagtatatttatgcactt------gcttatgatcat------ggt------------tta------aat------------aac---------------tcc------attttg---------gtg------------------gaa---aat---cta------ggttatgac------aataaa------tct------agtttactaattataaaacgttta---attacc------…
40	8	52	2	Chamaecrista	ramosa	ramosa Barbosa 762 KX264340	atg---------------------------------------------------------gaggaattt---------cac---------gtatatttagaa---ctagctagatctcgtcaatatgac------ttcctatacccacttatttttcgggagtatatttatgcactt------gcttatgatcat------ggt------------ttt------aat------------aac---------------tcc------attttg---------gtg------------------gaa---aat---cta------ggttatgac------aataaa------tct------agtttactaattataaaacgttta---attacc------…
41	8	52	2	Chamaecrista	roncadorensis	Queiroz 10279 KX264350	atg---------------------------------------------------------gaggaattt---------caa---------gtatatttagaa---ctagatagatctcgtcaatatgac------ttcctatacccacttatttttcgggagtatatttatgcactt------gcttatgatcat------ggt------------tta------aat------------agc---------------tcc------attttg---------gtg------------------gaa---aat---cta------ggttatgac------aataaa------tct------agtttactaattgtaaaacgttta---attacc------…
42	8	52	2	Chamaecrista	roraimae	Rando 1154 KX264336	atg---------------------------------------------------------gaggaattt---------caa---------gtatatttagaa---ctagctagatctcgtcaatatgac------ttcctatacccacttatttttcgggagtatatttatgcactt------gcttatgatcat------ggt------------ttt------aat------------aac---------------tcc------attttg---------gtg------------------gaa---aat---cta------ggttatgac------aataaa------tct------agtttactaattataaaacgttta---attacc------…
43	8	52	2	Chamaecrista	rupestrium	Costa 390 KX264348	atg---------------------------------------------------------gaggaattt---------caa---------gtatatttagaa---ctagatagatctcgtcaatatgac------ttcctatacccacttatttttcgggagtatatttatgcactt------gcttatgatcat------ggt------------tta------aat------------agc---------------tcc------attttg---------gtg------------------gaa---aat---cta------ggttatgac------aataaa------tct------agtttactaattgtaaaacattta---attacc------…
44	8	52	2	Chamaecrista	scleroxylon	Rando 1205 KX264333	atg---------------------------------------------------------gaggaattt---------caa---------gtatatttagaa---ctagatagatctcgtcaatatgac------ttcctatacccacttatttttcgggagtatatttatgcactt------gcttatgatcat------ggt------------tta------aat------------agc---------------tcc------attttg---------gtg------------------gaa---aat---cta------ggttatgac------aataaa------tct------agtttactaattgtaaaacgttta---attact------…
45	8	52	2	Chamaecrista	serpens	Queiroz 10041 KU245681	atg---------------------------------------------------------gaggaattt---------caa---------gtatatttagaa---ctagctagatctcgtcaatatgac------ttcctatacccacttatttttcgggagtatatttatgcactt------gcttatgatcat------ggt------------ttt------aat------------aac---------------tcc------attttg---------gtg------------------gaa---aat---cta------ggttatgac------aataaa------tct------agtttactaattataaaacgttta---attacc------…
46	8	52	2	Chamaecrista	setosa	Queiroz 10460 KU245668	atg---------------------------------------------------------gaggaattt---------caa---------gtatatttagaa---ctagatagatctcgtcaatatgac------ttcctatacccacttatttttcgggagtatatttatgcactt------gcttatgatcat------ggt------------tta------aat------------agc---------------tcc------attttg---------gtg------------------gaa---aat---cta------ggttatgac------aataaa------tct------agtttactaattgtaaaacattta---attacc------…
47	8	52	2	Chamaecrista	urophyllida	Harley 54656 KX264349	atg---------------------------------------------------------gaggaattt---------caa---------gtatatttagaa---ctagatagatctcgtcaatatgac------ttcctatacccacttatttttcgggagtatatttatgcactt------gcttatgatcat------ggt------------tta------aat------------agc---------------tcc------attttg---------gtg------------------gaa---aat---cta------ggttatgac------aataaa------tct------agtttactaattgtaaaacattta---attacc------…
48	8	52	2	Chamaecrista	xinguensis	Rando 1208 KX264335	atg---------------------------------------------------------gaggaattt---------caa---------gtatatttagaa---ctagatagatctcgtcaatatgac------ttcctatacccacttatttttcgggagtatctttatgcactt------gcttatgatcat------ggt------------tta------aat------------agc---------------tcc------attttg---------gtg------------------gaa---aat---cta------ggttatgac------aataaa------tct------agtttactaattgtaaaacgttta---attact------…
49	8	52	2	Chamaecrista	zygophylloides	zygophylloides Pereira 151 KU245665	--g---------------------------------------------------------gaggaattt---------caa---------gtatatttagaa---ctagatagatctcgtcaatatgac------ttcctatacccacttatttttcgggagtatctttatgcactt------gcttatgatcat------ggt------------tta------aat------------agc---------------tcc------attttg---------gtg------------------gaa---aat---cta------ggttatgac------aataaa------tct------agtttactaattgtaaaacgttta---attact------…
50	8	52	25	Chamaecrista	fasciculata	Beyra-Mattos 555 AY386955	atg---------------------------------------------------------gaggaattt---------caa---------gtatatttagaa---ctagctagatctcgtcaatatgac------ttcctatacccacttatttttcgggagtatatttatgcactt------gcttatgatcat------ggt------------ttt------aat------------aac---------------tcc------attttg---------gtg------------------gaa---aat---cta------ggttatgac------aataaa------tct------agtttactaattataaaacgttta---attacc------…
1	11	2	25	Chapmannia	sericea	Miller 14241 AF203591	atg---------------------------------------------------------aaagactat---------caa---------agatatttagaa---ctagctagatctcgtcaacagaac------ttcctatacccacttatttttcgggagtatatttatggactc------gcctctggtcat------gat------------ttg------actagaaat------cga---------------tat------attttg---------gcg------------------gaa---aat---gtg------gattatgat------aagaaa------tct------agcttactaattgtaaaacgttta---attact------…
2	11	2	41	Chapmannia	gracilis	Miller 14016 AF203593	atg---------------------------------------------------------aaagactat---------caa---------agatatttcgaa---ctagctagatctcgtcaacagaac------ttcctatacccacttatttttcgggagtatatttatggactc------gcctctggtcat------gat------------ttg------actagaaat------cga---------------tat------attttg---------gcg------------------gaa---aat---gtg------gattatgat------aagaaa------tct------agcttactaattgtaaaacgttta---attact------…
3	11	2	405	Chapmannia	floridana	Judd 3162 AF203600	atg---------------------------------------------------------aaagaatat---------caa---------agatatttagaa---ctagatagatctcgtcaacagaac------gtcctatacccacttatttttcgtgagtatatttatggactc------gcctctggtcat------tat------------ttt------actagaaat------cgc---------------tat------agtttg---------gcg------------------gaa---aat---gtg------gattatgat------aagaaa------tct------agcttactaattgtaaaacggtta---attact------…
4	11	2	491	Chapmannia	prismatica	Nunez 11153 AF203598	???---------------------------------------------------------?????????---------???---------????????????---????????????????????????------?????????????????????????????tatttatggactc------gcctctggtcat------gat------------ttt------actagaaat------cga---------------tat------agtttg---------gcg------------------gaa---aat---gtg------gattatgat------aagaaa------tct------agcttattaattgtaaaacggtta---attact------…
1	8	3	0	Chesneya	astragalina	Zarrei 1032 JQ619959	atg---------------------------------------------------------aaggaatat---------caa---------gtatattttgaa---cgagatagatctcgccaacaggac------ttcctatacccacttatttttcgggagtatatttatggactt------gcttatagtcat------gat------------ttt------aat------------aga---------------tct------attttg---------gtg------------------gaa---aat---gta------ggttatggc------aatcaa------tct------agtttactgattgtaaaacgttta---attaat------…
2	8	3	0	Chesneya	elegans	Nydegger 43494 JQ619958	atg---------------------------------------------------------aaggaatat---------caa---------gtatattttgaa---cgagatagatctcgccaacaggac------ttcctatacccacttatttttcgggagtatatttatggactt------gcttatagtcat------gat------------ttt------aat------------aga---------------tct------attttg---------gtg------------------gaa---aat---gta------ggttatggc------aatcaa------tct------agtttactgattgtaaaacgttta---attaat------…
3	8	3	0	Chesneya	ferganensis	MSB 139226 JQ669604	atg---------------------------------------------------------aaggaatat---------cca---------gtatatttagaa---cgagatagatctcgccaacaggac------ttcctatacccacttatttttcgggagtatatttatggactt------gcttatagtcat------gat------------ttt------aat------------aga---------------tct------attttt---------gtg------------------gaa---aat---gta------ggttatgac------aataaa------tct------agtttactaattgtaaaacgttta---attact------…
[truncated: 2,974 more rows]

## Sheet: repr matk
subfam	use in trees	genus	species	voucher from LPWG file A_LPWG_matK2016_aligned_matrix.nex.txt	tree order	Clade or tribe	summary clade	chrom. mode	measure-ments at mode	matK
[truncated: 411 more rows]

## Sheet: chrom counts
genus	chromosome mode	measure-ments at mode
[truncated: 479 more rows]

[truncated: 1 more sheets: clade summary]
