# Supplementary material for: Cercis: A Non-polyploid Genomic Relic Within the Generally Polyploid Legume Family
Source: Front Plant Sci. 2019 Apr 11;10:345. doi: 10.3389/fpls.2019.00345 (PMC6499179; doi:10.3389/fpls.2019.00345)
Supplement: DATA SHEET S1 — legume.genefam.esm.RDQM.SD01_65_hmmalign Full alignments of all legume gene families that contain Cercis and/or Bauhinia. [file Data_Sheet_1.zip]

Archive with 1 entries (1 files):
- legume.genefam.esm.RDQM.SD01_65_hmmalign.tar.gz
