# Supplementary material for: Cercis: A Non-polyploid Genomic Relic Within the Generally Polyploid Legume Family
Source: Front Plant Sci. 2019 Apr 11;10:345. doi: 10.3389/fpls.2019.00345 (PMC6499179; doi:10.3389/fpls.2019.00345)
Supplement: DATA SHEET S3 — SD03_70_trees_combined Phylogenetic trees, calculated using RAxML, and rooted by the nearest non-legume outgroup species. [file Data_Sheet_3.zip]

Archive with 14,710 entries (9,999 files):
- SD03_70_trees_combined/
- SD03_70_trees_combined/L_MQKZ8V
- SD03_70_trees_combined/L_X9P351
- SD03_70_trees_combined/L_Y8VDZ0
- SD03_70_trees_combined/L_2L8QR1
- SD03_70_trees_combined/L_XPHHBL
- SD03_70_trees_combined/L_Q9Q73F
- SD03_70_trees_combined/L_RWXNFC
- SD03_70_trees_combined/L_MM796D
- SD03_70_trees_combined/L_DNPPQR
- SD03_70_trees_combined/L_HJCH3Y
- SD03_70_trees_combined/L_JNS75J
- SD03_70_trees_combined/L_BTN5F5
- SD03_70_trees_combined/L_CQWF6R
- SD03_70_trees_combined/L_0KVV7S
- SD03_70_trees_combined/L_08WV7S
- SD03_70_trees_combined/L_R46BX2
- SD03_70_trees_combined/L_Q88BGW
- SD03_70_trees_combined/L_BBDHR8
- SD03_70_trees_combined/L_QZFH02
- SD03_70_trees_combined/L_N0ZH5B
- SD03_70_trees_combined/L_W1PG5F
- SD03_70_trees_combined/L_SNGWSH
- SD03_70_trees_combined/L_DCJZFY
- SD03_70_trees_combined/L_Q7QPKN
- SD03_70_trees_combined/L_HK9238
- SD03_70_trees_combined/L_1QT6QG
- SD03_70_trees_combined/L_271V4Q
- SD03_70_trees_combined/L_K3RBD2
- SD03_70_trees_combined/L_LZN71Y
- SD03_70_trees_combined/L_FNY9CM
- SD03_70_trees_combined/L_SBNNN1
- SD03_70_trees_combined/L_80PVJT
- SD03_70_trees_combined/L_6GLPSX
- SD03_70_trees_combined/L_K7VJ0B
- SD03_70_trees_combined/L_3J0BVR
- SD03_70_trees_combined/L_9V4Q10
- SD03_70_trees_combined/L_7FTRDJ
- SD03_70_trees_combined/L_BJ3NDG
- SD03_70_trees_combined/L_PPBJWX
- SD03_70_trees_combined/L_HNKP91
- SD03_70_trees_combined/L_3T5NTL
- SD03_70_trees_combined/L_TWXMLB
- SD03_70_trees_combined/L_4MMQW1
- SD03_70_trees_combined/L_8QQP1B
- SD03_70_trees_combined/L_R0SH9Z
- SD03_70_trees_combined/L_PK49L6
- SD03_70_trees_combined/L_V87NGR
- SD03_70_trees_combined/L_110MTG
- SD03_70_trees_combined/L_9WRK7P
- SD03_70_trees_combined/L_MB5K3C
- SD03_70_trees_combined/L_CPY1B5
- SD03_70_trees_combined/L_7SHSQF
- SD03_70_trees_combined/L_67B81G
- SD03_70_trees_combined/L_L1N22J
- SD03_70_trees_combined/L_GKBNJ6
- SD03_70_trees_combined/L_K8MQ4X
- SD03_70_trees_combined/L_V8Y97M
- SD03_70_trees_combined/L_59ZPWW
- SD03_70_trees_combined/L_J8WWZD
- SD03_70_trees_combined/L_7YFN5H
- SD03_70_trees_combined/L_Y1LSWM
- SD03_70_trees_combined/L_VD8GFN
- SD03_70_trees_combined/L_59SFQY
- SD03_70_trees_combined/L_RFPZJ6
- SD03_70_trees_combined/L_K0YCSD
- SD03_70_trees_combined/L_7BV30Y
- SD03_70_trees_combined/L_7ZFZG4
- SD03_70_trees_combined/L_NG7QG5
- SD03_70_trees_combined/L_FSBFPB
- SD03_70_trees_combined/L_BCY81H
- SD03_70_trees_combined/L_4JM832
- SD03_70_trees_combined/L_8DJDNV
- SD03_70_trees_combined/L_28D196
- SD03_70_trees_combined/L_LMRS2S
- SD03_70_trees_combined/L_B953BR
- SD03_70_trees_combined/L_4CLX20
- SD03_70_trees_combined/L_DN0WCG
- SD03_70_trees_combined/L_N1H2R4
- SD03_70_trees_combined/L_N0998D
- SD03_70_trees_combined/L_CGLF4R
- SD03_70_trees_combined/L_2DTZV4
- SD03_70_trees_combined/L_CBX3DM
- SD03_70_trees_combined/L_6NQ9NR
- SD03_70_trees_combined/L_LBXTP7
- SD03_70_trees_combined/L_4512GX
- SD03_70_trees_combined/L_D5R996
- SD03_70_trees_combined/L_VN5BQN
- SD03_70_trees_combined/L_7907CZ
- SD03_70_trees_combined/L_CC6H1H
- SD03_70_trees_combined/L_5K1CM3
- SD03_70_trees_combined/L_B6SZKX
- SD03_70_trees_combined/L_674PJ7
- SD03_70_trees_combined/L_WH53Y0
- SD03_70_trees_combined/L_F6M7BG
- SD03_70_trees_combined/L_G7XSNP
- SD03_70_trees_combined/L_2L94V1
- SD03_70_trees_combined/L_DSFLF7
- SD03_70_trees_combined/L_9F87C5
- SD03_70_trees_combined/L_D82D8S
- SD03_70_trees_combined/L_Y2NC57
- SD03_70_trees_combined/L_GDQ3HR
- SD03_70_trees_combined/L_JXYM1M
- SD03_70_trees_combined/L_2DYFSX
- SD03_70_trees_combined/L_D0X0MD
- SD03_70_trees_combined/L_RGP2JN
- SD03_70_trees_combined/L_LFXSXJ
- SD03_70_trees_combined/L_4VCYFT
- SD03_70_trees_combined/L_4WPG58
- SD03_70_trees_combined/L_DTW8WX
- SD03_70_trees_combined/L_07GVYS
- SD03_70_trees_combined/L_FWKF6P
- SD03_70_trees_combined/L_HG0F71
- SD03_70_trees_combined/L_1PWXSD
- SD03_70_trees_combined/L_1LG7ZW
- SD03_70_trees_combined/L_2FVW5R
- SD03_70_trees_combined/L_H9CXPH
- SD03_70_trees_combined/L_1Y5TRB
- SD03_70_trees_combined/L_52JZG7
- SD03_70_trees_combined/L_RBGP69
- SD03_70_trees_combined/L_P5H1RQ
- SD03_70_trees_combined/L_R1SY8X
- SD03_70_trees_combined/L_J12BX5
- SD03_70_trees_combined/L_Y6NGM6
- SD03_70_trees_combined/L_F6R8P8
- SD03_70_trees_combined/L_54TB1Q
- SD03_70_trees_combined/L_9545XD
- SD03_70_trees_combined/L_KB2GB2
- SD03_70_trees_combined/L_JHBSSH
- SD03_70_trees_combined/L_BJHNB8
- SD03_70_trees_combined/L_JNZCY5
- SD03_70_trees_combined/L_QVSRWT
- SD03_70_trees_combined/L_RJTQQ8
- SD03_70_trees_combined/L_4F7MDQ
- SD03_70_trees_combined/L_92KM1Y
- SD03_70_trees_combined/L_GLGPXY
- SD03_70_trees_combined/L_W0HJFJ
- SD03_70_trees_combined/L_THBB5Y
- SD03_70_trees_combined/L_JM3FVH
- SD03_70_trees_combined/L_6TB4WZ
- SD03_70_trees_combined/L_P4K166
- SD03_70_trees_combined/L_M787ZB
- SD03_70_trees_combined/L_GX2B9V
- SD03_70_trees_combined/L_YK40KQ
- SD03_70_trees_combined/L_SXGN4W
- SD03_70_trees_combined/L_BCV203
- SD03_70_trees_combined/L_DXZYRS
- SD03_70_trees_combined/L_VJS5YT
- SD03_70_trees_combined/L_T4PJ65
- SD03_70_trees_combined/L_NR2TLM
- SD03_70_trees_combined/L_DH0QRK
- SD03_70_trees_combined/L_422QDD
- SD03_70_trees_combined/L_HSXL51
- SD03_70_trees_combined/L_3K2QBP
- SD03_70_trees_combined/L_JT67NF
- SD03_70_trees_combined/L_LQH71C
- SD03_70_trees_combined/L_305X1T
- SD03_70_trees_combined/L_H13SW4
- SD03_70_trees_combined/L_L4DQCN
- SD03_70_trees_combined/L_0MW1KX
- SD03_70_trees_combined/L_H95779
- SD03_70_trees_combined/L_M69JC9
- SD03_70_trees_combined/L_LXXX7N
- SD03_70_trees_combined/L_86RBS2
- SD03_70_trees_combined/L_F6ZG46
- SD03_70_trees_combined/L_13MJQ3
- SD03_70_trees_combined/L_P74MM8
- SD03_70_trees_combined/L_92C86Q
- SD03_70_trees_combined/L_3DJQM5
- SD03_70_trees_combined/L_FQN92G
- SD03_70_trees_combined/L_N003LV
- SD03_70_trees_combined/L_WHFJXY
- SD03_70_trees_combined/L_PCXYR0
- SD03_70_trees_combined/L_GRWNSJ
- SD03_70_trees_combined/L_JBH307
- SD03_70_trees_combined/L_5R18NV
- SD03_70_trees_combined/L_GMR1YC
- SD03_70_trees_combined/L_BM4KMT
- SD03_70_trees_combined/L_DMR34B
- SD03_70_trees_combined/L_HQ3L33
- SD03_70_trees_combined/L_YLM93M
- SD03_70_trees_combined/L_2DZ106
- SD03_70_trees_combined/L_KV9F09
- SD03_70_trees_combined/L_CD3HWD
- SD03_70_trees_combined/L_811DB3
- SD03_70_trees_combined/L_41BKX4
- SD03_70_trees_combined/L_CZQKFK
- SD03_70_trees_combined/L_6DQPDG
- SD03_70_trees_combined/L_1Y39RP
- SD03_70_trees_combined/L_MWNP2J
- SD03_70_trees_combined/L_N76681
- SD03_70_trees_combined/L_3KJNN6
- SD03_70_trees_combined/L_3SPQ7B
- SD03_70_trees_combined/L_68D5YB
- SD03_70_trees_combined/L_8150YP
- SD03_70_trees_combined/L_7P59NX
- SD03_70_trees_combined/L_DBZ0FL
- SD03_70_trees_combined/L_JXTKLS
- SD03_70_trees_combined/L_17CF6S
- SD03_70_trees_combined/L_TBW7ZY
- SD03_70_trees_combined/L_MRRW0F
- SD03_70_trees_combined/L_26Y4PS
- SD03_70_trees_combined/L_P0Z2LF
- SD03_70_trees_combined/L_71HVNJ
- SD03_70_trees_combined/L_3NP9NB
- SD03_70_trees_combined/L_2750XG
- SD03_70_trees_combined/L_9NC2FC
- SD03_70_trees_combined/L_VMJ5ZT
- SD03_70_trees_combined/L_N70PGX
- SD03_70_trees_combined/L_0VWCRG
- SD03_70_trees_combined/L_QFMK7F
- SD03_70_trees_combined/L_FK2NST
- SD03_70_trees_combined/L_QMXPTN
- SD03_70_trees_combined/L_264N43
- SD03_70_trees_combined/L_TQLJBZ
- SD03_70_trees_combined/L_T7N0W3
- SD03_70_trees_combined/L_MP2PD2
- SD03_70_trees_combined/L_F1WMX1
- SD03_70_trees_combined/L_D9Z776
- SD03_70_trees_combined/L_979869
- SD03_70_trees_combined/L_4V0HDQ
- SD03_70_trees_combined/L_3B9FXN
- SD03_70_trees_combined/L_266BD1
- SD03_70_trees_combined/L_VR84GJ
- SD03_70_trees_combined/L_PLRC7M
- SD03_70_trees_combined/L_54DSYY
- SD03_70_trees_combined/L_QNZ3XC
- SD03_70_trees_combined/L_JNW3YZ
- SD03_70_trees_combined/L_6SXP9H
- SD03_70_trees_combined/L_RVJ4DF
- SD03_70_trees_combined/L_Q85DSZ
- SD03_70_trees_combined/L_94F7J6
- SD03_70_trees_combined/L_TVCF28
- SD03_70_trees_combined/L_FNG5YN
- SD03_70_trees_combined/L_70J9H4
- SD03_70_trees_combined/L_H0FSDL
- SD03_70_trees_combined/L_2MZFH3
- SD03_70_trees_combined/L_4ZTHN0
- SD03_70_trees_combined/L_9B8L60
- SD03_70_trees_combined/L_P5QX68
- SD03_70_trees_combined/L_317PDF
- SD03_70_trees_combined/L_7C76V3
- SD03_70_trees_combined/L_QMQJXL
- SD03_70_trees_combined/L_0ZWRRY
- SD03_70_trees_combined/L_R25TPC
- SD03_70_trees_combined/L_64QX5Q
- SD03_70_trees_combined/L_1D538M
- SD03_70_trees_combined/L_2JFFYL
- SD03_70_trees_combined/L_KCSLDK
- SD03_70_trees_combined/L_G2G7QD
- SD03_70_trees_combined/L_H7Z5ST
- SD03_70_trees_combined/L_WTNQF1
- SD03_70_trees_combined/L_6J7082
- SD03_70_trees_combined/L_6RNHXK
- SD03_70_trees_combined/L_3S8D4G
- SD03_70_trees_combined/L_YV73J0
- SD03_70_trees_combined/L_VBFVKV
- SD03_70_trees_combined/L_6W3YRD
- SD03_70_trees_combined/L_3SH2M2
- SD03_70_trees_combined/L_42H96Z
- SD03_70_trees_combined/L_6149ML
- SD03_70_trees_combined/L_GHPN3Q
- SD03_70_trees_combined/L_LGMT0Q
- SD03_70_trees_combined/L_CVY0LR
- SD03_70_trees_combined/L_7MGK1L
- SD03_70_trees_combined/L_43MHL8
- SD03_70_trees_combined/L_LJHJQF
- SD03_70_trees_combined/L_FB65BS
- SD03_70_trees_combined/L_5V68RR
- SD03_70_trees_combined/L_7K4980
- SD03_70_trees_combined/L_M0YJZJ
- SD03_70_trees_combined/L_1ZYT68
- SD03_70_trees_combined/L_7V0C0T
- SD03_70_trees_combined/L_B3MN7X
- SD03_70_trees_combined/L_MJ2Y95
- SD03_70_trees_combined/L_CH7VHX
- SD03_70_trees_combined/L_26SDQW
- SD03_70_trees_combined/L_42CBVW
- SD03_70_trees_combined/L_9MMR9N
- SD03_70_trees_combined/L_NV6SD1
- SD03_70_trees_combined/L_PQ27WS
- SD03_70_trees_combined/L_THXRRM
- SD03_70_trees_combined/L_TFJL2Y
- SD03_70_trees_combined/L_J00867
- SD03_70_trees_combined/L_LG075K
- SD03_70_trees_combined/L_B5CKCX
- SD03_70_trees_combined/L_CC597B
- SD03_70_trees_combined/L_G9G6R4
- SD03_70_trees_combined/L_MVZ64Y
- SD03_70_trees_combined/L_T99X3N
- SD03_70_trees_combined/L_D5QW4F
- SD03_70_trees_combined/L_2PQKLG
- SD03_70_trees_combined/L_N6756F
- SD03_70_trees_combined/L_K0ZVY6
- SD03_70_trees_combined/L_940N32
- SD03_70_trees_combined/L_CJSRFD
- SD03_70_trees_combined/L_SJ28G6
- SD03_70_trees_combined/L_449S4M
- SD03_70_trees_combined/L_X1C818
- SD03_70_trees_combined/L_NGCMXS
[truncated: 9,700 more entries]
