# Supplementary material for: Cercis: A Non-polyploid Genomic Relic Within the Generally Polyploid Legume Family
Source: Front Plant Sci. 2019 Apr 11;10:345. doi: 10.3389/fpls.2019.00345 (PMC6499179; doi:10.3389/fpls.2019.00345)
Supplement: DATA SHEET S3 — SD03_70_trees_combined Phylogenetic trees, calculated using RAxML, and rooted by the nearest non-legume outgroup species. [file Data_Sheet_3.zip › SD03_70_trees_combined/L_X9P351]

((cerca.Cerca45S09219:1.236704,(tripr.Tp57577_TGAC_v2_gene27959:0.130176,medtr.Medtr4g131680.1:0.146923):0.101381):0.078076, ((nissc.Nissc3271S02077:0.830659,(phavu.Phvul.003G035800.1:0.148232,vigun.Vigun02g041800.1:0.104315):0.099688):0.080745,(nissc.Nissc16S33500:0.530877,glyma.Glyma.01G080800.1:0.061093):0.079828):0.000000);
