# Supplementary material for: Cercis: A Non-polyploid Genomic Relic Within the Generally Polyploid Legume Family
Source: Front Plant Sci. 2019 Apr 11;10:345. doi: 10.3389/fpls.2019.00345 (PMC6499179; doi:10.3389/fpls.2019.00345)
Supplement: DATA SHEET S3 — SD03_70_trees_combined Phylogenetic trees, calculated using RAxML, and rooted by the nearest non-legume outgroup species. [file Data_Sheet_3.zip › SD03_70_trees_combined/L_Y8VDZ0]

((bauto.26152:0.526304,cerca.Cerca180S16565:0.180160):0.308022, (nissc.Nissc41667S23218:0.172923,(glyma.Glyma.13G284800.1:0.063381,(vigun.Vigun05g202000.1:0.175099,phavu.Phvul.005G089500.1:0.141155):0.165733):0.249051):0.047144);
