# Supplementary material for: Cercis: A Non-polyploid Genomic Relic Within the Generally Polyploid Legume Family
Source: Front Plant Sci. 2019 Apr 11;10:345. doi: 10.3389/fpls.2019.00345 (PMC6499179; doi:10.3389/fpls.2019.00345)
Supplement: DATA SHEET S3 — SD03_70_trees_combined Phylogenetic trees, calculated using RAxML, and rooted by the nearest non-legume outgroup species. [file Data_Sheet_3.zip › SD03_70_trees_combined/L_2L8QR1]

((((cerca.Cerca84S30259:0.05732948198877678425,cerca.Cerca84S30258:0.05640937122161443495):0.04464895657029876314,bauto.93332:0.14121561583137601237):0.05823403190990880662,(((chafa.Chafa95370S29467:0.11895372004183296655,(mimpu.Mimpu23075S20242:0.00767472151808732891,mimpu.Mimpu2107S19596:0.01510625950355523432):0.22242237016608465416):0.08302773569119833996,((nissc.Nissc4350S23541:0.09835772655083696581,(araip.Araip.BGM89:0.01469249193920767367,aradu.Aradu.JEL8U:0.00924712137833240064):0.16648930692057409275):0.04547643978236885071,((((glyma.Glyma.12G114400.1:0.02119234344691222835,glyma.Glyma.06G291700.1:0.03795083201671761025):0.10440250179322428659,(((vigun.Vigun11g102400.1:0.01666333952517506933,vigun.Vigun11g102600.1:0.07393577171495498146):0.02109464697740386432,phavu.Phvul.011G119700.1:0.05082660331350361688):0.06313117297534918959,glyma.Glyma.06G291300.1:0.07860543202393054096):0.01517236192208430701):0.06374798817547867869,(lotja.Lj0g3v0352469.1:0.17127087083765829556,((tripr.Tp57577_TGAC_v2_gene18347:0.16907874264796393660,medtr.Medtr4g078390.1:0.04648194713915140136):0.01897436313168031005,((medtr.Medtr4g078600.1:0.09608707357985689368,(medtr.Medtr4g478220.1:0.02655450390076488990,(medtr.Medtr4g478280.1:0.01462798423624560307,medtr.Medtr4g478260.1:0.00195589409496269451):0.04645593434060665827):0.05491229135147515650):0.03974907897375779681,((tripr.Tp57577_TGAC_v2_gene22276:0.09984374396638914795,cicar.Ca_11245:0.29904314182564173397):0.01109600922660138392,tripr.Tp57577_TGAC_v2_gene9591:0.13083095609001965665):0.00724203375307763079):0.03062737455151239366):0.05448225821690432652):0.03111778567339280183):0.03336602045441705577,lupan.Lup011699.1:0.14301227441373748350):0.03057009199486269979):0.05640464876722778992):0.10035613276150791295,(lotja.Lj6g3v1316290.1:0.08501898629410566122,(((tripr.Tp57577_TGAC_v2_gene29084:0.08367978330331937720,(tripr.Tp57577_TGAC_v2_gene22950:0.06398158789749651409,medtr.Medtr4g078413.1:0.05712952631109367851):0.05968019262481429749):0.00921894097524390659,(medtr.Medtr4g078417.1:0.01183382520822078704,(medtr.Medtr4g078480.1:0.04903245485619946165,medtr.Medtr4g078440.1:0.00858170585052763467):0.01796326728932727546):0.03170583870154300432):0.04383802186903404396,((nissc.Nissc4350S23540:0.08122616746628420759,(araip.Araip.ZW937:0.01013828701696062318,aradu.Aradu.74JTE:0.00441102184631957193):0.11231775858849943339):0.05423979042550826357,(glyma.Glyma.12G114900.1:0.03463771959157504327,vigun.Vigun11g102300.1:0.09444746793629288373):0.06820756611148186266):0.03011048554939163915):0.01020478093608322666):0.10046628664334475434):0.03481671504589226029):0.09068314733358005808,(prupe.8G044700.1:0.32918451099582518582,(solly.Solyc07g053890.2.1:0.41410550632067122390,cucsa.Cucsa.346030.1:0.78247387510253352261):0.07522762861337334295):0.09068314733358005808);
