# Supplementary material for: Cercis: A Non-polyploid Genomic Relic Within the Generally Polyploid Legume Family
Source: Front Plant Sci. 2019 Apr 11;10:345. doi: 10.3389/fpls.2019.00345 (PMC6499179; doi:10.3389/fpls.2019.00345)
Supplement: DATA SHEET S3 — SD03_70_trees_combined Phylogenetic trees, calculated using RAxML, and rooted by the nearest non-legume outgroup species. [file Data_Sheet_3.zip › SD03_70_trees_combined/L_XPHHBL]

((lupan.Lup002921.1:0.19751708564526265777,((lotja.Lj0g3v0174419.1:0.76844158148911156925,(tripr.Tp57577_TGAC_v2_gene9542:0.50616428654668199627,medtr.Medtr6g033205.1:1.02306327476717129343):0.88597056550289798871):0.32040987837181195141,(cerca.Cerca283S20179:0.11921585674882956285,bauto.24147:0.22942556881609829644):0.29185346594134342624):0.10161082841814171596):1.42127554736233308041,solly.Solyc07g007840.1.1:1.42127554736233308041);
