# Supplementary material for: Cercis: A Non-polyploid Genomic Relic Within the Generally Polyploid Legume Family
Source: Front Plant Sci. 2019 Apr 11;10:345. doi: 10.3389/fpls.2019.00345 (PMC6499179; doi:10.3389/fpls.2019.00345)
Supplement: DATA SHEET S3 — SD03_70_trees_combined Phylogenetic trees, calculated using RAxML, and rooted by the nearest non-legume outgroup species. [file Data_Sheet_3.zip › SD03_70_trees_combined/L_Q9Q73F]

(((((medtr.Medtr1g098690.1:0.07607416272738705409,cicar.Ca_04382:0.16476904846812742700):0.19491376091552711780,lupan.Lup003982.1:0.17962034048806618802):0.02379059862157669250,(((vigun.Vigun07g216800.1:0.12870095492388472502,phavu.Phvul.007G080300.1:0.17146850462535423443):0.06518510797512941379,(glyma.Glyma.10G224400.1:0.06924755779246713483,glyma.Glyma.20G167400.1:0.05097199753401247119):0.08175745163537612159):0.16882390160351995467,((nissc.Nissc1499S05806:0.25227873991059351910,(aradu.Aradu.724TL:0.02261530604799558142,araip.Araip.3A86R:0.00333440192798543358):0.23128742411468669604):0.05301094337642695692,(lotja.Lj1g3v1442490.1:0.00000100000050002909,lotja.Lj5g3v1949720.1:0.00000100000050002909):0.12432074776050558440):0.00566165549742029834):0.02002980633975130070):0.12817699030882770406,chafa.Chafa1246S06499:0.62204024498474097538):0.14726387423565165391,(solly.Solyc04g071490.2.1:0.96660023168663000703,(arath.AT1G76770.1:0.99238464981439289403,prupe.8G031300.1:0.75547853460920233459):0.05831891572529242923):0.14726387423565165391);
