# Supplementary material for: Cercis: A Non-polyploid Genomic Relic Within the Generally Polyploid Legume Family
Source: Front Plant Sci. 2019 Apr 11;10:345. doi: 10.3389/fpls.2019.00345 (PMC6499179; doi:10.3389/fpls.2019.00345)
Supplement: DATA SHEET S3 — SD03_70_trees_combined Phylogenetic trees, calculated using RAxML, and rooted by the nearest non-legume outgroup species. [file Data_Sheet_3.zip › SD03_70_trees_combined/L_DNPPQR]

((cerca.Cerca594S09965:0.15678863542368212669,((((lotja.Lj3g3v3688850.2:0.00000100000050002909,lotja.Lj0g3v0067269.1:0.07545264728661113529):0.13547851851173386972,(cicar.Ca_25165:0.20939742327079793882,medtr.Medtr0085s0010.1:0.06985671271869180188):0.04909293688180234316):0.02623657038744139566,(((vigun.Vigun04g194800.1:0.05794000254936217814,phavu.Phvul.004G011500.1:0.07669615709042207352):0.05826291088608023111,(glyma.Glyma.12G009100.1:0.02674116875863556675,glyma.Glyma.09G227600.1:0.02147990676772028318):0.08918299764380209493):0.07266596771230800222,(((((araip.Araip.1FL9M:0.12944703816829200571,aradu.Aradu.Z2PAW:0.07103041409831316322):0.02635748335353634009,(aradu.Aradu.B7YCQ:0.02682741627851514127,aradu.Aradu.9II7T:0.06836151304840208665):0.03221270962422830009):0.00905376984462307778,(aradu.Aradu.26MHM:0.00438275336253254443,araip.Araip.G2Y3C:0.00434374084522286784):0.00000100000050002909):0.18100238724290035330,nissc.Nissc259449S19368:0.07451896259021620339):0.04011194441325868776,lupan.Lup017488.1:0.14752870283217939251):0.01299055788453547765):0.02218564442050885779):0.05510740703409326702,(chafa.Chafa1331S15233:0.12446229776145623092,mimpu.Mimpu18623S18875:0.24021728647938320189):0.05012271980310020747):0.01379717233545847861):0.06609716556778809371,((solly.Solyc01g087550.2.1:0.37557360349915108744,(arath.AT5G09680.1:0.50324501286358036545,prupe.2G017700.1:0.23951213527463571795):0.03255588316849802877):0.03963499819499152754,(cucsa.Cucsa.128040.1:0.33294123301219358257,vitvi.GSVIVT01032154001:0.17810200970701753342):0.03546782635437187303):0.06609716556778809371);
