# Supplementary material for: Cercis: A Non-polyploid Genomic Relic Within the Generally Polyploid Legume Family
Source: Front Plant Sci. 2019 Apr 11;10:345. doi: 10.3389/fpls.2019.00345 (PMC6499179; doi:10.3389/fpls.2019.00345)
Supplement: DATA SHEET S3 — SD03_70_trees_combined Phylogenetic trees, calculated using RAxML, and rooted by the nearest non-legume outgroup species. [file Data_Sheet_3.zip › SD03_70_trees_combined/L_JNS75J]

(((((((araip.Araip.K84PV:0.00515391561392132200,aradu.Aradu.TL6Z3:0.00997097889948790443):0.13978726757647583212,nissc.Nissc1008S12030:0.12876251678321384841):0.06921113799590492000,(lotja.Lj0g3v0060599.1:0.31174296338075535573,(((phavu.Phvul.005G159900.1:0.02032493701315232076,vigun.Vigun05g275900.1:0.04242669249308994583):0.18956885370496975862,(glyma.Glyma.15G023900.1:0.02710928214194691099,glyma.Glyma.13G350600.1:0.07340550822457414526):0.06797745688660805641):0.11634879117123093917,(tripr.Tp57577_TGAC_v2_gene6530:0.20084973974778727590,medtr.Medtr2g100100.1:0.14189189727096970794):0.17282682190271556055):0.04618517683223513637):0.03212352151615381624):0.09524496159573364595,(cicar.Ca_10089:0.19512639149230953661,(medtr.Medtr8g016260.1:0.63270399184162107176,(tripr.Tp57577_TGAC_v2_gene8429:0.03669821045730394665,tripr.Tp57577_TGAC_v2_gene7922:0.00000104733278176111):0.24054751174823579829):0.08841808740081337492):0.38455416035299755384):0.03223054826521359884,(cerca.Cerca141S14374:0.02697163758719843193,(bauto.8219:0.04509492652938845020,(bauto.8218:0.00838494363836049007,bauto.8220:0.03407958601294034523):0.04332007084689243337):0.04216174107939481275):0.12543292433718530865):0.05462397612105085454,(mimpu.Mimpu23693S20418:0.60703060590273927311,chafa.Chafa95736S30393:0.32145330628638157933):0.06481027874165908031):0.06611340496261344790,((solly.Solyc03g121560.2.1:0.40866566648982982635,(arath.AT1G17665.1:0.60047229436143900738,vitvi.GSVIVT01016850001:0.21528911152822380326):0.05101729614627503739):0.06991910344939405997,(cucsa.Cucsa.360600.1:0.45100462883146680282,prupe.3G050100.1:0.30177008575741048890):0.07692640294125850653):0.06611340496261344790);
