# Supplementary material for: Cercis: A Non-polyploid Genomic Relic Within the Generally Polyploid Legume Family
Source: Front Plant Sci. 2019 Apr 11;10:345. doi: 10.3389/fpls.2019.00345 (PMC6499179; doi:10.3389/fpls.2019.00345)
Supplement: DATA SHEET S3 — SD03_70_trees_combined Phylogenetic trees, calculated using RAxML, and rooted by the nearest non-legume outgroup species. [file Data_Sheet_3.zip › SD03_70_trees_combined/L_BTN5F5]

(((cerca.Cerca37S22987:0.04434975586270544640,bauto.85598:0.04034244564883566336):0.02710500430923203433,((((aradu.Aradu.245YW:0.02002701438855382723,araip.Araip.NN0H7:0.01063516202848703747):0.41090032754348509991,(((cicar.Ca_19691:0.14719712411618890435,medtr.Medtr6g026870.1:0.07916388439468632909):0.19611271466030535948,lotja.Lj0g3v0274609.2:0.14994899219568944004):0.05074146997407631005,lupan.Lup006048.1:0.26871974403330384229):0.02009115791762880118):0.06617858238926627168,(((((vigun.Vigun01g099500.1:0.07068879791443273553,phavu.Phvul.001G108900.1:0.05509535216233686639):0.10192122301713411880,(glyma.Glyma.19G123500.1:0.08544869591103615436,glyma.Glyma.03G119200.1:0.02558758754749549183):0.02606634339637294018):0.07742730760130378531,(lotja.Lj1g3v4058560.1:0.15443373295763876407,(cicar.Ca_08137:0.13039076034424165740,(tripr.Tp57577_TGAC_v2_gene23648:0.16530225130152662039,(medtr.Medtr7g088220.1:0.09737217676282157452,tripr.Tp57577_TGAC_v2_gene23665:0.25081121460293748227):0.01079157915282086787):0.02364318729507099842):0.07076432567327529954):0.02583125034271211568):0.01547396465813438704,(aradu.Aradu.G0YKY:0.01489663134285295655,araip.Araip.VX3J5:0.04257726163562688265):0.27663250663898897308):0.03052575828399524405,nissc.Nissc8678S31738:0.11857097287625904813):0.06217072779594632476):0.06041379822721516107,mimpu.Mimpu6196S26209:0.53061550764046649942):0.06300494362971023610):0.05224604528455192853,((vitvi.GSVIVT01025862001:0.52637249446149658727,(cucsa.Cucsa.337230.1:0.29880752316120023915,arath.AT2G41050.1:0.59760306092050141658):0.09240851799711166659):0.04270160310277401616,prupe.7G024800.1:0.41157028174946153065):0.05224604528455192853);
