# Supplementary material for: Cercis: A Non-polyploid Genomic Relic Within the Generally Polyploid Legume Family
Source: Front Plant Sci. 2019 Apr 11;10:345. doi: 10.3389/fpls.2019.00345 (PMC6499179; doi:10.3389/fpls.2019.00345)
Supplement: DATA SHEET S3 — SD03_70_trees_combined Phylogenetic trees, calculated using RAxML, and rooted by the nearest non-legume outgroup species. [file Data_Sheet_3.zip › SD03_70_trees_combined/L_CQWF6R]

(((bauto.94341:0.48294413178675138498,cerca.Cerca654S10298:0.29252073270589201703):0.35337196484586064216,(((medtr.Medtr4g094532.1:1.26194232235788428298,(nissc.Nissc2574S19311:0.79517051563504792533,lupan.Lup019587.1:0.76058116002655851151):0.04469297261636075158):0.11836278042352062212,((medtr.Medtr2g031350.1:0.55450246522035062657,cicar.Ca_08020:0.16064139244106090398):0.44999571170307900436,(((lupan.Lup027086.1:0.30435573647686919863,lupan.Lup031809.1:0.66662703683835400348):0.35073119239563854688,(lotja.Lj4g3v0299400.1:0.58045268504111269259,((glyma.Glyma.09G026200.1:0.17400158586478312039,glyma.Glyma.15G132400.1:0.13995692795112438245):0.22483397202561367090,(phavu.Phvul.006G126000.1:0.07948293530367073201,vigun.Vigun06g137800.1:0.06588545711531401672):0.28558512552052495170):0.13514095055842820226):0.17185660347729364572):0.03349606967157818527,(araip.Araip.K0USX:0.74349833124675834828,nissc.Nissc5069S02836:0.59915061056339080636):0.28139302442243602220):0.03066133254255918802):0.07760466097311778666):0.04537965367448246190,lotja.Lj4g3v0286290.1:0.80022410804606969315):0.18488664895720052783):0.09112846816131718597,(solly.Solyc02g022920.1.1:1.64093970053553284139,(cucsa.Cucsa.048400.1:1.68628490596650237876,((vitvi.GSVIVT01021709001:1.09727186813541033317,arath.AT4G20880.1:1.35417636166346411208):0.13493244825581923729,prupe.4G095400.1:1.17321661753467676448):0.05106838599666038009):0.14777882208340892278):0.09112846816131718597);
