# Supplementary material for: Cercis: A Non-polyploid Genomic Relic Within the Generally Polyploid Legume Family
Source: Front Plant Sci. 2019 Apr 11;10:345. doi: 10.3389/fpls.2019.00345 (PMC6499179; doi:10.3389/fpls.2019.00345)
Supplement: DATA SHEET S3 — SD03_70_trees_combined Phylogenetic trees, calculated using RAxML, and rooted by the nearest non-legume outgroup species. [file Data_Sheet_3.zip › SD03_70_trees_combined/L_0KVV7S]

((((((((lupan.Lup032008.3:0.00000100000050002909,lupan.Lup000094.4:0.00000100000050002909):0.00000100000050002909,lupan.Lup031119.2:0.00000100000050002909):0.15387917599788716871,(medtr.Medtr0002s0760.1:0.25930520515260158110,(tripr.Tp57577_TGAC_v2_gene38392:0.18963850825538983158,(medtr.Medtr4g051380.1:0.00587593947264707702,medtr.Medtr1g070860.1:0.21574328229569456061):0.00776854460091543943):0.02627093223525477431):0.01366719906233130472):0.01966630533498517699,((vitvi.GSVIVT01024860001:0.33584111146989986674,(nissc.Nissc524853S27848:0.14746947348476138751,((aradu.Aradu.W6UE0:0.09862467815119620174,aradu.Aradu.C8SSW:0.04754357940112892422):0.00772493828139479179,(((araip.Araip.9M8JL:0.00423360320715179383,araip.Araip.CW9LC:0.00000100000050002909):0.00421114122400090968,(araip.Araip.D8QXZ:0.07833301266783253280,(araip.Araip.36FG9:0.04196796294188649690,araip.Araip.PKK04:0.00790107750757006178):0.00885261550249092505):0.01846425043336366589):0.00338008576606476426,(aradu.Aradu.ZVA36:0.00000100000050002909,(((aradu.Aradu.V1YL0:0.03673401853246965887,aradu.Aradu.C5EC9:0.00000100000050002909):0.00294469191229268078,(aradu.Aradu.S2S5Y:0.00875947715418097864,aradu.Aradu.RQN8I:0.00000100000050002909):0.00000100000050002909):0.01126839686233738029,aradu.Aradu.38CEE:0.04465774346876703188):0.00362582910460440598):0.00000100000050002909):0.00000100000050002909):0.04722092158884579061):0.02208390581430985308):0.00000100000050002909,(lotja.Ljchlorog3v0010820.1:0.09361130923402032067,((((vigun.VigunL038400.1:0.00000100000050002909,vigun.VigunL023100.1:0.00000100000050002909):0.00000100000050002909,vigun.VigunL025500.1:0.00000100000050002909):0.00000100000050002909,((medtr.Medtr1779s0020.1:0.00000100000050002909,((aradu.Aradu.KD1SG:0.61140212412291616850,lupan.Lup018683.1:0.53205708226540016081):0.11643529886622151770,((((((((aradu.Aradu.YH34G:0.00000100000050002909,(medtr.Medtr0002s0780.1:0.18188368885257780172,(((aradu.Aradu.BG22W:0.05566615395144421802,aradu.Aradu.AN5P4:0.03665534969447278163):0.05711957595118160452,(aradu.Aradu.8KF0B:0.14549786064750569459,araip.Araip.WEA5L:0.01562075954975199014):0.14725313146557381105):0.04451114692984131649,((araip.Araip.E9QCK:0.00000100000050002909,araip.Araip.E7RU2:0.00000100000050002909):0.05602326315469619705,(((aradu.Aradu.JXI2G:0.10253131449917424201,araip.Araip.VPJ5S:0.00000100000050002909):0.00426735992647955722,araip.Araip.IN83G:0.34461555616083994202):0.00000100000050002909,(araip.Araip.041LG:0.00000100000050002909,araip.Araip.Q6YMK:0.01464446708146728733):0.00000100000050002909):0.05799988971802755994):0.00341859779213730562):0.00000100000050002909):0.00000100000050002909):0.00000100000050002909,aradu.Aradu.19N0M:0.00000100000050002909):0.00000100000050002909,aradu.Aradu.M7HSZ:0.00000100000050002909):0.00000100000050002909,aradu.Aradu.SW41R:0.00000100000050002909):0.00000100000050002909,(aradu.Aradu.RHZ3F:0.04410741114358297799,aradu.Aradu.38NGR:0.00000100000050002909):0.00626970350965199309):0.01655605189987285550,lupan.Lup032007.2:0.02344980766090491373):0.20320582257478775334,aradu.Aradu.D4WBJ:0.00000100000050002909):0.04850429859039753766,((medtr.Medtr4g051390.1:0.00000100000050002909,medtr.Medtr2g087550.1:0.14023694226531821516):0.05375484697191756228,(((vigun.Vigun10g090600.1:0.04533966783087595154,(vigun.VigunL030500.1:0.00000100000050002909,vigun.Vigun07g095100.1:0.05577546549503278883):0.00000100000050002909):0.00000100000050002909,((vigun.VigunL011400.1:0.00000100000050002909,vigun.VigunL002800.1:0.00000100000050002909):0.00000100000050002909,(vigun.VigunL033200.1:0.00000100000050002909,(vigun.VigunL006800.1:0.00000100000050002909,vigun.VigunL041400.1:0.00000100000050002909):0.00000100000050002909):0.00000100000050002909):0.00000100000050002909):0.00000100000050002909,vigun.Vigun11g070000.1:0.01102831422320912740):0.05557641693049628767):0.03890416931553250524):0.00000100000050002909):0.06549563004775789399):3.28012350516997486238,vigun.Vigun11g042000.1:0.00000100000050002909):0.01307559818081961700):0.00296869975824365275,(((vigun.VigunL061400.1:0.00000100000050002909,vigun.VigunL045700.1:0.00000100000050002909):0.00000100000050002909,vigun.Vigun05g160100.1:0.06786857377683837289):0.00734679731714615956,vigun.VigunL063900.1:0.00757351886088054784):0.00991341000828200973):0.11760403667142810269):0.01687156074818475446):0.00608636303205250823):0.02095056513965310591,(chafa.Chafa2531S19443:0.00488250011206671497,chafa.Chafa4801S23276:0.14280295713689922232):0.05657329925541787485):0.00388894047506906223,((cerca.Cerca397S23380:0.00000100000050002909,cerca.Cerca172S16080:0.00000100000050002909):0.00000100000050002909,cerca.Cerca172S16088:0.00000100000050002909):0.02796425853452453800):0.02746468142453910646,solly.Solyc01g007560.2.1:0.12223517652875062756):0.07503461415402638834,arath.ATCG00740.1:0.07503461415402638834);
