# Supplementary material for: Cercis: A Non-polyploid Genomic Relic Within the Generally Polyploid Legume Family
Source: Front Plant Sci. 2019 Apr 11;10:345. doi: 10.3389/fpls.2019.00345 (PMC6499179; doi:10.3389/fpls.2019.00345)
Supplement: DATA SHEET S3 — SD03_70_trees_combined Phylogenetic trees, calculated using RAxML, and rooted by the nearest non-legume outgroup species. [file Data_Sheet_3.zip › SD03_70_trees_combined/L_08WV7S]

((((((araip.Araip.E89SB:0.073591,(aradu.Aradu.TZA9F:0.150172,aradu.Aradu.HL7S4:0.321308):0.043704):0.483097,((aradu.Aradu.92QJW:0.052021,araip.Araip.1A77Y:0.087401):0.301963,(aradu.Aradu.C3PDS:0.165834,aradu.Aradu.KP3HL:0.083408):0.116273):0.228121):0.153399,(aradu.Aradu.E0FC7:0.050534,araip.Araip.R564Z:0.064976):0.264190):0.074677,nissc.Nissc10494S12464:0.312736):0.099355,(((lotja.Lj1g3v3051580.1:0.042235,lotja.Lj1g3v3051570.1:0.006252):0.255997,((lotja.Lj0g3v0196439.1:0.008215,(lotja.Lj1g3v3028260.1:0.000001,lotja.Lj0g3v0196429.1:0.000001):0.011949):0.308867,(lotja.Lj0g3v0196419.1:0.511079,(lotja.Lj1g3v3051590.1:0.011394,lotja.Lj1g3v3029330.1:0.005523):0.296624):0.071113):0.087659):0.288202,(((glyma.Glyma.18G271500.1:0.183072,glyma.Glyma.18G271300.1:0.109252):0.093959,(((glyma.Glyma.18G273800.1:0.304594,(((vigun.Vigun05g028600.1:0.129840,vigun.Vigun05g028400.1:0.217914):0.098465,((vigun.Vigun05g028800.1:0.090867,vigun.Vigun05g028700.1:0.096991):0.066847,vigun.Vigun05g028500.1:0.206317):0.028655):0.064957,(((phavu.Phvul.008G027300.1:0.110293,phavu.Phvul.008G026700.1:0.109585):0.082917,phavu.Phvul.008G027200.1:0.126907):0.021155,(phavu.Phvul.008G027100.1:0.095920,(phavu.Phvul.008G026600.1:0.093463,phavu.Phvul.008G026900.1:0.133825):0.043226):0.014992):0.152020):0.234068):0.041384,(((vigun.Vigun05g029600.1:0.014540,phavu.Phvul.008G028200.1:0.039530):0.258409,(glyma.Glyma.18G272800.1:0.230229,((((phavu.Phvul.008G028300.1:0.050906,(phavu.Phvul.008G028600.1:0.063678,(phavu.Phvul.008G028500.1:0.031045,phavu.Phvul.008G028400.1:0.068055):0.012382):0.008239):0.085288,vigun.Vigun05g029800.1:0.091349):0.041758,vigun.Vigun05g029700.1:0.170187):0.151736,glyma.Glyma.18G271400.1:0.194262):0.072668):0.081900):0.014201,(((glyma.Glyma.18G272500.1:0.139389,glyma.Glyma.18G272600.1:0.268846):0.060992,glyma.Glyma.18G272700.1:0.172415):0.128632,glyma.Glyma.08G251100.1:0.256098):0.029429):0.015405):0.052941,(glyma.Glyma.18G273100.1:0.235905,(phavu.Phvul.008G029500.1:0.379373,((phavu.Phvul.008G030100.1:0.107232,phavu.Phvul.008G029700.1:0.098400):0.037176,((phavu.Phvul.008G029600.1:0.025468,phavu.Phvul.008G030000.1:0.007943):0.067100,phavu.Phvul.008G029900.1:0.204446):0.051694):0.256062):0.080682):0.026656):0.015771):0.194870,(lotja.Lj1g3v3039470.1:0.491750,(((phavu.Phvul.008G031300.1:0.076511,vigun.Vigun05g031800.1:0.113048):0.090961,((glyma.Glyma.18G269400.1:0.099890,glyma.Glyma.08G247800.1:0.084939):0.062531,glyma.Glyma.18G269300.1:0.076962):0.024833):0.147814,(tripr.Tp57577_TGAC_v2_gene23369:0.393262,((lotja.Lj5g3v1605520.1:0.049547,lotja.Lj0g3v0090879.1:0.032010):0.139130,lotja.Lj1g3v3029460.1:0.143828):0.144925):0.027513):0.159090):0.115057):0.017522):0.075051):0.000000, ((((nissc.Nissc10494S12459:0.193319,((aradu.Aradu.VA4EQ:0.026722,araip.Araip.LM4PJ:0.010908):0.247803,(aradu.Aradu.46I2R:0.034077,araip.Araip.86KDZ:0.020968):0.213585):0.032179):0.111351,((tripr.Tp57577_TGAC_v2_gene23376:0.135208,medtr.Medtr7g018130.1:0.168390):0.016322,(cicar.Ca_20666:0.143268,((medtr.Medtr7g015750.1:0.176692,(medtr.Medtr7g015800.1:0.423634,(tripr.Tp57577_TGAC_v2_gene23378:0.279182,(tripr.Tp57577_TGAC_v2_gene23412:0.039801,tripr.Tp57577_TGAC_v2_gene23421:0.068579):0.147309):0.157845):0.082311):0.046640,(medtr.Medtr7g015760.1:0.157559,tripr.Tp57577_TGAC_v2_gene23430:0.085509):0.036739):0.026231):0.017244):0.163677):0.190221,lotja.Lj1g3v3029340.1:0.493160):0.030267,(((cerca.Cerca355S22476:0.105219,cerca.Cerca355S32898:0.073488):0.271319,((bauto.21782:0.348971,(bauto.5691:0.016965,bauto.5692:0.009166):0.302077):0.345557,(bauto.22550:0.324084,(cerca.Cerca355S08360:0.278382,(((((phavu.Phvul.008G031100.1:0.068386,vigun.Vigun05g031600.1:0.115000):0.461719,(aradu.Aradu.F7P7G:0.257771,(araip.Araip.VSB0B:0.296048,aradu.Aradu.PKQ6L:0.308361):0.034030):0.124982):0.073165,(bauto.26099:0.614229,cerca.Cerca355S32899:0.326443):0.063202):0.274593,(glyma.Glyma.13G053900.1:0.060217,(phavu.Phvul.004G039100.1:0.068152,vigun.Vigun04g061900.1:0.143641):0.135441):1.010082):0.154293,cerca.Cerca355S08362:0.211838):0.172329):0.048331):0.038379):0.024658):0.123399,(chafa.Chafa4705S03110:0.711645,(bauto.6837:0.000001,bauto.6833:0.010400):0.475998):0.212695):0.145728):0.030877);
