# Supplementary material for: Cercis: A Non-polyploid Genomic Relic Within the Generally Polyploid Legume Family
Source: Front Plant Sci. 2019 Apr 11;10:345. doi: 10.3389/fpls.2019.00345 (PMC6499179; doi:10.3389/fpls.2019.00345)
Supplement: DATA SHEET S3 — SD03_70_trees_combined Phylogenetic trees, calculated using RAxML, and rooted by the nearest non-legume outgroup species. [file Data_Sheet_3.zip › SD03_70_trees_combined/L_Q88BGW]

(((lupan.Lup025738.1:0.10984679289124635315,(nissc.Nissc524202S09578:0.10008333387776148504,(((phavu.Phvul.005G005000.1:0.02253672610151284325,vigun.Vigun01g005400.1:0.02342269269581507066):0.03180082934184590149,(glyma.Glyma.06G321200.1:0.02932204157637916322,glyma.Glyma.04G114100.1:0.03807669004796427475):0.01665591857925426134):0.03531378984519603637,((lotja.Lj3g3v1931840.1:0.00000100000050002909,(lotja.Lj3g3v1929790.1:0.00000100000050002909,lotja.Lj3g3v1929800.1:0.00000100000050002909):0.00620230123295169734):0.08952502342521356793,(cicar.Ca_20513:0.11266761189863125359,(medtr.Medtr3g009560.1:0.06484294659172923359,tripr.Tp57577_TGAC_v2_gene16687:0.04386048096998117207):0.03788596839120900173):0.07195788618871404307):0.04460754682999606979):0.01273599218464326402):0.01874710326514365810):0.06860293874840667216,(chafa.Chafa3974S31945:0.35186640412249720056,cerca.Cerca74S04514:0.12299243795204320429):0.03228064286460383125):0.07805186292874348453,(((arath.AT5G56220.1:0.32423873222605215094,(solly.Solyc07g066180.2.1:0.26995898990525774019,vitvi.GSVIVT01014847001:0.10644619160206150732):0.03167826970789947710):0.02933902343761162976,prupe.6G035600.1:0.15804473821821737878):0.02039993559401934858,cucsa.Cucsa.041670.1:0.29203360459571786611):0.07805186292874348453);
