# Supplementary material for: Cercis: A Non-polyploid Genomic Relic Within the Generally Polyploid Legume Family
Source: Front Plant Sci. 2019 Apr 11;10:345. doi: 10.3389/fpls.2019.00345 (PMC6499179; doi:10.3389/fpls.2019.00345)
Supplement: DATA SHEET S3 — SD03_70_trees_combined Phylogenetic trees, calculated using RAxML, and rooted by the nearest non-legume outgroup species. [file Data_Sheet_3.zip › SD03_70_trees_combined/L_BBDHR8]

(((((mimpu.Mimpu18396S18802:0.01400848941753137476,mimpu.Mimpu15951S17946:0.01377471973971767030):0.08250151956310708412,chafa.Chafa95423S29579:0.10109792724847319056):0.02710546925849647432,(bauto.89514:0.08318857438153906547,cerca.Cerca249S19183:0.03420156130602366312):0.06164946846042306666):0.02222498264912173976,(((nissc.Nissc46402S09057:0.07752179602002604031,(araip.Araip.XRI34:0.02506540611561650089,aradu.Aradu.5N0CQ:0.06764743505413051139):0.15982852057555907432):0.03852986781730953492,((vigun.Vigun03g163300.1:0.03134183118686082598,phavu.Phvul.002G179500.1:0.12239431566638712956):0.06380467953582071028,(((glyma.Glyma.14G114300.1:0.09091063089428653987,glyma.Glyma.14G114400.1:0.07229266115117433111):0.02314444035811612579,(glyma.Glyma.14G114900.1:0.12521074436880158531,glyma.Glyma.08G099300.1:0.06824826591588495361):0.01677297716504055208):0.00699829302860405320,(glyma.Glyma.08G231300.1:0.01643725497861158596,glyma.Glyma.14G115100.1:0.01497559964889682779):0.00380395102305383127):0.15529293614833941661):0.19219077932546757559):0.00869638799755717215,(lupan.Lup014488.2:0.20773345832799403055,(lotja.Lj4g3v2489550.1:0.07399891074415894388,(tripr.Tp57577_TGAC_v2_gene9554:0.05568863660636492324,((medtr.Medtr8g079462.1:0.00735044369163458285,medtr.Medtr5g077690.1:0.00257594498605735267):0.05171029669362173231,cicar.Ca_05029:0.03502800859975474523):0.01786402942007561320):0.07845635669348004215):0.03927062491898661994):0.00887045151963375238):0.04663092334383416027):0.09908052516857203396,((vitvi.GSVIVT01021538001:0.13241013119823805133,(cucsa.Cucsa.047930.1:0.14755115060838419616,(prupe.4G084900.1:0.10850243052920489906,solly.Solyc07g005890.2.1:0.22568873246379261843):0.02363065529296809464):0.02262669122137200839):0.03459742772874761785,arath.AT4G15850.1:0.31903695655391900443):0.09908052516857203396);
