# Supplementary material for: Cercis: A Non-polyploid Genomic Relic Within the Generally Polyploid Legume Family
Source: Front Plant Sci. 2019 Apr 11;10:345. doi: 10.3389/fpls.2019.00345 (PMC6499179; doi:10.3389/fpls.2019.00345)
Supplement: DATA SHEET S3 — SD03_70_trees_combined Phylogenetic trees, calculated using RAxML, and rooted by the nearest non-legume outgroup species. [file Data_Sheet_3.zip › SD03_70_trees_combined/L_QZFH02]

((chafa.Chafa12802S00518:0.70339549737811379870,((cerca.Cerca60S27618:0.06057261720617080486,bauto.26739:0.10676763122964399999):0.14982442870532008961,(((cicar.Ca_08578:0.12013647482147535306,(medtr.Medtr8g085870.1:0.16332878442511775119,(tripr.Tp57577_TGAC_v2_gene24409:0.25816260575654492726,tripr.Tp57577_TGAC_v2_gene24350:0.13059816506936908209):0.49351101122120322184):0.06559436229709293686):0.09946787991888696168,(((aradu.Aradu.G6G7R:0.20227885749867835496,nissc.Nissc12S05476:0.11035759545736881226):0.03777791729047510344,(lotja.Lj0g3v0036789.1:0.03118908919988130912,(lotja.Lj4g3v2604100.1:0.00000104733278176111,lotja.Lj0g3v0036779.1:0.00000104733278176111):0.03481370240257240095):0.19340493152843565849):0.00589308652556424107,(((glyma.Glyma.05G156500.1:0.02694083681144085127,glyma.Glyma.08G114600.1:0.02714992832844729739):0.03885259404307516568,(vigun.Vigun03g100600.1:0.03477799208769323525,phavu.Phvul.002G236900.1:0.04070425298353898963):0.05415081059563556232):0.07714095794188929878,lupan.Lup014831.1:0.37702659477006472688):0.02925246802484745764):0.01803780605102946188):0.03672701631129915434,nissc.Nissc27318S01757:0.27357786922558990916):0.09791138159383236395):0.04479593366811553123):0.13090404460936153064,((solly.Solyc06g067970.1.1:0.72811777917273445837,arath.AT1G80220.1:2.14189086344947687834):0.24308300037877414446,(cucsa.Cucsa.105200.1:0.88015997015713420826,prupe.3G079100.1:0.54010464531690371981):0.02059490866246426605):0.13090404460936153064);
