# Supplementary material for: Cercis: A Non-polyploid Genomic Relic Within the Generally Polyploid Legume Family
Source: Front Plant Sci. 2019 Apr 11;10:345. doi: 10.3389/fpls.2019.00345 (PMC6499179; doi:10.3389/fpls.2019.00345)
Supplement: DATA SHEET S3 — SD03_70_trees_combined Phylogenetic trees, calculated using RAxML, and rooted by the nearest non-legume outgroup species. [file Data_Sheet_3.zip › SD03_70_trees_combined/L_W1PG5F]

(((chafa.Chafa996S31039:0.16504294818650661059,mimpu.Mimpu145087S16721:0.21970324845726271756):0.09890949503145239630,(cerca.Cerca336S21932:0.17617101776350996278,((nissc.Nissc1394S14518:0.30552001250092380991,(lotja.Lj1g3v5061280.1:0.25591934883836886527,(cicar.Ca_01371:0.19112267408682434566,(tripr.Tp57577_TGAC_v2_gene28867:0.19102819328333411897,medtr.Medtr7g117505.1:0.16111809419603748128):0.04202180407316855743):0.17306901210862543627):0.06031959658875678254):0.03268453234469311658,(lupan.Lup027434.1:0.19885205083389717595,lupan.Lup021560.1:0.19667503644175038380):0.09648714892852122693):0.07839661696052571682):0.02757149589981330168):0.04009132800256232088,(cucsa.Cucsa.192080.1:0.52846814246868756282,((solly.Solyc03g123750.2.1:0.34859158644170928909,vitvi.GSVIVT01016653001:0.27733777834049611055):0.05939541810414403905,(arath.AT3G14360.1:0.62442364743998690635,prupe.3G029900.1:0.21567624995627815432):0.06454258733941614645):0.03197514723437856754):0.04009132800256232088);
