# Supplementary material for: Cercis: A Non-polyploid Genomic Relic Within the Generally Polyploid Legume Family
Source: Front Plant Sci. 2019 Apr 11;10:345. doi: 10.3389/fpls.2019.00345 (PMC6499179; doi:10.3389/fpls.2019.00345)
Supplement: DATA SHEET S3 — SD03_70_trees_combined Phylogenetic trees, calculated using RAxML, and rooted by the nearest non-legume outgroup species. [file Data_Sheet_3.zip › SD03_70_trees_combined/L_SNGWSH]

((chafa.Chafa3554S21505:0.29156545830043678613,(((cerca.Cerca37S22989:0.02282840057396114813,bauto.87706:0.06919888821487991948):0.07044973398275689025,(mimpu.Mimpu6196S26202:0.04006042932903704917,mimpu.Mimpu6189S26182:0.04651980783295611016):0.30335192869255467318):0.02488310939045360742,((((aradu.Aradu.FGI7L:0.03545448936320232808,araip.Araip.5GR5A:0.00000100000050002909):0.12402110884339237473,nissc.Nissc8678S31743:0.07053527875430004590):0.05057507227991746984,lupan.Lup000066.1:0.23037291011601926383):0.00617619679597263428,((lotja.Lj1g3v4027090.2:0.16948814167514356099,((medtr.Medtr7g087480.1:0.16523935012707888226,tripr.Tp57577_TGAC_v2_gene23653:0.13836083047783420685):0.04957165947373651238,cicar.Ca_08161:0.11948357835148760986):0.05879540366801708912):0.02807654456800376050,(glyma.Glyma.19G121200.1:0.18114778659224409219,(phavu.Phvul.001G101700.1:0.05688490755327992032,vigun.Vigun01g097200.1:0.06077195621936672121):0.12993548775191468558):0.21164614631742892370):0.06074757253108237220):0.05807114012539266179):0.04551912662861593017):0.04204215990547501697,(prupe.1G058500.1:0.22828872165342570244,vitvi.GSVIVT01029897001:0.25932726200028055619):0.04204215990547501697);
