# Supplementary material for: Cercis: A Non-polyploid Genomic Relic Within the Generally Polyploid Legume Family
Source: Front Plant Sci. 2019 Apr 11;10:345. doi: 10.3389/fpls.2019.00345 (PMC6499179; doi:10.3389/fpls.2019.00345)
Supplement: DATA SHEET S3 — SD03_70_trees_combined Phylogenetic trees, calculated using RAxML, and rooted by the nearest non-legume outgroup species. [file Data_Sheet_3.zip › SD03_70_trees_combined/L_DCJZFY]

((((((lotja.Lj0g3v0359769.2:0.10075509482433227249,(cicar.Ca_18190:0.10059641718625790541,(tripr.Tp57577_TGAC_v2_gene5984:0.08793738970397575738,medtr.Medtr4g134780.1:0.05609394260539526944):0.06800887814848728674):0.10001204812660410837):0.01548881846011045116,(((glyma.Glyma.17G001300.1:0.05226062986957007162,glyma.Glyma.07G273600.1:0.03276021987958227522):0.02067348092572342949,(vigun.Vigun03g450200.1:0.02873793521964410069,phavu.Phvul.003G075100.1:0.04484195210853468561):0.05915794086082377251):0.08092794244981897644,lupan.Lup026441.1:0.07691851570732938237):0.01729176061565909292):0.02077861098614302779,(((aradu.Aradu.019PN:0.00825744521374225868,araip.Araip.AB0RD:0.00900716950272397419):0.18259654668855221371,(aradu.Aradu.76YTI:0.00211854132066080243,araip.Araip.NG9G9:0.00000104733278176111):0.03199479178970440069):0.07490811300084995739,nissc.Nissc5055S24731:0.09362923506232564974):0.02151165328735445484):0.04657753331873309283,(bauto.26642:0.02498712942180776608,cerca.Cerca38S23204:0.03887240889533276345):0.01313328691629202238):0.00697314432942044808,(mimpu.Mimpu7200S27073:0.11360830056910123376,chafa.Chafa93930S28298:0.02615022500206172842):0.03580893364510118887):0.02151316715239779201,((vitvi.GSVIVT01023233001:0.12529828102147569369,(arath.AT1G57770.1:0.19911164338126255413,solly.Solyc05g010180.2.1:0.13573000865540560400):0.04466294617200484984):0.01465494462126469034,(prupe.1G581000.1:0.11439548443957456292,cucsa.Cucsa.114170.1:0.14547251228028665326):0.01275633133361466116):0.02151316715239779201);
