# Supplementary material for: Cercis: A Non-polyploid Genomic Relic Within the Generally Polyploid Legume Family
Source: Front Plant Sci. 2019 Apr 11;10:345. doi: 10.3389/fpls.2019.00345 (PMC6499179; doi:10.3389/fpls.2019.00345)
Supplement: DATA SHEET S3 — SD03_70_trees_combined Phylogenetic trees, calculated using RAxML, and rooted by the nearest non-legume outgroup species. [file Data_Sheet_3.zip › SD03_70_trees_combined/L_Q7QPKN]

((((cerca.Cerca8S11283:0.00354790081921154939,cerca.Cerca181S06447:0.03389239288350633789):0.00019217139268958206,cerca.Cerca181S01267:0.01366099038336085827):0.13575898903228963976,((((lotja.Lj2g3v1828900.1:0.14978054161305764946,(cicar.Ca_02113:0.08120358036239498645,(tripr.Tp57577_TGAC_v2_gene11368:0.07054641054434836189,medtr.Medtr5g018370.1:0.07634496044705017803):0.04835148477614147067):0.08735926169304905620):0.01748477916719729311,((vigun.Vigun02g139800.1:0.04564759613394305665,phavu.Phvul.002G022400.1:0.05928481149280248608):0.04452023250648747682,(glyma.Glyma.01G181400.1:0.07638475768649245767,glyma.Glyma.11G059600.1:0.03926845393699670422):0.01602347648061436258):0.07051519504100055291):0.02829290618402497542,((araip.Araip.GVS5J:0.16717411619768868247,nissc.Nissc4184S08762:0.16316920878221929936):0.03900302986662797927,lupan.Lup001027.1:0.15127029742268144341):0.00802242105722902367):0.06544364900611830682,chafa.Chafa2145S08002:0.23128707952746757615):0.02593135842946883360):0.10560015716080065062,((cucsa.Cucsa.366790.1:0.54333224341550279135,prupe.7G142000.1:0.20929578015851887929):0.05504783292625892166,(arath.AT3G50420.1:0.64871793861674786896,solly.Solyc02g090240.2.1:0.55178312670180995614):0.06891345812317604957):0.10560015716080065062);
