# Supplementary material for: Cercis: A Non-polyploid Genomic Relic Within the Generally Polyploid Legume Family
Source: Front Plant Sci. 2019 Apr 11;10:345. doi: 10.3389/fpls.2019.00345 (PMC6499179; doi:10.3389/fpls.2019.00345)
Supplement: DATA SHEET S3 — SD03_70_trees_combined Phylogenetic trees, calculated using RAxML, and rooted by the nearest non-legume outgroup species. [file Data_Sheet_3.zip › SD03_70_trees_combined/L_1QT6QG]

((((vitvi.GSVIVT01008595001:0.26017173598871118356,(arath.AT5G50790.1:0.56001629291657728515,solly.Solyc03g097560.2.1:0.38418058051473491510):0.07939118305303277667):0.04826212522544812145,(((((chafa.Chafa10209S13530:0.14290953434099759600,mimpu.Mimpu8568S27972:0.15310436419731199287):0.07340952638540911013,(chafa.Chafa984S30959:0.49167983933648540251,mimpu.Mimpu7939S27646:0.17700040730323968186):0.10582394655926949389):0.07646144046815651907,(bauto.86433:0.12994196282929357245,bauto.17868:0.12327774776707250970):0.03938247475140234377):0.01738464795503901969,(lupan.Lup000253.1:0.22102310624892407276,((((glyma.Glyma.06G167000.1:0.02330188410804296881,glyma.Glyma.04G198400.1:0.04575158942050060185):0.07048230979229672122,((phavu.Phvul.009G162800.1:0.07365480258975143357,vigun.Vigun09g103300.1:0.05900189727368192194):0.19271448051985826111,(glyma.Glyma.06G166900.1:0.04945828993619071079,glyma.Glyma.04G198500.1:0.03236924108288779384):0.00651758578687156292):0.03426129910083525881):0.02041895213741929879,((vigun.Vigun09g103400.1:0.01752310578785162137,vigun.Vigun03g155800.1:0.01575085468815451070):0.02569408861205743980,phavu.Phvul.009G162700.1:0.01902285981775646978):0.03417953210641853923):0.07440002805170628508,(((((aradu.Aradu.R8LYK:0.47637843000462032350,((aradu.Aradu.4S8PR:1.66874866170460878223,araip.Araip.AI6C6:0.11480322363935656360):0.01337094506590056839,aradu.Aradu.UZC91:0.00000100000050002909):0.00000100000050002909):0.05896459887060521293,((lupan.Lup006468.1:0.02658367964210069448,(lupan.Lup031415.2:0.07012336098894947356,lupan.Lup027500.1:0.01930219419117007104):0.00000100000050002909):0.09727228998926867876,nissc.Nissc3327S21787:0.08269671261466060574):0.01497592256118120482):0.06055155411576415569,((lotja.Lj0g3v0168879.1:0.08511822671760541081,(cicar.Ca_05699:0.05244367654000746393,((tripr.Tp57577_TGAC_v2_gene35594:0.02184223853482008745,tripr.Tp57577_TGAC_v2_gene12736:0.07148239896743290023):0.04414078228586396091,medtr.Medtr8g096320.1:0.04672979135339129508):0.03996035015210742947):0.06663811759538389168):0.04866679316532952077,((phavu.Phvul.002G283900.1:0.03066028204239012317,vigun.Vigun03g050200.1:0.02358880129907645756):0.02641322852426001080,(glyma.Glyma.08G010000.1:0.02382880336029508106,glyma.Glyma.05G202700.1:0.01919720158607207336):0.01290415905246191687):0.05219692360416967880):0.06254345047317394490):0.08892809118510935917,(medtr.Medtr3g098930.1:0.42466466762496463128,tripr.Tp57577_TGAC_v2_gene35257:0.13860654577886577510):0.12213648056961917687):0.03070875243179223626,(lotja.Lj3g3v3199790.1:0.21000913834634160615,(nissc.Nissc8731S31834:0.19033167183175872528,(aradu.Aradu.XS7EJ:0.00000100000050002909,(aradu.Aradu.JR6CM:0.18419585944634600527,araip.Araip.NW3CH:0.26936235018785170681):0.01053243129184714376):0.21925854842529057809):0.09840710993998261213):0.03896791645556469535):0.01710171007609257582):0.01695798222114743709):0.03583585396486822089):0.18346193521546991234,cucsa.Cucsa.157120.1:0.34210272136326713710):0.03981731924588211707):0.13639492327528768278,chafa.Chafa7813S26911:1.76320597597480577257):0.09565747494892727631,prupe.5G146500.1:0.09565747494892727631);
