# Supplementary material for: Cercis: A Non-polyploid Genomic Relic Within the Generally Polyploid Legume Family
Source: Front Plant Sci. 2019 Apr 11;10:345. doi: 10.3389/fpls.2019.00345 (PMC6499179; doi:10.3389/fpls.2019.00345)
Supplement: DATA SHEET S3 — SD03_70_trees_combined Phylogenetic trees, calculated using RAxML, and rooted by the nearest non-legume outgroup species. [file Data_Sheet_3.zip › SD03_70_trees_combined/L_271V4Q]

((((((nissc.Nissc300S20880:0.03770571718849424769,(aradu.Aradu.BG1SG:0.00181719798506621024,araip.Araip.A7YPK:0.00540983131641198205):0.05621679090946906515):0.02368403614500924279,(lupan.Lup026129.1:0.03340624266649852570,lupan.Lup013434.1:0.05973617375380285005):0.05312294342895833299):0.00818925370527075029,(lotja.Lj0g3v0139899.1:0.07793211735707368526,(((phavu.Phvul.003G145400.1:0.04177343011284784247,vigun.Vigun03g383400.1:0.04181787232652987851):0.04224306649516463424,(glyma.Glyma.17G063000.1:0.02194290391711604601,glyma.Glyma.13G096500.1:0.01603458028783247974):0.01001321714040441686):0.04781769141405863704,(cicar.Ca_03242:0.03173006943733489710,(tripr.Tp57577_TGAC_v2_gene5394:0.03262095456100407714,medtr.Medtr4g128020.1:0.04694281264653762942):0.03259911536511802405):0.03365756628587812660):0.00760084955337810616):0.01880047698414670163):0.04673198205721949133,(((chafa.Chafa4943S23520:0.10021071701431362444,mimpu.Mimpu144924S16493:0.20637741939158146809):0.05624811478019540317,(bauto.15711:0.04744114992347480547,(bauto.15712:0.04610345805760506649,cerca.Cerca1S17400:0.03733068744675260842):0.00147095532699835583):0.05208946332817404601):0.01432287956116882165,chafa.Chafa2738S20024:0.10229692669056641985):0.01277573845502644190):0.02739106049305435261,(((arath.AT4G24520.1:0.27143082131137080681,solly.Solyc04g076380.2.1:0.10834762474991196934):0.04908197246724217699,(((((bauto.7041:0.05642384756823613096,(cerca.Cerca78S29508:0.02484400648788605628,((bauto.7043:0.00000104733278176111,bauto.7040:0.00000104733278176111):0.01366537503045319943,bauto.7042:0.02479144050558977977):0.04353937283317956680):0.01270455334869066526):0.02594492124608171330,(lotja.Lj1g3v1548790.1:0.09278932252337519782,(((aradu.Aradu.QCS3A:0.00086116959352886989,araip.Araip.8NU0U:0.02426490633944254974):0.05337368873109334111,nissc.Nissc524372S03145:0.04911082342130476674):0.03050695068333382845,((cicar.Ca_01480:0.03729984168112208259,(tripr.Tp57577_TGAC_v2_gene6360:0.03464508627893673337,medtr.Medtr3g100160.1:0.03225759737672940358):0.01058344884388121715):0.03737726311174130456,(((vigun.Vigun09g181500.1:0.04254799830848261799,phavu.Phvul.009G036200.1:0.04388358250886961048):0.02441257619808635815,(glyma.Glyma.06G097200.1:0.02643656007003578404,glyma.Glyma.04G095500.1:0.02026802098743788264):0.01646669402640586755):0.03292092527084759107,(lupan.Lup028461.1:0.06189924697412498011,lupan.Lup012604.1:0.04356479068494684831):0.04108984112388400917):0.00531783321013412115):0.00339364461058638302):0.00862900493840045718):0.01294911077929988830):0.00929442873838858853,(lupan.Lup017730.1:0.09280734769795080663,((phavu.Phvul.008G182200.1:0.02984007513371048428,vigun.Vigun08g109000.1:0.02600687736167950348):0.04545800787324388859,(glyma.Glyma.14G182100.1:0.03030973158333531356,glyma.Glyma.02G214700.1:0.08594471320924933211):0.00887784425103701515):0.02837078126082173690):0.02506666690362210209):0.00889218177646603630,(chafa.Chafa3253S09081:0.06801147956495308400,mimpu.Mimpu144729S16053:0.12225168017855503333):0.01634552870772422797):0.04895237472366627957,vitvi.GSVIVT01009185001:0.14456304002253958507):0.01767920500948583912):0.26446554312713171919,cucsa.Cucsa.089340.1:0.10976556287675591495):0.03444795446097091707):0.05482593241204525986,prupe.1G085400.1:0.05482593241204525986);
