# Supplementary material for: Cercis: A Non-polyploid Genomic Relic Within the Generally Polyploid Legume Family
Source: Front Plant Sci. 2019 Apr 11;10:345. doi: 10.3389/fpls.2019.00345 (PMC6499179; doi:10.3389/fpls.2019.00345)
Supplement: DATA SHEET S3 — SD03_70_trees_combined Phylogenetic trees, calculated using RAxML, and rooted by the nearest non-legume outgroup species. [file Data_Sheet_3.zip › SD03_70_trees_combined/L_K3RBD2]

((mimpu.Mimpu144741S16122:0.25764103997094905951,((((nissc.Nissc524351S25885:0.20252310031254738831,(nissc.Nissc12S13908:0.01400931028161053575,(nissc.Nissc13S14583:0.00000104733278176111,nissc.Nissc898S32090:0.00367062039544378176):0.01838714033043705245):0.03233530175451795191):0.00748603129920204485,(aradu.Aradu.JL35E:0.00000104733278176111,araip.Araip.14MYM:0.03526575837934442514):0.10213565906701597974):0.03594711749695489456,((((glyma.Glyma.08G111900.1:0.01622653693110866907,glyma.Glyma.05G154100.1:0.02185042343122741912):0.02432374464107523240,(phavu.Phvul.003G290900.1:0.09691971263334964171,vigun.Vigun11g058600.1:0.08729787855693439680):0.02770859442388332386):0.05009929029297669617,(lotja.Lj4g3v2603770.1:0.07446981012245204590,(cicar.Ca_08553:0.12133375440882324114,(medtr.Medtr8g085350.1:0.04202770989676018337,tripr.Tp57577_TGAC_v2_gene11944:0.04664776368976851495):0.01877055877008382972):0.04281819460979004871):0.00709597696491398242):0.01572696575250164680,(lupan.Lup014040.1:0.11951465465762235729,lupan.Lup014814.1:0.07560284090311480965):0.05193508242145532250):0.01203590385105510023):0.05541447419827705279,(bauto.93720:0.06400460990351120039,(cerca.Cerca113S12647:0.02089583868364779801,cerca.Cerca807S29900:0.03124558313692623462):0.00576777629370633753):0.08083394701099072543):0.03983702587068648632):0.07631738458577944084,(prupe.1G010300.1:0.16319511268007586002,((solly.Solyc09g092030.2.1:0.34552631196538641234,vitvi.GSVIVT01020907001:0.17867746999119296647):0.04900252339617468256,(arath.AT2G32760.1:0.40556479283873375641,cucsa.Cucsa.193980.1:0.18399125184037079528):0.03530183245594307323):0.02348698253723881593):0.07631738458577944084);
