# Supplementary material for: Cercis: A Non-polyploid Genomic Relic Within the Generally Polyploid Legume Family
Source: Front Plant Sci. 2019 Apr 11;10:345. doi: 10.3389/fpls.2019.00345 (PMC6499179; doi:10.3389/fpls.2019.00345)
Supplement: DATA SHEET S3 — SD03_70_trees_combined Phylogenetic trees, calculated using RAxML, and rooted by the nearest non-legume outgroup species. [file Data_Sheet_3.zip › SD03_70_trees_combined/L_LZN71Y]

((((cerca.Cerca58S27141:0.02622282176142286952,(bauto.370:0.01099983341019376143,(bauto.366:0.01391217610640759980,bauto.369:0.00000104733278176111):0.03129134902933686235):0.02323248861209534916):0.05436936045121237154,((((araip.Araip.K8DPE:0.00156471916937203008,aradu.Aradu.4E354:0.01180178694588778464):0.08629835944705246953,nissc.Nissc337S21977:0.04783805042985241063):0.03693223964305939605,(((vigun.Vigun09g262500.1:0.04588489757792262730,phavu.Phvul.009G007200.1:0.03885571459384156573):0.03772277822302516626,(glyma.Glyma.04G015300.1:0.03465384054362086186,glyma.Glyma.06G015400.1:0.02539718295851889698):0.02661897005486699164):0.05609178080189329563,(((medtr.Medtr3g115980.1:0.05451794855770436543,tripr.Tp57577_TGAC_v2_gene38095:0.04598875744442170593):0.02814520734872142521,cicar.Ca_04809:0.04878041228448654065):0.03067900646336926482,lotja.Lj1g3v3391180.1:0.08654496753190447922):0.02118452611656333751):0.01900496514563253247):0.00822614349241821384,lupan.Lup005100.1:0.10748198021242015565):0.02880852869527686724):0.02610025805918533837,chafa.Chafa3356S21119:0.14231409996077257207):0.02137981720571134961,(((arath.AT1G76400.1:0.33931684455864524752,solly.Solyc04g082670.2.1:0.26651759970738808647):0.03945500880716237141,vitvi.GSVIVT01013410001:0.13141410159721014783):0.02857295237028524559,(cucsa.Cucsa.077420.1:0.21596444851235827023,prupe.5G006900.1:0.13125207717131179286):0.01801849132733182243):0.02137981720571134961);
