# Supplementary material for: Cercis: A Non-polyploid Genomic Relic Within the Generally Polyploid Legume Family
Source: Front Plant Sci. 2019 Apr 11;10:345. doi: 10.3389/fpls.2019.00345 (PMC6499179; doi:10.3389/fpls.2019.00345)
Supplement: DATA SHEET S3 — SD03_70_trees_combined Phylogenetic trees, calculated using RAxML, and rooted by the nearest non-legume outgroup species. [file Data_Sheet_3.zip › SD03_70_trees_combined/L_6GLPSX]

((arath.AT3G22750.1:0.24694245196781242080,((mimpu.Mimpu10343S05132:0.25036014488155783342,(cucsa.Cucsa.249630.1:0.22143973513837267308,(vitvi.GSVIVT01001193001:0.09894805347107946125,(solly.Solyc03g121780.1.1:2.38068229866552627527,cerca.Cerca142S14425:0.17792774792809082363):0.20021394680474866035):0.04791808792839188230):0.10015859905187286805):0.01734247431583374119,(((chafa.Chafa1955S17769:0.12505593783031740407,mimpu.Mimpu145075S16692:0.15975316872700873194):0.04991817084951014061,chafa.Chafa601S03621:0.13420573698628354697):0.02692977919327591008,((cerca.Cerca82S30095:0.10958412961369624894,bauto.24299:0.08567744027073075086):0.09825138226988307244,((((lotja.Lj5g3v2045590.1:0.24894932527557631086,(medtr.Medtr1g103270.1:0.14749316386892780129,(cicar.Ca_04567:0.04278053361040068392,tripr.Tp57577_TGAC_v2_gene26123:0.13464175738711031682):0.01231654068499855696):0.06246642913106546097):0.01821839117294612315,((phavu.Phvul.007G060400.1:0.07479842619679244464,vigun.Vigun07g236700.1:0.26536289818531266782):0.12557460167917602889,glyma.Glyma.20G149000.1:0.08468947830522743914):0.20954632903039435710):0.02897244854005098097,((araip.Araip.0Y9HM:0.01448282946709192678,aradu.Aradu.2E3F6:0.00470480161134215983):0.14692691279028841089,nissc.Nissc6317S03991:0.13676571075046822790):0.04640022519419934044):0.09509712274313553149,((lotja.Lj1g3v0114180.1:0.11227498418582436412,(lupan.Lup017954.1:0.13446363259579133254,((cicar.Ca_11858:0.02919389797306624901,(tripr.Tp57577_TGAC_v2_gene37876:0.05322282128609114732,medtr.Medtr5g006560.3:0.06350176198827861551):0.01756280238046874220):0.03926878741608125917,((aradu.Aradu.KR9ZZ:0.01995444119626448021,araip.Araip.ED8NP:0.00303275647508745999):0.14277569575106391353,((glyma.Glyma.11G007100.1:0.01220465259571699469,glyma.Glyma.01G236100.1:0.00317272085226386752):0.03297188648206247907,(vigun.Vigun02g193000.1:0.05030214911115007265,phavu.Phvul.002G043600.1:0.03369902079731348921):0.04091951877247106822):0.01061015884294669309):0.02234523219182038209):0.01240475905560541395):0.00000104733278176111):0.01100577280178476405,nissc.Nissc1614S15613:0.06973015339490416797):0.02739680664204380278):0.01477220597891602469):0.02241011188518143502):0.04751343210513332693):0.04536415922370924669):0.09045837631630068709,prupe.1G019000.1:0.09045837631630068709);
