# Supplementary material for: Cercis: A Non-polyploid Genomic Relic Within the Generally Polyploid Legume Family
Source: Front Plant Sci. 2019 Apr 11;10:345. doi: 10.3389/fpls.2019.00345 (PMC6499179; doi:10.3389/fpls.2019.00345)
Supplement: DATA SHEET S3 — SD03_70_trees_combined Phylogenetic trees, calculated using RAxML, and rooted by the nearest non-legume outgroup species. [file Data_Sheet_3.zip › SD03_70_trees_combined/L_9V4Q10]

(((cerca.Cerca327S21609:0.06790984960237664292,(((lupan.Lup011223.1:0.02527280859414435948,(lupan.Lup005519.1:0.07022067258469641415,lupan.Lup030522.1:0.04655915381675695269):0.00087431080642820849):0.02716303729057109942,((cicar.Ca_17805:0.08159568621371067476,(medtr.Medtr8g028015.1:0.02109178609962972240,(tripr.Tp57577_TGAC_v2_gene1118:0.00422378550444447998,tripr.Tp57577_TGAC_v2_gene36097:0.00000100000050002909):0.02120958107927405079):0.01573695627053284252):0.01070710026356234620,((glyma.Glyma.16G027500.1:0.00000100000050002909,glyma.Glyma.07G058600.1:0.02539764944149587589):0.00000100000050002909,(((nissc.Nissc5851S29158:0.04986654460651161747,(aradu.Aradu.F0ATM:0.01902789102142533537,araip.Araip.D4X5C:0.00000100000050002909):0.19891390190702326612):0.03791777461324349202,lotja.Lj3g3v2402900.1:0.03561993514426479990):0.01458956184048916353,(vigun.Vigun10g142600.1:0.01265408837842399437,phavu.Phvul.010G110800.1:0.01297643521639427373):0.01121033430425692756):0.01173530138391457728):0.01895936852926526778):0.01760201883378127025):0.02942627419578190684,(chafa.Chafa8198S27222:0.03760376614626009112,chafa.Chafa376S02699:0.11079790621687533869):0.01714113399488140232):0.00784012759741137960):0.01019254274526022915,(glyma.Glyma.06G001300.1:0.05827583096969145282,glyma.Glyma.04G001800.1:0.03256790664597263713):0.17866672264159796923):0.02465195377611878805,(solly.Solyc06g007660.1.1:0.19105794367176237580,((prupe.4G087200.1:0.64257746072484922539,(arath.AT5G12230.1:0.22536507129288479989,cucsa.Cucsa.388280.1:0.09502145101258807625):0.03801539403828027575):0.00000100000050002909,vitvi.GSVIVT01001920001:0.13811932445491598154):0.02326661745131429829):0.02465195377611878805);
