# Supplementary material for: Cercis: A Non-polyploid Genomic Relic Within the Generally Polyploid Legume Family
Source: Front Plant Sci. 2019 Apr 11;10:345. doi: 10.3389/fpls.2019.00345 (PMC6499179; doi:10.3389/fpls.2019.00345)
Supplement: DATA SHEET S3 — SD03_70_trees_combined Phylogenetic trees, calculated using RAxML, and rooted by the nearest non-legume outgroup species. [file Data_Sheet_3.zip › SD03_70_trees_combined/L_7FTRDJ]

(((((bauto.26130:0.05777157227154165742,cerca.Cerca33S22139:0.04404546462067504553):0.10909218571239166773,(chafa.Chafa123S06482:0.26462066300725145540,mimpu.Mimpu8966S28282:0.27516214879613326572):0.07538482043857452908):0.03008113763835620208,(mimpu.Mimpu6964S26974:0.25689000137356804432,chafa.Chafa1574S16266:0.13179749514448110825):0.06544945713068721360):0.02994905869784327337,((((aradu.Aradu.K087N:0.01350689800861012285,araip.Araip.78HJ7:0.01489177827908862335):0.16997615350021183511,nissc.Nissc16689S16040:0.23788012106938294377):0.02128894508635450697,((((tripr.Tp57577_TGAC_v2_gene25651:0.06836786458401659938,medtr.Medtr1g052470.1:0.12984140236834151860):0.03701064548548929634,cicar.Ca_14223:0.13203260448135242799):0.12899820456800137336,lotja.Lj0g3v0131909.1:0.26531664893032774755):0.03572005049487129297,((vigun.Vigun07g028700.1:0.04984722253408594567,phavu.Phvul.007G257100.1:0.05034293008459192476):0.07539908868315424451,(glyma.Glyma.02G175700.1:0.03616770567152731430,glyma.Glyma.10G093100.1:0.05826351142388396659):0.02973550258789628420):0.07851126961015793271):0.02045491760128432743):0.07612988441919645022,(((glyma.Glyma.19G144200.1:0.05852039848564992430,glyma.Glyma.03G141700.1:0.06076889804030478903):0.05962824653299073768,(phavu.Phvul.001G138600.1:0.02574709349141936221,vigun.Vigun01g121000.1:0.04294763441681759969):0.09316889904891231811):0.14267617607690602499,lupan.Lup006882.1:0.22064904590833703257):0.11292819436538831246):0.03261123219607823392):0.06019672340454479409,((arath.AT2G42280.1:0.64295680748092343126,((solly.Solyc10g079050.1.1:0.61522151063308250230,vitvi.GSVIVT01033356001:0.21371503876190386939):0.07092218313934207929,prupe.7G071500.1:0.94834245514135961930):0.02884012020472391177):0.04296978395693931002,cucsa.Cucsa.242910.1:0.80040970420180956868):0.06019672340454479409);
