# Supplementary material for: Cercis: A Non-polyploid Genomic Relic Within the Generally Polyploid Legume Family
Source: Front Plant Sci. 2019 Apr 11;10:345. doi: 10.3389/fpls.2019.00345 (PMC6499179; doi:10.3389/fpls.2019.00345)
Supplement: DATA SHEET S3 — SD03_70_trees_combined Phylogenetic trees, calculated using RAxML, and rooted by the nearest non-legume outgroup species. [file Data_Sheet_3.zip › SD03_70_trees_combined/L_PPBJWX]

((((((lotja.Lj4g3v2080390.1:0.04054430320012169381,(aradu.Aradu.52JCC:0.02323102129169913807,araip.Araip.RQ0DI:0.00291066771779654055):0.06356386249172954472):0.01306306489195881333,nissc.Nissc2298S01341:0.04722828895697061408):0.01830229672522828976,(((cicar.Ca_03264:0.02848163792682922163,medtr.Medtr4g128640.1:0.05220357589232790807):0.04636515763456745126,((glyma.Glyma.17G065600.1:0.01409792825959247514,glyma.Glyma.13G094600.1:0.03474164949130738311):0.01337863583775071759,(phavu.Phvul.003G148000.1:0.02099910406751147665,vigun.Vigun03g380600.1:0.04567000514603054839):0.04704870288453301408):0.02922818392045055044):0.01717631265832650356,lupan.Lup026147.1:0.06245915218349954584):0.00505204989453107104):0.04726019905807673366,(bauto.25319:0.04158552675078110855,cerca.Cerca1S17478:0.02526463052729803482):0.04318588623894849265):0.01163790689033984867,(mimpu.Mimpu4802S24668:0.09653491018921758759,chafa.Chafa5417S24107:0.09444954566443963806):0.03133429899417570358):0.02807648103658558214,((prupe.1G089400.1:0.13035228987319735783,cucsa.Cucsa.089710.1:0.17767873631300054593):0.01456185666342441759,((solly.Solyc07g006780.2.1:0.17884037448859949060,arath.AT4G30310.2:0.15055526712389416533):0.04190625545748632302,vitvi.GSVIVT01029150001:0.12452216815244221415):0.02609779913571819848):0.02807648103658558214);
