# Supplementary material for: Cercis: A Non-polyploid Genomic Relic Within the Generally Polyploid Legume Family
Source: Front Plant Sci. 2019 Apr 11;10:345. doi: 10.3389/fpls.2019.00345 (PMC6499179; doi:10.3389/fpls.2019.00345)
Supplement: DATA SHEET S3 — SD03_70_trees_combined Phylogenetic trees, calculated using RAxML, and rooted by the nearest non-legume outgroup species. [file Data_Sheet_3.zip › SD03_70_trees_combined/L_3T5NTL]

((((mimpu.Mimpu7265S27137:0.01980630217321949216,mimpu.Mimpu23157S20279:0.12621106538669873975):0.11184794970106737289,((lupan.Lup032604.1:0.09289087447811013309,lupan.Lup018815.1:0.10984870307673545720):0.05011577366845842291,((aradu.Aradu.X1PX9:0.00592825655360538183,araip.Araip.0GM4I:0.01066812573120310206):0.12462859054906878786,(nissc.Nissc14772S05781:0.06875730991146106197,((lotja.Lj2g3v2426070.1:0.15555673201733288824,(cicar.Ca_15657:0.11844373121593076981,(tripr.Tp57577_TGAC_v2_gene18312:0.04700320213072444603,medtr.Medtr5g075390.1:0.09005819480235366381):0.10324695464957754643):0.03729460428431131958):0.02671327415283960768,((phavu.Phvul.008G247800.1:0.05874534113502583033,vigun.Vigun08g134900.1:0.04257785457330815621):0.06049987261526133114,(glyma.Glyma.02G236200.1:0.05180480206588498893,glyma.Glyma.14G204100.1:0.03913607606595329719):0.01544874310393432905):0.04009320998967343813):0.02637818082116574758):0.04230201826825660816):0.00869315493088036045):0.05009240006655123201):0.02786911975122849036,((chafa.Chafa16608S16769:0.07420338700269454857,(cerca.Cerca30S21101:0.03856638504553325936,(bauto.24159:0.00000104733278176111,bauto.24158:0.00000104733278176111):0.16144267385602739662):0.04664831441920092719):0.02461383707059533119,(((lupan.Lup019477.1:0.09424505260713103572,lupan.Lup001451.1:0.13566235877348628569):0.11082013992737752006,((((glyma.Glyma.11G186700.1:0.03182052232474227860,glyma.Glyma.18G052500.1:0.02939069214366536384):0.04389665899705019053,(phavu.Phvul.006G078500.1:0.03107597584072695207,vigun.Vigun06g087200.1:0.06339827137076955998):0.03531599419108481103):0.07001583059437517520,((medtr.Medtr3g467120.1:0.09946722427275772604,tripr.Tp57577_TGAC_v2_gene28802:0.09258433059138161669):0.04848383786608229801,cicar.Ca_08929:0.02991151368240456063):0.08462202582462327594):0.03500913909585563061,lotja.Lj6g3v0326230.1:0.12839557430071490973):0.02941822461650318160):0.02337878898138974829,((araip.Araip.713R1:0.01237011677015480322,aradu.Aradu.VA5ME:0.00000104733278176111):0.19952004370738887773,nissc.Nissc3856S22660:0.12209348473281714242):0.03719793456111303992):0.06635962519297884665):0.01970930278538658015):0.02932962259190858775,(cucsa.Cucsa.118900.1:0.30489284099692304242,((arath.AT1G06850.1:0.91492415579925623348,vitvi.GSVIVT01024562001:0.15087517428099805894):0.10901815487874261246,(solly.Solyc06g048630.2.1:0.42005134676102612312,prupe.2G263700.1:0.38968653182984508421):0.32072177434033233290):0.07346966358174203404):0.02932962259190858775);
