# Supplementary material for: Cercis: A Non-polyploid Genomic Relic Within the Generally Polyploid Legume Family
Source: Front Plant Sci. 2019 Apr 11;10:345. doi: 10.3389/fpls.2019.00345 (PMC6499179; doi:10.3389/fpls.2019.00345)
Supplement: DATA SHEET S3 — SD03_70_trees_combined Phylogenetic trees, calculated using RAxML, and rooted by the nearest non-legume outgroup species. [file Data_Sheet_3.zip › SD03_70_trees_combined/L_TWXMLB]

((((arath.AT1G67520.1:0.72704793172316384275,solly.Solyc12g006840.1.1:0.59366461347713861407):0.07528089057076511881,(((bauto.6856:0.15983606544803846683,(bauto.6855:0.00000104733278176111,bauto.6858:0.00616921204242360313):0.00469924912395597565):0.04284978326718737185,bauto.6857:0.03064874524989941174):0.46139869480279926961,(bauto.21184:0.32492731462181195790,(cerca.Cerca236S18788:0.00643528178996953786,(cerca.Cerca288S20275:0.03564452471244044379,(cerca.Cerca236S01883:0.10069572504634605181,cerca.Cerca288S07729:0.02962651399426339052):0.00300727318085431891):0.02154546886767099573):0.22547283919244051620):0.12198750714467661294):0.19772212651297399466):0.04654283734409649792,((((cerca.Cerca47S25299:0.33386894235974146072,(chafa.Chafa95236S05082:0.07685720850175371821,chafa.Chafa7056S26016:0.12468984904124204294):0.40882458696794887754):0.08031957525844696244,(vigun.Vigun05g285600.1:0.33999978790460988476,lotja.Lj3g3v0211990.1:0.24287411764907682055):0.14006454457006151104):0.16982935259863193855,((glyma.Glyma.11G219800.1:0.05108293737545165081,(phavu.Phvul.001G233100.1:0.09170523107308518884,(vigun.Vigun01g218000.1:0.02865072779732683039,vigun.Vigun01g218100.1:0.04007863010593547270):0.06186055316231870577):0.07057402999218009843):0.17818976878816994436,(((nissc.Nissc426S23449:0.02904939841970666584,(nissc.Nissc17008S16204:0.04463144420015709851,((nissc.Nissc12627S13702:0.00556194747902214251,(nissc.Nissc154S15278:0.04827423065377010186,nissc.Nissc154S15279:0.02485523559934938939):0.00000104733278176111):0.00280657357148690004,(nissc.Nissc154S15271:0.01758972955121610587,nissc.Nissc747S30569:0.06078263862892421820):0.03888607988608146909):0.01039766420342549090):0.01108391596330555832):0.16267094541201912450,nissc.Nissc12627S13701:0.14765827673829634570):0.14321969634546100059,((phavu.Phvul.001G233000.1:0.06836629986675853143,vigun.Vigun01g217900.1:0.07704479823897847357):0.16277004521928056802,glyma.Glyma.18G037600.1:0.16424975158597046598):0.11069011338235230923):0.04221401427193435807):0.28757221267492782957):0.09302157808885962165,(vitvi.GSVIVT01017096001:0.57174973669549322697,cucsa.Cucsa.004690.1:0.60383951032209204346):0.21189726493258503881):0.04032706696231544430):0.20138588880583174756,prupe.3G070000.1:0.20138588880583174756);
