# Supplementary material for: Cercis: A Non-polyploid Genomic Relic Within the Generally Polyploid Legume Family
Source: Front Plant Sci. 2019 Apr 11;10:345. doi: 10.3389/fpls.2019.00345 (PMC6499179; doi:10.3389/fpls.2019.00345)
Supplement: DATA SHEET S3 — SD03_70_trees_combined Phylogenetic trees, calculated using RAxML, and rooted by the nearest non-legume outgroup species. [file Data_Sheet_3.zip › SD03_70_trees_combined/L_4MMQW1]

((cucsa.Cucsa.056220.1:0.35235175312970079542,((vitvi.GSVIVT01015175001:0.11068818831939748748,((bauto.89763:0.01354003482250933955,(mimpu.Mimpu144654S00942:0.17993940602293415076,chafa.Chafa1467S00824:0.04765374738470649907):0.05324039472878625695):0.02102670038595437496,(solly.Solyc07g040730.1.1:0.49865672372163172277,(lotja.Lj4g3v2172760.1:0.12189249680360647599,(lupan.Lup003507.1:0.12897221008074172266,(((tripr.Tp57577_TGAC_v2_gene9446:0.07318123201541082423,medtr.Medtr4g125990.1:0.04136446814736714078):0.00936264901723241755,(arath.AT2G19460.1:0.69655099474230341983,cicar.Ca_03179:0.03003336017238940683):0.06056845569439706090):0.03020299381086458471,(lupan.Lup013479.2:0.06790072101146450712,((glyma.Glyma.13G106000.1:0.01009002990032053723,glyma.Glyma.17G053400.1:0.04615386678789340502):0.05388228883890146259,phavu.Phvul.003G135000.1:0.05172539307034026979):0.03189684802791356577):0.01233729837817264079):0.00455762507899032387):0.03131794050096975424):0.00000100000050002909):0.02863946545307782462):0.08227381557485395625):0.27228567451855023585,((lupan.Lup030662.1:0.36783739065490583808,lupan.Lup009839.1:0.05471787696396981926):0.11182076358977499630,((((tripr.Tp57577_TGAC_v2_gene3521:0.00000100000050002909,medtr.Medtr3g104640.1:0.05698631419685429994):0.05419381719645238044,cicar.Ca_01643:0.04859114447759714517):0.07016068764410288150,((phavu.Phvul.009G079000.1:0.03751272538116519339,vigun.Vigun09g223800.1:0.08623788180314828633):0.05045401246114386562,(glyma.Glyma.04G052800.1:0.01106651118830582342,glyma.Glyma.06G053300.1:0.05279889437988510847):0.01904092037341019797):0.03953605114510141960):0.03717268152317909635,(((((medtr.Medtr1g015810.1:0.15103214234971340524,cicar.Ca_09152:0.22685352746861486839):0.05083700375000705513,((vigun.Vigun08g039900.1:0.22925498608765648711,phavu.Phvul.001G037600.1:0.04907796036159445957):0.13411736366943199927,(glyma.Glyma.14G097500.1:0.00884711769585665511,glyma.Glyma.17G227000.1:0.12581280248583184833):0.05122400578833964657):0.08127506612398564811):0.01761909083791792993,(cerca.Cerca42S03255:0.05564448222479201345,bauto.12405:0.16762848267187832607):0.11828738048029564800):0.02707547695694033016,chafa.Chafa1046S31108:0.16568296652566461002):0.01793393535986499698,lupan.Lup013834.1:0.22200351177538438230):0.04359801250717369736):0.07642995744825911708):0.07777894840332068294):0.11726384447712621950):0.04595651081830549184,prupe.1G409100.1:0.04595651081830549184);
