# Supplementary material for: Cercis: A Non-polyploid Genomic Relic Within the Generally Polyploid Legume Family
Source: Front Plant Sci. 2019 Apr 11;10:345. doi: 10.3389/fpls.2019.00345 (PMC6499179; doi:10.3389/fpls.2019.00345)
Supplement: DATA SHEET S3 — SD03_70_trees_combined Phylogenetic trees, calculated using RAxML, and rooted by the nearest non-legume outgroup species. [file Data_Sheet_3.zip › SD03_70_trees_combined/L_8QQP1B]

((((((lupan.Lup014661.1:0.14594174386361724594,(nissc.Nissc776S04310:0.08826959570383753617,(aradu.Aradu.TY8DJ:0.02986709134574033059,araip.Araip.I9FW9:0.02772257071505064216):0.17957025594876965813):0.02922696208243808977):0.01558623208974374737,((vigun.Vigun08g021500.1:0.12933480374687655878,(glyma.Glyma.14G080900.1:0.06049229436269296101,glyma.Glyma.17G244500.1:0.03269911927068537560):0.01620094092444838985):0.10564402932691362158,(medtr.Medtr1g019990.1:0.12474748077740085983,(cicar.Ca_19244:0.19465682793859767630,tripr.Tp57577_TGAC_v2_gene13689:0.08115149188606193831):0.02326956498762295517):0.10089539116026220722):0.02856255180291702306):0.03629524069562237859,((medtr.Medtr3g101380.1:0.50858350799235996220,(cicar.Ca_01530:0.09544474765112866133,tripr.Tp57577_TGAC_v2_gene29768:0.26606697464405548725):0.09612200574198301317):0.06261234007659578771,(((nissc.Nissc524920S27988:0.17410973711983923629,((glyma.Glyma.04G037200.1:0.02414122713312348567,glyma.Glyma.06G037800.1:0.04854975061650289997):0.05351950218361341965,(vigun.Vigun09g240000.1:0.08071496553478589575,phavu.Phvul.009G063400.1:0.04439492786937811880):0.07666424659810343323):0.04722371847326633371):0.01372708622481641667,(aradu.Aradu.SL44B:0.02655935532579355163,araip.Araip.E68TM:0.00000100000050002909):0.23495642011104914126):0.02208890441957560291,lotja.Lj1g3v1648790.1:0.06971102841741418088):0.01212557752039078451):0.07144003615578629895):0.02761329785484474206,cerca.Cerca13S14166:0.13425276124823543045):0.01756864356677793546,chafa.Chafa3067S20630:0.23638258340981019301):0.05700752046827725628,(vitvi.GSVIVT01009555001:0.19426931101908881394,(solly.Solyc12g088910.1.1:0.51932628990674412073,prupe.1G440400.1:0.21869877282398400564):0.04111726225367225152):0.05700752046827725628);
