# Supplementary material for: Cercis: A Non-polyploid Genomic Relic Within the Generally Polyploid Legume Family
Source: Front Plant Sci. 2019 Apr 11;10:345. doi: 10.3389/fpls.2019.00345 (PMC6499179; doi:10.3389/fpls.2019.00345)
Supplement: DATA SHEET S3 — SD03_70_trees_combined Phylogenetic trees, calculated using RAxML, and rooted by the nearest non-legume outgroup species. [file Data_Sheet_3.zip › SD03_70_trees_combined/L_R0SH9Z]

(((((((cicar.Ca_16268:0.06800646888779417198,(tripr.Tp57577_TGAC_v2_gene23611:0.09911093281824297219,medtr.Medtr4g064933.1:0.05682792453520955911):0.07629901620467031964):0.03985864909144799101,lotja.Lj3g3v3236610.1:0.08407930857852069506):0.04063264247811726460,((vigun.Vigun11g159600.1:0.01489583186682192500,phavu.Phvul.011G060700.1:0.06441335451168161974):0.05052191742295950028,(glyma.Glyma.11G134900.1:0.05046922722188948440,glyma.Glyma.12G058500.1:0.02458852556411417201):0.01414485249358917937):0.01277016513884292846):0.03556147041230465350,(aradu.Aradu.Q6DD2:0.00586797242905266313,araip.Araip.S7E86:0.00000100000050002909):0.13985524539080543271):0.08199528878992548564,chafa.Chafa881S27791:0.21395535897877462905):0.01205263769538349877,cerca.Cerca131S13827:0.14999333950771959190):0.02548787774228115921,(vitvi.GSVIVT01024846001:0.31192005644263343100,prupe.6G067100.1:0.16528095992193408970):0.02548787774228115921);
