# Supplementary material for: Cercis: A Non-polyploid Genomic Relic Within the Generally Polyploid Legume Family
Source: Front Plant Sci. 2019 Apr 11;10:345. doi: 10.3389/fpls.2019.00345 (PMC6499179; doi:10.3389/fpls.2019.00345)
Supplement: DATA SHEET S3 — SD03_70_trees_combined Phylogenetic trees, calculated using RAxML, and rooted by the nearest non-legume outgroup species. [file Data_Sheet_3.zip › SD03_70_trees_combined/L_PK49L6]

((chafa.Chafa6239S25163:0.01809706068212088223,((cucsa.Cucsa.084460.1:0.04921232136979120098,solly.Solyc06g065230.2.1:0.05742392388581279289):0.00588413464401429508,(((((araip.Araip.LTB3A:0.00000104733278176111,((vigun.Vigun01g134600.1:0.02596302224704609071,(glyma.Glyma.03G154800.1:0.00755625496538211289,(nissc.Nissc524404S26319:0.01077061963695120396,phavu.Phvul.001G152200.1:0.03236086920093135533):0.00525668019517605903):0.00623195750982533624):0.00389624788422129886,((medtr.Medtr7g117040.1:0.03558120847880850979,lupan.Lup001948.1:0.07036879838697625289):0.00682286966973347751,tripr.Tp57577_TGAC_v2_gene4786:0.00000104733278176111):0.01171870206168329140):0.00000104733278176111):0.00000104733278176111,aradu.Aradu.29AEB:0.00000104733278176111):0.00582895971890679248,(cerca.Cerca142S14435:0.00613747420448978401,bauto.8603:0.02422403610917733818):0.00564709522869133278):0.00000104733278176111,(mimpu.Mimpu14244S15527:0.00000104733278176111,mimpu.Mimpu3837S23337:0.03071664893746644739):0.01775259859316786343):0.00586315589859818034,(vitvi.GSVIVT01001156001:0.01178399066072574608,(arath.AT1G03150.1:0.03125058959675661163,lotja.Lj0g3v0320839.1:0.02041198682106381765):0.00460728867419952972):0.00000104733278176111):0.01189400247959927770):0.00602453281890820858):0.01205476079684811123,prupe.8G239800.1:0.01205476079684811123);
