# Supplementary material for: Cercis: A Non-polyploid Genomic Relic Within the Generally Polyploid Legume Family
Source: Front Plant Sci. 2019 Apr 11;10:345. doi: 10.3389/fpls.2019.00345 (PMC6499179; doi:10.3389/fpls.2019.00345)
Supplement: DATA SHEET S3 — SD03_70_trees_combined Phylogenetic trees, calculated using RAxML, and rooted by the nearest non-legume outgroup species. [file Data_Sheet_3.zip › SD03_70_trees_combined/L_V87NGR]

(((cerca.Cerca294S20484:0.376752,chafa.Chafa10061S00022:0.516895):0.181273,lupan.Lup021250.1:0.233535):0.033997, (((aradu.Aradu.LEG7J:0.008038,araip.Araip.K70JW:0.008683):0.326533,nissc.Nissc11108S12811:0.096430):0.101864,((glyma.Glyma.11G201400.1:0.067293,(vigun.Vigun06g090800.1:0.105193,phavu.Phvul.006G082100.1:0.058072):0.097701):0.138819,(cicar.Ca_08895:0.070645,(medtr.Medtr3g062910.1:0.218005,tripr.Tp57577_TGAC_v2_gene13829:0.177437):0.039290):0.122429):0.039261):0.000000);
