# Supplementary material for: Cercis: A Non-polyploid Genomic Relic Within the Generally Polyploid Legume Family
Source: Front Plant Sci. 2019 Apr 11;10:345. doi: 10.3389/fpls.2019.00345 (PMC6499179; doi:10.3389/fpls.2019.00345)
Supplement: DATA SHEET S3 — SD03_70_trees_combined Phylogenetic trees, calculated using RAxML, and rooted by the nearest non-legume outgroup species. [file Data_Sheet_3.zip › SD03_70_trees_combined/L_110MTG]

((((((chafa.Chafa2687S19956:0.41828449170493625653,(chafa.Chafa94901S28510:0.43689134243460481244,(vitvi.GSVIVT01009073001:1.01328832510492716779,(((mimpu.Mimpu688S26933:0.01715276965464349393,(mimpu.Mimpu19031S19057:0.00000100000050002909,mimpu.Mimpu688S12038:0.06341465336575394240):0.03213217799817799647):0.43246697387173604898,(mimpu.Mimpu6539S26595:0.28154006953512100697,(mimpu.Mimpu6539S26594:0.10855742773682225399,mimpu.Mimpu21517S19739:0.07748173063681748629):0.12112566539160110612):0.03396372015328746191):0.18710305035316468492,(mimpu.Mimpu18580S18859:0.08376770472155871394,mimpu.Mimpu19644S19243:0.13385425681856816249):0.26498644813802924025):0.16007902327130860143):0.04385106660521318617):0.04714833885981760397):0.04258286050828084812,(((bauto.14933:0.16397687601907773303,(bauto.25056:0.22527423126947104803,cerca.Cerca78S29558:0.05695427148000168499):0.05251376449070513375):0.19772447289738456777,(((lotja.Lj1g3v0247900.1:0.14390686271637945226,(medtr.Medtr5g065080.1:0.03953463419381881422,tripr.Tp57577_TGAC_v2_gene13497:0.07121390930919434259):0.18082813381856804869):0.03679160382627223724,((phavu.Phvul.008G178300.1:0.03335028198823861839,vigun.Vigun08g105300.1:0.05696509739653367321):0.10117313993764744107,glyma.Glyma.02G211000.1:0.13594468988489696870):0.03371999819378876384):0.04495280119859212942,((nissc.Nissc14891S05795:0.15780233264586082664,(araip.Araip.Z4GS0:0.00000100000050002909,(araip.Araip.I02AU:0.05112372787505738148,aradu.Aradu.FN1D7:0.00684070646913992764):0.00000100000050002909):0.17245300899899065894):0.07740191341722475749,lupan.Lup002816.1:0.21753843813747078539):0.01702747313749533933):0.10976632361989129005):0.01924924569317084874,(((lotja.Lj1g3v1526140.1:0.24776387829745369351,(cicar.Ca_01459:0.10953680237324421587,((tripr.Tp57577_TGAC_v2_gene6342:0.00984130993855418350,tripr.Tp57577_TGAC_v2_gene6357:0.09118200985975581652):0.05278411481594044025,(medtr.Medtr3g099740.1:0.08721908980190906657,medtr.Medtr3g099750.1:0.10379948185001568184):0.11359230980531798139):0.04678031422217343582):0.07530746145683571424):0.07686079218135200009,(((araip.Araip.1C20S:0.01433354447077773465,aradu.Aradu.272PC:0.03949577004736671421):0.23275860734684092335,nissc.Nissc95910S11715:0.17822982129704859067):0.04233188368483061653,((phavu.Phvul.009G034400.1:0.11063879403612160435,(vigun.Vigun09g180000.1:0.09557298044561206296,vigun.Vigun09g179900.1:0.04665621330046708370):0.04147412843826258494):0.09349618636841065811,(glyma.Glyma.04G097500.1:0.02465898516888561168,glyma.Glyma.06G099400.1:0.06233176906331524408):0.03172112225899411525):0.16963701697856781170):0.02465460551234400013):0.05496901961628556516,((((lupan.Lup028434.1:0.00782546251773128497,lupan.Lup028432.1:0.01248231111844982748):0.16984453146177094784,lupan.Lup028431.1:0.15598943144372509617):0.27368102576396041714,(lupan.Lup012627.1:0.07156894092020617271,lupan.Lup012628.1:0.05507641805318474332):0.22621411288673759499):0.11663191266831349213,(((lupan.Lup012629.1:0.59074035372520283804,(lupan.Lup006060.1:0.48013956089844950226,(((lupan.Lup001762.1:0.03269189801747038326,lupan.Lup001761.1:0.07070067326627972604):0.18506710517481719802,lupan.Lup031905.1:0.23183825588523093719):0.04903262645819253529,lupan.Lup031141.1:0.33278293475886588926):0.10105811058709945893):0.03477065220345737506):0.03220791349661696751,((lupan.Lup019462.2:0.13812346816640522218,lupan.Lup018155.1:0.12705496885350955893):0.21646213781016029887,((lupan.Lup018150.1:0.01360861360199903426,lupan.Lup018149.1:0.00583150628941084617):0.20879157836036499329,(lupan.Lup019461.1:0.12775478525914851780,(lupan.Lup018154.1:0.04199566878813067172,(lupan.Lup018152.1:0.00000100000050002909,lupan.Lup018151.1:0.00000100000050002909):0.04603616574560542851):0.09219181675260690323):0.08680029737691408176):0.12097159380645687576):0.03621303799953253660):0.04512257155900385036,((lupan.Lup028518.1:0.13572900200644727464,lupan.Lup031968.1:0.19844824872318811426):0.31530927529896835004,lupan.Lup030835.1:0.36278155602224759768):0.03818935773512420473):0.05735051980682283335):0.03851630067444008348):0.03113693841780068236):0.08677867376141275291):0.09682473331675814365,arath.AT1G28220.1:0.62018482877161229538):0.02719620211967206658,cucsa.Cucsa.126160.1:0.45516560764058444644):0.04804912222333380944,solly.Solyc04g074870.2.1:0.71425141981133866143):0.13214343659534194542,prupe.1G525600.1:0.13214343659534194542);
