# Supplementary material for: Cercis: A Non-polyploid Genomic Relic Within the Generally Polyploid Legume Family
Source: Front Plant Sci. 2019 Apr 11;10:345. doi: 10.3389/fpls.2019.00345 (PMC6499179; doi:10.3389/fpls.2019.00345)
Supplement: DATA SHEET S3 — SD03_70_trees_combined Phylogenetic trees, calculated using RAxML, and rooted by the nearest non-legume outgroup species. [file Data_Sheet_3.zip › SD03_70_trees_combined/L_CPY1B5]

(((cucsa.Cucsa.006280.1:0.49873705577798688182,((bauto.92036:0.12338261428901624306,(cerca.Cerca199S01435:0.09615392152974201745,bauto.25076:0.04862612051617364733):0.04749359100659409499):0.06221207410659945064,(((solly.Solyc06g034230.1.1:0.38004196474402274220,arath.AT1G71850.1:0.65298813413985978826):0.18990085179500215684,((((((tripr.Tp57577_TGAC_v2_gene15341:0.16931909784971765909,medtr.Medtr6g043850.1:0.34896835144222670966):0.05475423284161082954,cicar.Ca_21040:0.23982387094726306809):0.21523536847378543779,lotja.Lj0g3v0141519.1:0.33801387895852230692):0.03707903189687217216,((phavu.Phvul.004G085600.1:0.06537815885852414632,vigun.Vigun04g118500.1:0.04010978712947806807):0.22250881968384020326,(glyma.Glyma.16G157200.1:0.10144605443557591640,glyma.Glyma.02G075200.1:0.11110500885867094500):0.14835864789297700805):0.28716217301741586709):0.05845198561672627913,lupan.Lup025053.1:0.33393003187025327438):0.00977044790641916697,(nissc.Nissc524202S09597:0.14740937980694843179,(aradu.Aradu.MYB9U:0.01351137713243437052,(araip.Araip.EN4MS:0.01711154017106483738,(aradu.Aradu.P0CRI:0.00800210417996322955,araip.Araip.6U39M:0.01244949569638094215):0.00198719075839916010):0.00785545053465209336):0.18421235840594044064):0.11379227450412862654):0.09770721432062182132):0.04639804548166372861,(chafa.Chafa7579S04286:0.22944596150009802238,mimpu.Mimpu661S11811:0.37775655987583312001):0.06861994353574812910):0.05859703562052597653):0.19239060068252214486):0.13710356034769066724,vitvi.GSVIVT01010767001:0.72407216172384258890):0.13127263509062625513,prupe.8G052100.1:0.13127263509062625513);
