# Supplementary material for: Cercis: A Non-polyploid Genomic Relic Within the Generally Polyploid Legume Family
Source: Front Plant Sci. 2019 Apr 11;10:345. doi: 10.3389/fpls.2019.00345 (PMC6499179; doi:10.3389/fpls.2019.00345)
Supplement: DATA SHEET S3 — SD03_70_trees_combined Phylogenetic trees, calculated using RAxML, and rooted by the nearest non-legume outgroup species. [file Data_Sheet_3.zip › SD03_70_trees_combined/L_67B81G]

((((chafa.Chafa861S04622:0.00000100000050002909,chafa.Chafa860S04619:0.00000100000050002909):1.24201554563420257793,((((aradu.Aradu.EM398:0.01863346453366473629,araip.Araip.V3YJW:0.04960259095223883141):0.54793078278441620377,nissc.Nissc2998S34301:0.50065840330932098734):0.08613822685391898937,((((cicar.Ca_03146:0.00000100000050002909,cicar.Ca_28097:0.00000100000050002909):0.25937297916435431144,(tripr.Tp57577_TGAC_v2_gene12629:0.42106523826980124525,((medtr.Medtr4g125350.1:0.24339007849293953223,(medtr.Medtr4g125340.1:0.05986190431046192056,(medtr.Medtr8g045370.1:0.06966884585469865221,medtr.Medtr8g045420.1:0.09061515747577375546):0.03601717093741542419):0.04875612474623776393):0.03409960279320725651,medtr.Medtr2g095470.1:0.28702932127189395572):0.06460268527094437108):0.09122853022405981449):0.11795651632308798429,lotja.Lj0g3v0234019.1:0.41510134474402160532):0.10528978855401832648,(((lupan.Lup003489.1:0.30273526232194747365,lupan.Lup013504.1:0.44665971776046414776):0.11817606794098807488,(lupan.Lup032182.1:0.00000100000050002909,(lupan.Lup032184.1:0.00000100000050002909,lupan.Lup032183.1:0.00000100000050002909):0.01320685655666122352):0.28793651512687068461):0.38309866387944913058,((phavu.Phvul.003G130800.1:0.02310562691681640121,vigun.Vigun03g397800.1:0.00529807148185735492):0.13286303476955393932,(glyma.Glyma.17G049300.1:0.04859848978890490140,glyma.Glyma.13G110400.1:0.13088491328937232328):0.11167531144585188252):0.10132656504450236745):0.07504885742190639530):0.01620332130992172687):0.04533235342097111792,((araip.Araip.S1VGF:1.00018658280323746723,nissc.Nissc1421S33270:0.48638873302181201419):0.22324696926706993905,(lotja.Lj5g3v0529220.1:0.50445820479246317181,(tripr.Tp57577_TGAC_v2_gene32782:0.09858203634035311858,tripr.Tp57577_TGAC_v2_gene7774:0.16653323169051090225):0.55115578015742483498):0.18106715510563381466):0.22127672694777977824):0.00899922537209374949):0.06018831714736917055,cerca.Cerca1S06680:0.32061167935978446275):0.06944039995481939009,((cucsa.Cucsa.141730.1:0.95035337315439027961,vitvi.GSVIVT01015084001:0.40176345587974421347):0.11351304261216792202,(solly.Solyc04g049860.1.1:1.16826131803422139654,(prupe.2G219300.1:0.95153396746991736332,arath.AT1G49290.1:1.42564790476367408978):0.15477242577234820442):0.51400671430023703312):0.06944039995481939009);
