# Supplementary material for: Cercis: A Non-polyploid Genomic Relic Within the Generally Polyploid Legume Family
Source: Front Plant Sci. 2019 Apr 11;10:345. doi: 10.3389/fpls.2019.00345 (PMC6499179; doi:10.3389/fpls.2019.00345)
Supplement: DATA SHEET S3 — SD03_70_trees_combined Phylogenetic trees, calculated using RAxML, and rooted by the nearest non-legume outgroup species. [file Data_Sheet_3.zip › SD03_70_trees_combined/L_L1N22J]

(((((nissc.Nissc524326S09669:0.07642579869614149479,(aradu.Aradu.F7BLG:0.00521955029758670343,araip.Araip.MW082:0.00498177987284469017):0.14753631246707582525):0.02301143676966368665,(lupan.Lup009778.1:0.09559455275586779821,(((glyma.Glyma.06G036500.1:0.01527935862500240556,glyma.Glyma.04G036400.1:0.10567440809068803786):0.01904524679782577251,(vigun.Vigun09g240900.1:0.04913797162617196401,phavu.Phvul.009G062500.1:0.04045492810720729970):0.04090069954496090843):0.05171023029866610859,(lotja.Lj1g3v1626490.1:0.10960011753568738024,(cicar.Ca_01519:0.05768717910797226817,(medtr.Medtr3g101230.1:0.05854217396892497094,tripr.Tp57577_TGAC_v2_gene26027:0.06045303828302593663):0.02480466226114239406):0.08348182643927853919):0.01426655805018685330):0.01373513177931314118):0.00966908993550510618):0.06255381327381945300,(mimpu.Mimpu1634S18118:0.20914008697183708585,chafa.Chafa3067S20616:0.09460235145636435028):0.05236781245255592299):0.02392126525665789691,(bauto.95307:0.08535303060901383576,cerca.Cerca13S14173:0.01833968512778152288):0.10121276357150177372):0.06461542409481120519,(((solly.Solyc04g079390.2.1:0.48388528730953001000,vitvi.GSVIVT01009573001:0.12201510476953453255):0.05868801176881517645,(cucsa.Cucsa.123420.1:0.37147073387671331046,prupe.1G389900.1:0.21863791700869683599):0.02027579586389242211):0.03708503335485774377,arath.AT1G20570.1:0.58142364188399764391):0.06461542409481120519);
