# Supplementary material for: Cercis: A Non-polyploid Genomic Relic Within the Generally Polyploid Legume Family
Source: Front Plant Sci. 2019 Apr 11;10:345. doi: 10.3389/fpls.2019.00345 (PMC6499179; doi:10.3389/fpls.2019.00345)
Supplement: DATA SHEET S3 — SD03_70_trees_combined Phylogenetic trees, calculated using RAxML, and rooted by the nearest non-legume outgroup species. [file Data_Sheet_3.zip › SD03_70_trees_combined/L_GKBNJ6]

((((bauto.21668:0.01004772105587325992,bauto.21669:0.00737630591520648839):0.05918564861348211970,(cerca.Cerca474S25160:0.02372648351545298892,bauto.19273:0.06541188066223019293):0.00297848548602721013):0.03907567823721938560,((((glyma.Glyma.15G230600.1:0.01163724581957856219,glyma.Glyma.13G192900.1:0.01394855212204419367):0.00505565974706655326,(phavu.Phvul.011G201400.1:0.01512279090626617722,vigun.Vigun11g014400.1:0.02033267298072676324):0.02605849333775550267):0.02459126070265416422,(lotja.Lj3g3v1906500.1:0.05175375582635671073,(cicar.Ca_17969:0.04517828904794411737,(tripr.Tp57577_TGAC_v2_gene8523:0.02164820907972729233,medtr.Medtr8g040190.1:0.02681445624633945271):0.00774716438561944085):0.03703849501044909065):0.01387111265630769016):0.01554271379742426865,(((lupan.Lup032326.1:0.10012712835871297179,lupan.Lup006662.1:0.10194841529297674065):0.00523187603826061071,lupan.Lup022350.1:0.03380977579830090479):0.04062183143960073489,(nissc.Nissc524612S27291:0.03480129147568645359,(aradu.Aradu.GMP85:0.00577112578201654115,araip.Araip.G4X5Q:0.00689255992361678411):0.04927366332970205265):0.02083196337473625093):0.00382871866952886860):0.03499733154032816373):0.04383026290716504625,((cucsa.Cucsa.307810.1:0.18761869611886775044,(prupe.2G042100.1:0.09598097246009884564,(arath.AT4G11670.1:0.71599901110944252913,vitvi.GSVIVT01019827001:0.43045213382761277066):1.21433435888763208155):0.02244546395500615979):0.01628748685712934005,solly.Solyc01g096540.2.1:0.25034955169139644360):0.04383026290716504625);
