# Supplementary material for: Cercis: A Non-polyploid Genomic Relic Within the Generally Polyploid Legume Family
Source: Front Plant Sci. 2019 Apr 11;10:345. doi: 10.3389/fpls.2019.00345 (PMC6499179; doi:10.3389/fpls.2019.00345)
Supplement: DATA SHEET S3 — SD03_70_trees_combined Phylogenetic trees, calculated using RAxML, and rooted by the nearest non-legume outgroup species. [file Data_Sheet_3.zip › SD03_70_trees_combined/L_K8MQ4X]

((((cerca.Cerca102S11882:0.06775090753967173696,bauto.95379:0.12343191006542381105):0.08254803457922735288,((((lupan.Lup020831.1:0.15756903614930856117,((tripr.Tp57577_TGAC_v2_gene13923:0.06224447783004478235,medtr.Medtr4g091860.1:0.05850652972282462116):0.03546979610098379559,cicar.Ca_22012:0.10113328967225539146):0.09652628265416623998):0.01878652176998035772,(((aradu.Aradu.ACY83:0.00621218282075922893,araip.Araip.95WQJ:0.01026568307359742964):0.15588130997467489203,nissc.Nissc10859S05004:0.12757657189014551258):0.03315167960912988182,((vigun.Vigun03g117300.1:0.05848443773239610233,phavu.Phvul.002G219900.1:0.03805249895717464220):0.04120930848780102879,glyma.Glyma.08G061000.1:0.06642187026721986520):0.06945982137218015273):0.01146630528211450492):0.02051713907378778512,lotja.Lj4g3v0424250.1:0.12608168694398388943):0.05466494106418780946,(mimpu.Mimpu2094S02116:0.24864674161756197823,(mimpu.Mimpu1329S00672:0.17593259811592582009,(mimpu.Mimpu11090S13766:0.33086841859154636492,((mimpu.Mimpu144693S06415:0.16535160362498571573,(mimpu.Mimpu1862S18887:0.10547392187551044018,mimpu.Mimpu9S13012:0.12140414943666752445):0.04905022644065286375):0.03322302932693348143,mimpu.Mimpu3155S22027:0.19439108751637232397):0.08444178368477468777):0.08488411245536027494):0.00000100000050002909):0.08769363756041875790):0.03038171584796139912):0.03983544704276893722,(aradu.Aradu.5MH7X:0.36141734330852437473,((cerca.Cerca102S11894:0.03096186265268013188,(cerca.Cerca102S11895:0.19968854522948054075,((mimpu.Mimpu145096S16752:0.41550809525091375596,(chafa.Chafa6966S25900:0.20342397340032619679,chafa.Chafa6966S25899:0.23959984248604246360):0.03362682766281932523):0.06379773120890085136,bauto.23674:0.29005955333201521862):0.02969026332442608121):0.16694312197911609363):0.20296965280600778869,cerca.Cerca102S11870:0.09068709289677705232):0.14475609141891482290):0.10143669155598222797):0.04079510948718700208,((cucsa.Cucsa.125980.1:0.57577116946097661732,prupe.4G031200.1:0.31556618311359346807):0.04677950038097881263,(arath.AT1G11340.1:0.60705333147035511754,(solly.Solyc02g079640.2.1:0.50169674334769143176,vitvi.GSVIVT01002061001:0.57665878226906164272):0.06215327748221456672):0.09505950508244064012):0.04079510948718700208);
