# Supplementary material for: Cercis: A Non-polyploid Genomic Relic Within the Generally Polyploid Legume Family
Source: Front Plant Sci. 2019 Apr 11;10:345. doi: 10.3389/fpls.2019.00345 (PMC6499179; doi:10.3389/fpls.2019.00345)
Supplement: DATA SHEET S3 — SD03_70_trees_combined Phylogenetic trees, calculated using RAxML, and rooted by the nearest non-legume outgroup species. [file Data_Sheet_3.zip › SD03_70_trees_combined/L_59ZPWW]

((cucsa.Cucsa.397930.1:0.09048396624185671422,((cerca.Cerca280S20120:0.03264617607205693578,((chafa.Chafa6492S25461:0.05120723658180031945,((mimpu.Mimpu9848S28899:0.03116925284472389299,mimpu.Mimpu9646S28802:0.00000100000050002909):0.12038606282302304062,(lotja.Lj0g3v0259819.2:0.00000100000050002909,lotja.Lj0g3v0292459.1:0.00000100000050002909):0.06124295899301877150):0.02232834688516748683):0.01908736396463713361,(((((phavu.Phvul.011G020500.1:0.00553971989912521810,(vigun.Vigun11g204600.1:0.02047287476133716894,(glyma.Glyma.12G018000.1:0.02080970899164154980,glyma.Glyma.11G091900.1:0.04503204929098506698):0.07501647200525371484):0.01690993362090092642):0.17809741854216026846,((aradu.Aradu.QL7HW:0.00857127184396810383,araip.Araip.2PW6E:0.00000100000050002909):0.10443476120201562740,nissc.Nissc8771S31915:0.07712641585535366662):0.02379075265007190784):0.02842742496933278393,(cicar.Ca_11214:0.05438581537253031617,((medtr.Medtr4g077797.1:0.04524313832454331802,tripr.Tp57577_TGAC_v2_gene27184:0.02864374044488421020):0.02414155533969519415,(cicar.Ca_11215:0.02832918977328219290,(medtr.Medtr4g077803.1:0.05122549331742761586,tripr.Tp57577_TGAC_v2_gene27186:0.04158458440734073142):0.01358533082800487783):0.03257986212467853249):0.00629382992902359408):0.05353294897154298876):0.01057042296930491704,(lupan.Lup023365.1:0.03189363726251133457,lupan.Lup017444.2:0.07140943308371468234):0.08959672167148483024):0.04706467081177437978,((((cerca.Cerca226S18387:1.13112841385340701095,(solly.Solyc09g010670.2.1:0.56348062944775945127,arath.AT5G02470.1:1.26738886774572390159):0.20615993733254703302):0.62210687800179653717,(nissc.Nissc259449S34053:0.06514794364289078210,(araip.Araip.7U3HG:0.00307915616034594962,aradu.Aradu.SKB1I:0.00312201465972574733):0.04818748516057318881):0.02749643667895875290):0.01261440811702859224,(lupan.Lup022166.1:0.11901965278901935341,((phavu.Phvul.002G039800.1:0.02169268656514018734,vigun.Vigun02g189700.1:0.02670880827677138761):0.03651164073136729110,(glyma.Glyma.11G010800.1:0.01234296256398511107,glyma.Glyma.01G228100.1:0.02593375137447397061):0.02730300238875091670):0.03701328755649949814):0.00830514615068526398):0.00000100000050002909,nissc.Nissc528534S28447:0.15576186943605319080):0.01634795868443477199):0.00930079371622532895):0.00273119598572233889):0.04668590419311990924,vitvi.GSVIVT01025739001:0.11782565870035831279):0.01285634278134266915):0.05332006636918606296,prupe.2G325800.1:0.05332006636918606296);
