# Supplementary material for: Cercis: A Non-polyploid Genomic Relic Within the Generally Polyploid Legume Family
Source: Front Plant Sci. 2019 Apr 11;10:345. doi: 10.3389/fpls.2019.00345 (PMC6499179; doi:10.3389/fpls.2019.00345)
Supplement: DATA SHEET S3 — SD03_70_trees_combined Phylogenetic trees, calculated using RAxML, and rooted by the nearest non-legume outgroup species. [file Data_Sheet_3.zip › SD03_70_trees_combined/L_7YFN5H]

((((((((glyma.Glyma.05G090500.1:0.00835425413827894751,glyma.Glyma.17G176300.1:0.02075291965211651865):0.01025538835676104502,(vigun.Vigun03g275200.1:0.02584306828455206623,phavu.Phvul.003G245800.1:0.01372199995102478184):0.02665701885423504489):0.03214443479981280577,(((tripr.Tp57577_TGAC_v2_gene19005:0.00000104733278176111,cicar.Ca_09259:2.29828649844038457317):0.01515631013491235482,medtr.Medtr8g079820.1:0.03094190585405456190):0.00148176346901647722,tripr.Tp57577_TGAC_v2_gene19029:0.03770963798377610643):0.04050962026205381233):0.00805625980056053938,lupan.Lup021052.1:0.07935120021822532344):0.02436704618675005971,((araip.Araip.F4F2U:0.08350578631135377461,nissc.Nissc8431S31534:0.04692715239962428481):0.01775255079767120575,(lupan.Lup006174.1:0.14338066677634447865,((glyma.Glyma.01G184500.1:0.04465663423583506736,(vigun.Vigun02g141900.1:0.05435994405517221434,phavu.Phvul.002G020500.1:0.04219872396846217899):0.03826671319845267177):0.03764301318206839109,((medtr.Medtr5g017800.1:0.05051560394557601252,(medtr.Medtr5g017810.1:0.05962209313527955939,tripr.Tp57577_TGAC_v2_gene31102:0.10217823996286619359):0.00000104733278176111):0.07051718212357865889,lotja.Lj3g3v2721420.1:0.08361547189222875986):0.01160630942842848061):0.00931428742529806335):0.01097116417415803374):0.01810290229415494750):0.01604473781452472880,(mimpu.Mimpu10884S13613:0.08396247682139783286,chafa.Chafa4953S03212:0.04611222628287227343):0.03876167562311374354):0.00600427595380005619,(bauto.95552:0.03738007576772441054,cerca.Cerca8S30653:0.06145095226054313881):0.03904066382669407059):0.03621552979168850273,(cucsa.Cucsa.366900.1:0.13202735568154527757,(prupe.7G136400.1:0.08502095889908668769,(solly.Solyc02g090570.2.1:0.16399522274137062761,arath.AT3G50590.1:0.18906476475355524225):0.03770413590911830815):0.01639959582724605930):0.03621552979168850273);
