# Supplementary material for: Cercis: A Non-polyploid Genomic Relic Within the Generally Polyploid Legume Family
Source: Front Plant Sci. 2019 Apr 11;10:345. doi: 10.3389/fpls.2019.00345 (PMC6499179; doi:10.3389/fpls.2019.00345)
Supplement: DATA SHEET S3 — SD03_70_trees_combined Phylogenetic trees, calculated using RAxML, and rooted by the nearest non-legume outgroup species. [file Data_Sheet_3.zip › SD03_70_trees_combined/L_Y1LSWM]

((medtr.Medtr4g014640.1:0.397419,tripr.Tp57577_TGAC_v2_gene5226:0.052694):0.717068, ((aradu.Aradu.MHI7E:0.040607,araip.Araip.C5X6A:0.000001):0.910078,cerca.Cerca308S21054:0.817724):0.000000);
