# Supplementary material for: Cercis: A Non-polyploid Genomic Relic Within the Generally Polyploid Legume Family
Source: Front Plant Sci. 2019 Apr 11;10:345. doi: 10.3389/fpls.2019.00345 (PMC6499179; doi:10.3389/fpls.2019.00345)
Supplement: DATA SHEET S3 — SD03_70_trees_combined Phylogenetic trees, calculated using RAxML, and rooted by the nearest non-legume outgroup species. [file Data_Sheet_3.zip › SD03_70_trees_combined/L_VD8GFN]

(((cerca.Cerca35S02844:0.08030467381953115824,(bauto.22761:0.19472865151769844227,bauto.93372:0.24041944076392879337):0.01804287059208933147):0.22402992111691721888,(((((cicar.Ca_24803:0.14223790323544202585,(medtr.Medtr4g021260.1:0.12123011947280587508,tripr.Tp57577_TGAC_v2_gene5573:0.22773023855160726137):0.03280932124072671180):0.18313115479432515165,nissc.Nissc4004S02454:0.41540836178377210652):0.03455833826632206951,((vigun.Vigun10g051500.1:0.06137336071993137326,phavu.Phvul.010G016200.1:0.03579369051795029677):0.10629466205882154295,(glyma.Glyma.03G067800.1:0.07838405701203003673,glyma.Glyma.01G101100.1:0.07550606229458048380):0.04505795355781500727):0.16212405264800439086):0.15569479908664807244,(mimpu.Mimpu17557S01827:0.38105730193302078668,chafa.Chafa3826S09495:0.41047486349869632960):0.23602551945095714969):0.05351779925105305119,chafa.Chafa1474S00833:0.59344584542728340271):0.00181742428692579735):0.08638640628096330709,((vitvi.GSVIVT01034121001:0.36191178168813858962,solly.Solyc10g084880.2.1:0.49064197594930542001):0.26953592638289886052,cucsa.Cucsa.066400.1:0.51324443534388497490):0.08638640628096330709);
