# Supplementary material for: Cercis: A Non-polyploid Genomic Relic Within the Generally Polyploid Legume Family
Source: Front Plant Sci. 2019 Apr 11;10:345. doi: 10.3389/fpls.2019.00345 (PMC6499179; doi:10.3389/fpls.2019.00345)
Supplement: DATA SHEET S3 — SD03_70_trees_combined Phylogenetic trees, calculated using RAxML, and rooted by the nearest non-legume outgroup species. [file Data_Sheet_3.zip › SD03_70_trees_combined/L_59SFQY]

((((mimpu.Mimpu4348S03561:0.16024106468217386157,chafa.Chafa4313S22653:0.04758004316136313361):0.03342908061970240041,(((mimpu.Mimpu16857S18303:0.25696557465915981222,chafa.Chafa2396S19124:0.14832974338001389536):0.04303694539057620339,((nissc.Nissc16S16169:0.19310917823781689751,(aradu.Aradu.F8TJL:0.00202303955188666736,araip.Araip.JSA76:0.00651490863803086146):0.17876762708122351242):0.02896504254485347818,(lupan.Lup007796.2:0.09125707707695489279,((glyma.Glyma.01G084500.1:0.03940268998832448938,(phavu.Phvul.003G028700.1:0.03054627783974498897,vigun.Vigun02g036200.1:0.01888261949942676016):0.02768381519191515441):0.02173243170864021592,(lotja.Lj0g3v0306559.1:0.10040008016751217346,(cicar.Ca_26069:0.07012700017827375176,(medtr.Medtr5g054780.1:0.03857639879464667271,tripr.Tp57577_TGAC_v2_gene38289:0.03216392921901879004):0.01013612450721259294):0.02205316158231863596):0.03813933561033090724):0.01857432668902883610):0.00130140609861129400):0.04507984232140997694):0.00665321996697875936,(bauto.85430:0.00000104733278176111,(bauto.81721:0.01179882932433367823,cerca.Cerca45S09209:0.01122512786906861189):0.03277836499671858000):0.01713444834748535650):0.01057903414753127470):0.01001911773824449257,((lupan.Lup016903.1:0.10003730286433204499,((araip.Araip.Z5AZ3:0.00671428271400331071,aradu.Aradu.T143I:0.00000104733278176111):0.03451500869024882318,nissc.Nissc3271S34466:0.04490377706808437036):0.02301803663461613955):0.02032874382066141711,((cicar.Ca_05470:0.03512130259344722893,(tripr.Tp57577_TGAC_v2_gene26307:0.04737870755131776135,(medtr.Medtr1g111330.1:0.00000104733278176111,medtr.Medtr4g108910.1:0.11769180318672295416):0.02671969900630420322):0.03568423953899142742):0.03945362093284929261,(lotja.Lj5g3v2217210.2:0.09362651525223450455,((phavu.Phvul.007G025400.1:0.02549010810371686239,vigun.Vigun07g272200.1:0.03064708159436025162):0.02724727888937833464,(glyma.Glyma.20G113500.1:0.02246575085868738816,glyma.Glyma.10G276200.1:0.02152418341690570322):0.02431470239131333297):0.02324150069587713197):0.01508523301054843536):0.00882989919246641303):0.02253972946856337700):0.03143969556247790814,((vitvi.GSVIVT01011930001:0.10463918973172456339,(prupe.1G307200.1:0.09588292556028610303,(cucsa.Cucsa.283790.1:0.23615963071287879305,solly.Solyc05g009670.2.1:0.30444865684434341269):0.04684657411516859882):0.05929847969274217034):0.02453871417355316456,arath.AT1G25500.2:0.27725705653013482666):0.03143969556247790814);
