# Supplementary material for: Cercis: A Non-polyploid Genomic Relic Within the Generally Polyploid Legume Family
Source: Front Plant Sci. 2019 Apr 11;10:345. doi: 10.3389/fpls.2019.00345 (PMC6499179; doi:10.3389/fpls.2019.00345)
Supplement: DATA SHEET S3 — SD03_70_trees_combined Phylogenetic trees, calculated using RAxML, and rooted by the nearest non-legume outgroup species. [file Data_Sheet_3.zip › SD03_70_trees_combined/L_RFPZJ6]

((cerca.Cerca147S14665:0.04843838813863211856,((mimpu.Mimpu144953S06819:0.03724002334455740054,chafa.Chafa206S18200:0.02546452564393134749):0.01156442217308208814,(((chafa.Chafa2618S19688:0.23388452677482207687,cerca.Cerca9S05173:0.14456330241317169594):0.10411561780183242742,(bauto.16865:0.02945333177825424503,(vitvi.GSVIVT01024010001:0.00000122123005994819,bauto.17775:0.00000122123005994819):0.02352725258129457347):0.01053551990623987321):0.01306205802086161070,((((((phavu.Phvul.009G118900.1:0.03159515841107266715,vigun.Vigun09g276100.1:0.02711065842889003735):0.01294285089965046230,(glyma.Glyma.06G003200.1:0.04977026578335483342,(glyma.Glyma.14G153900.1:0.12886103826844069742,glyma.Glyma.04G003200.1:0.00000122123005994819):0.00366893850364311772):0.01652855360875520041):0.01595478469447259365,((tripr.Tp57577_TGAC_v2_gene38540:0.01034893452708003127,(medtr.Medtr3g118010.1:0.01335093522195966893,cicar.Ca_04707:0.01895110812058222599):0.00452240710692425503):0.02573518413280256531,(lotja.Lj1g3v3330520.1:0.03602454290245019064,lotja.Lj1g3v3330530.1:0.00000122123005994819):0.03417655845880746002):0.01514838239363734511):0.00753521883100268745,chafa.Chafa760S26724:0.14966742367405180825):0.01791798956039209606,(cucsa.Cucsa.370460.1:0.10689431190207437927,solly.Solyc01g111660.2.1:0.11409736573340044374):0.01851862852982586946):0.00376361686073781697,arath.AT2G16850.1:0.07607668246308733895):0.00075803215104456158):0.00598556385303375058):0.01547311755438181106):0.04442165184790073523,prupe.8G166400.1:0.04442165184790073523);
