# Supplementary material for: Cercis: A Non-polyploid Genomic Relic Within the Generally Polyploid Legume Family
Source: Front Plant Sci. 2019 Apr 11;10:345. doi: 10.3389/fpls.2019.00345 (PMC6499179; doi:10.3389/fpls.2019.00345)
Supplement: DATA SHEET S3 — SD03_70_trees_combined Phylogenetic trees, calculated using RAxML, and rooted by the nearest non-legume outgroup species. [file Data_Sheet_3.zip › SD03_70_trees_combined/L_7BV30Y]

(((chafa.Chafa5633S24358:0.27365130207322702072,(((((((phavu.Phvul.003G211800.1:0.03257234497970509096,vigun.Vigun03g312200.1:0.05553603981389584887):0.02268854564506369784,(glyma.Glyma.05G049000.1:0.04491136404350563188,glyma.Glyma.17G130900.1:0.05252836804034819590):0.03725799201760945228):0.14935849630273462241,(lotja.Lj4g3v1356830.1:0.51234342807496047190,(cicar.Ca_08741:0.09868494681453206241,(medtr.Medtr4g102840.1:0.13793662475488394081,tripr.Tp57577_TGAC_v2_gene19219:0.08241616845057837815):0.03731626480531246431):0.12924797193782458504):0.04750847415805273949):0.04136218898897372348,(lupan.Lup005632.1:0.25060280176662719231,((araip.Araip.GZC6J:0.03983824793997092772,aradu.Aradu.7WI6W:0.06211496980760025655):0.39682569262667410914,(nissc.Nissc17468S16407:0.00734530520821444471,nissc.Nissc524363S26027:0.00280978245491467302):0.19875706187987027262):0.08723742317188531992):0.04462599873984701704):0.03512739717438378984,lotja.Lj2g3v2017360.1:0.42163239435168831104):0.02299331419554980632,(lupan.Lup022091.1:0.47520067696639256560,((aradu.Aradu.C97AK:0.00000100000050002909,araip.Araip.M8Y4Z:0.01048262360908826241):0.45487882009934255123,(glyma.Glyma.01G217200.1:0.13156687903316088839,((bauto.0:0.42808750318285498926,(bauto.1:0.00000100000050002909,bauto.2:0.04741397737461020001):0.35519256819830624661):1.78143307842307829780,(phavu.Phvul.002G154900.1:0.13805194544563501036,vigun.Vigun02g173700.1:0.24525605970695854574):0.15616832093691485062):0.03418990644165059017):0.13561221186968827612):0.01283529217388992665):0.04805958599643144619):0.03236739881189475837,(chafa.Chafa2845S20178:0.39657178046062147025,mimpu.Mimpu22808S20157:0.45950899290376623352):0.08738206572314308196):0.00803443978824488862):0.03010854267941453360,cerca.Cerca3S23632:0.15272398359334171669):0.04900330229988095199,((arath.AT4G23060.1:0.73974360004375028232,(solly.Solyc08g007920.1.1:1.29655973246638156482,vitvi.GSVIVT01019823001:0.13463408763410208979):0.05473983372618475979):0.08114879931835272675,(prupe.5G092600.1:0.18327331926297599218,cucsa.Cucsa.302820.1:0.86400657527421254045):0.03070199338672941966):0.04900330229988095199);
