# Supplementary material for: Cercis: A Non-polyploid Genomic Relic Within the Generally Polyploid Legume Family
Source: Front Plant Sci. 2019 Apr 11;10:345. doi: 10.3389/fpls.2019.00345 (PMC6499179; doi:10.3389/fpls.2019.00345)
Supplement: DATA SHEET S3 — SD03_70_trees_combined Phylogenetic trees, calculated using RAxML, and rooted by the nearest non-legume outgroup species. [file Data_Sheet_3.zip › SD03_70_trees_combined/L_BCY81H]

((cerca.Cerca270S19861:0.08522956011154432521,((((cerca.Cerca14S00842:0.00853328434735149167,bauto.89634:0.00000100000050002909):0.05277753614238076679,mimpu.Mimpu7265S27139:0.01013916494781105793):0.00000100000050002909,((((((lupan.Lup006616.1:0.00834953154737706760,medtr.Medtr8g103680.1:0.04813589071776502859):0.01913899024155549244,nissc.Nissc4514S23793:0.00000100000050002909):0.00828626513262857925,nissc.Nissc3856S22664:0.00848233906296739365):0.00838472686826157235,(aradu.Aradu.64GLS:0.00000100000050002909,araip.Araip.K2MU6:0.00000100000050002909):0.03564170448334011421):0.00800603434139807862,(glyma.Glyma.09G274900.1:0.02604544565684092927,((phavu.Phvul.006G077300.1:0.00844833835462537736,(vigun.Vigun06g086000.1:0.00858648556839334241,vigun.Vigun02g150000.1:0.00000100000050002909):0.00864581309030647803):0.00845022336694623011,(glyma.Glyma.11G160100.1:0.00837304139455246309,glyma.Glyma.18G053900.1:0.00835076622263304646):0.01699791985879989253):0.00000100000050002909):0.02612750083402845536):0.00837291485705049347,((cicar.Ca_15655:0.02633590981695529964,(medtr.Medtr5g075330.3:0.01648907633079797069,(tripr.Tp57577_TGAC_v2_gene18674:0.01679418153316668619,tripr.Tp57577_TGAC_v2_gene22016:0.00000100000050002909):0.00000100000050002909):0.00710610076366442311):0.05251274786352286283,(lotja.Lj3g3v3237910.1:0.03412126215835910997,lotja.Lj6g3v0315170.1:0.04426068764560658897):0.00878144073463492381):0.00831657987049986419):0.00000100000050002909):0.00647171930133258640,chafa.Chafa16608S01099:0.01036158257131403540):0.00000100000050002909):0.00865543922767684180,(prupe.6G309100.1:0.05512574405736069688,(((arath.AT5G02280.1:0.09258689478226837799,vitvi.GSVIVT01031287001:0.05729218623624418583):0.00000100000050002909,cucsa.Cucsa.090460.1:0.03600179547710061906):0.00908232183996302359,solly.Solyc01g100840.2.1:0.07975868567480713656):0.00000100000050002909):0.00865543922767684180);
