# Supplementary material for: Cercis: A Non-polyploid Genomic Relic Within the Generally Polyploid Legume Family
Source: Front Plant Sci. 2019 Apr 11;10:345. doi: 10.3389/fpls.2019.00345 (PMC6499179; doi:10.3389/fpls.2019.00345)
Supplement: DATA SHEET S3 — SD03_70_trees_combined Phylogenetic trees, calculated using RAxML, and rooted by the nearest non-legume outgroup species. [file Data_Sheet_3.zip › SD03_70_trees_combined/L_4JM832]

(((((tripr.Tp57577_TGAC_v2_gene17935:0.10544271291613717401,(medtr.Medtr3g461020.1:0.06674501217160189181,cicar.Ca_14841:0.06787268741751727175):0.01169836220961164436):0.01774930270915500707,(((glyma.Glyma.18G074400.1:0.02627591621580273665,(glyma.Glyma.08G332600.1:0.03342858403202187551,((nissc.Nissc524352S03080:0.15141167355639117975,((aradu.Aradu.JRI85:0.00000100000050002909,araip.Araip.EA1XF:0.01302655441131217624):0.18826426896638440156,cerca.Cerca116S12835:0.28576769020093234497):0.04415214128927439502):0.06450397207696365043,(vigun.Vigun06g066100.1:0.06853933503892621626,phavu.Phvul.008G085900.1:0.02430101671195930568):0.03222945321861658136):0.04484976512688140099):0.00939660212958777323):0.05215033311384531522,lupan.Lup004816.1:0.17506435281812440796):0.03828191435985787289,lotja.Lj0g3v0113289.1:0.13787393737249917236):0.01942860471704828049):0.26468032744338959583,(cucsa.Cucsa.041720.1:0.28636375063433855415,(solly.Solyc04g051850.2.1:0.50835771416660824329,(arath.AT1G30475.1:0.89862061245865898496,(lupan.Lup016608.1:0.24388297319590307444,(((tripr.Tp57577_TGAC_v2_gene2686:0.05175667781457730238,tripr.Tp57577_TGAC_v2_gene38738:0.12788320124645069509):0.11638870673195919614,((medtr.Medtr2g097650.1:0.00000100000050002909,medtr.Medtr5g032760.1:0.05697835912235332811):0.15801185332009745621,cicar.Ca_18124:0.12687455052767107611):0.04339228578820648191):0.04489835421797195442,(((araip.Araip.JGT12:0.00348867455356204493,aradu.Aradu.4921N:0.01624142331939230216):0.27149228546967058007,(lotja.Lj5g3v0711170.1:0.00000100000050002909,lotja.Lj0g3v0138769.1:0.00000100000050002909):0.40043574654566782556):0.01672979042469056182,(glyma.Glyma.10G109400.1:0.15072902924665673718,(vigun.Vigun07g048900.1:0.03501993528799820371,phavu.Phvul.007G239300.1:0.07037448378097199697):0.07694888115095918635):0.12197497936813737895):0.02547899672490312045):0.11982300203670701033):0.79097975293979638778):0.25384135991483658401):0.16392084504350737384):0.13109997797286560006):0.12556052283061791552,vitvi.GSVIVT01014742001:1.21280108738489689202):0.21343646477991426447,prupe.6G028300.1:0.21343646477991426447);
