# Supplementary material for: Cercis: A Non-polyploid Genomic Relic Within the Generally Polyploid Legume Family
Source: Front Plant Sci. 2019 Apr 11;10:345. doi: 10.3389/fpls.2019.00345 (PMC6499179; doi:10.3389/fpls.2019.00345)
Supplement: DATA SHEET S3 — SD03_70_trees_combined Phylogenetic trees, calculated using RAxML, and rooted by the nearest non-legume outgroup species. [file Data_Sheet_3.zip › SD03_70_trees_combined/L_28D196]

(((((bauto.745:0.16663478930422201407,((bauto.15632:0.39442697964313461201,bauto.81303:0.16386685703322201313):0.09353870025592293802,bauto.12671:0.36271314695768491765):0.05087162684839959675):0.06058039628360639001,bauto.81905:0.17039287215933138220):0.29753438572531071271,mimpu.Mimpu145148S29990:0.70990022968263011283):0.20504715162663958439,(((bauto.8433:0.06746276236761925005,bauto.8969:0.16145720421167181202):0.08482769656055978713,(bauto.4707:0.23910721710849081045,((bauto.14712:0.21445981878038047896,cerca.Cerca265S02083:0.08924875224345088509):0.03942505936616506890,(cerca.Cerca265S02084:0.00000100000050002909,cerca.Cerca1808S01251:0.00209603426829297690):0.06852434540958184106):0.02079270605334561720):0.02618198349825246601):0.10876625778348752993,(((mimpu.Mimpu30456S21895:0.07474939677361859547,mimpu.Mimpu30456S21894:0.06943495653318310090):0.35143457624069068812,(((chafa.Chafa1523S16048:0.08017024595348885840,(chafa.Chafa1523S16043:0.06003066594661274347,chafa.Chafa1523S16044:0.14770374161373220345):0.04342000275897374417):0.17125800274023594838,chafa.Chafa563S24362:0.13434929033152945288):0.17726912959966656391,(((mimpu.Mimpu4851S03721:0.04560136594231686824,mimpu.Mimpu4851S24720:0.03239937390581642401):0.26435303936549620074,(mimpu.Mimpu918S12785:0.25468974173561126362,((mimpu.Mimpu30456S02861:0.00000100000050002909,mimpu.Mimpu5606S11252:0.00690434566840990652):0.86420124408876175526,(mimpu.Mimpu2122S02155:0.00209648809287206212,mimpu.Mimpu211S02148:0.00000100000050002909):0.60636354002553427556):0.22470433082218396748):0.01105479892417051552):0.04322404117732778911,(mimpu.Mimpu4851S24719:0.22101777075957124152,(mimpu.Mimpu4851S24717:0.11143805611206028527,(mimpu.Mimpu34055S22475:0.12780517928090445734,mimpu.Mimpu4851S24718:0.12985053479263444776):0.07505278209788164567):0.14673062469835065902):0.07670105795106960112):0.05050752018556348144):0.05242062575497673932):0.07255320216585500748,((lupan.Lup029863.1:0.19762527719034742035,lupan.Lup005040.1:0.15691810370909453631):0.13267241380745520285,(((araip.Araip.C4A9H:0.02440411964570582751,aradu.Aradu.P8Y29:0.01265989267758242491):0.32379890481570428040,(nissc.Nissc3086S21116:0.14058156782629144255,(nissc.Nissc4503S02645:0.00000100000050002909,nissc.Nissc524634S03488:0.00422967765964598306):0.33016977518089346555):0.03981905640918362993):0.06033274273825191270,((glyma.Glyma.02G309800.1:0.22922054163138036453,((vigun.Vigun08g222000.1:0.05677294709383099575,vigun.Vigun08g221900.1:0.04801119867197717328):0.09943509946377898645,(phavu.Phvul.008G290300.1:0.06826087603441034768,phavu.Phvul.008G290200.1:0.03040941019404528461):0.13288619522003247697):0.12721388588074336590):0.08569001050058398794,(((cicar.Ca_09824:0.15568452173949703932,(medtr.Medtr5g098930.1:0.11650685928951153014,tripr.Tp57577_TGAC_v2_gene33448:0.15583747517043966546):0.05127030432540789773):0.10203419279439172873,((tripr.Tp57577_TGAC_v2_gene8776:0.05930494599589234556,medtr.Medtr5g090660.1:0.11472395366418704221):0.03167158919347314722,((((medtr.Medtr5g090700.1:0.11095362292792439185,(medtr.Medtr5g090670.1:0.06268172472839560194,medtr.Medtr5g090690.1:0.14203877683345023097):0.05183110430229675991):0.03010814492747920096,((tripr.Tp57577_TGAC_v2_gene8780:0.12167694365277199886,(medtr.Medtr5g090620.1:0.13025016489054233593,(tripr.Tp57577_TGAC_v2_gene8792:0.10568218157052569617,((tripr.Tp57577_TGAC_v2_gene8794:0.05716151819486083724,tripr.Tp57577_TGAC_v2_gene8781:0.05080936297690939740):0.06515498370596350952,tripr.Tp57577_TGAC_v2_gene8789:0.08440880577481893465):0.01205446753053528684):0.05174755876697630097):0.01772586441924257211):0.02198928085429913484,(cicar.Ca_10147:0.10718505237100692251,cicar.Ca_23049:0.16326085358497074984):0.09421141792609090404):0.00930863800125975201):0.01411344997892330713,(medtr.Medtr5g090580.1:0.08033002198369089408,medtr.Medtr5g090600.1:0.10714817315973054757):0.05564915446803914145):0.02193817883066909516,((tripr.Tp57577_TGAC_v2_gene8793:0.19696785418298282111,medtr.Medtr5g090610.1:0.11248501098644361762):0.03224757257931357146,(tripr.Tp57577_TGAC_v2_gene8788:0.14402735518819520522,((medtr.Medtr5g090650.1:0.14039067805305133207,medtr.Medtr5g090630.1:0.08336575184652843251):0.02877800468880567161,(tripr.Tp57577_TGAC_v2_gene8775:0.07064192920009697285,(tripr.Tp57577_TGAC_v2_gene8777:0.08760498846660391692,tripr.Tp57577_TGAC_v2_gene8786:0.03520706443791917634):0.01659756901331303075):0.02667080323852961260):0.02659639305960189923):0.00770426466905482082):0.00804196824268185381):0.01737580727009153253):0.06429918701366797718):0.11188484646655807997,(lotja.Lj0g3v0346949.1:0.06622057946779690007,lotja.Lj0g3v0168699.1:0.03786165183709878923):0.20825682146677310103):0.04542533426950761538):0.07370539286981622751):0.03688158229852806641):0.06437475749461218921):0.07230706099517153485):0.08715227972721215077):0.03450378780342437668,((vitvi.GSVIVT01015859001:0.51010061913071225170,cucsa.Cucsa.058340.1:0.49652869699063112430):0.16297753882565138572,((arath.AT3G21750.1:0.64178243585779604086,solly.Solyc07g043100.1.1:0.77888357112064832144):0.12481040113398049474,prupe.3G184600.1:0.25900100865451186616):0.06086284112808951902):0.03450378780342437668);
