# Supplementary material for: Cercis: A Non-polyploid Genomic Relic Within the Generally Polyploid Legume Family
Source: Front Plant Sci. 2019 Apr 11;10:345. doi: 10.3389/fpls.2019.00345 (PMC6499179; doi:10.3389/fpls.2019.00345)
Supplement: DATA SHEET S3 — SD03_70_trees_combined Phylogenetic trees, calculated using RAxML, and rooted by the nearest non-legume outgroup species. [file Data_Sheet_3.zip › SD03_70_trees_combined/L_N1H2R4]

(((mimpu.Mimpu145391S17303:0.12159300161334626877,chafa.Chafa5626S24342:0.06173358656537546174):0.05352613659916134053,(((((lupan.Lup019584.2:0.10155460399890497980,(nissc.Nissc524189S25352:0.06589774341845640315,(araip.Araip.W3TWU:0.00486878164261620502,aradu.Aradu.V2KKS:0.00000104733278176111):0.09564151970259872348):0.04254779074807399364):0.00974054126163596302,((vigun.Vigun09g121500.1:0.03764895738404159392,phavu.Phvul.009G151700.1:0.05205606062456382549):0.01474711294166350557,glyma.Glyma.04G206900.1:0.04119218417470636717):0.04996218855202605447):0.01612176104133270990,(cicar.Ca_04243:0.05973181566813368093,(tripr.Tp57577_TGAC_v2_gene7871:0.05314826123345955944,medtr.Medtr3g097060.1:0.03660662671910361321):0.02389187113494467204):0.05859059021927021105):0.00189945899486647558,lotja.Lj1g3v1364450.1:0.13963548369943351579):0.06027478210014449583,((bauto.7670:0.00000104733278176111,bauto.7671:0.00265567751963904745):0.05765780584879994647,cerca.Cerca29S20602:0.00427708669142264422):0.09893212885410217206):0.01160021780453697991):0.05666633130337202923,((vitvi.GSVIVT01022385001:0.20719715234433214168,arath.AT5G08710.1:0.25936143549991219626):0.05722885707545283251,prupe.4G282400.1:0.22618917329704049668):0.05666633130337202923);
