# Supplementary material for: Cercis: A Non-polyploid Genomic Relic Within the Generally Polyploid Legume Family
Source: Front Plant Sci. 2019 Apr 11;10:345. doi: 10.3389/fpls.2019.00345 (PMC6499179; doi:10.3389/fpls.2019.00345)
Supplement: DATA SHEET S3 — SD03_70_trees_combined Phylogenetic trees, calculated using RAxML, and rooted by the nearest non-legume outgroup species. [file Data_Sheet_3.zip › SD03_70_trees_combined/L_2DTZV4]

(((cerca.Cerca1056S05346:0.02242797002086621694,(cerca.Cerca451S09168:0.02209869678637368939,cerca.Cerca451S09167:0.01852450195597307031):0.03355683852893309033):0.89185905656458397406,(((glyma.Glyma.18G066800.1:0.48337230732989100446,(vigun.Vigun06g072400.1:0.18071434803623262488,phavu.Phvul.006G064400.1:0.18429594293401790894):0.71972027590499010330):0.10533040989722221303,((((glyma.Glyma.13G031400.1:0.08236597336307074912,glyma.Glyma.14G153100.1:0.08081055278146907772):0.15156514902129483713,((phavu.Phvul.001G065900.1:0.16639735798647983800,(vigun.Vigun08g075700.1:0.00781615301696761931,vigun.Vigun08g075800.1:0.00000100000050002909):0.24967834496190174920):0.05606840691329016690,phavu.Phvul.001G071800.1:0.08241503505580652367):0.33238437141207577419):0.09395805823592884298,(phavu.Phvul.001G071700.1:0.21688339303242226697,(arath.AT1G45215.1:1.46180645582158597051,((vigun.Vigun08g075200.1:0.00000100000050002909,vigun.Vigun08g075500.1:0.00000100000050002909):0.01375142812642878194,vigun.Vigun08g075600.1:0.00983800779936266911):0.02605683725537860304):0.29946174376080320068):0.16844140946453195484):0.06771804666507050263,((((medtr.Medtr1g054825.1:0.06028401470864885175,medtr.Medtr1g054815.1:0.05865160045110274362):0.36698916431191019871,((tripr.Tp57577_TGAC_v2_gene29356:0.24990417847271523266,medtr.Medtr8g011740.1:0.43848023833450927578):0.15687851381879375223,(medtr.Medtr8g011880.1:0.36751033613329703309,((medtr.Medtr8g011760.1:0.14607618483832743306,medtr.Medtr8g011770.1:0.06371783496696879767):0.12566690886613376965,(tripr.Tp57577_TGAC_v2_gene20479:0.01471236487063347885,tripr.Tp57577_TGAC_v2_gene29360:0.00000100000050002909):0.28132487188976412762):0.15450392903395226973):0.14964765180139996681):0.13525995641104929246):0.08270518702930310107,((((tripr.Tp57577_TGAC_v2_gene4392:0.28991623993870441200,tripr.Tp57577_TGAC_v2_gene17585:0.22868696599559071303):0.11222529513920961874,(medtr.Medtr8g031540.1:0.00000100000050002909,medtr.Medtr8g031570.1:0.04867626088854890704):0.24717449649091552399):0.02538329476784879565,tripr.Tp57577_TGAC_v2_gene39632:0.20322676261041877632):0.14991833718048347412,(((glyma.Glyma.05G076900.1:0.07705228017864097778,(glyma.Glyma.19G071200.1:0.04007252113313324038,glyma.Glyma.19G071100.1:0.02673874016132315665):0.03151879370824935134):0.15765217919014043457,glyma.Glyma.19G054100.1:0.54211595026190773083):0.10553370616549399841,(phavu.Phvul.004G083300.1:0.13387242171358681997,vigun.Vigun04g115000.1:0.27667032401094643346):0.21936429792214515166):0.07216931965063200227):0.27666985649515574153):0.05212533340176393748,(nissc.Nissc7363S30497:0.20309427129075710572,(nissc.Nissc4891S24336:0.04882888012584028770,nissc.Nissc6025S29379:0.05749202367208877673):0.12098761926426734870):0.57384135510410938519):0.01606466649647182374):0.11400745013599544730):0.07250826176746394403,cerca.Cerca23S01911:0.48922044740025605325):0.27196511104351100974):0.77113281278757339621,prupe.2G072700.1:0.77113281278757339621);
