# Supplementary material for: Cercis: A Non-polyploid Genomic Relic Within the Generally Polyploid Legume Family
Source: Front Plant Sci. 2019 Apr 11;10:345. doi: 10.3389/fpls.2019.00345 (PMC6499179; doi:10.3389/fpls.2019.00345)
Supplement: DATA SHEET S3 — SD03_70_trees_combined Phylogenetic trees, calculated using RAxML, and rooted by the nearest non-legume outgroup species. [file Data_Sheet_3.zip › SD03_70_trees_combined/L_CBX3DM]

(((vitvi.GSVIVT01013574001:0.29542671203453518824,(arath.AT1G53050.1:0.34814683863506451500,cucsa.Cucsa.032570.1:0.14959564621714410704):0.02909557290487568837):0.00000104733278176111,((((glyma.Glyma.06G242600.1:0.02270614718168325469,glyma.Glyma.12G155400.1:0.03742924354641349177):0.07821155667323165250,((((vigun.Vigun05g193400.1:0.01626609337125518168,phavu.Phvul.005G071900.1:0.00680257628398162843):0.02375441678249247401,(glyma.Glyma.13G276800.1:0.02320339537509019667,glyma.Glyma.12G224500.1:0.01875858895010758601):0.01270907758123998935):0.02083706965277768580,((lotja.Lj0g3v0126779.1:0.00000104733278176111,lotja.Lj3g3v1409680.1:0.00000104733278176111):0.13663296039947220306,(lotja.Lj0g3v0115059.1:0.06852714503617741981,((medtr.Medtr2g085200.1:0.02888645872123509969,tripr.Tp57577_TGAC_v2_gene38965:0.01709326674756032893):0.00990611621625933116,cicar.Ca_06866:0.01342970163326427657):0.02716314084449892446):0.00898990063158574410):0.00452703435735756811):0.00757707299997771328,(((araip.Araip.EWU0K:0.00000104733278176111,aradu.Aradu.EC406:0.00299147083228941619):0.04005177843628050793,nissc.Nissc524376S26209:0.02996298861721263113):0.02217464014735228903,(lupan.Lup023006.1:0.03905702422973465759,lupan.Lup026905.1:0.03742447742146105122):0.01840473157037283633):0.00653054562016447317):0.02261228018373673612):0.00570708435558479974,(mimpu.Mimpu2371S20420:0.08129108500207284094,chafa.Chafa2803S20113:0.05059510788720564256):0.02537529907151082204):0.00662364355501063925,((solly.Solyc07g008740.1.1:1.83116558043514920939,cerca.Cerca90S30857:0.00312209816649647700):0.01164464556016011135,(bauto.2036:0.02353000830030718693,bauto.2039:0.03154650256700563399):0.01191405016834303811):0.02995080791196492662):0.03819298899338648134):0.06044988635774936614,prupe.4G181100.1:0.06044988635774936614);
