# Supplementary material for: Cercis: A Non-polyploid Genomic Relic Within the Generally Polyploid Legume Family
Source: Front Plant Sci. 2019 Apr 11;10:345. doi: 10.3389/fpls.2019.00345 (PMC6499179; doi:10.3389/fpls.2019.00345)
Supplement: DATA SHEET S3 — SD03_70_trees_combined Phylogenetic trees, calculated using RAxML, and rooted by the nearest non-legume outgroup species. [file Data_Sheet_3.zip › SD03_70_trees_combined/L_LBXTP7]

(((bauto.41:0.05893419289677333944,cerca.Cerca11S13058:0.00828300027332654933):0.07743719231243435808,(((lotja.Lj2g3v1277250.1:0.05782064822064515719,((lupan.Lup002382.1:0.10551128021109612565,(nissc.Nissc524637S27481:0.07492148444790008854,((araip.Araip.DBM5E:0.00000100000050002909,aradu.Aradu.YN5H6:0.03795786075393874776):0.00675921983422714256,aradu.Aradu.QF2QL:0.00664589203756495335):0.07474465945920129306):0.05046047996768776578):0.00279016335016016347,((phavu.Phvul.002G091000.1:0.02422942148116789124,vigun.Vigun02g055000.1:0.00825356309606912163):0.02655297582857453140,glyma.Glyma.02G112200.1:0.03877932495689492831):0.01829468964592693286):0.00697512520127597374):0.01548548896225888580,((tripr.Tp57577_TGAC_v2_gene19934:0.02331307383196939281,medtr.Medtr5g042980.1:0.03647946551900308615):0.00842521295184760037,cicar.Ca_11671:0.02786321341489796447):0.02848278813024648567):0.06013221502481186365,(chafa.Chafa6584S25558:0.09106826786212643410,mimpu.Mimpu300S21820:0.20188865669875857844):0.03579066310452867078):0.02037183051453057836):0.06961256583789966756,((solly.Solyc04g005520.2.1:0.31296227799746872966,vitvi.GSVIVT01001339001:0.15069733661825596149):0.05608908781613410055,(arath.AT1G26640.1:0.29260944737944744043,(prupe.1G280800.1:0.23015596208850880311,cucsa.Cucsa.033750.1:0.28606215359281239596):0.03320095686231944870):0.02654478606730452730):0.06961256583789966756);
