# Supplementary material for: Cercis: A Non-polyploid Genomic Relic Within the Generally Polyploid Legume Family
Source: Front Plant Sci. 2019 Apr 11;10:345. doi: 10.3389/fpls.2019.00345 (PMC6499179; doi:10.3389/fpls.2019.00345)
Supplement: DATA SHEET S3 — SD03_70_trees_combined Phylogenetic trees, calculated using RAxML, and rooted by the nearest non-legume outgroup species. [file Data_Sheet_3.zip › SD03_70_trees_combined/L_4512GX]

(((cerca.Cerca398S23393:0.11774854636147583098,cerca.Cerca70S28918:0.08592140309775150864):0.28385710815052911382,((((((((aradu.Aradu.0S3RJ:0.00404929660512959311,araip.Araip.S3E2A:0.00660246743316265060):0.36077713818823869962,nissc.Nissc1633S33415:0.28795457415933123357):0.08971244982126570788,((glyma.Glyma.07G245300.1:0.06721273335458280429,glyma.Glyma.17G028600.1:0.08991774680516034790):0.08583647733163522753,(phavu.Phvul.003G107300.1:0.15448907193000988025,vigun.Vigun03g420200.1:0.15146334580850884244):0.06652565823021032443):0.11370929708309546191):0.02727012018451089453,(lotja.Lj4g3v2291340.1:0.19915236109860290359,(cicar.Ca_02969:0.20841259323613464671,((medtr.Medtr4g120290.1:0.04050320809909849218,medtr.Medtr4g120280.1:0.06452466872536902209):0.19957024913563112256,tripr.Tp57577_TGAC_v2_gene3200:0.16296808126554701568):0.06978412046906219690):0.09410253937717256989):0.03190641270324316714):0.03453031834080051016,(lupan.Lup029114.1:0.10720062102215294209,lupan.Lup029044.1:0.14842375885041769745):0.29117293492777751585):0.05346400149582682809,((aradu.Aradu.AUK8M:0.00735690876637113203,araip.Araip.KWZ75:0.00601958902426848273):0.31999154988077899153,((lupan.Lup011434.1:0.12095231065953471195,lupan.Lup021616.1:0.12182387193204087528):0.23644116522437144678,(((glyma.Glyma.09G042200.1:0.59249798311341461687,((glyma.Glyma.09G042100.1:0.07808665068519408947,glyma.Glyma.15G150800.1:0.35623477117822005544):0.10330658324644953483,(vigun.Vigun09g011900.1:0.27037790845985082422,phavu.Phvul.009G250600.1:0.14288510200303478070):0.27867965212770334782):0.05421907574173313177):0.05896400047490377855,(((tripr.Tp57577_TGAC_v2_gene26043:0.18388448184088726500,medtr.Medtr2g436040.1:0.22758501458906338355):0.12275750533133165943,(medtr.Medtr2g436070.1:0.14587889612029344977,medtr.Medtr2g436050.1:0.08251004556862895356):0.24767146205646450863):0.04991432087007999924,(cicar.Ca_20969:0.01688156708346641444,(cicar.Ca_14754:0.03048189647776984937,cicar.Ca_26615:0.03148272595558646025):0.00000100000050002909):0.18736354247018849328):0.07709695365548430157):0.05217696306216959568,nissc.Nissc11909S13233:0.24793097418018270051):0.01843268180997394493):0.02749614420279934690):0.03595144634090901431):0.09616779607380310235,chafa.Chafa1497S15948:0.84033730733071088093):0.04753831191595093986,(mimpu.Mimpu144928S06753:0.51668934330180071868,(chafa.Chafa6023S10901:0.00224594196233137864,chafa.Chafa1600S01011:0.00431938924094558800):0.29300943519734640175):0.29700200015183092495):0.05607803350057007780):0.54471871935986682089,prupe.1G123500.1:0.54471871935986682089);
