# Supplementary material for: Cercis: A Non-polyploid Genomic Relic Within the Generally Polyploid Legume Family
Source: Front Plant Sci. 2019 Apr 11;10:345. doi: 10.3389/fpls.2019.00345 (PMC6499179; doi:10.3389/fpls.2019.00345)
Supplement: DATA SHEET S3 — SD03_70_trees_combined Phylogenetic trees, calculated using RAxML, and rooted by the nearest non-legume outgroup species. [file Data_Sheet_3.zip › SD03_70_trees_combined/L_D5R996]

((((arath.AT1G67620.1:0.59856172756687542336,solly.Solyc05g014650.2.1:0.39711429922702079498):0.05197988624477713204,cucsa.Cucsa.394860.1:0.37709871875242562123):0.01907890835046655020,((cerca.Cerca148S14712:0.10544645785047547515,bauto.3102:0.06547800070809510486):0.07735592414189446098,((mimpu.Mimpu2287S20177:0.20612701401665256551,chafa.Chafa1257S31236:0.21626974380943733700):0.04844755876554824453,(((((aradu.Aradu.FNB9W:0.00000104733278176111,araip.Araip.2A9KZ:0.01203734460989919555):0.01125762813258050603,araip.Araip.F08AM:0.38853171928965651860):0.09610136604359903467,nissc.Nissc672S30076:0.13116589549935153691):0.01892695954201786823,vitvi.GSVIVT01010346001:0.31320364162800218288):0.05394980832696632395,((((tripr.Tp57577_TGAC_v2_gene22435:0.06335297426484177985,medtr.Medtr3g085720.1:0.14927581306428211461):0.06728769416720413454,cicar.Ca_11323:0.16715565443559199377):0.01416588120467632099,(((glyma.Glyma.11G248100.1:0.02319761089100082566,glyma.Glyma.18G009100.1:0.03049228253532115449):0.05100301586839978835,(phavu.Phvul.001G259500.1:0.07968484614148303724,vigun.Vigun01g245100.1:0.05025038537624474527):0.05195814296928893961):0.07682373868490023627,lotja.Lj3g3v0509670.1:0.24690013252407463917):0.03015531625821523884):0.05095846445769242061,(lupan.Lup016788.1:0.00000104733278176111,lupan.Lup016789.1:0.00000104733278176111):0.23141873630722767374):0.00000104733278176111):0.07257314567728451182):0.04614719517104654001):0.12965501551680469472):0.13147297480164735206,prupe.1G233300.1:0.13147297480164735206);
