# Supplementary material for: Cercis: A Non-polyploid Genomic Relic Within the Generally Polyploid Legume Family
Source: Front Plant Sci. 2019 Apr 11;10:345. doi: 10.3389/fpls.2019.00345 (PMC6499179; doi:10.3389/fpls.2019.00345)
Supplement: DATA SHEET S3 — SD03_70_trees_combined Phylogenetic trees, calculated using RAxML, and rooted by the nearest non-legume outgroup species. [file Data_Sheet_3.zip › SD03_70_trees_combined/L_VN5BQN]

(((nissc.Nissc3104S21203:0.24090342132534847686,(nissc.Nissc4891S34946:0.06514276109660724345,nissc.Nissc4891S24335:0.10031396516474513914):0.29010774719272464095):0.16119112221955661512,(lotja.Lj0g3v0228259.1:0.20687873693000860542,((vigun.Vigun10g168000.1:0.10745102835468059443,vigun.Vigun10g167900.1:0.00000100000050002909):0.61578314828585634100,((medtr.Medtr7g087560.1:0.17563494581290675645,(tripr.Tp57577_TGAC_v2_gene23655:0.09377677195839694002,(tripr.Tp57577_TGAC_v2_gene23650:0.21549820762525523365,tripr.Tp57577_TGAC_v2_gene23679:0.05586678122525228635):0.05819848131943495401):0.05589795775427486985):0.02509057299221845172,medtr.Medtr7g087540.1:0.07962317907527320660):0.19343199767882657270):0.09525328904940701114):0.00000100000050002909):0.84993603780044291174,arath.AT3G13950.1:0.84993603780044291174);
