# Supplementary material for: Cercis: A Non-polyploid Genomic Relic Within the Generally Polyploid Legume Family
Source: Front Plant Sci. 2019 Apr 11;10:345. doi: 10.3389/fpls.2019.00345 (PMC6499179; doi:10.3389/fpls.2019.00345)
Supplement: DATA SHEET S3 — SD03_70_trees_combined Phylogenetic trees, calculated using RAxML, and rooted by the nearest non-legume outgroup species. [file Data_Sheet_3.zip › SD03_70_trees_combined/L_CC6H1H]

((nissc.Nissc5544S03828:0.00000100000050002909,((((((vitvi.GSVIVT01037329001:0.02437620890680021468,cucsa.Cucsa.086930.1:0.01603574184350818957):0.00780378930664866067,nissc.Nissc524198S02978:0.10180531976420333085):0.00000100000050002909,((lotja.Lj2g3v3022800.1:0.00000100000050002909,lotja.Lj2g3v3022810.1:0.00000100000050002909):0.00786854286188854064,(chafa.Chafa1993S01465:0.03191832401156010496,(((tripr.Tp57577_TGAC_v2_gene16400:0.00782747259228798453,(arath.AT2G14870.1:0.82229243038002663990,cicar.Ca_20447:0.00000100000050002909):0.05000935665355952381):0.00000100000050002909,medtr.Medtr5g089300.1:0.00000100000050002909):0.00000100000050002909,(((cicar.Ca_17012:0.05840302508882042054,cicar.Ca_20448:0.00000100000050002909):0.00000100000050002909,(cicar.Ca_20446:0.00000100000050002909,cicar.Ca_10190:0.00777460314115739539):0.00000100000050002909):0.01564211030042153561,cerca.Cerca2S02389:0.00777031827471179413):0.00000100000050002909):0.00778422984806101392):0.00000100000050002909):0.00000100000050002909):0.00779071438458318454,(vigun.Vigun08g183900.1:0.00000100000050002909,(phavu.Phvul.008G202000.1:0.00000100000050002909,glyma.Glyma.02G278800.1:0.00000100000050002909):0.00000100000050002909):0.00000100000050002909):0.00000100000050002909,glyma.Glyma.14G035900.1:0.00778108983973503469):0.00779411260056812188,((nissc.Nissc6170S03966:0.14898910523966887864,solly.Solyc01g008360.2.1:0.01700481669401150697):0.01647712703186528238,((aradu.Aradu.N6G42:0.00783326258077053639,lupan.Lup029584.1:0.01561571962500514846):0.00000100000050002909,araip.Araip.CC0DM:0.00000100000050002909):0.00000100000050002909):0.00781285954558582837):0.00000100000050002909):0.01996432752791349116,prupe.1G025000.1:0.01996432752791349116);
