# Supplementary material for: Cercis: A Non-polyploid Genomic Relic Within the Generally Polyploid Legume Family
Source: Front Plant Sci. 2019 Apr 11;10:345. doi: 10.3389/fpls.2019.00345 (PMC6499179; doi:10.3389/fpls.2019.00345)
Supplement: DATA SHEET S3 — SD03_70_trees_combined Phylogenetic trees, calculated using RAxML, and rooted by the nearest non-legume outgroup species. [file Data_Sheet_3.zip › SD03_70_trees_combined/L_B6SZKX]

((((cucsa.Cucsa.149540.1:0.13326486554246891325,solly.Solyc03g122350.2.1:0.16782180776322802584):0.03290329672814980289,(((bauto.94465:0.08284764499567182083,cerca.Cerca15S15500:0.02942231836006371781):0.04595766465680964363,(((((aradu.Aradu.AVR14:0.00197907891755438360,araip.Araip.25ZRQ:0.00555105533861914319):0.01935743941688807326,(araip.Araip.A9FKU:0.01591848841208398299,aradu.Aradu.4B27D:0.01655632042490142591):0.05400387159894841360):0.09356922407357960714,(nissc.Nissc2148S33806:0.17049883355449488298,nissc.Nissc10183S12190:0.07259052017305422932):0.00880300363029393358):0.02646166806829030813,((lotja.Lj3g3v2577140.1:0.17094221229631903491,lupan.Lup012082.1:0.12078966277427137521):0.00826389445488805163,(((medtr.Medtr8g020950.1:0.03613555711507220047,medtr.Medtr8g020960.1:0.13011044667097290684):0.06490413199526975929,(((tripr.Tp57577_TGAC_v2_gene13828:0.05544593252007513212,medtr.Medtr8g020940.1:0.05867208836775678060):0.01453369378681897660,cicar.Ca_09998:0.05166779002247982172):0.00484094318740154253,tripr.Tp57577_TGAC_v2_gene13827:0.11383784495728262176):0.00786929112126202347):0.09315912010296244217,((phavu.Phvul.010G128900.1:0.07997614640601422020,vigun.Vigun10g163500.1:0.02353090222365301562):0.02713454164175731209,(glyma.Glyma.07G039800.1:0.03471220685622020130,glyma.Glyma.16G008600.1:0.03091963721516856334):0.02493806176100826083):0.03373895847848329410):0.01237515292711207845):0.00749931179510389314):0.03097057892939876836,(mimpu.Mimpu25669S20950:0.15716604785129434374,((chafa.Chafa11685S14502:0.06985466414060186036,(chafa.Chafa10361S13626:0.19108438319983098164,(chafa.Chafa10361S13627:0.16636310845849608397,chafa.Chafa2810S20120:0.15552680455909448365):0.06199137033739449826):0.05455532958023238260):0.02927095362437992163,chafa.Chafa11685S00358:0.17228159767658735024):0.03030551445816747486):0.02160056545560116656):0.00986898473816357792):0.03493147711008393053,((((bauto.25286:0.08450607851985396379,cerca.Cerca336S21951:0.04045832114300201843):0.30344504729592053360,cerca.Cerca116S31932:0.45413597287248880230):0.14549353463382466711,(mimpu.Mimpu9563S28731:0.04150901782774892718,mimpu.Mimpu9563S28730:0.03991998403384248301):0.31193773401929514311):0.05091185482254761280,(((mimpu.Mimpu1003S00013:0.04539403028611467550,mimpu.Mimpu10864S13570:0.02807780091912968207):0.03363494971792242022,((mimpu.Mimpu10864S29140:0.00000100000050002909,mimpu.Mimpu145305S01386:0.01322103374943334013):0.10301691051856784465,((mimpu.Mimpu10864S13571:0.09854095393049155938,mimpu.Mimpu10864S29141:0.08051395299747411693):0.03452876233749929691,mimpu.Mimpu8230S32762:0.03590393057577865449):0.02344808519566593183):0.02341874565752865775):0.33205508523081372907,cerca.Cerca15S15453:0.21082252471909973535):0.02251884102473175955):0.07653854348729598189):0.05309291550127015480):0.02029153137945344590,(vitvi.GSVIVT01015071001:0.17145490297308779715,((cerca.Cerca1S06678:0.09364530353322945977,cerca.Cerca1S06677:0.17970584959620211629):0.03976045630315148960,(mimpu.Mimpu10343S05131:0.01114191658263114990,mimpu.Mimpu5196S25238:0.00944394094620267487):0.44714352131710005667):0.06797584858715896572):0.22143790999724405344):0.05490284340527202406,prupe.3G039300.1:0.05490284340527202406);
