# Supplementary material for: Cercis: A Non-polyploid Genomic Relic Within the Generally Polyploid Legume Family
Source: Front Plant Sci. 2019 Apr 11;10:345. doi: 10.3389/fpls.2019.00345 (PMC6499179; doi:10.3389/fpls.2019.00345)
Supplement: DATA SHEET S3 — SD03_70_trees_combined Phylogenetic trees, calculated using RAxML, and rooted by the nearest non-legume outgroup species. [file Data_Sheet_3.zip › SD03_70_trees_combined/L_674PJ7]

(((solly.Solyc01g073870.2.1:0.83620056947196763630,chafa.Chafa746S11552:0.51102635290841735838):0.45024635323102107920,((((aradu.Aradu.4SZ53:0.07115294716508391293,aradu.Aradu.6FL7E:0.02019120084008069194):0.09988147756082793594,araip.Araip.IW8UC:0.05643952446970484232):1.86154895387946295315,((tripr.Tp57577_TGAC_v2_gene34585:1.33815895784951610636,(tripr.Tp57577_TGAC_v2_gene36323:0.21420825130604517761,(lotja.Lj0g3v0108139.1:0.48034298731477031996,(tripr.Tp57577_TGAC_v2_gene11385:0.29987798420772665553,(tripr.Tp57577_TGAC_v2_gene21602:0.17984173408432296837,(medtr.Medtr0009s0330.1:0.09865900272056774001,medtr.Medtr0031s0130.1:0.37350308032919182777):0.02956935571713797950):0.05654106883758392571):0.15903440928981493752):0.16061396846878903122):0.14408448672657511724):0.26085433203861180251,((cerca.Cerca672S10420:0.07218427576895061759,cerca.Cerca134S32054:0.04168230997430286133):0.32744487574541764063,((aradu.Aradu.G67LK:0.00962910796972589640,araip.Araip.X6Q8L:0.01068368673137080373):0.30844417047658961861,((phavu.Phvul.002G246000.1:0.13975178214880148997,(glyma.Glyma.05G165700.1:0.08014294299346540196,glyma.Glyma.08G123400.1:0.05365978036006727875):0.04060415448819320455):0.11351468680390398858,((araip.Araip.W7P1V:3.02706044061076262608,lotja.Lj4g3v2644190.1:0.18932864472447960558):0.04225717117928549232,(tripr.Tp57577_TGAC_v2_gene6754:0.17351435333021617002,cicar.Ca_08661:0.05508255870264188586):0.08009700447020728920):0.04842940633164710684):0.04289270801180127685):0.11539825422868613125):0.46968432062824272410):0.21140893670575230945):0.56554510604782659566,nissc.Nissc1877S16970:1.16582380455093326255):0.00000100000050002909):0.79683534670790734378,prupe.1G266100.1:0.79683534670790734378);
