# Supplementary material for: Cercis: A Non-polyploid Genomic Relic Within the Generally Polyploid Legume Family
Source: Front Plant Sci. 2019 Apr 11;10:345. doi: 10.3389/fpls.2019.00345 (PMC6499179; doi:10.3389/fpls.2019.00345)
Supplement: DATA SHEET S3 — SD03_70_trees_combined Phylogenetic trees, calculated using RAxML, and rooted by the nearest non-legume outgroup species. [file Data_Sheet_3.zip › SD03_70_trees_combined/L_F6M7BG]

(((mimpu.Mimpu9919S33083:0.23788009193810016884,chafa.Chafa208S07903:0.15795408542637148774):0.10750091378192129510,((((aradu.Aradu.33RPR:0.28391675473911603955,(glyma.Glyma.15G157400.1:0.16599025411278423014,(phavu.Phvul.009G242500.1:0.11844772742223273754,vigun.Vigun09g020200.1:0.08828934344387363853):0.15772707172024016953):0.18230988182303353717):0.03894904607265893548,(bauto.87933:0.27735802307461049354,cerca.Cerca113S05555:0.11184457316669656202):0.05383833591945525604):0.02682621550313081873,(medtr.Medtr2g035800.1:0.07223842443772141020,tripr.Tp57577_TGAC_v2_gene31844:0.03871325748389432136):0.27156402095892762105):0.04577908804090478900,((((((medtr.Medtr4g094725.1:0.13397763882552443659,tripr.Tp57577_TGAC_v2_gene31248:0.14496611718140842151):0.05696540722939782281,cicar.Ca_05124:0.08187744306301197872):0.13995796943618368791,lotja.Lj0g3v0083259.1:0.12358123623178851602):0.04715953262687597181,(phavu.Phvul.002G189200.1:0.29661774404173391062,(glyma.Glyma.08G088100.1:0.06028976548742143171,glyma.Glyma.05G133600.1:0.20839988220288624410):0.06485705508816835829):0.13359850931609010272):0.04392724977221366955,lupan.Lup009649.1:0.21178887703472429327):0.00633885287162450246,nissc.Nissc2574S01594:0.37561232537967287337):0.07920407950722264945):0.09751160899100964896):0.05956596818055870379,(cucsa.Cucsa.048690.1:0.60711893625531787588,prupe.4G116300.1:0.33234300065120730983):0.05956596818055870379);
