# Supplementary material for: Cercis: A Non-polyploid Genomic Relic Within the Generally Polyploid Legume Family
Source: Front Plant Sci. 2019 Apr 11;10:345. doi: 10.3389/fpls.2019.00345 (PMC6499179; doi:10.3389/fpls.2019.00345)
Supplement: DATA SHEET S3 — SD03_70_trees_combined Phylogenetic trees, calculated using RAxML, and rooted by the nearest non-legume outgroup species. [file Data_Sheet_3.zip › SD03_70_trees_combined/L_G7XSNP]

((((((glyma.Glyma.05G213100.1:0.01835977860272985929,glyma.Glyma.08G019600.1:0.01318000323643821019):0.02519741014981250263,((phavu.Phvul.002G294400.1:0.05465549704627385708,vigun.Vigun03g039700.1:0.06544276955132258267):0.04105602337925532558,(vigun.Vigun03g039400.1:0.02918010112915101276,phavu.Phvul.002G294700.1:0.02099248702282047879):0.03409244854557821891):0.01982172093221370307):0.05096004938034775361,(lotja.Lj4g3v3002280.1:0.08940995587755024010,(cicar.Ca_05794:0.04101763200540540361,(medtr.Medtr8g099090.1:0.04754484450615340668,tripr.Tp57577_TGAC_v2_gene3438:0.05042466529744384779):0.00682666391594878054):0.03379675197615618354):0.01260640284355851737):0.01995563951567110375,(lupan.Lup004884.1:0.07607568620545882010,((nissc.Nissc29559S20657:0.07585145306315696501,nissc.Nissc379961S22508:0.00276598413438130554):0.04865516685848011308,(araip.Araip.ZNF8A:0.00263668810777503053,aradu.Aradu.B940U:0.00367833031640102219):0.06236408538483115271):0.02167220354395564194):0.01637244287550764302):0.03357828277928510963,(((mimpu.Mimpu1830S18756:0.04912620923227427328,mimpu.Mimpu3748S23134:0.03080653560027359419):0.17810354853918544671,(mimpu.Mimpu14375S15602:0.00561703450841208578,mimpu.Mimpu4741S24605:0.01133133659243164629):0.03396558384866470159):0.28501945916199283859,(cerca.Cerca3S23536:0.02863977457034322729,(bauto.23956:0.00000105489815970826,bauto.23957:0.00000105489815970826):0.05833646205344526076):0.06950583620239465799):0.00000105489815970826):0.06648962992603227318,(prupe.5G110400.1:0.23799292169005009656,(arath.AT4G23640.1:0.33121693685415465325,vitvi.GSVIVT01019445001:0.28859083842006555409):0.06442026855414040298):0.06648962992603227318);
