# Supplementary material for: Cercis: A Non-polyploid Genomic Relic Within the Generally Polyploid Legume Family
Source: Front Plant Sci. 2019 Apr 11;10:345. doi: 10.3389/fpls.2019.00345 (PMC6499179; doi:10.3389/fpls.2019.00345)
Supplement: DATA SHEET S3 — SD03_70_trees_combined Phylogenetic trees, calculated using RAxML, and rooted by the nearest non-legume outgroup species. [file Data_Sheet_3.zip › SD03_70_trees_combined/L_2L94V1]

((((((lotja.Lj4g3v2539400.1:0.00000100000050002909,lotja.Lj4g3v2951040.1:0.00000100000050002909):0.10990153662362944775,(cicar.Ca_05729:0.08610474401979842374,((tripr.Tp57577_TGAC_v2_gene12849:0.09065222472547124211,(tripr.Tp57577_TGAC_v2_gene12952:0.04478209787933589564,tripr.Tp57577_TGAC_v2_gene12813:0.07360158104446848371):0.06854719123298634587):0.04601193864285554880,(((medtr.Medtr8g097380.1:0.08794151344844085283,(medtr.Medtr0415s0060.1:0.00412723165031309968,medtr.Medtr8g097400.1:0.03175496124221844491):0.02507263152933847730):0.02677365156425927026,medtr.Medtr8g097390.1:0.05051971810089860015):0.02492870896551064100,(medtr.Medtr8g097410.1:0.09495474351194349572,medtr.Medtr8g097370.1:0.12654712917734134425):0.02086717064794155196):0.01113041952980443200):0.07553543531642371855):0.10264650197405299215):0.02132453595781042682,(vigun.Vigun03g046300.1:0.00209408845830547953,(phavu.Phvul.002G287800.1:0.01564238229898303606,(glyma.Glyma.08G013100.1:0.06021957956081442492,glyma.Glyma.05G206200.1:0.03551756828982333136):0.00749869060806094764):0.01419051347892645587):0.11572297701638184497):0.06859834519048654822,(lupan.Lup028689.2:0.15046279453554009531,(lupan.Lup015349.1:0.09786243623380562473,lupan.Lup005633.1:0.15493261982737807636):0.01579260790481551782):0.07645526087842692553):0.02346271288527740709,(((aradu.Aradu.Q9U7S:0.00867887121158076973,araip.Araip.MJ99T:0.02083579298209819325):0.21446626645449301529,nissc.Nissc294251S20643:0.15209496350354914651):0.08051179235089102326,((((((glyma.Glyma.01G218200.1:0.04992411798663973221,glyma.Glyma.11G025000.1:0.06256633237913071521):0.08131834018338725267,(vigun.Vigun02g174900.1:0.03464760365922675556,phavu.Phvul.002G156100.1:0.07487575616949201929):0.14944888783188525760):0.09442651231105027299,lupan.Lup018007.1:0.20930143775447279664):0.01593114369991797258,(nissc.Nissc2812S20311:0.14640575061506991283,(araip.Araip.287MP:0.00922549079699851865,aradu.Aradu.883F2:0.00771787550447760110):0.31693013059565255940):0.06296951490341756719):0.07001553300959062476,cerca.Cerca3S08675:0.18500132498609711540):0.02158117747024807659,(chafa.Chafa6920S11288:0.37015673991846054225,(chafa.Chafa983S13347:0.13180187487028233173,mimpu.Mimpu7639S27396:0.19818144070132451273):0.10428842187598140467):0.09103112528942766679):0.01790139386067592445):0.01139819983784303402):0.12090825998523245521,(prupe.5G096800.1:0.38442295442326807065,(solly.Solyc08g080760.1.1:0.92622316882000665927,(cucsa.Cucsa.302960.1:0.55399378787090669540,arath.AT1G63410.1:0.77038758085719971636):0.04370752021403100790):0.10333441303598078775):0.12090825998523245521);
