# Supplementary material for: Cercis: A Non-polyploid Genomic Relic Within the Generally Polyploid Legume Family
Source: Front Plant Sci. 2019 Apr 11;10:345. doi: 10.3389/fpls.2019.00345 (PMC6499179; doi:10.3389/fpls.2019.00345)
Supplement: DATA SHEET S3 — SD03_70_trees_combined Phylogenetic trees, calculated using RAxML, and rooted by the nearest non-legume outgroup species. [file Data_Sheet_3.zip › SD03_70_trees_combined/L_D82D8S]

((((cerca.Cerca65S10327:0.32148261410638206970,cerca.Cerca148S14752:0.04311304950840427058):0.04279880611670570933,(((lotja.Lj1g3v0514240.1:0.02906834081950405990,(lotja.Lj1g3v0514230.1:0.01160971840655947163,lotja.Lj0g3v0112259.2:0.02699300493999963815):0.00821388664057850180):0.06593062620346787361,(cicar.Ca_11347:0.05815965916535791730,(tripr.Tp57577_TGAC_v2_gene28283:0.06744013511108890024,medtr.Medtr3g085380.1:0.04802957142168234883):0.01929565207047295033):0.03337358316598206670):0.01383015524954955833,((lupan.Lup020120.1:0.08482648262553359186,lupan.Lup007342.1:0.04216061407339401906):0.06902765509078791217,(((glyma.Glyma.18G006800.1:0.03763850156977038841,glyma.Glyma.11G250400.1:0.03701094170787545129):0.01669603122925466393,(vigun.Vigun01g247100.1:0.02982924319588308240,(vigun.Vigun01g247200.1:0.02684081895444056023,phavu.Phvul.001G261700.1:0.01822111062861240388):0.00000104733278176111):0.04395903352389252117):0.05050538178490126401,(araip.Araip.T3ZYS:0.13159788433780575390,nissc.Nissc672S30064:0.02938397517656227489):0.04241383529853362533):0.00637683168874803030):0.00687611967438374241):0.06575127726967432140):0.02836119131160115894,mimpu.Mimpu3206S22130:0.24512048607983613624):0.04071345923142582340,((cucsa.Cucsa.395010.1:0.25443083950998141018,prupe.1G226200.1:0.12724100303233509823):0.03298355991058619235,(solly.Solyc04g007330.1.1:0.23575941513447054576,arath.AT1G67370.1:0.28906214104725375114):0.03356245333061135677):0.04071345923142582340);
