# Supplementary material for: Cercis: A Non-polyploid Genomic Relic Within the Generally Polyploid Legume Family
Source: Front Plant Sci. 2019 Apr 11;10:345. doi: 10.3389/fpls.2019.00345 (PMC6499179; doi:10.3389/fpls.2019.00345)
Supplement: DATA SHEET S3 — SD03_70_trees_combined Phylogenetic trees, calculated using RAxML, and rooted by the nearest non-legume outgroup species. [file Data_Sheet_3.zip › SD03_70_trees_combined/L_GDQ3HR]

((mimpu.Mimpu32647S22252:0.35599401246002149168,(((((aradu.Aradu.VG1P2:0.01350081134303255694,araip.Araip.U9VER:0.04018321023893158678):0.18527634154441158243,(nissc.Nissc3889S22691:0.10089076024593082725,nissc.Nissc3889S22692:0.09226942502993096262):0.04596088472717101830):0.03879930223535655448,(glyma.Glyma.20G032600.1:0.11899732010079365485,((glyma.Glyma.20G032500.1:0.05835980192246238707,glyma.Glyma.20G032400.1:0.04626276701207085451):0.01626448597734958187,(vigun.Vigun03g206500.1:0.03732439402305970377,phavu.Phvul.002G169700.1:0.04606569553098294190):0.05402709214546038557):0.00856180938089124745):0.06855503428241793706):0.03406844993977611868,cerca.Cerca11S13021:0.18754292943444048070):0.01026640049718004905,(lupan.Lup028032.1:0.16629716405723479755,((glyma.Glyma.07G228400.1:0.04313561159838440184,glyma.Glyma.20G031700.1:0.05575567608405718883):0.04370985694961278256,(phavu.Phvul.002G169600.1:0.05239057401773732775,vigun.Vigun03g206400.1:0.04117258216570018198):0.04909550719464757240):0.08636605668064810393):0.05890714214312089969):0.03132569028150435780):0.02263791600683116162,(cucsa.Cucsa.033880.1:0.27996067302849875214,(((vitvi.GSVIVT01003219001:0.22743855129034698526,solly.Solyc05g013180.2.1:0.85770230246614242997):0.05150222592876624317,arath.AT1G14040.1:0.33001259227792656414):0.02513367919714270746,prupe.1G278700.1:0.21681937332754980252):0.01721585418389443359):0.02263791600683116162);
