# Supplementary material for: Cercis: A Non-polyploid Genomic Relic Within the Generally Polyploid Legume Family
Source: Front Plant Sci. 2019 Apr 11;10:345. doi: 10.3389/fpls.2019.00345 (PMC6499179; doi:10.3389/fpls.2019.00345)
Supplement: DATA SHEET S3 — SD03_70_trees_combined Phylogenetic trees, calculated using RAxML, and rooted by the nearest non-legume outgroup species. [file Data_Sheet_3.zip › SD03_70_trees_combined/L_JXYM1M]

((cerca.Cerca18S16912:0.05903027152168938835,((((((lotja.Lj4g3v1463040.1:0.00000100000050002909,lotja.Lj4g3v1463050.1:0.00110683288547977401):0.09082025595642367888,(cicar.Ca_17283:0.04163243222418521600,(tripr.Tp57577_TGAC_v2_gene37505:0.05611307138369010100,medtr.Medtr4g105370.1:0.04856476190812877153):0.02811094574581795777):0.03749442247352475360):0.01989533833042046035,((vigun.Vigun03g321800.1:0.02532383488995103640,phavu.Phvul.003G203100.1:0.02433225742529593685):0.02549932913528554779,(glyma.Glyma.05G039900.1:0.15257328761842611775,glyma.Glyma.17G087000.1:0.01923695884365876976):0.01027352141361884651):0.04952939095675265579):0.01520671904408826478,(((aradu.Aradu.V05DH:0.00826233293130803140,araip.Araip.KZ67T:0.00792737292384686904):0.08139673836319158418,nissc.Nissc522S25030:0.09366363505156828639):0.04756995703102354089,lupan.Lup027569.1:0.09611697132910160257):0.01457273432369489419):0.04489774749630036366,mimpu.Mimpu1942S08112:0.18510980746101110550):0.02112804452435100219,(mimpu.Mimpu7580S32654:0.23666148208403617326,chafa.Chafa7S27077:0.09960970833983803785):0.06691285999951157581):0.01506223444830631641):0.05030364729896347892,((solly.Solyc03g112580.2.1:0.18046418582336473668,vitvi.GSVIVT01007688001:0.21368617704022421777):0.03248434282248640476,(prupe.5G169700.1:0.17678517980960431477,cucsa.Cucsa.098640.1:0.47812554437549487085):0.02265982113741520435):0.05030364729896347892);
