# Supplementary material for: Cercis: A Non-polyploid Genomic Relic Within the Generally Polyploid Legume Family
Source: Front Plant Sci. 2019 Apr 11;10:345. doi: 10.3389/fpls.2019.00345 (PMC6499179; doi:10.3389/fpls.2019.00345)
Supplement: DATA SHEET S3 — SD03_70_trees_combined Phylogenetic trees, calculated using RAxML, and rooted by the nearest non-legume outgroup species. [file Data_Sheet_3.zip › SD03_70_trees_combined/L_D0X0MD]

((((chafa.Chafa8344S27397:0.03282626933433528682,mimpu.Mimpu7106S27048:0.14888046403273128004):0.03435532173108894749,(cerca.Cerca119S12969:0.04628238904893178240,bauto.93082:0.03057948317627821183):0.01872764073899833501):0.00817726549108876988,((lupan.Lup029720.2:0.10058827505752307441,(((phavu.Phvul.008G292800.1:0.03705439832946284123,vigun.Vigun08g224600.1:0.02193896124828529845):0.03397124772382141555,(glyma.Glyma.02G312000.1:0.01346390898075665830,glyma.Glyma.14G000600.1:0.00737921735450658596):0.02557583807487832234):0.03019990287530581810,((lotja.Lj2g3v3413320.1:0.00000104733278176111,lotja.Lj6g3v2245640.1:0.00000104733278176111):0.05219060346182412963,(cicar.Ca_09838:0.24393993744080433306,(tripr.Tp57577_TGAC_v2_gene18630:0.04585613471686975778,medtr.Medtr5g099280.1:0.17958831197974364779):0.03327737153666959768):0.05130049797268071421):0.02912150431734646452):0.01056005514449022582):0.02018998111503417930,(nissc.Nissc524639S27495:0.07686722674653831411,(aradu.Aradu.MN6BD:0.00000104733278176111,(aradu.Aradu.3LG5X:0.00592703091781878258,(araip.Araip.N1T7P:0.00308733576305825815,araip.Araip.AV35G:0.00704229485699210678):0.03920644026065707444):0.00000104733278176111):0.06168068688134629995):0.01234798984777034023):0.05137994481625934862):0.04077834656288031878,((prupe.8G181000.1:0.11846766360499016990,(vitvi.GSVIVT01023864001:0.06995765438991220775,solly.Solyc11g008590.1.1:0.20922685675352847845):0.03864377980129028722):0.02999024127184252847,(arath.AT4G35335.1:0.20512778300148107324,cucsa.Cucsa.119950.2:0.41097650642182653735):0.00760009408590477976):0.04077834656288031878);
