# Supplementary material for: Cercis: A Non-polyploid Genomic Relic Within the Generally Polyploid Legume Family
Source: Front Plant Sci. 2019 Apr 11;10:345. doi: 10.3389/fpls.2019.00345 (PMC6499179; doi:10.3389/fpls.2019.00345)
Supplement: DATA SHEET S3 — SD03_70_trees_combined Phylogenetic trees, calculated using RAxML, and rooted by the nearest non-legume outgroup species. [file Data_Sheet_3.zip › SD03_70_trees_combined/L_RGP2JN]

(((((vigun.Vigun09g013100.1:0.12191065819734100972,phavu.Phvul.009G249400.1:0.11099055740057131580):0.17946716161680834056,glyma.Glyma.09G043500.1:0.09287671372308936579):0.12172840799797207678,((lotja.Lj6g3v1463980.1:0.24570407162870680495,(tripr.Tp57577_TGAC_v2_gene31280:0.06108271687999543981,medtr.Medtr2g436350.1:0.04244780957959774781):0.13003640837528163132):0.05062194083555105611,(nissc.Nissc11925S13270:0.28784972341393122441,(aradu.Aradu.9Y5KL:0.00000100000050002909,araip.Araip.J3PZC:0.00672973895490299075):0.23459516917417971849):0.11484077459535065036):0.09277458360938545257):0.37365092869952343246,cerca.Cerca70S10623:0.48915342421889923541):0.20115317611985703006,(vitvi.GSVIVT01035140001:0.27838174523038089481,((prupe.1G133600.1:0.34863930431340728333,(arath.AT3G16660.1:0.76047301554645552191,solly.Solyc01g066680.2.1:0.60111001144888764891):0.10374958997154562490):0.10927528083699815376,cucsa.Cucsa.215730.1:0.89038628869377833830):0.03049721549549466726):0.20115317611985703006);
