# Supplementary material for: Cercis: A Non-polyploid Genomic Relic Within the Generally Polyploid Legume Family
Source: Front Plant Sci. 2019 Apr 11;10:345. doi: 10.3389/fpls.2019.00345 (PMC6499179; doi:10.3389/fpls.2019.00345)
Supplement: DATA SHEET S3 — SD03_70_trees_combined Phylogenetic trees, calculated using RAxML, and rooted by the nearest non-legume outgroup species. [file Data_Sheet_3.zip › SD03_70_trees_combined/L_4VCYFT]

((((((aradu.Aradu.1IK7L:0.02009316963579637141,araip.Araip.9FT0W:0.00347125221101983504):0.22227978340559056969,nissc.Nissc2699S19861:0.14175639505437798160):0.04341994387163901348,(lupan.Lup027783.1:0.06772204471814784188,lupan.Lup025841.1:0.09838814690013023001):0.03633032484066268247):0.02941242759667265019,(((vigun.Vigun02g165300.1:0.12857200131636078999,phavu.Phvul.002G058200.1:0.08334209363189111486):0.11945027971733410133,(glyma.Glyma.11G033200.1:0.06751705839890236038,glyma.Glyma.01G209000.1:0.01377960293994045897):0.07461023064174353292):0.08141585822939202688,(cicar.Ca_02344:0.05424506545729609885,(tripr.Tp57577_TGAC_v2_gene25885:0.08484122787395881327,medtr.Medtr5g012650.1:0.08803071211573113009):0.01321518186109993907):0.14362130345029039402):0.02232548990263258371):0.10206983692772141070,((((lupan.Lup005449.1:0.06577450764222969593,(lupan.Lup023717.1:0.09521201742049059669,lupan.Lup028114.1:0.13583197934893587178):0.00994369823627835187):0.08292890467576329028,(((aradu.Aradu.JCT7W:0.03652555208337750908,araip.Araip.FH6JL:0.00723598932065073162):0.47833565876052086541,nissc.Nissc525437S28091:0.22184064766988681461):0.06271671780764505322,((cicar.Ca_12753:0.09498492392366628123,(medtr.Medtr4g100840.1:0.06264353103160995306,tripr.Tp57577_TGAC_v2_gene37702:0.09653318975779288935):0.04911342049211600558):0.15191350587598453914,((glyma.Glyma.05G059900.1:0.01896732900588901996,glyma.Glyma.17G142400.1:0.05203042040140253011):0.02843899936162348069,(vigun.Vigun03g302500.1:0.09868476887012445076,phavu.Phvul.003G221100.1:0.08029041750651795539):0.09734737135089649440):0.06618249561974474948):0.01692563655505633854):0.02741882398919046754):0.02738775095725320963,(mimpu.Mimpu144714S16011:0.46860480503004725561,cerca.Cerca19S17256:0.14820069676382718882):0.06224550462494715664):0.01635923347226063765,(chafa.Chafa2577S19556:0.23050484907615051422,mimpu.Mimpu8230S04628:0.63163374892164891872):0.11625684413236404835):0.01047099844990639905):0.07717954241154768857,(prupe.5G068400.1:0.21895325152179359596,(solly.Solyc08g078580.1.1:0.51215087337795872635,(cucsa.Cucsa.301790.1:0.34998745752322057978,arath.AT4G16620.1:0.97420669732501596894):0.08676830491664776213):0.04362756006970732597):0.07717954241154768857);
