# Supplementary material for: Cercis: A Non-polyploid Genomic Relic Within the Generally Polyploid Legume Family
Source: Front Plant Sci. 2019 Apr 11;10:345. doi: 10.3389/fpls.2019.00345 (PMC6499179; doi:10.3389/fpls.2019.00345)
Supplement: DATA SHEET S3 — SD03_70_trees_combined Phylogenetic trees, calculated using RAxML, and rooted by the nearest non-legume outgroup species. [file Data_Sheet_3.zip › SD03_70_trees_combined/L_DTW8WX]

(((((((lupan.Lup017655.1:0.04627802328065532683,lupan.Lup001679.1:0.05275439246176609476):0.04910503303398566777,((lotja.Lj5g3v1699070.2:0.08067679120037277163,(cicar.Ca_08378:0.03982883530910154291,(medtr.Medtr1g090773.2:0.04436567079943927461,tripr.Tp57577_TGAC_v2_gene37741:0.02876053976060983022):0.00825510386096158302):0.03039375734204119786):0.01268345796774058426,((vigun.Vigun07g189900.1:0.01646922251390131944,phavu.Phvul.007G141100.1:0.01253775132950745753):0.02941950869847174965,(glyma.Glyma.10G198300.1:0.01280350655363549431,glyma.Glyma.20G191700.1:0.00966305495580705061):0.01426185825715968816):0.01543847725731641897):0.00355057615774578492):0.00801624784288290128,((aradu.Aradu.MS2JZ:0.00000100000050002909,araip.Araip.601K9:0.00000100000050002909):0.03905290968294364284,nissc.Nissc378S08437:0.02644437633143465957):0.01095445849716081277):0.02037582389581396938,(lupan.Lup008492.1:0.06578915432461951429,lupan.Lup019432.1:0.07495124490781103488):0.14987273020821914593):0.03741150542336366819,(chafa.Chafa12352S14812:0.09721188223677079687,chafa.Chafa7327S26355:0.11923320918869384499):0.02216958841182091466):0.02764702438598219680,cerca.Cerca55S26756:0.06267730866523188449):0.02931293761959417182,((cucsa.Cucsa.308810.1:0.10422019381173400210,(vitvi.GSVIVT01016165001:0.09900214912712983206,(arath.AT5G04430.2:0.32171147734533750429,solly.Solyc05g055450.2.1:0.61520848147627216207):0.04453639611795513764):0.03735815917395274299):0.02400405057529451935,prupe.2G093900.1:0.07017631784111187654):0.02931293761959417182);
