# Supplementary material for: Cercis: A Non-polyploid Genomic Relic Within the Generally Polyploid Legume Family
Source: Front Plant Sci. 2019 Apr 11;10:345. doi: 10.3389/fpls.2019.00345 (PMC6499179; doi:10.3389/fpls.2019.00345)
Supplement: DATA SHEET S3 — SD03_70_trees_combined Phylogenetic trees, calculated using RAxML, and rooted by the nearest non-legume outgroup species. [file Data_Sheet_3.zip › SD03_70_trees_combined/L_FWKF6P]

((((chafa.Chafa95822S13157:0.09736807307295182456,(mimpu.Mimpu2363S02379:0.03296427308219092994,mimpu.Mimpu4010S10289:0.01577140948768738712):0.16107387684042062670):0.10293796230299386008,(bauto.24609:0.07905554989002154531,(cerca.Cerca445S24672:0.02598505141071159874,cerca.Cerca868S04804:0.01973552802279962548):0.01616848236706331862):0.06802748728154298097):0.01074633713676193848,(((lotja.Lj2g3v0636940.1:0.09522337625801963190,(cicar.Ca_16789:0.07265538888949840679,(tripr.Tp57577_TGAC_v2_gene22318:0.03507812212270012414,(medtr.Medtr5g048070.1:0.01192130194329281238,medtr.Medtr6g071320.1:0.02753049519241743820):0.02842184922185339233):0.02437245675465092576):0.06471540024648911316):0.01164572652007040202,((glyma.Glyma.07G105800.1:0.11822190409557396806,(glyma.Glyma.09G172300.1:0.00551540961118389232,glyma.Glyma.14G108600.1:0.03629385709765487605):0.01503256820675270312):0.01945505990161832538,(phavu.Phvul.004G147700.1:0.04363096659313936421,vigun.Vigun04g034800.1:0.03322970270749993349):0.03967664649567170798):0.05531522070987048012):0.00246402422458400459,(lupan.Lup029006.2:0.12251410040726395945,(araip.Araip.94S4P:0.13682649551603448534,nissc.Nissc13154S13974:0.06784669975875147474):0.03764383015408016148):0.01357136392880048045):0.07175919088332710638):0.08438192817969003556,(prupe.2G028400.1:0.17878962701187522955,(vitvi.GSVIVT01027435001:0.26332242653363985285,(solly.Solyc07g045380.2.1:0.42250338090344996544,(cucsa.Cucsa.349750.1:0.34121953427723583641,arath.AT1G05600.1:0.47011120991937271896):0.01400681125080295748):0.04038758503884556234):0.02715700689067405624):0.08438192817969003556);
