# Supplementary material for: Cercis: A Non-polyploid Genomic Relic Within the Generally Polyploid Legume Family
Source: Front Plant Sci. 2019 Apr 11;10:345. doi: 10.3389/fpls.2019.00345 (PMC6499179; doi:10.3389/fpls.2019.00345)
Supplement: DATA SHEET S3 — SD03_70_trees_combined Phylogenetic trees, calculated using RAxML, and rooted by the nearest non-legume outgroup species. [file Data_Sheet_3.zip › SD03_70_trees_combined/L_1LG7ZW]

(((cerca.Cerca16S15877:0.03730807403919799564,bauto.90349:0.12427494350430674797):0.07116350106410203324,(((lupan.Lup013354.1:0.28335793241887924365,(lupan.Lup026225.1:0.15397747250377302741,lupan.Lup006978.1:0.06187671736327618466):0.03172850845342356507):0.05864501185983741344,((lotja.Lj4g3v1946680.2:0.14286071900680483160,(((phavu.Phvul.003G171800.1:0.09166255465847555906,(vigun.Vigun03g362300.1:0.00555951299025375569,vigun.Vigun03g363100.1:0.00000100000050002909):0.07750964237805453572):0.03451881593548578042,(glyma.Glyma.17G108200.1:0.03613655525881658004,glyma.Glyma.13G163000.1:0.01969995184043192918):0.02239190201074365075):0.06804520052596954582,((tripr.Tp57577_TGAC_v2_gene7982:0.12349002005782469538,medtr.Medtr4g116070.1:0.07937191662843433304):0.03311356897994791049,(medtr.Medtr4g116040.1:0.27390310400238138122,cicar.Ca_06731:0.13156090372278794742):0.01433268847914946457):0.10761443456759688109):0.01441537472609947905):0.03334462856158873501,((araip.Araip.U04P1:0.01176105968520253786,((aradu.Aradu.M1W95:0.21024429045436060504,araip.Araip.KAT13:0.09216207153671505947):0.01769919028508819270,aradu.Aradu.4T8J3:0.00606002412226630625):0.00617321405579229071):0.14412530256854041988,nissc.Nissc2298S18185:0.11159713746059991835):0.05573061444148365989):0.03141453725356772170):0.05544251106461267620,((chafa.Chafa1974S17834:0.10368079200109352189,((mimpu.Mimpu144646S15858:0.01911875545562856035,mimpu.Mimpu144646S15859:0.00605378371691853764):0.08777856332622842317,mimpu.Mimpu4741S10766:0.01626764600452492576):0.18477625999850483263):0.07794672025235305224,((((aradu.Aradu.15SFQ:0.02093373522140027157,araip.Araip.ST73Y:0.01101733816973805499):0.16123948011924915669,nissc.Nissc634S29723:0.11131129557587647605):0.06607441607471398193,(lupan.Lup007023.1:0.09364291300009124075,lupan.Lup014132.1:0.14921224263036780844):0.06956169664384818929):0.00773610889007904975,(((phavu.Phvul.009G212400.1:0.05782385588702097096,vigun.Vigun09g051400.1:0.02537400338047343315):0.04323667737050488485,(glyma.Glyma.09G091100.1:0.03854889871203013435,glyma.Glyma.15G197800.1:0.02949492062870144940):0.04576429299924116706):0.07761355422046495312,(lotja.Lj6g3v1093320.1:0.15030041624124620969,(cicar.Ca_21696:0.05407626883198574791,(medtr.Medtr2g451510.1:0.14482594300714768387,tripr.Tp57577_TGAC_v2_gene1734:0.05270763794109429440):0.02103387553369702109):0.06897079781578591140):0.01189890760451663490):0.02216262263022665546):0.05860502047091568217):0.03617368903619579829):0.01902620916113422281):0.04608265349037973108,(arath.AT5G34940.2:0.42608408052093571516,((vitvi.GSVIVT01012851001:0.15519286752186098322,(solly.Solyc07g007550.2.1:0.25402652985890877835,prupe.1G483900.1:0.35426023674694318011):0.04921223437025155911):0.04813156667489866536,cucsa.Cucsa.132500.1:0.25157798997625557824):0.03505561122493753429):0.04608265349037973108);
