# Supplementary material for: Cercis: A Non-polyploid Genomic Relic Within the Generally Polyploid Legume Family
Source: Front Plant Sci. 2019 Apr 11;10:345. doi: 10.3389/fpls.2019.00345 (PMC6499179; doi:10.3389/fpls.2019.00345)
Supplement: DATA SHEET S3 — SD03_70_trees_combined Phylogenetic trees, calculated using RAxML, and rooted by the nearest non-legume outgroup species. [file Data_Sheet_3.zip › SD03_70_trees_combined/L_2FVW5R]

((chafa.Chafa1227S14779:0.35540699121324981213,(((((medtr.Medtr0638s0020.1:0.06886184114704016479,(medtr.Medtr2g065360.1:0.02661486873402739775,medtr.Medtr0451s0010.1:0.04968973861230674416):0.03220159600090566343):0.12610729083783761562,(cicar.Ca_09603:0.07457518690820014173,(medtr.Medtr8g091680.1:0.17358894636158633817,((tripr.Tp57577_TGAC_v2_gene2211:0.05962432616919727951,medtr.Medtr8g091690.1:0.07568873945819733218):0.01281580645369959429,(tripr.Tp57577_TGAC_v2_gene2214:0.03105576046477211832,tripr.Tp57577_TGAC_v2_gene2170:0.15293344359518515341):0.03977248006581045325):0.00429011332916594441):0.02126751216700538058):0.01264148660670379003):0.06679068556642242527,(((lotja.Lj4g3v2800450.1:0.00000104733278176111,lotja.Lj4g3v2800440.1:0.00000104733278176111):0.12859627130572362508,(((araip.Araip.BT3ZZ:0.01612974451036128590,aradu.Aradu.G7CZU:0.00773251068170891908):0.13601248091343129398,((araip.Araip.NGS4U:0.00914499240329746770,aradu.Aradu.D1G1F:0.00615593163146097369):0.09334335663971654595,(nissc.Nissc2613S01658:0.02441764529349503554,nissc.Nissc5087S24916:0.00234395791203901660):0.09527217156356572458):0.01571525749599685454):0.02945887066233519869,(lupan.Lup014113.1:0.07598233171812185383,(lupan.Lup005785.1:0.00000104733278176111,lupan.Lup005783.1:0.00000104733278176111):0.11337069531939211742):0.07140930392284858264):0.00786358956863872013):0.01450275469514687721,((glyma.Glyma.08G140600.1:0.12107431021898810986,(glyma.Glyma.08G140500.1:0.14597981151850361603,(vigun.Vigun03g071400.1:0.09829340073027512115,phavu.Phvul.002G263900.1:0.11396441047962130311):0.07511731545797506460):0.02603414411417358590):0.03566446960440788211,(glyma.Glyma.05G182800.1:0.05985399889426164244,((vigun.Vigun03g071800.1:0.06145158235450630391,phavu.Phvul.002G263800.1:0.06161993328535863429):0.04628134432310283819,(glyma.Glyma.08G140400.1:0.12990012968919711911,((vigun.Vigun03g071600.1:0.04415247332624704091,vigun.Vigun03g071700.1:0.06790763717684494827):0.06270698799860534300,phavu.Phvul.002G263700.1:0.07866311313374584058):0.02032096801112623363):0.02862390922449585887):0.01668035775077559429):0.01874296040915693351):0.02676399473753887648):0.00725030666061545533):0.03606939067690702327,(cerca.Cerca4S25871:0.03896205268747171546,bauto.94216:0.17632718229120680764):0.10233751096322157847):0.04585888121798767370,mimpu.Mimpu11927S14406:0.23867669470106353535):0.04822264446934848570):0.01976825044911586365,(vitvi.GSVIVT01022205001:0.66766208579175745363,(prupe.2G006500.1:0.37295760716440923277,(solly.Solyc00g247300.2.1:0.45911842875059616365,cucsa.Cucsa.042620.1:0.64865642612429508240):0.08028442469746233101):0.05170207499265074003):0.01976825044911586365);
