# Supplementary material for: Cercis: A Non-polyploid Genomic Relic Within the Generally Polyploid Legume Family
Source: Front Plant Sci. 2019 Apr 11;10:345. doi: 10.3389/fpls.2019.00345 (PMC6499179; doi:10.3389/fpls.2019.00345)
Supplement: DATA SHEET S3 — SD03_70_trees_combined Phylogenetic trees, calculated using RAxML, and rooted by the nearest non-legume outgroup species. [file Data_Sheet_3.zip › SD03_70_trees_combined/L_H9CXPH]

(((((((glyma.Glyma.01G050000.1:0.32430682300120816652,(tripr.Tp57577_TGAC_v2_gene39160:0.20897563423303736063,(medtr.Medtr5g041650.1:0.07638523762130589034,cicar.Ca_18082:0.05357094088811830551):0.00773477124349169261):0.10093611792316074804):0.04121400465264418028,(lupan.Lup002371.1:0.10751545277772761589,lupan.Lup008653.1:0.10773104174877695671):0.05073063509285330452):0.02331717445410489212,(((cicar.Ca_16376:0.11671945744129784417,lotja.Lj0g3v0334199.1:0.10654477696931409503):0.01548647598848290272,((vigun.Vigun03g207100.1:0.02444822982076416337,phavu.Phvul.002G170400.1:0.01268849335699931413):0.02854871798603849514,(glyma.Glyma.07G228900.1:0.03779214879622928153,glyma.Glyma.20G034000.1:0.11844004851795246480):0.03187176422370229661):0.04298555759153830508):0.02582895459507892483,((aradu.Aradu.91WCT:0.00000100000050002909,araip.Araip.ZQ6XG:0.00000100000050002909):0.10930208938818083975,nissc.Nissc14054S33256:0.11173593688367824961):0.02377542069552106979):0.01522928350750198286):0.01999655705901995720,mimpu.Mimpu1177S14292:0.33195214522345845021):0.00984103081822230649,chafa.Chafa95858S30541:0.17053368836147564380):0.02151263121860391703,cerca.Cerca14S14853:0.06452744044969628556):0.02613883760590802324,(arath.AT1G69540.1:0.81086246474841827681,(cucsa.Cucsa.284960.1:0.35790139452407571108,prupe.1G276600.1:0.10327977604918919807):0.05081730907571720135):0.02613883760590802324);
