# Supplementary material for: Cercis: A Non-polyploid Genomic Relic Within the Generally Polyploid Legume Family
Source: Front Plant Sci. 2019 Apr 11;10:345. doi: 10.3389/fpls.2019.00345 (PMC6499179; doi:10.3389/fpls.2019.00345)
Supplement: DATA SHEET S3 — SD03_70_trees_combined Phylogenetic trees, calculated using RAxML, and rooted by the nearest non-legume outgroup species. [file Data_Sheet_3.zip › SD03_70_trees_combined/L_52JZG7]

((((chafa.Chafa20150S01497:0.26403060730612309959,((araip.Araip.1H6L7:0.00000104733278176111,aradu.Aradu.SP6EC:0.01477518240445799790):0.47958100179605139823,((lupan.Lup021066.1:0.04448009730341546258,((lupan.Lup032372.1:0.02825202169030049948,lupan.Lup000494.1:0.00000104733278176111):0.04134074971607858834,lupan.Lup001801.1:0.04648108222635688458):0.00681807506253363001):0.05825258402646224520,((tripr.Tp57577_TGAC_v2_gene36869:0.05740708966544024600,(cicar.Ca_18001:0.04444202610332784187,medtr.Medtr8g038400.1:0.11220650249846841895):0.01425237524933286974):0.06353435992792717812,((glyma.Glyma.13G198600.1:0.02247767808884312130,glyma.Glyma.15G236900.1:0.03507709421251579973):0.02561381297896792378,(vigun.Vigun11g009100.1:0.03210051260688144559,phavu.Phvul.011G207700.1:0.02090524891972795479):0.03881681399437204166):0.06218959991847513441):0.02743261381517781566):0.01566958023002663902):0.06796366612939011564):0.01164406899829130600,((((((aradu.Aradu.UV8JW:0.00513138407694005254,araip.Araip.IIT7G:0.00000104733278176111):0.19128882220289211702,nissc.Nissc5235S25102:0.02699199719989662377):0.03311313179245276711,lupan.Lup020304.3:0.08620212381887716602):0.00549796849801641608,lotja.Lj0g3v0124179.1:0.10182943627361323857):0.01392667640962619302,(cicar.Ca_24783:0.03513694992775780873,(tripr.Tp57577_TGAC_v2_gene17813:0.09986263056267601079,medtr.Medtr3g017500.1:0.04965716446373286130):0.00858607929052800437):0.06445462912452051829):0.01097929066441743172,((vigun.Vigun01g029900.1:0.10545726844534560052,phavu.Phvul.005G028800.1:0.13786892417287488488):0.12000370112177756454,(glyma.Glyma.04G141600.1:0.14175656575039224938,glyma.Glyma.11G154100.1:0.03055425234848630975):0.03991971884751473881):0.03417024933649515095):0.03306243937773752084):0.03596989198618519290,(bauto.15401:0.15675828898790006294,(bauto.26269:0.14717633051165879277,cerca.Cerca395S23361:0.03249782570686770428):0.02731907333538622848):0.07856229791334723433):0.03714768781954077420,((prupe.2G032700.1:0.15608256081426388762,cucsa.Cucsa.308030.1:0.23824785730671849127):0.04130518645860076915,((solly.Solyc08g043140.2.1:0.22634214203843947000,vitvi.GSVIVT01013532001:0.22257255265558437141):0.08246824588847691262,arath.AT3G07940.1:0.31082155774229758283):0.04149489694495198111):0.03714768781954077420);
