# Supplementary material for: Cercis: A Non-polyploid Genomic Relic Within the Generally Polyploid Legume Family
Source: Front Plant Sci. 2019 Apr 11;10:345. doi: 10.3389/fpls.2019.00345 (PMC6499179; doi:10.3389/fpls.2019.00345)
Supplement: DATA SHEET S3 — SD03_70_trees_combined Phylogenetic trees, calculated using RAxML, and rooted by the nearest non-legume outgroup species. [file Data_Sheet_3.zip › SD03_70_trees_combined/L_RBGP69]

((((lotja.Lj5g3v2265250.1:0.56924942110870369039,(((vigun.Vigun07g285700.1:0.05803158464018243895,phavu.Phvul.007G011000.1:0.11907690478759155872):0.07252865528954213770,(glyma.Glyma.20G098800.1:0.06254054346054473135,glyma.Glyma.10G290400.1:0.06757523919348132346):0.13043735176461868086):0.09305997049713671254,((nissc.Nissc19432S06571:0.18934834282092941060,(aradu.Aradu.84MS6:0.00885624392078408935,araip.Araip.H5YE2:0.03206931902032309628):0.25109874481528843271):0.08798610203247984873,(lupan.Lup024720.1:0.54945902026136517193,((medtr.Medtr1g115375.1:0.15486872301647242045,tripr.Tp57577_TGAC_v2_gene14004:0.19095609293412749152):0.12669469488107071298,cicar.Ca_18628:0.24020689397918895680):0.26401961780959576354):0.06812227200653230008):0.03398009847801188033):0.08725187406884481189):0.12163682201925614390,(bauto.91501:0.24943848590145709099,cerca.Cerca69S28594:0.06435489772502335504):0.34155157199276708901):0.04036195642938537886,chafa.Chafa4129S22452:0.54261200449614310770):0.08846056432869502106,((cucsa.Cucsa.165490.1:0.85770413038376291937,vitvi.GSVIVT01016604001:0.40339123403247267863):0.08493877630470778040,((solly.Solyc06g018110.2.1:0.61543193806517781930,arath.AT3G55340.1:1.02252901337208279564):0.06922938252423747885,prupe.2G229600.1:0.41572091311308256856):0.04594333759346650586):0.08846056432869502106);
