# Supplementary material for: Cercis: A Non-polyploid Genomic Relic Within the Generally Polyploid Legume Family
Source: Front Plant Sci. 2019 Apr 11;10:345. doi: 10.3389/fpls.2019.00345 (PMC6499179; doi:10.3389/fpls.2019.00345)
Supplement: DATA SHEET S3 — SD03_70_trees_combined Phylogenetic trees, calculated using RAxML, and rooted by the nearest non-legume outgroup species. [file Data_Sheet_3.zip › SD03_70_trees_combined/L_P5H1RQ]

(((((vigun.Vigun10g047500.1:0.03227944106898127802,phavu.Phvul.010G020300.1:0.05282153774720930312):0.06251344363866498388,glyma.Glyma.16G100800.1:0.04421584215283955177):0.05888425511716663396,(lupan.Lup010447.1:0.30710791723093738836,(((araip.Araip.D7UZH:0.05004667505278150019,aradu.Aradu.FE01A:0.00267082607720686314):0.15286248939852478679,nissc.Nissc1371S14238:0.12974807077283517787):0.05521367166464866139,((cicar.Ca_11693:0.06935906897864481391,(medtr.Medtr8g013030.1:0.04342080456843954578,tripr.Tp57577_TGAC_v2_gene17146:0.24053559847955144346):0.02098852183617126027):0.07298342525878070974,lotja.Lj3g3v0730420.1:0.10675148156678027078):0.05029060747240127888):0.01662420157353262581):0.01407534039128640127):0.02966283972369709171,cerca.Cerca129S05826:0.16865891474863808908):0.07026132939729543003,(prupe.8G200600.1:0.22127981570928212385,((cucsa.Cucsa.089720.1:0.39949605264576643071,arath.AT5G48690.1:0.59528381999725799023):0.05468446547875485675,(solly.Solyc09g059630.1.1:0.62287659207461354427,vitvi.GSVIVT01003278001:0.24455372170879707827):0.04860564070738712661):0.03998753869484258233):0.07026132939729543003);
