# Supplementary material for: Cercis: A Non-polyploid Genomic Relic Within the Generally Polyploid Legume Family
Source: Front Plant Sci. 2019 Apr 11;10:345. doi: 10.3389/fpls.2019.00345 (PMC6499179; doi:10.3389/fpls.2019.00345)
Supplement: DATA SHEET S3 — SD03_70_trees_combined Phylogenetic trees, calculated using RAxML, and rooted by the nearest non-legume outgroup species. [file Data_Sheet_3.zip › SD03_70_trees_combined/L_J12BX5]

(((((nissc.Nissc898S32088:0.07472942925897514688,((araip.Araip.K1XAI:0.01254681805932645472,aradu.Aradu.Z6XWA:0.00680383681995473666):0.04327793487365053093,araip.Araip.H8QBS:0.57942864536814253640):0.10274947933537460776):0.03286969819645618740,((((vigun.Vigun09g277900.1:0.03232561549099926407,(phavu.Phvul.009G116900.1:0.01418430593922928237,phavu.Phvul.007G142900.1:0.21065102860503903681):0.02503604496934943788):0.04143662558134637158,(glyma.Glyma.06G001100.1:0.04458691892670584023,glyma.Glyma.04G001600.1:0.02957997952534493352):0.02874847735725341233):0.05365961451009822192,(lotja.Lj1g3v3330180.2:0.11543463678205785616,((tripr.Tp57577_TGAC_v2_gene38581:0.05278139848659103156,medtr.Medtr3g118360.1:0.06542589918969889118):0.03431772308235057911,cicar.Ca_04690:0.09196507122579196392):0.04345660930693813484):0.01321263837356930620):0.02150795290885098437,lupan.Lup005122.1:0.15207655207359205285):0.02186666927126620572):0.04868290197474543085,(mimpu.Mimpu4541S24315:0.10874795397604612723,chafa.Chafa2145S18406:0.05616317196138026491):0.04700878590130218998):0.01113809022421578115,(cerca.Cerca119S12960:0.02211682875846327639,(bauto.21972:0.00000104733278176111,bauto.21971:0.00000104733278176111):0.06918044527798523913):0.03106042942083764302):0.05546972966121180293,((prupe.8G174300.1:0.16775851172018108048,(solly.Solyc01g111990.2.1:0.28607202501989936749,vitvi.GSVIVT01023918001:0.08572070985368758500):0.02703249861728757031):0.01595332087946093463,(arath.AT5G22800.1:0.30786522709486369154,cucsa.Cucsa.119340.1:0.20154752499287897916):0.02577723974262511111):0.05546972966121180293);
