# Supplementary material for: Cercis: A Non-polyploid Genomic Relic Within the Generally Polyploid Legume Family
Source: Front Plant Sci. 2019 Apr 11;10:345. doi: 10.3389/fpls.2019.00345 (PMC6499179; doi:10.3389/fpls.2019.00345)
Supplement: DATA SHEET S3 — SD03_70_trees_combined Phylogenetic trees, calculated using RAxML, and rooted by the nearest non-legume outgroup species. [file Data_Sheet_3.zip › SD03_70_trees_combined/L_Y6NGM6]

((cerca.Cerca8S33911:0.625012,lotja.Lj0g3v0252429.1:0.650583):0.308046, (glyma.Glyma.08G235200.1:0.477169,(phavu.Phvul.011G178700.1:0.353284,vigun.Vigun11g036700.1:0.147221):0.521685):0.084282);
