# Supplementary material for: Cercis: A Non-polyploid Genomic Relic Within the Generally Polyploid Legume Family
Source: Front Plant Sci. 2019 Apr 11;10:345. doi: 10.3389/fpls.2019.00345 (PMC6499179; doi:10.3389/fpls.2019.00345)
Supplement: DATA SHEET S3 — SD03_70_trees_combined Phylogenetic trees, calculated using RAxML, and rooted by the nearest non-legume outgroup species. [file Data_Sheet_3.zip › SD03_70_trees_combined/L_54TB1Q]

(((vitvi.GSVIVT01031485001:0.37163297449113846804,(solly.Solyc11g066320.1.1:0.43218207727231672255,arath.AT2G28110.1:0.49311283454616294808):0.04814504287700209495):0.05837993267186854240,((((mimpu.Mimpu21708S19809:0.35821473183399965556,chafa.Chafa3429S21295:0.10374786371506439231):0.07931756399476139197,((((nissc.Nissc524662S27523:0.03402626156356374637,nissc.Nissc1633S15737:0.19134384447181099209):0.20073626124818547134,lupan.Lup011261.1:0.33959076081120426194):0.02456083472067918314,(aradu.Aradu.JAF9B:0.01287775746663588974,araip.Araip.X26F2:0.01382889168037317387):0.21437724420772172329):0.04272430893261123380,(((glyma.Glyma.13G322400.1:0.05966346250546031987,glyma.Glyma.12G178100.1:0.10083450273473260062):0.03673469548239886862,(phavu.Phvul.005G130800.1:0.09901441742552943848,vigun.Vigun05g244200.1:0.07223977886553947791):0.07611001679637510731):0.07560000728435979644,((cicar.Ca_06994:0.16547479926123770388,(medtr.Medtr2g084245.1:0.08881598053523531711,tripr.Tp57577_TGAC_v2_gene21038:0.07663029694255715785):0.04129831181026876602):0.07680456121121000124,lotja.Lj3g3v3053380.1:0.19421456668740821883):0.06486253629681774935):0.03750043972432223760):0.04517351126800782379):0.01796768618939166215,(chafa.Chafa4829S23332:0.53312748095991435715,((lupan.Lup003227.1:0.09043754055254642210,lupan.Lup017119.1:0.14988100302735993252):0.09056999454588872400,((nissc.Nissc14013S14604:0.16483207545433942176,(araip.Araip.8K7GW:0.03410258022709788950,aradu.Aradu.FXX43:0.01704750058768210105):0.20475887330354697324):0.11450854546394520495,(((vigun.Vigun11g135800.1:0.03760917932431818989,phavu.Phvul.011G085300.1:0.06721875042067494699):0.07312163160094553582,(glyma.Glyma.11G193500.1:0.04769688726357999842,glyma.Glyma.12G080300.1:0.05852824267571634514):0.02910310573071155441):0.07348308322278934712,(cicar.Ca_17462:0.12006329953742934935,(medtr.Medtr4g057500.1:0.08496295689614172253,tripr.Tp57577_TGAC_v2_gene28596:0.11360518416127640684):0.03347505137286614640):0.06835496652557396247):0.04506469347417730448):0.01951529468711941939):0.04733629481849573051):0.02754071499859147773):0.01961950207245469549,(cucsa.Cucsa.207490.1:0.81197272091030026075,(bauto.94790:0.09042117503105863430,cerca.Cerca10S12444:0.02085002715788707509):0.07609844398095565177):0.04914465175147457454):0.07050000989910315541):0.17146240807641754955,prupe.6G110800.1:0.17146240807641754955);
