# Supplementary material for: Cercis: A Non-polyploid Genomic Relic Within the Generally Polyploid Legume Family
Source: Front Plant Sci. 2019 Apr 11;10:345. doi: 10.3389/fpls.2019.00345 (PMC6499179; doi:10.3389/fpls.2019.00345)
Supplement: DATA SHEET S3 — SD03_70_trees_combined Phylogenetic trees, calculated using RAxML, and rooted by the nearest non-legume outgroup species. [file Data_Sheet_3.zip › SD03_70_trees_combined/L_BJHNB8]

((((mimpu.Mimpu4269S24041:0.19395904742754752070,chafa.Chafa11529S14378:0.21326700097651535293):0.04827302937973305952,(cerca.Cerca20S17766:0.06412913418568111368,bauto.95159:0.10184921844713022698):0.14393888868312662566):0.03158687505241661309,((lupan.Lup011207.1:0.08705212264762723917,lupan.Lup005512.1:0.38072759583395304750):0.17612872738001042472,(((glyma.Glyma.16G025700.1:0.04006020716668877435,glyma.Glyma.07G056600.1:0.03993881682481340706):0.06187454679602128610,(vigun.Vigun10g145000.1:0.02787477998296295986,phavu.Phvul.010G112800.1:0.07130815123901611263):0.05388373709156391717):0.09404479156829333164,((lotja.Lj3g3v2439650.1:0.02602357689538300350,lotja.Lj0g3v0244469.1:0.01107438872632843241):0.16901130147319726182,((((medtr.Medtr8g027775.1:0.08692831425837291293,medtr.Medtr8g027780.1:0.53039857988204619499):0.29454427006156830293,tripr.Tp57577_TGAC_v2_gene31610:0.35806278959569892706):0.38490756619229882229,((medtr.Medtr8g027770.1:0.07868224508120309768,tripr.Tp57577_TGAC_v2_gene31608:0.10937174103102520473):0.07814800591403643637,cicar.Ca_21270:0.10482760850352150495):0.03263127666584561548):0.07235560737004104181,(nissc.Nissc5851S29137:0.22348779506067159573,((araip.Araip.N4DKX:0.00331878284270342846,aradu.Aradu.NXF12:0.00000104733278176111):0.00000104733278176111,aradu.Aradu.WNJ05:2.04519934358186494805):0.18199490785506231005):0.10412014615578261967):0.05355952271953400706):0.04546512547252849062):0.08106798254440543416):0.07221085645650765494):0.03154328362064347940,((cucsa.Cucsa.078970.1:0.36082483376478224901,(vitvi.GSVIVT01027084001:0.30005706745543375691,(solly.Solyc01g095740.2.1:0.41091147516912895910,arath.AT5G08610.1:0.63425921490787651180):0.03713055001466204069):0.05099465990143721428):0.02140273389738963153,prupe.2G186500.1:0.29190518857504588190):0.03154328362064347940);
