# Supplementary material for: Cercis: A Non-polyploid Genomic Relic Within the Generally Polyploid Legume Family
Source: Front Plant Sci. 2019 Apr 11;10:345. doi: 10.3389/fpls.2019.00345 (PMC6499179; doi:10.3389/fpls.2019.00345)
Supplement: DATA SHEET S3 — SD03_70_trees_combined Phylogenetic trees, calculated using RAxML, and rooted by the nearest non-legume outgroup species. [file Data_Sheet_3.zip › SD03_70_trees_combined/L_QVSRWT]

((((chafa.Chafa2163S18462:0.16233564136737013706,(glyma.Glyma.11G198500.1:0.03863457850358188034,(glyma.Glyma.18G051900.1:0.06167383840753728336,(vigun.Vigun06g088400.1:0.04636435704156940951,phavu.Phvul.006G079600.1:0.05276653489519674001):0.04119191187745262217):0.00926911045202786360):0.05134592952162666396):0.01875483604750550690,(((((tripr.Tp57577_TGAC_v2_gene13886:0.04978874258098092004,(medtr.Medtr3g467430.1:0.07578649493750320987,medtr.Medtr3g467420.1:0.02946498530022894149):0.02225119642031381934):0.03038336890958528644,(cicar.Ca_08921:0.06183521991253545375,cicar.Ca_08920:0.02396959660406897466):0.04569842346307032704):0.04192911814766400735,lotja.Lj6g3v0339500.1:0.05511865529353211085):0.01975377948294344821,(((araip.Araip.88ZTU:0.00665012538306351125,aradu.Aradu.45WUM:0.02373720181306627000):0.12998987763237193627,(nissc.Nissc88542S31938:0.03206988603016195510,nissc.Nissc194317S17166:0.01189277412147187428):0.06904358561050429055):0.04293524724777073726,lupan.Lup001457.1:0.09812049642579653841):0.00000100000050002909):0.02185131520857762008,(mimpu.Mimpu17579S18606:0.01952510897259296385,mimpu.Mimpu23157S20277:0.02430866699834563494):0.16513677982556204671):0.00749998672929940834):0.02683185807175371071,cerca.Cerca116S12823:0.08778628187793238724):0.15082807849518534149,prupe.6G040700.1:0.15082807849518534149);
