# Supplementary material for: Cercis: A Non-polyploid Genomic Relic Within the Generally Polyploid Legume Family
Source: Front Plant Sci. 2019 Apr 11;10:345. doi: 10.3389/fpls.2019.00345 (PMC6499179; doi:10.3389/fpls.2019.00345)
Supplement: DATA SHEET S3 — SD03_70_trees_combined Phylogenetic trees, calculated using RAxML, and rooted by the nearest non-legume outgroup species. [file Data_Sheet_3.zip › SD03_70_trees_combined/L_RJTQQ8]

((solly.Solyc09g007450.2.1:0.35268564502734944810,((((chafa.Chafa4233S09841:0.01506952940368553977,chafa.Chafa95252S12711:0.01942851557792283149):0.04737804313594653344,(cerca.Cerca49S03562:0.03740177070045650615,bauto.25851:0.03961963116393588114):0.08362445218787002699):0.03021734446692476983,(((((((vigun.Vigun07g080400.1:0.01901095914809264320,phavu.Phvul.007G164600.1:0.01228962368624843954):0.08013631739679764887,(glyma.Glyma.10G050300.1:0.03489110276330134597,glyma.Glyma.13G137800.1:0.02561635178000748816):0.00089250710686883741):0.07902807053391221193,(lupan.Lup002350.1:0.09745750438569537877,lupan.Lup022663.1:0.13748199433371605105):0.15106994075257015875):0.00579801754306018009,(nissc.Nissc2738S19995:0.11754727039989694426,(aradu.Aradu.MQK7K:0.00000104733278176111,araip.Araip.C1GGI:0.00456502830360531152):0.19479651465763031526):0.16619552605345441765):0.01886920163479673812,lotja.Lj5g3v0626510.1:0.30839790068870359674):0.01250542378319637916,(cicar.Ca_14063:0.05042184216591150125,(tripr.Tp57577_TGAC_v2_gene30255:0.11940892762464414001,medtr.Medtr1g066770.1:0.16931288692431720189):0.04162375269184503956):0.07239836068413404990):0.05372849995526799566,arath.AT5G03080.1:0.26370004543056979607):0.04662231169568296224):0.04549206996512462908,cucsa.Cucsa.153190.1:0.14307850546718764440):0.01043502603915029588):0.07174587064113699397,prupe.6G240200.1:0.07174587064113699397);
