# Supplementary material for: Cercis: A Non-polyploid Genomic Relic Within the Generally Polyploid Legume Family
Source: Front Plant Sci. 2019 Apr 11;10:345. doi: 10.3389/fpls.2019.00345 (PMC6499179; doi:10.3389/fpls.2019.00345)
Supplement: DATA SHEET S3 — SD03_70_trees_combined Phylogenetic trees, calculated using RAxML, and rooted by the nearest non-legume outgroup species. [file Data_Sheet_3.zip › SD03_70_trees_combined/L_92KM1Y]

(((bauto.23868:0.11552104836845676628,cerca.Cerca41S24088:0.02486452746057555771):0.11369681607776212229,((((nissc.Nissc276S20124:0.16081266871813265640,(araip.Araip.0Z6G1:0.01631535019368780468,aradu.Aradu.I7M78:0.00379496266619751841):0.25377791191850851416):0.08109355146309515927,(lupan.Lup005820.3:0.25196102433652906027,((lotja.Lj1g3v1318060.1:0.00000104733278176111,lotja.Lj4g3v2742990.1:0.00000104733278176111):0.22230934874299446147,((tripr.Tp57577_TGAC_v2_gene31:0.10439497110464238117,(medtr.Medtr8g093480.2:0.11667057836069856525,tripr.Tp57577_TGAC_v2_gene37341:0.13189736816686134513):0.00519016706456887703):0.01781711585397513162,cicar.Ca_09666:0.11312234660213926762):0.12166564564972494333):0.04745261895225074550):0.01657349513271197047):0.08296634790323041686,((lupan.Lup031866.1:0.12252991107385730052,lupan.Lup020555.1:0.09209605755072555744):0.10378519927061119477,(((((medtr.Medtr3g095960.5:0.09267652657400678173,tripr.Tp57577_TGAC_v2_gene34650:0.10308033053196638540):0.03497940912482210701,cicar.Ca_04178:0.08328446556504838505):0.08175833947289849746,lotja.Lj1g3v1301650.3:0.18975291106126496166):0.02526641876948081816,((vigun.Vigun09g124100.1:0.03523699226470300427,phavu.Phvul.009G149100.1:0.02655882694704676111):0.06506476549816496424,(glyma.Glyma.04G214200.1:0.03012208854630157168,glyma.Glyma.06G152200.1:0.05930071346705877849):0.03421788724921189656):0.06776596311221125268):0.02639161062898022145,(nissc.Nissc524351S25800:0.10779933740471925319,(araip.Araip.ZI2S3:0.00306382445330069097,aradu.Aradu.X5630:0.00751745298224104023):0.18422683036032128090):0.05430762809751536052):0.00720155234352590559):0.03712483446207765631):0.03507950181010906221,(chafa.Chafa4146S22498:0.13524725965147796347,mimpu.Mimpu1441S06286:0.19677543413450931942):0.10739139521726101534):0.02898739383908095074):0.09488210923584938783,(((arath.AT3G18640.1:1.43001795651421126365,cucsa.Cucsa.101030.1:0.67902769800443252279):0.06734708984667603371,prupe.6G159100.1:0.44670389729096049436):0.08671238971116485006,(vitvi.GSVIVT01010035001:0.61239585496160342526,solly.Solyc04g064770.1.1:1.55879235788977599242):0.45181126424246037532):0.09488210923584938783);
