# Supplementary material for: Cercis: A Non-polyploid Genomic Relic Within the Generally Polyploid Legume Family
Source: Front Plant Sci. 2019 Apr 11;10:345. doi: 10.3389/fpls.2019.00345 (PMC6499179; doi:10.3389/fpls.2019.00345)
Supplement: DATA SHEET S3 — SD03_70_trees_combined Phylogenetic trees, calculated using RAxML, and rooted by the nearest non-legume outgroup species. [file Data_Sheet_3.zip › SD03_70_trees_combined/L_GLGPXY]

((((((nissc.Nissc2812S20285:0.13535482248403235550,(araip.Araip.LA6RB:0.00413605398173818879,aradu.Aradu.U4XDJ:0.00872999171597023567):0.31913322532613402904):0.05497483709848949296,(((vigun.Vigun02g185000.1:0.09807797089462003126,phavu.Phvul.002G034800.1:0.04786654285055514518):0.10541911360188614688,(glyma.Glyma.01G227800.1:0.03776512747921183938,glyma.Glyma.11G015200.1:0.08845128308441987941):0.05715745573491279319):0.06182575591235254381,((tripr.Tp57577_TGAC_v2_gene38028:0.02223417310552214948,tripr.Tp57577_TGAC_v2_gene8927:0.06447425805310919023):0.10120605355970495320,(cicar.Ca_15051:0.11238855953460377690,medtr.Medtr5g008860.1:0.07675143839576178961):0.02875583286151516330):0.10036121126677814697):0.02336554957021046847):0.02754892510520087073,(lupan.Lup017982.1:0.08147955644530222030,lupan.Lup022148.1:0.10572871886875864766):0.12714760469628541562):0.07187856732591338393,chafa.Chafa95207S28867:0.30599929706287426479):0.05710925130838447050,(bauto.91076:0.20753061079739235084,(cerca.Cerca394S23344:0.05515623905947952127,bauto.92373:0.20586447638369051449):0.02107720528099493382):0.24058009457235279838):0.05736282417728590100,(cucsa.Cucsa.236950.1:0.30629956767793242722,((solly.Solyc06g064660.2.1:0.41968640852587202339,vitvi.GSVIVT01036431001:0.23858373565949569928):0.05502561864131427088,(arath.AT1G33770.1:0.48566670832632891086,prupe.1G546300.1:0.22705622054742613525):0.03577660520749394168):0.02592698109269003445):0.05736282417728590100);
