# Supplementary material for: Cercis: A Non-polyploid Genomic Relic Within the Generally Polyploid Legume Family
Source: Front Plant Sci. 2019 Apr 11;10:345. doi: 10.3389/fpls.2019.00345 (PMC6499179; doi:10.3389/fpls.2019.00345)
Supplement: DATA SHEET S3 — SD03_70_trees_combined Phylogenetic trees, calculated using RAxML, and rooted by the nearest non-legume outgroup species. [file Data_Sheet_3.zip › SD03_70_trees_combined/L_W0HJFJ]

(((nissc.Nissc5453S28732:0.22826078752321377063,((medtr.Medtr4g103760.1:0.14317720439929620957,cicar.Ca_08768:0.08225141222761200854):0.12042134187488194585,((phavu.Phvul.003G209700.1:0.23650146022561405190,vigun.Vigun03g314500.1:0.23660990399233614023):0.03031185611550278602,glyma.Glyma.05G046600.1:0.16460864092134461223):0.10607300560687096813):0.01924623877534696256):0.09530427910544755910,((chafa.Chafa1161S14440:0.03234540596532210766,chafa.Chafa767S26807:0.07087393720545061282):0.14925010372917166257,mimpu.Mimpu1700S07640:0.38390803585128269182):0.09957775039823228702):0.09731192083679077176,((prupe.5G153000.1:0.21269161355400675872,cucsa.Cucsa.392000.1:0.56743294549783307446):0.04792256461161950587,vitvi.GSVIVT01008513001:0.34460678189682120154):0.09731192083679077176);
