# Supplementary material for: Cercis: A Non-polyploid Genomic Relic Within the Generally Polyploid Legume Family
Source: Front Plant Sci. 2019 Apr 11;10:345. doi: 10.3389/fpls.2019.00345 (PMC6499179; doi:10.3389/fpls.2019.00345)
Supplement: DATA SHEET S3 — SD03_70_trees_combined Phylogenetic trees, calculated using RAxML, and rooted by the nearest non-legume outgroup species. [file Data_Sheet_3.zip › SD03_70_trees_combined/L_JM3FVH]

((((((lupan.Lup029772.1:0.03122932280930146645,lupan.Lup032312.1:0.04526930833249623309):0.02546893597915514396,((araip.Araip.59YT6:0.00000104733278176111,aradu.Aradu.H6U2A:0.00120606178040091731):0.03539976646590548698,nissc.Nissc2648S19585:0.03012095337923529140):0.00484271170671810372):0.00145842366292052677,((((tripr.Tp57577_TGAC_v2_gene9397:0.01652288273678324815,medtr.Medtr8g056900.1:0.01542882252855280918):0.00543268956307785874,cicar.Ca_15757:0.01360570943648527729):0.01645691434443010553,lotja.Lj0g3v0307959.1:0.03359194013999935308):0.00724217808977098334,((phavu.Phvul.011G177600.1:0.00860548882448551253,vigun.Vigun11g037200.1:0.00835359701782154192):0.01554709019610340734,(glyma.Glyma.08G148300.1:0.01383479995297103547,glyma.Glyma.15G212800.1:0.01054394056513180064):0.00687441706263248412):0.01461990678726431646):0.00861184064537276125):0.01684423074835873085,(mimpu.Mimpu3820S23318:0.05421765409610229680,chafa.Chafa2415S19167:0.02320469981254057526):0.01376926065790801818):0.00334321068080046992,(bauto.95560:0.02715311581330859259,cerca.Cerca48S25409:0.01195965819625746142):0.01748695897123557150):0.02287550458066471212,(cucsa.Cucsa.239810.1:0.08579369640220660398,(solly.Solyc08g016050.2.1:0.12877104507749598250,(vitvi.GSVIVT01014992001:0.05503225752282484701,arath.AT4G16340.1:0.17746096275009543008):0.01692934007683788780):0.01096463127703529820):0.02287550458066471212);
