# Supplementary material for: Cercis: A Non-polyploid Genomic Relic Within the Generally Polyploid Legume Family
Source: Front Plant Sci. 2019 Apr 11;10:345. doi: 10.3389/fpls.2019.00345 (PMC6499179; doi:10.3389/fpls.2019.00345)
Supplement: DATA SHEET S3 — SD03_70_trees_combined Phylogenetic trees, calculated using RAxML, and rooted by the nearest non-legume outgroup species. [file Data_Sheet_3.zip › SD03_70_trees_combined/L_6TB4WZ]

((((((medtr.Medtr8g077105.1:0.07329791036443615571,medtr.Medtr2g016200.1:0.09686160727583029151):0.08622506076334314484,tripr.Tp57577_TGAC_v2_gene38647:0.14682193875884391732):0.66741630089506265300,((cerca.Cerca564S26809:0.06050884439428595024,cerca.Cerca333S08201:0.19866959599194736197):0.38899153158708243971,cerca.Cerca5S27482:0.37233656666596726126):0.29181985446335495515):0.13314846564914123439,((arath.AT1G07390.3:1.12183464397215382213,(vitvi.GSVIVT01017390001:1.31704018766726771439,(chafa.Chafa5134S23821:1.07012708832703062889,chafa.Chafa24424S19255:0.38905514663420182053):0.76662227496868950993):0.09821179190328449549):0.08543663127880736508,(((cerca.Cerca5S04108:1.23831611028690469212,(((chafa.Chafa4038S02834:0.02399519571416820415,(chafa.Chafa2259S18782:0.02262553762911863678,chafa.Chafa2259S08127:0.08593611120652337731):0.04431472653990832511):0.47146929296814810151,(mimpu.Mimpu129S00627:0.46802203857995000602,mimpu.Mimpu7668S27419:0.31565933294027503919):0.20550778596520608010):0.17778631934717795127,cerca.Cerca391S23303:0.49927534971579451417):0.29860602555957710402):0.07100821446813979088,((((cerca.Cerca1389S14058:0.25422616113255730452,cerca.Cerca524S03803:0.22706418311212009375):0.04043910128400880766,((cerca.Cerca411S23943:0.70251554864104637232,cerca.Cerca524S09592:0.29353277580307168826):0.23878158741264784992,(cerca.Cerca1175S12849:0.37675246164295800311,cerca.Cerca23S18984:0.16824606491663676722):0.11041969910825046031):0.08614823941081059533):0.16510567684473950734,(((chafa.Chafa594S24751:0.31883957229727571958,chafa.Chafa594S24753:0.29257779953435486542):0.29286753974631329900,((chafa.Chafa2189S18530:0.04325788812871102229,chafa.Chafa6081S24987:0.22597525268822371558):0.11228903371691797974,((chafa.Chafa2189S18527:0.15327280359395520359,chafa.Chafa2189S18528:0.18769924368582829866):0.05031715440362127811,chafa.Chafa6081S24986:0.08581093043067433701):0.01298425375814468534):0.31632368868667765094):0.19358322505882513687,((aradu.Aradu.DRT0J:0.60822975680195667803,(((araip.Araip.A8G61:0.03271024105728737724,aradu.Aradu.CBT6M:0.19311908841263086822):0.58730655684700561192,(aradu.Aradu.N2VA8:0.02926256671135715748,araip.Araip.JU6JI:0.02238148931860646507):0.35030624821441813666):0.14520789335857589575,araip.Araip.FGD5D:0.60966127706807982101):0.08660989974478709719):0.09885257149188247938,((phavu.Phvul.005G077100.1:0.18129357461700351672,((vigun.Vigun05g179200.1:0.19261636915839988604,vigun.Vigun05g178900.1:0.09847145204686728881):0.00792347222354869776,vigun.Vigun05g179100.1:0.21818572552637272022):0.02670110023787209894):0.17498027614590239143,(glyma.Glyma.12G233700.1:0.06885123685629020163,glyma.Glyma.12G233600.1:0.15904594189721010800):0.16444563409104254181):0.29595134045923709998):0.15520242468891337628):0.07159481769951665797):0.06764831903739132457,(aradu.Aradu.6QC34:0.01472332082203637107,araip.Araip.81KCP:0.01243292476093897474):0.66227382543588964037):0.09517684105561105556):0.12239351453641127143,(nissc.Nissc4811S09167:0.31503273050106955777,cerca.Cerca5S27484:0.27522433799181345027):0.37551255673582939476):0.17132204462523098476):0.06415718592206350046):0.18012946807571933450,((mimpu.Mimpu32647S09629:0.15224888693229801651,mimpu.Mimpu8642S12576:0.32860620016218078376):0.17235581361071991569,mimpu.Mimpu10120S29027:0.18528545203216020831):0.87087777931601750847):0.57017843131919176969,cucsa.Cucsa.105600.1:0.57017843131919176969);
