# Supplementary material for: Cercis: A Non-polyploid Genomic Relic Within the Generally Polyploid Legume Family
Source: Front Plant Sci. 2019 Apr 11;10:345. doi: 10.3389/fpls.2019.00345 (PMC6499179; doi:10.3389/fpls.2019.00345)
Supplement: DATA SHEET S3 — SD03_70_trees_combined Phylogenetic trees, calculated using RAxML, and rooted by the nearest non-legume outgroup species. [file Data_Sheet_3.zip › SD03_70_trees_combined/L_P4K166]

((((bauto.6724:0.12078359995238491242,cerca.Cerca187S16787:0.06726558121604991891):0.15423049097881913472,chafa.Chafa1246S00462:0.31717699837454410572):0.04670132158069895123,((((lotja.Lj0g3v0111689.1:0.21096216483992838442,((glyma.Glyma.16G166500.1:0.00970793248523778816,glyma.Glyma.16G166300.1:0.05655185764481070188):0.09475931529589996793,(phavu.Phvul.004G094200.1:0.07292546188028647958,vigun.Vigun04g130400.1:0.07405096303705754890):0.10931776393549846871):0.10549656497250126108):0.02665277289409365147,(cicar.Ca_25395:0.16378481109499962165,(tripr.Tp57577_TGAC_v2_gene23114:0.14036646726929108420,(medtr.Medtr2g045070.1:0.03396838955945528232,medtr.Medtr3g062560.1:0.11447209158940994944):0.11475554537762126806):0.01442103545288579702):0.13468885868856408927):0.04391579231304820058,lupan.Lup006378.1:0.23220476495714181819):0.00604100032489454652,(araip.Araip.00N69:0.26823315448389167814,nissc.Nissc2388S18564:0.12239366370193195677):0.10761263303046189610):0.12098601042719754617):0.08264143845970249591,((cucsa.Cucsa.325750.1:0.82610289750111287610,arath.AT1G43245.1:1.06126244352100762569):0.21623696349327209409,(prupe.8G033600.1:0.38039816597726944236,(solly.Solyc04g071570.2.1:0.85701641034195108482,vitvi.GSVIVT01034549001:0.53330939764161044980):0.09520556376933259068):0.01342727050581261732):0.08264143845970249591);
