# Supplementary material for: Cercis: A Non-polyploid Genomic Relic Within the Generally Polyploid Legume Family
Source: Front Plant Sci. 2019 Apr 11;10:345. doi: 10.3389/fpls.2019.00345 (PMC6499179; doi:10.3389/fpls.2019.00345)
Supplement: DATA SHEET S3 — SD03_70_trees_combined Phylogenetic trees, calculated using RAxML, and rooted by the nearest non-legume outgroup species. [file Data_Sheet_3.zip › SD03_70_trees_combined/L_M787ZB]

((((mimpu.Mimpu145196S07003:0.19582357143064171856,chafa.Chafa1001S00011:0.07165975649738215436):0.04486080839355054833,((cerca.Cerca57S03993:0.03955082544469572942,bauto.25980:0.16904725130789238774):0.01979957845299628455,bauto.25091:0.08713345426015114970):0.05037897088240317345):0.02037094356012028248,((((lotja.Lj1g3v3646380.1:0.18655541983808943129,(medtr.Medtr8g064720.1:0.31407274833672749192,(cicar.Ca_24583:0.05363742000292504031,(medtr.Medtr7g006040.1:0.13807339521867953436,tripr.Tp57577_TGAC_v2_gene648:0.10906619107072675068):0.12951973286259652052):0.03032072408628085775):0.05530002875082034447):0.02804416045754579492,((phavu.Phvul.005G085100.1:0.05837255832739424860,vigun.Vigun05g197700.1:0.04476313872298066238):0.08845271071232213567,glyma.Glyma.19G062400.1:0.08581130926079250099):0.08932821342646822538):0.03802226744960824495,lupan.Lup028951.1:0.06238661704731449792):0.01667761389436033317,(aradu.Aradu.43C5A:0.11774239176331841028,nissc.Nissc92530S11647:0.09315124491243027827):0.02837113374498817508):0.09585408947459549134):0.01704728810344382367,(((solly.Solyc08g014290.1.1:0.38250391521165405528,arath.AT1G18480.1:0.38119779512828644297):0.05325573866660613526,vitvi.GSVIVT01035133001:0.31466630898934794258):0.03944903253545271188,(cucsa.Cucsa.075800.1:0.30863178446979927516,prupe.2G031200.1:0.29923302856354666579):0.01757290014813183560):0.01704728810344382367);
