# Supplementary material for: Cercis: A Non-polyploid Genomic Relic Within the Generally Polyploid Legume Family
Source: Front Plant Sci. 2019 Apr 11;10:345. doi: 10.3389/fpls.2019.00345 (PMC6499179; doi:10.3389/fpls.2019.00345)
Supplement: DATA SHEET S3 — SD03_70_trees_combined Phylogenetic trees, calculated using RAxML, and rooted by the nearest non-legume outgroup species. [file Data_Sheet_3.zip › SD03_70_trees_combined/L_GX2B9V]

(((((arath.AT1G35250.1:0.75781339049028761945,cucsa.Cucsa.283440.1:0.29390151674896314304):0.04868922731361232520,(solly.Solyc04g007190.2.1:0.00000104733278176111,tripr.Tp57577_TGAC_v2_gene27953:36.17357467246721114407):0.70194389509640253699):0.11836527029124400967,(((((nissc.Nissc16S16193:0.00000104733278176111,nissc.Nissc41275S08700:0.00495038097685839614):0.00533299146987035056,(nissc.Nissc524505S26775:0.02491576204834800717,(nissc.Nissc524505S26774:0.03992272548675517702,nissc.Nissc19062S17048:0.12629373588261832984):0.00567387368671196188):0.01188005855731848713):0.09916197130710271979,lupan.Lup030793.2:0.10203627351542844670):0.04131009925589684828,((araip.Araip.B7NZU:0.00000104733278176111,aradu.Aradu.6V2BQ:0.00000104733278176111):0.14559129637381013067,(((medtr.Medtr5g056390.1:0.09633012257178315274,(medtr.Medtr5g056230.1:0.34742236756457911540,cicar.Ca_23428:0.20898779827909477746):0.03658657173211338903):0.03259056575260356470,(lotja.Lj2g3v1144100.1:0.00000104733278176111,lotja.Lj2g3v1142960.1:0.00000104733278176111):0.13000952286988101680):0.03860283558823413008,((phavu.Phvul.003G030100.1:0.04856964112867634409,vigun.Vigun02g034500.1:0.08270331438214227615):0.05553176276136111839,glyma.Glyma.01G080400.1:0.08396063053356306316):0.04636205408559170710):0.00598665487689493004):0.02469302901488637167):0.12926670849943899810,(((cerca.Cerca183S16686:0.35436355988280970886,cerca.Cerca45S24878:0.03054677569478937704):0.01068327435928036369,bauto.4715:0.03885964946904081618):0.05574681623511111572,(mimpu.Mimpu11366S13897:0.10608954392403575906,chafa.Chafa4949S23528:0.12775185448016865286):0.05094675146175269703):0.05896599105336795127):0.09508785912210866720):0.03052621726955615997,vitvi.GSVIVT01011876001:0.21552960953029395852):0.07478591769536611922,prupe.1G313100.1:0.07478591769536611922);
