# Supplementary material for: Cercis: A Non-polyploid Genomic Relic Within the Generally Polyploid Legume Family
Source: Front Plant Sci. 2019 Apr 11;10:345. doi: 10.3389/fpls.2019.00345 (PMC6499179; doi:10.3389/fpls.2019.00345)
Supplement: DATA SHEET S3 — SD03_70_trees_combined Phylogenetic trees, calculated using RAxML, and rooted by the nearest non-legume outgroup species. [file Data_Sheet_3.zip › SD03_70_trees_combined/L_YK40KQ]

(nissc.Nissc2068S17553:0.863720, ((vigun.Vigun09g048700.1:0.116076,medtr.Medtr8g072370.1:0.359496):0.022654,glyma.Glyma.02G261200.1:0.029077):0.336417);
