# Supplementary material for: Cercis: A Non-polyploid Genomic Relic Within the Generally Polyploid Legume Family
Source: Front Plant Sci. 2019 Apr 11;10:345. doi: 10.3389/fpls.2019.00345 (PMC6499179; doi:10.3389/fpls.2019.00345)
Supplement: DATA SHEET S3 — SD03_70_trees_combined Phylogenetic trees, calculated using RAxML, and rooted by the nearest non-legume outgroup species. [file Data_Sheet_3.zip › SD03_70_trees_combined/L_DXZYRS]

(((chafa.Chafa2845S20184:0.13548271990427740441,mimpu.Mimpu144893S06665:0.84090838396504441477):0.03820960410637742888,(((((lotja.Lj2g3v2017300.1:0.20903540529126996006,(lupan.Lup022090.1:0.06544314276818558040,lupan.Lup018012.1:0.08490374733148502162):0.07630130824603635620):0.01635068331799255717,(aradu.Aradu.10BGT:0.00351007650180489668,araip.Araip.I2X2E:0.00469570374329876788):0.13841684985773627936):0.03114638684438255159,((nissc.Nissc524363S09829:0.12678405913722715082,(lupan.Lup015337.1:0.08458598144991756607,lupan.Lup028676.1:0.10580968337454871309):0.05803575043724242682):0.01281868330962331916,(((glyma.Glyma.17G131100.1:0.02008059996983471707,glyma.Glyma.05G049200.1:0.02439122654050831715):0.04156857384375758913,(vigun.Vigun03g312000.1:0.03497823102586518351,phavu.Phvul.003G212000.1:0.05421405818904181939):0.03512530232500804539):0.07314649698713868164,((cicar.Ca_10225:0.18056306925125981122,cicar.Ca_08739:0.01463648172396319648):0.03817284591309990510,(tripr.Tp57577_TGAC_v2_gene19228:0.05117722291100285786,medtr.Medtr4g102810.1:0.07839705987997132308):0.04190819005507602502):0.09235992063925563267):0.02412836899480798672):0.03548247323735533032):0.02852258102499865763,chafa.Chafa8206S27274:0.13481097754168899772):0.00897262661429700653,(cerca.Cerca3S08802:0.03684234273859481046,(bauto.3022:0.11120334622598586349,bauto.3023:0.05351629181385577499):0.00655579344763262094):0.06487586084111099383):0.01334910566609190906):0.07595033088269673160,((vitvi.GSVIVT01019815001:0.20375582764091151877,(arath.AT4G11740.1:0.49811714882903113111,solly.Solyc08g080410.2.1:0.40501100030589703982):0.04289348863504450354):0.03328165230970518002,(prupe.5G091800.1:0.18074495643276852763,cucsa.Cucsa.041630.1:0.44667548777065796406):0.02424737805494084006):0.07595033088269673160);
