# Supplementary material for: Cercis: A Non-polyploid Genomic Relic Within the Generally Polyploid Legume Family
Source: Front Plant Sci. 2019 Apr 11;10:345. doi: 10.3389/fpls.2019.00345 (PMC6499179; doi:10.3389/fpls.2019.00345)
Supplement: DATA SHEET S3 — SD03_70_trees_combined Phylogenetic trees, calculated using RAxML, and rooted by the nearest non-legume outgroup species. [file Data_Sheet_3.zip › SD03_70_trees_combined/L_VJS5YT]

((((((((medtr.Medtr2g061200.1:0.20683430436283853360,(cicar.Ca_26101:0.02079587105628384266,(cicar.Ca_25472:0.01526422444836631788,cicar.Ca_26099:0.00909425732908394902):0.01802114872137845422):0.21650117168627214248):0.13553685251159669489,cicar.Ca_26128:0.16590127632389312096):0.15615462841390193027,(lupan.Lup005215.2:0.26283108002019706095,lupan.Lup001567.1:0.15164318949969962658):0.05503726096632902826):0.03409424697331985693,(glyma.Glyma.18G218500.1:0.09422022225260062722,(glyma.Glyma.18G218600.1:0.07300212310263091975,glyma.Glyma.09G271000.1:0.11842700129076981497):0.04392985173053262637):0.16537650233736661542):0.06050928336218074771,(cerca.Cerca118S12931:0.13283736004676463538,cerca.Cerca505S26004:0.09179023092008310736):0.14345172757827745480):0.02382290781295138757,((chafa.Chafa7245S26268:0.30270486815775943246,chafa.Chafa7149S26112:0.05870603697595034448):0.29380851478615116479,((mimpu.Mimpu1753S18578:0.16999947403061016482,(mimpu.Mimpu524S25362:0.24709125945875948238,(mimpu.Mimpu4089S23866:0.03576391303459169890,(mimpu.Mimpu4089S31747:0.00660702562595126639,mimpu.Mimpu4051S03399:0.00000100000050002909):0.02475578399524039352):0.07400768063223164828):0.13669118952622399954):0.17193983666295251100,(mimpu.Mimpu4089S23867:0.21672354075346939029,mimpu.Mimpu27419S21272:0.34623829648640824797):0.04483510514619065690):0.09056198889797140161):0.11877436040064799638):0.17692174318441497571,bauto.91182:0.73354967874912269110):0.13394134124187070944,prupe.6G298600.1:0.13394134124187070944);
