# Supplementary material for: Cercis: A Non-polyploid Genomic Relic Within the Generally Polyploid Legume Family
Source: Front Plant Sci. 2019 Apr 11;10:345. doi: 10.3389/fpls.2019.00345 (PMC6499179; doi:10.3389/fpls.2019.00345)
Supplement: DATA SHEET S3 — SD03_70_trees_combined Phylogenetic trees, calculated using RAxML, and rooted by the nearest non-legume outgroup species. [file Data_Sheet_3.zip › SD03_70_trees_combined/L_T4PJ65]

((((aradu.Aradu.FMN8N:0.03682273556780432666,araip.Araip.U59X4:0.14399634364115163065):0.66713723591055384965,(lotja.Lj3g3v0730020.1:0.64349101758053617317,(glyma.Glyma.03G084200.1:0.36537761284222369795,(vigun.Vigun10g045700.1:0.18775212046747943861,phavu.Phvul.010G021700.1:0.19485325612292903052):0.20427831043804822730):0.14393289945373102801):0.16777770735041117045):0.30128299074247344436,(mimpu.Mimpu12410S14679:0.84941031844537162598,mimpu.Mimpu9366S28570:1.04035048176801203645):0.59886299439460011218):0.10714215804418297795,((vitvi.GSVIVT01004945001:1.89083692427788863100,prupe.8G199300.1:0.94506992394495448195):0.24261585238811286813,(solly.Solyc09g059460.2.1:1.29907717436768743724,cucsa.Cucsa.077960.1:1.35451413999142400435):0.14681166416209034953):0.10714215804418297795);
