# Supplementary material for: Cercis: A Non-polyploid Genomic Relic Within the Generally Polyploid Legume Family
Source: Front Plant Sci. 2019 Apr 11;10:345. doi: 10.3389/fpls.2019.00345 (PMC6499179; doi:10.3389/fpls.2019.00345)
Supplement: DATA SHEET S3 — SD03_70_trees_combined Phylogenetic trees, calculated using RAxML, and rooted by the nearest non-legume outgroup species. [file Data_Sheet_3.zip › SD03_70_trees_combined/L_NR2TLM]

((mimpu.Mimpu219S19923:0.15401431357278316803,((lupan.Lup019073.1:0.08115057961183728963,((((phavu.Phvul.008G268900.1:0.01962329863475055503,vigun.Vigun08g200200.1:0.02784867055518583032):0.02146361605557367894,(glyma.Glyma.02G292200.1:0.02524049897989904048,glyma.Glyma.14G022400.1:0.02394749903609360783):0.00972895773519497596):0.02653831332669411361,(cicar.Ca_16881:0.09236599052794121356,(tripr.Tp57577_TGAC_v2_gene1199:0.05476174795510973387,medtr.Medtr5g093110.1:0.02100705012238670080):0.01347000979868904526):0.04027712891363167264):0.00976164878488943073,((aradu.Aradu.CZD45:0.00253628851492806832,araip.Araip.HQ7SW:0.00394548146626279989):0.06408646790471701771,nissc.Nissc1661S15955:0.04090090207442428211):0.02349875072543993262):0.00231597451662010579):0.05769960966989822609,cerca.Cerca17S16484:0.04669471139989973124):0.00346198405162270566):0.04599489951296840268,(((cucsa.Cucsa.042510.1:0.13434590970767920637,arath.AT3G20475.1:0.20946872099205768314):0.03591371348939251251,prupe.4G216500.1:0.09518918721034555497):0.01787228333051184628,(solly.Solyc10g018530.1.1:0.29272892537496908449,vitvi.GSVIVT01037674001:0.06980577401714410657):0.00654536574180865881):0.04599489951296840268);
