# Supplementary material for: Cercis: A Non-polyploid Genomic Relic Within the Generally Polyploid Legume Family
Source: Front Plant Sci. 2019 Apr 11;10:345. doi: 10.3389/fpls.2019.00345 (PMC6499179; doi:10.3389/fpls.2019.00345)
Supplement: DATA SHEET S3 — SD03_70_trees_combined Phylogenetic trees, calculated using RAxML, and rooted by the nearest non-legume outgroup species. [file Data_Sheet_3.zip › SD03_70_trees_combined/L_DH0QRK]

(((((((aradu.Aradu.DI7FZ:0.00417581896807773557,araip.Araip.9D0ML:0.00462758303078840676):0.29282049006712612682,nissc.Nissc671S30035:0.21304985358443304100):0.08784692399850653477,(lupan.Lup016393.1:0.15654148024181177568,lupan.Lup017426.1:0.18401169813347378890):0.17975538091802892304):0.06020698904891980119,((((glyma.Glyma.11G015600.1:0.04224378083633464898,(glyma.Glyma.01G227200.1:0.01771790873164798968,(vigun.Vigun02g184500.1:0.02315875350143914088,phavu.Phvul.002G034300.1:0.04140431054208764533):0.05209704586851274938):0.00509145453117770212):0.12801248945058704698,(lotja.Lj2g3v2089800.1:0.19461046597529560453,(cicar.Ca_15049:0.08862346827453179698,(medtr.Medtr5g008900.1:0.08408509172010650290,tripr.Tp57577_TGAC_v2_gene38054:0.04670755902872920917):0.02298587500482796378):0.14365310304735678937):0.00786838258763524964):0.02612124871454877054,((araip.Araip.1J28K:0.01029962294509899692,aradu.Aradu.88Z5A:0.00505505101606869896):0.14168707075757641656,nissc.Nissc2812S20234:0.09667386987722616232):0.05819339506979614995):0.01321966225732365725,lupan.Lup022153.1:0.25961459676178866296):0.03762130355763573797):0.02549146210777422303,(cerca.Cerca44S24738:0.03931934413278370677,bauto.95184:0.11799202371914878362):0.13180536978473184062):0.01655006093834738776,(mimpu.Mimpu2789S21336:0.29238413969607668363,chafa.Chafa2678S19919:0.25954434567025480574):0.07203445594796348272):0.08034139025973006942,((arath.AT3G21100.2:0.75438142376024874824,prupe.4G255200.1:0.20387005189065876554):0.03212301851429062022,cucsa.Cucsa.333940.1:0.31660429577863902217):0.08034139025973006942);
