# Supplementary material for: Cercis: A Non-polyploid Genomic Relic Within the Generally Polyploid Legume Family
Source: Front Plant Sci. 2019 Apr 11;10:345. doi: 10.3389/fpls.2019.00345 (PMC6499179; doi:10.3389/fpls.2019.00345)
Supplement: DATA SHEET S3 — SD03_70_trees_combined Phylogenetic trees, calculated using RAxML, and rooted by the nearest non-legume outgroup species. [file Data_Sheet_3.zip › SD03_70_trees_combined/L_422QDD]

(((((bauto.92292:0.03715973175454283933,(bauto.8298:0.09149815772786565327,cerca.Cerca1S06765:0.00653515488161725711):0.01628078812768809364):0.05824097551260235678,((((mimpu.Mimpu21151S30686:0.01381829142741481178,mimpu.Mimpu3067S02872:0.00000104733278176111):0.19372517737973077301,((glyma.Glyma.03G117400.1:0.02834376184440859023,glyma.Glyma.02G101600.1:0.10013635617148590462):0.00000104733278176111,(glyma.Glyma.07G109700.1:0.00000104733278176111,glyma.Glyma.16G097600.1:0.00620824308430689524):0.02494440901583641276):0.01407126816181763877):0.00766435018463055683,(phavu.Phvul.010G055900.1:0.02556327728937351010,(((vigun.Vigun04g069000.1:0.01935185984408548457,vigun.Vigun10g004600.1:0.00641911646519333513):0.00641207483387725655,(vigun.Vigun04g069100.1:0.03276562423167609511,(vigun.Vigun08g061600.1:0.01294112173256915972,vigun.Vigun10g005500.1:0.00000104733278176111):0.00000104733278176111):0.00000104733278176111):0.00644017384378502925,(vigun.Vigun04g070900.1:0.08172986220959407855,(vigun.Vigun04g069700.1:0.00646619937524203683,vigun.Vigun04g070100.1:0.00628543520441915762):0.02620708905363120650):0.00613178406090903513):0.04793650658858934765):0.07472144939464697710):0.00000104733278176111,(((((tripr.Tp57577_TGAC_v2_gene2894:0.11295348761930656956,(cicar.Ca_05291:0.06356175600275999760,medtr.Medtr4g093680.2:0.03109861360164841923):0.02662049703525574268):0.04331357580469763491,lupan.Lup010001.1:0.10795370035000405318):0.01908704343063514358,(arath.AT3G15351.1:0.49400389061224508902,((aradu.Aradu.AS2C0:0.00653695078963982719,(aradu.Aradu.5HK1B:0.01959561087396925749,aradu.Aradu.4Y58S:0.00000104733278176111):0.00000104733278176111):0.01154853763501913037,araip.Araip.N6N7A:0.00866487773036567037):0.06799492030471361581):0.08599920384536362261):0.00340244755007819118,nissc.Nissc51735S24986:0.06048716353431369402):0.02014124667603563179,lotja.Lj3g3v0509630.1:0.07769017861923506463):0.01979807895198069240):0.04946121161906984198):0.08056875836065548191,(cucsa.Cucsa.259790.1:0.09455906268521752089,solly.Solyc01g090720.2.1:0.20521831791205696893):0.02978357781929529338):0.04574278366836831422,vitvi.GSVIVT01018202001:0.16779287647262100536):0.04308779077316712142,prupe.2G134800.1:0.04308779077316712142);
