# Supplementary material for: Cercis: A Non-polyploid Genomic Relic Within the Generally Polyploid Legume Family
Source: Front Plant Sci. 2019 Apr 11;10:345. doi: 10.3389/fpls.2019.00345 (PMC6499179; doi:10.3389/fpls.2019.00345)
Supplement: DATA SHEET S3 — SD03_70_trees_combined Phylogenetic trees, calculated using RAxML, and rooted by the nearest non-legume outgroup species. [file Data_Sheet_3.zip › SD03_70_trees_combined/L_HSXL51]

((((cerca.Cerca63S04229:0.06996295507596342333,bauto.26950:0.21377952277310779960):0.14694691360906131372,(mimpu.Mimpu1872S18931:0.29627204149127889243,chafa.Chafa95229S29028:0.19689611088490105439):0.08407872893509972523):0.03047355424744974117,((((aradu.Aradu.ESW0P:0.01218894619379937150,araip.Araip.IR5FI:0.00994106613127471346):0.21268671830046537163,nissc.Nissc9871S32718:0.13575891857711869237):0.07399527192370451700,(lupan.Lup032976.1:0.11942032573409638863,lupan.Lup011024.1:0.09272141443720985365):0.16997089565309619896):0.03090735621645226278,(((lotja.Lj6g3v0574840.1:0.00000104733278176111,lotja.Lj0g3v0208729.1:0.00000104733278176111):0.23866832976222443485,((vigun.Vigun01g241500.1:0.08935775026767063534,phavu.Phvul.001G255700.1:0.06637345498891301931):0.09293361900743296600,(glyma.Glyma.11G243800.1:0.05240183593042331556,glyma.Glyma.18G013300.1:0.05671842615062758913):0.03402178871698348372):0.05911351057886644889):0.02059685898991720984,((tripr.Tp57577_TGAC_v2_gene30525:0.11712277446221915078,medtr.Medtr3g086550.1:0.08136174953066628579):0.04727135371651034618,cicar.Ca_12732:0.12725469530503419335):0.12592256300329618401):0.02087111799948831309):0.06281787830446546039):0.13381463461399195625,(arath.AT1G13030.1:0.77791520725748630749,((vitvi.GSVIVT01000557001:0.37066213100700756700,prupe.1G242900.1:0.74821568923664527606):0.06054718792659923715,(solly.Solyc02g067090.2.1:0.93331359735607610784,cucsa.Cucsa.286610.1:0.86809415307778337034):0.08624161155924821298):0.10924650445200953519):0.13381463461399195625);
