# Supplementary material for: Cercis: A Non-polyploid Genomic Relic Within the Generally Polyploid Legume Family
Source: Front Plant Sci. 2019 Apr 11;10:345. doi: 10.3389/fpls.2019.00345 (PMC6499179; doi:10.3389/fpls.2019.00345)
Supplement: DATA SHEET S3 — SD03_70_trees_combined Phylogenetic trees, calculated using RAxML, and rooted by the nearest non-legume outgroup species. [file Data_Sheet_3.zip › SD03_70_trees_combined/L_JT67NF]

((((nissc.Nissc25250S19099:0.08167709937013381549,araip.Araip.JA8PY:0.08786269504965345256):0.01745249365790403628,(((tripr.Tp57577_TGAC_v2_gene28447:0.07245874167541584143,cicar.Ca_06143:0.05556799480432456084):0.01802777778242812753,medtr.Medtr7g079540.1:0.07559996637222632376):0.05238353235230368277,((lupan.Lup000229.1:0.12929764205597626958,lupan.Lup025244.1:0.06705827282389317801):0.06975219649618685791,(lotja.Lj1g3v2809350.1:0.20953825617188195918,((vigun.Vigun05g057200.1:0.01502850626930181920,phavu.Phvul.008G055500.1:0.05419357940774181814):0.03853186638578198764,(glyma.Glyma.18G240700.1:0.04177375106608027799,glyma.Glyma.09G251900.1:0.02000969213016449977):0.00803910978449901524):0.05459432719802632256):0.02434330378729088543):0.00616126948329816324):0.03369238027804843244):0.06361990177233785293,((bauto.20314:0.00000104733278176111,(bauto.20313:0.00000104733278176111,chafa.Chafa602S24910:0.03926255087869295196):0.00000104733278176111):0.04293582615735440366,cerca.Cerca40S23887:0.02535423663533684091):0.05484861444922232987):0.04599549520606067976,((prupe.6G359900.1:0.15370451366044959873,cucsa.Cucsa.356830.1:0.35297126748002377594):0.02554529258758662241,((arath.AT1G65410.1:0.26948693374243248844,solly.Solyc04g056650.2.1:0.33024091894554352677):0.07306170641003056909,vitvi.GSVIVT01019131001:0.21286669615815140277):0.02728901788219373348):0.04599549520606067976);
