# Supplementary material for: Cercis: A Non-polyploid Genomic Relic Within the Generally Polyploid Legume Family
Source: Front Plant Sci. 2019 Apr 11;10:345. doi: 10.3389/fpls.2019.00345 (PMC6499179; doi:10.3389/fpls.2019.00345)
Supplement: DATA SHEET S3 — SD03_70_trees_combined Phylogenetic trees, calculated using RAxML, and rooted by the nearest non-legume outgroup species. [file Data_Sheet_3.zip › SD03_70_trees_combined/L_305X1T]

((((((phavu.Phvul.011G143600.1:0.066675,(phavu.Phvul.011G144100.1:0.065515,(phavu.Phvul.011G143300.1:0.017109,phavu.Phvul.011G143700.1:0.026192):0.021249):0.002353):0.013211,(((phavu.Phvul.011G143500.1:0.031067,phavu.Phvul.011G142900.1:0.108877):0.031830,phavu.Phvul.011G144200.1:0.069101):0.008479,(phavu.Phvul.011G143100.1:0.038859,(phavu.Phvul.011G142600.1:0.033375,phavu.Phvul.011G143900.1:0.040705):0.000001):0.021846):0.000001):0.059584,((vigun.Vigun11g073100.1:0.067070,vigun.Vigun11g073400.1:0.052849):0.024863,(vigun.Vigun11g073700.1:0.087460,vigun.Vigun11g073600.1:0.064191):0.054330):0.049384):0.163472,(glyma.Glyma.12G138100.1:0.012304,glyma.Glyma.12G138800.1:0.009582):0.142370):0.052983,glyma.Glyma.12G140600.1:0.208079):0.021582, (((bauto.91886:0.497389,cerca.Cerca180S16531:0.197767):0.022210,bauto.90881:0.246685):0.170606,(((phavu.Phvul.011G142700.1:0.019958,(phavu.Phvul.011G142500.1:0.013448,phavu.Phvul.011G143200.1:0.034953):0.010494):0.062792,(vigun.Vigun11g074100.1:0.068402,(vigun.Vigun11g074000.1:0.060744,vigun.Vigun04g104000.1:0.095827):0.030834):0.038289):0.105331,glyma.Glyma.12G138600.1:0.072726):0.056194):0.000000);
