# Supplementary material for: Cercis: A Non-polyploid Genomic Relic Within the Generally Polyploid Legume Family
Source: Front Plant Sci. 2019 Apr 11;10:345. doi: 10.3389/fpls.2019.00345 (PMC6499179; doi:10.3389/fpls.2019.00345)
Supplement: DATA SHEET S3 — SD03_70_trees_combined Phylogenetic trees, calculated using RAxML, and rooted by the nearest non-legume outgroup species. [file Data_Sheet_3.zip › SD03_70_trees_combined/L_H13SW4]

(((((aradu.Aradu.WC57V:0.17778931375720596897,nissc.Nissc524351S25814:0.09569753017606878742):0.04422196122498314730,(((glyma.Glyma.02G001200.1:0.02082809668526224012,glyma.Glyma.02G173300.1:0.01151800804434107567):0.06796334821695200479,(phavu.Phvul.007G279700.1:0.07186911774289685140,vigun.Vigun07g002000.1:0.03820401646231228604):0.04944427599250177802):0.08215172722031746644,(((lotja.Lj0g3v0146479.1:0.02704676747376788537,lotja.Lj1g3v1852280.1:0.03206779412719613920):0.08113510055295160284,(cicar.Ca_01734:0.04764649746316546031,(medtr.Medtr3g106410.1:0.10435696842585293065,(tripr.Tp57577_TGAC_v2_gene3127:0.07138619125194514692,(tripr.Tp57577_TGAC_v2_gene21273:0.05635121290131052396,(tripr.Tp57577_TGAC_v2_gene21279:0.03573434107400007970,tripr.Tp57577_TGAC_v2_gene18367:0.01241175969587642557):0.01285396075701847850):0.17828759151990444809):0.00885740389051267729):0.01333700540041498663):0.04115600481494748053):0.00042066584873502239,lotja.Lj0g3v0146489.1:0.10485026025436801345):0.01542901501774324169):0.00861417623019523036):0.00921024846464350150,lupan.Lup007862.1:0.13058709348167249487):0.04703586613047130993,((chafa.Chafa926S28099:0.10776713718425928734,mimpu.Mimpu21278S19656:0.16729023622564551110):0.04794209113898788982,(cerca.Cerca177S16251:0.03747952985374155416,bauto.95074:0.08354150463153214856):0.06812689457875720223):0.01471746939324416852):0.07224979128868103118,((cucsa.Cucsa.271800.1:0.36067975689913328585,prupe.1G485900.1:0.20490426392493807373):0.03294232436731837910,(arath.AT4G32050.1:0.44416271592275402558,(solly.Solyc08g041780.2.1:0.41979347601126143497,vitvi.GSVIVT01035922001:0.14841813239610038289):0.04563999663179598570):0.03050568816798239491):0.07224979128868103118);
