# Supplementary material for: Cercis: A Non-polyploid Genomic Relic Within the Generally Polyploid Legume Family
Source: Front Plant Sci. 2019 Apr 11;10:345. doi: 10.3389/fpls.2019.00345 (PMC6499179; doi:10.3389/fpls.2019.00345)
Supplement: DATA SHEET S3 — SD03_70_trees_combined Phylogenetic trees, calculated using RAxML, and rooted by the nearest non-legume outgroup species. [file Data_Sheet_3.zip › SD03_70_trees_combined/L_L4DQCN]

(((mimpu.Mimpu19832S19272:0.21584578659820186086,chafa.Chafa70S26072:0.09663612749371104649):0.11996814165375496719,(((((medtr.Medtr5g040700.1:0.05763160671657845818,tripr.Tp57577_TGAC_v2_gene39242:0.03619238624223705680):0.00683889467460558394,cicar.Ca_18062:0.05061264121206382471):0.07931638934173779187,(lotja.Lj2g3v1277860.1:0.14491258548351140800,((glyma.Glyma.01G047400.1:0.10363046424128094514,glyma.Glyma.02G107600.1:0.01302608217668673428):0.03763943327167774966,(vigun.Vigun02g060500.1:0.08403093790872512292,phavu.Phvul.002G085000.1:0.08281618896002161667):0.07935592059491168582):0.03832965287038374996):0.01121687158208006449):0.00796342142027013124,(((aradu.Aradu.JIM6P:0.00000100000050002909,araip.Araip.93AF1:0.03371393329571614750):0.10796816485762171511,nissc.Nissc9867S32693:0.08443040441888344239):0.01536971687530987347,lupan.Lup008642.1:0.12692238184881546315):0.00707083167970828323):0.08461108893201683967,(cerca.Cerca1523S00868:0.03880896995420696216,(cerca.Cerca688S10477:0.04847261399992016523,cerca.Cerca417S03187:0.00615807500093283004):0.00490621824548468592):0.11465214405660059671):0.01495646272771527022):0.05958494707490682996,(((cucsa.Cucsa.373430.1:0.59497605266774844512,prupe.1G338600.1:0.21478825926410308189):0.05677821439186168939,(vitvi.GSVIVT01011588001:0.20698461937932458032,solly.Solyc04g008420.1.1:0.65606651128687309971):0.03754060763216534452):0.07715120980271165940,arath.AT5G22260.1:0.80920647663815903350):0.05958494707490682996);
