# Supplementary material for: Cercis: A Non-polyploid Genomic Relic Within the Generally Polyploid Legume Family
Source: Front Plant Sci. 2019 Apr 11;10:345. doi: 10.3389/fpls.2019.00345 (PMC6499179; doi:10.3389/fpls.2019.00345)
Supplement: DATA SHEET S3 — SD03_70_trees_combined Phylogenetic trees, calculated using RAxML, and rooted by the nearest non-legume outgroup species. [file Data_Sheet_3.zip › SD03_70_trees_combined/L_H95779]

((mimpu.Mimpu14185S15473:0.50820241235473773145,(((((glyma.Glyma.01G034200.1:0.03883275325946465573,glyma.Glyma.02G032100.1:0.07508839361042508875):0.11271847949735272487,(phavu.Phvul.002G073400.1:0.02859083067212114457,vigun.Vigun02g074300.1:0.08447016947278171428):0.20958916086646739441):0.23881884394842153863,lotja.Lj2g3v1378720.1:0.28404944713814983537):0.06742505446349952858,(medtr.Medtr5g035040.1:0.31274482046596507878,((tripr.Tp57577_TGAC_v2_gene4354:0.15419353327875354176,medtr.Medtr5g035060.1:0.21906343231324665322):0.06263973625578166116,cicar.Ca_20036:0.10672201733804037582):0.06026042688513399276):0.15884233591511234818):0.06308823338464444874,((aradu.Aradu.8J3WK:0.01499625746186231644,araip.Araip.FGM9R:0.00000100000050002909):0.28995893215732615467,lupan.Lup025586.1:0.19042758239956208977):0.04799857589567668031):0.09613277308330619997):0.03101045445148768037,((cucsa.Cucsa.285840.1:0.26061244152969337273,arath.AT1G24040.1:0.56689345567973303819):0.06561057410230064502,(vitvi.GSVIVT01020181001:0.29994098787770540060,(solly.Solyc05g005900.2.1:0.44256117203744493871,prupe.1G258300.1:0.28986100719647334145):0.07567542229437049239):0.02269870909793213556):0.03101045445148768037);
