# Supplementary material for: Cercis: A Non-polyploid Genomic Relic Within the Generally Polyploid Legume Family
Source: Front Plant Sci. 2019 Apr 11;10:345. doi: 10.3389/fpls.2019.00345 (PMC6499179; doi:10.3389/fpls.2019.00345)
Supplement: DATA SHEET S3 — SD03_70_trees_combined Phylogenetic trees, calculated using RAxML, and rooted by the nearest non-legume outgroup species. [file Data_Sheet_3.zip › SD03_70_trees_combined/L_M69JC9]

(((((nissc.Nissc325S21532:0.08706941778756720207,(araip.Araip.R8K7G:0.00442076100641259229,aradu.Aradu.M0KAA:0.02205424538021756933):0.14852839540136053564):0.04717537270344686340,(((glyma.Glyma.18G041200.1:0.03526821447232573320,glyma.Glyma.11G215400.1:0.03263445491091164496):0.02710849926942116017,(vigun.Vigun01g214500.1:0.05465243498472183853,phavu.Phvul.001G229300.1:0.06803067738295569267):0.04940052742266667907):0.03941633127230555200,(lotja.Lj6g3v0410450.1:0.15539438436055474924,(cicar.Ca_13281:0.07931637465344852644,(tripr.Tp57577_TGAC_v2_gene24904:0.06362176231127263104,medtr.Medtr3g065220.1:0.11685469735301430572):0.02407407565580218720):0.06608206545100456242):0.02173464864120520576):0.02425779035954340329):0.01462425915606262693,lupan.Lup021296.1:0.22431190530848946207):0.08597439091771226505,(bauto.27101:0.13191589479128740248,cerca.Cerca186S16762:0.03989609148645489184):0.12910329204083134669):0.10200359327038178991,((vitvi.GSVIVT01030703001:0.30033895555230377683,(solly.Solyc11g011390.1.1:0.43288169073774968032,prupe.3G166300.1:0.21643185628663702547):0.05991459221991820433):0.02966075894430172943,(cucsa.Cucsa.108570.1:0.41540199295998647688,arath.AT5G37590.1:0.52903874962963304274):0.04862109516516028435):0.10200359327038178991);
