# Supplementary material for: Cercis: A Non-polyploid Genomic Relic Within the Generally Polyploid Legume Family
Source: Front Plant Sci. 2019 Apr 11;10:345. doi: 10.3389/fpls.2019.00345 (PMC6499179; doi:10.3389/fpls.2019.00345)
Supplement: DATA SHEET S3 — SD03_70_trees_combined Phylogenetic trees, calculated using RAxML, and rooted by the nearest non-legume outgroup species. [file Data_Sheet_3.zip › SD03_70_trees_combined/L_LXXX7N]

((((cerca.Cerca12S00501:0.03556548445843783768,(bauto.4548:0.01265827529458636753,bauto.4549:0.03630343147119165920):0.02863085218748746483):0.09483694439338330451,(chafa.Chafa95053S04943:0.17198973240789419692,mimpu.Mimpu2459S08877:0.14118241502232004025):0.03610870766752893868):0.01730397719836525988,(((lotja.Lj5g3v0962650.1:0.09420000820661335317,(((medtr.Medtr1g072550.1:0.01902058208485605736,medtr.Medtr1g032040.1:0.04068027505738469607):0.01500497848078068304,tripr.Tp57577_TGAC_v2_gene1576:0.04735929917940825268):0.01954458218993519736,cicar.Ca_07847:0.10458703904298471965):0.05659519870760502253):0.02366350224281726922,(glyma.Glyma.10G025100.1:0.06488804570196592125,(vigun.Vigun07g112400.1:0.04720582523285196674,phavu.Phvul.007G169900.1:0.07753116355824439532):0.04055182001996959079):0.07856757073017524295):0.02616487244141335947,(((aradu.Aradu.PPU2R:0.00000104733278176111,araip.Araip.CG20G:0.00264804010728917358):0.10132424241646731389,nissc.Nissc8077S04376:0.12557650433138109469):0.12138563103546155808,lupan.Lup001851.1:0.09239214629475620000):0.01552463570713880948):0.07738288841893423142):0.02593998824174497189,(arath.AT3G63090.1:0.35976974909757902799,(prupe.8G243800.1:0.16466020214297819035,cucsa.Cucsa.084980.1:0.24767838555357993280):0.04029555802007359078):0.02593998824174497189);
