# Supplementary material for: Cercis: A Non-polyploid Genomic Relic Within the Generally Polyploid Legume Family
Source: Front Plant Sci. 2019 Apr 11;10:345. doi: 10.3389/fpls.2019.00345 (PMC6499179; doi:10.3389/fpls.2019.00345)
Supplement: DATA SHEET S3 — SD03_70_trees_combined Phylogenetic trees, calculated using RAxML, and rooted by the nearest non-legume outgroup species. [file Data_Sheet_3.zip › SD03_70_trees_combined/L_13MJQ3]

(((chafa.Chafa17840S17213:0.00000093905322139818,((araip.Araip.8RE9Y:0.00000093905322139818,aradu.Aradu.6L3MV:0.00000093905322139818):0.01507394747235235241,(araip.Araip.R5PNL:0.00664610228321457948,aradu.Aradu.Z3R4T:0.00000093905322139818):0.01254921378552313269):0.00653337225047253677):0.00000093905322139818,((glyma.Glyma.06G317400.1:0.04585796754561468486,(((((glyma.Glyma.06G272500.1:0.00677424897513759575,(((((nissc.Nissc281327S20339:0.00662703931792561155,lupan.Lup006597.1:0.01360315694331314454):0.00688612278060947783,(((cerca.Cerca43S24515:0.00684250420843200789,((cucsa.Cucsa.047060.1:0.00000093905322139818,bauto.11240:0.03505387881248681059):0.00716325091799614993,solly.Solyc02g086240.2.1:0.03498873704723667877):0.01346291635044394135):0.00671594306602356014,(mimpu.Mimpu42467S03481:0.00000093905322139818,mimpu.Mimpu300S21802:0.00676589222824168675):0.02796701990965180448):0.00000093905322139818,(nissc.Nissc298S20680:0.00665286274314230708,arath.AT2G42740.1:0.02063837985922464813):0.01376303586844905037):0.00000093905322139818):0.00664992759958413313,vigun.Vigun01g011200.1:0.00000093905322139818):0.00727131335197927966,((((cicar.Ca_10037:0.00672172247556142820,tripr.Tp57577_TGAC_v2_gene12255:0.04010079358134235189):0.00000093905322139818,medtr.Medtr3g007700.1:0.00000093905322139818):0.00000093905322139818,(medtr.Medtr4g080740.1:0.02111295487163547882,medtr.Medtr8g046140.1:0.00670261760682921807):0.00682737083369399159):0.00670490547196674318,(cicar.Ca_16331:0.00000093905322139818,vigun.Vigun11g033200.1:0.00000093905322139818):0.00000093905322139818):0.00000093905322139818):0.00665690864749301538,cerca.Cerca4S25831:0.01378585701822755000):0.00000093905322139818):0.00000093905322139818,glyma.Glyma.04G111500.1:0.00000093905322139818):0.00000093905322139818,(chafa.Chafa95980S30595:0.00000093905322139818,aradu.Aradu.585PG:0.01344717904695479430):0.00664133578576918925):0.00000093905322139818,glyma.Glyma.12G131600.1:0.00675510697903552049):0.00000093905322139818,(phavu.Phvul.011G126600.1:0.00000093905322139818,phavu.Phvul.005G011400.1:0.00664844788417534929):0.00664844951678907926):0.00000093905322139818):0.00694183572486705130,chafa.Chafa5731S24502:0.02132578827996433127):0.00656115142009751177):0.00685513017143733402,prupe.3G113800.1:0.00685513017143733402);
