# Supplementary material for: Cercis: A Non-polyploid Genomic Relic Within the Generally Polyploid Legume Family
Source: Front Plant Sci. 2019 Apr 11;10:345. doi: 10.3389/fpls.2019.00345 (PMC6499179; doi:10.3389/fpls.2019.00345)
Supplement: DATA SHEET S3 — SD03_70_trees_combined Phylogenetic trees, calculated using RAxML, and rooted by the nearest non-legume outgroup species. [file Data_Sheet_3.zip › SD03_70_trees_combined/L_3DJQM5]

((((((((lotja.Lj0g3v0151799.1:0.18787142101164366892,(cicar.Ca_23481:0.08617668241319875744,(tripr.Tp57577_TGAC_v2_gene10661:0.09756586252643419110,medtr.Medtr6g061690.1:0.09088920828614846514):0.01834477696084902548):0.08240130446814930565):0.01335846825580978663,((glyma.Glyma.16G204300.1:0.26032939073603034164,glyma.Glyma.09G153500.1:0.07342324617996243141):0.01821376472299736371,(phavu.Phvul.004G127100.1:0.07809562751852350271,vigun.Vigun04g166600.1:0.08309637750973984660):0.06852305381592281586):0.10208499076476906797):0.01806772363233131312,(nissc.Nissc32002S02023:0.09543931973498488708,((araip.Araip.X8TN1:0.08750380839435037417,araip.Araip.XJ8ZS:0.04681909565753643310):0.02498703865884393041,aradu.Aradu.25X3Z:0.01493800733116664066):0.24739381803614693411):0.06343923997402207970):0.01293527648896000692,(lupan.Lup017692.1:0.10009800841211466405,lupan.Lup007375.1:0.10832172147657560812):0.10547166276601394053):0.02957003076443363507,((((((tripr.Tp57577_TGAC_v2_gene36327:0.04826723840273760419,tripr.Tp57577_TGAC_v2_gene16634:0.00978712521851612949):0.04621873934495998593,medtr.Medtr1g076700.1:0.06779056622164371382):0.03562339934181958656,cicar.Ca_12159:0.05328049290329133630):0.04271929335306805242,lotja.Lj5g3v1208320.1:0.09564304011197791167):0.02940463293648036894,(((phavu.Phvul.007G111500.1:0.02822532766655618669,vigun.Vigun07g169100.1:0.02839453946879641130):0.02537573946071795816,(glyma.Glyma.20G212100.1:0.03172326925641080764,glyma.Glyma.10G178100.1:0.01938851764293526500):0.01626969194600213012):0.04228045815448545214,(lupan.Lup015098.1:0.05313782862472157115,lupan.Lup008129.1:0.07860954954423739205):0.06189977296667324019):0.00925057247389822132):0.00577247416841661799,((araip.Araip.4TV4V:0.00660694735813408332,aradu.Aradu.8F4WE:0.00769707886198557536):0.06848202548451874649,nissc.Nissc4891S24325:0.06147854339167938692):0.02921391987208345198):0.03170977104857931883):0.01753374786586501394,(mimpu.Mimpu47092S03663:0.37688217432433218645,mimpu.Mimpu145310S30077:0.18778063443974141178):0.02547547882192314692):0.01631075294183281787,((bauto.15991:0.03328192086770290214,bauto.15992:0.03434029298821916071):0.03996890903772591652,cerca.Cerca16S06310:0.03347307313837450532):0.04338323681113173680):0.03174054794946112174,(arath.AT5G51600.1:0.39003037650671468217,((vitvi.GSVIVT01018512001:0.17364619267300637762,prupe.2G282400.1:0.14184092392949673722):0.03403971435927682226,(solly.Solyc01g091380.2.1:0.70885601964487743309,cucsa.Cucsa.128860.1:0.26136724328133920103):0.03673685808301516836):0.01530827735611091193):0.03174054794946112174);
