# Supplementary material for: Cercis: A Non-polyploid Genomic Relic Within the Generally Polyploid Legume Family
Source: Front Plant Sci. 2019 Apr 11;10:345. doi: 10.3389/fpls.2019.00345 (PMC6499179; doi:10.3389/fpls.2019.00345)
Supplement: DATA SHEET S3 — SD03_70_trees_combined Phylogenetic trees, calculated using RAxML, and rooted by the nearest non-legume outgroup species. [file Data_Sheet_3.zip › SD03_70_trees_combined/L_WHFJXY]

((nissc.Nissc524391S03168:0.297573,(cicar.Ca_23306:0.104600,(medtr.Medtr7g063040.1:0.094079,tripr.Tp57577_TGAC_v2_gene18452:0.117961):0.045701):0.186191):0.000000, ((vigun.Vigun05g116000.1:0.067930,phavu.Phvul.008G117600.1:0.059941):0.125543,(glyma.Glyma.07G135700.1:0.068972,glyma.Glyma.18G185600.1:0.082285):0.080745):0.221543);
