# Supplementary material for: Cercis: A Non-polyploid Genomic Relic Within the Generally Polyploid Legume Family
Source: Front Plant Sci. 2019 Apr 11;10:345. doi: 10.3389/fpls.2019.00345 (PMC6499179; doi:10.3389/fpls.2019.00345)
Supplement: DATA SHEET S3 — SD03_70_trees_combined Phylogenetic trees, calculated using RAxML, and rooted by the nearest non-legume outgroup species. [file Data_Sheet_3.zip › SD03_70_trees_combined/L_PCXYR0]

(((chafa.Chafa95437S29602:0.16191460530865969814,(cerca.Cerca93S11463:0.16494862216927411169,(((glyma.Glyma.20G156100.1:0.07034325370265659405,glyma.Glyma.10G238500.1:0.03522715742297890390):0.02288950410822065962,phavu.Phvul.007G067000.1:0.07885673043467247845):0.04689614011381268432,(nissc.Nissc524493S10001:0.14421370132171990042,tripr.Tp57577_TGAC_v2_gene17425:0.16035025589219309428):0.01019446468653572961):0.05527362345348604128):0.01558279085145571410):0.13537355709316253871,((((((((chafa.Chafa1194S06374:0.25393504978903114200,((chafa.Chafa2574S08467:0.05454727478568452415,chafa.Chafa119S31206:0.00892879394915967878):0.11952431270044988620,(chafa.Chafa1685S01127:0.07489130113190607674,chafa.Chafa5099S03288:0.06075856802063241136):0.06856492501301392206):0.29918626604180614814):0.06975060418759120029,((chafa.Chafa251S08418:0.15753754226127103522,chafa.Chafa943S12317:0.17861719451571209105):0.15553829384384759704,(chafa.Chafa12794S06555:0.00000100000050002909,chafa.Chafa7363S11495:0.03032773869807823749):0.36103796091960271841):0.10442075193238521680):0.08035253344642345752,((mimpu.Mimpu9187S28444:0.10206412601340826563,(mimpu.Mimpu108S29164:0.00953425733663788855,mimpu.Mimpu5007S32061:0.00766067879604761214):0.10045760823218026492):0.38961295855159433499,((mimpu.Mimpu38946S31652:0.00248394829362616780,mimpu.Mimpu5845S11381:0.00000100000050002909):0.13074575625416517966,mimpu.Mimpu643S11697:0.14755612834457945692):0.25907505171859968041):0.18303225833350508789):0.06829563683125201845,tripr.Tp57577_TGAC_v2_gene38439:0.69466073498035207923):0.09500539579764845366,(aradu.Aradu.B5QYQ:0.07327766248451524078,(aradu.Aradu.16TNL:0.27372752008940182122,araip.Araip.VZ4J0:0.07853029858397883589):0.04404749229332596827):0.51918786649105963527):0.06717485343865323144,(cerca.Cerca857S11073:0.01396856678750008941,((cerca.Cerca144S00748:0.02406031347599181872,cerca.Cerca14S32136:0.02611314109366649414):0.01034513905954398579,(cerca.Cerca279S07616:0.09581352104535706404,cerca.Cerca110S12501:0.10413469338517993001):0.01893620240702788976):0.00468561353188339056):0.20934342982656189980):0.50022387960278535957,(((chafa.Chafa739S11511:0.11581227489361010929,(chafa.Chafa2596S01972:0.00000100000050002909,chafa.Chafa4788S03130:0.00000100000050002909):0.05501789562889115859):0.15814857762418557674,((cerca.Cerca969S05015:0.02022217405490439948,cerca.Cerca1853S16712:0.02329451091834492185):0.08634353076624530499,((lotja.Lj0g3v0248799.1:0.00000100000050002909,lotja.Lj0g3v0135969.1:0.00000100000050002909):0.11188286090320112565,(tripr.Tp57577_TGAC_v2_gene7630:0.18121096022448493490,tripr.Tp57577_TGAC_v2_gene34286:0.06136288534808451156):0.10662101587319340601):0.04406012124175062716):0.12137608146751545368):0.04365555774898526031,(((mimpu.Mimpu928S12829:0.01234686265259632779,mimpu.Mimpu2121S30696:0.00774202979961298096):0.16660852434261197441,((mimpu.Mimpu9444S33000:0.00849543067432097058,mimpu.Mimpu5660S11270:0.00217374191448446068):0.05048356521012316300,(mimpu.Mimpu21013S08265:0.05102449370380823801,mimpu.Mimpu5055S10932:0.04488369913982157011):0.02273174310948251550):0.12437539693656440853):0.02847197463433585179,mimpu.Mimpu16840S07597:0.21487752253180225637):0.09904044031454350971):0.31307389289110498787):0.16169414797961134678,(chafa.Chafa6230S03735:0.14428211835845711208,(bauto.92505:0.12963998770299647867,cerca.Cerca7S04677:0.03606845564774659868):0.05041043306177751815):0.36677913435916059681):0.33000044664014466234):0.10623459879275366780,prupe.2G291000.1:0.10623459879275366780);
