# Supplementary material for: Cercis: A Non-polyploid Genomic Relic Within the Generally Polyploid Legume Family
Source: Front Plant Sci. 2019 Apr 11;10:345. doi: 10.3389/fpls.2019.00345 (PMC6499179; doi:10.3389/fpls.2019.00345)
Supplement: DATA SHEET S3 — SD03_70_trees_combined Phylogenetic trees, calculated using RAxML, and rooted by the nearest non-legume outgroup species. [file Data_Sheet_3.zip › SD03_70_trees_combined/L_GRWNSJ]

(((bauto.26713:0.25083766852615424492,cerca.Cerca369S22722:0.06205167175040403327):0.18027241667530558011,(((arath.AT3G43590.1:1.03589352325371408803,(solly.Solyc06g073810.2.1:0.84642167115898714336,cucsa.Cucsa.111740.1:0.62622008433278242290):0.08883853348556093599):0.15623686744579490249,(mimpu.Mimpu10938S13638:0.62500539088653073172,(chafa.Chafa1395S00716:0.06901000322746844717,chafa.Chafa7676S11661:0.11811306629366649656):0.18982443137423815616):0.10717623903258155504):0.02024172854311458852,(((lupan.Lup000707.1:0.33090354139741728901,(vitvi.GSVIVT01022494001:1.27674887409074511169,(cicar.Ca_10268:0.18759890675273019345,tripr.Tp57577_TGAC_v2_gene13300:0.15255557341173309194):0.31133338818412503723):0.05216964398545836934):0.08146416055509932141,(nissc.Nissc24364S18817:0.15624215573770236509,(araip.Araip.I47T4:0.02425695561339600084,aradu.Aradu.QXQ40:0.02772921579448724139):0.23199068564656782909):0.09276488078495097322):0.04686867117366512459,((((phavu.Phvul.006G006900.1:0.05690899477408559864,vigun.Vigun06g011100.1:0.05974350275947985095):0.09970616867718228027,(glyma.Glyma.20G055200.1:0.04875397903005989492,glyma.Glyma.13G028000.1:0.08074601351503658819):0.03611213214544232303):0.10681550281385916723,(lotja.Lj6g3v1038840.1:0.23810633139878931153,(tripr.Tp57577_TGAC_v2_gene15596:0.14778936269921547075,cicar.Ca_07571:0.11388649609850620692):0.10426325527419945394):0.05452487713710060802):0.04965610477896771624,lupan.Lup007565.1:0.36789461539275286617):0.05431549125332384154):0.04883316973257102039):0.03638901617382877401):0.24893865022788461139,prupe.6G179900.1:0.24893865022788461139);
