# Supplementary material for: Cercis: A Non-polyploid Genomic Relic Within the Generally Polyploid Legume Family
Source: Front Plant Sci. 2019 Apr 11;10:345. doi: 10.3389/fpls.2019.00345 (PMC6499179; doi:10.3389/fpls.2019.00345)
Supplement: DATA SHEET S3 — SD03_70_trees_combined Phylogenetic trees, calculated using RAxML, and rooted by the nearest non-legume outgroup species. [file Data_Sheet_3.zip › SD03_70_trees_combined/L_JBH307]

((((bauto.91206:0.12826870318603855736,mimpu.Mimpu22007S08510:0.13580203595635470526):0.02288043305719251672,chafa.Chafa5996S32192:0.10496184276891805387):0.06677638412281061697,((((phavu.Phvul.008G277600.1:0.03580085645845738213,vigun.Vigun08g208700.1:0.02581886499672340213):0.03577463844317424480,(glyma.Glyma.02G298900.1:0.02685003723724069258,glyma.Glyma.14G014900.1:0.04756038186825441855):0.02203659888778685891):0.04532978432368162114,((cicar.Ca_09710:0.05280769707236202676,(tripr.Tp57577_TGAC_v2_gene14145:0.05329307596065435693,medtr.Medtr5g095130.1:0.03442423206430340193):0.02909006436321422140):0.05508045180254865503,lotja.Lj2g3v3261220.1:0.10690226440560869625):0.01281640025550184574):0.01043894400998289680,(((aradu.Aradu.GZ5DT:0.00811051381886856299,araip.Araip.HUB63:0.00050117463789718880):0.10257128453835283322,nissc.Nissc130789S13953:0.08729059983863918237):0.01702861642234480138,((lupan.Lup015268.1:0.00000100000050002909,lupan.Lup029687.1:0.00000100000050002909):0.08460936986257579229,lupan.Lup000815.1:0.08297248342800346566):0.05570358012208243698):0.01398018830378210293):0.04984542282379966077):0.04257084126216192227,(cucsa.Cucsa.253050.1:0.19507399472284969733,(prupe.1G135500.1:0.13976848966502555816,(arath.AT3G06920.1:0.26497470596864503012,(solly.Solyc01g080720.2.1:0.23664498061243896543,vitvi.GSVIVT01017733001:0.11428678887434809419):0.01561788101454412818):0.03104725819111730373):0.01073035923697215725):0.04257084126216192227);
