# Supplementary material for: Cercis: A Non-polyploid Genomic Relic Within the Generally Polyploid Legume Family
Source: Front Plant Sci. 2019 Apr 11;10:345. doi: 10.3389/fpls.2019.00345 (PMC6499179; doi:10.3389/fpls.2019.00345)
Supplement: DATA SHEET S3 — SD03_70_trees_combined Phylogenetic trees, calculated using RAxML, and rooted by the nearest non-legume outgroup species. [file Data_Sheet_3.zip › SD03_70_trees_combined/L_5R18NV]

((((((glyma.Glyma.13G149000.1:0.11463511596408612614,glyma.Glyma.10G064400.1:0.15389873498921599615):0.19391782037793542370,(lotja.Lj0g3v0266719.2:0.76674078328365924406,((lupan.Lup006305.1:0.45455923552203481020,(vigun.Vigun07g064700.1:0.13478361462866403353,phavu.Phvul.007G225200.1:0.15877201422286937871):0.26575944981533916600):0.19288790134373023921,(medtr.Medtr1g061730.1:0.13301935007104115360,tripr.Tp57577_TGAC_v2_gene5694:0.38100668768832629540):0.23939225318129345177):0.01528684821901660044):0.08060944265965758193):0.05094034245927071825,(nissc.Nissc2738S34157:0.60687730560620378739,(aradu.Aradu.9Z0RX:0.04199173819542367098,araip.Araip.N419E:0.09293508122213287037):0.30240070887406861333):0.18477675295337508965):0.18776028848036036001,((mimpu.Mimpu11002S05367:1.04182339961841141651,(((aradu.Aradu.ZQ8HD:0.02565878942357239026,araip.Araip.18621:0.01587203234376495867):0.35622369757345578867,nissc.Nissc9931S11902:0.26817510481989748072):0.05881227513361401288,(lupan.Lup002601.1:0.28094856963568082264,((lotja.Lj1g3v4692910.1:0.27307400650737062575,(cicar.Ca_00747:0.17529951363993348523,(tripr.Tp57577_TGAC_v2_gene31495:0.09938075522106841475,medtr.Medtr7g103280.1:0.05905832786303084891):0.03822740717013006773):0.12567248300474276324):0.12794429325306341805,((vigun.Vigun01g167600.1:0.04006712330083183476,phavu.Phvul.001G184600.1:0.16592413204726949583):0.33840126479205784316,(glyma.Glyma.19G189400.1:0.24720540382112915490,glyma.Glyma.03G189200.1:0.07413441253874729353):0.08462689483142646352):0.15901129984002657092):0.06486275329652936572):0.06200100148019418306):0.04491364513239207157):0.06667511396820148539,(chafa.Chafa95492S32713:0.28701091595589056649,mimpu.Mimpu6656S26728:0.82690297231935905309):0.04930543295477274324):0.06880044514163170810):0.02590845968261722490,cerca.Cerca56S26889:0.22745741979675374034):0.01868869960754618656,((cucsa.Cucsa.378720.1:0.67966128501492883984,vitvi.GSVIVT01033739001:0.50905684956542807118):0.06997604525922979102,(arath.AT2G36640.1:0.82364526170260832227,(prupe.7G121500.1:0.56409284267297021831,solly.Solyc09g008770.2.1:0.69695648883099581283):0.09750055722207630338):0.07115125173329361896):0.01868869960754618656);
