# Supplementary material for: Cercis: A Non-polyploid Genomic Relic Within the Generally Polyploid Legume Family
Source: Front Plant Sci. 2019 Apr 11;10:345. doi: 10.3389/fpls.2019.00345 (PMC6499179; doi:10.3389/fpls.2019.00345)
Supplement: DATA SHEET S3 — SD03_70_trees_combined Phylogenetic trees, calculated using RAxML, and rooted by the nearest non-legume outgroup species. [file Data_Sheet_3.zip › SD03_70_trees_combined/L_GMR1YC]

(((((araip.Araip.EC0NK:0.03162718128380802990,aradu.Aradu.3MG6J:0.00000104733278176111):0.23987076255184153206,nissc.Nissc103S12313:0.13149569471189340164):0.08927943364687765393,((((((tripr.Tp57577_TGAC_v2_gene34231:0.20556551582721427351,tripr.Tp57577_TGAC_v2_gene8891:0.23808485806281087793):0.05065239881130065291,cicar.Ca_14001:0.17006223659863958786):0.07438106957424714394,(medtr.Medtr1g116900.1:0.04189737825273194549,medtr.Medtr0042s0070.1:0.16340767710067127805):0.06405880997248575293):0.11449544504844190451,lotja.Lj5g3v2300340.1:0.24062278809485670994):0.00243234324961454692,((glyma.Glyma.10G296500.1:0.02735721517979128325,glyma.Glyma.20G247200.1:0.08100352718654803275):0.07538529773243334009,(phavu.Phvul.007G003000.1:0.06828138419154509975,vigun.Vigun07g295000.1:0.08445448053968852842):0.09232652993319775958):0.13493212216788202928):0.11063793702930205254,(lupan.Lup024738.1:0.07371674995782334650,lupan.Lup030412.1:0.08176768495051792152):0.19555065273870400611):0.03400292577365947311):0.14843014234022436360,(mimpu.Mimpu2598S21052:0.27221718036830283571,(chafa.Chafa909S28041:0.24262045096286888324,(bauto.24466:0.13424758960313404321,cerca.Cerca1061S12063:0.03935070490236140806):0.18755012568302556475):0.01857544489220785619):0.01557416526930790676):0.03455870861354506940,((cucsa.Cucsa.143010.1:0.42075350213408957423,((vitvi.GSVIVT01025357001:0.40874716078242007145,arath.AT1G51130.1:0.60242616548075700322):0.08053021390372237798,prupe.6G015300.1:0.26797945826053187757):0.02083045463818094384):0.10344311497680502843,solly.Solyc01g006460.1.1:1.20997434511690227232):0.03455870861354506940);
