# Supplementary material for: Cercis: A Non-polyploid Genomic Relic Within the Generally Polyploid Legume Family
Source: Front Plant Sci. 2019 Apr 11;10:345. doi: 10.3389/fpls.2019.00345 (PMC6499179; doi:10.3389/fpls.2019.00345)
Supplement: DATA SHEET S3 — SD03_70_trees_combined Phylogenetic trees, calculated using RAxML, and rooted by the nearest non-legume outgroup species. [file Data_Sheet_3.zip › SD03_70_trees_combined/L_DMR34B]

((chafa.Chafa1878S07615:0.398612,(cerca.Cerca81S30011:0.191568,((tripr.Tp57577_TGAC_v2_gene11772:0.105028,medtr.Medtr5g091730.1:0.288486):0.072854,((glyma.Glyma.02G287200.1:0.055342,glyma.Glyma.14G027700.1:0.029143):0.146514,((tripr.Tp57577_TGAC_v2_gene11711:0.079886,tripr.Tp57577_TGAC_v2_gene39190:0.037648):0.173907,cicar.Ca_28184:0.068101):0.036638):0.019483):0.076811):0.021678):0.000000, ((lupan.Lup028647.1:0.000001,lupan.Lup028648.1:0.000001):0.122340,(((aradu.Aradu.54URP:0.018535,araip.Araip.3F9W2:0.004529):0.286358,nissc.Nissc121746S13398:0.073457):0.085702,(((vigun.Vigun06g041200.1:0.090237,phavu.Phvul.006G033800.1:0.037333):0.088874,(glyma.Glyma.08G309600.1:0.107399,glyma.Glyma.18G106500.1:0.024326):0.043871):0.097735,((medtr.Medtr3g089540.1:0.099510,tripr.Tp57577_TGAC_v2_gene39923:0.057345):0.015908,cicar.Ca_25371:0.039327):0.069734):0.039400):0.032665):0.060068);
