# Supplementary material for: Cercis: A Non-polyploid Genomic Relic Within the Generally Polyploid Legume Family
Source: Front Plant Sci. 2019 Apr 11;10:345. doi: 10.3389/fpls.2019.00345 (PMC6499179; doi:10.3389/fpls.2019.00345)
Supplement: DATA SHEET S3 — SD03_70_trees_combined Phylogenetic trees, calculated using RAxML, and rooted by the nearest non-legume outgroup species. [file Data_Sheet_3.zip › SD03_70_trees_combined/L_HQ3L33]

(((bauto.94834:0.05075371910319423363,(cerca.Cerca2S20865:0.01977270170022183554,bauto.27365:0.04688787774841578909):0.00000104733278176111):0.05066129195481890168,((((nissc.Nissc337S02190:0.05089305313422425731,(aradu.Aradu.9HV6U:0.00436008701608949726,araip.Araip.N8YQR:0.00000104733278176111):0.09246062552170086768):0.02352362115736876882,(((phavu.Phvul.009G009000.1:0.02104688356036573879,vigun.Vigun09g264200.1:0.04131091752120022442):0.04029772713495512887,(glyma.Glyma.06G013800.1:0.01468817267529766782,glyma.Glyma.04G013900.1:0.01550823994810389232):0.01663438515659063782):0.03327610711419737993,((cicar.Ca_04796:0.04619099965004846292,(tripr.Tp57577_TGAC_v2_gene38232:0.04882914415718180717,medtr.Medtr3g116250.1:0.03324358766963406153):0.00682336911046086455):0.03829647909061222738,lotja.Lj1g3v3404520.1:0.05596844846603769852):0.00650642319809664315):0.01033104536197332508):0.00856839530922611642,(lupan.Lup005104.1:0.02691531933080006447,(lupan.Lup005383.1:0.00000104733278176111,lupan.Lup028687.1:0.00313725935360570753):0.02799344444468000043):0.06498651947849329313):0.05978904671591100950,(chafa.Chafa95227S05065:0.08182843306982703901,mimpu.Mimpu144825S16366:0.11237994831589696865):0.05024599182545329279):0.00893092760956595844):0.03937752127918343198,((arath.AT1G49340.2:0.21523878362515821983,(vitvi.GSVIVT01031931001:0.13771269930584570385,solly.Solyc11g043120.1.1:0.16759548222688169794):0.02142578429330453324):0.01494364170046920404,(cucsa.Cucsa.109740.1:0.31493903570159664795,prupe.8G100100.1:0.08979998589001828013):0.01504021737907011366):0.03937752127918343198);
