# Supplementary material for: Cercis: A Non-polyploid Genomic Relic Within the Generally Polyploid Legume Family
Source: Front Plant Sci. 2019 Apr 11;10:345. doi: 10.3389/fpls.2019.00345 (PMC6499179; doi:10.3389/fpls.2019.00345)
Supplement: DATA SHEET S3 — SD03_70_trees_combined Phylogenetic trees, calculated using RAxML, and rooted by the nearest non-legume outgroup species. [file Data_Sheet_3.zip › SD03_70_trees_combined/L_YLM93M]

((medtr.Medtr3g097500.1:0.270958,tripr.Tp57577_TGAC_v2_gene7808:0.134479):0.781708, (nissc.Nissc1760S16433:0.683964,lotja.Lj0g3v0282799.1:0.272399):0.230783);
