# Supplementary material for: Cercis: A Non-polyploid Genomic Relic Within the Generally Polyploid Legume Family
Source: Front Plant Sci. 2019 Apr 11;10:345. doi: 10.3389/fpls.2019.00345 (PMC6499179; doi:10.3389/fpls.2019.00345)
Supplement: DATA SHEET S3 — SD03_70_trees_combined Phylogenetic trees, calculated using RAxML, and rooted by the nearest non-legume outgroup species. [file Data_Sheet_3.zip › SD03_70_trees_combined/L_KV9F09]

((glyma.Glyma.20G110200.1:0.02838800727547904218,((vigun.Vigun07g275500.1:0.04200643709328901604,phavu.Phvul.007G021800.1:0.04206128812099878267):0.03530579286452092957,(((((aradu.Aradu.35TX9:0.00338318934734170617,araip.Araip.PP85N:0.00000100000050002909):0.08297030894236356868,nissc.Nissc3271S21586:0.07361708403220741659):0.02479035488952189073,(((lotja.Lj5g3v2240910.1:0.20636856388054769518,(solly.Solyc12g099700.1.1:0.44803728388858182763,(cucsa.Cucsa.281050.1:0.29086611425397834729,((mimpu.Mimpu15247S17618:0.20153642306907904036,arath.AT5G08415.1:0.37241025509743008737):0.04760654455136326124,vitvi.GSVIVT01034350001:0.28951593004871978287):0.02212899993975541574):0.02688752089725772454):0.01795712047224633928):0.03538512813561344589,(chafa.Chafa30S20675:0.11683371965293112837,(cicar.Ca_20164:0.08968307261860634927,(tripr.Tp57577_TGAC_v2_gene10634:0.06973331918791936257,medtr.Medtr1g050432.1:0.06839364156498466130):0.01954653721713775147):0.12121415806552922334):0.03812625383560058062):0.02701102093703310406,cerca.Cerca132S13867:0.12284669644734973193):0.03376133328230759845):0.00778965022431072490,lupan.Lup016921.1:0.12861448667571395710):0.08884215540499082464,glyma.Glyma.10G279500.1:0.05356253058467117661):0.01233559010451224132):0.01442546649310535653):0.25482723285006858571,prupe.1G352000.1:0.25482723285006858571);
