# Supplementary material for: Cercis: A Non-polyploid Genomic Relic Within the Generally Polyploid Legume Family
Source: Front Plant Sci. 2019 Apr 11;10:345. doi: 10.3389/fpls.2019.00345 (PMC6499179; doi:10.3389/fpls.2019.00345)
Supplement: DATA SHEET S3 — SD03_70_trees_combined Phylogenetic trees, calculated using RAxML, and rooted by the nearest non-legume outgroup species. [file Data_Sheet_3.zip › SD03_70_trees_combined/L_CD3HWD]

(((cerca.Cerca63S10219:0.34520153044998658221,(mimpu.Mimpu1872S07941:0.54729163129303481927,chafa.Chafa1120S06169:0.67083765491609093079):0.20756237337024310841):0.14034799795167895997,(((((vigun.Vigun01g240200.1:0.07152650673140657778,phavu.Phvul.001G254500.1:0.03373352956686488657):0.09039470216401845892,(glyma.Glyma.11G242700.1:0.06696133440516090218,glyma.Glyma.18G014300.1:0.09222374937625477109):0.02402136354702786095):0.11860260813294799809,(lotja.Lj0g3v0219709.1:0.36478190374266117324,((tripr.Tp57577_TGAC_v2_gene30539:0.09893777848233127614,medtr.Medtr3g086740.1:0.07198427213276681336):0.04053166051203033887,cicar.Ca_12724:0.08953416562858755590):0.09976978058384550208):0.03367867800626466596):0.05198159053671250890,nissc.Nissc9871S04731:0.38310717519058096192):0.03197939116400966980,(((phavu.Phvul.002G260300.1:0.09685311264378378138,vigun.Vigun03g079300.1:0.09154774502011088499):0.10754537302544664445,(glyma.Glyma.08G132500.1:0.10914827607893730355,glyma.Glyma.05G175200.1:0.03457123413508533805):0.09678795247140085933):0.06959004196927166819,(lotja.Lj4g3v2731620.1:0.25821955342650360077,(medtr.Medtr8g089865.1:0.12760954578047184471,tripr.Tp57577_TGAC_v2_gene6259:0.23689199582937253696):0.20130813615038004039):0.04478387401899421721):0.17570098336697970165):0.03205676423655898916):0.09407966355857001750,((cucsa.Cucsa.104170.1:0.69665965315685696169,(arath.AT1G21050.1:1.54857071946665159068,prupe.6G194800.1:0.22676115660746942737):0.09491024884474018319):0.04357872381260800149,(vitvi.GSVIVT01007074001:0.39669078199932472639,solly.Solyc04g014230.1.1:0.62662337374891341479):0.08298610001299119854):0.09407966355857001750);
