# Supplementary material for: Cercis: A Non-polyploid Genomic Relic Within the Generally Polyploid Legume Family
Source: Front Plant Sci. 2019 Apr 11;10:345. doi: 10.3389/fpls.2019.00345 (PMC6499179; doi:10.3389/fpls.2019.00345)
Supplement: DATA SHEET S3 — SD03_70_trees_combined Phylogenetic trees, calculated using RAxML, and rooted by the nearest non-legume outgroup species. [file Data_Sheet_3.zip › SD03_70_trees_combined/L_811DB3]

((((cerca.Cerca170S15984:0.03152803498999801751,bauto.95449:0.07490859935973268047):0.07934104835524406762,(mimpu.Mimpu8760S28128:0.16197071356746656212,chafa.Chafa93976S28318:0.08549410789791998810):0.04653798645833247954):0.00764975645239871979,((((lupan.Lup005357.1:0.15727416779232522570,nissc.Nissc337S21889:0.10778485953014753373):0.00345195071747160867,(lotja.Lj1g3v3356570.1:0.14159433645447083716,((glyma.Glyma.04G008200.1:0.02455614176524279629,(glyma.Glyma.06G008000.1:0.00469039155041708032,glyma.Glyma.09G121500.1:0.06527697466961313033):0.03032190288058214320):0.03426774686588898028,(phavu.Phvul.009G003000.1:0.05207216963358592826,vigun.Vigun09g269900.1:0.04253264302175705641):0.08581474215184307919):0.07858681338265570415):0.02973848516609499740):0.04895441230002815086,((((vigun.Vigun11g181600.1:0.02523579733626480845,phavu.Phvul.011G038800.1:0.02843564535063681023):0.02223365616157412655,(glyma.Glyma.12G037100.1:0.01458939047174661295,glyma.Glyma.11G110800.1:0.02250273783217452903):0.02053524565319298292):0.06191911088189783891,(((medtr.Medtr4g071900.1:0.03836347831979518980,tripr.Tp57577_TGAC_v2_gene22383:0.07486611667604373133):0.03262813385921827652,cicar.Ca_15427:0.06397076433594786615):0.03967888270730790534,lotja.Lj3g3v3386730.1:0.09829921904881439021):0.01953227327614473832):0.02266098338846532154,(((araip.Araip.H1ZVY:0.00482060420757688454,aradu.Aradu.GH8FF:0.00336853997366074343):0.14194600471885662762,nissc.Nissc298S20683:0.09491839256390276203):0.01544625331641838809,(lupan.Lup023450.1:0.08342600373626751775,lupan.Lup003415.1:0.10657022498944537792):0.06285680024968864910):0.01035348394337344893):0.04278189881199899458):0.01326901914000806065,chafa.Chafa6090S24991:0.27929080920677046285):0.01159711463124244064):0.05390213726090981039,((vitvi.GSVIVT01024172001:0.14267369373636232255,solly.Solyc01g110380.2.1:0.38839894581486661407):0.05781124640817479621,(prupe.8G084900.1:0.16041090197725563216,(arath.AT2G21300.1:0.45996035352541481123,cucsa.Cucsa.377950.1:0.28945380767802320054):0.04975895932678078143):0.02447029490873696075):0.05390213726090981039);
