# Supplementary material for: Cercis: A Non-polyploid Genomic Relic Within the Generally Polyploid Legume Family
Source: Front Plant Sci. 2019 Apr 11;10:345. doi: 10.3389/fpls.2019.00345 (PMC6499179; doi:10.3389/fpls.2019.00345)
Supplement: DATA SHEET S3 — SD03_70_trees_combined Phylogenetic trees, calculated using RAxML, and rooted by the nearest non-legume outgroup species. [file Data_Sheet_3.zip › SD03_70_trees_combined/L_41BKX4]

((((vitvi.GSVIVT01034146001:0.12801797088039246209,((((((phavu.Phvul.008G119200.1:0.02723153137611023997,vigun.Vigun05g117500.1:0.03106557645855094127):0.01218412262859447891,(glyma.Glyma.07G133900.1:0.01682435131365141168,glyma.Glyma.18G183500.1:0.03113841684365852014):0.01996098672559095885):0.03873195528652052799,(((araip.Araip.R7VSY:0.00874109586689404347,aradu.Aradu.I7KI9:0.01743420732128876660):0.10438614578545551970,lupan.Lup014432.1:0.11339726700658976644):0.02852228870877841424,nissc.Nissc18957S17027:0.10279311130088197856):0.01728072534042303723):0.01746402223968544776,((cicar.Ca_25362:0.06047439210036270607,tripr.Tp57577_TGAC_v2_gene1725:0.03690683812986860629):0.01256449308813673178,medtr.Medtr7g062250.1:0.04109684760917502871):0.11395999648175053620):0.03362484071477520736,((mimpu.Mimpu144799S16250:0.16404640736681261326,chafa.Chafa95187S12512:0.23779199224128028112):0.02700983863238739721,cerca.Cerca35S22569:0.11093544459583007389):0.02445658595444388794):0.07703776366123385455,cucsa.Cucsa.175530.1:0.31547744050425308160):0.04450478840760426630):0.10563522638225153472,(arath.AT2G29130.1:0.32713150948355229630,solly.Solyc06g076330.2.1:0.20037683647124859831):0.03212496644097664888):0.03186751976343998177,(mimpu.Mimpu2359S08683:0.21547230908109335501,(((glyma.Glyma.11G137500.1:0.04756748031442098457,glyma.Glyma.12G060900.1:0.02507087765266712356):0.02787445352103832055,(vigun.Vigun11g157100.1:0.03109214239431188145,phavu.Phvul.011G062600.1:0.05895130922071835367):0.01895019066465521498):0.05904438964058822403,((lupan.Lup017209.1:0.13587662960885929508,(nissc.Nissc3812S22584:0.15467572538800522519,((cerca.Cerca131S13812:0.23687898072608326583,(glyma.Glyma.13G338100.1:0.49946083971753957309,(vigun.Vigun05g260200.1:0.10542846067117285502,phavu.Phvul.005G145800.1:0.06330828036375564516):0.04581665152629931653):0.08118183686019946055):0.02756569700737754661,(mimpu.Mimpu59832S26030:0.22998634150683050503,chafa.Chafa96008S30639:0.16347950689261941948):0.07574764319932940360):0.01092998153412026198):0.01651901678215334304):0.01333543298203040788,(((tripr.Tp57577_TGAC_v2_gene23635:0.08126899000506271342,medtr.Medtr4g064530.1:0.02845340530039762797):0.06272865814566608300,(lotja.Lj0g3v0346879.1:0.00217823859585666900,lotja.Lj2g3v1472930.1:0.00000100000050002909):0.12080551217694740496):0.01827753762438557791,cicar.Ca_16286:0.07583673811861896263):0.02379719136160085569):0.01653342940086164475):0.08290048560684175338):0.04775744674748100965):0.07073549921472475910,prupe.6G072100.1:0.07073549921472475910);
