# Supplementary material for: Cercis: A Non-polyploid Genomic Relic Within the Generally Polyploid Legume Family
Source: Front Plant Sci. 2019 Apr 11;10:345. doi: 10.3389/fpls.2019.00345 (PMC6499179; doi:10.3389/fpls.2019.00345)
Supplement: DATA SHEET S3 — SD03_70_trees_combined Phylogenetic trees, calculated using RAxML, and rooted by the nearest non-legume outgroup species. [file Data_Sheet_3.zip › SD03_70_trees_combined/L_CZQKFK]

((((((((glyma.Glyma.18G228900.1:0.01546512893401139066,glyma.Glyma.09G263300.1:0.02596564219277291974):0.02390401349278920007,(phavu.Phvul.008G069100.1:0.05747154329497138753,vigun.Vigun05g072800.1:0.11889958483715527826):0.04864559855937188732):0.04353082831361908961,((lupan.Lup024925.1:0.03755561998230946830,lupan.Lup025225.1:0.04837583059925142093):0.04888605600850591537,((tripr.Tp57577_TGAC_v2_gene29871:0.06145520396109174777,(cicar.Ca_06243:0.06099298269743195361,(medtr.Medtr7g076400.1:0.02365929894283664778,(medtr.Medtr1g047640.1:0.00662762836167233443,medtr.Medtr6g091670.1:0.00221203176136951967):0.01041176676645257093):0.04024864656729857521):0.01977877853203033678):0.07425116760071874544,(lotja.Lj1g3v2627380.1:0.00000104733278176111,lotja.Lj1g3v2627390.1:0.00000104733278176111):0.06079520884558584082):0.02435946990024818667):0.00639046557623609585):0.01432751814442596167,((aradu.Aradu.T2XD3:0.00000104733278176111,araip.Araip.VXN6M:0.00000104733278176111):0.16277988230137055425,nissc.Nissc8735S36186:0.06233267461560745848):0.02784904738380848677):0.05343422037380689271,mimpu.Mimpu2745S21279:0.17942128431419027135):0.01984749495773569655,(bauto.25316:0.07378068274444184171,(cerca.Cerca429S24298:0.04780588934881407209,bauto.92620:0.09146498446786804903):0.01084863222388193250):0.05510058674799236944):0.00870984189056746121,(mimpu.Mimpu1033S13228:0.23090244883491481409,chafa.Chafa1667S16798:0.07863959692178763838):0.08045877876959432740):0.02444439678822466280,(arath.AT4G00550.1:0.35318137943486682673,((prupe.2G159400.1:0.13643243140227845345,(vitvi.GSVIVT01014988001:0.13860603229815487980,solly.Solyc01g094170.2.1:0.28710545721418873066):0.03164851767280383449):0.00595643341981454220,cucsa.Cucsa.258160.1:0.25428614034633517660):0.01464023675352710448):0.02444439678822466280);
