# Supplementary material for: Cercis: A Non-polyploid Genomic Relic Within the Generally Polyploid Legume Family
Source: Front Plant Sci. 2019 Apr 11;10:345. doi: 10.3389/fpls.2019.00345 (PMC6499179; doi:10.3389/fpls.2019.00345)
Supplement: DATA SHEET S3 — SD03_70_trees_combined Phylogenetic trees, calculated using RAxML, and rooted by the nearest non-legume outgroup species. [file Data_Sheet_3.zip › SD03_70_trees_combined/L_6DQPDG]

((((cerca.Cerca99S31485:0.07709747388959042880,(mimpu.Mimpu1872S07919:0.02113039260767417965,mimpu.Mimpu12431S14707:0.02654824502402894359):0.35981467135414774150):0.00591183709872920068,(((((lupan.Lup006123.1:0.13182009318943069265,lupan.Lup004577.1:0.11800325219993845760):0.12597384813669912362,((glyma.Glyma.09G177800.1:0.10350904731403974546,glyma.Glyma.07G101000.1:0.04971950421951861626):0.03703560536469027026,(vigun.Vigun04g030200.1:0.10713184706259443191,phavu.Phvul.L002200.1:0.06370291816789140638):0.04719292110409671615):0.10158667111742161748):0.00795985294073645044,((aradu.Aradu.SXL5T:0.01337771225020469718,araip.Araip.SJY96:0.02904484504625086394):0.32618071382179653073,nissc.Nissc10361S12275:0.93343617927792088551):0.04262293709085277632):0.01403882331808363471,lotja.Lj0g3v0172009.1:0.38073195863683739759):0.03845281562459149788,((nissc.Nissc524419S26342:0.29698162537682648576,(cicar.Ca_10352:0.22618062421343457236,(tripr.Tp57577_TGAC_v2_gene1426:0.13573392951472981749,medtr.Medtr8g107210.1:0.16204926168773925443):0.05254218348065332195):0.12086954786852435739):0.01799346114501270202,((lotja.Lj4g3v3114830.1:0.00000100000050002909,(lotja.Lj2g3v0661590.1:0.00000100000050002909,lotja.Lj0g3v0258089.1:0.00000100000050002909):0.00000100000050002909):0.18195323435923557720,((lupan.Lup021965.1:0.14042205829903584013,lupan.Lup008768.1:0.07544227361512541308):0.10847402325367205833,((vigun.Vigun03g004000.1:0.09398492727290692905,phavu.Phvul.002G329500.1:0.02871101753625874414):0.04368922019035068743,(glyma.Glyma.05G245900.1:0.01698813732347699904,glyma.Glyma.08G053700.1:0.21811875202965919085):0.01480140289218995903):0.03620298206495895649):0.00480296708739362359):0.01559190874569967369):0.02730328932101042799):0.01528792149723284984):0.04842275350483996738,mimpu.Mimpu9547S28716:0.41205251011905252856):0.02928181660546300483,(cucsa.Cucsa.111520.1:1.29389241783416841791,(((solly.Solyc03g118770.2.1:0.51578692272812531883,arath.AT3G18010.1:1.29276261637796685555):0.10923616528880722432,vitvi.GSVIVT01008424001:0.20787004533573727461):0.09373325599291264243,prupe.5G232600.1:0.35500694116616543505):0.01046281557830653838):0.02928181660546300483);
