# Supplementary material for: Cercis: A Non-polyploid Genomic Relic Within the Generally Polyploid Legume Family
Source: Front Plant Sci. 2019 Apr 11;10:345. doi: 10.3389/fpls.2019.00345 (PMC6499179; doi:10.3389/fpls.2019.00345)
Supplement: DATA SHEET S3 — SD03_70_trees_combined Phylogenetic trees, calculated using RAxML, and rooted by the nearest non-legume outgroup species. [file Data_Sheet_3.zip › SD03_70_trees_combined/L_1Y39RP]

((chafa.Chafa95499S12935:0.49113586341345272235,(cerca.Cerca57S27037:0.36845645168639096223,(((((glyma.Glyma.10G223100.1:0.31207216389057340633,(((phavu.Phvul.007G082100.1:0.12041380919481863010,(vigun.Vigun07g214600.1:0.01092454638902734011,vigun.Vigun07g214500.1:0.00647610538693675630):0.16349589720219179223):0.06378576515668051006,phavu.Phvul.007G082200.1:0.09991525591818620211):0.06661443418011228634,vigun.Vigun07g214400.1:0.17976946379895453187):0.23814980945108052413):0.21673560088847765304,(((aradu.Aradu.A4K6S:0.71218786623766672239,nissc.Nissc1499S05823:0.25299523939060658551):0.11092875942738755768,lupan.Lup002040.1:0.43478434900078066772):0.13435632137173289524,(((glyma.Glyma.05G160400.1:0.53539197545928407518,glyma.Glyma.10G140100.1:0.29834949766593421572):0.04329019670864606845,(((glyma.Glyma.14G020500.1:0.13998328437546636582,(glyma.Glyma.14G020600.1:0.00000100000050002909,(glyma.Glyma.14G019000.1:0.02462221865419588970,glyma.Glyma.14G020900.1:0.00547041223229107441):0.01760398836031437306):0.00000100000050002909):0.09345593958365995546,glyma.Glyma.14G020400.1:0.07645366031327027745):0.34486512091523274792,((glyma.Glyma.02G262700.1:0.03928235958785220722,((glyma.Glyma.02G262900.1:0.00000100000050002909,(((glyma.Glyma.02G263000.1:0.00000100000050002909,glyma.Glyma.U004400.1:0.00000100000050002909):0.00000100000050002909,glyma.Glyma.02G262800.1:0.00000100000050002909):0.00000100000050002909,glyma.Glyma.02G262600.1:0.00000100000050002909):0.00000100000050002909):0.00000100000050002909,glyma.Glyma.02G263100.1:0.01136257651583309596):0.02715646036450584597):0.50384686534784040024,glyma.Glyma.06G224000.1:0.73519125259034201481):0.05632754023908845969):0.15330876413279906356):0.10215654560288822683,(glyma.Glyma.20G168700.1:0.07018429922100551110,glyma.Glyma.10G223000.1:0.10075633927238331067):0.43132265720433732303):0.06465971037808881938):0.03035773800762004565):0.05425582819252127570,(vigun.Vigun08g202400.1:0.22547156584403393875,phavu.Phvul.008G271200.1:0.12021156099053473265):0.45608841524530874256):0.12775821468952178184,((lupan.Lup024396.1:0.61566093807541810712,(lupan.Lup013584.1:0.00000100000050002909,lupan.Lup013585.1:0.00000100000050002909):0.28754195739735871618):0.29703215028610069348,(((lupan.Lup006156.1:0.16325374802406730779,(lupan.Lup013575.1:0.00000100000050002909,lupan.Lup013573.1:0.00000100000050002909):0.19897857540976296442):0.11892773087839975110,(nissc.Nissc524202S09539:0.22257194284648065818,lupan.Lup006157.1:0.26628247449714559369):0.03741123276382140456):0.05616953228806894488,(lotja.Lj0g3v0333559.1:0.18283046356272741884,tripr.Tp57577_TGAC_v2_gene9011:0.25526808754332841467):0.09581276144952129148):0.08530418232840566994):0.09511822725424852465):0.06853025064595875959,cerca.Cerca11S05655:0.67929684448905258698):0.12732830013819129711):0.10285542477282486051):0.49266792035427736662,prupe.8G038100.1:0.49266792035427736662);
