# Supplementary material for: Cercis: A Non-polyploid Genomic Relic Within the Generally Polyploid Legume Family
Source: Front Plant Sci. 2019 Apr 11;10:345. doi: 10.3389/fpls.2019.00345 (PMC6499179; doi:10.3389/fpls.2019.00345)
Supplement: DATA SHEET S3 — SD03_70_trees_combined Phylogenetic trees, calculated using RAxML, and rooted by the nearest non-legume outgroup species. [file Data_Sheet_3.zip › SD03_70_trees_combined/L_MWNP2J]

(((((lupan.Lup019135.2:0.06369963436768563692,(aradu.Aradu.8G9XJ:0.01397879484734699390,araip.Araip.7IR4A:0.00148946121788278937):0.08246554001296810266):0.01499370137074627213,((((glyma.Glyma.02G304200.1:0.01071962223678774549,glyma.Glyma.14G009600.1:0.00642058937447637784):0.01081642184793406986,vigun.Vigun08g214700.1:0.03536955114835121927):0.02415244544057653514,lotja.Lj2g3v3336150.1:0.02713966963222799733):0.00209085813009393445,(cicar.Ca_09765:0.08515894526915931961,(medtr.Medtr5g096970.1:0.01687837724089813474,tripr.Tp57577_TGAC_v2_gene1319:0.03907142713396456746):0.01311489898737679127):0.01120865458655778170):0.01610637281066924428):0.01006861002431398179,((mimpu.Mimpu12664S29471:0.00501088736776476515,mimpu.Mimpu17314S18490:0.01201217031021349808):0.07851938399820265757,chafa.Chafa123S14854:0.10882069895581948649):0.02125884234565412340):0.02030672847821459945,(cerca.Cerca108S12210:0.03282072956238732409,bauto.94241:0.04645960101442797585):0.01305473404864293877):0.02511396366508754016,((cucsa.Cucsa.146810.1:0.11623807527513341231,(solly.Solyc06g076650.2.1:0.12099665159320530106,arath.AT2G29560.1:0.10536664873983198065):0.02356137954787720923):0.00628059117943464106,(prupe.6G063500.1:0.09798286929251057154,vitvi.GSVIVT01024818001:0.09745423283079220067):0.01378497096265395537):0.02511396366508754016);
