# Supplementary material for: Cercis: A Non-polyploid Genomic Relic Within the Generally Polyploid Legume Family
Source: Front Plant Sci. 2019 Apr 11;10:345. doi: 10.3389/fpls.2019.00345 (PMC6499179; doi:10.3389/fpls.2019.00345)
Supplement: DATA SHEET S3 — SD03_70_trees_combined Phylogenetic trees, calculated using RAxML, and rooted by the nearest non-legume outgroup species. [file Data_Sheet_3.zip › SD03_70_trees_combined/L_3KJNN6]

(((nissc.Nissc20270S06728:0.48023025145964892690,(aradu.Aradu.K13LX:0.17515266948906740851,(((bauto.19555:0.35345109452951278817,cerca.Cerca26S07464:0.08911449370027672845):0.08066009218076007625,(chafa.Chafa2889S08758:0.93917322583312368156,((cucsa.Cucsa.004970.1:0.59523463434858947529,vitvi.GSVIVT01009991001:0.27599344224156824312):0.05584024838932736406,solly.Solyc04g064530.1.1:0.46206965349289730316):0.05725155656311813751):0.13726476285124217247):0.03439416064782688937,(((nissc.Nissc4165S08725:0.21967445165776239291,((lupan.Lup009949.1:0.15637112737353259240,lupan.Lup009948.1:0.03027124659475186400):0.11409791560252598164,((medtr.Medtr1g029440.1:0.01600452791893482510,(tripr.Tp57577_TGAC_v2_gene15927:0.06287853883494294582,tripr.Tp57577_TGAC_v2_gene33292:0.04162830747296626666):0.02850590559400633522):0.22401210269373858508,(glyma.Glyma.13G037800.1:0.62503242512968737454,((glyma.Glyma.13G037000.1:0.02854136671180233092,glyma.Glyma.14G118500.1:0.04162223415989804026):0.07683459776723838841,(vigun.Vigun08g069300.1:0.05339038796494756378,phavu.Phvul.001G064700.1:0.04554548755262957660):0.05770339770123583678):0.05201902817975158355):0.08589021948423911090):0.02517696256036786040):0.01873496266114285311):0.10871973343462397465,(aradu.Aradu.7M2ZA:0.53778761032137167852,lupan.Lup019917.1:0.19107155924496638244):0.06299135271997628738):0.03030598523329644176,((((lotja.Lj0g3v0168269.1:0.29217500699907922312,(lotja.Lj0g3v0159859.1:0.95947217387669547772,lotja.Lj0g3v0258869.1:0.31112037526709579449):0.10098687082028924566):0.18573971233798633462,(tripr.Tp57577_TGAC_v2_gene35971:0.17871699668536725203,medtr.Medtr3g088965.1:0.18528696801429328511):0.31700324404460489269):0.06601138994926836201,(glyma.Glyma.06G120800.1:0.28424829128496464925,glyma.Glyma.04G242400.1:0.00000105489815970826):0.20984805046860566247):0.07938011192529213778,(((chafa.Chafa4620S23118:0.25089584971400891167,nissc.Nissc13901S00536:0.22557483603636691027):0.05705338523227158898,(aradu.Aradu.S5MKY:0.85642536979345762482,((vigun.Vigun09g157200.1:0.04919736908021533212,phavu.Phvul.009G133500.1:0.06737805569526621186):0.04819202061903274381,glyma.Glyma.06G121000.1:0.11966266156028614043):0.06763959112618962710):0.05334077480713203534):0.03884001780226781914,((lotja.Lj0g3v0256449.1:0.03105912646872276139,lotja.Lj0g3v0140129.1:0.10959167953447970789):0.23616102282660747513,(tripr.Tp57577_TGAC_v2_gene35970:0.10301637062154712920,medtr.Medtr3g088975.1:0.06052830360591461567):0.11143474586569657170):0.02912008211021429455):0.01791729564169936700):0.00677880587044199859):0.02587336706139070630):0.06173333716410316779):0.19941042507779863091):1.57748200479643574390,arath.AT2G18680.1:1.53204851074156600532):1.00297209825705113673,prupe.1G095700.1:1.00297209825705113673);
