# Supplementary material for: Cercis: A Non-polyploid Genomic Relic Within the Generally Polyploid Legume Family
Source: Front Plant Sci. 2019 Apr 11;10:345. doi: 10.3389/fpls.2019.00345 (PMC6499179; doi:10.3389/fpls.2019.00345)
Supplement: DATA SHEET S3 — SD03_70_trees_combined Phylogenetic trees, calculated using RAxML, and rooted by the nearest non-legume outgroup species. [file Data_Sheet_3.zip › SD03_70_trees_combined/L_3SPQ7B]

(((bauto.27038:0.06924104395450382532,cerca.Cerca10S12360:0.01442173056303959131):0.07607424768050934094,((chafa.Chafa1592S07055:0.26610666084569006840,(((nissc.Nissc2018S17385:0.15259403666207396744,(araip.Araip.NYM6Q:0.00406100060164580647,aradu.Aradu.H9EK2:0.00715044594054883940):0.16869487350607326182):0.07383173279927658650,((((lotja.Lj3g3v3085460.1:0.00000104733278176111,lotja.Lj0g3v0141269.1:0.00170957809216435472):0.07954935873657899281,((medtr.Medtr4g058930.1:0.04033733638769673724,tripr.Tp57577_TGAC_v2_gene6125:0.04072878924140555662):0.02893857777748111426,cicar.Ca_26121:0.06241762000970012270):0.11637892162332516555):0.02027710692927895894,((glyma.Glyma.11G145500.1:0.04125683477244620340,glyma.Glyma.12G076200.1:0.03669910577338279800):0.04332617254746162772,(vigun.Vigun11g141500.1:0.03749069457376146691,phavu.Phvul.011G080100.1:0.03390121237014560862):0.07221386556949162261):0.06898262282222630826):0.01934477740469292897,lupan.Lup023596.1:0.18522149360312781252):0.01070140072914330283):0.04894374821831345979,(((((vigun.Vigun05g247900.1:0.05917802267172304898,phavu.Phvul.005G134500.1:0.03458246920787932249):0.02871004862955250578,(glyma.Glyma.12G174100.1:0.03221825619188952577,glyma.Glyma.13G325200.1:0.06733332114876379448):0.02478963243114745349):0.10029259677037925813,((cicar.Ca_02541:0.08861834304925614303,(medtr.Medtr2g094570.1:0.04751524075310786799,tripr.Tp57577_TGAC_v2_gene11508:0.05399809844306364959):0.06026835089295349418):0.08133094311266475529,lotja.Lj3g3v1075070.1:0.13564246083560718703):0.02806087757166913013):0.01656550018029245841,((aradu.Aradu.DXP84:0.00603038453103639255,araip.Araip.BYV33:0.00355003218728427560):0.08143208980909405481,nissc.Nissc524432S26419:0.08921167426538838263):0.03541488107521961748):0.01180906752135483032,(lupan.Lup004308.1:0.12390650705097701334,lupan.Lup030198.1:0.08231419620576993501):0.06148616766696981401):0.02975822187568012700):0.02234246655820438382):0.00436959084695078080,(chafa.Chafa4437S22813:0.19237263753553773826,mimpu.Mimpu3444S22554:0.11519370697826386563):0.10582012268041773861):0.01223734446129496473):0.04968088883654367405,(((vitvi.GSVIVT01025198001:0.17461795210645691956,prupe.6G102800.1:0.19211115705483416960):0.03391234570687869793,solly.Solyc06g075150.2.1:0.68065497821634546316):0.00462564268157259362,(arath.AT2G28350.1:0.57738760979320202793,cucsa.Cucsa.386060.1:0.22951249585364824624):0.04719981929237473950):0.04968088883654367405);
