# Supplementary material for: Cercis: A Non-polyploid Genomic Relic Within the Generally Polyploid Legume Family
Source: Front Plant Sci. 2019 Apr 11;10:345. doi: 10.3389/fpls.2019.00345 (PMC6499179; doi:10.3389/fpls.2019.00345)
Supplement: DATA SHEET S3 — SD03_70_trees_combined Phylogenetic trees, calculated using RAxML, and rooted by the nearest non-legume outgroup species. [file Data_Sheet_3.zip › SD03_70_trees_combined/L_68D5YB]

(((aradu.Aradu.78HGD:0.00000100000050002909,araip.Araip.78H4F:0.01301395588506527694):0.08676169931767133137,(((cicar.Ca_01059:0.01628702568491469799,(tripr.Tp57577_TGAC_v2_gene8390:0.11271778011495572902,(medtr.Medtr7g111010.1:0.00000100000050002909,medtr.Medtr7g110990.1:0.01182228271832995448):0.03152397738496756641):0.03132411282420206194):0.07852629736189244147,(((((vigun.Vigun01g204000.1:0.07052440227934095307,phavu.Phvul.001G219700.1:0.16709761514883308964):0.01752083208678824680,(glyma.Glyma.19G222900.1:0.03450219420618561711,glyma.Glyma.03G225900.1:0.02147424679097723749):0.05099152132052311992):0.02983169473922278950,(((araip.Araip.J5ICA:0.02447781582653518404,aradu.Aradu.G90WF:0.01874309640803747956):0.00472698298294601735,araip.Araip.XH7KH:0.03955574484390148721):0.17484748331850688552,(nissc.Nissc528543S35517:0.13193758710362071818,nissc.Nissc528543S28508:0.02010315840856027880):0.01722592981697976255):0.06077975562208616511):0.02262465684144997907,(((((vigun.Vigun07g132900.1:0.03062945593638270736,phavu.Phvul.007G207600.1:0.03336381918804513791):0.02755877924333603388,nissc.Nissc8621S31684:0.10138082914804122381):0.01194070885473584587,(((medtr.Medtr1g085460.1:0.06885569569300462045,tripr.Tp57577_TGAC_v2_gene3013:0.06366009358298579945):0.00724210336110078356,tripr.Tp57577_TGAC_v2_gene3011:0.18837659360144640153):0.03478406905142510108,cicar.Ca_03574:0.09925863373811154300):0.05117243877415180581):0.00576008960560643688,(chafa.Chafa8243S32454:0.14185840352455134084,(glyma.Glyma.10G140200.1:0.03367994339518540908,glyma.Glyma.20G089100.1:0.01837348001392468885):0.02623748614988124714):0.01588140309131650524):0.01231751834367376779,((lotja.Lj5g3v1537650.1:0.00000100000050002909,lotja.Lj0g3v0165549.1:0.00000100000050002909):0.10663488809964327686,cerca.Cerca14S14809:0.10190875299683799238):0.01422814073892778898):0.01048668911419628653):0.00118348156304363158,chafa.Chafa95276S29268:0.30668419176871447585):0.01851488911839672610):0.02888503174533582282,(mimpu.Mimpu38436S23350:0.02934492068124118502,mimpu.Mimpu144765S16177:0.03588335653543022613):0.12635741655158944097):0.01457960942151405835):0.02629136157585370767,(arath.AT4G01630.1:0.29702888731903770436,vitvi.GSVIVT01028215001:0.12002886856302651120):0.02629136157585370767);
