# Supplementary material for: Cercis: A Non-polyploid Genomic Relic Within the Generally Polyploid Legume Family
Source: Front Plant Sci. 2019 Apr 11;10:345. doi: 10.3389/fpls.2019.00345 (PMC6499179; doi:10.3389/fpls.2019.00345)
Supplement: DATA SHEET S3 — SD03_70_trees_combined Phylogenetic trees, calculated using RAxML, and rooted by the nearest non-legume outgroup species. [file Data_Sheet_3.zip › SD03_70_trees_combined/L_7P59NX]

((((solly.Solyc09g091260.2.1:0.31946467740924799905,(((((nissc.Nissc39871S22811:0.09773576554167998087,(aradu.Aradu.I8R5I:0.00616409948906489983,araip.Araip.4WJ3L:0.00160302462117107723):0.13991732039069529336):0.04570552702472126250,(((phavu.Phvul.007G221800.1:0.02818797203284863565,vigun.Vigun07g068900.1:0.03908578983467096007):0.05009197651354943548,(glyma.Glyma.10G126700.1:0.03501860101160493566,glyma.Glyma.20G078100.1:0.02753477855754170658):0.03981542565179367610):0.06075582410918006077,((cicar.Ca_24961:0.05107976211505631942,(medtr.Medtr1g047670.1:0.07689633430967970917,tripr.Tp57577_TGAC_v2_gene31255:0.04295018377307729257):0.03095555573507093386):0.04299832089691619369,lotja.Lj0g3v0266899.1:0.12160974144433613076):0.01354520847846837385):0.03310488648493020714):0.01698185302391756052,(lupan.Lup019515.1:0.05780121778624806167,((lupan.Lup022333.1:0.00000104733278176111,lupan.Lup007760.1:0.00000104733278176111):0.19460066595915870291,lupan.Lup009894.1:0.07271980472826004849):0.00927616939803689068):0.06757672308605705558):0.08079087169511532662,(cerca.Cerca1010S00020:0.04313478091984893070,(bauto.10762:0.01239521328627283918,(bauto.10761:0.01658780881010536723,bauto.10760:0.00000104733278176111):0.02770933808434013559):0.06942909491119102217):0.09594160837761893379):0.02211247856210834736,chafa.Chafa5413S03396:0.12741816806238087656):0.08475256783550140505):0.01901903846557419578,(vitvi.GSVIVT01029038001:0.15300882451820288499,(arath.AT2G33170.1:0.30436456742232709249,(chafa.Chafa602S03647:0.20043860938494428847,(((aradu.Aradu.0MP9W:0.01823551223845166006,araip.Araip.8PG2B:0.00388976041953597229):0.20387861638161164368,(lupan.Lup015496.1:0.14233286008055553995,(lotja.Lj5g3v1303360.1:0.15960491195857787194,(cicar.Ca_03809:0.07950943078448934054,(tripr.Tp57577_TGAC_v2_gene31600:0.11528890046142556414,medtr.Medtr1g079520.1:0.08191218433934649434):0.03669008945212951650):0.08617828441599194311):0.04799902172266874018):0.01617332291683907380):0.10256185689656911741,cerca.Cerca40S23907:0.28757138731502601692):0.02784012712812084303):0.26105589315883859225):0.04776661435688833723):0.03710444115761707407):0.02637649184854854584,cucsa.Cucsa.194360.1:0.26917319971132747103):0.09153888655247392758,prupe.1G057600.1:0.09153888655247392758);
