# Supplementary material for: Cercis: A Non-polyploid Genomic Relic Within the Generally Polyploid Legume Family
Source: Front Plant Sci. 2019 Apr 11;10:345. doi: 10.3389/fpls.2019.00345 (PMC6499179; doi:10.3389/fpls.2019.00345)
Supplement: DATA SHEET S3 — SD03_70_trees_combined Phylogenetic trees, calculated using RAxML, and rooted by the nearest non-legume outgroup species. [file Data_Sheet_3.zip › SD03_70_trees_combined/L_DBZ0FL]

((((((bauto.18695:0.01154590082455960072,bauto.18696:0.00589308439097885328):0.03660930015782703356,(cerca.Cerca68S28459:0.00627499623443773889,bauto.22463:0.05232278737899588583):0.00821660423307541202):0.01782826931731761738,chafa.Chafa548S24186:0.13524111475897682144):0.00445044097972275860,mimpu.Mimpu9351S28566:0.07880574058053359254):0.02075211076466132107,(((lotja.Lj4g3v1787060.1:0.06313591014300268256,(cicar.Ca_06611:0.03056880097737822363,(tripr.Tp57577_TGAC_v2_gene26777:0.03116707715662872871,medtr.Medtr4g111965.1:0.02366136323645969680):0.03432869173431094684):0.04574430127035869487):0.02184085700774186442,((lupan.Lup013304.1:0.05253019107115810410,lupan.Lup026286.1:0.07576176226232657351):0.07598109407180980712,((vigun.Vigun03g348900.1:0.02275498368363328139,phavu.Phvul.003G177000.1:0.03186459605701373599):0.00967081779222613014,(glyma.Glyma.05G013200.1:0.03488148920105103162,glyma.Glyma.17G121200.1:0.01653715153943319596):0.00791807848838539143):0.04311175107056351707):0.00971428063881652100):0.01177356729787533071,(((aradu.Aradu.P00A1:0.09776606622396274981,araip.Araip.D3JC1:0.24216768806940328074):0.12965818764988762402,araip.Araip.D2406:0.03163310425861243225):0.06203617584688955744,nissc.Nissc5055S24681:0.05593862225407510852):0.03288632107802445803):0.03413083898274497235):0.01813022829528423280,((prupe.5G217400.1:0.05556150248580889184,(vitvi.GSVIVT01008237001:0.07122026898949268547,solly.Solyc03g119760.2.1:0.25269011850190631341):0.04184647811504339093):0.01724877241688145199,(cucsa.Cucsa.198880.1:0.14632393115722905352,arath.AT1G18470.1:0.22040684154724898836):0.02659450300186097862):0.01813022829528423280);
