# Supplementary material for: Cercis: A Non-polyploid Genomic Relic Within the Generally Polyploid Legume Family
Source: Front Plant Sci. 2019 Apr 11;10:345. doi: 10.3389/fpls.2019.00345 (PMC6499179; doi:10.3389/fpls.2019.00345)
Supplement: DATA SHEET S3 — SD03_70_trees_combined Phylogenetic trees, calculated using RAxML, and rooted by the nearest non-legume outgroup species. [file Data_Sheet_3.zip › SD03_70_trees_combined/L_JXTKLS]

(((((medtr.Medtr1g042820.1:0.09757338055094978702,tripr.Tp57577_TGAC_v2_gene25185:0.31550815834263562509):0.29051384789069939485,lupan.Lup025732.1:0.18245777444677080403):0.03928211597749448059,(lotja.Lj6g3v0028850.1:0.35962723498677012790,((lupan.Lup002411.1:0.62884103256567780438,(((cicar.Ca_12128:0.29936508315982751638,(medtr.Medtr1g076110.1:0.19351938486663528005,tripr.Tp57577_TGAC_v2_gene1498:0.21547869504192307399):0.08241247047486466304):0.25650827031783002274,((phavu.Phvul.007G108400.1:0.08738804683575904231,vigun.Vigun07g171700.1:0.06712824565297378920):0.09145322506840794508,(glyma.Glyma.20G209500.1:0.13283887955570788941,((glyma.Glyma.10G180900.1:0.23330040984425667872,glyma.Glyma.20G209600.1:0.15547855169502533546):0.12428981818610254639,glyma.Glyma.10G181000.1:0.06980836328943021418):0.03096670055203920233):0.08302256181602779561):0.05588319634812406039):0.03697281695511758087,nissc.Nissc1499S05816:0.25478270579962786213):0.05563352769357287481):0.02013538333135374628,(((mimpu.Mimpu9761S12932:0.21469185460088474615,mimpu.Mimpu4050S03395:0.12265283222280833064):0.28179061989323250792,chafa.Chafa2608S02004:0.23758312067363282494):0.08239591029660513211,(arath.AT4G14380.1:1.38288213815287752695,cerca.Cerca456S09184:0.17270353916831543417):0.03808128857530615474):0.12100957498656464417):0.05664240523086211399):0.05327837348838198456):0.26979239150550060611,cucsa.Cucsa.255440.1:0.63366857570914769671):0.23454756572933629921,prupe.1G039600.1:0.23454756572933629921);
