# Supplementary material for: Cercis: A Non-polyploid Genomic Relic Within the Generally Polyploid Legume Family
Source: Front Plant Sci. 2019 Apr 11;10:345. doi: 10.3389/fpls.2019.00345 (PMC6499179; doi:10.3389/fpls.2019.00345)
Supplement: DATA SHEET S3 — SD03_70_trees_combined Phylogenetic trees, calculated using RAxML, and rooted by the nearest non-legume outgroup species. [file Data_Sheet_3.zip › SD03_70_trees_combined/L_TBW7ZY]

(((cerca.Cerca69S28595:0.05298835134509456701,bauto.26213:0.11935260202009877195):0.27943594607943672559,((((aradu.Aradu.I0WQG:0.04446174594901924904,araip.Araip.88RV1:0.00000100000050002909):0.73334064434426193824,nissc.Nissc19432S01099:0.20175774467755983044):0.06458272032263415174,(lotja.Lj5g3v2265240.1:0.40672550060126877458,(cicar.Ca_18627:0.21435074571905490814,(medtr.Medtr1g115370.1:0.13547936730271559203,tripr.Tp57577_TGAC_v2_gene14014:0.22310267584148810172):0.04406680189448240748):0.14419819901344982371):0.05650854769455791737):0.02583342333347603270,(lupan.Lup030448.1:0.32353019428614226971,((glyma.Glyma.10G290300.1:0.03206715709194001701,glyma.Glyma.20G098900.1:0.04169455319100348611):0.03359235957350353852,(vigun.Vigun07g285600.1:0.07915520966443558015,phavu.Phvul.007G011100.1:0.03763678817697995588):0.05220176121929535201):0.06709000895881130078):0.03595429371732729307):0.06787871223330048387):0.51439442955690739545,cucsa.Cucsa.165470.1:0.51439442955690739545);
