# Supplementary material for: Cercis: A Non-polyploid Genomic Relic Within the Generally Polyploid Legume Family
Source: Front Plant Sci. 2019 Apr 11;10:345. doi: 10.3389/fpls.2019.00345 (PMC6499179; doi:10.3389/fpls.2019.00345)
Supplement: DATA SHEET S4 — SD04_71_trees_reduced_trees Phylogenetic trees as in SD03 but with same-species terminal branches reduced to a single sequence representative, for terminals with branch lengths < 0.2. [file Data_Sheet_4.zip › SD04_71_trees_reduced_trees/L_MQKZ8V]

((((mimpu.Mimpu145057S06866:0.22422724715381045502,chafa.Chafa2218S18615:0.11260206611441415936):0.04501815332494658872,((((lotja.Lj3g3v265665:0.11287117239845559369,(tripr.Tp57577_TGAC_v2_gene16450:0.07369533270220421373,(cicar.Ca_10036:0.06201006686112414679,medtr.Medtr8g01957:0.04351692599706553227):0.01367027852189704219):0.05443571977767334286):0.00815778314275917432,((vigun.Vigun10g16710:0.04274101666285822637,phavu.Phvul.010G13290:0.04552762158959237221):0.03592072727807717886,glyma.Glyma.07G03640:0.00907590659722383973):0.07720062724045623215):0.02445488647584053571,lupan.Lup02540:0.10910051178371427127):0.01451446987655404669,(nissc.Nissc3104S21205:0.09511134635884067878,(araip.Araip.WVH6X:0.00772606507794087842,aradu.Aradu.UA9D8:0.00252324940472256056):0.06799804333337261530):0.03483472231018455711):0.04745975563743733139):0.01841724349997678201,(cerca.Cerca141S14388:0.02918440734186894883,bauto.7182:0.02994186423099066616):0.08639564103480033841):0.00695010270824024130,(cucsa.Cucsa.36036:0.18409286759380077969,((solly.Solyc03g121960.:0.21480616160198998110,arath.AT5G1364:0.27463759911024432370):0.05599474407883735932,vitvi.GSVIVT01016784001:0.16601674409910535668):0.02786161836453723145):0.00695010270824024130);
