# Supplementary material for: Cercis: A Non-polyploid Genomic Relic Within the Generally Polyploid Legume Family
Source: Front Plant Sci. 2019 Apr 11;10:345. doi: 10.3389/fpls.2019.00345 (PMC6499179; doi:10.3389/fpls.2019.00345)
Supplement: DATA SHEET S4 — SD04_71_trees_reduced_trees Phylogenetic trees as in SD03 but with same-species terminal branches reduced to a single sequence representative, for terminals with branch lengths < 0.2. [file Data_Sheet_4.zip › SD04_71_trees_reduced_trees/L_X9P351]

((cerca.Cerca45S09219:1.236704,(tripr.Tp57577_TGAC_v2_gene27959:0.130176,medtr.Medtr4g13168:0.146923):0.101381):0.078076, ((nissc.Nissc3271S02077:0.830659,(phavu.Phvul.003G03580:0.148232,vigun.Vigun02g04180:0.104315):0.099688):0.080745,(nissc.Nissc16S33500:0.530877,glyma.Glyma.01G08080:0.061093):0.079828):0.000000);
