# Supplementary material for: Cercis: A Non-polyploid Genomic Relic Within the Generally Polyploid Legume Family
Source: Front Plant Sci. 2019 Apr 11;10:345. doi: 10.3389/fpls.2019.00345 (PMC6499179; doi:10.3389/fpls.2019.00345)
Supplement: DATA SHEET S4 — SD04_71_trees_reduced_trees Phylogenetic trees as in SD03 but with same-species terminal branches reduced to a single sequence representative, for terminals with branch lengths < 0.2. [file Data_Sheet_4.zip › SD04_71_trees_reduced_trees/L_Y8VDZ0]

((bauto.26152:0.526304,cerca.Cerca180S16565:0.180160):0.308022, (nissc.Nissc41667S23218:0.172923,(glyma.Glyma.13G28480:0.063381,(vigun.Vigun05g20200:0.175099,phavu.Phvul.005G08950:0.141155):0.165733):0.249051):0.047144);
