# Supplementary material for: Cercis: A Non-polyploid Genomic Relic Within the Generally Polyploid Legume Family
Source: Front Plant Sci. 2019 Apr 11;10:345. doi: 10.3389/fpls.2019.00345 (PMC6499179; doi:10.3389/fpls.2019.00345)
Supplement: DATA SHEET S4 — SD04_71_trees_reduced_trees Phylogenetic trees as in SD03 but with same-species terminal branches reduced to a single sequence representative, for terminals with branch lengths < 0.2. [file Data_Sheet_4.zip › SD04_71_trees_reduced_trees/L_Q9Q73F]

(((((medtr.Medtr1g09869:0.07607416272738705409,cicar.Ca_04382:0.16476904846812742700):0.19491376091552711780,lupan.Lup00398:0.17962034048806618802):0.02379059862157669250,(((vigun.Vigun07g21680:0.12870095492388472502,phavu.Phvul.007G08030:0.17146850462535423443):0.06518510797512941379,glyma.Glyma.10G22440:0.08175745163537612159):0.16882390160351995467,((nissc.Nissc1499S05806:0.25227873991059351910,(aradu.Aradu.724TL:0.02261530604799558142,araip.Araip.3A86R:0.00333440192798543358):0.23128742411468669604):0.05301094337642695692,lotja.Lj1g3v144249:0.12432074776050558440):0.00566165549742029834):0.02002980633975130070):0.12817699030882770406,chafa.Chafa1246S06499:0.62204024498474097538):0.14726387423565165391,(solly.Solyc04g071490.:0.96660023168663000703,(arath.AT1G7677:0.99238464981439289403,prupe.8G03130:0.75547853460920233459):0.05831891572529242923):0.14726387423565165391);
