# Supplementary material for: Cercis: A Non-polyploid Genomic Relic Within the Generally Polyploid Legume Family
Source: Front Plant Sci. 2019 Apr 11;10:345. doi: 10.3389/fpls.2019.00345 (PMC6499179; doi:10.3389/fpls.2019.00345)
Supplement: DATA SHEET S4 — SD04_71_trees_reduced_trees Phylogenetic trees as in SD03 but with same-species terminal branches reduced to a single sequence representative, for terminals with branch lengths < 0.2. [file Data_Sheet_4.zip › SD04_71_trees_reduced_trees/L_RWXNFC]

(((chafa.Chafa4755S03124:0.44256160214409318021,mimpu.Mimpu536S11146:0.17567678606821390819):0.12003905717948674947,((lupan.Lup01191:0.28684837470734292353,((((phavu.Phvul.008G01290:0.02937973000437971161,vigun.Vigun05g01360:0.02267100846497163702):0.01986187135646302546,glyma.Glyma.18G28920:0.01792438496010456683):0.00617559042671453080,glyma.Glyma.02G09310:0.01459328334667033336):0.06166354686637254279,(nissc.Nissc1382S00503:0.15274885262513143713,((cicar.Ca_21031:0.14498862226713116197,(medtr.Medtr7g02448:0.08026457411760795635,tripr.Tp57577_TGAC_v2_gene15493:0.03103652009936706119):0.04248802553272237187):0.05396982364953543249,lotja.Lj1g3v321922:0.10584922353763441538):0.01736235741286577122):0.01157474930312046499):0.01454770274512100399):0.10185238322449985393,(cerca.Cerca49S03552:0.01013734649596155155,bauto.18759:0.02398838978893812549):0.10821255634904200504):0.00561609850730107867):0.04502706014169582938,((cucsa.Cucsa.01063:0.22920559775731033647,prupe.2G23320:0.20809629082172964587):0.04544716794409380672,(solly.Solyc05g054530.:0.56043614289157861474,vitvi.GSVIVT01016563001:0.37754376490786772935):0.08920794103400983555):0.04502706014169582938);
