# Supplementary material for: Cercis: A Non-polyploid Genomic Relic Within the Generally Polyploid Legume Family
Source: Front Plant Sci. 2019 Apr 11;10:345. doi: 10.3389/fpls.2019.00345 (PMC6499179; doi:10.3389/fpls.2019.00345)
Supplement: DATA SHEET S4 — SD04_71_trees_reduced_trees Phylogenetic trees as in SD03 but with same-species terminal branches reduced to a single sequence representative, for terminals with branch lengths < 0.2. [file Data_Sheet_4.zip › SD04_71_trees_reduced_trees/L_MM796D]

(((cerca.Cerca51S03795:0.17218541963946837337,(nissc.Nissc8054S11266:0.18952162317150056392,(lupan.Lup00257:0.20562220632448921509,((phavu.Phvul.001G19050:0.04627625207536720242,(vigun.Vigun01g17440:0.12201473116872033065,glyma.Glyma.03G19630:0.17771789397698817270):0.02138265437144465722):0.11869836889683285652,(lotja.Lj1g3v471734:0.16011389942120962671,((medtr.Medtr7g10468:0.12835215213414993829,tripr.Tp57577_TGAC_v2_gene23310:0.15782969907983387947):0.06303679589702422537,cicar.Ca_00802:0.10660642349208722390):0.08116211876184194207):0.03816211445304676375):0.04181249288755017196):0.02987495600040708868):0.02069164940608928319):0.11162235555641522589,glyma.Glyma.10G07240:0.32932830950720654029):0.05535287423057538153,(solly.Solyc09g009810.:0.67984612421250756320,((arath.AT3G1012:0.79350484347591898615,prupe.7G10950:0.24194858571444249895):0.11701182180301268609,cucsa.Cucsa.08339:0.77863026523687561831):0.01910059828913939287):0.05535287423057538153);
