# Supplementary material for: Cercis: A Non-polyploid Genomic Relic Within the Generally Polyploid Legume Family
Source: Front Plant Sci. 2019 Apr 11;10:345. doi: 10.3389/fpls.2019.00345 (PMC6499179; doi:10.3389/fpls.2019.00345)
Supplement: DATA SHEET S4 — SD04_71_trees_reduced_trees Phylogenetic trees as in SD03 but with same-species terminal branches reduced to a single sequence representative, for terminals with branch lengths < 0.2. [file Data_Sheet_4.zip › SD04_71_trees_reduced_trees/L_DNPPQR]

((cerca.Cerca594S09965:0.15678863542368212669,(((lotja.Lj3g3v368885:0.13547851851173386972,(cicar.Ca_25165:0.20939742327079793882,medtr.Medtr0085s001:0.06985671271869180188):0.04909293688180234316):0.02623657038744139566,(((vigun.Vigun04g19480:0.05794000254936217814,phavu.Phvul.004G01150:0.07669615709042207352):0.05826291088608023111,glyma.Glyma.12G00910:0.08918299764380209493):0.07266596771230800222,(((((araip.Araip.1FL9M:0.12944703816829200571,aradu.Aradu.Z2PAW:0.07103041409831316322):0.02635748335353634009,aradu.Aradu.B7YCQ:0.03221270962422830009):0.00905376984462307778,(aradu.Aradu.26MHM:0.00438275336253254443,araip.Araip.G2Y3C:0.00434374084522286784):0.00000100000050002909):0.18100238724290035330,nissc.Nissc259449S19368:0.07451896259021620339):0.04011194441325868776,lupan.Lup01748:0.14752870283217939251):0.01299055788453547765):0.02218564442050885779):0.05510740703409326702,(chafa.Chafa1331S15233:0.12446229776145623092,mimpu.Mimpu18623S18875:0.24021728647938320189):0.05012271980310020747):0.01379717233545847861):0.06609716556778809371,((solly.Solyc01g087550.:0.37557360349915108744,(arath.AT5G0968:0.50324501286358036545,prupe.2G01770:0.23951213527463571795):0.03255588316849802877):0.03963499819499152754,(cucsa.Cucsa.12804:0.33294123301219358257,vitvi.GSVIVT01032154001:0.17810200970701753342):0.03546782635437187303):0.06609716556778809371);
