# Supplementary material for: Cercis: A Non-polyploid Genomic Relic Within the Generally Polyploid Legume Family
Source: Front Plant Sci. 2019 Apr 11;10:345. doi: 10.3389/fpls.2019.00345 (PMC6499179; doi:10.3389/fpls.2019.00345)
Supplement: DATA SHEET S4 — SD04_71_trees_reduced_trees Phylogenetic trees as in SD03 but with same-species terminal branches reduced to a single sequence representative, for terminals with branch lengths < 0.2. [file Data_Sheet_4.zip › SD04_71_trees_reduced_trees/L_HJCH3Y]

((((nissc.Nissc1173S00268:0.10569182373484897752,(aradu.Aradu.X2X3M:0.00792436498992046302,araip.Araip.US77A:0.06673129370052011122):0.16129440154492072357):0.04739253443162578378,(((lotja.Lj5g3v135817:0.12981812428748887300,(cicar.Ca_03777:0.15963888761890762669,(medtr.Medtr1g08043:0.14995248772228528256,tripr.Tp57577_TGAC_v2_gene26633:0.16688249284878198253):0.04855173403048888142):0.20030467264380077963):0.02196729474191272055,(glyma.Glyma.10G16480:0.03308040022178882628,(vigun.Vigun07g15750:0.05973982792629478622,phavu.Phvul.007G11640:0.02815079507931623690):0.05468171155890440976):0.09132443299730738651):0.02564833447214872816,lupan.Lup03169:0.22096603468948547433):0.01758300980028235441):0.09076393290147047321,((mimpu.Mimpu6058S26074:0.21566482064486006132,chafa.Chafa223S18729:0.13127316404213176804):0.07430014121641644043,(bauto.21907:0.10475020606530095757,cerca.Cerca22S18646:0.03710022622853732799):0.08750079565039711738):0.02265705664065732414):0.05607656533120459336,(((prupe.6G35200:0.21093675182079676955,arath.AT3G0434:0.40834143320751198347):0.03029040562663306083,(vitvi.GSVIVT01021791001:0.18864727607224929251,solly.Solyc02g032960.:0.33671235281993588950):0.07505279159243577469):0.02388143367016133667,cucsa.Cucsa.02740:0.38251113307404838171):0.05607656533120459336);
