# Supplementary material for: Cercis: A Non-polyploid Genomic Relic Within the Generally Polyploid Legume Family
Source: Front Plant Sci. 2019 Apr 11;10:345. doi: 10.3389/fpls.2019.00345 (PMC6499179; doi:10.3389/fpls.2019.00345)
Supplement: DATA SHEET S4 — SD04_71_trees_reduced_trees Phylogenetic trees as in SD03 but with same-species terminal branches reduced to a single sequence representative, for terminals with branch lengths < 0.2. [file Data_Sheet_4.zip › SD04_71_trees_reduced_trees/L_JNS75J]

(((((((araip.Araip.K84PV:0.00515391561392132200,aradu.Aradu.TL6Z3:0.00997097889948790443):0.13978726757647583212,nissc.Nissc1008S12030:0.12876251678321384841):0.06921113799590492000,(lotja.Lj0g3v006059:0.31174296338075535573,(((phavu.Phvul.005G15990:0.02032493701315232076,vigun.Vigun05g27590:0.04242669249308994583):0.18956885370496975862,glyma.Glyma.15G02390:0.06797745688660805641):0.11634879117123093917,(tripr.Tp57577_TGAC_v2_gene6530:0.20084973974778727590,medtr.Medtr2g10010:0.14189189727096970794):0.17282682190271556055):0.04618517683223513637):0.03212352151615381624):0.09524496159573364595,(cicar.Ca_10089:0.19512639149230953661,(medtr.Medtr8g01626:0.63270399184162107176,tripr.Tp57577_TGAC_v2_gene8429:0.24054751174823579829):0.08841808740081337492):0.38455416035299755384):0.03223054826521359884,(cerca.Cerca141S14374:0.02697163758719843193,bauto.8219:0.04216174107939481275):0.12543292433718530865):0.05462397612105085454,(mimpu.Mimpu23693S20418:0.60703060590273927311,chafa.Chafa95736S30393:0.32145330628638157933):0.06481027874165908031):0.06611340496261344790,((solly.Solyc03g121560.:0.40866566648982982635,(arath.AT1G1766:0.60047229436143900738,vitvi.GSVIVT01016850001:0.21528911152822380326):0.05101729614627503739):0.06991910344939405997,(cucsa.Cucsa.36060:0.45100462883146680282,prupe.3G05010:0.30177008575741048890):0.07692640294125850653):0.06611340496261344790);
