# Supplementary material for: Cercis: A Non-polyploid Genomic Relic Within the Generally Polyploid Legume Family
Source: Front Plant Sci. 2019 Apr 11;10:345. doi: 10.3389/fpls.2019.00345 (PMC6499179; doi:10.3389/fpls.2019.00345)
Supplement: DATA SHEET S4 — SD04_71_trees_reduced_trees Phylogenetic trees as in SD03 but with same-species terminal branches reduced to a single sequence representative, for terminals with branch lengths < 0.2. [file Data_Sheet_4.zip › SD04_71_trees_reduced_trees/L_0KVV7S]

((((((lupan.Lup03200:0.15387917599788716871,(medtr.Medtr0002s076:0.25930520515260158110,(tripr.Tp57577_TGAC_v2_gene38392:0.18963850825538983158,(medtr.Medtr4g05138:0.00587593947264707702,medtr.Medtr1g07086:0.21574328229569456061):0.00776854460091543943):0.02627093223525477431):0.01366719906233130472):0.01966630533498517699,((vitvi.GSVIVT01024860001:0.33584111146989986674,(nissc.Nissc524853S27848:0.14746947348476138751,(aradu.Aradu.W6UE0:0.00772493828139479179,(araip.Araip.9M8JL:0.00338008576606476426,aradu.Aradu.ZVA36:0.00000100000050002909):0.00000100000050002909):0.04722092158884579061):0.02208390581430985308):0.00000100000050002909,(lotja.Ljchlorog3v001082:0.09361130923402032067,((vigun.VigunL03840:0.00000100000050002909,((medtr.Medtr1779s002:0.00000100000050002909,((aradu.Aradu.KD1SG:0.61140212412291616850,lupan.Lup01868:0.53205708226540016081):0.11643529886622151770,((((((((aradu.Aradu.YH34G:0.00000100000050002909,(medtr.Medtr0002s078:0.18188368885257780172,((aradu.Aradu.BG22W:0.05711957595118160452,(aradu.Aradu.8KF0B:0.14549786064750569459,araip.Araip.WEA5L:0.01562075954975199014):0.14725313146557381105):0.04451114692984131649,(araip.Araip.E9QCK:0.05602326315469619705,(((aradu.Aradu.JXI2G:0.10253131449917424201,araip.Araip.VPJ5S:0.00000100000050002909):0.00426735992647955722,araip.Araip.IN83G:0.34461555616083994202):0.00000100000050002909,araip.Araip.041LG:0.00000100000050002909):0.05799988971802755994):0.00341859779213730562):0.00000100000050002909):0.00000100000050002909):0.00000100000050002909,aradu.Aradu.19N0M:0.00000100000050002909):0.00000100000050002909,aradu.Aradu.M7HSZ:0.00000100000050002909):0.00000100000050002909,aradu.Aradu.SW41R:0.00000100000050002909):0.00000100000050002909,aradu.Aradu.RHZ3F:0.00626970350965199309):0.01655605189987285550,lupan.Lup03200:0.02344980766090491373):0.20320582257478775334,aradu.Aradu.D4WBJ:0.00000100000050002909):0.04850429859039753766,(medtr.Medtr4g05139:0.05375484697191756228,vigun.Vigun10g09060:0.05557641693049628767):0.03890416931553250524):0.00000100000050002909):0.06549563004775789399):3.28012350516997486238,vigun.Vigun11g04200:0.00000100000050002909):0.01307559818081961700):0.00296869975824365275,vigun.VigunL06140:0.00991341000828200973):0.11760403667142810269):0.01687156074818475446):0.00608636303205250823):0.02095056513965310591,chafa.Chafa2531S19443:0.05657329925541787485):0.00388894047506906223,cerca.Cerca397S23380:0.02796425853452453800):0.02746468142453910646,solly.Solyc01g007560.:0.12223517652875062756):0.07503461415402638834,arath.ATCG0074:0.07503461415402638834);
