# Supplementary material for: Cercis: A Non-polyploid Genomic Relic Within the Generally Polyploid Legume Family
Source: Front Plant Sci. 2019 Apr 11;10:345. doi: 10.3389/fpls.2019.00345 (PMC6499179; doi:10.3389/fpls.2019.00345)
Supplement: DATA SHEET S4 — SD04_71_trees_reduced_trees Phylogenetic trees as in SD03 but with same-species terminal branches reduced to a single sequence representative, for terminals with branch lengths < 0.2. [file Data_Sheet_4.zip › SD04_71_trees_reduced_trees/L_08WV7S]

((((((araip.Araip.E89SB:0.073591,(aradu.Aradu.TZA9F:0.150172,aradu.Aradu.HL7S4:0.321308):0.043704):0.483097,((aradu.Aradu.92QJW:0.052021,araip.Araip.1A77Y:0.087401):0.301963,aradu.Aradu.C3PDS:0.116273):0.228121):0.153399,(aradu.Aradu.E0FC7:0.050534,araip.Araip.R564Z:0.064976):0.264190):0.074677,nissc.Nissc10494S12464:0.312736):0.099355,((lotja.Lj1g3v305158:0.255997,(lotja.Lj0g3v019643:0.308867,(lotja.Lj0g3v019641:0.511079,lotja.Lj1g3v305159:0.296624):0.071113):0.087659):0.288202,((glyma.Glyma.18G27150:0.093959,(((glyma.Glyma.18G27380:0.304594,(((vigun.Vigun05g02860:0.129840,vigun.Vigun05g02840:0.217914):0.098465,(vigun.Vigun05g02880:0.066847,vigun.Vigun05g02850:0.206317):0.028655):0.064957,phavu.Phvul.008G02730:0.152020):0.234068):0.041384,(((vigun.Vigun05g02960:0.014540,phavu.Phvul.008G02820:0.039530):0.258409,(glyma.Glyma.18G27280:0.230229,(((phavu.Phvul.008G02830:0.085288,vigun.Vigun05g02980:0.091349):0.041758,vigun.Vigun05g02970:0.170187):0.151736,glyma.Glyma.18G27140:0.194262):0.072668):0.081900):0.014201,(((glyma.Glyma.18G27250:0.139389,glyma.Glyma.18G27260:0.268846):0.060992,glyma.Glyma.18G27270:0.172415):0.128632,glyma.Glyma.08G25110:0.256098):0.029429):0.015405):0.052941,(glyma.Glyma.18G27310:0.235905,(phavu.Phvul.008G02950:0.379373,(phavu.Phvul.008G03010:0.037176,(phavu.Phvul.008G02960:0.067100,phavu.Phvul.008G02990:0.204446):0.051694):0.256062):0.080682):0.026656):0.015771):0.194870,(lotja.Lj1g3v303947:0.491750,(((phavu.Phvul.008G03130:0.076511,vigun.Vigun05g03180:0.113048):0.090961,glyma.Glyma.18G26940:0.024833):0.147814,(tripr.Tp57577_TGAC_v2_gene23369:0.393262,lotja.Lj5g3v160552:0.144925):0.027513):0.159090):0.115057):0.017522):0.075051):0.000000, ((((nissc.Nissc10494S12459:0.193319,((aradu.Aradu.VA4EQ:0.026722,araip.Araip.LM4PJ:0.010908):0.247803,(aradu.Aradu.46I2R:0.034077,araip.Araip.86KDZ:0.020968):0.213585):0.032179):0.111351,((tripr.Tp57577_TGAC_v2_gene23376:0.135208,medtr.Medtr7g01813:0.168390):0.016322,(cicar.Ca_20666:0.143268,((medtr.Medtr7g01575:0.176692,(medtr.Medtr7g01580:0.423634,(tripr.Tp57577_TGAC_v2_gene23378:0.279182,tripr.Tp57577_TGAC_v2_gene23412:0.147309):0.157845):0.082311):0.046640,(medtr.Medtr7g01576:0.157559,tripr.Tp57577_TGAC_v2_gene23430:0.085509):0.036739):0.026231):0.017244):0.163677):0.190221,lotja.Lj1g3v302934:0.493160):0.030267,((cerca.Cerca355S22476:0.271319,((bauto.21782:0.348971,bauto.5691:0.302077):0.345557,(bauto.22550:0.324084,(cerca.Cerca355S08360:0.278382,(((((phavu.Phvul.008G03110:0.068386,vigun.Vigun05g03160:0.115000):0.461719,(aradu.Aradu.F7P7G:0.257771,(araip.Araip.VSB0B:0.296048,aradu.Aradu.PKQ6L:0.308361):0.034030):0.124982):0.073165,(bauto.26099:0.614229,cerca.Cerca355S32899:0.326443):0.063202):0.274593,(glyma.Glyma.13G05390:0.060217,(phavu.Phvul.004G03910:0.068152,vigun.Vigun04g06190:0.143641):0.135441):1.010082):0.154293,cerca.Cerca355S08362:0.211838):0.172329):0.048331):0.038379):0.024658):0.123399,(chafa.Chafa4705S03110:0.711645,bauto.6837:0.475998):0.212695):0.145728):0.030877);
