# Supplementary material for: Cercis: A Non-polyploid Genomic Relic Within the Generally Polyploid Legume Family
Source: Front Plant Sci. 2019 Apr 11;10:345. doi: 10.3389/fpls.2019.00345 (PMC6499179; doi:10.3389/fpls.2019.00345)
Supplement: DATA SHEET S4 — SD04_71_trees_reduced_trees Phylogenetic trees as in SD03 but with same-species terminal branches reduced to a single sequence representative, for terminals with branch lengths < 0.2. [file Data_Sheet_4.zip › SD04_71_trees_reduced_trees/L_R46BX2]

((((nissc.Nissc14233S14713:0.13889152884470454263,((((phavu.Phvul.006G04610:0.02682923004096404371,vigun.Vigun06g05230:0.05628757701277177505):0.05412207883842441725,glyma.Glyma.08G31900:0.02143397849579144546):0.05232412946186671548,(cicar.Ca_20061:0.08689363594365734356,(medtr.Medtr3g05277:0.11185091058603326142,tripr.Tp57577_TGAC_v2_gene33745:0.11845166488089170498):0.02377543376459247820):0.06436451285633093544):0.02701649322243215509,lotja.Lj6g3v085760:0.09761981842307548840):0.01470515005233565160):0.04706931092968718450,(aradu.Aradu.RHE82:0.00000100000050002909,araip.Araip.TZV58:0.18919595184133233823):0.16580032795316138050):0.09872198956272021375,chafa.Chafa2315S18939:0.27569640535992856467):0.06115075173271772302,((prupe.3G29890:0.21012231231924491381,arath.AT5G4071:0.58116836419609008146):0.07361423108452855302,(cucsa.Cucsa.15630:0.42105726296160522759,vitvi.GSVIVT01003967001:0.22599892337967092404):0.07202843582211589102):0.06115075173271772302);
