# Supplementary material for: Cercis: A Non-polyploid Genomic Relic Within the Generally Polyploid Legume Family
Source: Front Plant Sci. 2019 Apr 11;10:345. doi: 10.3389/fpls.2019.00345 (PMC6499179; doi:10.3389/fpls.2019.00345)
Supplement: DATA SHEET S4 — SD04_71_trees_reduced_trees Phylogenetic trees as in SD03 but with same-species terminal branches reduced to a single sequence representative, for terminals with branch lengths < 0.2. [file Data_Sheet_4.zip › SD04_71_trees_reduced_trees/L_Q88BGW]

(((lupan.Lup02573:0.10984679289124635315,(nissc.Nissc524202S09578:0.10008333387776148504,(((phavu.Phvul.005G00500:0.02253672610151284325,vigun.Vigun01g00540:0.02342269269581507066):0.03180082934184590149,glyma.Glyma.06G32120:0.01665591857925426134):0.03531378984519603637,(lotja.Lj3g3v193184:0.08952502342521356793,(cicar.Ca_20513:0.11266761189863125359,(medtr.Medtr3g00956:0.06484294659172923359,tripr.Tp57577_TGAC_v2_gene16687:0.04386048096998117207):0.03788596839120900173):0.07195788618871404307):0.04460754682999606979):0.01273599218464326402):0.01874710326514365810):0.06860293874840667216,(chafa.Chafa3974S31945:0.35186640412249720056,cerca.Cerca74S04514:0.12299243795204320429):0.03228064286460383125):0.07805186292874348453,(((arath.AT5G5622:0.32423873222605215094,(solly.Solyc07g066180.:0.26995898990525774019,vitvi.GSVIVT01014847001:0.10644619160206150732):0.03167826970789947710):0.02933902343761162976,prupe.6G03560:0.15804473821821737878):0.02039993559401934858,cucsa.Cucsa.04167:0.29203360459571786611):0.07805186292874348453);
