# Supplementary material for: Cercis: A Non-polyploid Genomic Relic Within the Generally Polyploid Legume Family
Source: Front Plant Sci. 2019 Apr 11;10:345. doi: 10.3389/fpls.2019.00345 (PMC6499179; doi:10.3389/fpls.2019.00345)
Supplement: DATA SHEET S4 — SD04_71_trees_reduced_trees Phylogenetic trees as in SD03 but with same-species terminal branches reduced to a single sequence representative, for terminals with branch lengths < 0.2. [file Data_Sheet_4.zip › SD04_71_trees_reduced_trees/L_BBDHR8]

((((mimpu.Mimpu18396S18802:0.08250151956310708412,chafa.Chafa95423S29579:0.10109792724847319056):0.02710546925849647432,(bauto.89514:0.08318857438153906547,cerca.Cerca249S19183:0.03420156130602366312):0.06164946846042306666):0.02222498264912173976,(((nissc.Nissc46402S09057:0.07752179602002604031,(araip.Araip.XRI34:0.02506540611561650089,aradu.Aradu.5N0CQ:0.06764743505413051139):0.15982852057555907432):0.03852986781730953492,((vigun.Vigun03g16330:0.03134183118686082598,phavu.Phvul.002G17950:0.12239431566638712956):0.06380467953582071028,glyma.Glyma.14G11430:0.15529293614833941661):0.19219077932546757559):0.00869638799755717215,(lupan.Lup01448:0.20773345832799403055,(lotja.Lj4g3v248955:0.07399891074415894388,(tripr.Tp57577_TGAC_v2_gene9554:0.05568863660636492324,(medtr.Medtr8g07946:0.05171029669362173231,cicar.Ca_05029:0.03502800859975474523):0.01786402942007561320):0.07845635669348004215):0.03927062491898661994):0.00887045151963375238):0.04663092334383416027):0.09908052516857203396,((vitvi.GSVIVT01021538001:0.13241013119823805133,(cucsa.Cucsa.04793:0.14755115060838419616,(prupe.4G08490:0.10850243052920489906,solly.Solyc07g005890.:0.22568873246379261843):0.02363065529296809464):0.02262669122137200839):0.03459742772874761785,arath.AT4G1585:0.31903695655391900443):0.09908052516857203396);
