# Supplementary material for: Cercis: A Non-polyploid Genomic Relic Within the Generally Polyploid Legume Family
Source: Front Plant Sci. 2019 Apr 11;10:345. doi: 10.3389/fpls.2019.00345 (PMC6499179; doi:10.3389/fpls.2019.00345)
Supplement: DATA SHEET S4 — SD04_71_trees_reduced_trees Phylogenetic trees as in SD03 but with same-species terminal branches reduced to a single sequence representative, for terminals with branch lengths < 0.2. [file Data_Sheet_4.zip › SD04_71_trees_reduced_trees/L_N0ZH5B]

(((((((aradu.Aradu.SAM0J:0.00000100000050002909,araip.Araip.W7LWH:0.07662481865138255632):0.08517861097402938675,nissc.Nissc524370S26123:0.07625801211127852808):0.03829684235118388513,((((medtr.Medtr2g07335:0.04495997107551127914,tripr.Tp57577_TGAC_v2_gene12996:0.06918474448649716835):0.02449504836937603514,cicar.Ca_12941:0.05440617473802212417):0.05483363631644033731,(glyma.Glyma.12G23400:0.07186384534787708389,(vigun.Vigun05g17850:0.05526022302200256364,phavu.Phvul.005G07660:0.02523075674063857132):0.05165500459022644153):0.04217633785871990892):0.02316229871553366140,lotja.Lj0g3v004560:0.11747855202358889470):0.00994756397696686286):0.00606285935584661550,lupan.Lup00222:0.17561006667253448166):0.09420074951952690789,chafa.Chafa1739S17069:0.13700090784938043220):0.02718020896304562325,(bauto.20821:0.05642875609354292693,cerca.Cerca197S17178:0.02520088479943409510):0.06905264838311162001):0.04946576350855620002,(cucsa.Cucsa.27363:0.30682363013416941167,((arath.AT1G7859:0.39911696951725805782,prupe.4G15630:0.19533071782768954283):0.05602193022760890151,(solly.Solyc07g062150.:0.39707344306404485090,vitvi.GSVIVT01014095001:0.16621907627745091673):0.06184519061499490350):0.04160610594795149941):0.04946576350855620002);
