# Supplementary material for: Cercis: A Non-polyploid Genomic Relic Within the Generally Polyploid Legume Family
Source: Front Plant Sci. 2019 Apr 11;10:345. doi: 10.3389/fpls.2019.00345 (PMC6499179; doi:10.3389/fpls.2019.00345)
Supplement: DATA SHEET S4 — SD04_71_trees_reduced_trees Phylogenetic trees as in SD03 but with same-species terminal branches reduced to a single sequence representative, for terminals with branch lengths < 0.2. [file Data_Sheet_4.zip › SD04_71_trees_reduced_trees/L_Q7QPKN]

((cerca.Cerca8S11283:0.13575898903228963976,((((lotja.Lj2g3v182890:0.14978054161305764946,(cicar.Ca_02113:0.08120358036239498645,(tripr.Tp57577_TGAC_v2_gene11368:0.07054641054434836189,medtr.Medtr5g01837:0.07634496044705017803):0.04835148477614147067):0.08735926169304905620):0.01748477916719729311,((vigun.Vigun02g13980:0.04564759613394305665,phavu.Phvul.002G02240:0.05928481149280248608):0.04452023250648747682,glyma.Glyma.01G18140:0.01602347648061436258):0.07051519504100055291):0.02829290618402497542,((araip.Araip.GVS5J:0.16717411619768868247,nissc.Nissc4184S08762:0.16316920878221929936):0.03900302986662797927,lupan.Lup00102:0.15127029742268144341):0.00802242105722902367):0.06544364900611830682,chafa.Chafa2145S08002:0.23128707952746757615):0.02593135842946883360):0.10560015716080065062,((cucsa.Cucsa.36679:0.54333224341550279135,prupe.7G14200:0.20929578015851887929):0.05504783292625892166,(arath.AT3G5042:0.64871793861674786896,solly.Solyc02g090240.:0.55178312670180995614):0.06891345812317604957):0.10560015716080065062);
