# Supplementary material for: Cercis: A Non-polyploid Genomic Relic Within the Generally Polyploid Legume Family
Source: Front Plant Sci. 2019 Apr 11;10:345. doi: 10.3389/fpls.2019.00345 (PMC6499179; doi:10.3389/fpls.2019.00345)
Supplement: DATA SHEET S4 — SD04_71_trees_reduced_trees Phylogenetic trees as in SD03 but with same-species terminal branches reduced to a single sequence representative, for terminals with branch lengths < 0.2. [file Data_Sheet_4.zip › SD04_71_trees_reduced_trees/L_HK9238]

((((mimpu.Mimpu375S23183:0.43037374034439340731,((lotja.Lj5g3v228861:0.15178587814294525193,(cicar.Ca_18641:0.18532059137177070429,(tripr.Tp57577_TGAC_v2_gene33073:0.10876658540949266096,medtr.Medtr1g11553:0.15348571886131423536):0.02314817445489321043):0.03093666199796608549):0.03238313290705947117,((lupan.Lup02471:0.23239081995163721195,lupan.Lup03045:0.11580431028878714061):0.05221576267732683241,(araip.Araip.YI4PY:0.20246940118027964561,(((vigun.Vigun07g28750:0.16424303576112064817,phavu.Phvul.007G00950:0.12023141185276184362):0.04797915255871734036,glyma.Glyma.10G29140:0.02474618786243521981):0.09173062125785495791,nissc.Nissc103S12327:0.10303857406920766127):0.02014816549414228872):0.04427157568391754811):0.03864468269655713800):0.03305857254742116530):0.03682262284239151695,(chafa.Chafa95114S28692:0.16736992240732359583,mimpu.Mimpu2850S21430:0.27999173235112473357):0.05604214440248575513):0.02580914632241362167,(bauto.92198:0.14571556211317285290,cerca.Cerca193S17065:0.08639132042041391957):0.08520004240663842099):0.02105963255775505222,(vitvi.GSVIVT01005971001:0.35889520025119009405,(arath.AT2G3940:0.35199221430611743466,((solly.Solyc04g010250.:0.31837075801883307768,cucsa.Cucsa.13437:0.22423087759481996617):0.06862725294560030609,prupe.2G22640:0.15040411678621939950):0.02661743031843215659):0.03123180248523847735):0.02105963255775505222);
