# Supplementary material for: Cercis: A Non-polyploid Genomic Relic Within the Generally Polyploid Legume Family
Source: Front Plant Sci. 2019 Apr 11;10:345. doi: 10.3389/fpls.2019.00345 (PMC6499179; doi:10.3389/fpls.2019.00345)
Supplement: DATA SHEET S4 — SD04_71_trees_reduced_trees Phylogenetic trees as in SD03 but with same-species terminal branches reduced to a single sequence representative, for terminals with branch lengths < 0.2. [file Data_Sheet_4.zip › SD04_71_trees_reduced_trees/L_1QT6QG]

((((vitvi.GSVIVT01008595001:0.26017173598871118356,(arath.AT5G5079:0.56001629291657728515,solly.Solyc03g097560.:0.38418058051473491510):0.07939118305303277667):0.04826212522544812145,(((((chafa.Chafa10209S13530:0.14290953434099759600,mimpu.Mimpu8568S27972:0.15310436419731199287):0.07340952638540911013,(chafa.Chafa984S30959:0.49167983933648540251,mimpu.Mimpu7939S27646:0.17700040730323968186):0.10582394655926949389):0.07646144046815651907,bauto.86433:0.03938247475140234377):0.01738464795503901969,(lupan.Lup00025:0.22102310624892407276,(((glyma.Glyma.06G16700:0.07048230979229672122,((phavu.Phvul.009G16280:0.07365480258975143357,vigun.Vigun09g10330:0.05900189727368192194):0.19271448051985826111,glyma.Glyma.06G16690:0.00651758578687156292):0.03426129910083525881):0.02041895213741929879,(vigun.Vigun09g10340:0.02569408861205743980,phavu.Phvul.009G16270:0.01902285981775646978):0.03417953210641853923):0.07440002805170628508,(((((aradu.Aradu.R8LYK:0.47637843000462032350,((aradu.Aradu.4S8PR:1.66874866170460878223,araip.Araip.AI6C6:0.11480322363935656360):0.01337094506590056839,aradu.Aradu.UZC91:0.00000100000050002909):0.00000100000050002909):0.05896459887060521293,(lupan.Lup00646:0.09727228998926867876,nissc.Nissc3327S21787:0.08269671261466060574):0.01497592256118120482):0.06055155411576415569,((lotja.Lj0g3v016887:0.08511822671760541081,(cicar.Ca_05699:0.05244367654000746393,(tripr.Tp57577_TGAC_v2_gene35594:0.04414078228586396091,medtr.Medtr8g09632:0.04672979135339129508):0.03996035015210742947):0.06663811759538389168):0.04866679316532952077,((phavu.Phvul.002G28390:0.03066028204239012317,vigun.Vigun03g05020:0.02358880129907645756):0.02641322852426001080,glyma.Glyma.08G01000:0.01290415905246191687):0.05219692360416967880):0.06254345047317394490):0.08892809118510935917,(medtr.Medtr3g09893:0.42466466762496463128,tripr.Tp57577_TGAC_v2_gene35257:0.13860654577886577510):0.12213648056961917687):0.03070875243179223626,(lotja.Lj3g3v319979:0.21000913834634160615,(nissc.Nissc8731S31834:0.19033167183175872528,(aradu.Aradu.XS7EJ:0.00000100000050002909,(aradu.Aradu.JR6CM:0.18419585944634600527,araip.Araip.NW3CH:0.26936235018785170681):0.01053243129184714376):0.21925854842529057809):0.09840710993998261213):0.03896791645556469535):0.01710171007609257582):0.01695798222114743709):0.03583585396486822089):0.18346193521546991234,cucsa.Cucsa.15712:0.34210272136326713710):0.03981731924588211707):0.13639492327528768278,chafa.Chafa7813S26911:1.76320597597480577257):0.09565747494892727631,prupe.5G14650:0.09565747494892727631);
