# Supplementary material for: Cercis: A Non-polyploid Genomic Relic Within the Generally Polyploid Legume Family
Source: Front Plant Sci. 2019 Apr 11;10:345. doi: 10.3389/fpls.2019.00345 (PMC6499179; doi:10.3389/fpls.2019.00345)
Supplement: DATA SHEET S4 — SD04_71_trees_reduced_trees Phylogenetic trees as in SD03 but with same-species terminal branches reduced to a single sequence representative, for terminals with branch lengths < 0.2. [file Data_Sheet_4.zip › SD04_71_trees_reduced_trees/L_K3RBD2]

((mimpu.Mimpu144741S16122:0.25764103997094905951,((((nissc.Nissc524351S25885:0.20252310031254738831,nissc.Nissc12S13908:0.03233530175451795191):0.00748603129920204485,(aradu.Aradu.JL35E:0.00000104733278176111,araip.Araip.14MYM:0.03526575837934442514):0.10213565906701597974):0.03594711749695489456,(((glyma.Glyma.08G11190:0.02432374464107523240,(phavu.Phvul.003G29090:0.09691971263334964171,vigun.Vigun11g05860:0.08729787855693439680):0.02770859442388332386):0.05009929029297669617,(lotja.Lj4g3v260377:0.07446981012245204590,(cicar.Ca_08553:0.12133375440882324114,(medtr.Medtr8g08535:0.04202770989676018337,tripr.Tp57577_TGAC_v2_gene11944:0.04664776368976851495):0.01877055877008382972):0.04281819460979004871):0.00709597696491398242):0.01572696575250164680,lupan.Lup01404:0.05193508242145532250):0.01203590385105510023):0.05541447419827705279,(bauto.93720:0.06400460990351120039,cerca.Cerca113S12647:0.00576777629370633753):0.08083394701099072543):0.03983702587068648632):0.07631738458577944084,(prupe.1G01030:0.16319511268007586002,((solly.Solyc09g092030.:0.34552631196538641234,vitvi.GSVIVT01020907001:0.17867746999119296647):0.04900252339617468256,(arath.AT2G3276:0.40556479283873375641,cucsa.Cucsa.19398:0.18399125184037079528):0.03530183245594307323):0.02348698253723881593):0.07631738458577944084);
