# Supplementary material for: Cercis: A Non-polyploid Genomic Relic Within the Generally Polyploid Legume Family
Source: Front Plant Sci. 2019 Apr 11;10:345. doi: 10.3389/fpls.2019.00345 (PMC6499179; doi:10.3389/fpls.2019.00345)
Supplement: DATA SHEET S4 — SD04_71_trees_reduced_trees Phylogenetic trees as in SD03 but with same-species terminal branches reduced to a single sequence representative, for terminals with branch lengths < 0.2. [file Data_Sheet_4.zip › SD04_71_trees_reduced_trees/L_LZN71Y]

((((cerca.Cerca58S27141:0.02622282176142286952,bauto.370:0.02323248861209534916):0.05436936045121237154,((((araip.Araip.K8DPE:0.00156471916937203008,aradu.Aradu.4E354:0.01180178694588778464):0.08629835944705246953,nissc.Nissc337S21977:0.04783805042985241063):0.03693223964305939605,(((vigun.Vigun09g26250:0.04588489757792262730,phavu.Phvul.009G00720:0.03885571459384156573):0.03772277822302516626,glyma.Glyma.04G01530:0.02661897005486699164):0.05609178080189329563,(((medtr.Medtr3g11598:0.05451794855770436543,tripr.Tp57577_TGAC_v2_gene38095:0.04598875744442170593):0.02814520734872142521,cicar.Ca_04809:0.04878041228448654065):0.03067900646336926482,lotja.Lj1g3v339118:0.08654496753190447922):0.02118452611656333751):0.01900496514563253247):0.00822614349241821384,lupan.Lup00510:0.10748198021242015565):0.02880852869527686724):0.02610025805918533837,chafa.Chafa3356S21119:0.14231409996077257207):0.02137981720571134961,(((arath.AT1G7640:0.33931684455864524752,solly.Solyc04g082670.:0.26651759970738808647):0.03945500880716237141,vitvi.GSVIVT01013410001:0.13141410159721014783):0.02857295237028524559,(cucsa.Cucsa.07742:0.21596444851235827023,prupe.5G00690:0.13125207717131179286):0.01801849132733182243):0.02137981720571134961);
