# Supplementary material for: Cercis: A Non-polyploid Genomic Relic Within the Generally Polyploid Legume Family
Source: Front Plant Sci. 2019 Apr 11;10:345. doi: 10.3389/fpls.2019.00345 (PMC6499179; doi:10.3389/fpls.2019.00345)
Supplement: DATA SHEET S4 — SD04_71_trees_reduced_trees Phylogenetic trees as in SD03 but with same-species terminal branches reduced to a single sequence representative, for terminals with branch lengths < 0.2. [file Data_Sheet_4.zip › SD04_71_trees_reduced_trees/L_FNY9CM]

(((((nissc.Nissc1993S01139:0.06132603040021977064,(araip.Araip.HGV90:0.00228567124953154774,aradu.Aradu.VN8X3:0.00489495574151919792):0.07821591796296378796):0.04314635376374090919,(lupan.Lup03179:0.06541643541420619212,(lotja.Lj6g3v169237:0.12937602032713341194,((glyma.Glyma.15G27530:0.02464424241885595016,(phavu.Phvul.005G02230:0.03058034185771065991,vigun.Vigun01g02360:0.06511359981461847801):0.06774659110824868269):0.04650865443135090288,(cicar.Ca_07970:0.10252331880604199921,(tripr.Tp57577_TGAC_v2_gene17489:0.09014103906390603937,medtr.Medtr2g02918:0.04416366394759054653):0.02030481082505694590):0.04206766274115563559):0.01965026859964637621):0.02392794274604491747):0.00000104733278176111):0.04887602974662683120,mimpu.Mimpu18580S07891:0.20326103819000049255):0.02777036838441062847,((bauto.94163:0.03755375449852210029,cerca.Cerca65S10334:0.02792007749230713751):0.05763370696884607264,chafa.Chafa3191S02396:0.12078203201431918223):0.02163304608787978631):0.03601961121784381936,(cucsa.Cucsa.25738:0.40788744713556462917,((solly.Solyc01g081390.:0.38107499913339393238,arath.AT5G1763:0.38084760110466286953):0.04246350856132340840,prupe.2G10420:0.15961733026731991791):0.04637007356731259050):0.03601961121784381936);
