# Supplementary material for: Cercis: A Non-polyploid Genomic Relic Within the Generally Polyploid Legume Family
Source: Front Plant Sci. 2019 Apr 11;10:345. doi: 10.3389/fpls.2019.00345 (PMC6499179; doi:10.3389/fpls.2019.00345)
Supplement: DATA SHEET S4 — SD04_71_trees_reduced_trees Phylogenetic trees as in SD03 but with same-species terminal branches reduced to a single sequence representative, for terminals with branch lengths < 0.2. [file Data_Sheet_4.zip › SD04_71_trees_reduced_trees/L_SBNNN1]

(((cerca.Cerca32S21728:0.16615319254859181597,(mimpu.Mimpu21301S19682:0.27123614733273032629,chafa.Chafa95082S12476:0.28946339951972277493):0.11446787232244841348):0.02214312131368892725,((glyma.Glyma.20G00620:0.13041002234309392871,((medtr.Medtr1g03496:0.03425507196632590623,tripr.Tp57577_TGAC_v2_gene22376:0.02510685087764429405):0.05718412994877312278,cicar.Ca_14803:0.09313784471763895956):0.16058502757207560041):0.05672231425222764439,(((aradu.Aradu.T0MLJ:0.00879092543664703602,araip.Araip.G7UJN:0.03150587460605867862):0.26582114845046800333,nissc.Nissc524196S25378:0.15205818107312968346):0.04984978091339034578,lupan.Lup00714:0.22624577406183443706):0.03555344272932436239):0.16244204621941107924):0.02909004563060972950,(solly.Solyc04g082940.:0.59191683351350676823,((cucsa.Cucsa.27255:0.49406213239742036158,(arath.AT1G2099:0.55805656330996422643,prupe.5G00220:0.21602497245493054723):0.06721090407848379078):0.07823415928355854920,vitvi.GSVIVT01013453001:0.73388663559470035391):0.04424554357167340135):0.02909004563060972950);
