# Supplementary material for: Cercis: A Non-polyploid Genomic Relic Within the Generally Polyploid Legume Family
Source: Front Plant Sci. 2019 Apr 11;10:345. doi: 10.3389/fpls.2019.00345 (PMC6499179; doi:10.3389/fpls.2019.00345)
Supplement: DATA SHEET S4 — SD04_71_trees_reduced_trees Phylogenetic trees as in SD03 but with same-species terminal branches reduced to a single sequence representative, for terminals with branch lengths < 0.2. [file Data_Sheet_4.zip › SD04_71_trees_reduced_trees/L_80PVJT]

(((((((aradu.Aradu.52VPN:0.01023498991580541230,araip.Araip.2F9WA:0.00000100000050002909):0.09130935279500639046,((arath.AT2G2082:1.40276934594976943060,lupan.Lup00653:0.08068822454557038337):0.20594818308742066093,(lotja.Lj3g3v286253:0.13218244393060812891,(vigun.Vigun11g10940:0.10238772581589690447,(glyma.Glyma.06G29750:0.06589588602053410293,((tripr.Tp57577_TGAC_v2_gene34957:0.14795834671635449409,cicar.Ca_19019:0.02141755025842960111):0.06109299343121388920,medtr.Medtr4g04603:0.14386296799670014734):0.03688242521378561761):0.02748624987686695831):0.03632192033386742042):0.05778381355194139174):0.06825823183540437322):0.13333570243967432511,(glyma.Glyma.12G22010:0.42271294900385075755,(solly.Solyc07g063540.:0.17524586336736741599,(vitvi.GSVIVT01014423001:0.13518385058903978346,(cerca.Cerca433S24427:0.10009288962965152969,(((araip.Araip.XQS36:0.00000100000050002909,aradu.Aradu.AMZ6I:0.01100272508636514386):0.25434517970086850669,(lupan.Lup02688:0.21120448278587758417,(medtr.Medtr2g08027:0.11929956009397681138,(tripr.Tp57577_TGAC_v2_gene32877:0.09851660598345243769,cicar.Ca_06910:0.13412884499572325092):0.02274007986069466122):0.11014661045150075935):0.02865200632762206559):0.02435277400451184640,nissc.Nissc10050S11934:0.19191502843723673433):0.02969518625947255644):0.05931213327546874109):0.03338277374358379623):0.05184955127289925247):0.13717461348756126993):0.04863131805135380986,lupan.Lup01172:0.76700351980937342411):0.05513161327572995568,(((mimpu.Mimpu2990S09383:0.28051469457467320678,cerca.Cerca127S13481:0.08056572803161726748):0.01581042843751655214,chafa.Chafa528S24022:0.17282490151349189089):0.02471443176784321114,(chafa.Chafa1910S31483:0.01212605279655747798,mimpu.Mimpu33077S22327:0.18730593909295781274):0.03867489211320065262):0.04238447138685504795):0.01702678995576748996,cucsa.Cucsa.11954:0.24768129758901621940):0.06556057057915834485,prupe.3G23240:0.06556057057915834485);
