# Supplementary material for: Cercis: A Non-polyploid Genomic Relic Within the Generally Polyploid Legume Family
Source: Front Plant Sci. 2019 Apr 11;10:345. doi: 10.3389/fpls.2019.00345 (PMC6499179; doi:10.3389/fpls.2019.00345)
Supplement: DATA SHEET S4 — SD04_71_trees_reduced_trees Phylogenetic trees as in SD03 but with same-species terminal branches reduced to a single sequence representative, for terminals with branch lengths < 0.2. [file Data_Sheet_4.zip › SD04_71_trees_reduced_trees/L_K7VJ0B]

(((bauto.20850:0.03292728213906490758,cerca.Cerca522S26263:0.01364920204456818165):0.01803516906062174741,((nissc.Nissc1774S16486:0.08935087110160469526,(((nissc.Nissc103S12320:0.02649670391549936374,(araip.Araip.84F2A:0.00000104733278176111,aradu.Aradu.4U3WT:0.00467647253852338570):0.02870378536845279507):0.00917711369084807903,(((phavu.Phvul.007G00580:0.02712672160063792429,vigun.Vigun07g29180:0.00350665793256446428):0.03390742360593079763,glyma.Glyma.10G29430:0.00619635218270987286):0.03610843980949938331,((cicar.Ca_21614:0.00181703884426203744,(tripr.Tp57577_TGAC_v2_gene10390:0.01487427528528502234,medtr.Medtr1g11624:0.01690478440481136754):0.02801534202243993049):0.01271403619551850217,lotja.Lj5g3v229259:0.02621844153242803774):0.00657245245143106994):0.00402053579773970632):0.00933472577548655376,lupan.Lup02472:0.03240436417234936889):0.02143536043464388044):0.01673266285927078184,(mimpu.Mimpu23617S02377:0.03250066687430148982,chafa.Chafa95228S29027:0.00965361786628760564):0.03470137177908315385):0.00000104733278176111):0.01123440690136613511,((arath.AT3G5500:0.32464866067941883232,prupe.2G22080:0.04018868878560469954):0.02458495349159677684,(vitvi.GSVIVT01032647001:0.07145334293446604923,(solly.Solyc04g009550.:0.15766709850644761159,cucsa.Cucsa.27582:0.11730727360165542350):0.02610480468794542860):0.01186583984307382211):0.01123440690136613511);
