# Supplementary material for: Cercis: A Non-polyploid Genomic Relic Within the Generally Polyploid Legume Family
Source: Front Plant Sci. 2019 Apr 11;10:345. doi: 10.3389/fpls.2019.00345 (PMC6499179; doi:10.3389/fpls.2019.00345)
Supplement: DATA SHEET S4 — SD04_71_trees_reduced_trees Phylogenetic trees as in SD03 but with same-species terminal branches reduced to a single sequence representative, for terminals with branch lengths < 0.2. [file Data_Sheet_4.zip › SD04_71_trees_reduced_trees/L_3J0BVR]

((((chafa.Chafa9544S32694:0.19999887100250049454,(((vigun.Vigun06g23330:0.03517953508900491938,phavu.Phvul.006G21550:0.04264748323494373800):0.02096117539827781553,glyma.Glyma.15G04560:0.02833677996571353289):0.05794555106479758189,(((lotja.Lj6g3v227441:0.12214674846495893190,(cicar.Ca_00063:0.06736800112254909267,(medtr.Medtr2g00691:0.06280053503595250941,tripr.Tp57577_TGAC_v2_gene2123:0.06166111859508006943):0.03359325006184090551):0.06722441012936813953):0.03352901052298814383,lupan.Lup01490:0.14878377518732843754):0.02375648125160719978,(nissc.Nissc2435S07164:0.12180977732727379936,(araip.Araip.RMF9N:0.00000100000050002909,(aradu.Aradu.Y7TD6:0.00000100000050002909,araip.Araip.Q15HN:0.03434807283416183715):0.01047676048406532591):0.17093308531245829385):0.06233813252320438009):0.01347626817951370903):0.05063995228496339512):0.05067602833440713189,bauto.22959:0.07836413344957267324):0.03185365224947438872,(((((medtr.Medtr8g08878:0.09217142135574565853,tripr.Tp57577_TGAC_v2_gene23100:0.10872550267844560690):0.11078634554362046249,lotja.Lj4g3v269357:0.18012759834047861740):0.03011855726660322280,(lupan.Lup02429:0.17930239408436049464,aradu.Aradu.E62NC:0.27227656872619226958):0.02863455077111882324):0.02417670002834222676,lotja.Lj0g3v028850:0.19906681083183017100):0.00000100000050002909,((lotja.Lj4g3v269358:0.27003212940594223390,(medtr.Medtr8g08876:0.11478433157569113698,tripr.Tp57577_TGAC_v2_gene23094:0.09686917087924522274):0.24266244867882849623):0.09380118537215993701,((phavu.Phvul.002G24950:0.05230057668231385265,vigun.Vigun03g08610:0.06166510066922879091):0.09028766343776385705,glyma.Glyma.05G16880:0.06162732472889960456):0.12554360724140981032):0.06820520662070943263):0.26041799306687651860):0.02424551882786521798,(prupe.1G57120:0.20495360906803974932,(arath.AT1G1105:0.41504874745169234584,((vitvi.GSVIVT01022868001:0.24328879895038987846,solly.Solyc01g104050.:0.31595226389286645841):0.03352249745656626229,cucsa.Cucsa.03303:0.31687003890552833951):0.03341469054875569750):0.03963229896344300923):0.02424551882786521798);
