# Supplementary material for: Cercis: A Non-polyploid Genomic Relic Within the Generally Polyploid Legume Family
Source: Front Plant Sci. 2019 Apr 11;10:345. doi: 10.3389/fpls.2019.00345 (PMC6499179; doi:10.3389/fpls.2019.00345)
Supplement: DATA SHEET S4 — SD04_71_trees_reduced_trees Phylogenetic trees as in SD03 but with same-species terminal branches reduced to a single sequence representative, for terminals with branch lengths < 0.2. [file Data_Sheet_4.zip › SD04_71_trees_reduced_trees/L_BJ3NDG]

((chafa.Chafa1491S15912:0.16078930632036991799,((((((aradu.Aradu.9672N:0.10083144418756863347,(araip.Araip.6W865:0.00605518995591681347,aradu.Aradu.TUU3S:0.00000104733278176111):0.08186443305449837837):0.04223141596058085229,nissc.Nissc4479S23710:0.12193446132507584911):0.05443473169512468707,(tripr.Tp57577_TGAC_v2_gene6862:0.02569767759751673264,(cicar.Ca_02642:0.56188318403759829334,medtr.Medtr2g09789:0.05490607665150008115):0.01851326572692796324):0.10474744007957056957):0.02393079431944573204,lotja.Lj3g3v168356:0.10010392011160600123):0.04136419787454297115,(((vigun.Vigun11g01030:0.04169962585079906026,phavu.Phvul.011G20660:0.06076817225028251918):0.03380107032260890043,(vigun.Vigun11g18140:0.02250766173933897024,phavu.Phvul.011G03900:0.24085402534194139124):0.06681778991108315580):0.04025767192525923910,glyma.Glyma.13G34120:0.01334500162424598346):0.06538513564856682225):0.13501591024053494206,(cerca.Cerca28S20335:0.02935640965449832357,bauto.90530:0.11673905389408757716):0.11791421784719235966):0.06076733790775347421):0.05783259012832511065,(((solly.Solyc06g076620.:0.38812307633629711257,prupe.6G06500:0.16415780200040985815):0.03494147700008830293,arath.AT5G5237:0.33426534605823365887):0.08276497938507164365,cucsa.Cucsa.13899:0.47606808908186609708):0.05783259012832511065);
