# Supplementary material for: Cercis: A Non-polyploid Genomic Relic Within the Generally Polyploid Legume Family
Source: Front Plant Sci. 2019 Apr 11;10:345. doi: 10.3389/fpls.2019.00345 (PMC6499179; doi:10.3389/fpls.2019.00345)
Supplement: DATA SHEET S4 — SD04_71_trees_reduced_trees Phylogenetic trees as in SD03 but with same-species terminal branches reduced to a single sequence representative, for terminals with branch lengths < 0.2. [file Data_Sheet_4.zip › SD04_71_trees_reduced_trees/L_HNKP91]

((((((cerca.Cerca206S06841:0.04163260082048971661,cerca.Cerca194S17080:0.20988313762679519647):0.12238658672272907657,(bauto.95546:0.12100116173956448895,cerca.Cerca194S17081:0.03096739122630437144):0.00816133614035024525):0.10403349012937987417,((lupan.Lup00931:0.19502365180489791840,(nissc.Nissc832S31353:0.12188832625566260737,(araip.Araip.TV5YV:0.00964602384997787984,aradu.Aradu.6JS4F:0.00840834796450405132):0.17528113934841391131):0.04085523491054455364):0.01011158336586094435,((lotja.Lj6g3v190140:0.14523335775815485182,((tripr.Tp57577_TGAC_v2_gene18023:0.09741878054974263679,medtr.Medtr2g02096:0.12771188336447314438):0.02021444663527435792,cicar.Ca_00566:0.06840096627973481225):0.08505857416953176153):0.02273625981571940000,(glyma.Glyma.15G10080:0.04716250426865221251,(phavu.Phvul.006G15800:0.07527722675579893996,vigun.Vigun06g17150:0.06797148327277748037):0.08475106414723593273):0.13795331600328281096):0.02023961277564535061):0.08308485687504393868):0.01143476344228928215,chafa.Chafa95654S13086:0.37335251668800006897):0.02494855340724970449,(chafa.Chafa4788S23263:0.15450642217034263326,mimpu.Mimpu957S28757:0.27807180193004621405):0.07890436254026837737):0.10672822936525042103,((solly.Solyc12g035670.:0.71510942373529706728,arath.AT3G0629:0.84077039380588114437):0.09566846851885608960,((cucsa.Cucsa.25382:0.70314344570116216193,prupe.1G14740:0.32596855862798318482):0.05377572394701268799,vitvi.GSVIVT01017853001:0.36109063759858511800):0.04686324007708064787):0.10672822936525042103);
