# Supplementary material for: Cercis: A Non-polyploid Genomic Relic Within the Generally Polyploid Legume Family
Source: Front Plant Sci. 2019 Apr 11;10:345. doi: 10.3389/fpls.2019.00345 (PMC6499179; doi:10.3389/fpls.2019.00345)
Supplement: DATA SHEET S4 — SD04_71_trees_reduced_trees Phylogenetic trees as in SD03 but with same-species terminal branches reduced to a single sequence representative, for terminals with branch lengths < 0.2. [file Data_Sheet_4.zip › SD04_71_trees_reduced_trees/L_TWXMLB]

((((arath.AT1G6752:0.72704793172316384275,solly.Solyc12g006840.:0.59366461347713861407):0.07528089057076511881,(bauto.6856:0.46139869480279926961,(bauto.21184:0.32492731462181195790,cerca.Cerca236S18788:0.22547283919244051620):0.12198750714467661294):0.19772212651297399466):0.04654283734409649792,((((cerca.Cerca47S25299:0.33386894235974146072,chafa.Chafa95236S05082:0.40882458696794887754):0.08031957525844696244,(vigun.Vigun05g28560:0.33999978790460988476,lotja.Lj3g3v021199:0.24287411764907682055):0.14006454457006151104):0.16982935259863193855,((glyma.Glyma.11G21980:0.05108293737545165081,(phavu.Phvul.001G23310:0.09170523107308518884,vigun.Vigun01g21800:0.06186055316231870577):0.07057402999218009843):0.17818976878816994436,(nissc.Nissc426S23449:0.14321969634546100059,((phavu.Phvul.001G23300:0.06836629986675853143,vigun.Vigun01g21790:0.07704479823897847357):0.16277004521928056802,glyma.Glyma.18G03760:0.16424975158597046598):0.11069011338235230923):0.04221401427193435807):0.28757221267492782957):0.09302157808885962165,(vitvi.GSVIVT01017096001:0.57174973669549322697,cucsa.Cucsa.00469:0.60383951032209204346):0.21189726493258503881):0.04032706696231544430):0.20138588880583174756,prupe.3G07000:0.20138588880583174756);
