# Supplementary material for: Cercis: A Non-polyploid Genomic Relic Within the Generally Polyploid Legume Family
Source: Front Plant Sci. 2019 Apr 11;10:345. doi: 10.3389/fpls.2019.00345 (PMC6499179; doi:10.3389/fpls.2019.00345)
Supplement: DATA SHEET S4 — SD04_71_trees_reduced_trees Phylogenetic trees as in SD03 but with same-species terminal branches reduced to a single sequence representative, for terminals with branch lengths < 0.2. [file Data_Sheet_4.zip › SD04_71_trees_reduced_trees/L_PK49L6]

((chafa.Chafa6239S25163:0.01809706068212088223,((cucsa.Cucsa.08446:0.04921232136979120098,solly.Solyc06g065230.:0.05742392388581279289):0.00588413464401429508,(((((araip.Araip.LTB3A:0.00000104733278176111,((vigun.Vigun01g13460:0.02596302224704609071,(glyma.Glyma.03G15480:0.00755625496538211289,(nissc.Nissc524404S26319:0.01077061963695120396,phavu.Phvul.001G15220:0.03236086920093135533):0.00525668019517605903):0.00623195750982533624):0.00389624788422129886,((medtr.Medtr7g11704:0.03558120847880850979,lupan.Lup00194:0.07036879838697625289):0.00682286966973347751,tripr.Tp57577_TGAC_v2_gene4786:0.00000104733278176111):0.01171870206168329140):0.00000104733278176111):0.00000104733278176111,aradu.Aradu.29AEB:0.00000104733278176111):0.00582895971890679248,(cerca.Cerca142S14435:0.00613747420448978401,bauto.8603:0.02422403610917733818):0.00564709522869133278):0.00000104733278176111,mimpu.Mimpu14244S15527:0.01775259859316786343):0.00586315589859818034,(vitvi.GSVIVT01001156001:0.01178399066072574608,(arath.AT1G0315:0.03125058959675661163,lotja.Lj0g3v032083:0.02041198682106381765):0.00460728867419952972):0.00000104733278176111):0.01189400247959927770):0.00602453281890820858):0.01205476079684811123,prupe.8G23980:0.01205476079684811123);
