# Supplementary material for: Cercis: A Non-polyploid Genomic Relic Within the Generally Polyploid Legume Family
Source: Front Plant Sci. 2019 Apr 11;10:345. doi: 10.3389/fpls.2019.00345 (PMC6499179; doi:10.3389/fpls.2019.00345)
Supplement: DATA SHEET S4 — SD04_71_trees_reduced_trees Phylogenetic trees as in SD03 but with same-species terminal branches reduced to a single sequence representative, for terminals with branch lengths < 0.2. [file Data_Sheet_4.zip › SD04_71_trees_reduced_trees/L_110MTG]

((((((chafa.Chafa2687S19956:0.41828449170493625653,(chafa.Chafa94901S28510:0.43689134243460481244,(vitvi.GSVIVT01009073001:1.01328832510492716779,((mimpu.Mimpu688S26933:0.43246697387173604898,(mimpu.Mimpu6539S26595:0.28154006953512100697,mimpu.Mimpu6539S26594:0.12112566539160110612):0.03396372015328746191):0.18710305035316468492,mimpu.Mimpu18580S18859:0.26498644813802924025):0.16007902327130860143):0.04385106660521318617):0.04714833885981760397):0.04258286050828084812,(((bauto.14933:0.16397687601907773303,(bauto.25056:0.22527423126947104803,cerca.Cerca78S29558:0.05695427148000168499):0.05251376449070513375):0.19772447289738456777,(((lotja.Lj1g3v024790:0.14390686271637945226,(medtr.Medtr5g06508:0.03953463419381881422,tripr.Tp57577_TGAC_v2_gene13497:0.07121390930919434259):0.18082813381856804869):0.03679160382627223724,((phavu.Phvul.008G17830:0.03335028198823861839,vigun.Vigun08g10530:0.05696509739653367321):0.10117313993764744107,glyma.Glyma.02G21100:0.13594468988489696870):0.03371999819378876384):0.04495280119859212942,((nissc.Nissc14891S05795:0.15780233264586082664,(araip.Araip.Z4GS0:0.00000100000050002909,(araip.Araip.I02AU:0.05112372787505738148,aradu.Aradu.FN1D7:0.00684070646913992764):0.00000100000050002909):0.17245300899899065894):0.07740191341722475749,lupan.Lup00281:0.21753843813747078539):0.01702747313749533933):0.10976632361989129005):0.01924924569317084874,(((lotja.Lj1g3v152614:0.24776387829745369351,(cicar.Ca_01459:0.10953680237324421587,(tripr.Tp57577_TGAC_v2_gene6342:0.05278411481594044025,medtr.Medtr3g09974:0.11359230980531798139):0.04678031422217343582):0.07530746145683571424):0.07686079218135200009,(((araip.Araip.1C20S:0.01433354447077773465,aradu.Aradu.272PC:0.03949577004736671421):0.23275860734684092335,nissc.Nissc95910S11715:0.17822982129704859067):0.04233188368483061653,((phavu.Phvul.009G03440:0.11063879403612160435,vigun.Vigun09g18000:0.04147412843826258494):0.09349618636841065811,glyma.Glyma.04G09750:0.03172112225899411525):0.16963701697856781170):0.02465460551234400013):0.05496901961628556516,((lupan.Lup02843:0.27368102576396041714,lupan.Lup01262:0.22621411288673759499):0.11663191266831349213,(((lupan.Lup01262:0.59074035372520283804,(lupan.Lup00606:0.48013956089844950226,((lupan.Lup00176:0.18506710517481719802,lupan.Lup03190:0.23183825588523093719):0.04903262645819253529,lupan.Lup03114:0.33278293475886588926):0.10105811058709945893):0.03477065220345737506):0.03220791349661696751,(lupan.Lup01946:0.21646213781016029887,(lupan.Lup01815:0.20879157836036499329,lupan.Lup01946:0.08680029737691408176):0.12097159380645687576):0.03621303799953253660):0.04512257155900385036,(lupan.Lup02851:0.31530927529896835004,lupan.Lup03083:0.36278155602224759768):0.03818935773512420473):0.05735051980682283335):0.03851630067444008348):0.03113693841780068236):0.08677867376141275291):0.09682473331675814365,arath.AT1G2822:0.62018482877161229538):0.02719620211967206658,cucsa.Cucsa.12616:0.45516560764058444644):0.04804912222333380944,solly.Solyc04g074870.:0.71425141981133866143):0.13214343659534194542,prupe.1G52560:0.13214343659534194542);
