# Supplementary material for: Cercis: A Non-polyploid Genomic Relic Within the Generally Polyploid Legume Family
Source: Front Plant Sci. 2019 Apr 11;10:345. doi: 10.3389/fpls.2019.00345 (PMC6499179; doi:10.3389/fpls.2019.00345)
Supplement: DATA SHEET S4 — SD04_71_trees_reduced_trees Phylogenetic trees as in SD03 but with same-species terminal branches reduced to a single sequence representative, for terminals with branch lengths < 0.2. [file Data_Sheet_4.zip › SD04_71_trees_reduced_trees/L_9WRK7P]

(((bauto.93645:0.04478457181723827230,cerca.Cerca437S09077:0.03131704562311967560):0.04822901218281874791,((((nissc.Nissc5054S09359:0.07599209412817142795,((tripr.Tp57577_TGAC_v2_gene10697:0.02576590855420130693,medtr.Medtr4g11416:0.05160609983463507883):0.01007783332094360808,cicar.Ca_17425:0.02171320871536414759):0.05345018510449357774):0.00835958901881550531,(((phavu.Phvul.003G16430:0.00753377861347283382,vigun.Vigun03g35540:0.09847326830057384628):0.03738150918274743550,glyma.Glyma.17G11500:0.02978960422173046116):0.04453615534116671382,(araip.Araip.I3DPA:0.00304306059341465747,((aradu.Aradu.53RPQ:0.00955435574005798240,araip.Araip.0A2JK:0.01227323921225545109):0.00000104733278176111,aradu.Aradu.F553Z:0.00920766230503618048):0.00000104733278176111):0.11758798060644451433):0.03459700356054863646):0.00000104733278176111,(lotja.Lj4g3v187915:0.03130811144389664818,lupan.Lup01333:0.01265122334875257853):0.00659188622719801120):0.03826628925250554619,(chafa.Chafa507S23734:0.08418318169405307472,mimpu.Mimpu11703S14230:0.12501711856383151966):0.02952094904675037906):0.00662669268823697522):0.02527067491497908200,(solly.Solyc12g009430.:0.29163254582527303738,(prupe.7G24270:0.28159181992672249750,((cucsa.Cucsa.13206:0.14467104893215804173,arath.AT2G2668:0.29982333773272695776):0.03732002879220606278,vitvi.GSVIVT01015529001:0.06423174838433896860):0.01263267886192082773):0.05469604539783774755):0.02527067491497908200);
