# Supplementary material for: Cercis: A Non-polyploid Genomic Relic Within the Generally Polyploid Legume Family
Source: Front Plant Sci. 2019 Apr 11;10:345. doi: 10.3389/fpls.2019.00345 (PMC6499179; doi:10.3389/fpls.2019.00345)
Supplement: DATA SHEET S4 — SD04_71_trees_reduced_trees Phylogenetic trees as in SD03 but with same-species terminal branches reduced to a single sequence representative, for terminals with branch lengths < 0.2. [file Data_Sheet_4.zip › SD04_71_trees_reduced_trees/L_MB5K3C]

((((bauto.27183:0.32564984448367467751,cerca.Cerca453S24806:0.05194405860570716627):0.14739930020109587305,(mimpu.Mimpu144896S16441:0.37618353848226704361,(chafa.Chafa95997S30620:0.30583940593278274855,chafa.Chafa96075S30734:0.02147370474186462500):0.18209930573894209105):0.08142605729507398915):0.01877156255978590371,((cicar.Ca_08021:0.10970616208964528715,(tripr.Tp57577_TGAC_v2_gene22269:0.12309395780506134088,medtr.Medtr2g03138:0.10495289710046061538):0.04620229163341892098):0.29806446202116732014,((lotja.Lj2g3v306982:0.25464870782716220177,(glyma.Glyma.02G28190:0.06065322084688598570,(vigun.Vigun08g18880:0.08979315819131597487,phavu.Phvul.008G19710:0.05772227639852360592):0.10365152176803314743):0.10028249152811130607):0.05710999732777295723,(((araip.Araip.F5TH8:0.01193557104699577952,aradu.Aradu.87FRJ:0.02364292650714530306):0.25281629023400287171,nissc.Nissc4184S23260:0.13188602247886302421):0.08230954433726653252,(medtr.Medtr5g09020:0.30302944298189127270,lupan.Lup01901:0.26616074360914510066):0.03070777914212154472):0.01782286147374615229):0.09901223656102337012):0.02432602092664988211):0.16911385347801072276,((cucsa.Cucsa.16688:0.80016278189806522292,arath.AT2G3478:1.06241810096742406166):0.13898943803303615008,((vitvi.GSVIVT01035591001:0.56204256787465145528,prupe.4G09580:0.52288224155603291177):0.05515403966792346846,solly.Solyc02g022870.:1.14276689484432214527):0.04178257916151362911):0.16911385347801072276);
