# Supplementary material for: Cercis: A Non-polyploid Genomic Relic Within the Generally Polyploid Legume Family
Source: Front Plant Sci. 2019 Apr 11;10:345. doi: 10.3389/fpls.2019.00345 (PMC6499179; doi:10.3389/fpls.2019.00345)
Supplement: DATA SHEET S4 — SD04_71_trees_reduced_trees Phylogenetic trees as in SD03 but with same-species terminal branches reduced to a single sequence representative, for terminals with branch lengths < 0.2. [file Data_Sheet_4.zip › SD04_71_trees_reduced_trees/L_CPY1B5]

(((cucsa.Cucsa.00628:0.49873705577798688182,((bauto.92036:0.12338261428901624306,(cerca.Cerca199S01435:0.09615392152974201745,bauto.25076:0.04862612051617364733):0.04749359100659409499):0.06221207410659945064,(((solly.Solyc06g034230.:0.38004196474402274220,arath.AT1G7185:0.65298813413985978826):0.18990085179500215684,((((((tripr.Tp57577_TGAC_v2_gene15341:0.16931909784971765909,medtr.Medtr6g04385:0.34896835144222670966):0.05475423284161082954,cicar.Ca_21040:0.23982387094726306809):0.21523536847378543779,lotja.Lj0g3v014151:0.33801387895852230692):0.03707903189687217216,((phavu.Phvul.004G08560:0.06537815885852414632,vigun.Vigun04g11850:0.04010978712947806807):0.22250881968384020326,glyma.Glyma.16G15720:0.14835864789297700805):0.28716217301741586709):0.05845198561672627913,lupan.Lup02505:0.33393003187025327438):0.00977044790641916697,(nissc.Nissc524202S09597:0.14740937980694843179,(aradu.Aradu.MYB9U:0.01351137713243437052,(araip.Araip.EN4MS:0.01711154017106483738,(aradu.Aradu.P0CRI:0.00800210417996322955,araip.Araip.6U39M:0.01244949569638094215):0.00198719075839916010):0.00785545053465209336):0.18421235840594044064):0.11379227450412862654):0.09770721432062182132):0.04639804548166372861,(chafa.Chafa7579S04286:0.22944596150009802238,mimpu.Mimpu661S11811:0.37775655987583312001):0.06861994353574812910):0.05859703562052597653):0.19239060068252214486):0.13710356034769066724,vitvi.GSVIVT01010767001:0.72407216172384258890):0.13127263509062625513,prupe.8G05210:0.13127263509062625513);
