# Supplementary material for: Cercis: A Non-polyploid Genomic Relic Within the Generally Polyploid Legume Family
Source: Front Plant Sci. 2019 Apr 11;10:345. doi: 10.3389/fpls.2019.00345 (PMC6499179; doi:10.3389/fpls.2019.00345)
Supplement: DATA SHEET S4 — SD04_71_trees_reduced_trees Phylogenetic trees as in SD03 but with same-species terminal branches reduced to a single sequence representative, for terminals with branch lengths < 0.2. [file Data_Sheet_4.zip › SD04_71_trees_reduced_trees/L_7SHSQF]

((((cucsa.Cucsa.10308:0.18088427992134789579,(((((nissc.Nissc1681S16089:0.11001362870711324515,aradu.Aradu.FZZ3Q:0.15620308600652979547):0.13110837422954474407,(chafa.Chafa10482S13689:0.13156372100764654465,((((araip.Araip.XA61K:0.00000105489815970826,aradu.Aradu.WJ45Z:0.01626369415722751788):0.26095028133964631722,araip.Araip.PGQ7W:0.07489715792792094040):0.01012348888690581782,cicar.Ca_02211:0.28778424236390182100):0.03985280792720132664,((cerca.Cerca64S28074:0.02002912073891258832,bauto.2054:0.06057066836691353540):0.02674108821990128088,chafa.Chafa302S20566:0.13125293006179628019):0.03021855681132768617):0.03093734297556321663):0.04637735624778970694):0.00000105489815970826,(nissc.Nissc1247S13625:0.21919060899983039414,(medtr.Medtr5g01583:0.28554622693322961879,tripr.Tp57577_TGAC_v2_gene20967:0.22299500288187457109):0.10378931137762410775):0.05059613206383026945):0.02788828811518526823,((lotja.Lj0g3v018622:1.13024628225973011730,((((phavu.Phvul.003G23590:0.00173058356306617393,vigun.Vigun03g28580:0.04177673938086898936):0.04656890015563002611,cicar.Ca_02213:1.16505017707874247712):0.07037448687762630495,glyma.Glyma.05G10460:0.00000105489815970826):0.07363085903967055146,((cicar.Ca_09345:0.12333453376055934780,(medtr.Medtr4g09567:0.13620681633673961675,tripr.Tp57577_TGAC_v2_gene24268:0.13047744119763390880):0.01764312713505683528):0.09001875836988346147,(lupan.Lup02222:0.03072578318200514316,lotja.Lj4g3v076842:0.05663120651634858532):0.08929248447410902123):0.01635002516186200364):0.00000105489815970826):0.03972934640002218770,lupan.Lup01107:0.04714660944979082863):0.02006564444512233536):0.05233373901971869607,(arath.AT2G2307:0.35411360492911247988,solly.Solyc02g064700.:0.26783679507899182948):0.09039920625393063625):0.01947084743954338032):0.01988269053708328904,vitvi.GSVIVT01000132001:0.16632787676180654790):0.02448794736364579006,mimpu.Mimpu145162S16848:0.21775549320513301610):0.09613616273617141272,prupe.6G22270:0.09613616273617141272);
