# Supplementary material for: Cercis: A Non-polyploid Genomic Relic Within the Generally Polyploid Legume Family
Source: Front Plant Sci. 2019 Apr 11;10:345. doi: 10.3389/fpls.2019.00345 (PMC6499179; doi:10.3389/fpls.2019.00345)
Supplement: DATA SHEET S4 — SD04_71_trees_reduced_trees Phylogenetic trees as in SD03 but with same-species terminal branches reduced to a single sequence representative, for terminals with branch lengths < 0.2. [file Data_Sheet_4.zip › SD04_71_trees_reduced_trees/L_GKBNJ6]

(((bauto.21668:0.05918564861348211970,(cerca.Cerca474S25160:0.02372648351545298892,bauto.19273:0.06541188066223019293):0.00297848548602721013):0.03907567823721938560,(((glyma.Glyma.15G23060:0.00505565974706655326,(phavu.Phvul.011G20140:0.01512279090626617722,vigun.Vigun11g01440:0.02033267298072676324):0.02605849333775550267):0.02459126070265416422,(lotja.Lj3g3v190650:0.05175375582635671073,(cicar.Ca_17969:0.04517828904794411737,(tripr.Tp57577_TGAC_v2_gene8523:0.02164820907972729233,medtr.Medtr8g04019:0.02681445624633945271):0.00774716438561944085):0.03703849501044909065):0.01387111265630769016):0.01554271379742426865,(lupan.Lup03232:0.04062183143960073489,(nissc.Nissc524612S27291:0.03480129147568645359,(aradu.Aradu.GMP85:0.00577112578201654115,araip.Araip.G4X5Q:0.00689255992361678411):0.04927366332970205265):0.02083196337473625093):0.00382871866952886860):0.03499733154032816373):0.04383026290716504625,((cucsa.Cucsa.30781:0.18761869611886775044,(prupe.2G04210:0.09598097246009884564,(arath.AT4G1167:0.71599901110944252913,vitvi.GSVIVT01019827001:0.43045213382761277066):1.21433435888763208155):0.02244546395500615979):0.01628748685712934005,solly.Solyc01g096540.:0.25034955169139644360):0.04383026290716504625);
