# Supplementary material for: Cercis: A Non-polyploid Genomic Relic Within the Generally Polyploid Legume Family
Source: Front Plant Sci. 2019 Apr 11;10:345. doi: 10.3389/fpls.2019.00345 (PMC6499179; doi:10.3389/fpls.2019.00345)
Supplement: DATA SHEET S4 — SD04_71_trees_reduced_trees Phylogenetic trees as in SD03 but with same-species terminal branches reduced to a single sequence representative, for terminals with branch lengths < 0.2. [file Data_Sheet_4.zip › SD04_71_trees_reduced_trees/L_V8Y97M]

(((chafa.Chafa377S21893:1.35883194852798649954,solly.Solyc03g114870.:1.74228699980530676861):0.47345982434409727979,((((mimpu.Mimpu3862S10188:0.08430858261066950798,chafa.Chafa1739S17070:0.07752173929423358811):0.04810780876519454158,(((lotja.Lj0g3v008397:0.11151460866227720647,(nissc.Nissc524370S35208:0.07759735008152536528,lupan.Lup01529:0.11275961654310839855):0.01470327551070925096):0.03733202850976519854,((glyma.Glyma.15G20980:0.01569549766904232077,phavu.Phvul.011G16900:0.04758321062797815637):0.01787228654599628055,tripr.Tp57577_TGAC_v2_gene18201:0.09368348344627684676):0.03672912316647368447):0.01205266735503439553,(bauto.21037:0.06582188405983012414,(bauto.95107:0.04015256026595615674,cerca.Cerca197S17160:0.01996219446062716743):0.01003350472290000066):0.10155627644444911728):0.00421874635651797638):0.08493486976134310973,cucsa.Cucsa.05791:0.25853084524698949354):0.04394156444593113470,vitvi.GSVIVT01014094001:0.20577809008282466063):0.48432534428153833916):0.83610141288691286476,prupe.1G11030:0.83610141288691286476);
