# Supplementary material for: Cercis: A Non-polyploid Genomic Relic Within the Generally Polyploid Legume Family
Source: Front Plant Sci. 2019 Apr 11;10:345. doi: 10.3389/fpls.2019.00345 (PMC6499179; doi:10.3389/fpls.2019.00345)
Supplement: DATA SHEET S4 — SD04_71_trees_reduced_trees Phylogenetic trees as in SD03 but with same-species terminal branches reduced to a single sequence representative, for terminals with branch lengths < 0.2. [file Data_Sheet_4.zip › SD04_71_trees_reduced_trees/L_J8WWZD]

(((cerca.Cerca10S12462:0.02023041940442654382,bauto.6610:0.03060373060242394666):0.02557875110284393849,(chafa.Chafa2714S20003:0.07410214851508842293,(((((phavu.Phvul.011G08260:0.02363090465950875435,vigun.Vigun11g13910:0.02503661113877647323):0.01991872277605686442,glyma.Glyma.12G07810:0.01371150453689760212):0.02262323082116671907,(nissc.Nissc14013S14589:0.04261576327678979342,(araip.Araip.J0WZR:0.00386307624575724573,aradu.Aradu.C73IQ:0.00000093905322139818):0.02403548901855986214):0.01770663197989583854):0.00869127840612081426,lotja.Lj3g3v308126:0.05862662843178356731):0.00885985570309140609,(lupan.Lup01712:0.02172498652072133579,(cicar.Ca_17478:0.02732216460209072051,(medtr.Medtr4g05797:0.02700454666795345723,tripr.Tp57577_TGAC_v2_gene6168:0.01401326419674567628):0.02335975368640304597):0.02586747917047851897):0.01830794864325329882):0.01641792962882503842):0.00764059377673655549):0.00831958725632897522,((vitvi.GSVIVT01031526001:0.06127651447645923038,solly.Solyc06g075010.:0.26003856396920432825):0.03360876109111383958,(prupe.6G10680:0.06547559494036248040,(cucsa.Cucsa.38592:0.07093102631359789190,arath.AT2G2800:0.14656938276262734822):0.01817929229906186869):0.00443410902552122781):0.00831958725632897522);
