# Supplementary material for: Cercis: A Non-polyploid Genomic Relic Within the Generally Polyploid Legume Family
Source: Front Plant Sci. 2019 Apr 11;10:345. doi: 10.3389/fpls.2019.00345 (PMC6499179; doi:10.3389/fpls.2019.00345)
Supplement: DATA SHEET S4 — SD04_71_trees_reduced_trees Phylogenetic trees as in SD03 but with same-species terminal branches reduced to a single sequence representative, for terminals with branch lengths < 0.2. [file Data_Sheet_4.zip › SD04_71_trees_reduced_trees/L_Y1LSWM]

((medtr.Medtr4g01464:0.397419,tripr.Tp57577_TGAC_v2_gene5226:0.052694):0.717068, ((aradu.Aradu.MHI7E:0.040607,araip.Araip.C5X6A:0.000001):0.910078,cerca.Cerca308S21054:0.817724):0.000000);
