# Supplementary material for: Cercis: A Non-polyploid Genomic Relic Within the Generally Polyploid Legume Family
Source: Front Plant Sci. 2019 Apr 11;10:345. doi: 10.3389/fpls.2019.00345 (PMC6499179; doi:10.3389/fpls.2019.00345)
Supplement: DATA SHEET S4 — SD04_71_trees_reduced_trees Phylogenetic trees as in SD03 but with same-species terminal branches reduced to a single sequence representative, for terminals with branch lengths < 0.2. [file Data_Sheet_4.zip › SD04_71_trees_reduced_trees/L_RFPZJ6]

((cerca.Cerca147S14665:0.04843838813863211856,((mimpu.Mimpu144953S06819:0.03724002334455740054,chafa.Chafa206S18200:0.02546452564393134749):0.01156442217308208814,(((chafa.Chafa2618S19688:0.23388452677482207687,cerca.Cerca9S05173:0.14456330241317169594):0.10411561780183242742,(bauto.16865:0.02945333177825424503,(vitvi.GSVIVT01024010001:0.00000122123005994819,bauto.17775:0.00000122123005994819):0.02352725258129457347):0.01053551990623987321):0.01306205802086161070,((((((phavu.Phvul.009G11890:0.03159515841107266715,vigun.Vigun09g27610:0.02711065842889003735):0.01294285089965046230,glyma.Glyma.06G00320:0.01652855360875520041):0.01595478469447259365,((tripr.Tp57577_TGAC_v2_gene38540:0.01034893452708003127,(medtr.Medtr3g11801:0.01335093522195966893,cicar.Ca_04707:0.01895110812058222599):0.00452240710692425503):0.02573518413280256531,lotja.Lj1g3v333052:0.03417655845880746002):0.01514838239363734511):0.00753521883100268745,chafa.Chafa760S26724:0.14966742367405180825):0.01791798956039209606,(cucsa.Cucsa.37046:0.10689431190207437927,solly.Solyc01g111660.:0.11409736573340044374):0.01851862852982586946):0.00376361686073781697,arath.AT2G1685:0.07607668246308733895):0.00075803215104456158):0.00598556385303375058):0.01547311755438181106):0.04442165184790073523,prupe.8G16640:0.04442165184790073523);
