# Supplementary material for: Cercis: A Non-polyploid Genomic Relic Within the Generally Polyploid Legume Family
Source: Front Plant Sci. 2019 Apr 11;10:345. doi: 10.3389/fpls.2019.00345 (PMC6499179; doi:10.3389/fpls.2019.00345)
Supplement: DATA SHEET S4 — SD04_71_trees_reduced_trees Phylogenetic trees as in SD03 but with same-species terminal branches reduced to a single sequence representative, for terminals with branch lengths < 0.2. [file Data_Sheet_4.zip › SD04_71_trees_reduced_trees/L_K0YCSD]

(((((glyma.Glyma.20G07040:0.01269513873270767222,(vigun.Vigun07g05540:0.02760063388226574252,phavu.Phvul.007G23360:0.07019654489520507634):0.04166195333517145466):0.05655014407574517760,(((aradu.Aradu.F2874:0.02176102759087428923,araip.Araip.17ZD0:0.01028331576231516706):0.12516553284098849708,(aradu.Aradu.GJ0WT:0.00435549665477574094,araip.Araip.1QC5L:0.00212596470890138046):0.01118791728287057280):0.07955046534991194740,nissc.Nissc1944S06589:0.07589463163999110584):0.03421459791695168756):0.00841972772496231772,(cicar.Ca_20353:0.02823608698644842693,(medtr.Medtr1g04050:0.01470606546003992363,tripr.Tp57577_TGAC_v2_gene19127:0.00571894532751531133):0.00711076116175990165):0.06362276521657046768):0.01972510936903223641,cerca.Cerca328S21637:0.05662197116652027684):0.02067121883642478869,((solly.Solyc02g087500.:0.22491437596570645896,cucsa.Cucsa.33920:0.13253387987952416904):0.04855485226425589051,(prupe.1G26430:0.11411099480817782359,vitvi.GSVIVT01020114001:0.10174592913232917424):0.02038361352469249960):0.02067121883642478869);
