# Supplementary material for: Cercis: A Non-polyploid Genomic Relic Within the Generally Polyploid Legume Family
Source: Front Plant Sci. 2019 Apr 11;10:345. doi: 10.3389/fpls.2019.00345 (PMC6499179; doi:10.3389/fpls.2019.00345)
Supplement: DATA SHEET S4 — SD04_71_trees_reduced_trees Phylogenetic trees as in SD03 but with same-species terminal branches reduced to a single sequence representative, for terminals with branch lengths < 0.2. [file Data_Sheet_4.zip › SD04_71_trees_reduced_trees/L_7BV30Y]

(((chafa.Chafa5633S24358:0.27365130207322702072,(((((((phavu.Phvul.003G21180:0.03257234497970509096,vigun.Vigun03g31220:0.05553603981389584887):0.02268854564506369784,glyma.Glyma.05G04900:0.03725799201760945228):0.14935849630273462241,(lotja.Lj4g3v135683:0.51234342807496047190,(cicar.Ca_08741:0.09868494681453206241,(medtr.Medtr4g10284:0.13793662475488394081,tripr.Tp57577_TGAC_v2_gene19219:0.08241616845057837815):0.03731626480531246431):0.12924797193782458504):0.04750847415805273949):0.04136218898897372348,(lupan.Lup00563:0.25060280176662719231,((araip.Araip.GZC6J:0.03983824793997092772,aradu.Aradu.7WI6W:0.06211496980760025655):0.39682569262667410914,nissc.Nissc17468S16407:0.19875706187987027262):0.08723742317188531992):0.04462599873984701704):0.03512739717438378984,lotja.Lj2g3v201736:0.42163239435168831104):0.02299331419554980632,(lupan.Lup02209:0.47520067696639256560,((aradu.Aradu.C97AK:0.00000100000050002909,araip.Araip.M8Y4Z:0.01048262360908826241):0.45487882009934255123,(glyma.Glyma.01G21720:0.13156687903316088839,((bauto.0:0.42808750318285498926,bauto.1:0.35519256819830624661):1.78143307842307829780,(phavu.Phvul.002G15490:0.13805194544563501036,vigun.Vigun02g17370:0.24525605970695854574):0.15616832093691485062):0.03418990644165059017):0.13561221186968827612):0.01283529217388992665):0.04805958599643144619):0.03236739881189475837,(chafa.Chafa2845S20178:0.39657178046062147025,mimpu.Mimpu22808S20157:0.45950899290376623352):0.08738206572314308196):0.00803443978824488862):0.03010854267941453360,cerca.Cerca3S23632:0.15272398359334171669):0.04900330229988095199,((arath.AT4G2306:0.73974360004375028232,(solly.Solyc08g007920.:1.29655973246638156482,vitvi.GSVIVT01019823001:0.13463408763410208979):0.05473983372618475979):0.08114879931835272675,(prupe.5G09260:0.18327331926297599218,cucsa.Cucsa.30282:0.86400657527421254045):0.03070199338672941966):0.04900330229988095199);
