# Supplementary material for: Cercis: A Non-polyploid Genomic Relic Within the Generally Polyploid Legume Family
Source: Front Plant Sci. 2019 Apr 11;10:345. doi: 10.3389/fpls.2019.00345 (PMC6499179; doi:10.3389/fpls.2019.00345)
Supplement: DATA SHEET S4 — SD04_71_trees_reduced_trees Phylogenetic trees as in SD03 but with same-species terminal branches reduced to a single sequence representative, for terminals with branch lengths < 0.2. [file Data_Sheet_4.zip › SD04_71_trees_reduced_trees/L_7ZFZG4]

((((((nissc.Nissc51735S02873:0.15834404563751855455,lupan.Lup03295:0.29575422250798666379):0.02888780464922866345,(lotja.Lj0g3v007748:0.12552902694025502850,((glyma.Glyma.04G07800:0.03858917214790771183,(phavu.Phvul.009G10380:0.03401139538455501959,vigun.Vigun09g19860:0.03179232945364826590):0.02533459030250834534):0.03809562920522744506,((tripr.Tp57577_TGAC_v2_gene12376:0.09038976024507021367,medtr.Medtr3g10916:0.05166566517044497014):0.02982067331011785741,cicar.Ca_01854:0.06364617789165767647):0.03891508339945820572):0.01528067799424347693):0.03341096705779069559):0.06832103536052289150,((cerca.Cerca6S10510:0.02470202530269362262,bauto.87265:0.07290667738909796525):0.02777640792137809830,(((nissc.Nissc19192S01079:0.17536333385009986174,((glyma.Glyma.14G13870:0.03779076655966355502,(glyma.Glyma.17G18920:0.06037475976308620540,(phavu.Phvul.001G07750:0.07033808833489918477,vigun.Vigun08g08320:0.04444061971061670502):0.02808753826523489178):0.01169207733410410240):0.03979522416737513169,(cicar.Ca_11009:0.04356514366437665847,(tripr.Tp57577_TGAC_v2_gene11978:0.04580310595312304944,(medtr.Medtr4g02181:0.24154584445814589189,medtr.Medtr1g00915:0.00000100000050002909):0.05976487123244415139):0.02240182573549346148):0.06632317855823893771):0.05302793270397229003):0.03900325956988254933,(lupan.Lup01571:0.02132504340214034719,(chafa.Chafa14144S00744:0.15376981816199819519,mimpu.Mimpu184S01906:0.09938794827328142900):0.03439873569761452143):0.03529689779013655410):0.00000100000050002909,chafa.Chafa6777S03947:0.08827930914927398232):0.01314961523179056235):0.02932496946071547900):0.04721652239746871454,cucsa.Cucsa.31124:0.52396008114472580885):0.07205696006533862663,(arath.AT2G2440:0.31749977883792218636,(mimpu.Mimpu1199S05741:0.63714395784679567214,cerca.Cerca5S04076:0.22494471758218492763):0.21116292241902062665):0.11456545184126104564):0.08257308444578234652,prupe.1G45570:0.08257308444578234652);
