# Supplementary material for: Cercis: A Non-polyploid Genomic Relic Within the Generally Polyploid Legume Family
Source: Front Plant Sci. 2019 Apr 11;10:345. doi: 10.3389/fpls.2019.00345 (PMC6499179; doi:10.3389/fpls.2019.00345)
Supplement: DATA SHEET S4 — SD04_71_trees_reduced_trees Phylogenetic trees as in SD03 but with same-species terminal branches reduced to a single sequence representative, for terminals with branch lengths < 0.2. [file Data_Sheet_4.zip › SD04_71_trees_reduced_trees/L_NG7QG5]

(((bauto.92155:0.07318066244361806638,cerca.Cerca8S30691:0.01874744625347842322):0.06618903605659774703,(((((lupan.Lup02275:0.14152309078176433799,(nissc.Nissc8431S11404:0.03424870874899550721,(araip.Araip.5V5V3:0.00921890491088205727,aradu.Aradu.VPI5X:0.00000104733278176111):0.08709912694312353654):0.03268240384024137524):0.01785294995743460372,glyma.Glyma.11G05430:0.03429377168374648371):0.00515385067553647460,(vigun.Vigun02g14510:0.06922672178471026005,phavu.Phvul.008G14630:0.03229833003883486597):0.03941663572648799324):0.01098034559071981407,(lotja.Lj2g3v189092:0.05180868262799166041,(cicar.Ca_02164:0.05649616589739881595,(medtr.Medtr5g01693:0.02286633019608796252,tripr.Tp57577_TGAC_v2_gene26907:0.01866607446389086794):0.01048881563807855903):0.03980546574491933276):0.02190038940686737587):0.03758304871769305167,(mimpu.Mimpu144945S16550:0.08560938839090467822,chafa.Chafa3989S09630:0.09885233636520902867):0.04452763085349742411):0.02317701936628151216):0.06917882032346252263,(((vitvi.GSVIVT01022099001:0.10966858888994415744,prupe.7G13110:0.08954964494002401465):0.00432128394934409854,(solly.Solyc02g093220.:0.18718544811338319600,cucsa.Cucsa.36721:0.28780050165659692984):0.03206733274546788581):0.02216364473653827105,arath.AT5G6714:0.19178635826183521029):0.06917882032346252263);
