# Supplementary material for: Cercis: A Non-polyploid Genomic Relic Within the Generally Polyploid Legume Family
Source: Front Plant Sci. 2019 Apr 11;10:345. doi: 10.3389/fpls.2019.00345 (PMC6499179; doi:10.3389/fpls.2019.00345)
Supplement: DATA SHEET S4 — SD04_71_trees_reduced_trees Phylogenetic trees as in SD03 but with same-species terminal branches reduced to a single sequence representative, for terminals with branch lengths < 0.2. [file Data_Sheet_4.zip › SD04_71_trees_reduced_trees/L_FSBFPB]

(((mimpu.Mimpu15199S30176:0.25777787715604222329,((mimpu.Mimpu3632S03169:0.22714874535355791818,chafa.Chafa13483S31276:0.07111542248315035064):0.01472615530756016776,(cerca.Cerca45S33193:0.00000104733278176111,bauto.20865:0.03623503584793213994):0.08165125514949551910):0.01117790135732116275):0.01438428975661500304,(((lupan.Lup01832:0.07275550909334220495,lotja.Lj5g3v219390:0.15712636376348743106):0.03597033067476941570,((medtr.Medtr1g11076:0.11491180641644660465,((phavu.Phvul.007G02750:0.04109085839266806567,vigun.Vigun07g27010:0.01630404204678928548):0.04199819634097362586,glyma.Glyma.10G27400:0.02448995610873118747):0.07729792736837405587):0.01720140495869438083,(cicar.Ca_05490:0.09431993218715679916,tripr.Tp57577_TGAC_v2_gene18798:0.08855186898314963695):0.02260176771110177993):0.01131658040913596959):0.01720215626899757044,(aradu.Aradu.6ZE3A:0.08628296971420278128,nissc.Nissc3271S21631:0.05250219359552080883):0.02479128616422588208):0.11532129365698685908):0.04704942305744080899,(prupe.1G31160:0.41271409407995379715,(solly.Solyc04g007220.:0.27125840506788229112,vitvi.GSVIVT01011892001:0.15901411471471443848):0.13496520607279735571):0.04704942305744080899);
