# Supplementary material for: Cercis: A Non-polyploid Genomic Relic Within the Generally Polyploid Legume Family
Source: Front Plant Sci. 2019 Apr 11;10:345. doi: 10.3389/fpls.2019.00345 (PMC6499179; doi:10.3389/fpls.2019.00345)
Supplement: DATA SHEET S4 — SD04_71_trees_reduced_trees Phylogenetic trees as in SD03 but with same-species terminal branches reduced to a single sequence representative, for terminals with branch lengths < 0.2. [file Data_Sheet_4.zip › SD04_71_trees_reduced_trees/L_BCY81H]

((cerca.Cerca270S19861:0.08522956011154432521,((((cerca.Cerca14S00842:0.00853328434735149167,bauto.89634:0.00000100000050002909):0.05277753614238076679,mimpu.Mimpu7265S27139:0.01013916494781105793):0.00000100000050002909,((((((lupan.Lup00661:0.00834953154737706760,medtr.Medtr8g10368:0.04813589071776502859):0.01913899024155549244,nissc.Nissc4514S23793:0.00000100000050002909):0.00828626513262857925,nissc.Nissc3856S22664:0.00848233906296739365):0.00838472686826157235,(aradu.Aradu.64GLS:0.00000100000050002909,araip.Araip.K2MU6:0.00000100000050002909):0.03564170448334011421):0.00800603434139807862,(glyma.Glyma.09G27490:0.02604544565684092927,((phavu.Phvul.006G07730:0.00844833835462537736,vigun.Vigun06g08600:0.00864581309030647803):0.00845022336694623011,glyma.Glyma.11G16010:0.01699791985879989253):0.00000100000050002909):0.02612750083402845536):0.00837291485705049347,((cicar.Ca_15655:0.02633590981695529964,(medtr.Medtr5g07533:0.01648907633079797069,tripr.Tp57577_TGAC_v2_gene18674:0.00000100000050002909):0.00710610076366442311):0.05251274786352286283,lotja.Lj3g3v323791:0.00878144073463492381):0.00831657987049986419):0.00000100000050002909):0.00647171930133258640,chafa.Chafa16608S01099:0.01036158257131403540):0.00000100000050002909):0.00865543922767684180,(prupe.6G30910:0.05512574405736069688,(((arath.AT5G0228:0.09258689478226837799,vitvi.GSVIVT01031287001:0.05729218623624418583):0.00000100000050002909,cucsa.Cucsa.09046:0.03600179547710061906):0.00908232183996302359,solly.Solyc01g100840.:0.07975868567480713656):0.00000100000050002909):0.00865543922767684180);
