# Supplementary material for: Cercis: A Non-polyploid Genomic Relic Within the Generally Polyploid Legume Family
Source: Front Plant Sci. 2019 Apr 11;10:345. doi: 10.3389/fpls.2019.00345 (PMC6499179; doi:10.3389/fpls.2019.00345)
Supplement: DATA SHEET S4 — SD04_71_trees_reduced_trees Phylogenetic trees as in SD03 but with same-species terminal branches reduced to a single sequence representative, for terminals with branch lengths < 0.2. [file Data_Sheet_4.zip › SD04_71_trees_reduced_trees/L_4JM832]

(((((tripr.Tp57577_TGAC_v2_gene17935:0.10544271291613717401,(medtr.Medtr3g46102:0.06674501217160189181,cicar.Ca_14841:0.06787268741751727175):0.01169836220961164436):0.01774930270915500707,(((glyma.Glyma.18G07440:0.02627591621580273665,(glyma.Glyma.08G33260:0.03342858403202187551,((nissc.Nissc524352S03080:0.15141167355639117975,((aradu.Aradu.JRI85:0.00000100000050002909,araip.Araip.EA1XF:0.01302655441131217624):0.18826426896638440156,cerca.Cerca116S12835:0.28576769020093234497):0.04415214128927439502):0.06450397207696365043,(vigun.Vigun06g06610:0.06853933503892621626,phavu.Phvul.008G08590:0.02430101671195930568):0.03222945321861658136):0.04484976512688140099):0.00939660212958777323):0.05215033311384531522,lupan.Lup00481:0.17506435281812440796):0.03828191435985787289,lotja.Lj0g3v011328:0.13787393737249917236):0.01942860471704828049):0.26468032744338959583,(cucsa.Cucsa.04172:0.28636375063433855415,(solly.Solyc04g051850.:0.50835771416660824329,(arath.AT1G3047:0.89862061245865898496,(lupan.Lup01660:0.24388297319590307444,((tripr.Tp57577_TGAC_v2_gene2686:0.11638870673195919614,(medtr.Medtr2g09765:0.15801185332009745621,cicar.Ca_18124:0.12687455052767107611):0.04339228578820648191):0.04489835421797195442,(((araip.Araip.JGT12:0.00348867455356204493,aradu.Aradu.4921N:0.01624142331939230216):0.27149228546967058007,lotja.Lj5g3v071117:0.40043574654566782556):0.01672979042469056182,(glyma.Glyma.10G10940:0.15072902924665673718,(vigun.Vigun07g04890:0.03501993528799820371,phavu.Phvul.007G23930:0.07037448378097199697):0.07694888115095918635):0.12197497936813737895):0.02547899672490312045):0.11982300203670701033):0.79097975293979638778):0.25384135991483658401):0.16392084504350737384):0.13109997797286560006):0.12556052283061791552,vitvi.GSVIVT01014742001:1.21280108738489689202):0.21343646477991426447,prupe.6G02830:0.21343646477991426447);
