# Supplementary material for: Cercis: A Non-polyploid Genomic Relic Within the Generally Polyploid Legume Family
Source: Front Plant Sci. 2019 Apr 11;10:345. doi: 10.3389/fpls.2019.00345 (PMC6499179; doi:10.3389/fpls.2019.00345)
Supplement: DATA SHEET S4 — SD04_71_trees_reduced_trees Phylogenetic trees as in SD03 but with same-species terminal branches reduced to a single sequence representative, for terminals with branch lengths < 0.2. [file Data_Sheet_4.zip › SD04_71_trees_reduced_trees/L_8DJDNV]

((((chafa.Chafa8498S27545:0.06983496336508250579,mimpu.Mimpu11668S14103:0.21558105729632859315):0.05755249345001188510,(bauto.24784:0.05200660671807504076,(bauto.15538:0.03528097280080876030,(bauto.20100:0.05095736621620101242,cerca.Cerca9S31655:0.01831997481237165881):0.02791380109386325595):0.03922963734644051986):0.03715564371277814415):0.03490697209674448881,(((glyma.Glyma.09G20910:0.04677850215954163643,(vigun.Vigun02g09580:0.02522589397489284277,(phavu.Phvul.002G13520:0.00985913816711277841,(phavu.Phvul.009G17240:0.41040042595556958105,phavu.Phvul.009G17250:0.00000104733278176111):0.03101784196064739235):0.02490995759950997632):0.02816856884792985974):0.03868113174156582318,((tripr.Tp57577_TGAC_v2_gene19450:0.07972908007541762432,(medtr.Medtr5g02803:0.12536581009677333354,cicar.Ca_11452:0.06361266281969840675):0.01149186812886993439):0.04411996250382210771,lupan.Lup02549:0.11087228779765873066):0.03319151906559324877):0.01674780254317814049,((lotja.Lj2g3v151068:0.13181542430461073989,(lotja.Lj2g3v151067:0.15920212967359301248,nissc.Nissc2505S19013:0.00000104733278176111):0.02461505961903821815):0.01273243232448030386,((araip.Araip.R3FCH:0.19807985366143698869,aradu.Aradu.C8RZ7:0.00000104733278176111):0.04679864954862592713,(aradu.Aradu.H4JUT:0.06861986688655506705,(araip.Araip.L24NA:0.00334987047315881857,aradu.Aradu.8U9GC:0.04189258927525145448):0.00000104733278176111):0.01378750269121679570):0.07853144007836825036):0.03301686803425735173):0.02964267721561373095):0.04833084511215083451,((cucsa.Cucsa.31279:0.20360231898881944734,(vitvi.GSVIVT01011111001:0.21004863006113855262,solly.Solyc06g066320.:0.35711257729154771701):0.12518529856333446282):0.02136828235744266113,(arath.AT1G3213:0.53380128300352269743,prupe.5G02670:0.12820053755924051830):0.05731029626474870575):0.04833084511215083451);
