# Supplementary material for: Cercis: A Non-polyploid Genomic Relic Within the Generally Polyploid Legume Family
Source: Front Plant Sci. 2019 Apr 11;10:345. doi: 10.3389/fpls.2019.00345 (PMC6499179; doi:10.3389/fpls.2019.00345)
Supplement: DATA SHEET S4 — SD04_71_trees_reduced_trees Phylogenetic trees as in SD03 but with same-species terminal branches reduced to a single sequence representative, for terminals with branch lengths < 0.2. [file Data_Sheet_4.zip › SD04_71_trees_reduced_trees/L_28D196]

(((((bauto.745:0.16663478930422201407,((bauto.15632:0.39442697964313461201,bauto.81303:0.16386685703322201313):0.09353870025592293802,bauto.12671:0.36271314695768491765):0.05087162684839959675):0.06058039628360639001,bauto.81905:0.17039287215933138220):0.29753438572531071271,mimpu.Mimpu145148S29990:0.70990022968263011283):0.20504715162663958439,((bauto.8433:0.08482769656055978713,(bauto.4707:0.23910721710849081045,((bauto.14712:0.21445981878038047896,cerca.Cerca265S02083:0.08924875224345088509):0.03942505936616506890,cerca.Cerca265S02084:0.06852434540958184106):0.02079270605334561720):0.02618198349825246601):0.10876625778348752993,((mimpu.Mimpu30456S21895:0.35143457624069068812,(chafa.Chafa1523S16048:0.17726912959966656391,((mimpu.Mimpu4851S03721:0.26435303936549620074,(mimpu.Mimpu918S12785:0.25468974173561126362,(mimpu.Mimpu30456S02861:0.86420124408876175526,mimpu.Mimpu2122S02155:0.60636354002553427556):0.22470433082218396748):0.01105479892417051552):0.04322404117732778911,(mimpu.Mimpu4851S24719:0.22101777075957124152,mimpu.Mimpu4851S24717:0.14673062469835065902):0.07670105795106960112):0.05050752018556348144):0.05242062575497673932):0.07255320216585500748,(lupan.Lup02986:0.13267241380745520285,(((araip.Araip.C4A9H:0.02440411964570582751,aradu.Aradu.P8Y29:0.01265989267758242491):0.32379890481570428040,(nissc.Nissc3086S21116:0.14058156782629144255,nissc.Nissc4503S02645:0.33016977518089346555):0.03981905640918362993):0.06033274273825191270,((glyma.Glyma.02G30980:0.22922054163138036453,(vigun.Vigun08g22200:0.09943509946377898645,phavu.Phvul.008G29030:0.13288619522003247697):0.12721388588074336590):0.08569001050058398794,(((cicar.Ca_09824:0.15568452173949703932,(medtr.Medtr5g09893:0.11650685928951153014,tripr.Tp57577_TGAC_v2_gene33448:0.15583747517043966546):0.05127030432540789773):0.10203419279439172873,((tripr.Tp57577_TGAC_v2_gene8776:0.05930494599589234556,medtr.Medtr5g09066:0.11472395366418704221):0.03167158919347314722,(((medtr.Medtr5g09070:0.03010814492747920096,((tripr.Tp57577_TGAC_v2_gene8780:0.12167694365277199886,(medtr.Medtr5g09062:0.13025016489054233593,tripr.Tp57577_TGAC_v2_gene8792:0.05174755876697630097):0.01772586441924257211):0.02198928085429913484,cicar.Ca_10147:0.09421141792609090404):0.00930863800125975201):0.01411344997892330713,medtr.Medtr5g09058:0.05564915446803914145):0.02193817883066909516,((tripr.Tp57577_TGAC_v2_gene8793:0.19696785418298282111,medtr.Medtr5g09061:0.11248501098644361762):0.03224757257931357146,(tripr.Tp57577_TGAC_v2_gene8788:0.14402735518819520522,(medtr.Medtr5g09065:0.02877800468880567161,tripr.Tp57577_TGAC_v2_gene8775:0.02667080323852961260):0.02659639305960189923):0.00770426466905482082):0.00804196824268185381):0.01737580727009153253):0.06429918701366797718):0.11188484646655807997,lotja.Lj0g3v034694:0.20825682146677310103):0.04542533426950761538):0.07370539286981622751):0.03688158229852806641):0.06437475749461218921):0.07230706099517153485):0.08715227972721215077):0.03450378780342437668,((vitvi.GSVIVT01015859001:0.51010061913071225170,cucsa.Cucsa.05834:0.49652869699063112430):0.16297753882565138572,((arath.AT3G2175:0.64178243585779604086,solly.Solyc07g043100.:0.77888357112064832144):0.12481040113398049474,prupe.3G18460:0.25900100865451186616):0.06086284112808951902):0.03450378780342437668);
