# Supplementary material for: Cercis: A Non-polyploid Genomic Relic Within the Generally Polyploid Legume Family
Source: Front Plant Sci. 2019 Apr 11;10:345. doi: 10.3389/fpls.2019.00345 (PMC6499179; doi:10.3389/fpls.2019.00345)
Supplement: DATA SHEET S4 — SD04_71_trees_reduced_trees Phylogenetic trees as in SD03 but with same-species terminal branches reduced to a single sequence representative, for terminals with branch lengths < 0.2. [file Data_Sheet_4.zip › SD04_71_trees_reduced_trees/L_LMRS2S]

(((((((aradu.Aradu.I4VB1:0.01241674470602119155,araip.Araip.0P57Y:0.00311872118161761903):0.16148862457136173298,nissc.Nissc2574S19241:0.08589611835163371567):0.04904289787843130188,lupan.Lup00726:0.14168079136511843585):0.00798423414981693468,(((phavu.Phvul.002G19820:0.03692160586307905584,vigun.Vigun03g14410:0.05642936367433092071):0.06714900157006307990,glyma.Glyma.05G12660:0.03169685933403820766):0.08906800083066584994,(lotja.Lj4g3v028612:0.15290922515696989126,(cicar.Ca_05178:0.07133035701614819091,(medtr.Medtr4g09454:0.07046432054633207376,tripr.Tp57577_TGAC_v2_gene30378:0.06804139757370095132):0.02434569341663589404):0.07684108001531067544):0.01661300881421423278):0.05289094918671770340):0.10516735868431013878,(chafa.Chafa15067S00878:0.20337190576477481851,mimpu.Mimpu144648S15867:0.16042260042216005544):0.07253390322323016726):0.01613459485236367827,(bauto.95365:0.12021103883308133231,cerca.Cerca613S27650:0.03900480891313280046):0.10992417038633973958):0.08965689699957593572,(((cucsa.Cucsa.16698:0.45434489276872280783,prupe.4G09140:0.25680936796630132735):0.03758233238463655479,(solly.Solyc02g070030.:0.52660093923706341457,vitvi.GSVIVT01021670001:0.29320382920001930582):0.05202288234658730692):0.06900069530681299246,arath.AT4G2091:0.82829336096622896424):0.08965689699957593572);
