# Supplementary material for: Cercis: A Non-polyploid Genomic Relic Within the Generally Polyploid Legume Family
Source: Front Plant Sci. 2019 Apr 11;10:345. doi: 10.3389/fpls.2019.00345 (PMC6499179; doi:10.3389/fpls.2019.00345)
Supplement: DATA SHEET S4 — SD04_71_trees_reduced_trees Phylogenetic trees as in SD03 but with same-species terminal branches reduced to a single sequence representative, for terminals with branch lengths < 0.2. [file Data_Sheet_4.zip › SD04_71_trees_reduced_trees/L_B953BR]

(((((bauto.17479:0.05250734605441465669,cerca.Cerca1S01498:0.06974915738940454246):0.02719737844741427352,(chafa.Chafa1912S17652:0.20918341527465905694,(chafa.Chafa70S26055:0.35764324361225469096,mimpu.Mimpu19832S19270:0.16419778693040151807):0.08040881585485434857):0.09925570863542093614):0.00769766009542110878,((nissc.Nissc524542S27045:0.22003696509556663896,((vigun.Vigun03g43880:0.03146850252070664683,phavu.Phvul.003G08640:0.01920540136580733970):0.05590429754865027662,glyma.Glyma.17G00620:0.03244237075670736159):0.05443116172408372921):0.02168630326296003968,((lotja.Lj6g3v172163:0.18209303696306863851,((glyma.Glyma.09G01380:0.03001467641178489493,(vigun.Vigun06g15160:0.06777441439288420244,phavu.Phvul.006G13970:0.02927027838758264333):0.05748251959386997678):0.03083064875595959570,lupan.Lup01785:0.08719765164554058035):0.01758276586920539189):0.01946566072495925157,((cicar.Ca_07905:0.08852131554258893531,(medtr.Medtr2g02668:0.03267662024052965519,tripr.Tp57577_TGAC_v2_gene10596:0.02282733647239735403):0.03584607670705113047):0.03635648123388889041,(aradu.Aradu.UX62G:0.01585904858141924320,araip.Araip.AW8P7:0.03490156184508184239):0.18012352476991722039):0.03088898030808122711):0.00898492590466116840):0.02361611614094647621):0.02090177965098619778,bauto.17477:0.02602026175618532902):0.02336144136553194861,((cucsa.Cucsa.04461:0.29534769445393765919,(solly.Solyc04g015030.:0.33964463458743010538,vitvi.GSVIVT01005129001:0.03280925266508585153):0.01791322142999520611):0.03255815781832768069,prupe.4G00480:0.16651739833254552980):0.02336144136553194861);
