# Supplementary material for: Cercis: A Non-polyploid Genomic Relic Within the Generally Polyploid Legume Family
Source: Front Plant Sci. 2019 Apr 11;10:345. doi: 10.3389/fpls.2019.00345 (PMC6499179; doi:10.3389/fpls.2019.00345)
Supplement: DATA SHEET S4 — SD04_71_trees_reduced_trees Phylogenetic trees as in SD03 but with same-species terminal branches reduced to a single sequence representative, for terminals with branch lengths < 0.2. [file Data_Sheet_4.zip › SD04_71_trees_reduced_trees/L_4CLX20]

(((((cucsa.Cucsa.02752:0.27702916249171810614,(lupan.Lup00603:0.32334069371821339001,(((solly.Solyc02g093910.:0.45745807229922302861,lupan.Lup01457:0.12565151516634998075):0.03150782311844908118,(((araip.Araip.VEY8S:0.00880875481767865245,aradu.Aradu.F8MV2:0.05400139786538325076):0.18198301869538402453,nissc.Nissc593S03919:0.25796661152787431215):0.08673274915433512589,((((vigun.Vigun05g16810:0.13274428304523380739,phavu.Phvul.008G15030:0.05213992328232473078):0.02816846911909035370,glyma.Glyma.19G08510:0.03910083286833948568):0.13725264365469500016,lotja.Lj1g3v377937:0.06926124979076871135):0.04637641002572987642,(cicar.Ca_16199:0.12827785350057396840,(tripr.Tp57577_TGAC_v2_gene1137:0.18885775468558396728,medtr.Medtr0018s017:0.10233523270936306648):0.02880925249860925158):0.11361522557789113796):0.04646229915703391916):0.06590217258373536058):0.02531442633308306212,(chafa.Chafa14301S15664:0.25375711383474008898,cerca.Cerca7S04641:0.10747561366523128434):0.04178143715092894062):0.02101248143494068021):0.08593175997981038206):0.07537864792114448709,vitvi.GSVIVT01001829001:0.13547013797935891777):0.11691660438619899676,arath.AT1G5154:0.31150531024795657942):0.03377786412709746916,((chafa.Chafa3325S21095:0.03830299414254372675,mimpu.Mimpu9S29005:0.09565192421998715278):0.02638522824004369688,((lupan.Lup00585:0.11909367815498550502,((nissc.Nissc1056S12562:0.11786643193151748188,((aradu.Aradu.XPA7G:0.00000122123005994819,araip.Araip.AM8RU:0.00317797043314325348):0.15595605492510691836,((phavu.Phvul.008G25400:0.02593650600529020731,vigun.Vigun08g12780:0.08992310509422542231):0.02910343320633826739,glyma.Glyma.08G22120:0.06548302831741774355):0.06079200173642831939):0.03188911563351443795):0.02782845468589230722,(lotja.Lj3g3v205858:0.09871270172741648807,(cicar.Ca_17528:0.06395783497865725753,(tripr.Tp57577_TGAC_v2_gene3352:0.04002622654598934210,medtr.Medtr4g00797:0.12626963886130515569):0.02360478943418639966):0.06557950775705861934):0.03118251228592892541):0.01914120572145361007):0.03883873403164787158,(bauto.18238:0.03068198624712169600,cerca.Cerca5S27346:0.03234044289810537182):0.05110531847793611804):0.02731309027385684512):0.07626543575026843713):0.06941211378838862966,prupe.3G02070:0.06941211378838862966);
