# Supplementary material for: Cercis: A Non-polyploid Genomic Relic Within the Generally Polyploid Legume Family
Source: Front Plant Sci. 2019 Apr 11;10:345. doi: 10.3389/fpls.2019.00345 (PMC6499179; doi:10.3389/fpls.2019.00345)
Supplement: DATA SHEET S4 — SD04_71_trees_reduced_trees Phylogenetic trees as in SD03 but with same-species terminal branches reduced to a single sequence representative, for terminals with branch lengths < 0.2. [file Data_Sheet_4.zip › SD04_71_trees_reduced_trees/L_DN0WCG]

((phavu.Phvul.001G13470:0.00000100000050002909,(((((tripr.Tp57577_TGAC_v2_gene3734:0.04989467866493197540,medtr.Medtr7g09177:0.20225951270074465915):0.07840868528607063126,(((((mimpu.Mimpu4334S10538:0.10533050871597667009,mimpu.Mimpu19202S08056:0.21158717917190905666):0.29240636432187533389,chafa.Chafa5115S23812:0.00000100000050002909):0.09122396091168738508,chafa.Chafa5115S10364:0.18841493470594067317):0.09492390380771470459,cicar.Ca_07250:0.05190010458701470319):0.06559220566850193501,(((arath.AT1G0117:0.29286999423612763982,nissc.Nissc10531S12489:0.09513491199341976567):0.08475596021091068299,((aradu.Aradu.207AR:0.01927921642041854206,lupan.Lup01476:0.04941525954684853478):0.02358301451909617513,araip.Araip.UB1R2:0.00000100000050002909):0.01456570438227756947):0.04289253166812444923,lotja.Lj1g3v425231:0.10501902302243154574):0.02867604526545627572):0.04295052779741627413):0.00000100000050002909,((chafa.Chafa95243S12690:0.04253687226867642474,mimpu.Mimpu145072S16673:0.15564092101427437487):0.12033475991950801087,((vitvi.GSVIVT01033295001:0.01834924058807870656,solly.Solyc10g080190.:0.27133553784478608994):0.13310303752601529426,cerca.Cerca33S02704:0.03666898090008819527):0.06367494217598941575):0.05690782322744034755):0.10576386523448656762,glyma.Glyma.03G00470:0.07364310464945598989):0.04788596903280685491,vigun.Vigun01g11680:0.05239818285943902837):0.04032852784641555166):0.25342510925065642180,prupe.4G25150:0.25342510925065642180);
