# Supplementary material for: Cercis: A Non-polyploid Genomic Relic Within the Generally Polyploid Legume Family
Source: Front Plant Sci. 2019 Apr 11;10:345. doi: 10.3389/fpls.2019.00345 (PMC6499179; doi:10.3389/fpls.2019.00345)
Supplement: DATA SHEET S4 — SD04_71_trees_reduced_trees Phylogenetic trees as in SD03 but with same-species terminal branches reduced to a single sequence representative, for terminals with branch lengths < 0.2. [file Data_Sheet_4.zip › SD04_71_trees_reduced_trees/L_N0998D]

(((((cerca.Cerca4S25802:0.08193395967360748988,bauto.92390:0.05300797710739289792):0.11188755731543088834,((((cicar.Ca_09593:0.04218999521126119701,(tripr.Tp57577_TGAC_v2_gene2221:0.18531064142451425525,medtr.Medtr8g09141:0.08030589648778695133):0.02432376246948965773):0.14255959038600185540,(glyma.Glyma.05G18140:0.18705304727998448011,(glyma.Glyma.08G13910:0.05006461971363795893,(vigun.Vigun03g07310:0.01685468981840611280,phavu.Phvul.002G26240:0.06262833039334392282):0.10206160919071044502):0.01158529449879870145):0.02904093360501124738):0.04510458195881674598,(lupan.Lup00577:0.11386040996258710301,nissc.Nissc5087S24885:0.12784685408458879019):0.02484367782706205924):0.02907510966317473911,(aradu.Aradu.PHE1E:0.02748211470925200975,araip.Araip.ZE0AY:0.00000104733278176111):0.13963781631802979488):0.12889234121721046544):0.05967904095210348203,chafa.Chafa58S24643:0.18446905044407613250):0.02309108637003596740,mimpu.Mimpu15451S17737:0.15419007856830779790):0.04924474096174618482,(arath.AT4G3971:0.38713162108942467121,(vitvi.GSVIVT01022183001:0.20981073485551121616,(prupe.6G17940:0.19829511461719351306,(cucsa.Cucsa.10461:0.06922383270226760421,solly.Solyc04g054520.:0.28055546989921797962):0.05668231060507675917):0.07851896911767633491):0.03779891786829187722):0.04924474096174618482);
