# Supplementary material for: Cercis: A Non-polyploid Genomic Relic Within the Generally Polyploid Legume Family
Source: Front Plant Sci. 2019 Apr 11;10:345. doi: 10.3389/fpls.2019.00345 (PMC6499179; doi:10.3389/fpls.2019.00345)
Supplement: DATA SHEET S4 — SD04_71_trees_reduced_trees Phylogenetic trees as in SD03 but with same-species terminal branches reduced to a single sequence representative, for terminals with branch lengths < 0.2. [file Data_Sheet_4.zip › SD04_71_trees_reduced_trees/L_CGLF4R]

(((cerca.Cerca19S17270:0.03166009427989537051,bauto.94067:0.12580296203611734951):0.15770494422043246363,((((aradu.Aradu.PLQ27:0.19395768823269199377,(aradu.Aradu.199N4:0.01541717897418077091,araip.Araip.5VP4Z:0.01602645907042409695):0.01400204388604617788):0.20375251787483200649,(nissc.Nissc2699S07577:0.13686394721797903729,(araip.Araip.DAB6M:0.18450432361700477846,aradu.Aradu.75Z8Y:0.01665560452776462461):0.32273510308645897426):0.07826144751716573866):0.03140605441612604604,(lotja.Lj2g3v198911:0.16081400797730935337,(((mimpu.Mimpu13301S29542:0.08687185726330767799,chafa.Chafa2441S01868:0.20420836576505638216):0.25445146964029813352,((tripr.Tp57577_TGAC_v2_gene31435:0.05744420592653716462,medtr.Medtr5g01325:0.03947954435923587552):0.06611638968822912410,cicar.Ca_02319:0.04937034031120862698):0.11018993838489131443):0.01981165571771106859,((vigun.Vigun02g16200:0.03780127522306285515,phavu.Phvul.002G00080:0.02075421258957746429):0.03829729021598165389,glyma.Glyma.01G20570:0.05787704843774203745):0.04394971217432280808):0.03864104733275011694):0.02584690903790049996):0.03059741792515353886,lupan.Lup02779:0.16929306221025969270):0.06295335724123170273):0.03084750636036876978,(cucsa.Cucsa.31381:0.30865609535038251998,(prupe.5G05970:0.25611735606876256943,(vitvi.GSVIVT01007345001:0.20241040219542341672,(arath.AT2G2972:0.57898119534299075095,solly.Solyc06g060880.:0.29857059378835093533):0.03775601233373263727):0.05849273009697633641):0.05633794917595909973):0.03084750636036876978);
