# Supplementary material for: Cercis: A Non-polyploid Genomic Relic Within the Generally Polyploid Legume Family
Source: Front Plant Sci. 2019 Apr 11;10:345. doi: 10.3389/fpls.2019.00345 (PMC6499179; doi:10.3389/fpls.2019.00345)
Supplement: DATA SHEET S4 — SD04_71_trees_reduced_trees Phylogenetic trees as in SD03 but with same-species terminal branches reduced to a single sequence representative, for terminals with branch lengths < 0.2. [file Data_Sheet_4.zip › SD04_71_trees_reduced_trees/L_2DTZV4]

((cerca.Cerca1056S05346:0.89185905656458397406,(((glyma.Glyma.18G06680:0.48337230732989100446,(vigun.Vigun06g07240:0.18071434803623262488,phavu.Phvul.006G06440:0.18429594293401790894):0.71972027590499010330):0.10533040989722221303,(((glyma.Glyma.13G03140:0.15156514902129483713,((phavu.Phvul.001G06590:0.16639735798647983800,vigun.Vigun08g07570:0.24967834496190174920):0.05606840691329016690,phavu.Phvul.001G07180:0.08241503505580652367):0.33238437141207577419):0.09395805823592884298,(phavu.Phvul.001G07170:0.21688339303242226697,(arath.AT1G4521:1.46180645582158597051,vigun.Vigun08g07520:0.02605683725537860304):0.29946174376080320068):0.16844140946453195484):0.06771804666507050263,(((medtr.Medtr1g05482:0.36698916431191019871,((tripr.Tp57577_TGAC_v2_gene29356:0.24990417847271523266,medtr.Medtr8g01174:0.43848023833450927578):0.15687851381879375223,(medtr.Medtr8g01188:0.36751033613329703309,(medtr.Medtr8g01176:0.12566690886613376965,tripr.Tp57577_TGAC_v2_gene20479:0.28132487188976412762):0.15450392903395226973):0.14964765180139996681):0.13525995641104929246):0.08270518702930310107,((((tripr.Tp57577_TGAC_v2_gene4392:0.28991623993870441200,tripr.Tp57577_TGAC_v2_gene17585:0.22868696599559071303):0.11222529513920961874,medtr.Medtr8g03154:0.24717449649091552399):0.02538329476784879565,tripr.Tp57577_TGAC_v2_gene39632:0.20322676261041877632):0.14991833718048347412,((glyma.Glyma.05G07690:0.15765217919014043457,glyma.Glyma.19G05410:0.54211595026190773083):0.10553370616549399841,(phavu.Phvul.004G08330:0.13387242171358681997,vigun.Vigun04g11500:0.27667032401094643346):0.21936429792214515166):0.07216931965063200227):0.27666985649515574153):0.05212533340176393748,(nissc.Nissc7363S30497:0.20309427129075710572,nissc.Nissc4891S24336:0.12098761926426734870):0.57384135510410938519):0.01606466649647182374):0.11400745013599544730):0.07250826176746394403,cerca.Cerca23S01911:0.48922044740025605325):0.27196511104351100974):0.77113281278757339621,prupe.2G07270:0.77113281278757339621);
