# Supplementary material for: Cercis: A Non-polyploid Genomic Relic Within the Generally Polyploid Legume Family
Source: Front Plant Sci. 2019 Apr 11;10:345. doi: 10.3389/fpls.2019.00345 (PMC6499179; doi:10.3389/fpls.2019.00345)
Supplement: DATA SHEET S4 — SD04_71_trees_reduced_trees Phylogenetic trees as in SD03 but with same-species terminal branches reduced to a single sequence representative, for terminals with branch lengths < 0.2. [file Data_Sheet_4.zip › SD04_71_trees_reduced_trees/L_CBX3DM]

(((vitvi.GSVIVT01013574001:0.29542671203453518824,(arath.AT1G5305:0.34814683863506451500,cucsa.Cucsa.03257:0.14959564621714410704):0.02909557290487568837):0.00000104733278176111,(((glyma.Glyma.06G24260:0.07821155667323165250,((((vigun.Vigun05g19340:0.01626609337125518168,phavu.Phvul.005G07190:0.00680257628398162843):0.02375441678249247401,glyma.Glyma.13G27680:0.01270907758123998935):0.02083706965277768580,(lotja.Lj0g3v012677:0.13663296039947220306,(lotja.Lj0g3v011505:0.06852714503617741981,((medtr.Medtr2g08520:0.02888645872123509969,tripr.Tp57577_TGAC_v2_gene38965:0.01709326674756032893):0.00990611621625933116,cicar.Ca_06866:0.01342970163326427657):0.02716314084449892446):0.00898990063158574410):0.00452703435735756811):0.00757707299997771328,(((araip.Araip.EWU0K:0.00000104733278176111,aradu.Aradu.EC406:0.00299147083228941619):0.04005177843628050793,nissc.Nissc524376S26209:0.02996298861721263113):0.02217464014735228903,lupan.Lup02300:0.01840473157037283633):0.00653054562016447317):0.02261228018373673612):0.00570708435558479974,(mimpu.Mimpu2371S20420:0.08129108500207284094,chafa.Chafa2803S20113:0.05059510788720564256):0.02537529907151082204):0.00662364355501063925,((solly.Solyc07g008740.:1.83116558043514920939,cerca.Cerca90S30857:0.00312209816649647700):0.01164464556016011135,bauto.2036:0.01191405016834303811):0.02995080791196492662):0.03819298899338648134):0.06044988635774936614,prupe.4G18110:0.06044988635774936614);
