# Supplementary material for: Cercis: A Non-polyploid Genomic Relic Within the Generally Polyploid Legume Family
Source: Front Plant Sci. 2019 Apr 11;10:345. doi: 10.3389/fpls.2019.00345 (PMC6499179; doi:10.3389/fpls.2019.00345)
Supplement: DATA SHEET S4 — SD04_71_trees_reduced_trees Phylogenetic trees as in SD03 but with same-species terminal branches reduced to a single sequence representative, for terminals with branch lengths < 0.2. [file Data_Sheet_4.zip › SD04_71_trees_reduced_trees/L_6NQ9NR]

((((((((phavu.Phvul.011G11300:0.03039922344367814583,vigun.Vigun11g10850:0.06510068397383297900):0.05278228812173788725,glyma.Glyma.06G29650:0.01463937331616574702):0.04510762212755610456,(lotja.Lj0g3v032853:0.16856422597072420744,((tripr.Tp57577_TGAC_v2_gene21672:0.08294750049714880169,medtr.Medtr0102s006:0.04601363690270030699):0.05121353505606017487,lotja.Lj0g3v031567:0.10400287466271522507):0.05108160822569281917):0.03877109888302969487):0.02586117216850824380,lupan.Lup01171:0.14990589706965548600):0.00536583180729871979,((aradu.Aradu.EZY28:0.01706880605278773833,araip.Araip.1R458:0.02073260240992591194):0.17055933297121622649,nissc.Nissc2386S18521:0.12250363505855539625):0.02447298632284106504):0.02638238356222756542,(nissc.Nissc34013S22035:0.23896189404553183633,(((araip.Araip.C619N:0.02950972591787224750,aradu.Aradu.XYJ0G:0.00000104733278176111):0.25557155989250612826,(lotja.Lj3g3v278159:0.13273339800995931359,(glyma.Glyma.05G03400:0.04588109860692676095,(glyma.Glyma.13G29970:0.05499977789855654831,(vigun.Vigun05g21760:0.09741486662619895653,phavu.Phvul.005G10650:0.04764723327950702580):0.04123842137591519214):0.01400243875616494736):0.05384068240764736113):0.02309436283237775375):0.01315588409072547711,cicar.Ca_14096:0.14902826540534602762):0.01110898092974006018):0.05768932094467781740):0.01145691478377306761,((chafa.Chafa1910S07669:0.27953483291246589149,(cerca.Cerca277S02154:0.05641387481971626289,bauto.95037:0.06720164007925370775):0.04525065135177060854):0.02727758081432303180,(chafa.Chafa528S10495:0.14826091146648529007,mimpu.Mimpu145372S07122:0.18982439226937364296):0.03948902225921586961):0.01643164916993403168):0.04751836303186181970,((prupe.3G23390:0.16526542503465263545,vitvi.GSVIVT01030558001:0.16747282899339749340):0.03515162020634927942,((solly.Solyc07g054580.:0.28881370633552633231,cucsa.Cucsa.11951:0.35553435875779354491):0.05312083962584755042,arath.AT4G0340:0.40091180278674032333):0.02250049366691944663):0.04751836303186181970);
