# Supplementary material for: Cercis: A Non-polyploid Genomic Relic Within the Generally Polyploid Legume Family
Source: Front Plant Sci. 2019 Apr 11;10:345. doi: 10.3389/fpls.2019.00345 (PMC6499179; doi:10.3389/fpls.2019.00345)
Supplement: DATA SHEET S4 — SD04_71_trees_reduced_trees Phylogenetic trees as in SD03 but with same-species terminal branches reduced to a single sequence representative, for terminals with branch lengths < 0.2. [file Data_Sheet_4.zip › SD04_71_trees_reduced_trees/L_4512GX]

((cerca.Cerca398S23393:0.28385710815052911382,((((((((aradu.Aradu.0S3RJ:0.00404929660512959311,araip.Araip.S3E2A:0.00660246743316265060):0.36077713818823869962,nissc.Nissc1633S33415:0.28795457415933123357):0.08971244982126570788,(glyma.Glyma.07G24530:0.08583647733163522753,(phavu.Phvul.003G10730:0.15448907193000988025,vigun.Vigun03g42020:0.15146334580850884244):0.06652565823021032443):0.11370929708309546191):0.02727012018451089453,(lotja.Lj4g3v229134:0.19915236109860290359,(cicar.Ca_02969:0.20841259323613464671,(medtr.Medtr4g12029:0.19957024913563112256,tripr.Tp57577_TGAC_v2_gene3200:0.16296808126554701568):0.06978412046906219690):0.09410253937717256989):0.03190641270324316714):0.03453031834080051016,lupan.Lup02911:0.29117293492777751585):0.05346400149582682809,((aradu.Aradu.AUK8M:0.00735690876637113203,araip.Araip.KWZ75:0.00601958902426848273):0.31999154988077899153,(lupan.Lup01143:0.23644116522437144678,(((glyma.Glyma.09G04220:0.59249798311341461687,((glyma.Glyma.09G04210:0.07808665068519408947,glyma.Glyma.15G15080:0.35623477117822005544):0.10330658324644953483,(vigun.Vigun09g01190:0.27037790845985082422,phavu.Phvul.009G25060:0.14288510200303478070):0.27867965212770334782):0.05421907574173313177):0.05896400047490377855,(((tripr.Tp57577_TGAC_v2_gene26043:0.18388448184088726500,medtr.Medtr2g43604:0.22758501458906338355):0.12275750533133165943,medtr.Medtr2g43607:0.24767146205646450863):0.04991432087007999924,cicar.Ca_20969:0.18736354247018849328):0.07709695365548430157):0.05217696306216959568,nissc.Nissc11909S13233:0.24793097418018270051):0.01843268180997394493):0.02749614420279934690):0.03595144634090901431):0.09616779607380310235,chafa.Chafa1497S15948:0.84033730733071088093):0.04753831191595093986,(mimpu.Mimpu144928S06753:0.51668934330180071868,chafa.Chafa6023S10901:0.29300943519734640175):0.29700200015183092495):0.05607803350057007780):0.54471871935986682089,prupe.1G12350:0.54471871935986682089);
