# Supplementary material for: Cercis: A Non-polyploid Genomic Relic Within the Generally Polyploid Legume Family
Source: Front Plant Sci. 2019 Apr 11;10:345. doi: 10.3389/fpls.2019.00345 (PMC6499179; doi:10.3389/fpls.2019.00345)
Supplement: DATA SHEET S4 — SD04_71_trees_reduced_trees Phylogenetic trees as in SD03 but with same-species terminal branches reduced to a single sequence representative, for terminals with branch lengths < 0.2. [file Data_Sheet_4.zip › SD04_71_trees_reduced_trees/L_VN5BQN]

(((nissc.Nissc3104S21203:0.24090342132534847686,nissc.Nissc4891S34946:0.29010774719272464095):0.16119112221955661512,(lotja.Lj0g3v022825:0.20687873693000860542,(vigun.Vigun10g16800:0.61578314828585634100,((medtr.Medtr7g08756:0.17563494581290675645,(tripr.Tp57577_TGAC_v2_gene23655:0.09377677195839694002,(tripr.Tp57577_TGAC_v2_gene23650:0.21549820762525523365,tripr.Tp57577_TGAC_v2_gene23679:0.05586678122525228635):0.05819848131943495401):0.05589795775427486985):0.02509057299221845172,medtr.Medtr7g08754:0.07962317907527320660):0.19343199767882657270):0.09525328904940701114):0.00000100000050002909):0.84993603780044291174,arath.AT3G1395:0.84993603780044291174);
