# Supplementary material for: Cercis: A Non-polyploid Genomic Relic Within the Generally Polyploid Legume Family
Source: Front Plant Sci. 2019 Apr 11;10:345. doi: 10.3389/fpls.2019.00345 (PMC6499179; doi:10.3389/fpls.2019.00345)
Supplement: DATA SHEET S4 — SD04_71_trees_reduced_trees Phylogenetic trees as in SD03 but with same-species terminal branches reduced to a single sequence representative, for terminals with branch lengths < 0.2. [file Data_Sheet_4.zip › SD04_71_trees_reduced_trees/L_7907CZ]

(((chafa.Chafa2105S07914:0.44316722266448865808,((bauto.4686:0.07789440094401699211,cerca.Cerca23S18991:0.03235895103864330768):0.02529544813267661438,bauto.16801:0.04531724692993106124):0.07270410925896143850):0.00905195391759771976,(((((lupan.Lup01587:0.11159889381510035289,((glyma.Glyma.05G11670:0.03353703828220568062,(phavu.Phvul.002G20980:0.02019135139932069431,vigun.Vigun03g13020:0.03737413760737643559):0.04964046014709985050):0.07570426745398486923,(lotja.Lj4g3v034119:0.08559259761491191942,((medtr.Medtr4g09420:0.07736541138501025483,tripr.Tp57577_TGAC_v2_gene34521:0.07333219419565126240):0.01594362834451883842,cicar.Ca_05257:0.10194017019122846024):0.07884100887888001452):0.01788667120138367345):0.02134376116135005066):0.00949624447076313077,(nissc.Nissc3021S20929:0.07410727832195429521,(araip.Araip.V4EB8:0.01223880944429853006,aradu.Aradu.G3JIV:0.00884247975869145546):0.07522290701739482721):0.02597916688319137218):0.01044973470362700781,lupan.Lup00037:0.06125210457044279883):0.02045907663767862830,((lotja.Lj6g3v221819:0.10495920293488975039,((vigun.Vigun06g22320:0.04248436405307503411,phavu.Phvul.006G20620:0.05670454642717855098):0.05045497845304073442,glyma.Glyma.15G05380:0.02323733563082549039):0.07613807013671657076):0.02042828557946763102,(lupan.Lup00797:0.18240795455134728442,(nissc.Nissc524540S26960:0.07488037101811566287,(aradu.Aradu.B0MFP:0.00665804855947898112,araip.Araip.S10I1:0.00166252445823145004):0.21609797961866972216):0.03762828629187413981):0.01488543938297004661):0.04717451539301577290):0.00581578047080474458,(chafa.Chafa178S17231:0.08636257765053712010,mimpu.Mimpu3646S31523:0.15670097956132839068):0.02714249854581400612):0.00883494961507525975):0.04131365858251612871,(((prupe.8G05990:0.19508575726771140713,(solly.Solyc10g047300.:0.26737221729667731696,vitvi.GSVIVT01038788001:0.14253811673266678084):0.02802088409288609056):0.01569163991473920827,arath.AT5G0942:0.35850733732140355192):0.01280198096943467763,cucsa.Cucsa.21797:0.22427959031713248783):0.04131365858251612871);
