# Supplementary material for: Cercis: A Non-polyploid Genomic Relic Within the Generally Polyploid Legume Family
Source: Front Plant Sci. 2019 Apr 11;10:345. doi: 10.3389/fpls.2019.00345 (PMC6499179; doi:10.3389/fpls.2019.00345)
Supplement: DATA SHEET S4 — SD04_71_trees_reduced_trees Phylogenetic trees as in SD03 but with same-species terminal branches reduced to a single sequence representative, for terminals with branch lengths < 0.2. [file Data_Sheet_4.zip › SD04_71_trees_reduced_trees/L_CC6H1H]

((nissc.Nissc5544S03828:0.00000100000050002909,((((((vitvi.GSVIVT01037329001:0.02437620890680021468,cucsa.Cucsa.08693:0.01603574184350818957):0.00780378930664866067,nissc.Nissc524198S02978:0.10180531976420333085):0.00000100000050002909,(lotja.Lj2g3v302280:0.00786854286188854064,(chafa.Chafa1993S01465:0.03191832401156010496,(((tripr.Tp57577_TGAC_v2_gene16400:0.00782747259228798453,(arath.AT2G1487:0.82229243038002663990,cicar.Ca_20447:0.00000100000050002909):0.05000935665355952381):0.00000100000050002909,medtr.Medtr5g08930:0.00000100000050002909):0.00000100000050002909,(cicar.Ca_17012:0.01564211030042153561,cerca.Cerca2S02389:0.00777031827471179413):0.00000100000050002909):0.00778422984806101392):0.00000100000050002909):0.00000100000050002909):0.00779071438458318454,(vigun.Vigun08g18390:0.00000100000050002909,(phavu.Phvul.008G20200:0.00000100000050002909,glyma.Glyma.02G27880:0.00000100000050002909):0.00000100000050002909):0.00000100000050002909):0.00000100000050002909,glyma.Glyma.14G03590:0.00778108983973503469):0.00779411260056812188,((nissc.Nissc6170S03966:0.14898910523966887864,solly.Solyc01g008360.:0.01700481669401150697):0.01647712703186528238,((aradu.Aradu.N6G42:0.00783326258077053639,lupan.Lup02958:0.01561571962500514846):0.00000100000050002909,araip.Araip.CC0DM:0.00000100000050002909):0.00000100000050002909):0.00781285954558582837):0.00000100000050002909):0.01996432752791349116,prupe.1G02500:0.01996432752791349116);
