# Supplementary material for: Cercis: A Non-polyploid Genomic Relic Within the Generally Polyploid Legume Family
Source: Front Plant Sci. 2019 Apr 11;10:345. doi: 10.3389/fpls.2019.00345 (PMC6499179; doi:10.3389/fpls.2019.00345)
Supplement: DATA SHEET S4 — SD04_71_trees_reduced_trees Phylogenetic trees as in SD03 but with same-species terminal branches reduced to a single sequence representative, for terminals with branch lengths < 0.2. [file Data_Sheet_4.zip › SD04_71_trees_reduced_trees/L_5K1CM3]

((((lupan.Lup00657:0.10579494386400055406,(((chafa.Chafa2605S19603:0.09290467811772014362,mimpu.Mimpu2937S21566:0.04090693133742776683):0.05302130255260517622,((((phavu.Phvul.006G18170:0.01729581390040982325,vigun.Vigun06g19750:0.04195763735735174443):0.05510252126859473132,glyma.Glyma.15G07800:0.02536802872845882878):0.08895988606912751118,((tripr.Tp57577_TGAC_v2_gene11724:0.05994162698447726839,medtr.Medtr2g01459:0.22971330617280860675):0.02567048204871151193,cicar.Ca_00342:0.06318465801812640781):0.04634029322081991559):0.01785766568863649331,(((araip.Araip.AB0DK:0.02159745271176281844,(araip.Araip.4WI7D:0.10269239540645919151,aradu.Aradu.ET8QZ:0.01656491997882978892):0.00000100000050002909):0.02256102005132700622,((araip.Araip.SJ48Y:0.05433973184210173085,aradu.Aradu.95YR9:0.05612137045301948679):0.01195960373750292079,(aradu.Aradu.3D2X1:0.00000100000050002909,araip.Araip.WCG4F:0.01201562085444128278):0.01213631230348883108):0.00000100000050002909):0.06345546693131967619,nissc.Nissc1780S06425:0.07826662514768253920):0.03930083371085706101):0.01137733034026306746):0.01936445351881624366,((vigun.Vigun11g04290:0.05599889122784750678,phavu.Phvul.011G17220:0.02539962456196257282):0.05785263151900674194,lotja.Lj2g3v111955:0.03679064189914998256):0.00454772749125238827):0.00773823163888724772):0.00000100000050002909,(cicar.Ca_24337:0.05740791865467892441,(tripr.Tp57577_TGAC_v2_gene33516:0.04506993833132892646,medtr.Medtr6g04780:0.06962801060813679499):0.02316528445718948545):0.06460891354640022066):0.03865946831483256518,bauto.92013:0.11722767515592925902):0.05683773652019361716,((cucsa.Cucsa.16759:0.22319326096452601904,prupe.3G28790:0.15541685836840613000):0.04180633129681428362,(solly.Solyc02g086640.:0.20286945796200483993,arath.AT5G1460:0.30825293091447042437):0.05100594915764065235):0.05683773652019361716);
