# Supplementary material for: Cercis: A Non-polyploid Genomic Relic Within the Generally Polyploid Legume Family
Source: Front Plant Sci. 2019 Apr 11;10:345. doi: 10.3389/fpls.2019.00345 (PMC6499179; doi:10.3389/fpls.2019.00345)
Supplement: DATA SHEET S4 — SD04_71_trees_reduced_trees Phylogenetic trees as in SD03 but with same-species terminal branches reduced to a single sequence representative, for terminals with branch lengths < 0.2. [file Data_Sheet_4.zip › SD04_71_trees_reduced_trees/L_B6SZKX]

((((cucsa.Cucsa.14954:0.13326486554246891325,solly.Solyc03g122350.:0.16782180776322802584):0.03290329672814980289,(((bauto.94465:0.08284764499567182083,cerca.Cerca15S15500:0.02942231836006371781):0.04595766465680964363,(((((aradu.Aradu.AVR14:0.00197907891755438360,araip.Araip.25ZRQ:0.00555105533861914319):0.01935743941688807326,(araip.Araip.A9FKU:0.01591848841208398299,aradu.Aradu.4B27D:0.01655632042490142591):0.05400387159894841360):0.09356922407357960714,nissc.Nissc2148S33806:0.00880300363029393358):0.02646166806829030813,((lotja.Lj3g3v257714:0.17094221229631903491,lupan.Lup01208:0.12078966277427137521):0.00826389445488805163,((medtr.Medtr8g02095:0.06490413199526975929,(((tripr.Tp57577_TGAC_v2_gene13828:0.05544593252007513212,medtr.Medtr8g02094:0.05867208836775678060):0.01453369378681897660,cicar.Ca_09998:0.05166779002247982172):0.00484094318740154253,tripr.Tp57577_TGAC_v2_gene13827:0.11383784495728262176):0.00786929112126202347):0.09315912010296244217,((phavu.Phvul.010G12890:0.07997614640601422020,vigun.Vigun10g16350:0.02353090222365301562):0.02713454164175731209,glyma.Glyma.07G03980:0.02493806176100826083):0.03373895847848329410):0.01237515292711207845):0.00749931179510389314):0.03097057892939876836,(mimpu.Mimpu25669S20950:0.15716604785129434374,chafa.Chafa11685S14502:0.03030551445816747486):0.02160056545560116656):0.00986898473816357792):0.03493147711008393053,((((bauto.25286:0.08450607851985396379,cerca.Cerca336S21951:0.04045832114300201843):0.30344504729592053360,cerca.Cerca116S31932:0.45413597287248880230):0.14549353463382466711,mimpu.Mimpu9563S28731:0.31193773401929514311):0.05091185482254761280,(mimpu.Mimpu1003S00013:0.33205508523081372907,cerca.Cerca15S15453:0.21082252471909973535):0.02251884102473175955):0.07653854348729598189):0.05309291550127015480):0.02029153137945344590,(vitvi.GSVIVT01015071001:0.17145490297308779715,(cerca.Cerca1S06678:0.03976045630315148960,mimpu.Mimpu10343S05131:0.44714352131710005667):0.06797584858715896572):0.22143790999724405344):0.05490284340527202406,prupe.3G03930:0.05490284340527202406);
