# Supplementary material for: Cercis: A Non-polyploid Genomic Relic Within the Generally Polyploid Legume Family
Source: Front Plant Sci. 2019 Apr 11;10:345. doi: 10.3389/fpls.2019.00345 (PMC6499179; doi:10.3389/fpls.2019.00345)
Supplement: DATA SHEET S4 — SD04_71_trees_reduced_trees Phylogenetic trees as in SD03 but with same-species terminal branches reduced to a single sequence representative, for terminals with branch lengths < 0.2. [file Data_Sheet_4.zip › SD04_71_trees_reduced_trees/L_674PJ7]

(((solly.Solyc01g073870.:0.83620056947196763630,chafa.Chafa746S11552:0.51102635290841735838):0.45024635323102107920,(((aradu.Aradu.4SZ53:0.09988147756082793594,araip.Araip.IW8UC:0.05643952446970484232):1.86154895387946295315,((tripr.Tp57577_TGAC_v2_gene34585:1.33815895784951610636,(tripr.Tp57577_TGAC_v2_gene36323:0.21420825130604517761,(lotja.Lj0g3v010813:0.48034298731477031996,(tripr.Tp57577_TGAC_v2_gene11385:0.29987798420772665553,(tripr.Tp57577_TGAC_v2_gene21602:0.17984173408432296837,(medtr.Medtr0009s033:0.09865900272056774001,medtr.Medtr0031s013:0.37350308032919182777):0.02956935571713797950):0.05654106883758392571):0.15903440928981493752):0.16061396846878903122):0.14408448672657511724):0.26085433203861180251,(cerca.Cerca672S10420:0.32744487574541764063,((aradu.Aradu.G67LK:0.00962910796972589640,araip.Araip.X6Q8L:0.01068368673137080373):0.30844417047658961861,((phavu.Phvul.002G24600:0.13975178214880148997,glyma.Glyma.05G16570:0.04060415448819320455):0.11351468680390398858,((araip.Araip.W7P1V:3.02706044061076262608,lotja.Lj4g3v264419:0.18932864472447960558):0.04225717117928549232,(tripr.Tp57577_TGAC_v2_gene6754:0.17351435333021617002,cicar.Ca_08661:0.05508255870264188586):0.08009700447020728920):0.04842940633164710684):0.04289270801180127685):0.11539825422868613125):0.46968432062824272410):0.21140893670575230945):0.56554510604782659566,nissc.Nissc1877S16970:1.16582380455093326255):0.00000100000050002909):0.79683534670790734378,prupe.1G26610:0.79683534670790734378);
