# Supplementary material for: Cercis: A Non-polyploid Genomic Relic Within the Generally Polyploid Legume Family
Source: Front Plant Sci. 2019 Apr 11;10:345. doi: 10.3389/fpls.2019.00345 (PMC6499179; doi:10.3389/fpls.2019.00345)
Supplement: DATA SHEET S4 — SD04_71_trees_reduced_trees Phylogenetic trees as in SD03 but with same-species terminal branches reduced to a single sequence representative, for terminals with branch lengths < 0.2. [file Data_Sheet_4.zip › SD04_71_trees_reduced_trees/L_WH53Y0]

(((cerca.Cerca27S20109:1.17663423511641473951,((vigun.Vigun01g15820:0.03625682478386350188,phavu.Phvul.001G17590:0.05480890414624803308):0.03179776472606119647,glyma.Glyma.19G17990:0.04370914439599844770):0.30122085766543532648):0.29533453027229250587,(bauto.85347:0.15622947160124056598,cerca.Cerca10S12300:0.01864208812025851258):0.29888597157080215583):0.03433156942006344164,(vitvi.GSVIVT01025160001:0.19665966738445700424,((solly.Solyc06g010010.:0.36815520131140055948,cucsa.Cucsa.20730:0.23693966360867954601):0.07646321886529912348,prupe.6G09780:0.19650517763449240616):0.03312945170004954337):0.03433156942006344164);
