# Supplementary material for: Cercis: A Non-polyploid Genomic Relic Within the Generally Polyploid Legume Family
Source: Front Plant Sci. 2019 Apr 11;10:345. doi: 10.3389/fpls.2019.00345 (PMC6499179; doi:10.3389/fpls.2019.00345)
Supplement: DATA SHEET S4 — SD04_71_trees_reduced_trees Phylogenetic trees as in SD03 but with same-species terminal branches reduced to a single sequence representative, for terminals with branch lengths < 0.2. [file Data_Sheet_4.zip › SD04_71_trees_reduced_trees/L_G7XSNP]

(((((glyma.Glyma.05G21310:0.02519741014981250263,((phavu.Phvul.002G29440:0.05465549704627385708,vigun.Vigun03g03970:0.06544276955132258267):0.04105602337925532558,(vigun.Vigun03g03940:0.02918010112915101276,phavu.Phvul.002G29470:0.02099248702282047879):0.03409244854557821891):0.01982172093221370307):0.05096004938034775361,(lotja.Lj4g3v300228:0.08940995587755024010,(cicar.Ca_05794:0.04101763200540540361,(medtr.Medtr8g09909:0.04754484450615340668,tripr.Tp57577_TGAC_v2_gene3438:0.05042466529744384779):0.00682666391594878054):0.03379675197615618354):0.01260640284355851737):0.01995563951567110375,(lupan.Lup00488:0.07607568620545882010,(nissc.Nissc29559S20657:0.04865516685848011308,(araip.Araip.ZNF8A:0.00263668810777503053,aradu.Aradu.B940U:0.00367833031640102219):0.06236408538483115271):0.02167220354395564194):0.01637244287550764302):0.03357828277928510963,(mimpu.Mimpu1830S18756:0.28501945916199283859,(cerca.Cerca3S23536:0.02863977457034322729,bauto.23956:0.05833646205344526076):0.06950583620239465799):0.00000105489815970826):0.06648962992603227318,(prupe.5G11040:0.23799292169005009656,(arath.AT4G2364:0.33121693685415465325,vitvi.GSVIVT01019445001:0.28859083842006555409):0.06442026855414040298):0.06648962992603227318);
