# Supplementary material for: Cercis: A Non-polyploid Genomic Relic Within the Generally Polyploid Legume Family
Source: Front Plant Sci. 2019 Apr 11;10:345. doi: 10.3389/fpls.2019.00345 (PMC6499179; doi:10.3389/fpls.2019.00345)
Supplement: DATA SHEET S4 — SD04_71_trees_reduced_trees Phylogenetic trees as in SD03 but with same-species terminal branches reduced to a single sequence representative, for terminals with branch lengths < 0.2. [file Data_Sheet_4.zip › SD04_71_trees_reduced_trees/L_2L94V1]

(((((lotja.Lj4g3v253940:0.10990153662362944775,(cicar.Ca_05729:0.08610474401979842374,(tripr.Tp57577_TGAC_v2_gene12849:0.04601193864285554880,medtr.Medtr8g09738:0.01113041952980443200):0.07553543531642371855):0.10264650197405299215):0.02132453595781042682,(vigun.Vigun03g04630:0.00209408845830547953,(phavu.Phvul.002G28780:0.01564238229898303606,glyma.Glyma.08G01310:0.00749869060806094764):0.01419051347892645587):0.11572297701638184497):0.06859834519048654822,lupan.Lup02868:0.07645526087842692553):0.02346271288527740709,(((aradu.Aradu.Q9U7S:0.00867887121158076973,araip.Araip.MJ99T:0.02083579298209819325):0.21446626645449301529,nissc.Nissc294251S20643:0.15209496350354914651):0.08051179235089102326,(((((glyma.Glyma.01G21820:0.08131834018338725267,(vigun.Vigun02g17490:0.03464760365922675556,phavu.Phvul.002G15610:0.07487575616949201929):0.14944888783188525760):0.09442651231105027299,lupan.Lup01800:0.20930143775447279664):0.01593114369991797258,(nissc.Nissc2812S20311:0.14640575061506991283,(araip.Araip.287MP:0.00922549079699851865,aradu.Aradu.883F2:0.00771787550447760110):0.31693013059565255940):0.06296951490341756719):0.07001553300959062476,cerca.Cerca3S08675:0.18500132498609711540):0.02158117747024807659,(chafa.Chafa6920S11288:0.37015673991846054225,(chafa.Chafa983S13347:0.13180187487028233173,mimpu.Mimpu7639S27396:0.19818144070132451273):0.10428842187598140467):0.09103112528942766679):0.01790139386067592445):0.01139819983784303402):0.12090825998523245521,(prupe.5G09680:0.38442295442326807065,(solly.Solyc08g080760.:0.92622316882000665927,(cucsa.Cucsa.30296:0.55399378787090669540,arath.AT1G6341:0.77038758085719971636):0.04370752021403100790):0.10333441303598078775):0.12090825998523245521);
