# Supplementary material for: Cercis: A Non-polyploid Genomic Relic Within the Generally Polyploid Legume Family
Source: Front Plant Sci. 2019 Apr 11;10:345. doi: 10.3389/fpls.2019.00345 (PMC6499179; doi:10.3389/fpls.2019.00345)
Supplement: DATA SHEET S4 — SD04_71_trees_reduced_trees Phylogenetic trees as in SD03 but with same-species terminal branches reduced to a single sequence representative, for terminals with branch lengths < 0.2. [file Data_Sheet_4.zip › SD04_71_trees_reduced_trees/L_DSFLF7]

(((cerca.Cerca105S12036:0.00780530587858394020,bauto.5850:0.07906000854670977573):0.05321334019056987719,(((((araip.Araip.2685R:0.00353762350247146086,aradu.Aradu.6CW5S:0.00524966801545554557):0.11745151291843386465,nissc.Nissc524350S25748:0.10568064860294819340):0.02204898957958426747,(glyma.Glyma.09G17720:0.13347588944511015741,(glyma.Glyma.12G18990:0.03277236202767247475,(vigun.Vigun05g23080:0.02593867173251456631,phavu.Phvul.005G11820:0.01680456630266735293):0.04799957953395397880):0.06182715246050866226):0.05304065336684225113):0.04243352568975568284,(nissc.Nissc10616S04964:0.09986069845514229659,((lotja.Lj3g3v292740:0.12485473472321222121,(tripr.Tp57577_TGAC_v2_gene4660:0.07124194045649667739,(medtr.Medtr4g05048:0.04730201102159686810,cicar.Ca_15206:0.05886196147927660188):0.00817438946274677038):0.07233321472422635234):0.02784240685921517133,lupan.Lup00313:0.05180655777648102839):0.00435278787214879795):0.04416057303895292580):0.03570118639455480136,(mimpu.Mimpu4219S23934:0.15822707613254330394,chafa.Chafa95222S28998:0.09338828157100001470):0.04987049214141464626):0.01563932428231997601):0.04796522798968132217,(prupe.6G14670:0.17602323183726775735,(arath.AT3G2219:0.56083966517954830788,((cucsa.Cucsa.35607:0.30507040601833845805,solly.Solyc11g071840.:0.26577423306314817975):0.05319839614786491672,vitvi.GSVIVT01037598001:0.17478194987596715193):0.02533264533796702675):0.02064938068699273196):0.04796522798968132217);
