# Supplementary material for: Cercis: A Non-polyploid Genomic Relic Within the Generally Polyploid Legume Family
Source: Front Plant Sci. 2019 Apr 11;10:345. doi: 10.3389/fpls.2019.00345 (PMC6499179; doi:10.3389/fpls.2019.00345)
Supplement: DATA SHEET S4 — SD04_71_trees_reduced_trees Phylogenetic trees as in SD03 but with same-species terminal branches reduced to a single sequence representative, for terminals with branch lengths < 0.2. [file Data_Sheet_4.zip › SD04_71_trees_reduced_trees/L_9F87C5]

((cerca.Cerca2S02347:0.04802553969391192695,(((mimpu.Mimpu9488S33016:0.26389466261946475933,chafa.Chafa4588S03038:0.13548115106289798648):0.11349263476199981937,(nissc.Nissc1614S06010:0.19269017854440614879,(phavu.Phvul.002G04980:0.35818213347235344779,lotja.Lj1g3v005227:0.23309806062758001155):0.04883261062099533006):0.08698718908836705621):0.01917941357497049415,((glyma.Glyma.20G13670:0.02697360757135290957,(phavu.Phvul.007G04800:0.04435949093658586584,vigun.Vigun07g24910:0.03572337404991168114):0.05733463084879594773):0.14596251583960909159,(((aradu.Aradu.1M0CF:0.01376125028167015339,araip.Araip.78XNL:0.00850639859240184641):0.14473244232466797587,nissc.Nissc8183S31210:0.12759870675477291702):0.03669404947988458982,(((tripr.Tp57577_TGAC_v2_gene22975:0.05349415258740971429,medtr.Medtr3g08094:0.06464042821920026882):0.03474922188443721471,cicar.Ca_07607:0.04506951217464563730):0.02067066607063459960,(lotja.Lj0g3v006777:0.04929847772326775152,(tripr.Tp57577_TGAC_v2_gene3865:0.03990228275356443727,cicar.Ca_26354:0.04303718685367346336):0.04304992322111904357):0.01270599950610867314):0.03746653468244323659):0.00470989370142044488):0.09359197580863086452):0.01258764369415815362):0.07084723271740002437,(vitvi.GSVIVT01021534001:1.55435550955350554325,(((solly.Solyc01g097850.:2.62897557803668435739,cucsa.Cucsa.04760:0.67887354854132408999):0.61702362862581128233,arath.AT2G2484:0.70067784127467858113):0.29361287207493513840,prupe.2G04790:0.57476337529796706072):0.08704183296391791724):0.07084723271740002437);
