# Supplementary material for: Cercis: A Non-polyploid Genomic Relic Within the Generally Polyploid Legume Family
Source: Front Plant Sci. 2019 Apr 11;10:345. doi: 10.3389/fpls.2019.00345 (PMC6499179; doi:10.3389/fpls.2019.00345)
Supplement: DATA SHEET S4 — SD04_71_trees_reduced_trees Phylogenetic trees as in SD03 but with same-species terminal branches reduced to a single sequence representative, for terminals with branch lengths < 0.2. [file Data_Sheet_4.zip › SD04_71_trees_reduced_trees/L_D82D8S]

((((cerca.Cerca65S10327:0.32148261410638206970,cerca.Cerca148S14752:0.04311304950840427058):0.04279880611670570933,((lotja.Lj1g3v051424:0.06593062620346787361,(cicar.Ca_11347:0.05815965916535791730,(tripr.Tp57577_TGAC_v2_gene28283:0.06744013511108890024,medtr.Medtr3g08538:0.04802957142168234883):0.01929565207047295033):0.03337358316598206670):0.01383015524954955833,(lupan.Lup02012:0.06902765509078791217,((glyma.Glyma.18G00680:0.01669603122925466393,(vigun.Vigun01g24710:0.02982924319588308240,(vigun.Vigun01g24720:0.02684081895444056023,phavu.Phvul.001G26170:0.01822111062861240388):0.00000104733278176111):0.04395903352389252117):0.05050538178490126401,(araip.Araip.T3ZYS:0.13159788433780575390,nissc.Nissc672S30064:0.02938397517656227489):0.04241383529853362533):0.00637683168874803030):0.00687611967438374241):0.06575127726967432140):0.02836119131160115894,mimpu.Mimpu3206S22130:0.24512048607983613624):0.04071345923142582340,((cucsa.Cucsa.39501:0.25443083950998141018,prupe.1G22620:0.12724100303233509823):0.03298355991058619235,(solly.Solyc04g007330.:0.23575941513447054576,arath.AT1G6737:0.28906214104725375114):0.03356245333061135677):0.04071345923142582340);
