# Supplementary material for: Cercis: A Non-polyploid Genomic Relic Within the Generally Polyploid Legume Family
Source: Front Plant Sci. 2019 Apr 11;10:345. doi: 10.3389/fpls.2019.00345 (PMC6499179; doi:10.3389/fpls.2019.00345)
Supplement: DATA SHEET S4 — SD04_71_trees_reduced_trees Phylogenetic trees as in SD03 but with same-species terminal branches reduced to a single sequence representative, for terminals with branch lengths < 0.2. [file Data_Sheet_4.zip › SD04_71_trees_reduced_trees/L_Y2NC57]

((medtr.Medtr1g02933:0.484384,(nissc.Nissc8561S31647:0.200351,nissc.Nissc1274S05397:0.236234):0.502214):0.082685, ((medtr.Medtr7g07597:0.310322,(medtr.Medtr7g07441:0.089418,tripr.Tp57577_TGAC_v2_gene14717:0.245142):0.092545):0.131648,cicar.Ca_06273:0.352901):0.085231);
