# Supplementary material for: Cercis: A Non-polyploid Genomic Relic Within the Generally Polyploid Legume Family
Source: Front Plant Sci. 2019 Apr 11;10:345. doi: 10.3389/fpls.2019.00345 (PMC6499179; doi:10.3389/fpls.2019.00345)
Supplement: DATA SHEET S4 — SD04_71_trees_reduced_trees Phylogenetic trees as in SD03 but with same-species terminal branches reduced to a single sequence representative, for terminals with branch lengths < 0.2. [file Data_Sheet_4.zip › SD04_71_trees_reduced_trees/L_GDQ3HR]

((mimpu.Mimpu32647S22252:0.35599401246002149168,(((((aradu.Aradu.VG1P2:0.01350081134303255694,araip.Araip.U9VER:0.04018321023893158678):0.18527634154441158243,nissc.Nissc3889S22691:0.04596088472717101830):0.03879930223535655448,(glyma.Glyma.20G03260:0.11899732010079365485,(glyma.Glyma.20G03250:0.01626448597734958187,(vigun.Vigun03g20650:0.03732439402305970377,phavu.Phvul.002G16970:0.04606569553098294190):0.05402709214546038557):0.00856180938089124745):0.06855503428241793706):0.03406844993977611868,cerca.Cerca11S13021:0.18754292943444048070):0.01026640049718004905,(lupan.Lup02803:0.16629716405723479755,(glyma.Glyma.07G22840:0.04370985694961278256,(phavu.Phvul.002G16960:0.05239057401773732775,vigun.Vigun03g20640:0.04117258216570018198):0.04909550719464757240):0.08636605668064810393):0.05890714214312089969):0.03132569028150435780):0.02263791600683116162,(cucsa.Cucsa.03388:0.27996067302849875214,(((vitvi.GSVIVT01003219001:0.22743855129034698526,solly.Solyc05g013180.:0.85770230246614242997):0.05150222592876624317,arath.AT1G1404:0.33001259227792656414):0.02513367919714270746,prupe.1G27870:0.21681937332754980252):0.01721585418389443359):0.02263791600683116162);
