# Supplementary material for: Cercis: A Non-polyploid Genomic Relic Within the Generally Polyploid Legume Family
Source: Front Plant Sci. 2019 Apr 11;10:345. doi: 10.3389/fpls.2019.00345 (PMC6499179; doi:10.3389/fpls.2019.00345)
Supplement: DATA SHEET S4 — SD04_71_trees_reduced_trees Phylogenetic trees as in SD03 but with same-species terminal branches reduced to a single sequence representative, for terminals with branch lengths < 0.2. [file Data_Sheet_4.zip › SD04_71_trees_reduced_trees/L_2DYFSX]

(((aradu.Aradu.SJ6XR:0.162378,(aradu.Aradu.K909Y:0.278426,(aradu.Aradu.5J075:0.450337,(aradu.Aradu.Y1RGG:1.374625,aradu.Aradu.SIE2I:0.148152):0.106758):0.062046):0.022862):0.064808,((aradu.Aradu.LI4H0:0.246036,((aradu.Aradu.2LS1H:0.234870,aradu.Aradu.L2BBZ:0.211771):0.073452,aradu.Aradu.68R5T:0.328448):0.007948):0.082771,(aradu.Aradu.H4EF2:0.280532,araip.Araip.55INA:0.097313):0.081929):0.026163):0.083529, (((araip.Araip.Q2V1R:0.310186,araip.Araip.P8LNH:0.292831):0.041422,araip.Araip.9V6AN:0.405526):0.021289,(((aradu.Aradu.0XS4P:0.592985,chafa.Chafa2117S07928:1.113323):0.178744,lotja.Lj3g3v298396:0.923779):0.297084,aradu.Aradu.SB4KD:0.251543):0.068354):0.000000);
