# Supplementary material for: Cercis: A Non-polyploid Genomic Relic Within the Generally Polyploid Legume Family
Source: Front Plant Sci. 2019 Apr 11;10:345. doi: 10.3389/fpls.2019.00345 (PMC6499179; doi:10.3389/fpls.2019.00345)
Supplement: DATA SHEET S4 — SD04_71_trees_reduced_trees Phylogenetic trees as in SD03 but with same-species terminal branches reduced to a single sequence representative, for terminals with branch lengths < 0.2. [file Data_Sheet_4.zip › SD04_71_trees_reduced_trees/L_D0X0MD]

((((chafa.Chafa8344S27397:0.03282626933433528682,mimpu.Mimpu7106S27048:0.14888046403273128004):0.03435532173108894749,(cerca.Cerca119S12969:0.04628238904893178240,bauto.93082:0.03057948317627821183):0.01872764073899833501):0.00817726549108876988,((lupan.Lup02972:0.10058827505752307441,(((phavu.Phvul.008G29280:0.03705439832946284123,vigun.Vigun08g22460:0.02193896124828529845):0.03397124772382141555,glyma.Glyma.02G31200:0.02557583807487832234):0.03019990287530581810,(lotja.Lj2g3v341332:0.05219060346182412963,(cicar.Ca_09838:0.24393993744080433306,(tripr.Tp57577_TGAC_v2_gene18630:0.04585613471686975778,medtr.Medtr5g09928:0.17958831197974364779):0.03327737153666959768):0.05130049797268071421):0.02912150431734646452):0.01056005514449022582):0.02018998111503417930,(nissc.Nissc524639S27495:0.07686722674653831411,(aradu.Aradu.MN6BD:0.00000104733278176111,(aradu.Aradu.3LG5X:0.00592703091781878258,araip.Araip.N1T7P:0.03920644026065707444):0.00000104733278176111):0.06168068688134629995):0.01234798984777034023):0.05137994481625934862):0.04077834656288031878,((prupe.8G18100:0.11846766360499016990,(vitvi.GSVIVT01023864001:0.06995765438991220775,solly.Solyc11g008590.:0.20922685675352847845):0.03864377980129028722):0.02999024127184252847,(arath.AT4G3533:0.20512778300148107324,cucsa.Cucsa.11995:0.41097650642182653735):0.00760009408590477976):0.04077834656288031878);
