# Supplementary material for: Cercis: A Non-polyploid Genomic Relic Within the Generally Polyploid Legume Family
Source: Front Plant Sci. 2019 Apr 11;10:345. doi: 10.3389/fpls.2019.00345 (PMC6499179; doi:10.3389/fpls.2019.00345)
Supplement: DATA SHEET S4 — SD04_71_trees_reduced_trees Phylogenetic trees as in SD03 but with same-species terminal branches reduced to a single sequence representative, for terminals with branch lengths < 0.2. [file Data_Sheet_4.zip › SD04_71_trees_reduced_trees/L_LFXSXJ]

((((bauto.95055:0.02061336597545396221,(bauto.95102:0.05052265245000071847,cerca.Cerca33S22100:0.00787515968586850572):0.01022849874093047923):0.04766584132532247775,chafa.Chafa15S16411:0.10551678575646568359):0.01587452694437035960,(((araip.Araip.D5YHX:0.00827187692038003179,aradu.Aradu.483RE:0.00364222813607434663):0.09084111817367247765,nissc.Nissc69105S30211:0.07917289300284886810):0.05506952994280902430,(lupan.Lup02678:0.09316165332716322411,((glyma.Glyma.03G20660:0.01934362573941670119,(vigun.Vigun01g18430:0.02322497799561631937,phavu.Phvul.001G20020:0.01764973164470280340):0.03616510587111659847):0.04415605621673904246,(lotja.Lj1g3v476388:0.09524615256033876209,(cicar.Ca_00904:0.05147633833383438023,(medtr.Medtr7g10735:0.03979638455062554925,tripr.Tp57577_TGAC_v2_gene32304:0.04750842989803596289):0.03813802499514262756):0.06481507729336150048):0.02857864948295291488):0.01446512405661717383):0.00921441906643428663):0.04007726103757765918):0.05928388100250520099,((prupe.7G08590:0.14775147189588908048,cucsa.Cucsa.24239:0.22143812575426063960):0.01838368931312572493,(arath.AT3G1196:0.37189086125629711166,(vitvi.GSVIVT01033428001:0.12881914524968596236,solly.Solyc10g080630.:0.30583558308656505487):0.03674937491987731453):0.02209663723827326107):0.05928388100250520099);
