# Supplementary material for: Cercis: A Non-polyploid Genomic Relic Within the Generally Polyploid Legume Family
Source: Front Plant Sci. 2019 Apr 11;10:345. doi: 10.3389/fpls.2019.00345 (PMC6499179; doi:10.3389/fpls.2019.00345)
Supplement: DATA SHEET S4 — SD04_71_trees_reduced_trees Phylogenetic trees as in SD03 but with same-species terminal branches reduced to a single sequence representative, for terminals with branch lengths < 0.2. [file Data_Sheet_4.zip › SD04_71_trees_reduced_trees/L_4VCYFT]

((((((aradu.Aradu.1IK7L:0.02009316963579637141,araip.Araip.9FT0W:0.00347125221101983504):0.22227978340559056969,nissc.Nissc2699S19861:0.14175639505437798160):0.04341994387163901348,lupan.Lup02778:0.03633032484066268247):0.02941242759667265019,(((vigun.Vigun02g16530:0.12857200131636078999,phavu.Phvul.002G05820:0.08334209363189111486):0.11945027971733410133,glyma.Glyma.11G03320:0.07461023064174353292):0.08141585822939202688,(cicar.Ca_02344:0.05424506545729609885,(tripr.Tp57577_TGAC_v2_gene25885:0.08484122787395881327,medtr.Medtr5g01265:0.08803071211573113009):0.01321518186109993907):0.14362130345029039402):0.02232548990263258371):0.10206983692772141070,(((lupan.Lup00544:0.08292890467576329028,(((aradu.Aradu.JCT7W:0.03652555208337750908,araip.Araip.FH6JL:0.00723598932065073162):0.47833565876052086541,nissc.Nissc525437S28091:0.22184064766988681461):0.06271671780764505322,((cicar.Ca_12753:0.09498492392366628123,(medtr.Medtr4g10084:0.06264353103160995306,tripr.Tp57577_TGAC_v2_gene37702:0.09653318975779288935):0.04911342049211600558):0.15191350587598453914,(glyma.Glyma.05G05990:0.02843899936162348069,(vigun.Vigun03g30250:0.09868476887012445076,phavu.Phvul.003G22110:0.08029041750651795539):0.09734737135089649440):0.06618249561974474948):0.01692563655505633854):0.02741882398919046754):0.02738775095725320963,(mimpu.Mimpu144714S16011:0.46860480503004725561,cerca.Cerca19S17256:0.14820069676382718882):0.06224550462494715664):0.01635923347226063765,(chafa.Chafa2577S19556:0.23050484907615051422,mimpu.Mimpu8230S04628:0.63163374892164891872):0.11625684413236404835):0.01047099844990639905):0.07717954241154768857,(prupe.5G06840:0.21895325152179359596,(solly.Solyc08g078580.:0.51215087337795872635,(cucsa.Cucsa.30179:0.34998745752322057978,arath.AT4G1662:0.97420669732501596894):0.08676830491664776213):0.04362756006970732597):0.07717954241154768857);
