# Supplementary material for: Cercis: A Non-polyploid Genomic Relic Within the Generally Polyploid Legume Family
Source: Front Plant Sci. 2019 Apr 11;10:345. doi: 10.3389/fpls.2019.00345 (PMC6499179; doi:10.3389/fpls.2019.00345)
Supplement: DATA SHEET S4 — SD04_71_trees_reduced_trees Phylogenetic trees as in SD03 but with same-species terminal branches reduced to a single sequence representative, for terminals with branch lengths < 0.2. [file Data_Sheet_4.zip › SD04_71_trees_reduced_trees/L_4WPG58]

((((vitvi.GSVIVT01019607001:0.06311410317460659780,cucsa.Cucsa.30394:0.03406078057117452318):0.00657386801221459746,(bauto.7816:0.03000508408327842713,(((((lotja.Lj4g3v301449:0.04875982901349201065,((medtr.Medtr8g09979:0.01379097350922687398,tripr.Tp57577_TGAC_v2_gene3405:0.03870697892668615442):0.02233586824126774020,((cicar.Ca_05857:0.02129791831314585895,(tripr.Tp57577_TGAC_v2_gene3375:0.01997347643393203309,medtr.Medtr8g09994:0.03032385255845808369):0.02751696182929119078):0.02269549786639720942,cicar.Ca_05855:0.01815097378596880473):0.00324319190196674725):0.01713716809393106902):0.01016625466132772479,(((araip.Araip.H60AZ:0.00638264277738335387,(aradu.Aradu.EXN4Y:0.00235462062970495612,(aradu.Aradu.QCH7F:0.00000100000050002909,araip.Araip.G9J64:0.00210948853980004805):0.00211506633744463698):0.00205083599124298785):0.00938000603753777473,nissc.Nissc417852S08736:0.03254325986493594725):0.00816961696627018473,(glyma.Glyma.05G21940:0.00678857033387718443,((vigun.Vigun03g03310:0.02850452232786356704,glyma.Glyma.05G21960:0.00645011383755584276):0.01454137371984971609,(lupan.Lup03204:0.03290537600120466838,phavu.Phvul.002G30140:0.03030701652868439400):0.00645468884399412121):0.00431998144217885915):0.00238694180897324132):0.00380494368103775297):0.00802995728929401485,(glyma.Glyma.08G02570:0.00823712941523937342,vigun.Vigun03g03330:0.01739615202551694773):0.00926065978397770835):0.00485263831283076416,(mimpu.Mimpu29885S21712:0.01628755673070441182,chafa.Chafa1291S15053:0.02652568172088415679):0.01268885179795559842):0.00859610095376066481,(bauto.7984:0.02295826018243224062,cerca.Cerca3S08746:0.00863389987443304377):0.00802851602745834579):0.00089545232675079009):0.00990328947994621560):0.00860416934208860229,(((cerca.Cerca14S14825:0.07308984549175308321,chafa.Chafa481S23321:0.06182672883928855279):0.01183349427345908519,((lotja.Lj1g3v492104:0.21545277369014737001,(aradu.Aradu.G6ZA5:0.00160520879023909216,araip.Araip.WYM3Y:0.01062365842520418199):0.09362496565523327485):0.00000100000050002909,nissc.Nissc4752S09097:0.07504678674320218457):0.03621876577367055122):0.07933862157799748127,((solly.Solyc01g099660.:0.24268301382494555929,(cerca.Cerca96S11565:0.26760298946157484723,chafa.Chafa8144S11834:0.35037243305485327172):0.14305701832696446352):0.03776934550422487297,arath.AT1G0908:0.27203745346935065408):0.01913091583238135662):0.20762954211355777456):0.01215021702941284330,prupe.5G12590:0.01215021702941284330);
