# Supplementary material for: Cercis: A Non-polyploid Genomic Relic Within the Generally Polyploid Legume Family
Source: Front Plant Sci. 2019 Apr 11;10:345. doi: 10.3389/fpls.2019.00345 (PMC6499179; doi:10.3389/fpls.2019.00345)
Supplement: DATA SHEET S4 — SD04_71_trees_reduced_trees Phylogenetic trees as in SD03 but with same-species terminal branches reduced to a single sequence representative, for terminals with branch lengths < 0.2. [file Data_Sheet_4.zip › SD04_71_trees_reduced_trees/L_07GVYS]

(((aradu.Aradu.5J8QN:5.071191,araip.Araip.R3X9C:0.000001):0.099559,araip.Araip.H778C:0.005498):0.005834, ((((araip.Araip.Z309E:0.072111,araip.Araip.C1PTK:0.415222):0.000001,araip.Araip.WC9Z8:0.164125):0.034941,aradu.Aradu.H5DFL:0.026819):0.022432,((((aradu.Aradu.H8EZ7:0.052596,(araip.Araip.L60K4:0.037182,((araip.Araip.KW6T4:0.073588,aradu.Aradu.G6UZ4:0.046033):0.004638,aradu.Aradu.T1Z0F:0.008059):0.003881):0.016059):0.000001,(araip.Araip.45YLQ:0.006099,aradu.Aradu.X37QL:0.047399):0.000001):0.003964,((aradu.Aradu.YQZ31:0.086160,(aradu.Aradu.F2F9W:0.165224,aradu.Aradu.0I701:0.230548):0.033239):0.040890,((((araip.Araip.JSP1A:0.000001,mimpu.Mimpu145188S06983:0.765584):0.060777,araip.Araip.T2WNF:0.016666):0.000001,(((araip.Araip.U3NV6:0.116787,aradu.Aradu.ME8R4:0.120547):0.089548,(araip.Araip.VZC42:0.050865,aradu.Aradu.EVY5G:0.192105):0.031258):0.014953,((araip.Araip.Z2B9Z:0.120668,(((araip.Araip.26HXI:0.021835,(araip.Araip.GAM8P:0.016367,aradu.Aradu.HW5DL:0.019372):0.004782):0.003654,(aradu.Aradu.LXU23:0.028839,araip.Araip.4P4C0:0.000390):0.005385):0.025374,araip.Araip.LU892:0.095570):0.004932):0.006685,(aradu.Aradu.7A20D:0.138659,araip.Araip.RTX2B:0.038086):0.008958):0.000001):0.003989):0.007913,((aradu.Aradu.S7S1Y:0.224789,aradu.Aradu.4V1XH:0.145952):0.080775,(aradu.Aradu.PL8JZ:0.130208,(araip.Araip.I9MMX:0.038502,araip.Araip.3PP55:0.306569):0.030264):0.016285):0.014678):0.000001):0.012105):0.010656,aradu.Aradu.TQ8F6:0.180248):0.019133):0.000000);
