# Supplementary material for: Cercis: A Non-polyploid Genomic Relic Within the Generally Polyploid Legume Family
Source: Front Plant Sci. 2019 Apr 11;10:345. doi: 10.3389/fpls.2019.00345 (PMC6499179; doi:10.3389/fpls.2019.00345)
Supplement: DATA SHEET S4 — SD04_71_trees_reduced_trees Phylogenetic trees as in SD03 but with same-species terminal branches reduced to a single sequence representative, for terminals with branch lengths < 0.2. [file Data_Sheet_4.zip › SD04_71_trees_reduced_trees/L_HG0F71]

(((bauto.20616:0.04085227730384966699,(bauto.15349:0.06227084225119033228,cerca.Cerca348S22302:0.01555744994039403792):0.01018807969006641466):0.04442451527963664493,(((lupan.Lup02826:0.07423691992493076930,(nissc.Nissc3271S21547:0.06553675524122490326,(aradu.Aradu.LA127:0.00000104733278176111,araip.Araip.BSD34:0.00000104733278176111):0.13559475974384452290):0.01889372764389690013):0.01027498206517404346,((glyma.Glyma.10G26480:0.02846504572959237048,(vigun.Vigun07g26030:0.05071662173753303804,phavu.Phvul.007G03710:0.04910135301034716099):0.03714847022040644597):0.04546141328239104024,(cicar.Ca_10404:0.07862257101868595777,(medtr.Medtr8g10583:0.06717423809385529576,tripr.Tp57577_TGAC_v2_gene19246:0.09358592667886674044):0.00974544717964419445):0.04732336957369020353):0.01517740298815355333):0.05892097526029155263,chafa.Chafa4788S23265:0.10984001985012177560):0.03712194809018205116):0.15528928433069663639,prupe.1G32270:0.15528928433069663639);
