# Supplementary material for: Cercis: A Non-polyploid Genomic Relic Within the Generally Polyploid Legume Family
Source: Front Plant Sci. 2019 Apr 11;10:345. doi: 10.3389/fpls.2019.00345 (PMC6499179; doi:10.3389/fpls.2019.00345)
Supplement: DATA SHEET S4 — SD04_71_trees_reduced_trees Phylogenetic trees as in SD03 but with same-species terminal branches reduced to a single sequence representative, for terminals with branch lengths < 0.2. [file Data_Sheet_4.zip › SD04_71_trees_reduced_trees/L_1PWXSD]

(((chafa.Chafa1694S16877:0.20880947745211428379,mimpu.Mimpu5256S32155:0.26900799015375043144):0.19974969657873942186,(((((((((phavu.Phvul.003G28720:0.05516887465000468865,vigun.Vigun03g22780:0.08464108754867528950):0.06537182828484237873,glyma.Glyma.18G15060:0.01826203455018072727):0.12102753925865529505,(lupan.Lup02145:0.24064221937699742382,lupan.Lup01656:0.35310909911427634800):0.06870609721882620091):0.01450443321558090269,(((cicar.Ca_12335:0.14108311705656739754,(medtr.Medtr8g06816:0.12582532190162046271,((tripr.Tp57577_TGAC_v2_gene29822:0.09553898538812569119,medtr.Medtr8g06811:0.07708042210389104421):0.01991363273188315186,medtr.Medtr8g06812:0.12121959486592345789):0.00880139134389306722):0.02272464444946272616):0.06241811488285287091,lotja.Lj0g3v030759:0.04216181219371004096):0.01924085091890380406,(aradu.Aradu.9A5PX:0.05841125852019459636,araip.Araip.HUM38:0.02470273242136949640):0.13552866152923906395):0.01983077689127643248):0.02128387541349981149,nissc.Nissc2353S18453:0.11328941785559729083):0.04397004481290386207,((glyma.Glyma.01G02080:0.09032117887412693946,((vigun.Vigun02g08740:0.06732556833993171008,phavu.Phvul.002G14440:0.11320264715714487003):0.16247587563719628756,vigun.Vigun02g08760:0.47222385179168291369):0.03075995605755887929):0.13940354861684664534,((lupan.Lup02553:0.25065189161096834702,lupan.Lup01600:0.18678514444098273661):0.12527324659202754287,((cicar.Ca_11545:0.31233837742556963546,(tripr.Tp57577_TGAC_v2_gene27183:0.21724551904512207079,(tripr.Tp57577_TGAC_v2_gene27179:0.16370847300433910565,medtr.Medtr5g03117:0.11107089699938949012):0.01227967793645464226):0.08693118140130229321):0.16265592869842210311,((aradu.Aradu.D3KJ3:0.03727595905151696171,araip.Araip.3Z4V7:0.02486561249231503817):0.21969245482930585545,nissc.Nissc524934S28004:0.19780641978968355188):0.13021846000591300041):0.01512150198489336725):0.02999653482262235743):0.07223971855770408568):0.02600954491494612483,mimpu.Mimpu144659S15900:0.33517672797169745236):0.02609403488135926888,(cerca.Cerca111S12554:0.05675872490872781867,bauto.23352:0.14315716185262292170):0.11930807760092965175):0.02548385780729924693,(cerca.Cerca316S21339:0.28762667638834082950,(mimpu.Mimpu144659S06403:0.48594030805460775024,(glyma.Glyma.08G27560:0.08678760442032237843,(phavu.Phvul.003G28730:0.07809861291591960186,vigun.Vigun03g22790:0.07378274806811778441):0.08881574942804978945):0.15814964304285125674):0.05968598907922621072):0.13924442452721416674):0.03459238021889762121):0.04247504481638043894,(solly.Solyc11g011290.:0.76451625757204599854,(arath.AT2G2262:0.49955266295882949645,(cucsa.Cucsa.10383:0.46947642676358747327,prupe.6G20840:0.32837269355750475786):0.06458616473494541155):0.04749821008848804232):0.04247504481638043894);
