# Supplementary material for: Cercis: A Non-polyploid Genomic Relic Within the Generally Polyploid Legume Family
Source: Front Plant Sci. 2019 Apr 11;10:345. doi: 10.3389/fpls.2019.00345 (PMC6499179; doi:10.3389/fpls.2019.00345)
Supplement: DATA SHEET S4 — SD04_71_trees_reduced_trees Phylogenetic trees as in SD03 but with same-species terminal branches reduced to a single sequence representative, for terminals with branch lengths < 0.2. [file Data_Sheet_4.zip › SD04_71_trees_reduced_trees/L_1LG7ZW]

(((cerca.Cerca16S15877:0.03730807403919799564,bauto.90349:0.12427494350430674797):0.07116350106410203324,(((lupan.Lup01335:0.28335793241887924365,lupan.Lup02622:0.03172850845342356507):0.05864501185983741344,((lotja.Lj4g3v194668:0.14286071900680483160,(((phavu.Phvul.003G17180:0.09166255465847555906,vigun.Vigun03g36230:0.07750964237805453572):0.03451881593548578042,glyma.Glyma.17G10820:0.02239190201074365075):0.06804520052596954582,((tripr.Tp57577_TGAC_v2_gene7982:0.12349002005782469538,medtr.Medtr4g11607:0.07937191662843433304):0.03311356897994791049,(medtr.Medtr4g11604:0.27390310400238138122,cicar.Ca_06731:0.13156090372278794742):0.01433268847914946457):0.10761443456759688109):0.01441537472609947905):0.03334462856158873501,((araip.Araip.U04P1:0.01176105968520253786,((aradu.Aradu.M1W95:0.21024429045436060504,araip.Araip.KAT13:0.09216207153671505947):0.01769919028508819270,aradu.Aradu.4T8J3:0.00606002412226630625):0.00617321405579229071):0.14412530256854041988,nissc.Nissc2298S18185:0.11159713746059991835):0.05573061444148365989):0.03141453725356772170):0.05544251106461267620,((chafa.Chafa1974S17834:0.10368079200109352189,mimpu.Mimpu144646S15858:0.18477625999850483263):0.07794672025235305224,((((aradu.Aradu.15SFQ:0.02093373522140027157,araip.Araip.ST73Y:0.01101733816973805499):0.16123948011924915669,nissc.Nissc634S29723:0.11131129557587647605):0.06607441607471398193,lupan.Lup00702:0.06956169664384818929):0.00773610889007904975,(((phavu.Phvul.009G21240:0.05782385588702097096,vigun.Vigun09g05140:0.02537400338047343315):0.04323667737050488485,glyma.Glyma.09G09110:0.04576429299924116706):0.07761355422046495312,(lotja.Lj6g3v109332:0.15030041624124620969,(cicar.Ca_21696:0.05407626883198574791,(medtr.Medtr2g45151:0.14482594300714768387,tripr.Tp57577_TGAC_v2_gene1734:0.05270763794109429440):0.02103387553369702109):0.06897079781578591140):0.01189890760451663490):0.02216262263022665546):0.05860502047091568217):0.03617368903619579829):0.01902620916113422281):0.04608265349037973108,(arath.AT5G3494:0.42608408052093571516,((vitvi.GSVIVT01012851001:0.15519286752186098322,(solly.Solyc07g007550.:0.25402652985890877835,prupe.1G48390:0.35426023674694318011):0.04921223437025155911):0.04813156667489866536,cucsa.Cucsa.13250:0.25157798997625557824):0.03505561122493753429):0.04608265349037973108);
