# Supplementary material for: Cercis: A Non-polyploid Genomic Relic Within the Generally Polyploid Legume Family
Source: Front Plant Sci. 2019 Apr 11;10:345. doi: 10.3389/fpls.2019.00345 (PMC6499179; doi:10.3389/fpls.2019.00345)
Supplement: DATA SHEET S4 — SD04_71_trees_reduced_trees Phylogenetic trees as in SD03 but with same-species terminal branches reduced to a single sequence representative, for terminals with branch lengths < 0.2. [file Data_Sheet_4.zip › SD04_71_trees_reduced_trees/L_H9CXPH]

(((((((glyma.Glyma.01G05000:0.32430682300120816652,(tripr.Tp57577_TGAC_v2_gene39160:0.20897563423303736063,(medtr.Medtr5g04165:0.07638523762130589034,cicar.Ca_18082:0.05357094088811830551):0.00773477124349169261):0.10093611792316074804):0.04121400465264418028,lupan.Lup00237:0.05073063509285330452):0.02331717445410489212,(((cicar.Ca_16376:0.11671945744129784417,lotja.Lj0g3v033419:0.10654477696931409503):0.01548647598848290272,((vigun.Vigun03g20710:0.02444822982076416337,phavu.Phvul.002G17040:0.01268849335699931413):0.02854871798603849514,glyma.Glyma.07G22890:0.03187176422370229661):0.04298555759153830508):0.02582895459507892483,((aradu.Aradu.91WCT:0.00000100000050002909,araip.Araip.ZQ6XG:0.00000100000050002909):0.10930208938818083975,nissc.Nissc14054S33256:0.11173593688367824961):0.02377542069552106979):0.01522928350750198286):0.01999655705901995720,mimpu.Mimpu1177S14292:0.33195214522345845021):0.00984103081822230649,chafa.Chafa95858S30541:0.17053368836147564380):0.02151263121860391703,cerca.Cerca14S14853:0.06452744044969628556):0.02613883760590802324,(arath.AT1G6954:0.81086246474841827681,(cucsa.Cucsa.28496:0.35790139452407571108,prupe.1G27660:0.10327977604918919807):0.05081730907571720135):0.02613883760590802324);
