# Supplementary material for: Cercis: A Non-polyploid Genomic Relic Within the Generally Polyploid Legume Family
Source: Front Plant Sci. 2019 Apr 11;10:345. doi: 10.3389/fpls.2019.00345 (PMC6499179; doi:10.3389/fpls.2019.00345)
Supplement: DATA SHEET S4 — SD04_71_trees_reduced_trees Phylogenetic trees as in SD03 but with same-species terminal branches reduced to a single sequence representative, for terminals with branch lengths < 0.2. [file Data_Sheet_4.zip › SD04_71_trees_reduced_trees/L_1Y5TRB]

((vitvi.GSVIVT01011673001:0.36783750538514220496,(nissc.Nissc2231S17956:0.19837613360684375197,((((vigun.Vigun02g02070:0.07115608325884084651,phavu.Phvul.003G02050:0.12094076858753854964):0.12096418328345542870,((cerca.Cerca282S20165:0.20478551255351490346,(cerca.Cerca769S29357:0.11471470025322959285,bauto.21700:0.03065299884073666853):0.09699277708871488490):0.07805435389662916668,((mimpu.Mimpu547S25608:0.36253394868485155911,cicar.Ca_16877:0.22727015657555441064):0.07580530222155085207,((mimpu.Mimpu38828S03307:0.15451552807558149860,((lotja.Lj0g3v018652:0.21859697250369045096,lupan.Lup01154:0.13506115089937889562):0.07001219722015326885,((tripr.Tp57577_TGAC_v2_gene36965:0.07814897549389916709,(medtr.Medtr1g03216:0.03570382198405470942,cicar.Ca_15128:0.19485463218184265188):0.03083694938736339028):0.09052915517860024575,(((glyma.Glyma.09G12380:0.07323307071523643685,(phavu.Phvul.003G02080:0.13105138936927498983,vigun.Vigun02g02100:0.05903497553630269318):0.10443535792400129858):0.05719103111677642515,(glyma.Glyma.09G12440:0.08868254553106760807,((phavu.Phvul.003G02070:0.09116649219229969181,vigun.Vigun02g02090:0.07881797582998829876):0.09023274572094970580,glyma.Glyma.09G12420:0.06775835079885786372):0.02172724014041151758):0.07451777365998263347):0.02373328095512819078,((aradu.Aradu.0G2LP:0.00540648104689805866,araip.Araip.4D7WA:0.04018975187217055378):0.03204068914412046970,(araip.Araip.2V4SN:0.01088910311010638648,aradu.Aradu.4V74F:0.05209278986783275750):0.00000122123005994819):0.17884050101739090710):0.03739558375353652098):0.04341227649105416919):0.20545276151592564706):0.04663494562309841024,(cucsa.Cucsa.02989:0.35954670661786736208,(solly.Solyc01g005400.:0.42931720651490962171,arath.AT1G2324:0.56740288596847032743):0.07000677681801940888):0.05583052677084018867):0.01518442359265002178):0.04451835157277396482):0.01593992515958352063):0.02747679928195688806,((lupan.Lup01154:0.16793187230812522959,lotja.Lj0g3v020982:0.16088699602607620109):0.02456305800545005927,((araip.Araip.JW9T2:0.32240858435067987209,araip.Araip.EK23Y:0.00000122123005994819):0.14525485692297601670,((medtr.Medtr1g03219:0.09745422704221627652,tripr.Tp57577_TGAC_v2_gene36888:0.06021187072281058983):0.08464723725756830019,(glyma.Glyma.09G12460:0.09990582965779006008,lupan.Lup00879:0.43812192510000835810):0.03042805028972452377):0.03563165993269563903):0.00930209790782693217):0.02440821908727703465):0.05880150576077114444,chafa.Chafa6015S24831:0.16416570179280684516):0.00814737623745172453):0.03315306613393525365):0.09086917674043194781,prupe.1G33200:0.09086917674043194781);
