# Supplementary material for: Cercis: A Non-polyploid Genomic Relic Within the Generally Polyploid Legume Family
Source: Front Plant Sci. 2019 Apr 11;10:345. doi: 10.3389/fpls.2019.00345 (PMC6499179; doi:10.3389/fpls.2019.00345)
Supplement: DATA SHEET S4 — SD04_71_trees_reduced_trees Phylogenetic trees as in SD03 but with same-species terminal branches reduced to a single sequence representative, for terminals with branch lengths < 0.2. [file Data_Sheet_4.zip › SD04_71_trees_reduced_trees/L_P5H1RQ]

(((((vigun.Vigun10g04750:0.03227944106898127802,phavu.Phvul.010G02030:0.05282153774720930312):0.06251344363866498388,glyma.Glyma.16G10080:0.04421584215283955177):0.05888425511716663396,(lupan.Lup01044:0.30710791723093738836,(((araip.Araip.D7UZH:0.05004667505278150019,aradu.Aradu.FE01A:0.00267082607720686314):0.15286248939852478679,nissc.Nissc1371S14238:0.12974807077283517787):0.05521367166464866139,((cicar.Ca_11693:0.06935906897864481391,(medtr.Medtr8g01303:0.04342080456843954578,tripr.Tp57577_TGAC_v2_gene17146:0.24053559847955144346):0.02098852183617126027):0.07298342525878070974,lotja.Lj3g3v073042:0.10675148156678027078):0.05029060747240127888):0.01662420157353262581):0.01407534039128640127):0.02966283972369709171,cerca.Cerca129S05826:0.16865891474863808908):0.07026132939729543003,(prupe.8G20060:0.22127981570928212385,((cucsa.Cucsa.08972:0.39949605264576643071,arath.AT5G4869:0.59528381999725799023):0.05468446547875485675,(solly.Solyc09g059630.:0.62287659207461354427,vitvi.GSVIVT01003278001:0.24455372170879707827):0.04860564070738712661):0.03998753869484258233):0.07026132939729543003);
