# Supplementary material for: Cercis: A Non-polyploid Genomic Relic Within the Generally Polyploid Legume Family
Source: Front Plant Sci. 2019 Apr 11;10:345. doi: 10.3389/fpls.2019.00345 (PMC6499179; doi:10.3389/fpls.2019.00345)
Supplement: DATA SHEET S4 — SD04_71_trees_reduced_trees Phylogenetic trees as in SD03 but with same-species terminal branches reduced to a single sequence representative, for terminals with branch lengths < 0.2. [file Data_Sheet_4.zip › SD04_71_trees_reduced_trees/L_R1SY8X]

(((bauto.25432:0.13062404482151188101,cerca.Cerca518S09508:0.78183343278685113464):0.56013606247036495933,((arath.AT3G0168:0.78644851941204485524,(((((lotja.Lj1g3v370045:0.11384308683947437502,((medtr.Medtr7g03266:0.06328051838635107007,tripr.Tp57577_TGAC_v2_gene1135:0.02828356405545538049):0.03283315086889473933,cicar.Ca_27087:0.10273214830007036669):0.05770418672262282028):0.01552440557703160112,(glyma.Glyma.16G06770:0.03889518442252293262,(phavu.Phvul.008G14790:0.04972826138039190824,vigun.Vigun01g06560:0.02436772746997559538):0.01836683810068530029):0.09240420939189004923):0.10180224850222036048,((aradu.Aradu.VKW7H:0.00000100000050002909,araip.Araip.DM2H4:0.03611151467355351585):0.10262633265447773656,nissc.Nissc6716S30010:0.07727778844052218821):0.05654983879360312576):0.06368969077168623594,(mimpu.Mimpu1017S05078:0.09677568640627511043,chafa.Chafa6230S25145:0.09778092071281271891):0.10866333381999387919):0.02668929362778345304,cerca.Cerca7S29734:0.21184756930031245492):0.25228581409085448772):0.06721196350589056512,vitvi.GSVIVT01032348001:0.33275651805328276822):0.06055549737419570894):0.10052289304409189885,cucsa.Cucsa.15617:0.10052289304409189885);
