# Supplementary material for: Cercis: A Non-polyploid Genomic Relic Within the Generally Polyploid Legume Family
Source: Front Plant Sci. 2019 Apr 11;10:345. doi: 10.3389/fpls.2019.00345 (PMC6499179; doi:10.3389/fpls.2019.00345)
Supplement: DATA SHEET S4 — SD04_71_trees_reduced_trees Phylogenetic trees as in SD03 but with same-species terminal branches reduced to a single sequence representative, for terminals with branch lengths < 0.2. [file Data_Sheet_4.zip › SD04_71_trees_reduced_trees/L_Y6NGM6]

((cerca.Cerca8S33911:0.625012,lotja.Lj0g3v025242:0.650583):0.308046, (glyma.Glyma.08G23520:0.477169,(phavu.Phvul.011G17870:0.353284,vigun.Vigun11g03670:0.147221):0.521685):0.084282);
