# Supplementary material for: Cercis: A Non-polyploid Genomic Relic Within the Generally Polyploid Legume Family
Source: Front Plant Sci. 2019 Apr 11;10:345. doi: 10.3389/fpls.2019.00345 (PMC6499179; doi:10.3389/fpls.2019.00345)
Supplement: DATA SHEET S4 — SD04_71_trees_reduced_trees Phylogenetic trees as in SD03 but with same-species terminal branches reduced to a single sequence representative, for terminals with branch lengths < 0.2. [file Data_Sheet_4.zip › SD04_71_trees_reduced_trees/L_F6R8P8]

((((((glyma.Glyma.02G11340:0.03048810265791679699,(phavu.Phvul.002G06950:0.03215000036823995044,vigun.Vigun02g05360:0.05991172138469141872):0.06780366787032784948):0.08914244869681656191,(((tripr.Tp57577_TGAC_v2_gene22416:0.06461848730154928777,medtr.Medtr5g04345:0.11582987615304644879):0.02808581074822854087,cicar.Ca_11658:0.08056065488824680487):0.06201732191882990131,lotja.Lj2g3v126722:0.10050125814222896081):0.01370636213257124883):0.02372045532625084024,(((aradu.Aradu.5JX5D:0.02521707097406927778,araip.Araip.RX3N3:0.01947737091952838825):0.10445911532888488282,(araip.Araip.IU7RR:0.06276809741946978716,aradu.Aradu.G708G:0.05750354480993687123):0.02889098367031865677):0.22264373859524111410,lupan.Lup00671:0.08919606516933810403):0.01837965122952924316):0.10910264878010123013,cerca.Cerca11S05696:0.18355794845204478904):0.01889093237023238558,chafa.Chafa95470S12907:0.19941919123587129037):0.07200449171329623144,((solly.Solyc05g012630.:0.48931642936670538546,arath.AT1G6935:0.51440839919588099427):0.08538225452218010936,(cucsa.Cucsa.32775:0.41507262548036144567,prupe.1G28190:0.25810406449524619932):0.06246128652138252524):0.07200449171329623144);
