# Supplementary material for: Cercis: A Non-polyploid Genomic Relic Within the Generally Polyploid Legume Family
Source: Front Plant Sci. 2019 Apr 11;10:345. doi: 10.3389/fpls.2019.00345 (PMC6499179; doi:10.3389/fpls.2019.00345)
Supplement: DATA SHEET S4 — SD04_71_trees_reduced_trees Phylogenetic trees as in SD03 but with same-species terminal branches reduced to a single sequence representative, for terminals with branch lengths < 0.2. [file Data_Sheet_4.zip › SD04_71_trees_reduced_trees/L_9545XD]

(((((nissc.Nissc2089S17633:0.10638402966578217046,(araip.Araip.KX6TX:0.00000104733278176111,aradu.Aradu.QR8GU:0.01764667785457057353):0.10415404609287527704):0.03450278574940129905,((cicar.Ca_02057:0.06435394584819442709,(tripr.Tp57577_TGAC_v2_gene28679:0.04828531401214718188,medtr.Medtr5g01997:0.00000104733278176111):0.03452976477482950363):0.03355345930587333436,(lotja.Lj2g3v175851:0.10292909415684815821,((vigun.Vigun02g13230:0.01647814694915761616,phavu.Phvul.002G02940:0.01772327412413097353):0.03915455450590558245,glyma.Glyma.01G17520:0.02031957610708042677):0.12047628000193605358):0.02422950508084003446):0.02393017661673664878):0.05422961291059404110,(nissc.Nissc5197S25000:0.11743092945631958268,(lotja.Lj0g3v030994:0.07015053922267441844,((cicar.Ca_16049:0.07331965257787585732,(tripr.Tp57577_TGAC_v2_gene34981:0.04004074477128868187,medtr.Medtr8g07783:0.05389801824586469559):0.03406612186165308698):0.04003663617398410535,(glyma.Glyma.06G04150:0.01518090478163690304,(phavu.Phvul.003G25300:0.03594304002530091663,vigun.Vigun03g26760:0.03537727219829900349):0.03528230466749508049):0.08102031308040844038):0.01003260950810054043):0.02599116756357753438):0.05992992483116595104):0.00581606224471314676,(((cerca.Cerca46S25093:0.01336357533863500278,bauto.84318:0.06305594690640747846):0.00199584041805825037,bauto.21486:0.09832324377846404784):0.04999603084581451251,(chafa.Chafa6329S25282:0.11007914499895664340,(vitvi.GSVIVT01018980001:0.16135495358131562993,solly.Solyc02g085400.:0.23949573604064453014):0.13406239328470334615):0.02245414752926733551):0.01147637732665787551):0.12865275253277722034,prupe.3G29970:0.12865275253277722034);
