# Supplementary material for: Cercis: A Non-polyploid Genomic Relic Within the Generally Polyploid Legume Family
Source: Front Plant Sci. 2019 Apr 11;10:345. doi: 10.3389/fpls.2019.00345 (PMC6499179; doi:10.3389/fpls.2019.00345)
Supplement: DATA SHEET S4 — SD04_71_trees_reduced_trees Phylogenetic trees as in SD03 but with same-species terminal branches reduced to a single sequence representative, for terminals with branch lengths < 0.2. [file Data_Sheet_4.zip › SD04_71_trees_reduced_trees/L_KB2GB2]

((((((lupan.Lup00116:0.12570908876030009726,((tripr.Tp57577_TGAC_v2_gene23090:0.02209871145103580597,medtr.Medtr4g00709:0.03914149849010485627):0.05807651142587288984,(tripr.Tp57577_TGAC_v2_gene23079:0.05799088553416577307,medtr.Medtr4g00709:0.04650609295979313274):0.00846502325742912003):0.04892999780031270091):0.00000093905322139818,(glyma.Glyma.08G21890:0.08832837932069199927,(phavu.Phvul.010G16140:0.10760190229050012323,vigun.Vigun10g19600:0.03859625693593513041):0.02228232129676896434):0.02630918192166750713):0.00763303855988004942,((cerca.Cerca5S27303:0.03945626533869823344,bauto.90202:0.07607722618183376806):0.06292673110942202663,(araip.Araip.8FI20:0.01361561019750169577,aradu.Aradu.JM9X6:0.00674811967107785335):0.06905902002045143095):0.02779507058507097242):0.02553933012981614986,nissc.Nissc28738S20521:0.06807845201689219361):0.01533113901526226772,(mimpu.Mimpu1168S14135:0.11708188031485482206,chafa.Chafa4653S23152:0.04795746593628882198):0.01636954139246812184):0.01799655059788975164,(solly.Solyc06g068470.:0.22595898677368594920,(((vitvi.GSVIVT01015956001:0.12336819443418814424,arath.AT1G8086:0.18412514197908896874):0.07410300559848295721,cucsa.Cucsa.17724:0.24883226480318618168):0.01942923770264724098,prupe.3G09830:0.15610989074627465434):0.01537199119095245155):0.01799655059788975164);
