# Supplementary material for: Cercis: A Non-polyploid Genomic Relic Within the Generally Polyploid Legume Family
Source: Front Plant Sci. 2019 Apr 11;10:345. doi: 10.3389/fpls.2019.00345 (PMC6499179; doi:10.3389/fpls.2019.00345)
Supplement: DATA SHEET S4 — SD04_71_trees_reduced_trees Phylogenetic trees as in SD03 but with same-species terminal branches reduced to a single sequence representative, for terminals with branch lengths < 0.2. [file Data_Sheet_4.zip › SD04_71_trees_reduced_trees/L_JHBSSH]

(((((((phavu.Phvul.001G20700:0.27744924247680902152,(aradu.Aradu.90EPU:0.06342826717602591258,araip.Araip.87NLG:0.01334369137823091314):0.32624468025304370622):0.02469526595678851744,(lupan.Lup02464:0.25082889746593206581,phavu.Phvul.007G14600:0.38205331654237406624):0.08268620559646665258):0.11053435446028961331,chafa.Chafa95263S12738:0.03856783267853203245):0.01596978495326701469,mimpu.Mimpu4920S03789:0.10284294664254943485):0.02201997379408410574,(mimpu.Mimpu1524S01510:0.29320679124183773867,chafa.Chafa2314S08192:0.09115229350255807383):0.06327386033209757288):0.00740340281045579179,(cerca.Cerca12S00531:0.03009914336435496121,bauto.93139:0.04411616922549688874):0.05729903930059790373):0.03501982670755655197,((vitvi.GSVIVT01028000001:0.15099086091435945378,(prupe.8G26050:0.11694230013188709749,cucsa.Cucsa.09716:0.13773763017571269418):0.04493019202261602091):0.00733675579534694665,(arath.AT4G0244:0.23969442486524186742,solly.Solyc09g075080.:0.23618773607768583922):0.02379689108750193335):0.03501982670755655197);
