# Supplementary material for: Cercis: A Non-polyploid Genomic Relic Within the Generally Polyploid Legume Family
Source: Front Plant Sci. 2019 Apr 11;10:345. doi: 10.3389/fpls.2019.00345 (PMC6499179; doi:10.3389/fpls.2019.00345)
Supplement: DATA SHEET S4 — SD04_71_trees_reduced_trees Phylogenetic trees as in SD03 but with same-species terminal branches reduced to a single sequence representative, for terminals with branch lengths < 0.2. [file Data_Sheet_4.zip › SD04_71_trees_reduced_trees/L_JNZCY5]

(((cerca.Cerca6S10507:0.03926741759440105506,bauto.18381:0.02936990512518586685):0.04839388662082644982,((((((araip.Araip.1H31M:0.00000104733278176111,aradu.Aradu.V8J7V:0.00509038679253241960):0.07818389896927338545,nissc.Nissc598S29322:0.08651930404880868453):0.02287943844576314709,lupan.Lup02848:0.18533883954241947567):0.03284579983511742157,((((glyma.Glyma.06G09120:0.02618486762860473480,glyma.Glyma.04G08930:0.25691177614905386095):0.02503129208089178298,(vigun.Vigun09g18740:0.02941978043801574128,phavu.Phvul.009G14640:0.04676357062703627443):0.01680244793924271993):0.06632962877706949367,lotja.Lj1g3v209624:0.15675511261314017952):0.03095412561425735579,(medtr.Medtr3g11106:0.08252943948805262220,(tripr.Tp57577_TGAC_v2_gene12463:0.05684523864484185979,cicar.Ca_04986:0.08592258984299713798):0.00859486444270626815):0.15766675962865003835):0.03908364002648791885):0.05798062892670490659,chafa.Chafa1301S15124:0.08612974924280052125):0.01009836573727686954,chafa.Chafa1650S16725:0.28469091903031401580):0.00901034116283946224):0.03789423451330319742,(vitvi.GSVIVT01009245001:0.16509335449892481584,((arath.AT1G2760:0.43464829468853444228,solly.Solyc04g076920.:0.29950209415441747529):0.12379491974970270596,(prupe.1G54180:0.26062083403417107830,cucsa.Cucsa.31229:0.20024755492677842605):0.02846765185590428501):0.04055664698663175027):0.03789423451330319742);
