# Supplementary material for: Cercis: A Non-polyploid Genomic Relic Within the Generally Polyploid Legume Family
Source: Front Plant Sci. 2019 Apr 11;10:345. doi: 10.3389/fpls.2019.00345 (PMC6499179; doi:10.3389/fpls.2019.00345)
Supplement: DATA SHEET S4 — SD04_71_trees_reduced_trees Phylogenetic trees as in SD03 but with same-species terminal branches reduced to a single sequence representative, for terminals with branch lengths < 0.2. [file Data_Sheet_4.zip › SD04_71_trees_reduced_trees/L_QVSRWT]

((((chafa.Chafa2163S18462:0.16233564136737013706,(glyma.Glyma.11G19850:0.03863457850358188034,(glyma.Glyma.18G05190:0.06167383840753728336,(vigun.Vigun06g08840:0.04636435704156940951,phavu.Phvul.006G07960:0.05276653489519674001):0.04119191187745262217):0.00926911045202786360):0.05134592952162666396):0.01875483604750550690,(((((tripr.Tp57577_TGAC_v2_gene13886:0.04978874258098092004,medtr.Medtr3g46743:0.02225119642031381934):0.03038336890958528644,cicar.Ca_08921:0.04569842346307032704):0.04192911814766400735,lotja.Lj6g3v033950:0.05511865529353211085):0.01975377948294344821,(((araip.Araip.88ZTU:0.00665012538306351125,aradu.Aradu.45WUM:0.02373720181306627000):0.12998987763237193627,nissc.Nissc88542S31938:0.06904358561050429055):0.04293524724777073726,lupan.Lup00145:0.09812049642579653841):0.00000100000050002909):0.02185131520857762008,mimpu.Mimpu17579S18606:0.16513677982556204671):0.00749998672929940834):0.02683185807175371071,cerca.Cerca116S12823:0.08778628187793238724):0.15082807849518534149,prupe.6G04070:0.15082807849518534149);
