# Supplementary material for: Cercis: A Non-polyploid Genomic Relic Within the Generally Polyploid Legume Family
Source: Front Plant Sci. 2019 Apr 11;10:345. doi: 10.3389/fpls.2019.00345 (PMC6499179; doi:10.3389/fpls.2019.00345)
Supplement: DATA SHEET S4 — SD04_71_trees_reduced_trees Phylogenetic trees as in SD03 but with same-species terminal branches reduced to a single sequence representative, for terminals with branch lengths < 0.2. [file Data_Sheet_4.zip › SD04_71_trees_reduced_trees/L_RJTQQ8]

((solly.Solyc09g007450.:0.35268564502734944810,(((chafa.Chafa4233S09841:0.04737804313594653344,(cerca.Cerca49S03562:0.03740177070045650615,bauto.25851:0.03961963116393588114):0.08362445218787002699):0.03021734446692476983,(((((((vigun.Vigun07g08040:0.01901095914809264320,phavu.Phvul.007G16460:0.01228962368624843954):0.08013631739679764887,glyma.Glyma.10G05030:0.00089250710686883741):0.07902807053391221193,lupan.Lup00235:0.15106994075257015875):0.00579801754306018009,(nissc.Nissc2738S19995:0.11754727039989694426,(aradu.Aradu.MQK7K:0.00000104733278176111,araip.Araip.C1GGI:0.00456502830360531152):0.19479651465763031526):0.16619552605345441765):0.01886920163479673812,lotja.Lj5g3v062651:0.30839790068870359674):0.01250542378319637916,(cicar.Ca_14063:0.05042184216591150125,(tripr.Tp57577_TGAC_v2_gene30255:0.11940892762464414001,medtr.Medtr1g06677:0.16931288692431720189):0.04162375269184503956):0.07239836068413404990):0.05372849995526799566,arath.AT5G0308:0.26370004543056979607):0.04662231169568296224):0.04549206996512462908,cucsa.Cucsa.15319:0.14307850546718764440):0.01043502603915029588):0.07174587064113699397,prupe.6G24020:0.07174587064113699397);
