# Supplementary material for: Cercis: A Non-polyploid Genomic Relic Within the Generally Polyploid Legume Family
Source: Front Plant Sci. 2019 Apr 11;10:345. doi: 10.3389/fpls.2019.00345 (PMC6499179; doi:10.3389/fpls.2019.00345)
Supplement: DATA SHEET S4 — SD04_71_trees_reduced_trees Phylogenetic trees as in SD03 but with same-species terminal branches reduced to a single sequence representative, for terminals with branch lengths < 0.2. [file Data_Sheet_4.zip › SD04_71_trees_reduced_trees/L_4F7MDQ]

((bauto.22210:0.17902254304966988552,((bauto.24086:0.25605179484002249524,(((bauto.24088:0.10686455510552142489,cerca.Cerca38S23277:0.08806749589038509463):0.12143773001080065965,(mimpu.Mimpu2287S20178:0.30263320923384523509,((nissc.Nissc523963S25189:0.12727812758504752910,(araip.Araip.84TK2:0.01114691226279729101,aradu.Aradu.DZ58R:0.01214729552677513633):0.16155115858206509083):0.03227200182233565251,(glyma.Glyma.17G00310:0.02844290361717968091,(vigun.Vigun03g43550:0.07831374722894575424,phavu.Phvul.003G09000:0.06926523841483905874):0.07899033981309078190):0.07167380337078707586):0.06840472297210166419):0.02908374386738473913):0.02081567060055896159,((bauto.20571:0.18875389586291627109,cerca.Cerca38S23239:0.06361104206472610600):0.20748945474331687011,(glyma.Glyma.07G27070:0.32063295645656197941,((chafa.Chafa9851S30968:0.37349719254827234982,(araip.Araip.MQ4Q8:0.34536441990350158493,(glyma.Glyma.09G01890:0.12260379500107511375,(vigun.Vigun06g14460:0.09497988475860799640,phavu.Phvul.006G13320:0.06640862994449958645):0.07353829909074821591):0.11162874461007629701):0.10283289337670341312):0.07580408560592373501,mimpu.Mimpu491S10870:0.35856678649904211165):0.01827055713216001881):0.04220844366674279813):0.03032910518411507592):0.01312016875556065026):0.03638808971686974952,(((medtr.Medtr2g02858:0.08772634140845317341,cicar.Ca_07956:0.06326377688246294373):0.09190390376576973441,((glyma.Glyma.09G01880:0.03967347888120543314,(vigun.Vigun06g14470:0.05294983841963490229,phavu.Phvul.006G13340:0.05003057926886722573):0.04020616836834748492):0.08810343749471165331,lotja.Lj4g3v007112:0.13149324350559377095):0.01652112140713324698):0.03226475064312179369,((aradu.Aradu.Z03WD:0.03548860100048166488,araip.Araip.YGJ1S:0.00235094270363412185):0.18172370094823436792,nissc.Nissc9486S32364:0.13726555186516203877):0.06284764411091815772):0.12497893965478584777):0.01865802774146263152):0.03128403171789947285,((vitvi.GSVIVT01023113001:0.26758530600766783358,(arath.AT5G4975:0.64566494999676204980,solly.Solyc01g102680.:0.51270227597735729130):0.07478206434747149134):0.04923687914921606734,prupe.4G23070:0.48392276770097908400):0.03128403171789947285);
