# Supplementary material for: Cercis: A Non-polyploid Genomic Relic Within the Generally Polyploid Legume Family
Source: Front Plant Sci. 2019 Apr 11;10:345. doi: 10.3389/fpls.2019.00345 (PMC6499179; doi:10.3389/fpls.2019.00345)
Supplement: DATA SHEET S4 — SD04_71_trees_reduced_trees Phylogenetic trees as in SD03 but with same-species terminal branches reduced to a single sequence representative, for terminals with branch lengths < 0.2. [file Data_Sheet_4.zip › SD04_71_trees_reduced_trees/L_92KM1Y]

(((bauto.23868:0.11552104836845676628,cerca.Cerca41S24088:0.02486452746057555771):0.11369681607776212229,((((nissc.Nissc276S20124:0.16081266871813265640,(araip.Araip.0Z6G1:0.01631535019368780468,aradu.Aradu.I7M78:0.00379496266619751841):0.25377791191850851416):0.08109355146309515927,(lupan.Lup00582:0.25196102433652906027,(lotja.Lj1g3v131806:0.22230934874299446147,((tripr.Tp57577_TGAC_v2_gene31:0.10439497110464238117,(medtr.Medtr8g09348:0.11667057836069856525,tripr.Tp57577_TGAC_v2_gene37341:0.13189736816686134513):0.00519016706456887703):0.01781711585397513162,cicar.Ca_09666:0.11312234660213926762):0.12166564564972494333):0.04745261895225074550):0.01657349513271197047):0.08296634790323041686,(lupan.Lup03186:0.10378519927061119477,(((((medtr.Medtr3g09596:0.09267652657400678173,tripr.Tp57577_TGAC_v2_gene34650:0.10308033053196638540):0.03497940912482210701,cicar.Ca_04178:0.08328446556504838505):0.08175833947289849746,lotja.Lj1g3v130165:0.18975291106126496166):0.02526641876948081816,((vigun.Vigun09g12410:0.03523699226470300427,phavu.Phvul.009G14910:0.02655882694704676111):0.06506476549816496424,glyma.Glyma.04G21420:0.03421788724921189656):0.06776596311221125268):0.02639161062898022145,(nissc.Nissc524351S25800:0.10779933740471925319,(araip.Araip.ZI2S3:0.00306382445330069097,aradu.Aradu.X5630:0.00751745298224104023):0.18422683036032128090):0.05430762809751536052):0.00720155234352590559):0.03712483446207765631):0.03507950181010906221,(chafa.Chafa4146S22498:0.13524725965147796347,mimpu.Mimpu1441S06286:0.19677543413450931942):0.10739139521726101534):0.02898739383908095074):0.09488210923584938783,(((arath.AT3G1864:1.43001795651421126365,cucsa.Cucsa.10103:0.67902769800443252279):0.06734708984667603371,prupe.6G15910:0.44670389729096049436):0.08671238971116485006,(vitvi.GSVIVT01010035001:0.61239585496160342526,solly.Solyc04g064770.:1.55879235788977599242):0.45181126424246037532):0.09488210923584938783);
