# Supplementary material for: Cercis: A Non-polyploid Genomic Relic Within the Generally Polyploid Legume Family
Source: Front Plant Sci. 2019 Apr 11;10:345. doi: 10.3389/fpls.2019.00345 (PMC6499179; doi:10.3389/fpls.2019.00345)
Supplement: DATA SHEET S4 — SD04_71_trees_reduced_trees Phylogenetic trees as in SD03 but with same-species terminal branches reduced to a single sequence representative, for terminals with branch lengths < 0.2. [file Data_Sheet_4.zip › SD04_71_trees_reduced_trees/L_GLGPXY]

((((((nissc.Nissc2812S20285:0.13535482248403235550,(araip.Araip.LA6RB:0.00413605398173818879,aradu.Aradu.U4XDJ:0.00872999171597023567):0.31913322532613402904):0.05497483709848949296,(((vigun.Vigun02g18500:0.09807797089462003126,phavu.Phvul.002G03480:0.04786654285055514518):0.10541911360188614688,glyma.Glyma.01G22780:0.05715745573491279319):0.06182575591235254381,(tripr.Tp57577_TGAC_v2_gene38028:0.10120605355970495320,(cicar.Ca_15051:0.11238855953460377690,medtr.Medtr5g00886:0.07675143839576178961):0.02875583286151516330):0.10036121126677814697):0.02336554957021046847):0.02754892510520087073,lupan.Lup01798:0.12714760469628541562):0.07187856732591338393,chafa.Chafa95207S28867:0.30599929706287426479):0.05710925130838447050,(bauto.91076:0.20753061079739235084,(cerca.Cerca394S23344:0.05515623905947952127,bauto.92373:0.20586447638369051449):0.02107720528099493382):0.24058009457235279838):0.05736282417728590100,(cucsa.Cucsa.23695:0.30629956767793242722,((solly.Solyc06g064660.:0.41968640852587202339,vitvi.GSVIVT01036431001:0.23858373565949569928):0.05502561864131427088,(arath.AT1G3377:0.48566670832632891086,prupe.1G54630:0.22705622054742613525):0.03577660520749394168):0.02592698109269003445):0.05736282417728590100);
