# Supplementary material for: Cercis: A Non-polyploid Genomic Relic Within the Generally Polyploid Legume Family
Source: Front Plant Sci. 2019 Apr 11;10:345. doi: 10.3389/fpls.2019.00345 (PMC6499179; doi:10.3389/fpls.2019.00345)
Supplement: DATA SHEET S4 — SD04_71_trees_reduced_trees Phylogenetic trees as in SD03 but with same-species terminal branches reduced to a single sequence representative, for terminals with branch lengths < 0.2. [file Data_Sheet_4.zip › SD04_71_trees_reduced_trees/L_W0HJFJ]

(((nissc.Nissc5453S28732:0.22826078752321377063,((medtr.Medtr4g10376:0.14317720439929620957,cicar.Ca_08768:0.08225141222761200854):0.12042134187488194585,((phavu.Phvul.003G20970:0.23650146022561405190,vigun.Vigun03g31450:0.23660990399233614023):0.03031185611550278602,glyma.Glyma.05G04660:0.16460864092134461223):0.10607300560687096813):0.01924623877534696256):0.09530427910544755910,(chafa.Chafa1161S14440:0.14925010372917166257,mimpu.Mimpu1700S07640:0.38390803585128269182):0.09957775039823228702):0.09731192083679077176,((prupe.5G15300:0.21269161355400675872,cucsa.Cucsa.39200:0.56743294549783307446):0.04792256461161950587,vitvi.GSVIVT01008513001:0.34460678189682120154):0.09731192083679077176);
