# Supplementary material for: Cercis: A Non-polyploid Genomic Relic Within the Generally Polyploid Legume Family
Source: Front Plant Sci. 2019 Apr 11;10:345. doi: 10.3389/fpls.2019.00345 (PMC6499179; doi:10.3389/fpls.2019.00345)
Supplement: DATA SHEET S4 — SD04_71_trees_reduced_trees Phylogenetic trees as in SD03 but with same-species terminal branches reduced to a single sequence representative, for terminals with branch lengths < 0.2. [file Data_Sheet_4.zip › SD04_71_trees_reduced_trees/L_THBB5Y]

((((cerca.Cerca5S04073:0.05249606342359902644,(bauto.17820:0.19393593036751266556,bauto.17819:0.27386672174506243582):0.04236469292620546889):0.12260475909522562665,(chafa.Chafa3325S09131:0.43564081136347104772,mimpu.Mimpu9S29006:0.81915682543072310118):0.21984745752651618789):0.05338635784254064376,((((tripr.Tp57577_TGAC_v2_gene15694:0.17394525604427854559,medtr.Medtr4g00805:0.17090383598509556462):0.08002954986181724795,cicar.Ca_17524:0.18089677648958832346):0.16614748733107698175,((vigun.Vigun08g12740:0.05481590116156200010,phavu.Phvul.008G25440:0.08233669399877810435):0.13004039599140065908,glyma.Glyma.08G22160:0.06325424058124132221):0.10145791541178438011):0.14986987318862204921,((aradu.Aradu.28KTI:0.01230985652575655384,araip.Araip.HCG04:0.03056639879674889412):0.40817428601183214365,nissc.Nissc1056S04951:0.29702092970726551302):0.16085851899986339242):0.26013276979231902963):0.13525579536062118380,(prupe.3G02010:0.47154224845680453582,solly.Solyc06g063280.:0.98286325616890424239):0.13525579536062118380);
