# Supplementary material for: Cercis: A Non-polyploid Genomic Relic Within the Generally Polyploid Legume Family
Source: Front Plant Sci. 2019 Apr 11;10:345. doi: 10.3389/fpls.2019.00345 (PMC6499179; doi:10.3389/fpls.2019.00345)
Supplement: DATA SHEET S4 — SD04_71_trees_reduced_trees Phylogenetic trees as in SD03 but with same-species terminal branches reduced to a single sequence representative, for terminals with branch lengths < 0.2. [file Data_Sheet_4.zip › SD04_71_trees_reduced_trees/L_P4K166]

((((bauto.6724:0.12078359995238491242,cerca.Cerca187S16787:0.06726558121604991891):0.15423049097881913472,chafa.Chafa1246S00462:0.31717699837454410572):0.04670132158069895123,((((lotja.Lj0g3v011168:0.21096216483992838442,(glyma.Glyma.16G16650:0.09475931529589996793,(phavu.Phvul.004G09420:0.07292546188028647958,vigun.Vigun04g13040:0.07405096303705754890):0.10931776393549846871):0.10549656497250126108):0.02665277289409365147,(cicar.Ca_25395:0.16378481109499962165,(tripr.Tp57577_TGAC_v2_gene23114:0.14036646726929108420,medtr.Medtr2g04507:0.11475554537762126806):0.01442103545288579702):0.13468885868856408927):0.04391579231304820058,lupan.Lup00637:0.23220476495714181819):0.00604100032489454652,(araip.Araip.00N69:0.26823315448389167814,nissc.Nissc2388S18564:0.12239366370193195677):0.10761263303046189610):0.12098601042719754617):0.08264143845970249591,((cucsa.Cucsa.32575:0.82610289750111287610,arath.AT1G4324:1.06126244352100762569):0.21623696349327209409,(prupe.8G03360:0.38039816597726944236,(solly.Solyc04g071570.:0.85701641034195108482,vitvi.GSVIVT01034549001:0.53330939764161044980):0.09520556376933259068):0.01342727050581261732):0.08264143845970249591);
