# Supplementary material for: Cercis: A Non-polyploid Genomic Relic Within the Generally Polyploid Legume Family
Source: Front Plant Sci. 2019 Apr 11;10:345. doi: 10.3389/fpls.2019.00345 (PMC6499179; doi:10.3389/fpls.2019.00345)
Supplement: DATA SHEET S4 — SD04_71_trees_reduced_trees Phylogenetic trees as in SD03 but with same-species terminal branches reduced to a single sequence representative, for terminals with branch lengths < 0.2. [file Data_Sheet_4.zip › SD04_71_trees_reduced_trees/L_GX2B9V]

(((((arath.AT1G3525:0.75781339049028761945,cucsa.Cucsa.28344:0.29390151674896314304):0.04868922731361232520,(solly.Solyc04g007190.:0.00000104733278176111,tripr.Tp57577_TGAC_v2_gene27953:36.17357467246721114407):0.70194389509640253699):0.11836527029124400967,(((nissc.Nissc16S16193:0.09916197130710271979,lupan.Lup03079:0.10203627351542844670):0.04131009925589684828,((araip.Araip.B7NZU:0.00000104733278176111,aradu.Aradu.6V2BQ:0.00000104733278176111):0.14559129637381013067,(((medtr.Medtr5g05639:0.09633012257178315274,(medtr.Medtr5g05623:0.34742236756457911540,cicar.Ca_23428:0.20898779827909477746):0.03658657173211338903):0.03259056575260356470,lotja.Lj2g3v114410:0.13000952286988101680):0.03860283558823413008,((phavu.Phvul.003G03010:0.04856964112867634409,vigun.Vigun02g03450:0.08270331438214227615):0.05553176276136111839,glyma.Glyma.01G08040:0.08396063053356306316):0.04636205408559170710):0.00598665487689493004):0.02469302901488637167):0.12926670849943899810,(((cerca.Cerca183S16686:0.35436355988280970886,cerca.Cerca45S24878:0.03054677569478937704):0.01068327435928036369,bauto.4715:0.03885964946904081618):0.05574681623511111572,(mimpu.Mimpu11366S13897:0.10608954392403575906,chafa.Chafa4949S23528:0.12775185448016865286):0.05094675146175269703):0.05896599105336795127):0.09508785912210866720):0.03052621726955615997,vitvi.GSVIVT01011876001:0.21552960953029395852):0.07478591769536611922,prupe.1G31310:0.07478591769536611922);
