# Supplementary material for: Cercis: A Non-polyploid Genomic Relic Within the Generally Polyploid Legume Family
Source: Front Plant Sci. 2019 Apr 11;10:345. doi: 10.3389/fpls.2019.00345 (PMC6499179; doi:10.3389/fpls.2019.00345)
Supplement: DATA SHEET S4 — SD04_71_trees_reduced_trees Phylogenetic trees as in SD03 but with same-species terminal branches reduced to a single sequence representative, for terminals with branch lengths < 0.2. [file Data_Sheet_4.zip › SD04_71_trees_reduced_trees/L_SXGN4W]

(((((lupan.Lup02887:0.28542604228601442529,((((vigun.Vigun05g03620:0.06496995413685882625,phavu.Phvul.008G03500:0.06524009385932098837):0.12197163281120415590,glyma.Glyma.18G26500:0.09794214391172335887):0.09638913053191622282,lotja.Lj1g3v300671:0.88187624546887022348):0.05442241781685177443,lotja.Lj1g3v300672:0.31909489752484204717):0.03737280941941192869):0.04431828107377320386,((aradu.Aradu.WK1H7:0.01396246083673558132,araip.Araip.E1DG0:0.01031438312269323740):0.28361371762913462069,nissc.Nissc34072S22043:0.24051457158594163888):0.08226476793151757394):0.09451695408608049020,(mimpu.Mimpu3864S31616:0.48152923159211075133,chafa.Chafa19575S17790:0.60356836256977974831):0.10860690964502840716):0.01114196100598810295,cerca.Cerca10S00190:0.22592989134324437117):0.10841679731680704812,(solly.Solyc02g067070.:1.17613193385362535537,vitvi.GSVIVT01007924001:1.37277795372514321848):0.10841679731680704812);
