# Supplementary material for: Cercis: A Non-polyploid Genomic Relic Within the Generally Polyploid Legume Family
Source: Front Plant Sci. 2019 Apr 11;10:345. doi: 10.3389/fpls.2019.00345 (PMC6499179; doi:10.3389/fpls.2019.00345)
Supplement: DATA SHEET S4 — SD04_71_trees_reduced_trees Phylogenetic trees as in SD03 but with same-species terminal branches reduced to a single sequence representative, for terminals with branch lengths < 0.2. [file Data_Sheet_4.zip › SD04_71_trees_reduced_trees/L_BCV203]

(((bauto.92700:0.13238537167856775922,(cerca.Cerca422S09013:0.03970312046909019177,bauto.91172:0.23283018441213512717):0.03588446421204781467):0.05510594514268334770,(((nissc.Nissc17691S06340:0.12194620749266750492,(araip.Araip.MI2NC:0.01125906500010600761,aradu.Aradu.17FQN:0.02539870999649064195):0.08986476240116356151):0.05386228290016772946,(((phavu.Phvul.004G11330:0.07597213290313803435,vigun.Vigun04g15270:0.12933345250252639702):0.07804406794008730830,glyma.Glyma.16G18160:0.04456785347226342731):0.18273835662494378185,((medtr.Medtr1g10080:0.11822939437949071817,tripr.Tp57577_TGAC_v2_gene26960:0.09933708391980901331):0.06625660941096728207,lotja.Lj2g3v034620:0.25400668527917674711):0.03203801313241616544):0.02508281986554736220):0.01472076715914336087,(((mimpu.Mimpu5007S24966:0.16663668126947298043,chafa.Chafa1719S07359:0.23511013358230387071):0.32665839797276380319,(glyma.Glyma.20G16110:0.06023076825864628892,(phavu.Phvul.007G07250:0.07449030181853438792,vigun.Vigun07g22410:0.06267647992177807770):0.16338558578144787847):0.03844213162264212280):0.01716339959697706780,lupan.Lup00400:0.14963952257985652095):0.01671932016592996353):0.05312576811478067484):0.00000052366639083399,(((prupe.2G29760:0.52811368646595402421,cucsa.Cucsa.19307:0.45317831504394051612):0.07785100951138307357,(solly.Solyc03g025430.:0.47561257779183224725,vitvi.GSVIVT01028907001:0.47023847544226682338):0.11055577916137949990):0.06195664808118642869,arath.AT5G2392:1.54254670866720489109):0.00000052366639083399);
