# Supplementary material for: Cercis: A Non-polyploid Genomic Relic Within the Generally Polyploid Legume Family
Source: Front Plant Sci. 2019 Apr 11;10:345. doi: 10.3389/fpls.2019.00345 (PMC6499179; doi:10.3389/fpls.2019.00345)
Supplement: DATA SHEET S4 — SD04_71_trees_reduced_trees Phylogenetic trees as in SD03 but with same-species terminal branches reduced to a single sequence representative, for terminals with branch lengths < 0.2. [file Data_Sheet_4.zip › SD04_71_trees_reduced_trees/L_VJS5YT]

((((((((medtr.Medtr2g06120:0.20683430436283853360,cicar.Ca_26101:0.21650117168627214248):0.13553685251159669489,cicar.Ca_26128:0.16590127632389312096):0.15615462841390193027,(lupan.Lup00521:0.26283108002019706095,lupan.Lup00156:0.15164318949969962658):0.05503726096632902826):0.03409424697331985693,glyma.Glyma.18G21850:0.16537650233736661542):0.06050928336218074771,cerca.Cerca118S12931:0.14345172757827745480):0.02382290781295138757,((chafa.Chafa7245S26268:0.30270486815775943246,chafa.Chafa7149S26112:0.05870603697595034448):0.29380851478615116479,((mimpu.Mimpu1753S18578:0.16999947403061016482,(mimpu.Mimpu524S25362:0.24709125945875948238,mimpu.Mimpu4089S23866:0.07400768063223164828):0.13669118952622399954):0.17193983666295251100,(mimpu.Mimpu4089S23867:0.21672354075346939029,mimpu.Mimpu27419S21272:0.34623829648640824797):0.04483510514619065690):0.09056198889797140161):0.11877436040064799638):0.17692174318441497571,bauto.91182:0.73354967874912269110):0.13394134124187070944,prupe.6G29860:0.13394134124187070944);
