# Supplementary material for: Cercis: A Non-polyploid Genomic Relic Within the Generally Polyploid Legume Family
Source: Front Plant Sci. 2019 Apr 11;10:345. doi: 10.3389/fpls.2019.00345 (PMC6499179; doi:10.3389/fpls.2019.00345)
Supplement: DATA SHEET S4 — SD04_71_trees_reduced_trees Phylogenetic trees as in SD03 but with same-species terminal branches reduced to a single sequence representative, for terminals with branch lengths < 0.2. [file Data_Sheet_4.zip › SD04_71_trees_reduced_trees/L_T4PJ65]

((((aradu.Aradu.FMN8N:0.03682273556780432666,araip.Araip.U59X4:0.14399634364115163065):0.66713723591055384965,(lotja.Lj3g3v073002:0.64349101758053617317,(glyma.Glyma.03G08420:0.36537761284222369795,(vigun.Vigun10g04570:0.18775212046747943861,phavu.Phvul.010G02170:0.19485325612292903052):0.20427831043804822730):0.14393289945373102801):0.16777770735041117045):0.30128299074247344436,(mimpu.Mimpu12410S14679:0.84941031844537162598,mimpu.Mimpu9366S28570:1.04035048176801203645):0.59886299439460011218):0.10714215804418297795,((vitvi.GSVIVT01004945001:1.89083692427788863100,prupe.8G19930:0.94506992394495448195):0.24261585238811286813,(solly.Solyc09g059460.:1.29907717436768743724,cucsa.Cucsa.07796:1.35451413999142400435):0.14681166416209034953):0.10714215804418297795);
