# Supplementary material for: Cercis: A Non-polyploid Genomic Relic Within the Generally Polyploid Legume Family
Source: Front Plant Sci. 2019 Apr 11;10:345. doi: 10.3389/fpls.2019.00345 (PMC6499179; doi:10.3389/fpls.2019.00345)
Supplement: DATA SHEET S4 — SD04_71_trees_reduced_trees Phylogenetic trees as in SD03 but with same-species terminal branches reduced to a single sequence representative, for terminals with branch lengths < 0.2. [file Data_Sheet_4.zip › SD04_71_trees_reduced_trees/L_DH0QRK]

(((((((aradu.Aradu.DI7FZ:0.00417581896807773557,araip.Araip.9D0ML:0.00462758303078840676):0.29282049006712612682,nissc.Nissc671S30035:0.21304985358443304100):0.08784692399850653477,lupan.Lup01639:0.17975538091802892304):0.06020698904891980119,((((glyma.Glyma.11G01560:0.04224378083633464898,(glyma.Glyma.01G22720:0.01771790873164798968,(vigun.Vigun02g18450:0.02315875350143914088,phavu.Phvul.002G03430:0.04140431054208764533):0.05209704586851274938):0.00509145453117770212):0.12801248945058704698,(lotja.Lj2g3v208980:0.19461046597529560453,(cicar.Ca_15049:0.08862346827453179698,(medtr.Medtr5g00890:0.08408509172010650290,tripr.Tp57577_TGAC_v2_gene38054:0.04670755902872920917):0.02298587500482796378):0.14365310304735678937):0.00786838258763524964):0.02612124871454877054,((araip.Araip.1J28K:0.01029962294509899692,aradu.Aradu.88Z5A:0.00505505101606869896):0.14168707075757641656,nissc.Nissc2812S20234:0.09667386987722616232):0.05819339506979614995):0.01321966225732365725,lupan.Lup02215:0.25961459676178866296):0.03762130355763573797):0.02549146210777422303,(cerca.Cerca44S24738:0.03931934413278370677,bauto.95184:0.11799202371914878362):0.13180536978473184062):0.01655006093834738776,(mimpu.Mimpu2789S21336:0.29238413969607668363,chafa.Chafa2678S19919:0.25954434567025480574):0.07203445594796348272):0.08034139025973006942,((arath.AT3G2110:0.75438142376024874824,prupe.4G25520:0.20387005189065876554):0.03212301851429062022,cucsa.Cucsa.33394:0.31660429577863902217):0.08034139025973006942);
