# Supplementary material for: Cercis: A Non-polyploid Genomic Relic Within the Generally Polyploid Legume Family
Source: Front Plant Sci. 2019 Apr 11;10:345. doi: 10.3389/fpls.2019.00345 (PMC6499179; doi:10.3389/fpls.2019.00345)
Supplement: DATA SHEET S4 — SD04_71_trees_reduced_trees Phylogenetic trees as in SD03 but with same-species terminal branches reduced to a single sequence representative, for terminals with branch lengths < 0.2. [file Data_Sheet_4.zip › SD04_71_trees_reduced_trees/L_422QDD]

(((((bauto.92292:0.03715973175454283933,(bauto.8298:0.09149815772786565327,cerca.Cerca1S06765:0.00653515488161725711):0.01628078812768809364):0.05824097551260235678,(((mimpu.Mimpu21151S30686:0.19372517737973077301,glyma.Glyma.03G11740:0.01407126816181763877):0.00766435018463055683,(phavu.Phvul.010G05590:0.02556327728937351010,vigun.Vigun04g06900:0.04793650658858934765):0.07472144939464697710):0.00000104733278176111,(((((tripr.Tp57577_TGAC_v2_gene2894:0.11295348761930656956,(cicar.Ca_05291:0.06356175600275999760,medtr.Medtr4g09368:0.03109861360164841923):0.02662049703525574268):0.04331357580469763491,lupan.Lup01000:0.10795370035000405318):0.01908704343063514358,(arath.AT3G1535:0.49400389061224508902,(aradu.Aradu.AS2C0:0.01154853763501913037,araip.Araip.N6N7A:0.00866487773036567037):0.06799492030471361581):0.08599920384536362261):0.00340244755007819118,nissc.Nissc51735S24986:0.06048716353431369402):0.02014124667603563179,lotja.Lj3g3v050963:0.07769017861923506463):0.01979807895198069240):0.04946121161906984198):0.08056875836065548191,(cucsa.Cucsa.25979:0.09455906268521752089,solly.Solyc01g090720.:0.20521831791205696893):0.02978357781929529338):0.04574278366836831422,vitvi.GSVIVT01018202001:0.16779287647262100536):0.04308779077316712142,prupe.2G13480:0.04308779077316712142);
