# Supplementary material for: Cercis: A Non-polyploid Genomic Relic Within the Generally Polyploid Legume Family
Source: Front Plant Sci. 2019 Apr 11;10:345. doi: 10.3389/fpls.2019.00345 (PMC6499179; doi:10.3389/fpls.2019.00345)
Supplement: DATA SHEET S4 — SD04_71_trees_reduced_trees Phylogenetic trees as in SD03 but with same-species terminal branches reduced to a single sequence representative, for terminals with branch lengths < 0.2. [file Data_Sheet_4.zip › SD04_71_trees_reduced_trees/L_HSXL51]

((((cerca.Cerca63S04229:0.06996295507596342333,bauto.26950:0.21377952277310779960):0.14694691360906131372,(mimpu.Mimpu1872S18931:0.29627204149127889243,chafa.Chafa95229S29028:0.19689611088490105439):0.08407872893509972523):0.03047355424744974117,((((aradu.Aradu.ESW0P:0.01218894619379937150,araip.Araip.IR5FI:0.00994106613127471346):0.21268671830046537163,nissc.Nissc9871S32718:0.13575891857711869237):0.07399527192370451700,lupan.Lup03297:0.16997089565309619896):0.03090735621645226278,((lotja.Lj6g3v057484:0.23866832976222443485,((vigun.Vigun01g24150:0.08935775026767063534,phavu.Phvul.001G25570:0.06637345498891301931):0.09293361900743296600,glyma.Glyma.11G24380:0.03402178871698348372):0.05911351057886644889):0.02059685898991720984,((tripr.Tp57577_TGAC_v2_gene30525:0.11712277446221915078,medtr.Medtr3g08655:0.08136174953066628579):0.04727135371651034618,cicar.Ca_12732:0.12725469530503419335):0.12592256300329618401):0.02087111799948831309):0.06281787830446546039):0.13381463461399195625,(arath.AT1G1303:0.77791520725748630749,((vitvi.GSVIVT01000557001:0.37066213100700756700,prupe.1G24290:0.74821568923664527606):0.06054718792659923715,(solly.Solyc02g067090.:0.93331359735607610784,cucsa.Cucsa.28661:0.86809415307778337034):0.08624161155924821298):0.10924650445200953519):0.13381463461399195625);
