# Supplementary material for: Cercis: A Non-polyploid Genomic Relic Within the Generally Polyploid Legume Family
Source: Front Plant Sci. 2019 Apr 11;10:345. doi: 10.3389/fpls.2019.00345 (PMC6499179; doi:10.3389/fpls.2019.00345)
Supplement: DATA SHEET S4 — SD04_71_trees_reduced_trees Phylogenetic trees as in SD03 but with same-species terminal branches reduced to a single sequence representative, for terminals with branch lengths < 0.2. [file Data_Sheet_4.zip › SD04_71_trees_reduced_trees/L_3K2QBP]

(((chafa.Chafa1667S07256:0.41109567162729954148,((((lupan.Lup01459:0.30364681782614211247,(glyma.Glyma.07G07540:0.36865764267788292408,((cicar.Ca_22794:0.27223808673378979694,(tripr.Tp57577_TGAC_v2_gene9818:0.08581359058405177431,medtr.Medtr8g03245:0.11595557305697698491):0.03929100445475195574):0.07901252875680296606,(lotja.Lj0g3v013149:0.17052855893473573001,((glyma.Glyma.07G07550:0.02701051088896587807,(phavu.Phvul.010G09370:0.07775776737735186350,vigun.Vigun10g12370:0.05959081945448672923):0.23796871891054832693):0.08181510485105952801,(nissc.Nissc524432S26446:0.22170121175352178189,((aradu.Aradu.5W7EM:0.00650718078913137959,araip.Araip.0XB38:0.00543922050795986236):0.37236000122774404186,(araip.Araip.YE82I:0.00000100000050002909,aradu.Aradu.58YU9:0.00816871553061613957):0.07843686484391899916):0.09833606468019577551):0.06839698516012421292):0.04497657864157269397):0.03912222066929688796):0.03799832274076346550):0.03149126550336741465):0.13930584323775846434,((lotja.Lj1g3v260921:0.19917579056584389097,((glyma.Glyma.18G22490:0.25721662771732078934,(vigun.Vigun05g07700:0.16119125234466805119,phavu.Phvul.008G07330:0.05613451852852800045):0.25235882150014909975):0.10663568515415339233,cicar.Ca_06272:0.20612976402241606211):0.05425666127038718256):0.06929430923713271462,lupan.Lup02521:0.36145742506629474633):0.04416070825497395158):0.04184401011635774381,aradu.Aradu.268N3:0.50025699213126384457):0.09217667919370235718,mimpu.Mimpu1033S13229:0.67099910896855907705):0.04788114268522901396):0.11580266131384053807,bauto.89965:0.32256577235378014468):0.04099095616646594720,((cucsa.Cucsa.25815:0.60419000633663844102,vitvi.GSVIVT01027494001:0.40281562940974091624):0.15922393077648094861,(prupe.2G15780:0.33190263959285903894,(solly.Solyc01g091550.:0.57006652539059787799,arath.AT3G6120:1.08575985759205195791):0.11770786729367209433):0.06893784906093954057):0.04099095616646594720);
