# Supplementary material for: Cercis: A Non-polyploid Genomic Relic Within the Generally Polyploid Legume Family
Source: Front Plant Sci. 2019 Apr 11;10:345. doi: 10.3389/fpls.2019.00345 (PMC6499179; doi:10.3389/fpls.2019.00345)
Supplement: DATA SHEET S4 — SD04_71_trees_reduced_trees Phylogenetic trees as in SD03 but with same-species terminal branches reduced to a single sequence representative, for terminals with branch lengths < 0.2. [file Data_Sheet_4.zip › SD04_71_trees_reduced_trees/L_JT67NF]

((((nissc.Nissc25250S19099:0.08167709937013381549,araip.Araip.JA8PY:0.08786269504965345256):0.01745249365790403628,(((tripr.Tp57577_TGAC_v2_gene28447:0.07245874167541584143,cicar.Ca_06143:0.05556799480432456084):0.01802777778242812753,medtr.Medtr7g07954:0.07559996637222632376):0.05238353235230368277,(lupan.Lup00022:0.06975219649618685791,(lotja.Lj1g3v280935:0.20953825617188195918,((vigun.Vigun05g05720:0.01502850626930181920,phavu.Phvul.008G05550:0.05419357940774181814):0.03853186638578198764,glyma.Glyma.18G24070:0.00803910978449901524):0.05459432719802632256):0.02434330378729088543):0.00616126948329816324):0.03369238027804843244):0.06361990177233785293,((bauto.20314:0.00000104733278176111,(bauto.20313:0.00000104733278176111,chafa.Chafa602S24910:0.03926255087869295196):0.00000104733278176111):0.04293582615735440366,cerca.Cerca40S23887:0.02535423663533684091):0.05484861444922232987):0.04599549520606067976,((prupe.6G35990:0.15370451366044959873,cucsa.Cucsa.35683:0.35297126748002377594):0.02554529258758662241,((arath.AT1G6541:0.26948693374243248844,solly.Solyc04g056650.:0.33024091894554352677):0.07306170641003056909,vitvi.GSVIVT01019131001:0.21286669615815140277):0.02728901788219373348):0.04599549520606067976);
