# Supplementary material for: Cercis: A Non-polyploid Genomic Relic Within the Generally Polyploid Legume Family
Source: Front Plant Sci. 2019 Apr 11;10:345. doi: 10.3389/fpls.2019.00345 (PMC6499179; doi:10.3389/fpls.2019.00345)
Supplement: DATA SHEET S4 — SD04_71_trees_reduced_trees Phylogenetic trees as in SD03 but with same-species terminal branches reduced to a single sequence representative, for terminals with branch lengths < 0.2. [file Data_Sheet_4.zip › SD04_71_trees_reduced_trees/L_LQH71C]

(((cerca.Cerca291S20411:0.03961476789229578105,bauto.14055:0.06617800677531515685):0.04239754583532260451,((mimpu.Mimpu145296S17163:0.19276733090037545537,chafa.Chafa4195S22554:0.09200311940808741928):0.06817432347848455254,((nissc.Nissc966S04703:0.04827944581317587108,((araip.Araip.DXJ40:0.00551147648102773627,aradu.Aradu.ND96S:0.00828565884995727080):0.15699025154227663759,lupan.Lup02328:0.09452309906553618690):0.02656295074537902770):0.02265145554176905759,(((vigun.Vigun03g19620:0.02574199587727826755,phavu.Phvul.002G09770:0.01787059932868741152):0.03431539312434127992,glyma.Glyma.20G01940:0.00937669230816722508):0.04058476082064374491,(lotja.Lj4g3v065442:0.10415738655548417713,(cicar.Ca_06521:0.04853595847576491762,(medtr.Medtr4g08413:0.04708909130961951711,tripr.Tp57577_TGAC_v2_gene20989:0.05218506165889137682):0.01623835062480915789):0.06048060636648172617):0.00729709570018353439):0.01742167642298809646):0.03181681615308788735):0.02331179740318777699):0.05366325989077454922,((prupe.4G11290:0.18689380977677558238,(vitvi.GSVIVT01012098001:0.10549619284099218119,solly.Solyc02g068730.:0.29658985602269732906):0.03576423693819644894):0.01642409500002817505,(cucsa.Cucsa.33278:0.17093967970098306042,arath.AT5G1882:0.30091021017071628574):0.02328101315414976905):0.05366325989077454922);
