# Supplementary material for: Cercis: A Non-polyploid Genomic Relic Within the Generally Polyploid Legume Family
Source: Front Plant Sci. 2019 Apr 11;10:345. doi: 10.3389/fpls.2019.00345 (PMC6499179; doi:10.3389/fpls.2019.00345)
Supplement: DATA SHEET S4 — SD04_71_trees_reduced_trees Phylogenetic trees as in SD03 but with same-species terminal branches reduced to a single sequence representative, for terminals with branch lengths < 0.2. [file Data_Sheet_4.zip › SD04_71_trees_reduced_trees/L_305X1T]

((((phavu.Phvul.011G14360:0.059584,vigun.Vigun11g07310:0.049384):0.163472,glyma.Glyma.12G13810:0.142370):0.052983,glyma.Glyma.12G14060:0.208079):0.021582, (((bauto.91886:0.497389,cerca.Cerca180S16531:0.197767):0.022210,bauto.90881:0.246685):0.170606,((phavu.Phvul.011G14270:0.062792,vigun.Vigun11g07410:0.038289):0.105331,glyma.Glyma.12G13860:0.072726):0.056194):0.000000);
