# Supplementary material for: Cercis: A Non-polyploid Genomic Relic Within the Generally Polyploid Legume Family
Source: Front Plant Sci. 2019 Apr 11;10:345. doi: 10.3389/fpls.2019.00345 (PMC6499179; doi:10.3389/fpls.2019.00345)
Supplement: DATA SHEET S4 — SD04_71_trees_reduced_trees Phylogenetic trees as in SD03 but with same-species terminal branches reduced to a single sequence representative, for terminals with branch lengths < 0.2. [file Data_Sheet_4.zip › SD04_71_trees_reduced_trees/L_0MW1KX]

(((lotja.Ljchlorog3v001332:0.00000100000050002909,(vigun.Vigun05g15750:0.00000100000050002909,((((((glyma.Glyma.13G08850:0.16144809052070693833,vitvi.GSVIVT01034636001:0.62055879714155937066):0.19139478529253520223,medtr.Medtr4g05096:0.02583363462322101414):0.00230836113505426691,vigun.VigunL03980:0.00000100000050002909):0.00000100000050002909,vigun.VigunL04680:0.00000100000050002909):0.00000100000050002909,vigun.Vigun05g16180:0.00000100000050002909):0.00000100000050002909,vigun.Vigun09g10770:0.00000100000050002909):0.00000100000050002909):0.00000100000050002909):0.00000100000050002909,((vigun.Vigun04g06880:0.00000100000050002909,(vigun.VigunL01440:0.02818203278834537084,glyma.Glyma.18G15530:0.14492416225304147193):0.01374356604160090721):0.00000100000050002909,(((araip.Araip.TYX8Q:0.09456624095311168265,araip.Araip.5IE30:0.38075396159694230303):0.01972807125666660791,((solly.Solyc02g011760.:0.43494356894526753354,((((glyma.Glyma.09G16400:0.04280331563455196109,(phavu.Phvul.010G06840:0.06718088402873570453,(phavu.Phvul.010G15180:0.58489009897035448837,phavu.Phvul.010G00350:0.21426532719063251520):0.00429254252538323507):0.03840960020683809734):0.00000100000050002909,((cerca.Cerca140S14320:0.02725180208210257679,((aradu.Aradu.A9RK3:0.02042772074853681230,(aradu.Aradu.S88B1:0.00904756691672388598,(((((aradu.Aradu.H1E2F:0.01830570781164159513,araip.Araip.LY93C:0.00000100000050002909):0.03651243519571078372,aradu.Aradu.W1WGL:0.34637282908645816715):0.11210744184140057633,(aradu.Aradu.82JFP:0.08867686835478384710,(aradu.Aradu.K88X4:0.02550099145604847045,araip.Araip.7KT30:0.13208560145293971044):0.04092569562766130292):0.03024721659986296871):0.01523208961390820800,(araip.Araip.U0G8M:0.05739547730488468030,(aradu.Aradu.616ZI:0.26034693478159559588,aradu.Aradu.XRP92:0.06364056106273800750):0.05819960277303897617):0.00604399399580517714):0.00000100000050002909,(aradu.Aradu.86I8Y:0.00000100000050002909,((aradu.Aradu.S5ZPW:0.22077152524235396647,aradu.Aradu.K5WF1:0.00000100000050002909):0.00921362062049104445,(araip.Araip.M6LHL:0.72848405308798047653,aradu.Aradu.M9E5N:0.16451853737388030807):0.03710523566861531619):0.15297631877561307379):0.00918574674774100611):0.00000100000050002909):0.00000100000050002909):0.00000100000050002909,(((araip.Araip.FI8JJ:0.00000100000050002909,aradu.Aradu.GA6FH:0.28955656319314304614):0.02539287833089931209,araip.Araip.E9T3U:0.01074247307921093360):0.00969171667485104436,aradu.Aradu.2GI2F:0.02894767789036866573):0.09432364577271842854):0.00899882053484738972):0.00000100000050002909,nissc.Nissc524857S27880:0.01825081036961055322):0.01409711452797160133):0.15297182850415344535,(glyma.Glyma.01G16340:0.21605936635216635433,glyma.Glyma.03G08450:0.03978155195968696017):0.06711054772303015614):2.46782140603660238298,tripr.Tp57577_TGAC_v2_gene30364:0.18745616910235154973):0.21556029836811080314):0.13106011102120404543,vigun.VigunL03210:0.00000100000050002909):0.00000100000050002909):0.00000100000050002909,lotja.Lj0g3v005087:0.00000100000050002909):0.00000100000050002909):0.00000100000050002909):0.00000050000024997008,arath.ATCG0106:0.00000050000024997008);
