# Supplementary material for: Cercis: A Non-polyploid Genomic Relic Within the Generally Polyploid Legume Family
Source: Front Plant Sci. 2019 Apr 11;10:345. doi: 10.3389/fpls.2019.00345 (PMC6499179; doi:10.3389/fpls.2019.00345)
Supplement: DATA SHEET S4 — SD04_71_trees_reduced_trees Phylogenetic trees as in SD03 but with same-species terminal branches reduced to a single sequence representative, for terminals with branch lengths < 0.2. [file Data_Sheet_4.zip › SD04_71_trees_reduced_trees/L_M69JC9]

(((((nissc.Nissc325S21532:0.08706941778756720207,(araip.Araip.R8K7G:0.00442076100641259229,aradu.Aradu.M0KAA:0.02205424538021756933):0.14852839540136053564):0.04717537270344686340,((glyma.Glyma.18G04120:0.02710849926942116017,(vigun.Vigun01g21450:0.05465243498472183853,phavu.Phvul.001G22930:0.06803067738295569267):0.04940052742266667907):0.03941633127230555200,(lotja.Lj6g3v041045:0.15539438436055474924,(cicar.Ca_13281:0.07931637465344852644,(tripr.Tp57577_TGAC_v2_gene24904:0.06362176231127263104,medtr.Medtr3g06522:0.11685469735301430572):0.02407407565580218720):0.06608206545100456242):0.02173464864120520576):0.02425779035954340329):0.01462425915606262693,lupan.Lup02129:0.22431190530848946207):0.08597439091771226505,(bauto.27101:0.13191589479128740248,cerca.Cerca186S16762:0.03989609148645489184):0.12910329204083134669):0.10200359327038178991,((vitvi.GSVIVT01030703001:0.30033895555230377683,(solly.Solyc11g011390.:0.43288169073774968032,prupe.3G16630:0.21643185628663702547):0.05991459221991820433):0.02966075894430172943,(cucsa.Cucsa.10857:0.41540199295998647688,arath.AT5G3759:0.52903874962963304274):0.04862109516516028435):0.10200359327038178991);
