# Supplementary material for: Cercis: A Non-polyploid Genomic Relic Within the Generally Polyploid Legume Family
Source: Front Plant Sci. 2019 Apr 11;10:345. doi: 10.3389/fpls.2019.00345 (PMC6499179; doi:10.3389/fpls.2019.00345)
Supplement: DATA SHEET S4 — SD04_71_trees_reduced_trees Phylogenetic trees as in SD03 but with same-species terminal branches reduced to a single sequence representative, for terminals with branch lengths < 0.2. [file Data_Sheet_4.zip › SD04_71_trees_reduced_trees/L_LXXX7N]

((((cerca.Cerca12S00501:0.03556548445843783768,bauto.4548:0.02863085218748746483):0.09483694439338330451,(chafa.Chafa95053S04943:0.17198973240789419692,mimpu.Mimpu2459S08877:0.14118241502232004025):0.03610870766752893868):0.01730397719836525988,(((lotja.Lj5g3v096265:0.09420000820661335317,((medtr.Medtr1g07255:0.01500497848078068304,tripr.Tp57577_TGAC_v2_gene1576:0.04735929917940825268):0.01954458218993519736,cicar.Ca_07847:0.10458703904298471965):0.05659519870760502253):0.02366350224281726922,(glyma.Glyma.10G02510:0.06488804570196592125,(vigun.Vigun07g11240:0.04720582523285196674,phavu.Phvul.007G16990:0.07753116355824439532):0.04055182001996959079):0.07856757073017524295):0.02616487244141335947,(((aradu.Aradu.PPU2R:0.00000104733278176111,araip.Araip.CG20G:0.00264804010728917358):0.10132424241646731389,nissc.Nissc8077S04376:0.12557650433138109469):0.12138563103546155808,lupan.Lup00185:0.09239214629475620000):0.01552463570713880948):0.07738288841893423142):0.02593998824174497189,(arath.AT3G6309:0.35976974909757902799,(prupe.8G24380:0.16466020214297819035,cucsa.Cucsa.08498:0.24767838555357993280):0.04029555802007359078):0.02593998824174497189);
