# Supplementary material for: Cercis: A Non-polyploid Genomic Relic Within the Generally Polyploid Legume Family
Source: Front Plant Sci. 2019 Apr 11;10:345. doi: 10.3389/fpls.2019.00345 (PMC6499179; doi:10.3389/fpls.2019.00345)
Supplement: DATA SHEET S4 — SD04_71_trees_reduced_trees Phylogenetic trees as in SD03 but with same-species terminal branches reduced to a single sequence representative, for terminals with branch lengths < 0.2. [file Data_Sheet_4.zip › SD04_71_trees_reduced_trees/L_86RBS2]

(((chafa.Chafa3661S02620:0.21605193403596564816,mimpu.Mimpu46028S24378:0.36296800991552674587):0.08227221996023968698,((cerca.Cerca78S04604:0.10479655810853745479,(mimpu.Mimpu938S28608:0.44953904355451851371,chafa.Chafa15680S16245:0.20641698030004326792):0.06180052179807375701):0.03038779007746926150,((((aradu.Aradu.99U2B:0.02498118813447219172,araip.Araip.A2TED:0.00928961534909928180):0.36639022034471330214,nissc.Nissc1803S16713:0.14177125133388199241):0.07665096285837386114,(lupan.Lup01286:0.09987136351621124508,(cicar.Ca_14990:0.09335259100890461181,(medtr.Medtr5g06596:0.11960272157621437694,tripr.Tp57577_TGAC_v2_gene16011:0.11134522498231838594):0.01644505820088673978):0.15753174351081591920):0.02995657584189743289):0.06630205536439960634,(((cicar.Ca_01500:0.07700640836738499584,(tripr.Tp57577_TGAC_v2_gene26040:0.11419643187236329374,medtr.Medtr3g10058:0.07883693908699512809):0.01058396005429954566):0.09312154326030504248,(lotja.Lj1g3v158255:0.18408124280589582833,((phavu.Phvul.009G14370:0.05267634806524851970,vigun.Vigun09g18430:0.07123422839237458781):0.09010297446737337845,glyma.Glyma.04G09220:0.02477635603463422542):0.03647815418950506317):0.02258792334938194285):0.02396265628202768824,(lupan.Lup01493:0.08999770632006827420,(nissc.Nissc95910S04677:0.11503471761050881872,(araip.Araip.W2PG4:0.00264662277041347125,aradu.Aradu.M34CM:0.02116123528828647848):0.26161260479651315958):0.05470134513843839114):0.01204593304937499366):0.05747197100975168921):0.04702152032317343661):0.02392804777068146399):0.06015793622445351346,((cucsa.Cucsa.16074:0.38121130974791789248,solly.Solyc04g076140.:0.51418272507663242976):0.02863284440893971994,((vitvi.GSVIVT01003597001:0.51106384567801443897,prupe.1G52910:0.34920891738517712000):0.03186217686256552495,arath.AT4G2458:0.46325188637988301554):0.02615506533668530628):0.06015793622445351346);
