# Supplementary material for: Cercis: A Non-polyploid Genomic Relic Within the Generally Polyploid Legume Family
Source: Front Plant Sci. 2019 Apr 11;10:345. doi: 10.3389/fpls.2019.00345 (PMC6499179; doi:10.3389/fpls.2019.00345)
Supplement: DATA SHEET S4 — SD04_71_trees_reduced_trees Phylogenetic trees as in SD03 but with same-species terminal branches reduced to a single sequence representative, for terminals with branch lengths < 0.2. [file Data_Sheet_4.zip › SD04_71_trees_reduced_trees/L_F6ZG46]

((chafa.Chafa2695S19974:0.17112844449438591177,((((((vigun.Vigun06g18050:0.03697460392051352129,phavu.Phvul.006G16770:0.02663032870914001579):0.04197805828556031016,glyma.Glyma.13G22090:0.04814909036658524683):0.08377555914139105109,lupan.Lup00529:0.09217086809754895804):0.01228942557529151026,((((araip.Araip.2XH9B:0.00164789899011811344,aradu.Aradu.A7T72:0.17586102637896772194):0.13736537812472260356,aradu.Aradu.CQ6IB:0.04570686457827429633):0.08937536989724355341,nissc.Nissc5060S24785:0.07628420451549954018):0.04598795935338379631,(lotja.Lj6g3v194864:0.11075015720020993382,(cicar.Ca_00471:0.06751805119106671360,(medtr.Medtr2g01878:0.07448657193171977220,tripr.Tp57577_TGAC_v2_gene26231:0.07593277694767792962):0.05095838102620375842):0.04317287063228938265):0.02005703175078156486):0.00743042237072338158):0.03105481134817711028,(chafa.Chafa18655S17459:0.11866961663470143584,mimpu.Mimpu3472S09898:0.25682216220938774986):0.04526548886345006795):0.01810747738359250875,(cerca.Cerca169S15799:0.06481170425431431736,bauto.95289:0.09700151305095811027):0.05638540450739213533):0.02311951265221163718):0.01912325258606743447,(cucsa.Cucsa.04802:0.25568896208026792305,((arath.AT1G3036:0.35574995831212707920,prupe.4G08630:0.16057607485876693176):0.03081096046878329178,(vitvi.GSVIVT01021562001:0.17378623670087353648,solly.Solyc08g023440.:0.27203750911950652647):0.05657616807929320701):0.02863103183571655275):0.01912325258606743447);
