# Supplementary material for: Cercis: A Non-polyploid Genomic Relic Within the Generally Polyploid Legume Family
Source: Front Plant Sci. 2019 Apr 11;10:345. doi: 10.3389/fpls.2019.00345 (PMC6499179; doi:10.3389/fpls.2019.00345)
Supplement: DATA SHEET S4 — SD04_71_trees_reduced_trees Phylogenetic trees as in SD03 but with same-species terminal branches reduced to a single sequence representative, for terminals with branch lengths < 0.2. [file Data_Sheet_4.zip › SD04_71_trees_reduced_trees/L_P74MM8]

(((((lupan.Lup02381:0.36448582450158606427,lotja.Lj0g3v001574:0.26246210935142788578):0.08923207952432909984,((lupan.Lup00065:0.23770855538614854563,((araip.Araip.QGQ22:0.00822573650790674703,aradu.Aradu.75JKD:0.00749573394341795669):0.21401520164876997043,nissc.Nissc2231S17941:0.14629060124998458092):0.12289496510113666339):0.05238591751482443021,((glyma.Glyma.02G25520:0.04423852958646480593,(vigun.Vigun08g15770:0.06056942407903979225,phavu.Phvul.008G22560:0.03951451727903781963):0.08628658573835176759):0.10562531727838518625,(cicar.Ca_12500:0.21770227660671523373,(tripr.Tp57577_TGAC_v2_gene19848:0.09969046381257491707,medtr.Medtr5g08213:0.08102334293761274953):0.07073760500908900239):0.19994072843094154446):0.06370016832057209810):0.10578492865498231867):0.04667949350071270986,(chafa.Chafa10491S00092:1.18623802585200888160,(cerca.Cerca32S21758:0.04227023720625793651,bauto.94439:0.22043578252671136575):0.23525949899700135393):0.17476076748516086723):0.08413073142390053993,(mimpu.Mimpu3954S03357:0.47200047201580097589,chafa.Chafa5569S03454:0.65195508255253431518):0.15395557160800063534):0.14476297259599327227,(prupe.2G24750:0.33870396085819604037,(solly.Solyc05g052700.:0.97081457049088659694,vitvi.GSVIVT01032859001:0.35933511085002484142):0.09611634706513531856):0.14476297259599327227);
