# Supplementary material for: Cercis: A Non-polyploid Genomic Relic Within the Generally Polyploid Legume Family
Source: Front Plant Sci. 2019 Apr 11;10:345. doi: 10.3389/fpls.2019.00345 (PMC6499179; doi:10.3389/fpls.2019.00345)
Supplement: DATA SHEET S4 — SD04_71_trees_reduced_trees Phylogenetic trees as in SD03 but with same-species terminal branches reduced to a single sequence representative, for terminals with branch lengths < 0.2. [file Data_Sheet_4.zip › SD04_71_trees_reduced_trees/L_92C86Q]

((((chafa.Chafa1604S16470:0.03799332550753531379,mimpu.Mimpu1298S14953:0.06573679932997449071):0.01044195468979710294,(cerca.Cerca169S15794:0.01283535960694334906,bauto.7742:0.00000104733278176111):0.01508546177397846605):0.00808591511451927161,((mimpu.Mimpu22892S20194:0.10696391048181586036,chafa.Chafa14133S15590:0.06848308640144293302):0.03008802244265410680,(((((vigun.Vigun10g02980:0.00624884718320227201,phavu.Phvul.010G03150:0.01576785687230160618):0.00642889383985374707,glyma.Glyma.03G09000:0.00359971388945298830):0.02055923247600663709,(cicar.Ca_11745:0.02280373817926234850,(tripr.Tp57577_TGAC_v2_gene28989:0.01602125515606081865,medtr.Medtr8g01146:0.01893313871453152636):0.01109089154540319165):0.02473974627057672071):0.00431875101652292627,lotja.Lj0g3v008776:0.04838234931408308404):0.02230362921868552992,(((glyma.Glyma.08G34410:0.02180173859667040859,(phavu.Phvul.008G13680:0.01939390019890660163,vigun.Vigun05g14050:0.01347880500143971982):0.01001102738962889906):0.02451734363365130204,(cicar.Ca_18263:0.01777371199968725765,(tripr.Tp57577_TGAC_v2_gene26821:0.02292517027266773033,medtr.Medtr7g05282:0.02408207149577293316):0.00789749079739364597):0.04759526514763783717):0.01383698089957738527,((nissc.Nissc34666S34541:0.01971660836420831286,lupan.Lup01047:0.02359700666579859357):0.00619293840402043196,(araip.Araip.B0FC3:0.00199929553873815814,aradu.Aradu.TW9EH:0.00275758949056325621):0.05334697907088690322):0.00221382533402652648):0.01383065170923710244):0.00538231093406135296):0.00423441107149602654):0.02773348562865668096,((cucsa.Cucsa.38802:0.09098347546924602514,(arath.AT5G4846:0.19358255904428395278,prupe.8G19020:0.04725593343501833382):0.02031789698670688829):0.00859256642031569311,solly.Solyc06g083070.:0.18823940689355503353):0.02773348562865668096);
