# Supplementary material for: Cercis: A Non-polyploid Genomic Relic Within the Generally Polyploid Legume Family
Source: Front Plant Sci. 2019 Apr 11;10:345. doi: 10.3389/fpls.2019.00345 (PMC6499179; doi:10.3389/fpls.2019.00345)
Supplement: DATA SHEET S4 — SD04_71_trees_reduced_trees Phylogenetic trees as in SD03 but with same-species terminal branches reduced to a single sequence representative, for terminals with branch lengths < 0.2. [file Data_Sheet_4.zip › SD04_71_trees_reduced_trees/L_3DJQM5]

((((((((lotja.Lj0g3v015179:0.18787142101164366892,(cicar.Ca_23481:0.08617668241319875744,(tripr.Tp57577_TGAC_v2_gene10661:0.09756586252643419110,medtr.Medtr6g06169:0.09088920828614846514):0.01834477696084902548):0.08240130446814930565):0.01335846825580978663,((glyma.Glyma.16G20430:0.26032939073603034164,glyma.Glyma.09G15350:0.07342324617996243141):0.01821376472299736371,(phavu.Phvul.004G12710:0.07809562751852350271,vigun.Vigun04g16660:0.08309637750973984660):0.06852305381592281586):0.10208499076476906797):0.01806772363233131312,(nissc.Nissc32002S02023:0.09543931973498488708,(araip.Araip.X8TN1:0.02498703865884393041,aradu.Aradu.25X3Z:0.01493800733116664066):0.24739381803614693411):0.06343923997402207970):0.01293527648896000692,lupan.Lup01769:0.10547166276601394053):0.02957003076443363507,(((((tripr.Tp57577_TGAC_v2_gene36327:0.04621873934495998593,medtr.Medtr1g07670:0.06779056622164371382):0.03562339934181958656,cicar.Ca_12159:0.05328049290329133630):0.04271929335306805242,lotja.Lj5g3v120832:0.09564304011197791167):0.02940463293648036894,(((phavu.Phvul.007G11150:0.02822532766655618669,vigun.Vigun07g16910:0.02839453946879641130):0.02537573946071795816,glyma.Glyma.20G21210:0.01626969194600213012):0.04228045815448545214,lupan.Lup01509:0.06189977296667324019):0.00925057247389822132):0.00577247416841661799,((araip.Araip.4TV4V:0.00660694735813408332,aradu.Aradu.8F4WE:0.00769707886198557536):0.06848202548451874649,nissc.Nissc4891S24325:0.06147854339167938692):0.02921391987208345198):0.03170977104857931883):0.01753374786586501394,(mimpu.Mimpu47092S03663:0.37688217432433218645,mimpu.Mimpu145310S30077:0.18778063443974141178):0.02547547882192314692):0.01631075294183281787,(bauto.15991:0.03996890903772591652,cerca.Cerca16S06310:0.03347307313837450532):0.04338323681113173680):0.03174054794946112174,(arath.AT5G5160:0.39003037650671468217,((vitvi.GSVIVT01018512001:0.17364619267300637762,prupe.2G28240:0.14184092392949673722):0.03403971435927682226,(solly.Solyc01g091380.:0.70885601964487743309,cucsa.Cucsa.12886:0.26136724328133920103):0.03673685808301516836):0.01530827735611091193):0.03174054794946112174);
