# Supplementary material for: Cercis: A Non-polyploid Genomic Relic Within the Generally Polyploid Legume Family
Source: Front Plant Sci. 2019 Apr 11;10:345. doi: 10.3389/fpls.2019.00345 (PMC6499179; doi:10.3389/fpls.2019.00345)
Supplement: DATA SHEET S4 — SD04_71_trees_reduced_trees Phylogenetic trees as in SD03 but with same-species terminal branches reduced to a single sequence representative, for terminals with branch lengths < 0.2. [file Data_Sheet_4.zip › SD04_71_trees_reduced_trees/L_FQN92G]

(((((glyma.Glyma.18G27410:0.02873181215960070659,(vigun.Vigun05g02800:0.01243110022354334925,phavu.Phvul.008G02640:0.01944964756517869944):0.03331246207578903579):0.04687524690181588821,(lotja.Lj1g3v306390:0.05287399942964069594,(cicar.Ca_16549:0.02360361247011207378,(medtr.Medtr7g01690:0.04702363812214675060,tripr.Tp57577_TGAC_v2_gene23393:0.01827445200689213275):0.02391057273614224238):0.02614383465227604342):0.01089247915046799228):0.00724978168893130812,(lupan.Lup00838:0.05408335796154198349,((aradu.Aradu.I4YJI:0.00132960824978266149,araip.Araip.X3J23:0.00265400214100618191):0.06628877665924833018,(nissc.Nissc5069S24825:0.02688084972980627971,nissc.Nissc44536S23651:0.26558179475165888395):0.01293312089002945399):0.02241076966670644405):0.00078954894282830864):0.04583405017842739904,((cerca.Cerca122S00376:0.01537922481627397066,bauto.95324:0.02897668365877455535):0.02033984723420299845,(mimpu.Mimpu7853S04575:0.09500388299252505997,chafa.Chafa863S27663:0.06629333744451423871):0.01817583816788108722):0.00945661103939984121):0.02635524478542510679,(((cucsa.Cucsa.17456:0.12899362516186796412,arath.AT5G3888:0.19424021441924796405):0.01586360344195232239,(vitvi.GSVIVT01036544001:0.06435666479958011832,solly.Solyc03g046590.:0.25994166097463200504):0.01869294980125504879):0.01131993653703695923,prupe.3G24880:0.11061673708895847223):0.02635524478542510679);
