# Supplementary material for: Cercis: A Non-polyploid Genomic Relic Within the Generally Polyploid Legume Family
Source: Front Plant Sci. 2019 Apr 11;10:345. doi: 10.3389/fpls.2019.00345 (PMC6499179; doi:10.3389/fpls.2019.00345)
Supplement: DATA SHEET S4 — SD04_71_trees_reduced_trees Phylogenetic trees as in SD03 but with same-species terminal branches reduced to a single sequence representative, for terminals with branch lengths < 0.2. [file Data_Sheet_4.zip › SD04_71_trees_reduced_trees/L_N003LV]

((chafa.Chafa7648S26760:0.26366072837991266775,((((glyma.Glyma.18G15300:0.13841181297772847669,(vigun.Vigun10g06790:0.04777437055036620056,phavu.Phvul.010G01080:0.06207234341607396205):0.06966901219553335578):0.05311302946833545285,(lotja.Lj0g3v010087:0.17394598101444844196,(tripr.Tp57577_TGAC_v2_gene17883:0.06501817273044922796,(cicar.Ca_24243:0.09338395798738152731,medtr.Medtr4g02008:0.06311907894723764456):0.02360331135042673459):0.14229117541184324591):0.02679935990500981885):0.04905455915185594207,((lupan.Lup02533:0.18803485511037507094,(aradu.Aradu.N93N0:0.00000100000050002909,araip.Araip.Q3WAY:0.01067671992789040458):0.16143348422338169024):0.01872841518366517854,nissc.Nissc3955S22734:0.12875235026051559672):0.00718669527002277573):0.09350451821279107123,cerca.Cerca229S18426:0.20485921085016980947):0.06100855292192540469):0.10501243001781937481,((cucsa.Cucsa.15028:0.42406342417536585510,((vitvi.GSVIVT01028638001:0.33212583181970173341,prupe.8G20320:0.31798344346613938161):0.07747464305381367156,arath.AT3G2482:0.69012989180844275250):0.06647571356747035420):0.04105615241985651614,solly.Solyc09g061270.:0.60389993254565432768):0.10501243001781937481);
