# Supplementary material for: Cercis: A Non-polyploid Genomic Relic Within the Generally Polyploid Legume Family
Source: Front Plant Sci. 2019 Apr 11;10:345. doi: 10.3389/fpls.2019.00345 (PMC6499179; doi:10.3389/fpls.2019.00345)
Supplement: DATA SHEET S4 — SD04_71_trees_reduced_trees Phylogenetic trees as in SD03 but with same-species terminal branches reduced to a single sequence representative, for terminals with branch lengths < 0.2. [file Data_Sheet_4.zip › SD04_71_trees_reduced_trees/L_WHFJXY]

((nissc.Nissc524391S03168:0.297573,(cicar.Ca_23306:0.104600,(medtr.Medtr7g06304:0.094079,tripr.Tp57577_TGAC_v2_gene18452:0.117961):0.045701):0.186191):0.000000, ((vigun.Vigun05g11600:0.067930,phavu.Phvul.008G11760:0.059941):0.125543,glyma.Glyma.07G13570:0.080745):0.221543);
