# Supplementary material for: Cercis: A Non-polyploid Genomic Relic Within the Generally Polyploid Legume Family
Source: Front Plant Sci. 2019 Apr 11;10:345. doi: 10.3389/fpls.2019.00345 (PMC6499179; doi:10.3389/fpls.2019.00345)
Supplement: DATA SHEET S4 — SD04_71_trees_reduced_trees Phylogenetic trees as in SD03 but with same-species terminal branches reduced to a single sequence representative, for terminals with branch lengths < 0.2. [file Data_Sheet_4.zip › SD04_71_trees_reduced_trees/L_PCXYR0]

(((chafa.Chafa95437S29602:0.16191460530865969814,(cerca.Cerca93S11463:0.16494862216927411169,((glyma.Glyma.20G15610:0.02288950410822065962,phavu.Phvul.007G06700:0.07885673043467247845):0.04689614011381268432,(nissc.Nissc524493S10001:0.14421370132171990042,tripr.Tp57577_TGAC_v2_gene17425:0.16035025589219309428):0.01019446468653572961):0.05527362345348604128):0.01558279085145571410):0.13537355709316253871,((((((((chafa.Chafa1194S06374:0.25393504978903114200,chafa.Chafa2574S08467:0.29918626604180614814):0.06975060418759120029,(chafa.Chafa251S08418:0.15553829384384759704,chafa.Chafa12794S06555:0.36103796091960271841):0.10442075193238521680):0.08035253344642345752,(mimpu.Mimpu9187S28444:0.38961295855159433499,mimpu.Mimpu38946S31652:0.25907505171859968041):0.18303225833350508789):0.06829563683125201845,tripr.Tp57577_TGAC_v2_gene38439:0.69466073498035207923):0.09500539579764845366,(aradu.Aradu.B5QYQ:0.07327766248451524078,(aradu.Aradu.16TNL:0.27372752008940182122,araip.Araip.VZ4J0:0.07853029858397883589):0.04404749229332596827):0.51918786649105963527):0.06717485343865323144,cerca.Cerca857S11073:0.20934342982656189980):0.50022387960278535957,((chafa.Chafa739S11511:0.15814857762418557674,(cerca.Cerca969S05015:0.08634353076624530499,(lotja.Lj0g3v024879:0.11188286090320112565,tripr.Tp57577_TGAC_v2_gene7630:0.10662101587319340601):0.04406012124175062716):0.12137608146751545368):0.04365555774898526031,(mimpu.Mimpu928S12829:0.02847197463433585179,mimpu.Mimpu16840S07597:0.21487752253180225637):0.09904044031454350971):0.31307389289110498787):0.16169414797961134678,(chafa.Chafa6230S03735:0.14428211835845711208,(bauto.92505:0.12963998770299647867,cerca.Cerca7S04677:0.03606845564774659868):0.05041043306177751815):0.36677913435916059681):0.33000044664014466234):0.10623459879275366780,prupe.2G29100:0.10623459879275366780);
