# Supplementary material for: Cercis: A Non-polyploid Genomic Relic Within the Generally Polyploid Legume Family
Source: Front Plant Sci. 2019 Apr 11;10:345. doi: 10.3389/fpls.2019.00345 (PMC6499179; doi:10.3389/fpls.2019.00345)
Supplement: DATA SHEET S4 — SD04_71_trees_reduced_trees Phylogenetic trees as in SD03 but with same-species terminal branches reduced to a single sequence representative, for terminals with branch lengths < 0.2. [file Data_Sheet_4.zip › SD04_71_trees_reduced_trees/L_JBH307]

((((bauto.91206:0.12826870318603855736,mimpu.Mimpu22007S08510:0.13580203595635470526):0.02288043305719251672,chafa.Chafa5996S32192:0.10496184276891805387):0.06677638412281061697,((((phavu.Phvul.008G27760:0.03580085645845738213,vigun.Vigun08g20870:0.02581886499672340213):0.03577463844317424480,glyma.Glyma.02G29890:0.02203659888778685891):0.04532978432368162114,((cicar.Ca_09710:0.05280769707236202676,(tripr.Tp57577_TGAC_v2_gene14145:0.05329307596065435693,medtr.Medtr5g09513:0.03442423206430340193):0.02909006436321422140):0.05508045180254865503,lotja.Lj2g3v326122:0.10690226440560869625):0.01281640025550184574):0.01043894400998289680,(((aradu.Aradu.GZ5DT:0.00811051381886856299,araip.Araip.HUB63:0.00050117463789718880):0.10257128453835283322,nissc.Nissc130789S13953:0.08729059983863918237):0.01702861642234480138,lupan.Lup01526:0.05570358012208243698):0.01398018830378210293):0.04984542282379966077):0.04257084126216192227,(cucsa.Cucsa.25305:0.19507399472284969733,(prupe.1G13550:0.13976848966502555816,(arath.AT3G0692:0.26497470596864503012,(solly.Solyc01g080720.:0.23664498061243896543,vitvi.GSVIVT01017733001:0.11428678887434809419):0.01561788101454412818):0.03104725819111730373):0.01073035923697215725):0.04257084126216192227);
