# Supplementary material for: Cercis: A Non-polyploid Genomic Relic Within the Generally Polyploid Legume Family
Source: Front Plant Sci. 2019 Apr 11;10:345. doi: 10.3389/fpls.2019.00345 (PMC6499179; doi:10.3389/fpls.2019.00345)
Supplement: DATA SHEET S4 — SD04_71_trees_reduced_trees Phylogenetic trees as in SD03 but with same-species terminal branches reduced to a single sequence representative, for terminals with branch lengths < 0.2. [file Data_Sheet_4.zip › SD04_71_trees_reduced_trees/L_5R18NV]

(((((glyma.Glyma.13G14900:0.19391782037793542370,(lotja.Lj0g3v026671:0.76674078328365924406,((lupan.Lup00630:0.45455923552203481020,(vigun.Vigun07g06470:0.13478361462866403353,phavu.Phvul.007G22520:0.15877201422286937871):0.26575944981533916600):0.19288790134373023921,(medtr.Medtr1g06173:0.13301935007104115360,tripr.Tp57577_TGAC_v2_gene5694:0.38100668768832629540):0.23939225318129345177):0.01528684821901660044):0.08060944265965758193):0.05094034245927071825,(nissc.Nissc2738S34157:0.60687730560620378739,(aradu.Aradu.9Z0RX:0.04199173819542367098,araip.Araip.N419E:0.09293508122213287037):0.30240070887406861333):0.18477675295337508965):0.18776028848036036001,((mimpu.Mimpu11002S05367:1.04182339961841141651,(((aradu.Aradu.ZQ8HD:0.02565878942357239026,araip.Araip.18621:0.01587203234376495867):0.35622369757345578867,nissc.Nissc9931S11902:0.26817510481989748072):0.05881227513361401288,(lupan.Lup00260:0.28094856963568082264,((lotja.Lj1g3v469291:0.27307400650737062575,(cicar.Ca_00747:0.17529951363993348523,(tripr.Tp57577_TGAC_v2_gene31495:0.09938075522106841475,medtr.Medtr7g10328:0.05905832786303084891):0.03822740717013006773):0.12567248300474276324):0.12794429325306341805,((vigun.Vigun01g16760:0.04006712330083183476,phavu.Phvul.001G18460:0.16592413204726949583):0.33840126479205784316,(glyma.Glyma.19G18940:0.24720540382112915490,glyma.Glyma.03G18920:0.07413441253874729353):0.08462689483142646352):0.15901129984002657092):0.06486275329652936572):0.06200100148019418306):0.04491364513239207157):0.06667511396820148539,(chafa.Chafa95492S32713:0.28701091595589056649,mimpu.Mimpu6656S26728:0.82690297231935905309):0.04930543295477274324):0.06880044514163170810):0.02590845968261722490,cerca.Cerca56S26889:0.22745741979675374034):0.01868869960754618656,((cucsa.Cucsa.37872:0.67966128501492883984,vitvi.GSVIVT01033739001:0.50905684956542807118):0.06997604525922979102,(arath.AT2G3664:0.82364526170260832227,(prupe.7G12150:0.56409284267297021831,solly.Solyc09g008770.:0.69695648883099581283):0.09750055722207630338):0.07115125173329361896):0.01868869960754618656);
