# Supplementary material for: Cercis: A Non-polyploid Genomic Relic Within the Generally Polyploid Legume Family
Source: Front Plant Sci. 2019 Apr 11;10:345. doi: 10.3389/fpls.2019.00345 (PMC6499179; doi:10.3389/fpls.2019.00345)
Supplement: DATA SHEET S4 — SD04_71_trees_reduced_trees Phylogenetic trees as in SD03 but with same-species terminal branches reduced to a single sequence representative, for terminals with branch lengths < 0.2. [file Data_Sheet_4.zip › SD04_71_trees_reduced_trees/L_BM4KMT]

(((bauto.93578:0.10409801999632462000,cerca.Cerca73S29124:0.04188235696238552797):0.21287391906810476661,(((lotja.Lj3g3v288868:0.24125441893120666559,(((lupan.Lup00651:0.19643467641456668904,(((phavu.Phvul.011G10600:0.02999203962224031295,vigun.Vigun11g11480:0.04196527004840862329):0.04174812035829091744,(vigun.Vigun11g11490:0.40258725539623813061,cicar.Ca_11946:1.11880636646141473634):0.55499258663604655872):0.00000104733278176111,glyma.Glyma.06G30250:0.03849066106219306560):0.03315848372325484739):0.03095114290902387447,(nissc.Nissc1157S13035:0.16450434866060556494,(araip.Araip.G26F0:0.02087484090937190978,aradu.Aradu.CZ5NE:0.00558191764568129710):0.15247447362159627371):0.06469348388723700216):0.02366841945445362361,(cicar.Ca_11950:0.10628337768927877127,(medtr.Medtr4g04670:0.11029032396693295992,tripr.Tp57577_TGAC_v2_gene19036:0.24289047028707225206):0.03072710775241122363):0.06782136522461557071):0.03204275022236820897):0.16232633001495755387,(chafa.Chafa8722S27733:0.14473631287803453982,mimpu.Mimpu2506S20824:0.96106391959995240981):0.08762430472641029311):0.02495192901692862633,(mimpu.Mimpu35133S22742:0.31724433890551462234,chafa.Chafa95194S28817:0.33010752108501817403):0.10889757119853640810):0.05540160102569662015):0.07705376207878382455,(prupe.3G22000:0.26315988915523674807,((arath.AT1G0527:0.67898133129723547974,(solly.Solyc12g005780.:0.51402671181542725076,cucsa.Cucsa.07286:0.50619829162209939444):0.03587977174335511138):0.05868088164268151635,vitvi.GSVIVT01030621001:0.49681031092126981541):0.04859477307052999934):0.07705376207878382455);
