# Supplementary material for: Cercis: A Non-polyploid Genomic Relic Within the Generally Polyploid Legume Family
Source: Front Plant Sci. 2019 Apr 11;10:345. doi: 10.3389/fpls.2019.00345 (PMC6499179; doi:10.3389/fpls.2019.00345)
Supplement: DATA SHEET S4 — SD04_71_trees_reduced_trees Phylogenetic trees as in SD03 but with same-species terminal branches reduced to a single sequence representative, for terminals with branch lengths < 0.2. [file Data_Sheet_4.zip › SD04_71_trees_reduced_trees/L_DMR34B]

((chafa.Chafa1878S07615:0.398612,(cerca.Cerca81S30011:0.191568,((tripr.Tp57577_TGAC_v2_gene11772:0.105028,medtr.Medtr5g09173:0.288486):0.072854,(glyma.Glyma.02G28720:0.146514,(tripr.Tp57577_TGAC_v2_gene11711:0.173907,cicar.Ca_28184:0.068101):0.036638):0.019483):0.076811):0.021678):0.000000, (lupan.Lup02864:0.122340,(((aradu.Aradu.54URP:0.018535,araip.Araip.3F9W2:0.004529):0.286358,nissc.Nissc121746S13398:0.073457):0.085702,(((vigun.Vigun06g04120:0.090237,phavu.Phvul.006G03380:0.037333):0.088874,glyma.Glyma.08G30960:0.043871):0.097735,((medtr.Medtr3g08954:0.099510,tripr.Tp57577_TGAC_v2_gene39923:0.057345):0.015908,cicar.Ca_25371:0.039327):0.069734):0.039400):0.032665):0.060068);
