# Supplementary material for: Cercis: A Non-polyploid Genomic Relic Within the Generally Polyploid Legume Family
Source: Front Plant Sci. 2019 Apr 11;10:345. doi: 10.3389/fpls.2019.00345 (PMC6499179; doi:10.3389/fpls.2019.00345)
Supplement: DATA SHEET S4 — SD04_71_trees_reduced_trees Phylogenetic trees as in SD03 but with same-species terminal branches reduced to a single sequence representative, for terminals with branch lengths < 0.2. [file Data_Sheet_4.zip › SD04_71_trees_reduced_trees/L_YLM93M]

((medtr.Medtr3g09750:0.270958,tripr.Tp57577_TGAC_v2_gene7808:0.134479):0.781708, (nissc.Nissc1760S16433:0.683964,lotja.Lj0g3v028279:0.272399):0.230783);
