# Supplementary material for: Cercis: A Non-polyploid Genomic Relic Within the Generally Polyploid Legume Family
Source: Front Plant Sci. 2019 Apr 11;10:345. doi: 10.3389/fpls.2019.00345 (PMC6499179; doi:10.3389/fpls.2019.00345)
Supplement: DATA SHEET S4 — SD04_71_trees_reduced_trees Phylogenetic trees as in SD03 but with same-species terminal branches reduced to a single sequence representative, for terminals with branch lengths < 0.2. [file Data_Sheet_4.zip › SD04_71_trees_reduced_trees/L_2DZ106]

(((((mimpu.Mimpu7451S27282:0.12122905849655045418,mimpu.Mimpu7451S27283:0.21892710057421016501):0.10926692568422285978,((glyma.Glyma.20G22900:0.12416833401272577009,((phavu.Phvul.007G18510:0.01022621119146599304,vigun.Vigun07g15280:0.02298849609968408453):0.02444846137556116669,glyma.Glyma.10G15970:0.01533158665199884502):0.00239158759415439596):0.06312885601431555971,(((araip.Araip.Q1UQI:0.00000100000050002909,aradu.Aradu.ZYM67:0.01235060093901436083):0.08549638367336746814,nissc.Nissc16956S16144:0.02051803778645016479):0.02542543192058800347,lupan.Lup01555:0.02976011142394290737):0.00834034234870810291):0.04642671242119104230):0.02328905026491507463,(((((medtr.Medtr1g08162:0.07153709222875799523,(((tripr.Tp57577_TGAC_v2_gene11143:0.06268301137845161408,(medtr.Medtr1g08162:0.06932960240367427862,cicar.Ca_03734:0.11977086181173997315):0.00497875075762353216):0.00486930562792628561,medtr.Medtr1g08164:0.16237598396545291357):0.00000100000050002909,tripr.Tp57577_TGAC_v2_gene11157:0.11137506519676181049):0.00642614685846720161):0.04173544992543126025,lotja.Lj3g3v209602:0.08927084420841077672):0.00419209361914057391,((vigun.Vigun07g15290:0.03021775365744257258,phavu.Phvul.007G18520:0.04729163685751043567):0.04767345469857209306,glyma.Glyma.10G15980:0.02597253377453046311):0.03924651545732811553):0.02470942481403350099,(nissc.Nissc16956S16145:0.18793730396997501697,(aradu.Aradu.QUS69:0.13535064506791316674,araip.Araip.J4MMW:0.00000100000050002909):0.07079866894908508346):0.02636053819942612772):0.01048902206310506173,lupan.Lup01555:0.06275593393542268361):0.03173596717755641783):0.02731643386321019884,((cerca.Cerca212S01633:0.02255413706670735680,cerca.Cerca92S33961:0.20125577755104112621):0.01045997021146756294,(glyma.Glyma.15G26250:0.02899363144709138015,(lotja.Lj0g3v016096:0.02623108849599199710,tripr.Tp57577_TGAC_v2_gene27462:0.12511382622839573031):0.01949796844960649880):0.01563723858487013271):0.06110662612293015633):0.02085040950750726221,(prupe.6G33810:0.11086659790303629580,(arath.AT3G0494:0.26627506434603509522,((cucsa.Cucsa.28895:0.35671697894504383886,solly.Solyc01g097920.:0.16903206055199951341):0.06534999717512612882,vitvi.GSVIVT01021868001:0.19809405897030613053):0.05125049218069472473):0.03390930459667921421):0.02085040950750726221);
