# Supplementary material for: Cercis: A Non-polyploid Genomic Relic Within the Generally Polyploid Legume Family
Source: Front Plant Sci. 2019 Apr 11;10:345. doi: 10.3389/fpls.2019.00345 (PMC6499179; doi:10.3389/fpls.2019.00345)
Supplement: DATA SHEET S4 — SD04_71_trees_reduced_trees Phylogenetic trees as in SD03 but with same-species terminal branches reduced to a single sequence representative, for terminals with branch lengths < 0.2. [file Data_Sheet_4.zip › SD04_71_trees_reduced_trees/L_811DB3]

((((cerca.Cerca170S15984:0.03152803498999801751,bauto.95449:0.07490859935973268047):0.07934104835524406762,(mimpu.Mimpu8760S28128:0.16197071356746656212,chafa.Chafa93976S28318:0.08549410789791998810):0.04653798645833247954):0.00764975645239871979,((((lupan.Lup00535:0.15727416779232522570,nissc.Nissc337S21889:0.10778485953014753373):0.00345195071747160867,(lotja.Lj1g3v335657:0.14159433645447083716,(glyma.Glyma.04G00820:0.03426774686588898028,(phavu.Phvul.009G00300:0.05207216963358592826,vigun.Vigun09g26990:0.04253264302175705641):0.08581474215184307919):0.07858681338265570415):0.02973848516609499740):0.04895441230002815086,((((vigun.Vigun11g18160:0.02523579733626480845,phavu.Phvul.011G03880:0.02843564535063681023):0.02223365616157412655,glyma.Glyma.12G03710:0.02053524565319298292):0.06191911088189783891,(((medtr.Medtr4g07190:0.03836347831979518980,tripr.Tp57577_TGAC_v2_gene22383:0.07486611667604373133):0.03262813385921827652,cicar.Ca_15427:0.06397076433594786615):0.03967888270730790534,lotja.Lj3g3v338673:0.09829921904881439021):0.01953227327614473832):0.02266098338846532154,(((araip.Araip.H1ZVY:0.00482060420757688454,aradu.Aradu.GH8FF:0.00336853997366074343):0.14194600471885662762,nissc.Nissc298S20683:0.09491839256390276203):0.01544625331641838809,lupan.Lup02345:0.06285680024968864910):0.01035348394337344893):0.04278189881199899458):0.01326901914000806065,chafa.Chafa6090S24991:0.27929080920677046285):0.01159711463124244064):0.05390213726090981039,((vitvi.GSVIVT01024172001:0.14267369373636232255,solly.Solyc01g110380.:0.38839894581486661407):0.05781124640817479621,(prupe.8G08490:0.16041090197725563216,(arath.AT2G2130:0.45996035352541481123,cucsa.Cucsa.37795:0.28945380767802320054):0.04975895932678078143):0.02447029490873696075):0.05390213726090981039);
