# Supplementary material for: Cercis: A Non-polyploid Genomic Relic Within the Generally Polyploid Legume Family
Source: Front Plant Sci. 2019 Apr 11;10:345. doi: 10.3389/fpls.2019.00345 (PMC6499179; doi:10.3389/fpls.2019.00345)
Supplement: DATA SHEET S4 — SD04_71_trees_reduced_trees Phylogenetic trees as in SD03 but with same-species terminal branches reduced to a single sequence representative, for terminals with branch lengths < 0.2. [file Data_Sheet_4.zip › SD04_71_trees_reduced_trees/L_CZQKFK]

(((((((glyma.Glyma.18G22890:0.02390401349278920007,(phavu.Phvul.008G06910:0.05747154329497138753,vigun.Vigun05g07280:0.11889958483715527826):0.04864559855937188732):0.04353082831361908961,(lupan.Lup02492:0.04888605600850591537,((tripr.Tp57577_TGAC_v2_gene29871:0.06145520396109174777,(cicar.Ca_06243:0.06099298269743195361,medtr.Medtr7g07640:0.04024864656729857521):0.01977877853203033678):0.07425116760071874544,lotja.Lj1g3v262738:0.06079520884558584082):0.02435946990024818667):0.00639046557623609585):0.01432751814442596167,((aradu.Aradu.T2XD3:0.00000104733278176111,araip.Araip.VXN6M:0.00000104733278176111):0.16277988230137055425,nissc.Nissc8735S36186:0.06233267461560745848):0.02784904738380848677):0.05343422037380689271,mimpu.Mimpu2745S21279:0.17942128431419027135):0.01984749495773569655,(bauto.25316:0.07378068274444184171,(cerca.Cerca429S24298:0.04780588934881407209,bauto.92620:0.09146498446786804903):0.01084863222388193250):0.05510058674799236944):0.00870984189056746121,(mimpu.Mimpu1033S13228:0.23090244883491481409,chafa.Chafa1667S16798:0.07863959692178763838):0.08045877876959432740):0.02444439678822466280,(arath.AT4G0055:0.35318137943486682673,((prupe.2G15940:0.13643243140227845345,(vitvi.GSVIVT01014988001:0.13860603229815487980,solly.Solyc01g094170.:0.28710545721418873066):0.03164851767280383449):0.00595643341981454220,cucsa.Cucsa.25816:0.25428614034633517660):0.01464023675352710448):0.02444439678822466280);
