# Supplementary material for: Cercis: A Non-polyploid Genomic Relic Within the Generally Polyploid Legume Family
Source: Front Plant Sci. 2019 Apr 11;10:345. doi: 10.3389/fpls.2019.00345 (PMC6499179; doi:10.3389/fpls.2019.00345)
Supplement: DATA SHEET S4 — SD04_71_trees_reduced_trees Phylogenetic trees as in SD03 but with same-species terminal branches reduced to a single sequence representative, for terminals with branch lengths < 0.2. [file Data_Sheet_4.zip › SD04_71_trees_reduced_trees/L_1Y39RP]

((chafa.Chafa95499S12935:0.49113586341345272235,(cerca.Cerca57S27037:0.36845645168639096223,(((((glyma.Glyma.10G22310:0.31207216389057340633,(((phavu.Phvul.007G08210:0.12041380919481863010,vigun.Vigun07g21460:0.16349589720219179223):0.06378576515668051006,phavu.Phvul.007G08220:0.09991525591818620211):0.06661443418011228634,vigun.Vigun07g21440:0.17976946379895453187):0.23814980945108052413):0.21673560088847765304,(((aradu.Aradu.A4K6S:0.71218786623766672239,nissc.Nissc1499S05823:0.25299523939060658551):0.11092875942738755768,lupan.Lup00204:0.43478434900078066772):0.13435632137173289524,(((glyma.Glyma.05G16040:0.53539197545928407518,glyma.Glyma.10G14010:0.29834949766593421572):0.04329019670864606845,(glyma.Glyma.14G02050:0.34486512091523274792,(glyma.Glyma.02G26270:0.50384686534784040024,glyma.Glyma.06G22400:0.73519125259034201481):0.05632754023908845969):0.15330876413279906356):0.10215654560288822683,glyma.Glyma.20G16870:0.43132265720433732303):0.06465971037808881938):0.03035773800762004565):0.05425582819252127570,(vigun.Vigun08g20240:0.22547156584403393875,phavu.Phvul.008G27120:0.12021156099053473265):0.45608841524530874256):0.12775821468952178184,((lupan.Lup02439:0.61566093807541810712,lupan.Lup01358:0.28754195739735871618):0.29703215028610069348,((lupan.Lup00615:0.11892773087839975110,(nissc.Nissc524202S09539:0.22257194284648065818,lupan.Lup00615:0.26628247449714559369):0.03741123276382140456):0.05616953228806894488,(lotja.Lj0g3v033355:0.18283046356272741884,tripr.Tp57577_TGAC_v2_gene9011:0.25526808754332841467):0.09581276144952129148):0.08530418232840566994):0.09511822725424852465):0.06853025064595875959,cerca.Cerca11S05655:0.67929684448905258698):0.12732830013819129711):0.10285542477282486051):0.49266792035427736662,prupe.8G03810:0.49266792035427736662);
