# Supplementary material for: Cercis: A Non-polyploid Genomic Relic Within the Generally Polyploid Legume Family
Source: Front Plant Sci. 2019 Apr 11;10:345. doi: 10.3389/fpls.2019.00345 (PMC6499179; doi:10.3389/fpls.2019.00345)
Supplement: DATA SHEET S4 — SD04_71_trees_reduced_trees Phylogenetic trees as in SD03 but with same-species terminal branches reduced to a single sequence representative, for terminals with branch lengths < 0.2. [file Data_Sheet_4.zip › SD04_71_trees_reduced_trees/L_N76681]

(((cerca.Cerca70S28883:0.04498539105820920092,bauto.95381:0.07130966911382868867):0.05876977254519983457,(((((araip.Araip.X0EWX:0.00421209223035652267,aradu.Aradu.9E85R:0.00893832737601648296):0.11224500732980767503,nissc.Nissc12S13912:0.06467930896444031019):0.04832002119045672450,(((glyma.Glyma.08G11100:0.04637243974912678285,(vigun.Vigun03g17700:0.02309506966019318763,(vigun.Vigun03g17710:0.05411482929801020997,phavu.Phvul.003G05010:0.01775721751811712781):0.01699098129231781801):0.05199499948022845430):0.05340640320241387545,lotja.Lj4g3v260361:0.10557365707890259410):0.01610922882680175527,((medtr.Medtr8g08521:0.08233755855975040394,tripr.Tp57577_TGAC_v2_gene11850:0.05142317276283222410):0.01482339238320898311,cicar.Ca_08547:0.05257840728180308842):0.06120202287417982751):0.02139276375382161491):0.02799335147883811117,lupan.Lup00493:0.12825235834722217843):0.10372875733538290677,(mimpu.Mimpu22890S20190:0.18359139873199936677,chafa.Chafa1339S15278:0.09416638840526826704):0.03310276428798433757):0.01972459927337556068):0.06024290469311179008,((cucsa.Cucsa.25657:0.29375210736586238047,arath.AT2G3281:0.29522860910352055619):0.05310109934753446531,((vitvi.GSVIVT01020995001:0.20092354091238812108,solly.Solyc09g092160.:0.38061853264424422294):0.04629156611554142292,prupe.1G16060:0.18547555871079351997):0.01862542431684450356):0.06024290469311179008);
