# Supplementary material for: Cercis: A Non-polyploid Genomic Relic Within the Generally Polyploid Legume Family
Source: Front Plant Sci. 2019 Apr 11;10:345. doi: 10.3389/fpls.2019.00345 (PMC6499179; doi:10.3389/fpls.2019.00345)
Supplement: DATA SHEET S4 — SD04_71_trees_reduced_trees Phylogenetic trees as in SD03 but with same-species terminal branches reduced to a single sequence representative, for terminals with branch lengths < 0.2. [file Data_Sheet_4.zip › SD04_71_trees_reduced_trees/L_3KJNN6]

(((nissc.Nissc20270S06728:0.48023025145964892690,(aradu.Aradu.K13LX:0.17515266948906740851,(((bauto.19555:0.35345109452951278817,cerca.Cerca26S07464:0.08911449370027672845):0.08066009218076007625,(chafa.Chafa2889S08758:0.93917322583312368156,((cucsa.Cucsa.00497:0.59523463434858947529,vitvi.GSVIVT01009991001:0.27599344224156824312):0.05584024838932736406,solly.Solyc04g064530.:0.46206965349289730316):0.05725155656311813751):0.13726476285124217247):0.03439416064782688937,(((nissc.Nissc4165S08725:0.21967445165776239291,(lupan.Lup00994:0.11409791560252598164,((medtr.Medtr1g02944:0.01600452791893482510,tripr.Tp57577_TGAC_v2_gene15927:0.02850590559400633522):0.22401210269373858508,(glyma.Glyma.13G03780:0.62503242512968737454,(glyma.Glyma.13G03700:0.07683459776723838841,(vigun.Vigun08g06930:0.05339038796494756378,phavu.Phvul.001G06470:0.04554548755262957660):0.05770339770123583678):0.05201902817975158355):0.08589021948423911090):0.02517696256036786040):0.01873496266114285311):0.10871973343462397465,(aradu.Aradu.7M2ZA:0.53778761032137167852,lupan.Lup01991:0.19107155924496638244):0.06299135271997628738):0.03030598523329644176,((((lotja.Lj0g3v016826:0.29217500699907922312,(lotja.Lj0g3v015985:0.95947217387669547772,lotja.Lj0g3v025886:0.31112037526709579449):0.10098687082028924566):0.18573971233798633462,(tripr.Tp57577_TGAC_v2_gene35971:0.17871699668536725203,medtr.Medtr3g08896:0.18528696801429328511):0.31700324404460489269):0.06601138994926836201,(glyma.Glyma.06G12080:0.28424829128496464925,glyma.Glyma.04G24240:0.00000105489815970826):0.20984805046860566247):0.07938011192529213778,(((chafa.Chafa4620S23118:0.25089584971400891167,nissc.Nissc13901S00536:0.22557483603636691027):0.05705338523227158898,(aradu.Aradu.S5MKY:0.85642536979345762482,((vigun.Vigun09g15720:0.04919736908021533212,phavu.Phvul.009G13350:0.06737805569526621186):0.04819202061903274381,glyma.Glyma.06G12100:0.11966266156028614043):0.06763959112618962710):0.05334077480713203534):0.03884001780226781914,(lotja.Lj0g3v025644:0.23616102282660747513,(tripr.Tp57577_TGAC_v2_gene35970:0.10301637062154712920,medtr.Medtr3g08897:0.06052830360591461567):0.11143474586569657170):0.02912008211021429455):0.01791729564169936700):0.00677880587044199859):0.02587336706139070630):0.06173333716410316779):0.19941042507779863091):1.57748200479643574390,arath.AT2G1868:1.53204851074156600532):1.00297209825705113673,prupe.1G09570:1.00297209825705113673);
