# Supplementary material for: Cercis: A Non-polyploid Genomic Relic Within the Generally Polyploid Legume Family
Source: Front Plant Sci. 2019 Apr 11;10:345. doi: 10.3389/fpls.2019.00345 (PMC6499179; doi:10.3389/fpls.2019.00345)
Supplement: DATA SHEET S4 — SD04_71_trees_reduced_trees Phylogenetic trees as in SD03 but with same-species terminal branches reduced to a single sequence representative, for terminals with branch lengths < 0.2. [file Data_Sheet_4.zip › SD04_71_trees_reduced_trees/L_3SPQ7B]

(((bauto.27038:0.06924104395450382532,cerca.Cerca10S12360:0.01442173056303959131):0.07607424768050934094,((chafa.Chafa1592S07055:0.26610666084569006840,(((nissc.Nissc2018S17385:0.15259403666207396744,(araip.Araip.NYM6Q:0.00406100060164580647,aradu.Aradu.H9EK2:0.00715044594054883940):0.16869487350607326182):0.07383173279927658650,(((lotja.Lj3g3v308546:0.07954935873657899281,((medtr.Medtr4g05893:0.04033733638769673724,tripr.Tp57577_TGAC_v2_gene6125:0.04072878924140555662):0.02893857777748111426,cicar.Ca_26121:0.06241762000970012270):0.11637892162332516555):0.02027710692927895894,(glyma.Glyma.11G14550:0.04332617254746162772,(vigun.Vigun11g14150:0.03749069457376146691,phavu.Phvul.011G08010:0.03390121237014560862):0.07221386556949162261):0.06898262282222630826):0.01934477740469292897,lupan.Lup02359:0.18522149360312781252):0.01070140072914330283):0.04894374821831345979,(((((vigun.Vigun05g24790:0.05917802267172304898,phavu.Phvul.005G13450:0.03458246920787932249):0.02871004862955250578,glyma.Glyma.12G17410:0.02478963243114745349):0.10029259677037925813,((cicar.Ca_02541:0.08861834304925614303,(medtr.Medtr2g09457:0.04751524075310786799,tripr.Tp57577_TGAC_v2_gene11508:0.05399809844306364959):0.06026835089295349418):0.08133094311266475529,lotja.Lj3g3v107507:0.13564246083560718703):0.02806087757166913013):0.01656550018029245841,((aradu.Aradu.DXP84:0.00603038453103639255,araip.Araip.BYV33:0.00355003218728427560):0.08143208980909405481,nissc.Nissc524432S26419:0.08921167426538838263):0.03541488107521961748):0.01180906752135483032,lupan.Lup00430:0.06148616766696981401):0.02975822187568012700):0.02234246655820438382):0.00436959084695078080,(chafa.Chafa4437S22813:0.19237263753553773826,mimpu.Mimpu3444S22554:0.11519370697826386563):0.10582012268041773861):0.01223734446129496473):0.04968088883654367405,(((vitvi.GSVIVT01025198001:0.17461795210645691956,prupe.6G10280:0.19211115705483416960):0.03391234570687869793,solly.Solyc06g075150.:0.68065497821634546316):0.00462564268157259362,(arath.AT2G2835:0.57738760979320202793,cucsa.Cucsa.38606:0.22951249585364824624):0.04719981929237473950):0.04968088883654367405);
