# Supplementary material for: Cercis: A Non-polyploid Genomic Relic Within the Generally Polyploid Legume Family
Source: Front Plant Sci. 2019 Apr 11;10:345. doi: 10.3389/fpls.2019.00345 (PMC6499179; doi:10.3389/fpls.2019.00345)
Supplement: DATA SHEET S4 — SD04_71_trees_reduced_trees Phylogenetic trees as in SD03 but with same-species terminal branches reduced to a single sequence representative, for terminals with branch lengths < 0.2. [file Data_Sheet_4.zip › SD04_71_trees_reduced_trees/L_8150YP]

((cucsa.Cucsa.36480:0.22972514089338955112,((((bauto.18656:0.04738159203298011879,(cerca.Cerca60S27600:0.02273683355584984675,bauto.4452:0.09537117035731756953):0.01016486440741518581):0.06586594551441234124,(lupan.Lup00817:0.05948643172916582428,(((cicar.Ca_05577:0.03390670774850641084,(tripr.Tp57577_TGAC_v2_gene4853:0.02406739866621949303,medtr.Medtr4g12733:0.01588267266076743775):0.04076625330759985760):0.07109583515854904501,(((aradu.Aradu.IQ8X9:0.00518896115137234062,araip.Araip.FU0RV:0.00000100000050002909):0.11861337067359624398,nissc.Nissc41667S23213:0.09419505235136868548):0.04175261053420162988,lotja.Lj6g3v123957:0.07592801652298321324):0.00752077749356375343):0.03365501877594553881,(glyma.Glyma.02G17300:0.04712936731577971328,(vigun.Vigun10g01950:0.03142489836473040532,phavu.Phvul.005G08930:0.01283637589141012857):0.05732463391305053085):0.02338544821326360088):0.02376881920728400252):0.03188869234527568625):0.02748935959876306831,(mimpu.Mimpu144748S16142:0.20600153718251806856,arath.AT5G0460:0.34955443062638891227):0.07251331082792454585):0.01712711232323720079,(solly.Solyc06g074720.:0.21206857497256573208,vitvi.GSVIVT01021851001:0.14992375760513582117):0.07997277403294572595):0.01909326744773877718):0.07286287863183597835,prupe.1G58070:0.07286287863183597835);
