# Supplementary material for: Cercis: A Non-polyploid Genomic Relic Within the Generally Polyploid Legume Family
Source: Front Plant Sci. 2019 Apr 11;10:345. doi: 10.3389/fpls.2019.00345 (PMC6499179; doi:10.3389/fpls.2019.00345)
Supplement: DATA SHEET S4 — SD04_71_trees_reduced_trees Phylogenetic trees as in SD03 but with same-species terminal branches reduced to a single sequence representative, for terminals with branch lengths < 0.2. [file Data_Sheet_4.zip › SD04_71_trees_reduced_trees/L_7P59NX]

((((solly.Solyc09g091260.:0.31946467740924799905,(((((nissc.Nissc39871S22811:0.09773576554167998087,(aradu.Aradu.I8R5I:0.00616409948906489983,araip.Araip.4WJ3L:0.00160302462117107723):0.13991732039069529336):0.04570552702472126250,(((phavu.Phvul.007G22180:0.02818797203284863565,vigun.Vigun07g06890:0.03908578983467096007):0.05009197651354943548,glyma.Glyma.10G12670:0.03981542565179367610):0.06075582410918006077,((cicar.Ca_24961:0.05107976211505631942,(medtr.Medtr1g04767:0.07689633430967970917,tripr.Tp57577_TGAC_v2_gene31255:0.04295018377307729257):0.03095555573507093386):0.04299832089691619369,lotja.Lj0g3v026689:0.12160974144433613076):0.01354520847846837385):0.03310488648493020714):0.01698185302391756052,lupan.Lup01951:0.06757672308605705558):0.08079087169511532662,(cerca.Cerca1010S00020:0.04313478091984893070,bauto.10762:0.06942909491119102217):0.09594160837761893379):0.02211247856210834736,chafa.Chafa5413S03396:0.12741816806238087656):0.08475256783550140505):0.01901903846557419578,(vitvi.GSVIVT01029038001:0.15300882451820288499,(arath.AT2G3317:0.30436456742232709249,(chafa.Chafa602S03647:0.20043860938494428847,(((aradu.Aradu.0MP9W:0.01823551223845166006,araip.Araip.8PG2B:0.00388976041953597229):0.20387861638161164368,(lupan.Lup01549:0.14233286008055553995,(lotja.Lj5g3v130336:0.15960491195857787194,(cicar.Ca_03809:0.07950943078448934054,(tripr.Tp57577_TGAC_v2_gene31600:0.11528890046142556414,medtr.Medtr1g07952:0.08191218433934649434):0.03669008945212951650):0.08617828441599194311):0.04799902172266874018):0.01617332291683907380):0.10256185689656911741,cerca.Cerca40S23907:0.28757138731502601692):0.02784012712812084303):0.26105589315883859225):0.04776661435688833723):0.03710444115761707407):0.02637649184854854584,cucsa.Cucsa.19436:0.26917319971132747103):0.09153888655247392758,prupe.1G05760:0.09153888655247392758);
