# Supplementary material for: Cercis: A Non-polyploid Genomic Relic Within the Generally Polyploid Legume Family
Source: Front Plant Sci. 2019 Apr 11;10:345. doi: 10.3389/fpls.2019.00345 (PMC6499179; doi:10.3389/fpls.2019.00345)
Supplement: DATA SHEET S4 — SD04_71_trees_reduced_trees Phylogenetic trees as in SD03 but with same-species terminal branches reduced to a single sequence representative, for terminals with branch lengths < 0.2. [file Data_Sheet_4.zip › SD04_71_trees_reduced_trees/L_JXTKLS]

(((((medtr.Medtr1g04282:0.09757338055094978702,tripr.Tp57577_TGAC_v2_gene25185:0.31550815834263562509):0.29051384789069939485,lupan.Lup02573:0.18245777444677080403):0.03928211597749448059,(lotja.Lj6g3v002885:0.35962723498677012790,((lupan.Lup00241:0.62884103256567780438,(((cicar.Ca_12128:0.29936508315982751638,(medtr.Medtr1g07611:0.19351938486663528005,tripr.Tp57577_TGAC_v2_gene1498:0.21547869504192307399):0.08241247047486466304):0.25650827031783002274,((phavu.Phvul.007G10840:0.08738804683575904231,vigun.Vigun07g17170:0.06712824565297378920):0.09145322506840794508,(glyma.Glyma.20G20950:0.13283887955570788941,((glyma.Glyma.10G18090:0.23330040984425667872,glyma.Glyma.20G20960:0.15547855169502533546):0.12428981818610254639,glyma.Glyma.10G18100:0.06980836328943021418):0.03096670055203920233):0.08302256181602779561):0.05588319634812406039):0.03697281695511758087,nissc.Nissc1499S05816:0.25478270579962786213):0.05563352769357287481):0.02013538333135374628,(((mimpu.Mimpu9761S12932:0.21469185460088474615,mimpu.Mimpu4050S03395:0.12265283222280833064):0.28179061989323250792,chafa.Chafa2608S02004:0.23758312067363282494):0.08239591029660513211,(arath.AT4G1438:1.38288213815287752695,cerca.Cerca456S09184:0.17270353916831543417):0.03808128857530615474):0.12100957498656464417):0.05664240523086211399):0.05327837348838198456):0.26979239150550060611,cucsa.Cucsa.25544:0.63366857570914769671):0.23454756572933629921,prupe.1G03960:0.23454756572933629921);
