# Supplementary material for: Cercis: A Non-polyploid Genomic Relic Within the Generally Polyploid Legume Family
Source: Front Plant Sci. 2019 Apr 11;10:345. doi: 10.3389/fpls.2019.00345 (PMC6499179; doi:10.3389/fpls.2019.00345)
Supplement: DATA SHEET S4 — SD04_71_trees_reduced_trees Phylogenetic trees as in SD03 but with same-species terminal branches reduced to a single sequence representative, for terminals with branch lengths < 0.2. [file Data_Sheet_4.zip › SD04_71_trees_reduced_trees/L_17CF6S]

(((mimpu.Mimpu2850S31176:0.24809935474999247895,(chafa.Chafa9727S30849:0.11472541646857335740,((chafa.Chafa19747S17826:0.06288084171656940780,(bauto.25497:0.01446160123671470787,(bauto.92885:0.05805383260982683452,cerca.Cerca6S28777:0.01578167153866611230):0.03470379993597097479):0.01948242506192335993):0.02933802090451533354,(((glyma.Glyma.04G08690:0.01669067078939381540,(phavu.Phvul.009G11240:0.01416986683035572139,(phavu.Phvul.009G11250:0.03889673759809009895,vigun.Vigun09g18960:0.01104402980868861121):0.01943294775718217710):0.00892829146838854983):0.01503496002067582736,(lotja.Lj1g3v209550:0.10669863486986880252,(cicar.Ca_28064:0.04330158935223507588,(tripr.Tp57577_TGAC_v2_gene12318:0.03860509813599255491,medtr.Medtr3g11039:0.03192731326361508692):0.02534272136689016616):0.05101282190446509990):0.02253389849845926010):0.01787654534051784025,(lupan.Lup03291:0.11271343955750975918,((araip.Araip.YUE3B:0.00796004139163654020,aradu.Aradu.W9NID:0.00000100000050002909):0.11951714209440657266,nissc.Nissc524342S25662:0.04703378853529423947):0.02847864199965168680):0.00940539789437117371):0.03841749295729135483):0.01711285619039246836):0.01120337829885746476):0.08179179470562600307,(((vitvi.GSVIVT01015271001:0.13476869728549970007,(cucsa.Cucsa.02168:0.60763796176277340422,(cerca.Cerca325S21586:0.16413363853319606900,(mimpu.Mimpu15934S17937:0.26588412856923482330,(chafa.Chafa945S28406:0.17922944588581685155,(phavu.Phvul.010G14390:0.10912162044553268270,glyma.Glyma.07G01430:0.05977740167578293740):0.11666994854197910991):0.04680248302646966563):0.00703809775267666676):0.03322400027201994482):0.05443676402804109582):0.01572741717193973029,(arath.AT4G2627:0.22292128439885455782,((lupan.Lup03025:0.09648677843057958115,(((glyma.Glyma.07G12640:0.01350427458742618769,(vigun.Vigun04g00490:0.01261509713329719840,phavu.Phvul.004G17390:0.05795562454710630196):0.03839023283267239267):0.06477879900649474720,(((tripr.Tp57577_TGAC_v2_gene39022:0.06690889292695918755,medtr.Medtr6g09013:0.02811856838937399489):0.03403455009337390952,(cicar.Ca_15516:0.02177325415048681975,cicar.Ca_01135:0.22313614021605793214):0.00590562718916537964):0.03149256662073565693,lotja.Lj2g3v089438:0.08781578195124413455):0.04787589679300735535):0.03585770408119579727,((aradu.Aradu.DR5UL:0.01821765019905946525,araip.Araip.60F3J:0.00060401760992262433):0.07411212447645221246,nissc.Nissc524202S25429:0.05610965123403999916):0.03615292802595217181):0.01468504738125228463):0.04941031901830972989,((((bauto.90028:0.10659613402479795052,(bauto.25644:0.08209533910048773253,cerca.Cerca7S29810:0.03271821673089070348):0.02464850588792882533):0.06532435001240878558,chafa.Chafa2013S17997:0.16618177795667812835):0.02175658982748648537,chafa.Chafa1696S16890:0.13940448435715968589):0.02657361992121125976,(((nissc.Nissc181589S06488:0.04815320332639040635,(araip.Araip.JS4CC:0.01184175338494003644,aradu.Aradu.3PC6T:0.01781277471910099747):0.04622421746126460090):0.05714761298151302404,lupan.Lup00483:0.14179020641212317089):0.01025206914142905157,((lotja.Lj4g3v303165:0.05260829824251570669,(medtr.Medtr8g10219:0.06257910165705031502,cicar.Ca_05911:0.02940113414274100542):0.03447608450618035864):0.03750040357535743690,((phavu.Phvul.002G30680:0.02604477553406048251,vigun.Vigun03g02740:0.07601482999925086859):0.03038870495941998345,glyma.Glyma.08G03170:0.02018102898385579907):0.05237189420827714076):0.02994736784495098322):0.05810819071738029112):0.01802085995688099823):0.04663329920189514255):0.05065657244596210446):0.03846665657503677005,solly.Solyc04g072580.:0.36610164108830267615):0.01341566080447793678):0.06889471910161211465,prupe.1G44400:0.06889471910161211465);
