# Supplementary material for: Cercis: A Non-polyploid Genomic Relic Within the Generally Polyploid Legume Family
Source: Front Plant Sci. 2019 Apr 11;10:345. doi: 10.3389/fpls.2019.00345 (PMC6499179; doi:10.3389/fpls.2019.00345)
Supplement: DATA SHEET S4 — SD04_71_trees_reduced_trees Phylogenetic trees as in SD03 but with same-species terminal branches reduced to a single sequence representative, for terminals with branch lengths < 0.2. [file Data_Sheet_4.zip › SD04_71_trees_reduced_trees/L_TBW7ZY]

(((cerca.Cerca69S28595:0.05298835134509456701,bauto.26213:0.11935260202009877195):0.27943594607943672559,((((aradu.Aradu.I0WQG:0.04446174594901924904,araip.Araip.88RV1:0.00000100000050002909):0.73334064434426193824,nissc.Nissc19432S01099:0.20175774467755983044):0.06458272032263415174,(lotja.Lj5g3v226524:0.40672550060126877458,(cicar.Ca_18627:0.21435074571905490814,(medtr.Medtr1g11537:0.13547936730271559203,tripr.Tp57577_TGAC_v2_gene14014:0.22310267584148810172):0.04406680189448240748):0.14419819901344982371):0.05650854769455791737):0.02583342333347603270,(lupan.Lup03044:0.32353019428614226971,(glyma.Glyma.10G29030:0.03359235957350353852,(vigun.Vigun07g28560:0.07915520966443558015,phavu.Phvul.007G01110:0.03763678817697995588):0.05220176121929535201):0.06709000895881130078):0.03595429371732729307):0.06787871223330048387):0.51439442955690739545,cucsa.Cucsa.16547:0.51439442955690739545);
