# Supplementary material for: Cercis: A Non-polyploid Genomic Relic Within the Generally Polyploid Legume Family
Source: Front Plant Sci. 2019 Apr 11;10:345. doi: 10.3389/fpls.2019.00345 (PMC6499179; doi:10.3389/fpls.2019.00345)
Supplement: DATA SHEET S4 — SD04_71_trees_reduced_trees Phylogenetic trees as in SD03 but with same-species terminal branches reduced to a single sequence representative, for terminals with branch lengths < 0.2. [file Data_Sheet_4.zip › SD04_71_trees_reduced_trees/L_MRRW0F]

((((cerca.Cerca518S26176:0.11832803450554477132,((((aradu.Aradu.UJ6Z9:0.15010502406260400887,((phavu.Phvul.008G09130:0.06536159632139323938,vigun.Vigun05g09340:0.06650639169520877747):0.06659577666232879833,glyma.Glyma.09G28080:0.02591676025329384472):0.02347333608903072119):0.01405472044792115995,(((medtr.Medtr7g07050:0.05615149305015502967,tripr.Tp57577_TGAC_v2_gene35823:0.06713693729206561545):0.01362960676580407364,cicar.Ca_09433:0.03948285404935199944):0.03942095551620392740,lupan.Lup01926:0.02817532480292775365):0.00924159541727120372):0.01167968647813665863,chafa.Chafa95512S29902:0.15637853844880311716):0.00867682113950038643,lotja.Lj1g3v239330:0.04470028613319324690):0.00734110972755349419):0.01118419965745239518,nissc.Nissc13651S14210:0.03562685493420829352):0.04347079599064016669,(mimpu.Mimpu2002S19360:0.13699144239966759562,chafa.Chafa3703S21743:0.14870718944603014688):0.02387977129649910754):0.02545604923464062433,((solly.Solyc09g015070.:0.22687218517569882059,cucsa.Cucsa.17680:0.23141181914340483439):0.03848610244478595926,(vitvi.GSVIVT01030263001:0.16150364108372425309,arath.AT5G0167:0.19330339097836671258):0.03265557115007580724):0.02545604923464062433);
