# Supplementary material for: Cercis: A Non-polyploid Genomic Relic Within the Generally Polyploid Legume Family
Source: Front Plant Sci. 2019 Apr 11;10:345. doi: 10.3389/fpls.2019.00345 (PMC6499179; doi:10.3389/fpls.2019.00345)
Supplement: DATA SHEET S5 — SD05_tree_legcyc_and_outgrps7boot_color.nh.txt Phylogenetic tree, calculated using RAxML, for CYCLOIDEA-like genes from species in the Cercidoideae. [file Data_Sheet_5.zip]

Archive with 1 entries (1 files):
- SD05_tree_legcyc_and_outgrps7boot_color.nh.txt
