# Supplementary material for: Cercis: A Non-polyploid Genomic Relic Within the Generally Polyploid Legume Family
Source: Front Plant Sci. 2019 Apr 11;10:345. doi: 10.3389/fpls.2019.00345 (PMC6499179; doi:10.3389/fpls.2019.00345)
Supplement: DATA SHEET S5 — SD05_tree_legcyc_and_outgrps7boot_color.nh.txt Phylogenetic tree, calculated using RAxML, for CYCLOIDEA-like genes from species in the Cercidoideae. [file Data_Sheet_5.zip › SD05_tree_legcyc_and_outgrps7boot_color.nh.txt]

(Adenolobus_garipensis_cyc1:0.02857908075387333505,((((Tylosema_fassoglense_CYC2:0.04253146129302000367,(Griffonia_physocarpa_CYC2:0.07166485887953105705,((Schnella_flexuosa_CYC2:0.01804031638926722331,Schnella_herrerae_CYC2:0.00000100000050002909)100:0.02469655072103809149,(((Barklya_syringifolia_CYC2:0.01141969060277478465,Schnella_erythrantha_CYC2:0.00538053831233985345)63:0.00145173117576972445,(Lysiphyllum_carronii_CYC2:0.01213853826758260618,Lysiphyllum_cunninghamii_CYC2:0.01219951230116784156)74:0.00900689218666453871)35:0.00000100000050002909,(Phanera_aureifolia_CYC2:0.02445369431759772741,(Phanera_bidentata_CYC2:0.00000100000050002909,Lasiobema_championii_CYC2_14:0.00297032916965225520)100:0.00603350339488619315)92:0.00906489165713522671)23:0.00000100000050002909)82:0.00965832784637043334)34:0.01274918599368085603)23:0.00000100000050002909,Gigasiphon_macrosiphon_CYC2_13:0.01923281971720471398)33:0.01421137241468259198,((Piliostigma_reticulatum_CYC2:0.00604190130986337077,Piliostigma_thonningii_CYC2:0.00000100000050002909)100:0.07173423647835452943,((Bauhinia_petersiana_CYC2_14:0.04024870367342449351,((Bauhinia_viridescens_CYC2_14:0.01335715871931322449,(Bauhinia_ungulata_CYC2_14:0.01244307101344173903,((((Bauhinia_lunarioides_CYC2_14:0.00307088085390724765,Bauhinia_divaricata_CYC2_14:0.00305827060061243357)29:0.00000100000050002909,Bauhinia_macranthera_CYC2_14:0.00618970061065435718)49:0.00000100000050002909,Bauhinia_jenningsii_CYC2_14:0.01569449394201991380)95:0.00936305302724961888,(Bauhinia_aculeata_CYC2_14:0.00302493250377799342,(Bauhinia_forficata_CYC2_14:0.00303116181955529395,(Bauhinia_corniculata_CYC2_14:0.00915519779104876849,Bauhinia_mollis_CYC2_14:0.00606347706038178752)25:0.00000100000050002909)13:0.00000100000050002909)94:0.00926187014269152370)79:0.00294395376281399168)92:0.00732986560553148571)85:0.00934788510478953144,Bauhinia_rufescens_CYC2_14:0.01373208223369127949)79:0.01196552323953884063)84:0.01376827689452761114,Brenierea_insignis_CYC2:0.01160965314464060608)62:0.00763994611616453361)29:0.00846801284255726400)37:0.01184951016978015755,(((Dussia_macroprophyllata:0.06487987358235711155,Ceratonia_oreothauma_12:0.07196327898718123117)100:0.10722486732727724845,((Cercis_chinensis__7:0.00310495421659402054,Cercis_occidentalis__7:0.00000100000050002909)52:0.00000100000050002909,(Cercis_canadensis__7:0.00000100000050002909,cerca.Cerca190S17002__7:0.00000100000050002909)79:0.00310747859911121279)99:0.00457394473439697372)26:0.00838932635154085275,(((Brenierea_insignis_cyc1:0.02272994060098295840,(Piliostigma_thonningii_cyc1:0.00218542999285788143,Piliostigma_reticulatum_cyc1:0.00698271630769576462)100:0.07171380943591094959)58:0.00892153815323289481,(((((Lysiphyllum_gilvum_cyc1:0.00609468043333606223,Lysiphyllum_cunninghamii_cyc1:0.01890563491869729634)68:0.02219848447341119316,(((Schnella_glabra_cyc1:0.03316803889873371630,Schnella_erythrantha_cyc1:0.02054045406222982512)34:0.00229254249995543107,(Schnella_flexuosa_cyc1:0.02251067405948978251,Barklya_syringifolia_cyc1:0.00956927571425510159)70:0.00285330396724375575)51:0.00308440069586794980,(Phanera_aureifolia_cyc1:0.01254301692280624519,(Phanera_bidentata_cyc1:0.00309928370519275791,Lasiobema_championii_cyc1_14:0.00306049582505813064)99:0.00934044961963686679)89:0.00622891844107591099)26:0.00000100000050002909)55:0.01079731884808097023,(Gigasiphon_macrosiphon_cyc1_13:0.06469606329054285176,Griffonia_physocarpa_cyc1:0.04929943354264328809)23:0.00888322456620824208)12:0.00000100000050002909,Tylosema_fassoglense_cyc1:0.04640986678109194213)32:0.00859728298456811577,((((Bauhinia_viridescens_cyc1_14:0.04811940898492455404,Piliostigma_malabaricum_cyc1_14:0.01507342170392259907)29:0.00412721249092580945,Bauhinia_rufescens_cyc1_14:0.04074407752800183330)23:0.00305232294049767724,(((Bauhinia_lunarioides_cyc1_14:0.00298112997629502736,(Bauhinia_jenningsii_cyc1_14:0.00296906476138801990,Bauhinia_macranthera_cyc1_14:0.01203115439811145576)13:0.00000100000050002909)6:0.00000100000050002909,Bauhinia_divaricata_cyc1_14:0.00297280958683728523)79:0.00601289620909023666,(((Bauhinia_corniculata_cyc1_14:0.00000100000050002909,(Bauhinia_aculeata_cyc1_14:0.00937018552295739229,Bauhinia_forficata_cyc1_14:0.01231727185934852233)60:0.00294076124474716575)31:0.00000100000050002909,Bauhinia_mollis_cyc1_14:0.00910720837832715291)78:0.00600289345448328047,(Bauhinia_ungulata_cyc1_14:0.01909341888268553319,Bauhinia_tomentosa_cyc1_14:0.01576035745963312237)53:0.00000100000050002909)25:0.00000100000050002909)60:0.00604866644633817157)11:0.00000100000050002909,Bauhinia_petersiana_cyc1_14:0.05389092467166997635)36:0.00955775147519770905)4:0.00376810892311567856)45:0.01297840860200272228,(Adenolobus_pechuelii_CYC2_14:0.00415812597441747069,Adenolobus_garipensis_CYC2:0.01429202765887188989)100:0.05614765748583552818)20:0.00382032760938585958)18:0.00445653149782411148)93:0.04315201908494786104,Adenolobus_pechuelii_cyc1_14:0.01587149885838553751);
