# Supplementary material for: Cercis: A Non-polyploid Genomic Relic Within the Generally Polyploid Legume Family
Source: Front Plant Sci. 2019 Apr 11;10:345. doi: 10.3389/fpls.2019.00345 (PMC6499179; doi:10.3389/fpls.2019.00345)
Supplement: DATA SHEET S7 — SD11_LPWG_chrom_counts_by_genus3.tree.txt Phylogenetic tree file, in phylip format, corresponding with the image in SD10. [file Data_Sheet_7.zip]

Archive with 1 entries (1 files):
- SD07_LPWG_chrom_counts_by_genus3.tree.txt
