# Supplementary material for: Cercis: A Non-polyploid Genomic Relic Within the Generally Polyploid Legume Family
Source: Front Plant Sci. 2019 Apr 11;10:345. doi: 10.3389/fpls.2019.00345 (PMC6499179; doi:10.3389/fpls.2019.00345)
Supplement: DATA SHEET S7 — SD11_LPWG_chrom_counts_by_genus3.tree.txt Phylogenetic tree file, in phylip format, corresponding with the image in SD10. [file Data_Sheet_7.zip › SD07_LPWG_chrom_counts_by_genus3.tree.txt]

(((((((((((((((((((((((((((((((((((((((((Cullen_tenax_11:0.008006661132045241,Hoita_orbicularis_11:0.004768973192100667):1.00000050002909E-6,(Pediomelum_argophyllum_11:0.00799466885301674,Rupertia_hallii_11:0.00478875569499219):0.0031846753789966822):1.00000050002909E-6,Psoralea_pinnata_11:0.005565020714397924):1.00000050002909E-6,(Bituminaria_bituminosa_10:0.00960991391172741,Otholobium_bolusii_11:0.002377719957897338):7.811840932319523E-4):0.0014885742637680017,Orbexilum_lupinellum_11:0.0064695147195586705):0.01505432085392391,Glycine_canescens_20:0.02369001428237497):0.00132444219749722,Amphicarpaea_bracteata_11:0.02535110147499696):0.0016734541942140411,(Nogra_grahamii_11:0.012684662349225589,Pueraria_candollei_11:0.006914482845055027):0.004481094682289245):7.952651580391718E-4,(Neonotonia_wightii_11:0.006375596655354324,Teyleria_koordersii_22:0.008508949208499142):0.01346675600714116):8.162575057250437E-4,((Neorautanenia_mitis_11:0.017149483517836284,Pachyrhizus_erosus_11:0.014746610555665845):0.004882465485474639,Dumasia_villosa_11:0.03461130257056101):1.00000050002909E-6):7.69281681236495E-4,((Pseudeminia_comosa_11:0.014264193079801724,Pseudovigna_argentea_11:0.008292596402918843):0.004698830054081667,Calopogonium_species_18:0.014930892242182237):0.010652860624925334):0.003276535741547825,Cologania_angustifolia_22:0.02709713933072478):0.0023591512962898207,(((((((Macroptilium_atropurpureum_11:0.012224452258241036,Strophostyles_helvola_11:0.01908469611853929):0.005304168207861568,Oxyrhynchus_volubilis_11:0.014672084633028673):5.215242025138602E-4,Phaseolus_albescens_11:0.02099968261662202):0.004437921553085262,(Physostigma_venenosum_11:0.024949579242642232,Vigna_aconitifolia_11:0.02304136899110295):0.007789348556979053):0.001956206820274453,(Dipogon_lignosus_11:0.004858625723523555,Lablab_purpureus_11:1.00000050002909E-6):0.017103533626816894):0.010868411273801849,(((Dolichos_trilobus_10:0.005416308356793703,Nesphostylis_holosericea_10:0.01407451664975191):0.009896412621802604,Macrotyloma_daltonii_10:0.02045930876484615):0.006760625161896265,Sphenostylis_angustifolia_12:0.021688598751402718):0.003863809823504222):0.03644315169053617,Strongylodon_macrobotrys_11:0.058358961601367505):0.004714630551397382):0.013329883666163287,((Erythrina_amazonica_21:0.0420593062819773,Psophocarpus_lancifolius_9:0.029906307449962897):0.007198706293399185,Dysolobium_pilosum_11:0.021467091793403392):0.02104294677164434):0.007356078485341418,(((((((Adenodolichos_bussei_11:0.014896793645914001,Rhynchosia_himalensis_11:0.004354372121035136):0.005239168555152477,Paracalyx_scariosus_11:0.010672165194491849):1.00000050002909E-6,Eriosema_glaziovii_11:0.01648545453015948):0.004729507829430507,Dunbaria_longiracemosa_11:0.016289911925592464):1.00000050002909E-6,Cajanus_cajan_11:0.015656500780128414):0.005680401747670945,Flemingia_stricta_11:0.024350721517167016):0.02942401350122622,Butea_monosperma_9:0.02812190528862405):0.0025258272918155557):1.00000050002909E-6,Mastersia_bakeri_11:0.011245093405250203):0.005892675824669,Mucuna_gigantea_11:0.03850069939228724):0.0016299732716694854,(((((((((((Codariocalyx_motorius_11:0.006956506106500542,Eleiotis_monophylla_11:0.007537380147957857):0.020659435523621913,Pycnospora_lutescens_10:0.007178658826717453):1.00000050002909E-6,(Christia_vespertilionis_10:0.006484133543042263,Uraria_lagopodioides_11:0.0016378579492269606):0.0016352547527426235):0.008059812336805774,Desmodium_angustifolium_11:0.017061711589287674):1.00000050002909E-6,Alysicarpus_vaginalis_8:0.01442850129737955):0.004052463931692677,Pseudarthria_hookeri_11:0.008651198315016812):0.006210053834632144,Tadehagi_triquetrum_11:0.028407275793867325):0.006643311982583742,((Droogmansia_scaettaiana_12:0.03560784378656796,Ohwia_caudata_11:0.008482872224465896):0.0045021195052952,(Dendrolobium_lanceolatum_11:0.006378447097287303,Phyllodium_vestitum_11:0.004691683073274242):0.009757837335060917):0.02259959569882988):0.0011261701460191073,Hylodesmum_laxum_11:0.013160902697366323):0.003816689434197941,((Kummerowia_stipulacea_11:0.011573238726342772,Lespedeza_bicolor_10:0.002343554389712644):0.004692194990562035,Campylotropis_macrocarpa_11:0.011974515461733287):0.01715605860214803):0.0336311346505502,(Hardenbergia_violacea_11:0.008738164809903772,Kennedia_nigricans_11:0.005839860681872424):0.018035978850585076):8.25502851738069E-4):1.00000050002909E-6,Shuteria_vestita_11:0.03949431027458806):0.006147821632852442,Apios_americana_11:0.025322497098556173):0.045692701102971786,Austrosteenisia_blackii_11:0.06775774256126699):0.003951331509701278,((((((((((Fordia_splendidissima_11:0.007999104463721199,Millettia_brandisiana_11:0.010505735065785896):8.070270712856933E-4,Deguelia_costata_11:0.006442369356772023):0.0032372771409521265,Derris_alborubra_11:0.014434201533938826):7.913329220400087E-4,(Dahlstedtia_araripensis_11:0.011416846950715527,Lonchocarpus_atropurpureus_11:0.008129504428870489):0.0032067156248478702):0.001750291256338056,Piscidia_piscipula_11:0.011868715680565628):8.891136672877811E-4,(((Mundulea_sericea_11:7.08794361674167E-4,Requienia_obcordata_11:0.009367851200674527):7.64820423087025E-5,Chadsia_salicina_11:0.0016386328057971964):0.008190276261262203,Tephrosia_elongata_11:0.011556601228458363):0.03006418434036643):0.013844333083787507,Ophrestia_radicosa_10:0.05018395435966151):0.017799395838006275,(Leptoderris_brachyptera_10:0.022377543082898098,Philenoptera_eriocalyx_11:0.014848706976969661):0.02030367172940307):0.01401042270190335,((((((Collaea_speciosa_10:0.0038502771345844938,Galactia_benthamiana_10:0.0017309499493393095):7.708140905220519E-4,Camptosema_cabraliana_10:0.0030325975731933207):0.0033176638375912687,Lackeya_multiflora_12:0.004765581455627408):0.001564157507765674,Neorudolphia_volubilis_11:0.006372371402173761):0.005114704681985625,Dioclea_burkartii_11:0.009357593841942399):8.009684488879351E-4,Canavalia_acuminata_11:0.012524579079279936):0.035133144106454274):0.008617933914342483,Abrus_precatorius_11:0.0405832186994269):0.010030626283767113):0.0012994454582730445,((Centrosema_arenarium_11:0.016474977412693114,Periandra_coccinea_11:0.009008647041744278):0.05049860775967412,Clitoria_ternatea_8:0.09826134553452846):0.0202142842801576):0.002932168718754967,Aganope_stuhlmannii_11:0.028835465071592483):0.021607212918709685,(((Indigastrum_costatum_7:0.010192495305480853,Microcharis_karinensis_8:0.019229318662311472):0.005148027800633006,Cyamopsis_senegalensis_7:0.016814424546564437):0.003563619943339657,Indigofera_sokotrana_8:0.02673058342160865):0.01654936745927295):0.005175820426155225,(((((((((((((Corethrodendron_multijugum_8:0.0016487016010449977,Eversmannia_subspinosa_8:0.030062274190982584):0.004701632107812552,Onobrychis_argentea_7:0.021671377081119044):0.004603172583290542,Hedysarum_alpinum_8:0.015752989331267304):1.00000050002909E-6,Taverniera_abyssinica_8:0.016660812846128206):0.001501082322354903,Ebenus_cretica_7:0.023307616441695177):0.0086856897630259,Alhagi_maurorum_8:0.02075969729013278):0.009655680650843565,((Caragana_acanthophylla_8:0.012634658499874645,Halimodendron_halodendron_8:0.003909352939615182):1.00000050002909E-6,Calophaca_hovenii_8:0.009387092547461577):0.012557773842705462):8.302564520488745E-4,((Chesneya_astragalina_8:0.01259606115037242,Spongiocarpella_nubigena_8:0.010302903796763286):0.011157331569201916,(Gueldenstaedtia_multiflora_7:0.0383988681689156,Tibetia_himalaica_8:0.013893643945796903):0.00603483210691295):0.003929249919468436):0.001605387066681662,((((((((Eremosparton_flaccidum_8:0.0015464772483766384,Smirnowia_turkestana_8:7.761901351250693E-4):0.002339126426949573,Sphaerophysa_salsula_8:0.008583458464018328):0.0023256825214308515,Colutea_abyssinica_8:0.008594520051574323):0.002339810881141146,Phyllolobium_chinense_8:0.01163624533194633):1.00000050002909E-6,(Lessertia_annularis_8:0.0023192339072540444,Sutherlandia_frutescens_8:0.004681987702044375):0.004639825955815836):7.570384145099564E-4,((Carmichaelia_williamsii_16:0.005415104277715723,Clianthus_puniceus_16:7.662720515396892E-4):0.003866366729633901,Swainsona_canescens_16:0.001544175298554172):0.005593025430357498):0.0015942057290262801,((Astragalus_acutirostris_8:0.004689950245491112,Dorycnium_calycinum_7:0.007102627032667952):0.00865869564994813,Oxytropis_amethystea_8:0.010202223271789502):0.0015111128827915662):0.00411289193998622,Erophaca_baetica_8:0.007044282990799889):0.015880573377326648):7.213858614504601E-4,(((((((((Pisum_abyssinicum_7:0.014418909916137302,Vavilovia_formosa_7:0.01632237643614171):0.008584632671696133,Lathyrus_aphaca_7:0.030273636187351988):0.007924961726307272,Vicia_amoena_7:0.022616965470379207):0.004438109983130545,Lens_culinaris_7:0.029361809727941574):0.017469679528892886,Trifolium_albopurpureum_8:0.02169526004224447):0.0020680660247004573,(((Melilotus_indicus_8:0.008183352926209067,Trigonella_anguina_8:0.017362065430456985):0.008772118703370347,Medicago_arabica_8:0.018104056321642914):0.006507951942143474,Ononis_arvensis_16:0.024044036544844695):0.0015114040754525414):0.005439218687670414,Cicer_anatolicum_8:0.03149382135208677):8.009529195806536E-4,Galega_officinalis_8:0.045719880381570356):0.00785081402025899,Parochetus_africanus_8:0.016662510917545798):0.00389743217577165):0.00564903464783969,Wisteria_brachybotrys_8:0.01892659830930513):7.996211890587049E-4,(Callerya_atropurpurea_8:0.017508768227997098,Glycyrrhiza_acanthocarpa_8:0.0249289842529534):0.0013244239230712222):0.01793285716802153,(((((((Lotus_japonicus_6:0.008826291315766113,Tetragonolobus_requienii_7:0.02349650427405372):0.005945655888148481,Ornithopus_compressus_7:0.015493357265320183):0.0019509869031870465,(Anthyllis_terniflora_7:0.014772690095544574,Hymenocarpos_circinnatus_8:0.010268675393740033):0.01753703079010046):0.0020626287497995236,(Acmispon_americanus_7:0.018355529045128847,Tripodion_tetraphyllum_8:0.019772582615332133):0.0019821024215068753):0.007080744014642421,(Coronilla_coronata_6:0.01129045676077014,Securigera_varia_12:0.0030860597061430693):0.014409849671353097):8.647296187248085E-4,(Hippocrepis_glauca_7:0.023455304813374957,Scorpiurus_muricatus_14:0.04201732615469575):0.003982289303190936):0.07466921003188486,(((((((Coursetia_axillaris_8:0.011806349061601483,Peteria_scoparia_10:0.013424292595034974):7.017906204596037E-4,Sphinctospermum_constrictum_8:0.02935773993312345):1.00000050002909E-6,Olneya_tesota_9:0.003868970838658629):0.0015792619111032313,Robinia_neomexicana_11:0.0069407108582780815):0.005572316403910918,(Gliricidia_brenningii_11:0.01009829800565628,Poitea_glyciphylla_10:0.007811003611329967):0.019205606990349414):0.0016315807626932001,Hebestigma_cubense_10:0.014440862279550697):0.025325843415786572,Sesbania_campylocarpa_6:0.07148618962073912):0.0032272901096458):0.006026900207051031):0.014348855465298785):0.00301352169970543,((((((((((((Chorizema_cordatum_8:0.036190271901494,Podolobium_aestivum_8:0.017145358901306598):0.003182670191143662,Gastrolobium_punctatum_8:0.030374896274458493):0.0010610953273827016,Mirbelia_confertiflora_8:0.002752848682076013):0.001359534897895522,Leptosema_aphyllum_8:0.0266844992610656):5.741561189760074E-4,(Almaleea_cambagei_8:0.013750800575730485,Eutaxia_obovata_8:0.03136877620909755):0.0038625904983629706):1.00000050002909E-6,Oxylobium_microphyllum_8:0.014568884856070547):1.00000050002909E-6,((((Phyllota_barbata_7:0.024620264794856957,Viminaria_juncea_9:0.017233085480249356):7.050665185677311E-4,Urodon_dasyphyllus_7:0.0186260576307623):0.004563898353501839,Aotus_ericoides_8:0.019759159668030227):0.0032192541637213697,(Jacksonia_condensata_9:0.02904492173523872,Latrobea_diosmifolia_7:0.03800642817540149):0.0026357610246233584):0.002350950213378905):0.0017476727513878808,Dillwynia_glaberrima_7:0.021698398245960752):0.004258951331877702,Pultenaea_luehmannii_8:0.03767929354507317):0.06626513878404393,((Bossiaea_cordigera_9:0.016575376574251725,Platylobium_formosum_8:0.015157613408181076):0.037779515445782196,(Goodia_lotifolia_8:0.05589072826430868,Muelleranthus_trifoliolatus_9:0.08010116331975443):0.001405278655964208):0.016195905522295245):0.0014137901419427822,((Gompholobium_minus_9:0.08408604533682375,Sphaerolobium_medium_9:0.08920793496340491):0.00734321003955229,Isotropis_foliosa_6:0.1023642782018824):0.00271452794186072):0.005809767776787051,Daviesia_latifolia_9:0.10008541150122788):0.013060449884842899):9.012501048901627E-4,Hypocalyptus_coluteoides_10:0.039136462903319146):0.0016153738325127218,((((Baphiastrum_brachycarpum_11:0.01245363433151802,Leucomphalos_capparideus_11:0.01736147979307936):0.006883370582375553,Baphia_buettneri_22:0.02347722926287937):0.010451957552518367,Airyantha_schweinfurthii_11:0.014254177752310061):0.0037241684098454453,Dalhousiea_africana_22:0.07672700931900181):0.02399920059209208):0.004297111441185212,((((((((((Inocarpus_fagifer_10:0.00835008690744977,Tipuana_tipu_10:0.010670967274911599):0.0014271033237438211,(Centrolobium_tomentosum_9:0.012785247951638858,Ramorinoa_girolae_10:0.010221465978676196):0.0014927277279052308):0.0010371815181754215,Pterocarpus_amazonum_22:0.00970477112450533):0.008895072850552707,Acosmium_diffusissimum_9:0.013649860446024826):1.00000050002909E-6,(Brya_ebenus_10:0.04638505274857122,Grazielodendron_riodocensis_10:0.01169036637418492):0.0012525017018717003):0.0016392715655258224,(((Arachis_burkartii_10:0.015513890986160107,Stylosanthes_hamata_10:0.02497517616777654):0.005861185432718823,Chapmannia_sericea_11:0.018770267185881068):0.04512780272365527,Geoffroea_spinosa_10:0.01098179989145263):0.005795801945678218):0.0011848069830471672,(Discolobium_pulchellum_10:0.04087592473254734,Platymiscium_floribundum_10:0.04062295121710476):0.004115520624658561):0.0036273764544315105,((((Diphysa_floribunda_8:0.003103596580849075,Pictetia_marginata_10:0.01631191277386934):6.983937582941215E-4,Ormocarpum_kirkii_12:0.014046857842014492):0.019250756537205465,(Kotschya_ochreata_14:0.035874722945021274,Smithia_ciliata_19:0.023580687806967045):0.03775638154709787):0.003274150535360769,((Aeschynomene_brasiliana_10:0.028140761901069098,Machaerium_aculeatum_10:0.008402178860927466):0.004471331743030768,Dalbergia_arbutifolia_10:0.01287788591649704):0.013591695253973544):0.01648551008881608):0.011501077690879963,((((Amicia_glandulosa_19:0.019011725693691996,Zornia_capensis_10:0.01624255713990162):0.0034283686416111104,Poiretia_bahiana_10:0.010317461778571351):0.022327884448303224,Chaetocalyx_subulatus_10:0.04300621868887523):0.0063771000658564905,Adesmia_bicolor_10:0.04467030852347109):0.021482513040825116):0.03063530108789922,(((Dalea_albiflora_7:0.015138424548892799,Marina_calycosa_10:0.014701180789413182):0.017551636983436734,Psorothamnus_arborescens_10:0.013875276450049216):0.010890736614209431,((Errazurizia_benthamii_14:0.014914388152350426,Eysenhardtia_orthocarpa_10:0.010656356082540733):0.0021820474563924203,Amorpha_apiculata_20:0.0016902029362332938):0.027621627115333364):0.02125698842088731):0.0067612095230222755):1.00000050002909E-6,Andira_anthelmia_11:0.021273757979016737):0.001690698474525962,((((((((((((((((Petteria_ramentacea_26:0.006212114742686119,Spartium_junceum_27:0.0069747803780126376):0.0015151540381426775,(Stauracanthus_genistoides_24:0.0016820439885920641,Ulex_europaeus_16:0.004681195358786507):0.006845768156921246):1.00000050002909E-6,(Genista_monspessulana_24:0.01090745492567058,Retama_monosperma_24:0.018786283607771535):0.0015250691553933603):0.0030790481025218266,(((Adenocarpus_complicatus_26:0.01157051084334675,Erinacea_anthyllis_14:0.005558302756327153):0.005058072588737206,Calicotome_villosa_24:0.010062273410950208):0.0015436225127711996,Cytisus_scoparius_24:0.004619993025142043):7.898930582895476E-4):7.702069664654443E-4,(Argyrocytisus_battandieri_25:0.003366423454599459,Laburnum_alpinum_24:0.003869294922254845):1.00000050002909E-6):7.112136825111459E-4,(Cytisophyllum_sessilifolium_25:0.0062103284394934765,Hesperolaburnum_platycarpum_25:0.007184361987032915):0.008204226936193753):0.003938875720852583,Lupinus_albicaulis_24:0.03442756177027357):0.00453656847651109,(((Anarthrophyllum_desideratum_12:0.011773423844921277,Sellocharis_paradoxa_10:0.012561010279260343):0.003024877524594092,Polhillia_obsoleta_16:0.005406411515815858):7.181086557034621E-4,Argyrolobium_tuberosum_24:0.00623449631227493):0.005442893753671196):0.008207532371174053,Dichilus_lebeckioides_14:0.013635252519427401):0.002977913056837892,Melolobium_calycinum_9:0.013967447570049626):0.015143329803048767,((((Aspalathus_linearis_9:0.010031710390246518,Rafnia_angulata_8:0.015805143251995623):0.0036850384404850034,Leobordea_eriantha_9:0.00965614989367348):0.009277939873402348,Lotononis_eriocarpa_9:0.04348607539402358):0.01417889351962657,(Bolusia_amboensis_9:0.017015344735069066,Crotalaria_incana_8:0.010521929704071314):0.01457354843455952):0.023139748809689175):0.003816284479178963,((((((Liparia_splendens_9:0.005354324450340808,Podalyria_sericea_9:0.002281114376211919):0.0061958062347764785,Amphithalea_oppositifolia_9:0.011920051110006432):7.471107247376469E-4,Virgilia_capensis_27:0.006146562735919512):1.00000050002909E-6,Calpurnia_aurea_9:0.007094530759484685):7.605143826514531E-4,Cyclopia_genistoides_18:0.01057553875893113):0.002319502198896454,Cadia_commersoniana_9:0.008474744047590611):0.010221184243884964):7.824751287913065E-4,((((((Anagyris_foetida_9:0.006218091542510573,Piptanthus_nepalensis_9:1.00000050002909E-6):1.00000050002909E-6,Thermopsis_alpina_9:0.002324832114921969):0.011213083929440105,Baptisia_alba_9:0.019549568737015112):0.002110040026954231,((Ammodendron_argenteum_9:0.015297222524187368,Sophora_macrocarpa_9:0.009914386969024483):0.015157757467413338,Ammopiptanthus_mongolicus_9:0.008671717140262065):0.0021424810465858735):1.00000050002909E-6,Maackia_amurensis_9:0.018076915896480267):0.007941963911645976,Bolusanthus_speciosus_8:0.0270156407796835):0.003794791761182357):0.012082449369245728,(Camoensia_brevicalyx_9:0.033644082454140904,Pericopsis_angolensis_9:0.015660944678099642):0.0018513774585153155):8.550967163813154E-4,(((((Hovea_purpurea_9:0.008557784219224667,Templetonia_hookeri_8:0.017930364764699974):6.725912075488432E-4,Lamprolobium_fruticosum_9:0.01784619061495732):0.0013243939574193624,Brongniartia_alamosana_9:0.009455215743070074):0.03818496069854793,Haplormosia_monophylla_10:0.016545560208611327):0.010517807744383314,Bowdichia_virgilioides_9:0.021776379070110922):5.129130085206324E-4):0.005888783188927309,Ormosia_bopiensis_8:0.03433799483371693):0.003058028949506191):0.001536280987321118,Holocalyx_balansae_11:0.009973236720434963):7.575160138779759E-4,Amphimas_pterocarpoides_11:0.00919805255661983):0.002149914330323953,((Cladrastis_delavayi_14:0.004470901666576069,Styphnolobium_affine_14:0.00600220094212498):0.001001182371298558,Pickeringia_montana_14:0.005421198391376769):0.008495878370452991):0.0032890874458982133,(((((Myrospermum_sousanum_13:0.00382523420682838,Myroxylon_balsamum_14:0.011633705047846905):0.010878753421919195,Amburana_cearensis_11:0.025801679331781117):7.071872572765359E-4,(Dipteryx_alata_16:0.004848408328672739,Pterodon_abruptus_8:0.0045323850801942895):0.04135801395920533):0.0015844954006386757,(Angylocalyx_oligophyllus_13:0.009556118150655712,Castanospermum_australe_13:0.013371140504018617):0.004450741225350676):0.0015415968946615277,((Bobgunnia_fistuloides_8:0.009260733660661798,Swartzia_acuminata_13:0.025998794526377794):0.005352732753235814,Ateleia_arsenii_20:0.03256391923321864):0.004673415352909591):1.00000050002909E-6):0.030291266985970438,(((((((((((((((((((((((((Abarema_centriflora_13:0.0014504836544950873,Balizia_pedicellaris_13:0.002747234011537393):0.002757644567134651,Acacia_baileyana_13:0.007463119209038553):1.00000050002909E-6,Chloroleucon_acacioides_13:0.004718400851552898):7.856077293201888E-4,(Archidendron_clypearia_13:0.004421334949443433,Falcataria_moluccana_13:0.0015640634690216343):1.00000050002909E-6):7.81160990694618E-4,(Serianthes_nelsonii_13:0.0015592840787630954,Wallaceodendron_celebicum_13:0.0031277873302094513):1.00000050002909E-6):7.808314621340806E-4,Enterolobium_cyclocarpum_13:0.0023509494450284023):1.00000050002909E-6,((Albizia_amara_13:0.010477477608109015,Samanea_inopinata_13:0.003930895603454995):1.00000050002909E-6,Inga_acuminata_13:0.014094935025407587):1.00000050002909E-6):7.813865999925976E-4,((((Havardia_mexicana_13:0.004746924299726758,Sphinga_acantlensis_13:0.004737917033992161):1.00000050002909E-6,Pithecellobium_keyense_13:0.0017582765762855519):0.0015618643081322357,(Hesperalbizia_occidentalis_13:0.004709102293431724,Lysiloma_acapulcensis_13:0.0063251740159903525):0.0015638301088127255):1.00000050002909E-6,Paraserianthes_lophantha_13:0.013548175684161527):7.824712987081165E-4):7.83704044459058E-4,Faidherbia_albida_13:0.007122288785342484):9.420630204650543E-4,(Calliandra_asplenioides_8:0.032822056446411535,Zapoteca_tetragona_13:0.023258446239810906):0.0035061029597225884):0.0037618405596069613,Stryphnodendron_coriaceum_13:0.00686606235870336):1.00000050002909E-6,((Mimosa_acantholoba_13:0.013941465923004435,Piptadenia_adiantoides_13:0.015434167364311021):0.0013210187701091138,Vachellia_amythethophylla_13:0.010322710173154665):1.00000050002909E-6):1.00000050002909E-6,(Microlobius_foetidus_13:0.00974232211141876,Parapiptadenia_ilheusana_13:0.00449048004521848):0.0017886241158166095):7.724606014620458E-4,(Anadenanthera_peregrina_13:0.007131096933825988,Parkia_decussata_12:0.0056438660417050925):7.562150901293011E-4):0.0015518651836392964,((((((Dichrostachys_cinerea_28:0.0078900333289868,Gagnebina_bernieriana_13:0.005150276200011733):0.0024981522047411,Entada_wahlbergii_14:0.019091322061535194):0.0026381457647097267,(Desmanthus_illinoensis_14:0.003571404508147092,Kanaloa_kahoolawensis_14:0.008440171980499362):0.004108661335899223):1.00000050002909E-6,Leucaena_collinsii_52:0.008662070098649123):1.00000050002909E-6,Mimozyganthus_carinatus_14:0.0110384760190296):1.00000050002909E-6,(Neptunia_monosperma_28:0.011639021250457543,Prosopidastrum_angusticarpum_14:0.005463067694779885):0.0015450895407462526):1.00000050002909E-6):0.0041363825601197475,Newtonia_leucocarpa_13:0.00454401205460523):0.002006947673219834,Plathymenia_reticulata_13:0.003925760502355721):1.00000050002909E-6,(Piptadeniastrum_africanum_13:0.01243134494718936,Prosopis_africana_14:0.011069166928151904):0.0024752651610198237):0.002302625269802453,(Calpocalyx_dinklagei_12:0.009427866517583176,Xylia_torreana_12:0.0014582033862796037):0.006246506567276908):1.00000050002909E-6,(Adenanthera_pavonina_13:1.00000050002909E-6,Tetrapleura_tetraptera_13:0.003920266352113361):0.007829458334096614):0.0012305357877539817,Pentaclethra_macroloba_13:0.0162230069603944):0.013990951111980045,Erythrophleum_ivorense_14:0.010393862167572541):0.002304192771564579,((((((Colvillea_racemosa_14:0.0021742187120173833,Delonix_baccal_14:0.029969470143563316):0.0041976138082640765,Parkinsonia_aculeata_14:0.012799144012131206):0.0031714646902418525,Schizolobium_parahyba_12:0.011905484221429457):7.754841619886113E-4,(Bussea_occidentalis_11:0.007668031349237442,Peltophorum_africanum_13:0.003477188736394521):0.004398131802219459):0.0031814407714186852,(Burkea_africana_14:0.009641227824161906,Dimorphandra_conjugata_14:0.007110065432705707):0.003904612459681203):1.00000050002909E-6,Dinizia_excelsa_14:0.013511942317210639):7.836536527341181E-4):0.002341352099176487,(((((((Caesalpinia_minax_12:0.008451207839101962,Pterolobium_stellatum_12:0.007469015514069134):0.00318269378324336,Moullava_digyna_12:0.011725738544262702):0.00528116578319704,Haematoxylum_brasiletto_12:0.010291071587641412):0.002404768369107516,Cordeauxia_edulis_12:0.010393582263643297):0.0010134070481216109,((Hoffmannseggia_glauca_12:0.01877376254492895,Zuccagnia_punctata_12:0.009974881526172921):0.002224113386623859,Pomaria_jamesii_12:0.0217774132935475):0.00401284017409909):0.006621892675202828,((Cassia_ferruginea_14:0.017564792596040688,Senna_acclinis_14:0.01816698336584954):0.004276293921862597,Chamaecrista_acosmifolia_8:0.014289394852698884):0.0022901801317682493):1.00000050002909E-6,Pterogyne_nitens_10:0.042962342470636496):0.001640859416713036):0.003289118686083325,((Gleditsia_caspica_14:0.009300133913368003,Gymnocladus_chinensis_14:0.013031265252826173):0.012000968159525555,(Acrocarpus_fraxinifolius_12:0.011254144271193478,Ceratonia_siliqua_12:0.01699071326565833):0.0038830697257202936):0.0014800150840094304):0.009869908719917777):0.006683412963862179,((((Apuleia_leiocarpa_14:0.0031118252211016287,Distemonanthus_benthamianus_12:0.0039057893041302798):0.012025799194174323,Dialium_guianense_14:0.022309059445219624):0.00145645276797977,Zenia_insignis_14:0.014765865535391593):0.0027697506895981113,(Labichea_punctata_14:0.013306370540470137,Petalostylis_labicheoides_14:0.006414255160036395):0.007739719050755882):0.03717133805814665):0.004475224167862145,((((((((((((Brachystegia_boehmii_12:0.010218473787621377,Julbernardia_brieyi_12:0.012529065021982934):0.0022514548644253125,Anthonotha_brieyi_12:1.00000050002909E-6):7.7423786013226E-4,Berlinia_bracteosa_12:7.784982976972399E-4):0.003128691461350601,Gilbertiodendron_aylmeri_12:0.006277062549412852):0.0031128559578739124,Brownea_ariza_12:0.007822786432243656):1.00000050002909E-6,Crudia_aequalis_12:0.01181587479298853):7.826602031219519E-4,((Hymenostegia_brachyura_12:0.011917366825852356,Tamarindus_indica_12:0.01198385756200824):0.0014543546751479243,Amherstia_nobilis_12:0.008625178074155413):1.00000050002909E-6):0.0015651175426288496,(Afzelia_africana_12:1.00000050002909E-6,Intsia_bijuga_12:7.78226818135246E-4):0.005484657976355159):0.002170275298592727,((((Copaifera_arenicola_12:0.0054405939878455845,Detarium_macrocarpum_11:0.003854860350136236):0.001533244793901868,Sindora_bruggemanii_6:0.004108602260666987):0.004361592868917341,(Guibourtia_coleosperma_12:0.003929175850901882,Hymenaea_aurea_12:0.0046676480823788745):0.008843608945527303):8.220299601882977E-4,Stemonocoleus_micranthus_12:0.010701691613592091):0.0019669030809375183):0.0015350766983657962,(Lysidice_rhodostegia_12:0.005466085681588657,Saraca_asosa_12:0.0068536310113365105):0.0023399052446132773):0.0017289682843401573,Schotia_afra_12:0.009389377914841878):1.00000050002909E-6,(Colophospermum_mopane_17:0.0031082610210382087,Hardwickia_binata_17:0.008867866160744205):0.03691731684437402):0.05625594379404215):0.0037443491243701666,((((Bauhinia_acreana_14:0.023171538960941644,Piliostigma_thonningii_14:0.035183789166149664):0.004784147255240938,Griffonia_physocarpa_14:0.02438581224403396):0.01152325926457829,Adenolobus_garipensis_14:0.024965216638526914):0.0021380163320052895,Cercis_canadensis_7:0.009317063904162776):0.03642773554267845):0.03779675457650979,Quillaja_saponaria_14:0.03779675457650979);
