# Supplementary material for: Cercis: A Non-polyploid Genomic Relic Within the Generally Polyploid Legume Family
Source: Front Plant Sci. 2019 Apr 11;10:345. doi: 10.3389/fpls.2019.00345 (PMC6499179; doi:10.3389/fpls.2019.00345)
Supplement: DATA SHEET S9 — SD09_quota_tables Results from quota-alignment pipeline for comparisons between C. canadensis, Phaseolus vulgaris, and Prunus persica. [file Data_Sheet_9.zip]

Archive with 15 entries (14 files):
- SD09_quota_tables/
- SD09_quota_tables/cerca-phavu_q1-1_quota_q1-1.txt
- SD09_quota_tables/prupe-phavu_q2-2_quota_q2-2.txt
- SD09_quota_tables/cerca-prupe_q2-1_quota_q2-1.txt
- SD09_quota_tables/cerca-phavu_q1-2_quota_q1-2.txt
- SD09_quota_tables/cerca-prupe_q2-2_quota_q2-2.txt
- SD09_quota_tables/phavu-phavu_q2-2_quota_q2-2.txt
- SD09_quota_tables/prupe-prupe_q1-1_quota_q1-1.txt
- SD09_quota_tables/cerca-cerca_q2-2_quota_q2-2.txt
- SD09_quota_tables/prupe-phavu_q1-2_quota_q1-2.txt
- SD09_quota_tables/cerca-prupe_q1-1_quota_q1-1.txt
- SD09_quota_tables/phavu-phavu_q1-1_quota_q1-1.txt
- SD09_quota_tables/prupe-prupe_q2-2_quota_q2-2.txt
- SD09_quota_tables/cerca-cerca_q1-1_quota_q1-1.txt
- SD09_quota_tables/prupe-phavu_q1-1_quota_q1-1.txt
