# Supplementary material for: Cercis: A Non-polyploid Genomic Relic Within the Generally Polyploid Legume Family
Source: Front Plant Sci. 2019 Apr 11;10:345. doi: 10.3389/fpls.2019.00345 (PMC6499179; doi:10.3389/fpls.2019.00345)
Supplement: DATA SHEET S9 — SD09_quota_tables Results from quota-alignment pipeline for comparisons between C. canadensis, Phaseolus vulgaris, and Prunus persica. [file Data_Sheet_9.zip › SD09_quota_tables/cerca-phavu_q1-1_quota_q1-1.txt]

###
a37644_phavu.G19833.gnm2.Chr01	phavu.G19833.gnm2.Chr01||2621826||2622248||phavu.G19833.gnm2.ann1.Phvul.001G029500.1||1||CDS||1778995421||381||72.19	381	381	b51759_scaffold42	scaffold42||309263||309700||Cerca42S03243||1||CDS||2028515516||21287||72.19	21287	21287	6.000000e-67	50
a37644_phavu.G19833.gnm2.Chr01	phavu.G19833.gnm2.Chr01||2632973||2639905||phavu.G19833.gnm2.ann1.Phvul.001G029600.1||1||CDS||1778995424||382||78.22	382	382	b51759_scaffold42	scaffold42||313682||320940||Cerca42S24375||1||CDS||2028515681||21288||78.22	21288	21288	1.000000e-250	100
a37644_phavu.G19833.gnm2.Chr01	phavu.G19833.gnm2.Chr01||2645525||2646932||phavu.G19833.gnm2.ann1.Phvul.001G029700.1||1||CDS||1778995427||383||71.88	383	383	b51759_scaffold42	scaffold42||324785||326132||Cerca42S24376||1||CDS||2028515683||21289||71.88	21289	21289	1.400000e-65	150
a37644_phavu.G19833.gnm2.Chr01	phavu.G19833.gnm2.Chr01||2647635||2660769||phavu.G19833.gnm2.ann1.Phvul.001G029800.1||-1||CDS||1778995432||385||81.33	385	385	b51759_scaffold42	scaffold42||327218||340172||Cerca42S24380||-1||CDS||2028515692||21290||81.33	21290	21290	1.000000e-250	200
a37644_phavu.G19833.gnm2.Chr01	phavu.G19833.gnm2.Chr01||2733548||2734006||phavu.G19833.gnm2.ann1.Phvul.001G030800.1||-1||CDS||1778995464||396||72.12	396	396	b51759_scaffold42	scaffold42||341085||343080||Cerca42S24381||-1||CDS||2028515694||21291||72.12	21291	21291	1.000000e-69	247
a37644_phavu.G19833.gnm2.Chr01	phavu.G19833.gnm2.Chr01||2747789||2751704||phavu.G19833.gnm2.ann1.Phvul.001G031000.1||-1||CDS||1778995469||398||81.64	398	398	b51759_scaffold42	scaffold42||349930||353115||Cerca42S24382||-1||CDS||2028515697||21292||81.64	21292	21292	7.000000e-228	297
a37644_phavu.G19833.gnm2.Chr01	phavu.G19833.gnm2.Chr01||2779055||2781329||phavu.G19833.gnm2.ann1.Phvul.001G031100.1||1||CDS||1778995472||399||81.35	399	399	b51759_scaffold42	scaffold42||369245||371267||Cerca42S24377||1||CDS||2028515686||21294||81.35	21294	21294	1.200000e-164	347
a37644_phavu.G19833.gnm2.Chr01	phavu.G19833.gnm2.Chr01||2807138||2810651||phavu.G19833.gnm2.ann1.Phvul.001G031200.1||1||CDS||1778995475||400||82.15	400	400	b51759_scaffold42	scaffold42||380733||384108||Cerca42S24378||1||CDS||2028515688||21295||82.15	21295	21295	1.000000e-250	397
a37644_phavu.G19833.gnm2.Chr01	phavu.G19833.gnm2.Chr01||2841695||2844106||phavu.G19833.gnm2.ann1.Phvul.001G031300.1||1||CDS||1778995478||401||80.05	401	401	b51759_scaffold42	scaffold42||394204||396331||Cerca42S24335||1||CDS||2028515592||21296||80.05	21296	21296	1.000000e-250	447
a37644_phavu.G19833.gnm2.Chr01	phavu.G19833.gnm2.Chr01||2852521||2854521||phavu.G19833.gnm2.ann1.Phvul.001G031500.1||-1||CDS||1778995486||404||81.8	404	404	b51759_scaffold42	scaffold42||419241||420193||Cerca42S24384||-1||CDS||2028515701||21299||81.8	21299	21299	1.200000e-160	497
a37644_phavu.G19833.gnm2.Chr01	phavu.G19833.gnm2.Chr01||2880856||2885004||phavu.G19833.gnm2.ann1.Phvul.001G031600.1||1||CDS||1778995489||405||82.8	405	405	b51759_scaffold42	scaffold42||423313||426929||Cerca42S24336||1||CDS||2028515595||21300||82.8	21300	21300	1.000000e-250	547
a37644_phavu.G19833.gnm2.Chr01	phavu.G19833.gnm2.Chr01||2891537||2895451||phavu.G19833.gnm2.ann1.Phvul.001G031700.1||-1||CDS||1778995492||406||82.88	406	406	b51759_scaffold42	scaffold42||428239||431621||Cerca42S24385||-1||CDS||2028515704||21301||82.88	21301	21301	1.000000e-153	597
a37644_phavu.G19833.gnm2.Chr01	phavu.G19833.gnm2.Chr01||2898048||2901695||phavu.G19833.gnm2.ann1.Phvul.001G031800.1||1||CDS||1778995497||408||84.36	408	408	b51759_scaffold42	scaffold42||432791||435687||Cerca42S24337||1||CDS||2028515597||21302||84.36	21302	21302	1.000000e-250	647
a37644_phavu.G19833.gnm2.Chr01	phavu.G19833.gnm2.Chr01||2907677||2915852||phavu.G19833.gnm2.ann1.Phvul.001G031900.1||1||CDS||1778995500||409||79.95	409	409	b51759_scaffold42	scaffold42||458374||464996||Cerca42S24340||1||CDS||2028515604||21305||79.95	21305	21305	1.000000e-250	697
a37644_phavu.G19833.gnm2.Chr01	phavu.G19833.gnm2.Chr01||2916398||2918028||phavu.G19833.gnm2.ann1.Phvul.001G032000.1||-1||CDS||1778995507||412||75.58	412	412	b51759_scaffold42	scaffold42||466563||468044||Cerca42S24386||-1||CDS||2028515706||21306||75.58	21306	21306	2.500000e-158	747
a37644_phavu.G19833.gnm2.Chr01	phavu.G19833.gnm2.Chr01||2960491||2962875||phavu.G19833.gnm2.ann1.Phvul.001G032150.1||1||CDS||1778995513||414||75.0	414	414	b51759_scaffold42	scaffold42||501554||502726||Cerca42S24388||1||CDS||2028515711||21310||75.0	21310	21310	2.100000e-125	797
a37644_phavu.G19833.gnm2.Chr01	phavu.G19833.gnm2.Chr01||2986117||2991184||phavu.G19833.gnm2.ann1.Phvul.001G032200.1||-1||CDS||1778995516||416||90.93	416	416	b51759_scaffold42	scaffold42||506764||510783||Cerca42S24395||-1||CDS||2028515726||21311||90.93	21311	21311	4.800000e-171	847
a37644_phavu.G19833.gnm2.Chr01	phavu.G19833.gnm2.Chr01||3029314||3034162||phavu.G19833.gnm2.ann1.Phvul.001G032300.1||-1||CDS||1778995521||417||83.22	417	417	b51759_scaffold42	scaffold42||525703||530052||Cerca42S03246||-1||CDS||2028515523||21312||83.22	21312	21312	1.000000e-250	897
a37644_phavu.G19833.gnm2.Chr01	phavu.G19833.gnm2.Chr01||3055159||3057832||phavu.G19833.gnm2.ann1.Phvul.001G032600.1||1||CDS||1778995534||422||89.36	422	422	b51759_scaffold42	scaffold42||550655||552418||Cerca42S24390||1||CDS||2028515715||21316||89.36	21316	21316	1.800000e-131	947
a37644_phavu.G19833.gnm2.Chr01	phavu.G19833.gnm2.Chr01||3064800||3071466||phavu.G19833.gnm2.ann1.Phvul.001G032700.1||1||CDS||1778995537||423||80.89	423	423	b51759_scaffold42	scaffold42||557880||562511||Cerca42S24391||1||CDS||2028515717||21317||80.89	21317	21317	1.000000e-250	997
a37644_phavu.G19833.gnm2.Chr01	phavu.G19833.gnm2.Chr01||3072561||3076973||phavu.G19833.gnm2.ann1.Phvul.001G032800.1||-1||CDS||1778995540||424||83.39	424	424	b51759_scaffold42	scaffold42||563425||569326||Cerca42S24396||-1||CDS||2028515728||21318||83.39	21318	21318	1.000000e-250	1047
a37644_phavu.G19833.gnm2.Chr01	phavu.G19833.gnm2.Chr01||3086562||3090654||phavu.G19833.gnm2.ann1.Phvul.001G032900.1||1||CDS||1778995543||425||73.34	425	425	b51759_scaffold42	scaffold42||574528||578873||Cerca42S24392||1||CDS||2028515719||21319||73.34	21319	21319	1.000000e-250	1097
a37644_phavu.G19833.gnm2.Chr01	phavu.G19833.gnm2.Chr01||3091809||3097516||phavu.G19833.gnm2.ann1.Phvul.001G033000.1||-1||CDS||1778995546||426||77.14	426	426	b51759_scaffold42	scaffold42||579934||589316||Cerca42S24397||-1||CDS||2028515731||21320||77.14	21320	21320	2.400000e-228	1147
a37644_phavu.G19833.gnm2.Chr01	phavu.G19833.gnm2.Chr01||3101745||3104251||phavu.G19833.gnm2.ann1.Phvul.001G033101.1||1||CDS||1778995548||427||83.03	427	427	b51759_scaffold42	scaffold42||590115||593076||Cerca42S24398||1||CDS||2028515733||21321||83.03	21321	21321	1.200000e-154	1197
a37644_phavu.G19833.gnm2.Chr01	phavu.G19833.gnm2.Chr01||3107947||3111447||phavu.G19833.gnm2.ann1.Phvul.001G033200.1||-1||CDS||1778995551||428||79.04	428	428	b51759_scaffold42	scaffold42||595669||598550||Cerca42S24341||1||CDS||2028515606||21322||79.04	21322	21322	1.000000e-250	1247
a37644_phavu.G19833.gnm2.Chr01	phavu.G19833.gnm2.Chr01||3138966||3144304||phavu.G19833.gnm2.ann1.Phvul.001G033500.1||-1||CDS||1778995568||435||83.93	435	435	b51759_scaffold42	scaffold42||612023||616393||Cerca42S24402||-1||CDS||2028515742||21324||83.93	21324	21324	1.000000e-250	1297
a37644_phavu.G19833.gnm2.Chr01	phavu.G19833.gnm2.Chr01||3162944||3164279||phavu.G19833.gnm2.ann1.Phvul.001G033700.1||1||CDS||1778995571||436||87.57	436	436	b51759_scaffold42	scaffold42||618754||622466||Cerca42S24399||1||CDS||2028515735||21325||87.57	21325	21325	3.400000e-54	1347
a37644_phavu.G19833.gnm2.Chr01	phavu.G19833.gnm2.Chr01||3164789||3167783||phavu.G19833.gnm2.ann1.Phvul.001G033800.1||-1||CDS||1778995575||438||78.23	438	438	b51759_scaffold42	scaffold42||623133||624573||Cerca42S24344||-1||CDS||2028515612||21326||78.23	21326	21326	3.900000e-243	1397
a37644_phavu.G19833.gnm2.Chr01	phavu.G19833.gnm2.Chr01||3197245||3198802||phavu.G19833.gnm2.ann1.Phvul.001G033900.1||-1||CDS||1778995578||439||82.39	439	439	b51759_scaffold42	scaffold42||652022||654228||Cerca42S24346||-1||CDS||2028515617||21331||82.39	21331	21331	2.700000e-161	1447
a37644_phavu.G19833.gnm2.Chr01	phavu.G19833.gnm2.Chr01||3200340||3204285||phavu.G19833.gnm2.ann1.Phvul.001G034000.1||1||CDS||1778995581||440||75.73	440	440	b51759_scaffold42	scaffold42||667045||670024||Cerca42S24343||1||CDS||2028515610||21333||75.73	21333	21333	1.600000e-219	1497
a37644_phavu.G19833.gnm2.Chr01	phavu.G19833.gnm2.Chr01||3214495||3218596||phavu.G19833.gnm2.ann1.Phvul.001G034100.1||1||CDS||1778995584||441||85.13	441	441	b51759_scaffold42	scaffold42||672822||676955||Cerca42S24401||1||CDS||2028515740||21334||85.13	21334	21334	2.100000e-218	1547
a37644_phavu.G19833.gnm2.Chr01	phavu.G19833.gnm2.Chr01||3219954||3222543||phavu.G19833.gnm2.ann1.Phvul.001G034200.1||-1||CDS||1778995587||442||77.43	442	442	b51759_scaffold42	scaffold42||678350||680695||Cerca42S33124||-1||CDS||2028515786||21335||77.43	21335	21335	1.000000e-250	1597
a37644_phavu.G19833.gnm2.Chr01	phavu.G19833.gnm2.Chr01||3231690||3232253||phavu.G19833.gnm2.ann1.Phvul.001G034300.1||-1||CDS||1778995590||443||78.16	443	443	b51759_scaffold42	scaffold42||686364||686951||Cerca42S03248||-1||CDS||2028515527||21337||78.16	21337	21337	1.400000e-132	1647
a37644_phavu.G19833.gnm2.Chr01	phavu.G19833.gnm2.Chr01||3237656||3248494||phavu.G19833.gnm2.ann1.Phvul.001G034400.1||-1||CDS||1778995592||444||85.77	444	444	b51759_scaffold42	scaffold42||696133||703845||Cerca42S24349||-1||CDS||2028515623||21339||85.77	21339	21339	1.000000e-250	1697
a37644_phavu.G19833.gnm2.Chr01	phavu.G19833.gnm2.Chr01||3255745||3261426||phavu.G19833.gnm2.ann1.Phvul.001G034500.1||-1||CDS||1778995595||445||85.36	445	445	b51759_scaffold42	scaffold42||705856||711963||Cerca42S24409||-1||CDS||2028515758||21340||85.36	21340	21340	1.000000e-250	1747
a37644_phavu.G19833.gnm2.Chr01	phavu.G19833.gnm2.Chr01||3265318||3270270||phavu.G19833.gnm2.ann1.Phvul.001G034600.1||1||CDS||1778995604||449||82.32	449	449	b51759_scaffold42	scaffold42||713066||716010||Cerca42S24347||1||CDS||2028515619||21341||82.32	21341	21341	2.400000e-86	1797
a37644_phavu.G19833.gnm2.Chr01	phavu.G19833.gnm2.Chr01||3272348||3274799||phavu.G19833.gnm2.ann1.Phvul.001G034700.1||1||CDS||1778995609||451||77.0	451	451	b51759_scaffold42	scaffold42||717231||719648||Cerca42S24348||1||CDS||2028515621||21342||77.0	21342	21342	2.400000e-193	1847
a37644_phavu.G19833.gnm2.Chr01	phavu.G19833.gnm2.Chr01||3277247||3278899||phavu.G19833.gnm2.ann1.Phvul.001G034800.1||-1||CDS||1778995612||452||77.68	452	452	b51759_scaffold42	scaffold42||720428||721293||Cerca42S03250||-1||CDS||2028515532||21343||77.68	21343	21343	3.200000e-180	1897
a37644_phavu.G19833.gnm2.Chr01	phavu.G19833.gnm2.Chr01||3285020||3290484||phavu.G19833.gnm2.ann1.Phvul.001G034900.2||-1||CDS||1778995615||453||78.1	453	453	b51759_scaffold42	scaffold42||725068||727470||Cerca42S24410||-1||CDS||2028515760||21344||78.1	21344	21344	2.000000e-159	1947
a37644_phavu.G19833.gnm2.Chr01	phavu.G19833.gnm2.Chr01||3291635||3302006||phavu.G19833.gnm2.ann1.Phvul.001G035100.1||-1||CDS||1778995625||457||78.37	457	457	b51759_scaffold42	scaffold42||728938||736723||Cerca42S24350||-1||CDS||2028515626||21345||78.37	21345	21345	1.000000e-250	1997
a37644_phavu.G19833.gnm2.Chr01	phavu.G19833.gnm2.Chr01||3319734||3326124||phavu.G19833.gnm2.ann1.Phvul.001G035500.1||-1||CDS||1778995639||462||87.33	462	462	b51759_scaffold42	scaffold42||739519||745188||Cerca42S24411||-1||CDS||2028515762||21346||87.33	21346	21346	1.000000e-250	2047
a37644_phavu.G19833.gnm2.Chr01	phavu.G19833.gnm2.Chr01||3333907||3335815||phavu.G19833.gnm2.ann1.Phvul.001G035600.1||-1||CDS||1778995642||463||74.34	463	463	b51759_scaffold42	scaffold42||749427||750936||Cerca42S24406||-1||CDS||2028515751||21347||74.34	21347	21347	1.400000e-79	2097
a37644_phavu.G19833.gnm2.Chr01	phavu.G19833.gnm2.Chr01||3345114||3345575||phavu.G19833.gnm2.ann1.Phvul.001G035700.1||1||CDS||1778995645||464||71.19	464	464	b51759_scaffold42	scaffold42||756932||757420||Cerca42S03251||-1||CDS||2028515534||21348||71.19	21348	21348	3.600000e-11	2107
a37644_phavu.G19833.gnm2.Chr01	phavu.G19833.gnm2.Chr01||3347625||3351006||phavu.G19833.gnm2.ann1.Phvul.001G035800.1||-1||CDS||1778995647||465||82.16	465	465	b51759_scaffold42	scaffold42||763652||765617||Cerca42S24407||-1||CDS||2028515753||21349||82.16	21349	21349	2.100000e-143	2157
a37644_phavu.G19833.gnm2.Chr01	phavu.G19833.gnm2.Chr01||3370134||3371051||phavu.G19833.gnm2.ann1.Phvul.001G036100.1||1||CDS||1778995658||469||77.71	469	469	b51759_scaffold42	scaffold42||768447||769433||Cerca42S09037||1||CDS||2028515554||21350||77.71	21350	21350	2.200000e-72	2207
a37644_phavu.G19833.gnm2.Chr01	phavu.G19833.gnm2.Chr01||3379213||3380556||phavu.G19833.gnm2.ann1.Phvul.001G036200.1||-1||CDS||1778995661||470||68.7	470	470	b51759_scaffold42	scaffold42||787176||788519||Cerca42S03253||-1||CDS||2028515538||21354||68.7	21354	21354	7.800000e-227	2257
a37644_phavu.G19833.gnm2.Chr01	phavu.G19833.gnm2.Chr01||3392108||3396132||phavu.G19833.gnm2.ann1.Phvul.001G036300.1||-1||CDS||1778995664||471||82.73	471	471	b51759_scaffold42	scaffold42||791978||794844||Cerca42S09038||-1||CDS||2028515556||21355||82.73	21355	21355	5.200000e-235	2307
a37644_phavu.G19833.gnm2.Chr01	phavu.G19833.gnm2.Chr01||3397814||3409562||phavu.G19833.gnm2.ann1.Phvul.001G036400.1||-1||CDS||1778995667||472||83.15	472	472	b51759_scaffold42	scaffold42||795531||803834||Cerca42S24415||-1||CDS||2028515770||21356||83.15	21356	21356	1.000000e-250	2357
a37644_phavu.G19833.gnm2.Chr01	phavu.G19833.gnm2.Chr01||3418247||3421776||phavu.G19833.gnm2.ann1.Phvul.001G036500.1||-1||CDS||1778995670||473||79.74	473	473	b51759_scaffold42	scaffold42||807757||809878||Cerca42S24416||-1||CDS||2028515773||21357||79.74	21357	21357	3.500000e-190	2407
a37644_phavu.G19833.gnm2.Chr01	phavu.G19833.gnm2.Chr01||3441592||3444514||phavu.G19833.gnm2.ann1.Phvul.001G036800.1||1||CDS||1778995681||477||82.83	477	477	b51759_scaffold42	scaffold42||814981||820894||Cerca42S09039||1||CDS||2028515558||21358||82.83	21358	21358	7.100000e-198	2457
a37644_phavu.G19833.gnm2.Chr01	phavu.G19833.gnm2.Chr01||3453432||3454420||phavu.G19833.gnm2.ann1.Phvul.001G036900.1||-1||CDS||1778995684||478||78.52	478	478	b51759_scaffold42	scaffold42||823416||824636||Cerca42S09040||-1||CDS||2028515561||21359||78.52	21359	21359	6.400000e-65	2507
a37644_phavu.G19833.gnm2.Chr01	phavu.G19833.gnm2.Chr01||3469688||3471560||phavu.G19833.gnm2.ann1.Phvul.001G037000.1||1||CDS||1778995687||479||71.64	479	479	b51759_scaffold42	scaffold42||836617||837960||Cerca42S24354||1||CDS||2028515634||21361||71.64	21361	21361	5.400000e-209	2557
a37644_phavu.G19833.gnm2.Chr01	phavu.G19833.gnm2.Chr01||3485775||3489103||phavu.G19833.gnm2.ann1.Phvul.001G037100.1||1||CDS||1778995692||481||82.29	481	481	b51759_scaffold42	scaffold42||840789||843646||Cerca42S24412||1||CDS||2028515764||21362||82.29	21362	21362	1.000000e-250	2607
a37644_phavu.G19833.gnm2.Chr01	phavu.G19833.gnm2.Chr01||3491542||3494650||phavu.G19833.gnm2.ann1.Phvul.001G037201.1||-1||CDS||1778995697||483||80.95	483	483	b51759_scaffold42	scaffold42||844113||845832||Cerca42S24417||-1||CDS||2028515775||21363||80.95	21363	21363	3.700000e-232	2657
a37644_phavu.G19833.gnm2.Chr01	phavu.G19833.gnm2.Chr01||3501986||3502804||phavu.G19833.gnm2.ann1.Phvul.001G037300.1||-1||CDS||1778995700||484||65.58	484	484	b51759_scaffold42	scaffold42||853853||854557||Cerca42S09041||-1||CDS||2028515563||21365||65.58	21365	21365	1.500000e-38	2694
a37644_phavu.G19833.gnm2.Chr01	phavu.G19833.gnm2.Chr01||3507762||3510367||phavu.G19833.gnm2.ann1.Phvul.001G037400.1||1||CDS||1778995702||485||84.49	485	485	b51759_scaffold42	scaffold42||856894||859211||Cerca42S24413||1||CDS||2028515766||21366||84.49	21366	21366	6.300000e-214	2744
a37644_phavu.G19833.gnm2.Chr01	phavu.G19833.gnm2.Chr01||3512268||3516736||phavu.G19833.gnm2.ann1.Phvul.001G037500.1||-1||CDS||1778995705||486||84.29	486	486	b51759_scaffold42	scaffold42||862010||866414||Cerca42S24351||-1||CDS||2028515628||21367||84.29	21367	21367	1.000000e-250	2794
a37644_phavu.G19833.gnm2.Chr01	phavu.G19833.gnm2.Chr01||3519169||3519528||phavu.G19833.gnm2.ann1.Phvul.001G037600.1||-1||CDS||1778995708||487||77.74	487	487	b51759_scaffold42	scaffold42||869313||872100||Cerca42S03255||-1||CDS||2028515543||21368||77.74	21368	21368	2.400000e-69	2844
a37644_phavu.G19833.gnm2.Chr01	phavu.G19833.gnm2.Chr01||3538117||3542819||phavu.G19833.gnm2.ann1.Phvul.001G092600.1||-1||CDS||1778997603||488||81.22	488	488	b51759_scaffold42	scaffold42||886275||896034||Cerca42S09042||-1||CDS||2028515565||21370||81.22	21370	21370	1.000000e-250	2894
a37644_phavu.G19833.gnm2.Chr01	phavu.G19833.gnm2.Chr01||3684624||3687765||phavu.G19833.gnm2.ann1.Phvul.001G045300.1||-1||CDS||1778995990||500||82.48	500	500	b51759_scaffold42	scaffold42||937083||940225||Cerca42S24414||1||CDS||2028515768||21377||82.48	21377	21377	1.000000e-250	2941
###
a37644_phavu.G19833.gnm2.Chr01	phavu.G19833.gnm2.Chr01||5644566||5651618||phavu.G19833.gnm2.ann1.Phvul.001G051800.1||-1||CDS||1778996213||683||59.04	683	683	b51759_scaffold68	scaffold68||625094||627304||Cerca68S04365||-1||CDS||2028530892||28441||59.04	28441	28441	8.900000e-76	50
a37644_phavu.G19833.gnm2.Chr01	phavu.G19833.gnm2.Chr01||5893864||5901772||phavu.G19833.gnm2.ann1.Phvul.001G053200.1||1||CDS||1778996264||704||68.96	704	704	b51759_scaffold68	scaffold68||519816||532750||Cerca68S28510||-1||CDS||2028531012||28427||68.96	28427	28427	1.400000e-197	94
a37644_phavu.G19833.gnm2.Chr01	phavu.G19833.gnm2.Chr01||6089513||6103417||phavu.G19833.gnm2.ann1.Phvul.001G054700.1||1||CDS||1778996309||720||73.13	720	720	b51759_scaffold68	scaffold68||368948||378003||Cerca68S04353||-1||CDS||2028530868||28406||73.13	28406	28406	1.000000e-250	138
a37644_phavu.G19833.gnm2.Chr01	phavu.G19833.gnm2.Chr01||6168026||6169909||phavu.G19833.gnm2.ann1.Phvul.001G055000.1||-1||CDS||1778996318||723||62.33	723	723	b51759_scaffold68	scaffold68||364827||368003||Cerca68S28469||1||CDS||2028530927||28405||62.33	28405	28405	2.400000e-29	166
a37644_phavu.G19833.gnm2.Chr01	phavu.G19833.gnm2.Chr01||6258550||6260750||phavu.G19833.gnm2.ann1.Phvul.001G055500.1||-1||CDS||1778996345||734||69.92	734	734	b51759_scaffold68	scaffold68||334058||336010||Cerca68S28467||1||CDS||2028530922||28401||69.92	28401	28401	1.400000e-218	213
###
a37644_phavu.G19833.gnm2.Chr01	phavu.G19833.gnm2.Chr01||9386043||9387890||phavu.G19833.gnm2.ann1.Phvul.001G071100.1||1||CDS||1778996969||983||62.28	983	983	b51759_scaffold26	scaffold26||427780||431166||Cerca26S19821||1||CDS||2028498489||13288||62.28	13288	13288	1.700000e-20	19
a37644_phavu.G19833.gnm2.Chr01	phavu.G19833.gnm2.Chr01||9776512||9777983||phavu.G19833.gnm2.ann1.Phvul.001G072800.1||1||CDS||1778997022||1004||78.22	1004	1004	b51759_scaffold26	scaffold26||440496||442287||Cerca26S19764||1||CDS||2028498366||13290||78.22	13290	13290	1.000000e-168	63
a37644_phavu.G19833.gnm2.Chr01	phavu.G19833.gnm2.Chr01||9793578||9799420||phavu.G19833.gnm2.ann1.Phvul.001G072900.1||1||CDS||1778997033||1009||80.04	1009	1009	b51759_scaffold26	scaffold26||447839||450411||Cerca26S19822||1||CDS||2028498492||13292||80.04	13292	13292	1.000000e-250	113
a37644_phavu.G19833.gnm2.Chr01	phavu.G19833.gnm2.Chr01||9824256||9829702||phavu.G19833.gnm2.ann1.Phvul.001G073000.1||-1||CDS||1778997036||1010||83.09	1010	1010	b51759_scaffold26	scaffold26||456005||459879||Cerca26S19767||-1||CDS||2028498372||13294||83.09	13294	13294	1.000000e-250	163
a37644_phavu.G19833.gnm2.Chr01	phavu.G19833.gnm2.Chr01||9848545||9851590||phavu.G19833.gnm2.ann1.Phvul.001G073100.1||-1||CDS||1778997039||1011||89.13	1011	1011	b51759_scaffold26	scaffold26||477663||481435||Cerca26S19765||1||CDS||2028498368||13297||89.13	13297	13297	1.000000e-250	213
a37644_phavu.G19833.gnm2.Chr01	phavu.G19833.gnm2.Chr01||9880703||9881452||phavu.G19833.gnm2.ann1.Phvul.001G073300.1||1||CDS||1778997045||1013||65.77	1013	1013	b51759_scaffold26	scaffold26||494748||495329||Cerca26S07459||1||CDS||2028498272||13300||65.77	13300	13300	1.400000e-60	263
a37644_phavu.G19833.gnm2.Chr01	phavu.G19833.gnm2.Chr01||10633962||10641996||phavu.G19833.gnm2.ann1.Phvul.001G075200.1||-1||CDS||1778997107||1040||58.45	1040	1040	b51759_scaffold26	scaffold26||240964||250953||Cerca26S19814||-1||CDS||2028498475||13264||58.45	13264	13264	6.900000e-07	6
a37644_phavu.G19833.gnm2.Chr01	phavu.G19833.gnm2.Chr01||10685765||10688099||phavu.G19833.gnm2.ann1.Phvul.001G075400.1||-1||CDS||1778997113||1042||78.12	1042	1042	b51759_scaffold26	scaffold26||192989||197187||Cerca26S19812||1||CDS||2028498470||13258||78.12	13258	13258	8.200000e-201	56
a37644_phavu.G19833.gnm2.Chr01	phavu.G19833.gnm2.Chr01||10918424||10923401||phavu.G19833.gnm2.ann1.Phvul.001G076300.1||-1||CDS||1778997147||1051||76.31	1051	1051	b51759_scaffold26	scaffold26||123357||143303||Cerca26S19794||1||CDS||2028498432||13251||76.31	13251	13251	1.000000e-250	106
a37644_phavu.G19833.gnm2.Chr01	phavu.G19833.gnm2.Chr01||10957313||10969205||phavu.G19833.gnm2.ann1.Phvul.001G076400.1||-1||CDS||1778997150||1052||86.72	1052	1052	b51759_scaffold26	scaffold26||102414||113463||Cerca26S19743||1||CDS||2028498320||13246||86.72	13246	13246	1.000000e-250	156
a37644_phavu.G19833.gnm2.Chr01	phavu.G19833.gnm2.Chr01||11697663||11703506||phavu.G19833.gnm2.ann1.Phvul.001G078100.1||1||CDS||1778997204||1071||82.93	1071	1071	b51759_scaffold26	scaffold26||87940||89814||Cerca26S19742||1||CDS||2028498317||13245||82.93	13245	13245	9.200000e-139	203
###
a37644_phavu.G19833.gnm2.Chr01	phavu.G19833.gnm2.Chr01||11974945||11975846||phavu.G19833.gnm2.ann1.Phvul.001G079100.1||-1||CDS||1778997239||1084||89.27	1084	1084	b51759_scaffold43	scaffold43||687789||688654||Cerca43S24566||-1||CDS||2028516513||21721||89.27	21721	21721	4.400000e-96	50
a37644_phavu.G19833.gnm2.Chr01	phavu.G19833.gnm2.Chr01||12010130||12012994||phavu.G19833.gnm2.ann1.Phvul.001G079200.1||-1||CDS||1778997242||1085||81.86	1085	1085	b51759_scaffold43	scaffold43||690809||693396||Cerca43S24567||-1||CDS||2028516515||21722||81.86	21722	21722	1.000000e-250	100
a37644_phavu.G19833.gnm2.Chr01	phavu.G19833.gnm2.Chr01||12042328||12044763||phavu.G19833.gnm2.ann1.Phvul.001G079300.1||-1||CDS||1778997245||1086||64.28	1086	1086	b51759_scaffold43	scaffold43||694802||697601||Cerca43S03283||-1||CDS||2028516342||21723||64.28	21723	21723	2.300000e-74	150
a37644_phavu.G19833.gnm2.Chr01	phavu.G19833.gnm2.Chr01||12487105||12489747||phavu.G19833.gnm2.ann1.Phvul.001G082700.1||1||CDS||1778997261||1092||85.17	1092	1092	b51759_scaffold43	scaffold43||707301||709693||Cerca43S24602||1||CDS||2028516592||21727||85.17	21727	21727	1.100000e-228	200
a37644_phavu.G19833.gnm2.Chr01	phavu.G19833.gnm2.Chr01||12575334||12577046||phavu.G19833.gnm2.ann1.Phvul.001G083000.1||1||CDS||1778997270||1096||80.38	1096	1096	b51759_scaffold43	scaffold43||731135||732417||Cerca43S24564||1||CDS||2028516508||21730||80.38	21730	21730	1.000000e-250	250
a37644_phavu.G19833.gnm2.Chr01	phavu.G19833.gnm2.Chr01||12633345||12635982||phavu.G19833.gnm2.ann1.Phvul.001G083100.1||1||CDS||1778997278||1099||85.2	1099	1099	b51759_scaffold43	scaffold43||738081||743246||Cerca43S03284||1||CDS||2028516344||21731||85.2	21731	21731	1.000000e-250	300
a37644_phavu.G19833.gnm2.Chr01	phavu.G19833.gnm2.Chr01||12728401||12731568||phavu.G19833.gnm2.ann1.Phvul.001G083300.1||1||CDS||1778997284||1101||78.41	1101	1101	b51759_scaffold43	scaffold43||748611||751781||Cerca43S03285||1||CDS||2028516346||21732||78.41	21732	21732	1.000000e-250	350
a37644_phavu.G19833.gnm2.Chr01	phavu.G19833.gnm2.Chr01||12738842||12746985||phavu.G19833.gnm2.ann1.Phvul.001G083400.1||-1||CDS||1778997287||1102||86.4	1102	1102	b51759_scaffold43	scaffold43||755040||761951||Cerca43S24569||-1||CDS||2028516519||21733||86.4	21733	21733	1.000000e-250	400
a37644_phavu.G19833.gnm2.Chr01	phavu.G19833.gnm2.Chr01||12832717||12835051||phavu.G19833.gnm2.ann1.Phvul.001G083900.1||-1||CDS||1778997317||1115||83.45	1115	1115	b51759_scaffold43	scaffold43||784898||787530||Cerca43S24578||-1||CDS||2028516539||21736||83.45	21736	21736	1.000000e-250	447
a37644_phavu.G19833.gnm2.Chr01	phavu.G19833.gnm2.Chr01||12888838||12890955||phavu.G19833.gnm2.ann1.Phvul.001G084000.1||-1||CDS||1778997320||1116||72.57	1116	1116	b51759_scaffold43	scaffold43||793069||794758||Cerca43S24607||-1||CDS||2028516602||21737||72.57	21737	21737	5.000000e-79	497
a37644_phavu.G19833.gnm2.Chr01	phavu.G19833.gnm2.Chr01||12975931||12977891||phavu.G19833.gnm2.ann1.Phvul.001G084300.1||-1||CDS||1778997327||1119||71.2	1119	1119	b51759_scaffold43	scaffold43||821419||823022||Cerca43S03291||-1||CDS||2028516359||21741||71.2	21741	21741	5.800000e-98	547
a37644_phavu.G19833.gnm2.Chr01	phavu.G19833.gnm2.Chr01||12983313||13028788||phavu.G19833.gnm2.ann1.Phvul.001G084501.1||1||CDS||1778997330||1120||86.01	1120	1120	b51759_scaffold43	scaffold43||824995||849960||Cerca43S24605||1||CDS||2028516598||21742||86.01	21742	21742	1.000000e-250	597
a37644_phavu.G19833.gnm2.Chr01	phavu.G19833.gnm2.Chr01||13085047||13094501||phavu.G19833.gnm2.ann1.Phvul.001G084800.1||1||CDS||1778997335||1122||80.62	1122	1122	b51759_scaffold43	scaffold43||850621||856532||Cerca43S24572||1||CDS||2028516526||21743||80.62	21743	21743	1.000000e-250	647
a37644_phavu.G19833.gnm2.Chr01	phavu.G19833.gnm2.Chr01||13113998||13122642||phavu.G19833.gnm2.ann1.Phvul.001G084900.1||1||CDS||1778997338||1123||84.12	1123	1123	b51759_scaffold43	scaffold43||859492||863362||Cerca43S24573||1||CDS||2028516528||21744||84.12	21744	21744	1.000000e-250	697
a37644_phavu.G19833.gnm2.Chr01	phavu.G19833.gnm2.Chr01||13124222||13124912||phavu.G19833.gnm2.ann1.Phvul.001G085200.1||1||CDS||1778997343||1125||82.49	1125	1125	b51759_scaffold43	scaffold43||864409||865280||Cerca43S24574||1||CDS||2028516530||21745||82.49	21745	21745	7.500000e-71	747
a37644_phavu.G19833.gnm2.Chr01	phavu.G19833.gnm2.Chr01||13154299||13154874||phavu.G19833.gnm2.ann1.Phvul.001G085400.1||-1||CDS||1778997349||1127||77.84	1127	1127	b51759_scaffold43	scaffold43||869771||870352||Cerca43S03286||-1||CDS||2028516348||21747||77.84	21747	21747	3.000000e-144	797
a37644_phavu.G19833.gnm2.Chr01	phavu.G19833.gnm2.Chr01||13171475||13174719||phavu.G19833.gnm2.ann1.Phvul.001G085500.1||-1||CDS||1778997352||1128||84.72	1128	1128	b51759_scaffold43	scaffold43||880465||884943||Cerca43S24579||-1||CDS||2028516541||21749||84.72	21749	21749	3.000000e-186	847
a37644_phavu.G19833.gnm2.Chr01	phavu.G19833.gnm2.Chr01||13185505||13187987||phavu.G19833.gnm2.ann1.Phvul.001G085600.1||-1||CDS||1778997357||1130||79.83	1130	1130	b51759_scaffold43	scaffold43||892095||894554||Cerca43S03287||-1||CDS||2028516350||21750||79.83	21750	21750	2.000000e-222	897
a37644_phavu.G19833.gnm2.Chr01	phavu.G19833.gnm2.Chr01||13306776||13328500||phavu.G19833.gnm2.ann1.Phvul.001G086100.1||1||CDS||1778997379||1139||85.38	1139	1139	b51759_scaffold43	scaffold43||898782||910357||Cerca43S24606||1||CDS||2028516600||21751||85.38	21751	21751	1.000000e-250	947
a37644_phavu.G19833.gnm2.Chr01	phavu.G19833.gnm2.Chr01||13331725||13332039||phavu.G19833.gnm2.ann1.Phvul.001G086200.2||1||CDS||1778997387||1142||71.54	1142	1142	b51759_scaffold43	scaffold43||919677||920021||Cerca43S03289||1||CDS||2028516354||21753||71.54	21753	21753	3.100000e-41	987
a37644_phavu.G19833.gnm2.Chr01	phavu.G19833.gnm2.Chr01||13354800||13356498||phavu.G19833.gnm2.ann1.Phvul.001G086400.1||-1||CDS||1778997393||1144||71.55	1144	1144	b51759_scaffold43	scaffold43||923647||924459||Cerca43S03288||-1||CDS||2028516352||21755||71.55	21755	21755	2.000000e-80	1037
a37644_phavu.G19833.gnm2.Chr01	phavu.G19833.gnm2.Chr01||13407266||13410396||phavu.G19833.gnm2.ann1.Phvul.001G086600.1||1||CDS||1778997400||1147||83.32	1147	1147	b51759_scaffold43	scaffold43||946109||949787||Cerca43S24577||1||CDS||2028516537||21757||83.32	21757	21757	1.000000e-250	1087
a37644_phavu.G19833.gnm2.Chr01	phavu.G19833.gnm2.Chr01||13421118||13429303||phavu.G19833.gnm2.ann1.Phvul.001G086700.1||-1||CDS||1778997403||1148||83.29	1148	1148	b51759_scaffold43	scaffold43||950995||955842||Cerca43S24580||-1||CDS||2028516543||21758||83.29	21758	21758	1.000000e-250	1137
a37644_phavu.G19833.gnm2.Chr01	phavu.G19833.gnm2.Chr01||13447900||13451049||phavu.G19833.gnm2.ann1.Phvul.001G086800.1||-1||CDS||1778997406||1149||77.84	1149	1149	b51759_scaffold43	scaffold43||960545||964066||Cerca43S24581||-1||CDS||2028516546||21759||77.84	21759	21759	7.300000e-126	1187
a37644_phavu.G19833.gnm2.Chr01	phavu.G19833.gnm2.Chr01||13470982||13471587||phavu.G19833.gnm2.ann1.Phvul.001G086900.1||1||CDS||1778997408||1150||65.62	1150	1150	b51759_scaffold43	scaffold43||976297||976932||Cerca43S03290||1||CDS||2028516356||21761||65.62	21761	21761	2.300000e-25	1211
###
a37644_phavu.G19833.gnm2.Chr01	phavu.G19833.gnm2.Chr01||13500573||13503003||phavu.G19833.gnm2.ann1.Phvul.001G087000.1||1||CDS||1778997411||1151||82.46	1151	1151	b51759_scaffold69	scaffold69||201725||204231||Cerca69S28572||1||CDS||2028531284||28575||82.46	28575	28575	1.000000e-250	50
a37644_phavu.G19833.gnm2.Chr01	phavu.G19833.gnm2.Chr01||13512996||13514785||phavu.G19833.gnm2.ann1.Phvul.001G087100.1||1||CDS||1778997414||1152||80.3	1152	1152	b51759_scaffold69	scaffold69||211491||212716||Cerca69S28597||1||CDS||2028531335||28577||80.3	28577	28577	1.700000e-163	100
a37644_phavu.G19833.gnm2.Chr01	phavu.G19833.gnm2.Chr01||13526785||13528988||phavu.G19833.gnm2.ann1.Phvul.001G087200.1||-1||CDS||1778997417||1153||82.59	1153	1153	b51759_scaffold69	scaffold69||221951||224686||Cerca69S28602||-1||CDS||2028531345||28579||82.59	28579	28579	3.000000e-135	150
a37644_phavu.G19833.gnm2.Chr01	phavu.G19833.gnm2.Chr01||13587338||13589966||phavu.G19833.gnm2.ann1.Phvul.001G087500.1||1||CDS||1778997431||1159||84.21	1159	1159	b51759_scaffold69	scaffold69||237511||240327||Cerca69S28598||1||CDS||2028531337||28580||84.21	28580	28580	1.000000e-250	200
a37644_phavu.G19833.gnm2.Chr01	phavu.G19833.gnm2.Chr01||13639501||13640815||phavu.G19833.gnm2.ann1.Phvul.001G087600.1||-1||CDS||1778997438||1162||70.9	1162	1162	b51759_scaffold69	scaffold69||246007||246775||Cerca69S28573||-1||CDS||2028531286||28581||70.9	28581	28581	2.200000e-81	250
a37644_phavu.G19833.gnm2.Chr01	phavu.G19833.gnm2.Chr01||13723594||13741105||phavu.G19833.gnm2.ann1.Phvul.001G087800.2||1||CDS||1778997444||1164||81.83	1164	1164	b51759_scaffold69	scaffold69||261054||267756||Cerca69S28599||1||CDS||2028531339||28582||81.83	28582	28582	1.000000e-250	300
a37644_phavu.G19833.gnm2.Chr01	phavu.G19833.gnm2.Chr01||13784498||13790742||phavu.G19833.gnm2.ann1.Phvul.001G088000.1||-1||CDS||1778997451||1167||76.22	1167	1167	b51759_scaffold69	scaffold69||271198||275047||Cerca69S28603||-1||CDS||2028531348||28583||76.22	28583	28583	1.000000e-250	350
a37644_phavu.G19833.gnm2.Chr01	phavu.G19833.gnm2.Chr01||13837770||13844561||phavu.G19833.gnm2.ann1.Phvul.001G088100.1||-1||CDS||1778997454||1168||82.93	1168	1168	b51759_scaffold69	scaffold69||287172||294286||Cerca69S28606||-1||CDS||2028531354||28585||82.93	28585	28585	1.000000e-250	400
a37644_phavu.G19833.gnm2.Chr01	phavu.G19833.gnm2.Chr01||13863354||13864942||phavu.G19833.gnm2.ann1.Phvul.001G088200.2||-1||CDS||1778997459||1170||88.14	1170	1170	b51759_scaffold69	scaffold69||493124||494757||Cerca69S28623||1||CDS||2028531389||28611||88.14	28611	28611	1.500000e-104	50
a37644_phavu.G19833.gnm2.Chr01	phavu.G19833.gnm2.Chr01||13936181||13952425||phavu.G19833.gnm2.ann1.Phvul.001G088400.1||1||CDS||1778997464||1172||84.71	1172	1172	b51759_scaffold69	scaffold69||469527||474112||Cerca69S28583||-1||CDS||2028531306||28609||84.71	28609	28609	1.100000e-241	100
a37644_phavu.G19833.gnm2.Chr01	phavu.G19833.gnm2.Chr01||13953680||13956760||phavu.G19833.gnm2.ann1.Phvul.001G088600.1||-1||CDS||1778997475||1177||75.7	1177	1177	b51759_scaffold69	scaffold69||464936||468504||Cerca69S28579||1||CDS||2028531298||28608||75.7	28608	28608	1.000000e-250	150
a37644_phavu.G19833.gnm2.Chr01	phavu.G19833.gnm2.Chr01||14088848||14095386||phavu.G19833.gnm2.ann1.Phvul.001G088900.1||1||CDS||1778997485||1181||85.92	1181	1181	b51759_scaffold69	scaffold69||452807||458997||Cerca69S28582||-1||CDS||2028531304||28607||85.92	28607	28607	1.000000e-250	200
a37644_phavu.G19833.gnm2.Chr01	phavu.G19833.gnm2.Chr01||14226683||14227621||phavu.G19833.gnm2.ann1.Phvul.001G089100.1||1||CDS||1778997490||1183||83.09	1183	1183	b51759_scaffold69	scaffold69||444322||445206||Cerca69S04385||-1||CDS||2028531263||28606||83.09	28606	28606	4.100000e-232	250
a37644_phavu.G19833.gnm2.Chr01	phavu.G19833.gnm2.Chr01||14269329||14271881||phavu.G19833.gnm2.ann1.Phvul.001G089200.2||1||CDS||1778997493||1184||83.59	1184	1184	b51759_scaffold69	scaffold69||428730||432712||Cerca69S28616||-1||CDS||2028531375||28605||83.59	28605	28605	1.000000e-250	300
a37644_phavu.G19833.gnm2.Chr01	phavu.G19833.gnm2.Chr01||14351878||14355389||phavu.G19833.gnm2.ann1.Phvul.001G089400.2||1||CDS||1778997498||1186||75.74	1186	1186	b51759_scaffold69	scaffold69||425815||427988||Cerca69S28615||-1||CDS||2028531373||28604||75.74	28604	28604	1.000000e-250	350
a37644_phavu.G19833.gnm2.Chr01	phavu.G19833.gnm2.Chr01||14465473||14473414||phavu.G19833.gnm2.ann1.Phvul.001G089500.2||-1||CDS||1778997505||1188||77.63	1188	1188	b51759_scaffold69	scaffold69||412605||420391||Cerca69S28612||1||CDS||2028531367||28603||77.63	28603	28603	1.000000e-250	400
a37644_phavu.G19833.gnm2.Chr01	phavu.G19833.gnm2.Chr01||14523662||14529382||phavu.G19833.gnm2.ann1.Phvul.001G089600.1||1||CDS||1778997508||1190||85.9	1190	1190	b51759_scaffold69	scaffold69||399422||405625||Cerca69S28581||-1||CDS||2028531302||28601||85.9	28601	28601	2.100000e-44	443
a37644_phavu.G19833.gnm2.Chr01	phavu.G19833.gnm2.Chr01||14563788||14565628||phavu.G19833.gnm2.ann1.Phvul.001G089700.1||1||CDS||1778997510||1191||83.66	1191	1191	b51759_scaffold69	scaffold69||395805||397609||Cerca69S28580||-1||CDS||2028531300||28600||83.66	28600	28600	1.000000e-250	493
a37644_phavu.G19833.gnm2.Chr01	phavu.G19833.gnm2.Chr01||14616115||14616998||phavu.G19833.gnm2.ann1.Phvul.001G089800.1||-1||CDS||1778997513||1192||83.69	1192	1192	b51759_scaffold69	scaffold69||391216||394315||Cerca69S28614||-1||CDS||2028531371||28598||83.69	28598	28598	7.400000e-165	543
a37644_phavu.G19833.gnm2.Chr01	phavu.G19833.gnm2.Chr01||14661588||14663207||phavu.G19833.gnm2.ann1.Phvul.001G089900.2||-1||CDS||1778997516||1193||77.82	1193	1193	b51759_scaffold69	scaffold69||383427||385539||Cerca69S04384||-1||CDS||2028531261||28597||77.82	28597	28597	2.600000e-223	593
a37644_phavu.G19833.gnm2.Chr01	phavu.G19833.gnm2.Chr01||14686389||14693159||phavu.G19833.gnm2.ann1.Phvul.001G090000.1||-1||CDS||1778997519||1194||84.85	1194	1194	b51759_scaffold69	scaffold69||345843||350433||Cerca69S28605||-1||CDS||2028531352||28592||84.85	28592	28592	1.000000e-250	50
a37644_phavu.G19833.gnm2.Chr01	phavu.G19833.gnm2.Chr01||14693752||14695797||phavu.G19833.gnm2.ann1.Phvul.001G090100.1||1||CDS||1778997524||1196||76.35	1196	1196	b51759_scaffold69	scaffold69||351104||353176||Cerca69S04382||1||CDS||2028531256||28593||76.35	28593	28593	2.700000e-135	100
a37644_phavu.G19833.gnm2.Chr01	phavu.G19833.gnm2.Chr01||14785778||14796415||phavu.G19833.gnm2.ann1.Phvul.001G090200.1||1||CDS||1778997527||1197||81.92	1197	1197	b51759_scaffold69	scaffold69||357553||362841||Cerca69S28574||1||CDS||2028531288||28594||81.92	28594	28594	1.000000e-250	150
a37644_phavu.G19833.gnm2.Chr01	phavu.G19833.gnm2.Chr01||14829687||14830067||phavu.G19833.gnm2.ann1.Phvul.001G090300.1||1||CDS||1778997530||1198||81.09	1198	1198	b51759_scaffold69	scaffold69||373377||373763||Cerca69S04383||1||CDS||2028531259||28595||81.09	28595	28595	1.000000e-101	200
a37644_phavu.G19833.gnm2.Chr01	phavu.G19833.gnm2.Chr01||14835145||14838554||phavu.G19833.gnm2.ann1.Phvul.001G090400.1||1||CDS||1778997533||1199||83.06	1199	1199	b51759_scaffold69	scaffold69||376663||381880||Cerca69S28575||1||CDS||2028531290||28596||83.06	28596	28596	2.400000e-105	643
a37644_phavu.G19833.gnm2.Chr01	phavu.G19833.gnm2.Chr01||14976726||14981558||phavu.G19833.gnm2.ann1.Phvul.001G090800.2||-1||CDS||1778997548||1205||75.46	1205	1205	b51759_scaffold69	scaffold69||327730||331648||Cerca69S28577||-1||CDS||2028531294||28590||75.46	28590	28590	1.000000e-250	693
a37644_phavu.G19833.gnm2.Chr01	phavu.G19833.gnm2.Chr01||15011811||15013983||phavu.G19833.gnm2.ann1.Phvul.001G091000.1||1||CDS||1778997557||1209||80.65	1209	1209	b51759_scaffold69	scaffold69||312437||314592||Cerca69S28609||-1||CDS||2028531360||28588||80.65	28588	28588	1.000000e-250	743
a37644_phavu.G19833.gnm2.Chr01	phavu.G19833.gnm2.Chr01||15322721||15323998||phavu.G19833.gnm2.ann1.Phvul.001G091100.1||1||CDS||1778997560||1210||66.3	1210	1210	b51759_scaffold69	scaffold69||305854||306921||Cerca69S28608||-1||CDS||2028531358||28587||66.3	28587	28587	1.200000e-18	760
a37644_phavu.G19833.gnm2.Chr01	phavu.G19833.gnm2.Chr01||15398605||15399986||phavu.G19833.gnm2.ann1.Phvul.001G091200.1||1||CDS||1778997566||1212||69.28	1212	1212	b51759_scaffold69	scaffold69||297522||298613||Cerca69S28607||-1||CDS||2028531356||28586||69.28	28586	28586	2.200000e-34	793
a37644_phavu.G19833.gnm2.Chr01	phavu.G19833.gnm2.Chr01||15532003||15535259||phavu.G19833.gnm2.ann1.Phvul.001G091300.1||1||CDS||1778997568||1213||77.92	1213	1213	b51759_scaffold69	scaffold69||506551||508842||Cerca69S28627||-1||CDS||2028531397||28613||77.92	28613	28613	9.600000e-51	97
a37644_phavu.G19833.gnm2.Chr01	phavu.G19833.gnm2.Chr01||15552842||15555378||phavu.G19833.gnm2.ann1.Phvul.001G091400.1||-1||CDS||1778997571||1214||75.49	1214	1214	b51759_scaffold69	scaffold69||502044||503961||Cerca69S28624||1||CDS||2028531391||28612||75.49	28612	28612	2.700000e-135	297
a37644_phavu.G19833.gnm2.Chr01	phavu.G19833.gnm2.Chr01||15822814||15823155||phavu.G19833.gnm2.ann1.Phvul.001G092000.1||1||CDS||1778997586||1217||73.2	1217	1217	b51759_scaffold69	scaffold69||514940||515284||Cerca69S04386||1||CDS||2028531265||28614||73.2	28614	28614	6.200000e-09	305
a37644_phavu.G19833.gnm2.Chr01	phavu.G19833.gnm2.Chr01||15967031||15967243||phavu.G19833.gnm2.ann1.Phvul.001G092200.1||1||CDS||1778997592||1219||79.7	1219	1219	b51759_scaffold69	scaffold69||525596||526238||Cerca69S33630||-1||CDS||2028531425||28616||79.7	28616	28616	9.900000e-49	353
a37644_phavu.G19833.gnm2.Chr01	phavu.G19833.gnm2.Chr01||16652154||16656544||phavu.G19833.gnm2.ann1.Phvul.001G094100.1||1||CDS||1778997649||1226||85.48	1226	1226	b51759_scaffold69	scaffold69||615177||618192||Cerca69S28588||1||CDS||2028531316||28634||85.48	28634	28634	1.000000e-250	141
a37644_phavu.G19833.gnm2.Chr01	phavu.G19833.gnm2.Chr01||16826041||16827531||phavu.G19833.gnm2.ann1.Phvul.001G094200.1||1||CDS||1778997652||1227||75.61	1227	1227	b51759_scaffold69	scaffold69||628338||629852||Cerca69S04393||1||CDS||2028531280||28636||75.61	28636	28636	1.000000e-250	191
a37644_phavu.G19833.gnm2.Chr01	phavu.G19833.gnm2.Chr01||16831401||16833219||phavu.G19833.gnm2.ann1.Phvul.001G094300.1||-1||CDS||1778997655||1228||77.99	1228	1228	b51759_scaffold69	scaffold69||639511||641608||Cerca69S28636||-1||CDS||2028531416||28638||77.99	28638	28638	8.500000e-237	241
a37644_phavu.G19833.gnm2.Chr01	phavu.G19833.gnm2.Chr01||17081044||17084411||phavu.G19833.gnm2.ann1.Phvul.001G092800.1||1||CDS||1778997609||1229||79.0	1229	1229	b51759_scaffold69	scaffold69||534280||537737||Cerca69S28584||1||CDS||2028531308||28618||79.0	28618	28618	1.000000e-250	403
a37644_phavu.G19833.gnm2.Chr01	phavu.G19833.gnm2.Chr01||17124698||17127146||phavu.G19833.gnm2.ann1.Phvul.001G092900.1||-1||CDS||1778997612||1230||72.63	1230	1230	b51759_scaffold69	scaffold69||540874||542364||Cerca69S28618||-1||CDS||2028531379||28619||72.63	28619	28619	4.700000e-191	453
a37644_phavu.G19833.gnm2.Chr01	phavu.G19833.gnm2.Chr01||17164314||17166265||phavu.G19833.gnm2.ann1.Phvul.001G093000.1||1||CDS||1778997615||1231||80.29	1231	1231	b51759_scaffold69	scaffold69||545526||547487||Cerca69S28626||1||CDS||2028531395||28620||80.29	28620	28620	1.500000e-195	503
a37644_phavu.G19833.gnm2.Chr01	phavu.G19833.gnm2.Chr01||17168013||17168924||phavu.G19833.gnm2.ann1.Phvul.001G093100.1||1||CDS||1778997618||1232||72.12	1232	1232	b51759_scaffold69	scaffold69||555755||556849||Cerca69S04387||1||CDS||2028531267||28623||72.12	28623	28623	5.000000e-135	553
a37644_phavu.G19833.gnm2.Chr01	phavu.G19833.gnm2.Chr01||17176142||17186070||phavu.G19833.gnm2.ann1.Phvul.001G093200.1||-1||CDS||1778997620||1233||83.49	1233	1233	b51759_scaffold69	scaffold69||558299||561546||Cerca69S28620||-1||CDS||2028531383||28624||83.49	28624	28624	6.500000e-167	603
a37644_phavu.G19833.gnm2.Chr01	phavu.G19833.gnm2.Chr01||17186616||17187605||phavu.G19833.gnm2.ann1.Phvul.001G093300.1||-1||CDS||1778997629||1237||78.67	1237	1237	b51759_scaffold69	scaffold69||562353||563342||Cerca69S04389||-1||CDS||2028531271||28625||78.67	28625	28625	1.000000e-250	653
a37644_phavu.G19833.gnm2.Chr01	phavu.G19833.gnm2.Chr01||17237003||17243013||phavu.G19833.gnm2.ann1.Phvul.001G093400.1||1||CDS||1778997632||1238||77.34	1238	1238	b51759_scaffold69	scaffold69||571896||577027||Cerca69S28587||-1||CDS||2028531314||28628||77.34	28628	28628	1.000000e-250	703
a37644_phavu.G19833.gnm2.Chr01	phavu.G19833.gnm2.Chr01||17245870||17268671||phavu.G19833.gnm2.ann1.Phvul.001G093500.2||-1||CDS||1778997635||1239||84.81	1239	1239	b51759_scaffold69	scaffold69||579180||582929||Cerca69S28621||-1||CDS||2028531385||28629||84.81	28629	28629	1.000000e-250	753
a37644_phavu.G19833.gnm2.Chr01	phavu.G19833.gnm2.Chr01||17339055||17340860||phavu.G19833.gnm2.ann1.Phvul.001G093700.1||1||CDS||1778997638||1240||86.44	1240	1240	b51759_scaffold69	scaffold69||594031||596098||Cerca69S28628||1||CDS||2028531399||28631||86.44	28631	28631	1.000000e-250	803
a37644_phavu.G19833.gnm2.Chr01	phavu.G19833.gnm2.Chr01||17422379||17425469||phavu.G19833.gnm2.ann1.Phvul.001G093800.1||1||CDS||1778997641||1241||86.01	1241	1241	b51759_scaffold69	scaffold69||597485||600195||Cerca69S28634||-1||CDS||2028531412||28632||86.01	28632	28632	3.400000e-115	853
a37644_phavu.G19833.gnm2.Chr01	phavu.G19833.gnm2.Chr01||17566585||17567805||phavu.G19833.gnm2.ann1.Phvul.001G094400.1||1||CDS||1778997658||1242||72.98	1242	1242	b51759_scaffold69	scaffold69||646399||647700||Cerca69S04391||-1||CDS||2028531276||28640||72.98	28640	28640	2.200000e-207	903
a37644_phavu.G19833.gnm2.Chr01	phavu.G19833.gnm2.Chr01||17653153||17655159||phavu.G19833.gnm2.ann1.Phvul.001G094500.1||1||CDS||1778997661||1243||76.97	1243	1243	b51759_scaffold69	scaffold69||657952||659225||Cerca69S28632||1||CDS||2028531408||28641||76.97	28641	28641	1.900000e-72	953
a37644_phavu.G19833.gnm2.Chr01	phavu.G19833.gnm2.Chr01||17656484||17658991||phavu.G19833.gnm2.ann1.Phvul.001G094600.1||-1||CDS||1778997664||1244||72.34	1244	1244	b51759_scaffold69	scaffold69||659734||662303||Cerca69S28590||-1||CDS||2028531320||28642||72.34	28642	28642	2.400000e-103	1003
a37644_phavu.G19833.gnm2.Chr01	phavu.G19833.gnm2.Chr01||17681053||17685445||phavu.G19833.gnm2.ann1.Phvul.001G094700.1||1||CDS||1778997669||1246||84.39	1246	1246	b51759_scaffold69	scaffold69||667243||671249||Cerca69S28633||1||CDS||2028531410||28643||84.39	28643	28643	1.000000e-250	1053
a37644_phavu.G19833.gnm2.Chr01	phavu.G19833.gnm2.Chr01||17685812||17700507||phavu.G19833.gnm2.ann1.Phvul.001G094800.1||-1||CDS||1778997681||1249||81.69	1249	1249	b51759_scaffold69	scaffold69||672710||676411||Cerca69S28591||-1||CDS||2028531322||28644||81.69	28644	28644	1.000000e-250	1103
a37644_phavu.G19833.gnm2.Chr01	phavu.G19833.gnm2.Chr01||17741312||17741987||phavu.G19833.gnm2.ann1.Phvul.001G095100.1||1||CDS||1778997689||1252||78.68	1252	1252	b51759_scaffold69	scaffold69||688845||689537||Cerca69S28593||-1||CDS||2028531326||28647||78.68	28647	28647	7.700000e-128	1153
a37644_phavu.G19833.gnm2.Chr01	phavu.G19833.gnm2.Chr01||17761780||17765059||phavu.G19833.gnm2.ann1.Phvul.001G095300.1||-1||CDS||1778997697||1255||70.37	1255	1255	b51759_scaffold69	scaffold69||703580||706741||Cerca69S28639||-1||CDS||2028531423||28650||70.37	28650	28650	1.900000e-109	1203
a37644_phavu.G19833.gnm2.Chr01	phavu.G19833.gnm2.Chr01||17874459||17883470||phavu.G19833.gnm2.ann1.Phvul.001G095400.1||1||CDS||1778997702||1257||86.84	1257	1257	b51759_scaffold69	scaffold69||712159||718135||Cerca69S28589||1||CDS||2028531318||28651||86.84	28651	28651	1.400000e-186	1253
a37644_phavu.G19833.gnm2.Chr01	phavu.G19833.gnm2.Chr01||17890779||17892854||phavu.G19833.gnm2.ann1.Phvul.001G095500.1||1||CDS||1778997705||1258||79.9	1258	1258	b51759_scaffold69	scaffold69||722505||724556||Cerca69S04390||1||CDS||2028531273||28652||79.9	28652	28652	1.000000e-250	1303
a37644_phavu.G19833.gnm2.Chr01	phavu.G19833.gnm2.Chr01||17908398||17908820||phavu.G19833.gnm2.ann1.Phvul.001G095600.1||-1||CDS||1778997708||1259||77.07	1259	1259	b51759_scaffold69	scaffold69||730910||731335||Cerca69S04392||-1||CDS||2028531278||28653||77.07	28653	28653	5.400000e-102	1353
###
a37644_phavu.G19833.gnm2.Chr01	phavu.G19833.gnm2.Chr01||18486854||18488602||phavu.G19833.gnm2.ann1.Phvul.001G096800.2||-1||CDS||1778997762||1281||80.79	1281	1281	b51759_scaffold43	scaffold43||435933||437753||Cerca43S03277||-1||CDS||2028516329||21681||80.79	21681	21681	1.000000e-250	50
a37644_phavu.G19833.gnm2.Chr01	phavu.G19833.gnm2.Chr01||18490433||18496423||phavu.G19833.gnm2.ann1.Phvul.001G096900.1||-1||CDS||1778997769||1284||80.64	1284	1284	b51759_scaffold43	scaffold43||439006||445830||Cerca43S24591||-1||CDS||2028516568||21682||80.64	21682	21682	1.000000e-250	100
a37644_phavu.G19833.gnm2.Chr01	phavu.G19833.gnm2.Chr01||18518465||18521779||phavu.G19833.gnm2.ann1.Phvul.001G097000.1||-1||CDS||1778997772||1285||77.5	1285	1285	b51759_scaffold43	scaffold43||447783||450955||Cerca43S24548||-1||CDS||2028516474||21683||77.5	21683	21683	2.100000e-181	150
a37644_phavu.G19833.gnm2.Chr01	phavu.G19833.gnm2.Chr01||18602292||18604694||phavu.G19833.gnm2.ann1.Phvul.001G097300.1||-1||CDS||1778997781||1288||76.46	1288	1288	b51759_scaffold43	scaffold43||485815||487991||Cerca43S24550||-1||CDS||2028516478||21689||76.46	21689	21689	2.300000e-117	200
a37644_phavu.G19833.gnm2.Chr01	phavu.G19833.gnm2.Chr01||18670254||18671138||phavu.G19833.gnm2.ann1.Phvul.001G097400.1||-1||CDS||1778997783||1289||73.94	1289	1289	b51759_scaffold43	scaffold43||503134||506079||Cerca43S24553||-1||CDS||2028516484||21693||73.94	21693	21693	8.500000e-182	250
a37644_phavu.G19833.gnm2.Chr01	phavu.G19833.gnm2.Chr01||18690488||18717129||phavu.G19833.gnm2.ann1.Phvul.001G097600.1||1||CDS||1778997787||1291||85.58	1291	1291	b51759_scaffold43	scaffold43||516647||531619||Cerca43S24551||1||CDS||2028516480||21695||85.58	21695	21695	1.000000e-250	300
a37644_phavu.G19833.gnm2.Chr01	phavu.G19833.gnm2.Chr01||18747414||18748727||phavu.G19833.gnm2.ann1.Phvul.001G097700.1||1||CDS||1778997802||1297||89.65	1297	1297	b51759_scaffold43	scaffold43||535012||536325||Cerca43S03278||1||CDS||2028516331||21696||89.65	21696	21696	1.000000e-250	350
a37644_phavu.G19833.gnm2.Chr01	phavu.G19833.gnm2.Chr01||18760286||18767400||phavu.G19833.gnm2.ann1.Phvul.001G097800.1||-1||CDS||1778997805||1298||85.53	1298	1298	b51759_scaffold43	scaffold43||537627||545415||Cerca43S24555||-1||CDS||2028516488||21697||85.53	21697	21697	1.000000e-250	400
a37644_phavu.G19833.gnm2.Chr01	phavu.G19833.gnm2.Chr01||18843010||18844458||phavu.G19833.gnm2.ann1.Phvul.001G097900.1||-1||CDS||1778997810||1300||77.3	1300	1300	b51759_scaffold43	scaffold43||548866||550002||Cerca43S09099||-1||CDS||2028516374||21698||77.3	21698	21698	1.000000e-250	450
a37644_phavu.G19833.gnm2.Chr01	phavu.G19833.gnm2.Chr01||18875664||18876719||phavu.G19833.gnm2.ann1.Phvul.001G098000.1||1||CDS||1778997813||1301||81.44	1301	1301	b51759_scaffold43	scaffold43||550803||551855||Cerca43S03279||1||CDS||2028516333||21699||81.44	21699	21699	1.000000e-250	500
a37644_phavu.G19833.gnm2.Chr01	phavu.G19833.gnm2.Chr01||18907496||18910220||phavu.G19833.gnm2.ann1.Phvul.001G098100.1||1||CDS||1778997816||1302||84.41	1302	1302	b51759_scaffold43	scaffold43||558088||560303||Cerca43S24552||1||CDS||2028516482||21701||84.41	21701	21701	1.000000e-250	550
a37644_phavu.G19833.gnm2.Chr01	phavu.G19833.gnm2.Chr01||18931464||18932834||phavu.G19833.gnm2.ann1.Phvul.001G098300.2||-1||CDS||1778997822||1304||85.49	1304	1304	b51759_scaffold43	scaffold43||562974||564216||Cerca43S24557||-1||CDS||2028516493||21702||85.49	21702	21702	1.000000e-250	50
a37644_phavu.G19833.gnm2.Chr01	phavu.G19833.gnm2.Chr01||19015813||19018119||phavu.G19833.gnm2.ann1.Phvul.001G098400.1||-1||CDS||1778997825||1305||75.62	1305	1305	b51759_scaffold43	scaffold43||570051||573679||Cerca43S24558||-1||CDS||2028516495||21703||75.62	21703	21703	3.000000e-98	650
a37644_phavu.G19833.gnm2.Chr01	phavu.G19833.gnm2.Chr01||19029894||19030496||phavu.G19833.gnm2.ann1.Phvul.001G098500.1||-1||CDS||1778997827||1306||75.77	1306	1306	b51759_scaffold43	scaffold43||581366||581980||Cerca43S03280||-1||CDS||2028516335||21705||75.77	21705	21705	1.800000e-136	700
a37644_phavu.G19833.gnm2.Chr01	phavu.G19833.gnm2.Chr01||19078878||19079483||phavu.G19833.gnm2.ann1.Phvul.001G098600.1||1||CDS||1778997829||1307||78.33	1307	1307	b51759_scaffold43	scaffold43||590605||591430||Cerca43S24593||1||CDS||2028516572||21706||78.33	21706	21706	5.600000e-91	750
a37644_phavu.G19833.gnm2.Chr01	phavu.G19833.gnm2.Chr01||19131375||19132241||phavu.G19833.gnm2.ann1.Phvul.001G098700.1||-1||CDS||1778997832||1308||68.35	1308	1308	b51759_scaffold43	scaffold43||594304||595312||Cerca43S33142||-1||CDS||2028516611||21707||68.35	21707	21707	5.200000e-60	800
a37644_phavu.G19833.gnm2.Chr01	phavu.G19833.gnm2.Chr01||19219165||19231655||phavu.G19833.gnm2.ann1.Phvul.001G099000.2||1||CDS||1778997838||1311||80.6	1311	1311	b51759_scaffold43	scaffold43||602706||606090||Cerca43S24560||1||CDS||2028516499||21709||80.6	21709	21709	1.000000e-250	850
a37644_phavu.G19833.gnm2.Chr01	phavu.G19833.gnm2.Chr01||19292718||19293623||phavu.G19833.gnm2.ann1.Phvul.001G099200.1||-1||CDS||1778997840||1312||68.36	1312	1312	b51759_scaffold43	scaffold43||610265||611200||Cerca43S03281||-1||CDS||2028516337||21710||68.36	21710	21710	2.800000e-118	900
a37644_phavu.G19833.gnm2.Chr01	phavu.G19833.gnm2.Chr01||19307454||19309728||phavu.G19833.gnm2.ann1.Phvul.001G099300.1||-1||CDS||1778997843||1313||83.21	1313	1313	b51759_scaffold43	scaffold43||612291||614339||Cerca43S24562||-1||CDS||2028516504||21711||83.21	21711	21711	4.200000e-250	950
a37644_phavu.G19833.gnm2.Chr01	phavu.G19833.gnm2.Chr01||19329611||19358265||phavu.G19833.gnm2.ann1.Phvul.001G099500.2||-1||CDS||1778997848||1314||85.38	1314	1314	b51759_scaffold43	scaffold43||625819||633421||Cerca43S24597||-1||CDS||2028516581||21716||85.38	21716	21716	1.000000e-250	1000
a37644_phavu.G19833.gnm2.Chr01	phavu.G19833.gnm2.Chr01||19372516||19377321||phavu.G19833.gnm2.ann1.Phvul.001G099600.1||-1||CDS||1778997861||1321||86.6	1321	1321	b51759_scaffold43	scaffold43||641206||656803||Cerca43S24599||-1||CDS||2028516585||21718||86.6	21718	21718	1.000000e-250	1050
a37644_phavu.G19833.gnm2.Chr01	phavu.G19833.gnm2.Chr01||19568490||19569185||phavu.G19833.gnm2.ann1.Phvul.001G099700.1||-1||CDS||1778997864||1322||78.2	1322	1322	b51759_scaffold43	scaffold43||660795||661646||Cerca43S03282||-1||CDS||2028516339||21719||78.2	21719	21719	4.400000e-62	1100
a37644_phavu.G19833.gnm2.Chr01	phavu.G19833.gnm2.Chr01||19833832||19837491||phavu.G19833.gnm2.ann1.Phvul.001G099800.1||-1||CDS||1778997866||1323||80.31	1323	1323	b51759_scaffold43	scaffold43||667815||671444||Cerca43S24563||-1||CDS||2028516506||21720||80.31	21720	21720	1.200000e-186	1150
a37644_phavu.G19833.gnm2.Chr01	phavu.G19833.gnm2.Chr01||19872610||19877846||phavu.G19833.gnm2.ann1.Phvul.001G099900.1||-1||CDS||1778997869||1324||70.28	1324	1324	b51759_scaffold43	scaffold43||439006||445830||Cerca43S24591||-1||CDS||2028516568||21682||70.28	21682	21682	8.900000e-239	97
a37644_phavu.G19833.gnm2.Chr01	phavu.G19833.gnm2.Chr01||20392702||20395174||phavu.G19833.gnm2.ann1.Phvul.001G100400.1||1||CDS||1778997881||1328||74.8	1328	1328	b51759_scaffold43	scaffold43||421155||423368||Cerca43S24546||-1||CDS||2028516469||21679||74.8	21679	21679	1.100000e-131	147
a37644_phavu.G19833.gnm2.Chr01	phavu.G19833.gnm2.Chr01||20534017||20540285||phavu.G19833.gnm2.ann1.Phvul.001G100700.2||1||CDS||1778997892||1331||82.82	1331	1331	b51759_scaffold43	scaffold43||401763||406005||Cerca43S03276||-1||CDS||2028516327||21677||82.82	21677	21677	5.800000e-180	197
a37644_phavu.G19833.gnm2.Chr01	phavu.G19833.gnm2.Chr01||20669825||20672855||phavu.G19833.gnm2.ann1.Phvul.001G101100.5||-1||CDS||1778997915||1337||68.99	1337	1337	b51759_scaffold43	scaffold43||382871||384757||Cerca43S24589||1||CDS||2028516563||21673||68.99	21673	21673	5.800000e-19	215
###
a37644_phavu.G19833.gnm2.Chr01	phavu.G19833.gnm2.Chr01||20620850||20622253||phavu.G19833.gnm2.ann1.Phvul.001G100900.1||1||CDS||1778997897||1333||74.74	1333	1333	b51759_scaffold37	scaffold37||408728||412015||Cerca37S23034||-1||CDS||2028510612||18921||74.74	18921	18921	9.500000e-80	50
a37644_phavu.G19833.gnm2.Chr01	phavu.G19833.gnm2.Chr01||20669825||20672855||phavu.G19833.gnm2.ann1.Phvul.001G101100.5||-1||CDS||1778997915||1337||80.55	1337	1337	b51759_scaffold37	scaffold37||387756||390740||Cerca37S22983||1||CDS||2028510504||18918||80.55	18918	18918	6.000000e-212	100
a37644_phavu.G19833.gnm2.Chr01	phavu.G19833.gnm2.Chr01||20674694||20680717||phavu.G19833.gnm2.ann1.Phvul.001G101200.1||-1||CDS||1778997924||1345||84.18	1345	1345	b51759_scaffold37	scaffold37||367893||370334||Cerca37S02965||1||CDS||2028510397||18914||84.18	18914	18914	1.000000e-250	150
a37644_phavu.G19833.gnm2.Chr01	phavu.G19833.gnm2.Chr01||20681540||20683067||phavu.G19833.gnm2.ann1.Phvul.001G101300.1||1||CDS||1778997927||1346||77.78	1346	1346	b51759_scaffold37	scaffold37||364350||366192||Cerca37S22981||-1||CDS||2028510500||18913||77.78	18913	18913	7.800000e-79	200
a37644_phavu.G19833.gnm2.Chr01	phavu.G19833.gnm2.Chr01||20707414||20708557||phavu.G19833.gnm2.ann1.Phvul.001G101400.1||1||CDS||1778997930||1347||72.45	1347	1347	b51759_scaffold37	scaffold37||361381||362556||Cerca37S22980||-1||CDS||2028510497||18912||72.45	18912	18912	4.500000e-180	250
a37644_phavu.G19833.gnm2.Chr01	phavu.G19833.gnm2.Chr01||20777935||20781006||phavu.G19833.gnm2.ann1.Phvul.001G101500.1||1||CDS||1778997933||1348||71.27	1348	1348	b51759_scaffold37	scaffold37||355124||358649||Cerca37S22979||-1||CDS||2028510495||18911||71.27	18911	18911	1.100000e-128	300
a37644_phavu.G19833.gnm2.Chr01	phavu.G19833.gnm2.Chr01||20854120||20856574||phavu.G19833.gnm2.ann1.Phvul.001G101900.1||-1||CDS||1778997944||1352||74.44	1352	1352	b51759_scaffold37	scaffold37||470114||473676||Cerca37S22986||1||CDS||2028510510||18933||74.44	18933	18933	2.600000e-202	97
a37644_phavu.G19833.gnm2.Chr01	phavu.G19833.gnm2.Chr01||20886296||20890838||phavu.G19833.gnm2.ann1.Phvul.001G102100.1||-1||CDS||1778997950||1354||87.89	1354	1354	b51759_scaffold37	scaffold37||320589||327239||Cerca37S22977||-1||CDS||2028510491||18906||87.89	18906	18906	1.000000e-250	350
a37644_phavu.G19833.gnm2.Chr01	phavu.G19833.gnm2.Chr01||20905744||20910779||phavu.G19833.gnm2.ann1.Phvul.001G102200.1||1||CDS||1778997953||1355||90.37	1355	1355	b51759_scaffold37	scaffold37||331429||337083||Cerca37S08514||1||CDS||2028510443||18907||90.37	18907	18907	1.000000e-250	100
a37644_phavu.G19833.gnm2.Chr01	phavu.G19833.gnm2.Chr01||20911426||20912815||phavu.G19833.gnm2.ann1.Phvul.001G102300.1||-1||CDS||1778997956||1356||80.27	1356	1356	b51759_scaffold37	scaffold37||337547||338836||Cerca37S08512||-1||CDS||2028510439||18908||80.27	18908	18908	6.300000e-180	150
a37644_phavu.G19833.gnm2.Chr01	phavu.G19833.gnm2.Chr01||20984117||20986151||phavu.G19833.gnm2.ann1.Phvul.001G102600.1||1||CDS||1778997959||1357||86.61	1357	1357	b51759_scaffold37	scaffold37||345391||347924||Cerca37S23032||1||CDS||2028510608||18909||86.61	18909	18909	1.700000e-118	200
a37644_phavu.G19833.gnm2.Chr01	phavu.G19833.gnm2.Chr01||21020755||21021873||phavu.G19833.gnm2.ann1.Phvul.001G102700.1||-1||CDS||1778997962||1358||88.44	1358	1358	b51759_scaffold37	scaffold37||349456||350988||Cerca37S22978||-1||CDS||2028510493||18910||88.44	18910	18910	1.900000e-166	250
a37644_phavu.G19833.gnm2.Chr01	phavu.G19833.gnm2.Chr01||21072697||21097646||phavu.G19833.gnm2.ann1.Phvul.001G102901.1||1||CDS||1778997965||1359||81.82	1359	1359	b51759_scaffold37	scaffold37||490214||496904||Cerca37S22990||1||CDS||2028510519||18936||81.82	18936	18936	4.000000e-247	147
a37644_phavu.G19833.gnm2.Chr01	phavu.G19833.gnm2.Chr01||21238840||21244831||phavu.G19833.gnm2.ann1.Phvul.001G103100.1||1||CDS||1778997974||1363||85.66	1363	1363	b51759_scaffold37	scaffold37||499948||506569||Cerca37S22991||1||CDS||2028510521||18937||85.66	18937	18937	2.500000e-173	197
a37644_phavu.G19833.gnm2.Chr01	phavu.G19833.gnm2.Chr01||21931632||21937250||phavu.G19833.gnm2.ann1.Phvul.001G105101.1||-1||CDS||1778998043||1368||80.6	1368	1368	b51759_scaffold37	scaffold37||508335||526318||Cerca37S23040||-1||CDS||2028510625||18938||80.6	18938	18938	6.400000e-222	247
a37644_phavu.G19833.gnm2.Chr01	phavu.G19833.gnm2.Chr01||22197920||22198592||phavu.G19833.gnm2.ann1.Phvul.001G106900.1||-1||CDS||1778998128||1369||73.93	1369	1369	b51759_scaffold37	scaffold37||665468||666197||Cerca37S23002||1||CDS||2028510545||18959||73.93	18959	18959	8.000000e-49	48
a37644_phavu.G19833.gnm2.Chr01	phavu.G19833.gnm2.Chr01||22347222||22350618||phavu.G19833.gnm2.ann1.Phvul.001G107100.1||1||CDS||1778998141||1373||76.03	1373	1373	b51759_scaffold37	scaffold37||598505||603078||Cerca37S23043||-1||CDS||2028510631||18953||76.03	18953	18953	1.000000e-250	98
a37644_phavu.G19833.gnm2.Chr01	phavu.G19833.gnm2.Chr01||22397584||22399648||phavu.G19833.gnm2.ann1.Phvul.001G107200.1||1||CDS||1778998144||1374||77.22	1374	1374	b51759_scaffold37	scaffold37||595210||597166||Cerca37S23003||-1||CDS||2028510547||18952||77.22	18952	18952	1.000000e-250	148
a37644_phavu.G19833.gnm2.Chr01	phavu.G19833.gnm2.Chr01||22456714||22463889||phavu.G19833.gnm2.ann1.Phvul.001G107300.1||1||CDS||1778998147||1375||87.07	1375	1375	b51759_scaffold37	scaffold37||588842||593286||Cerca37S23042||-1||CDS||2028510629||18951||87.07	18951	18951	1.000000e-250	198
a37644_phavu.G19833.gnm2.Chr01	phavu.G19833.gnm2.Chr01||22502046||22504635||phavu.G19833.gnm2.ann1.Phvul.001G107400.1||1||CDS||1778998150||1376||80.25	1376	1376	b51759_scaffold37	scaffold37||585159||587431||Cerca37S22999||-1||CDS||2028510538||18950||80.25	18950	18950	1.000000e-250	248
a37644_phavu.G19833.gnm2.Chr01	phavu.G19833.gnm2.Chr01||22505369||22509520||phavu.G19833.gnm2.ann1.Phvul.001G107500.1||1||CDS||1778998153||1377||84.1	1377	1377	b51759_scaffold37	scaffold37||578992||583001||Cerca37S23039||-1||CDS||2028510623||18949||84.1	18949	18949	1.700000e-209	298
a37644_phavu.G19833.gnm2.Chr01	phavu.G19833.gnm2.Chr01||22597142||22599682||phavu.G19833.gnm2.ann1.Phvul.001G107700.1||-1||CDS||1778998159||1379||75.46	1379	1379	b51759_scaffold37	scaffold37||566401||568493||Cerca37S22994||1||CDS||2028510528||18947||75.46	18947	18947	2.600000e-155	348
a37644_phavu.G19833.gnm2.Chr01	phavu.G19833.gnm2.Chr01||22624158||22625405||phavu.G19833.gnm2.ann1.Phvul.001G107800.1||-1||CDS||1778998164||1381||70.9	1381	1381	b51759_scaffold37	scaffold37||562439||563830||Cerca37S02969||1||CDS||2028510405||18946||70.9	18946	18946	1.400000e-126	398
a37644_phavu.G19833.gnm2.Chr01	phavu.G19833.gnm2.Chr01||22626100||22631254||phavu.G19833.gnm2.ann1.Phvul.001G107900.1||-1||CDS||1778998167||1382||83.67	1382	1382	b51759_scaffold37	scaffold37||546585||548442||Cerca37S22993||1||CDS||2028510526||18942||83.67	18942	18942	1.000000e-250	448
a37644_phavu.G19833.gnm2.Chr01	phavu.G19833.gnm2.Chr01||22644960||22649132||phavu.G19833.gnm2.ann1.Phvul.001G108000.1||1||CDS||1778998170||1383||77.59	1383	1383	b51759_scaffold37	scaffold37||533076||536593||Cerca37S22996||-1||CDS||2028510532||18940||77.59	18940	18940	4.200000e-229	498
a37644_phavu.G19833.gnm2.Chr01	phavu.G19833.gnm2.Chr01||23373479||23377284||phavu.G19833.gnm2.ann1.Phvul.001G108200.2||-1||CDS||1778998188||1390||81.04	1390	1390	b51759_scaffold37	scaffold37||508335||526318||Cerca37S23040||-1||CDS||2028510625||18938||81.04	18938	18938	7.100000e-212	548
a37644_phavu.G19833.gnm2.Chr01	phavu.G19833.gnm2.Chr01||25497317||25499549||phavu.G19833.gnm2.ann1.Phvul.001G106800.2||1||CDS||1778998125||1401||75.96	1401	1401	b51759_scaffold37	scaffold37||620129||621573||Cerca37S23001||1||CDS||2028510543||18955||75.96	18955	18955	1.500000e-141	341
a37644_phavu.G19833.gnm2.Chr01	phavu.G19833.gnm2.Chr01||25680314||25682458||phavu.G19833.gnm2.ann1.Phvul.001G106500.1||-1||CDS||1778998115||1406||66.74	1406	1406	b51759_scaffold37	scaffold37||635092||641296||Cerca37S23044||-1||CDS||2028510633||18956||66.74	18956	18956	1.000000e-129	391
a37644_phavu.G19833.gnm2.Chr01	phavu.G19833.gnm2.Chr01||25707145||25709486||phavu.G19833.gnm2.ann1.Phvul.001G106400.1||-1||CDS||1778998101||1407||76.68	1407	1407	b51759_scaffold37	scaffold37||643653||646291||Cerca37S23004||-1||CDS||2028510549||18957||76.68	18957	18957	1.500000e-166	441
a37644_phavu.G19833.gnm2.Chr01	phavu.G19833.gnm2.Chr01||25891572||25892380||phavu.G19833.gnm2.ann1.Phvul.001G106300.1||-1||CDS||1778998098||1408||70.41	1408	1408	b51759_scaffold37	scaffold37||658290||659124||Cerca37S02970||-1||CDS||2028510407||18958||70.41	18958	18958	6.700000e-42	482
a37644_phavu.G19833.gnm2.Chr01	phavu.G19833.gnm2.Chr01||25965410||25966223||phavu.G19833.gnm2.ann1.Phvul.001G106200.1||1||CDS||1778998095||1409||87.06	1409	1409	b51759_scaffold37	scaffold37||665468||666197||Cerca37S23002||1||CDS||2028510545||18959||87.06	18959	18959	5.000000e-21	502
a37644_phavu.G19833.gnm2.Chr01	phavu.G19833.gnm2.Chr01||26046684||26066977||phavu.G19833.gnm2.ann1.Phvul.001G106433.1||-1||CDS||1778998104||1416||75.52	1416	1416	b51759_scaffold37	scaffold37||672802||684773||Cerca37S23045||-1||CDS||2028510635||18960||75.52	18960	18960	1.000000e-250	552
a37644_phavu.G19833.gnm2.Chr01	phavu.G19833.gnm2.Chr01||26074713||26077798||phavu.G19833.gnm2.ann1.Phvul.001G105800.1||-1||CDS||1778998078||1421||83.98	1421	1421	b51759_scaffold37	scaffold37||693627||696609||Cerca37S23007||-1||CDS||2028510555||18962||83.98	18962	18962	1.000000e-250	602
a37644_phavu.G19833.gnm2.Chr01	phavu.G19833.gnm2.Chr01||26154188||26155936||phavu.G19833.gnm2.ann1.Phvul.001G105700.1||1||CDS||1778998069||1422||75.99	1422	1422	b51759_scaffold37	scaffold37||703425||705266||Cerca37S23046||1||CDS||2028510637||18963||75.99	18963	18963	1.000000e-250	652
a37644_phavu.G19833.gnm2.Chr01	phavu.G19833.gnm2.Chr01||26156941||26160717||phavu.G19833.gnm2.ann1.Phvul.001G105600.1||-1||CDS||1778998061||1426||79.42	1426	1426	b51759_scaffold37	scaffold37||705574||708048||Cerca37S23008||-1||CDS||2028510557||18964||79.42	18964	18964	1.500000e-115	702
a37644_phavu.G19833.gnm2.Chr01	phavu.G19833.gnm2.Chr01||26290289||26292058||phavu.G19833.gnm2.ann1.Phvul.001G105400.1||-1||CDS||1778998053||1428||76.33	1428	1428	b51759_scaffold37	scaffold37||716608||718365||Cerca37S08519||-1||CDS||2028510454||18966||76.33	18966	18966	1.000000e-250	752
a37644_phavu.G19833.gnm2.Chr01	phavu.G19833.gnm2.Chr01||26348386||26408882||phavu.G19833.gnm2.ann1.Phvul.001G105633.1||1||CDS||1778998064||1432||85.65	1432	1432	b51759_scaffold37	scaffold37||731542||745934||Cerca37S23005||1||CDS||2028510551||18967||85.65	18967	18967	1.000000e-250	802
a37644_phavu.G19833.gnm2.Chr01	phavu.G19833.gnm2.Chr01||26496566||26511979||phavu.G19833.gnm2.ann1.Phvul.001G104600.1||-1||CDS||1778998027||1439||80.94	1439	1439	b51759_scaffold37	scaffold37||781488||792089||Cerca37S23051||-1||CDS||2028510647||18972||80.94	18972	18972	1.000000e-250	852
a37644_phavu.G19833.gnm2.Chr01	phavu.G19833.gnm2.Chr01||26568060||26571847||phavu.G19833.gnm2.ann1.Phvul.001G104500.1||-1||CDS||1778998018||1440||84.54	1440	1440	b51759_scaffold37	scaffold37||794105||798578||Cerca37S23012||-1||CDS||2028510565||18973||84.54	18973	18973	1.000000e-250	902
###
a37644_phavu.G19833.gnm2.Chr01	phavu.G19833.gnm2.Chr01||28495590||28497562||phavu.G19833.gnm2.ann1.Phvul.001G109200.1||1||CDS||1778998211||1461||74.38	1461	1461	b51759_scaffold43	scaffold43||392249||394218||Cerca43S24544||-1||CDS||2028516465||21674||74.38	21674	21674	1.000000e-188	50
a37644_phavu.G19833.gnm2.Chr01	phavu.G19833.gnm2.Chr01||28580941||28592532||phavu.G19833.gnm2.ann1.Phvul.001G109300.1||1||CDS||1778998214||1462||84.13	1462	1462	b51759_scaffold43	scaffold43||361841||370698||Cerca43S24541||-1||CDS||2028516458||21670||84.13	21670	21670	1.000000e-250	100
a37644_phavu.G19833.gnm2.Chr01	phavu.G19833.gnm2.Chr01||28647407||28650361||phavu.G19833.gnm2.ann1.Phvul.001G109400.1||1||CDS||1778998219||1464||80.96	1464	1464	b51759_scaffold43	scaffold43||351928||354837||Cerca43S24540||-1||CDS||2028516456||21669||80.96	21669	21669	1.000000e-250	150
a37644_phavu.G19833.gnm2.Chr01	phavu.G19833.gnm2.Chr01||28671409||28672526||phavu.G19833.gnm2.ann1.Phvul.001G109500.1||-1||CDS||1778998222||1465||77.46	1465	1465	b51759_scaffold43	scaffold43||347533||348721||Cerca43S24536||1||CDS||2028516448||21668||77.46	21668	21668	1.700000e-196	200
a37644_phavu.G19833.gnm2.Chr01	phavu.G19833.gnm2.Chr01||28679717||28685803||phavu.G19833.gnm2.ann1.Phvul.001G109600.1||-1||CDS||1778998225||1466||86.88	1466	1466	b51759_scaffold43	scaffold43||339089||344100||Cerca43S24535||1||CDS||2028516446||21667||86.88	21667	21667	2.800000e-198	250
a37644_phavu.G19833.gnm2.Chr01	phavu.G19833.gnm2.Chr01||28840413||28842877||phavu.G19833.gnm2.ann1.Phvul.001G110000.1||1||CDS||1778998241||1470||77.28	1470	1470	b51759_scaffold43	scaffold43||326910||329171||Cerca43S24539||-1||CDS||2028516454||21665||77.28	21665	21665	1.000000e-250	300
a37644_phavu.G19833.gnm2.Chr01	phavu.G19833.gnm2.Chr01||28848040||28849455||phavu.G19833.gnm2.ann1.Phvul.001G110100.1||-1||CDS||1778998246||1472||79.9	1472	1472	b51759_scaffold43	scaffold43||322220||326072||Cerca43S24588||1||CDS||2028516561||21664||79.9	21664	21664	1.000000e-250	350
a37644_phavu.G19833.gnm2.Chr01	phavu.G19833.gnm2.Chr01||28850928||28854937||phavu.G19833.gnm2.ann1.Phvul.001G110200.1||-1||CDS||1778998249||1473||77.67	1473	1473	b51759_scaffold43	scaffold43||310629||314565||Cerca43S24532||1||CDS||2028516440||21662||77.67	21662	21662	1.000000e-250	400
a37644_phavu.G19833.gnm2.Chr01	phavu.G19833.gnm2.Chr01||28917347||28922945||phavu.G19833.gnm2.ann1.Phvul.001G110300.1||1||CDS||1778998252||1474||88.95	1474	1474	b51759_scaffold43	scaffold43||297334||304065||Cerca43S24538||-1||CDS||2028516452||21660||88.95	21660	21660	1.000000e-250	450
a37644_phavu.G19833.gnm2.Chr01	phavu.G19833.gnm2.Chr01||28946450||28948093||phavu.G19833.gnm2.ann1.Phvul.001G110400.1||1||CDS||1778998255||1475||78.49	1475	1475	b51759_scaffold43	scaffold43||292831||295072||Cerca43S24537||-1||CDS||2028516450||21659||78.49	21659	21659	3.700000e-148	500
a37644_phavu.G19833.gnm2.Chr01	phavu.G19833.gnm2.Chr01||28955793||28958575||phavu.G19833.gnm2.ann1.Phvul.001G110500.1||-1||CDS||1778998258||1476||85.73	1476	1476	b51759_scaffold43	scaffold43||288900||291562||Cerca43S24530||1||CDS||2028516436||21658||85.73	21658	21658	1.000000e-250	550
a37644_phavu.G19833.gnm2.Chr01	phavu.G19833.gnm2.Chr01||28992789||28993141||phavu.G19833.gnm2.ann1.Phvul.001G110700.1||1||CDS||1778998276||1484||74.9	1484	1484	b51759_scaffold43	scaffold43||281199||281576||Cerca43S24528||-1||CDS||2028516432||21657||74.9	21657	21657	4.500000e-50	599
a37644_phavu.G19833.gnm2.Chr01	phavu.G19833.gnm2.Chr01||28993582||28999968||phavu.G19833.gnm2.ann1.Phvul.001G110800.1||-1||CDS||1778998279||1485||77.71	1485	1485	b51759_scaffold43	scaffold43||277797||280668||Cerca43S24529||1||CDS||2028516434||21656||77.71	21656	21656	4.600000e-112	649
###
a37644_phavu.G19833.gnm2.Chr01	phavu.G19833.gnm2.Chr01||30493352||30494869||phavu.G19833.gnm2.ann1.Phvul.001G118600.1||1||CDS||1778998516||1534||71.16	1534	1534	b51759_scaffold166	scaffold166||359076||360608||Cerca166S01035||-1||CDS||2028484804||7135||71.16	7135	7135	1.000000e-250	50
a37644_phavu.G19833.gnm2.Chr01	phavu.G19833.gnm2.Chr01||30518670||30538154||phavu.G19833.gnm2.ann1.Phvul.001G118800.2||-1||CDS||1778998519||1535||82.95	1535	1535	b51759_scaffold166	scaffold166||347122||355539||Cerca166S15716||1||CDS||2028484838||7134||82.95	7134	7134	1.000000e-250	100
a37644_phavu.G19833.gnm2.Chr01	phavu.G19833.gnm2.Chr01||30602545||30611717||phavu.G19833.gnm2.ann1.Phvul.001G119000.1||-1||CDS||1778998531||1540||80.49	1540	1540	b51759_scaffold166	scaffold166||340267||343320||Cerca166S15740||1||CDS||2028484886||7133||80.49	7133	7133	1.000000e-250	150
a37644_phavu.G19833.gnm2.Chr01	phavu.G19833.gnm2.Chr01||30684939||30687306||phavu.G19833.gnm2.ann1.Phvul.001G119100.1||1||CDS||1778998534||1541||83.92	1541	1541	b51759_scaffold166	scaffold166||332990||334876||Cerca166S15742||-1||CDS||2028484890||7132||83.92	7132	7132	1.500000e-213	200
a37644_phavu.G19833.gnm2.Chr01	phavu.G19833.gnm2.Chr01||30727575||30730614||phavu.G19833.gnm2.ann1.Phvul.001G119300.1||-1||CDS||1778998542||1544||77.19	1544	1544	b51759_scaffold166	scaffold166||328800||332024||Cerca166S15739||1||CDS||2028484884||7131||77.19	7131	7131	1.000000e-250	250
a37644_phavu.G19833.gnm2.Chr01	phavu.G19833.gnm2.Chr01||30747935||30750547||phavu.G19833.gnm2.ann1.Phvul.001G119400.1||1||CDS||1778998545||1545||84.64	1545	1545	b51759_scaffold166	scaffold166||316850||320543||Cerca166S15741||-1||CDS||2028484888||7130||84.64	7130	7130	1.000000e-250	300
a37644_phavu.G19833.gnm2.Chr01	phavu.G19833.gnm2.Chr01||30757442||30758377||phavu.G19833.gnm2.ann1.Phvul.001G119500.1||-1||CDS||1778998548||1546||71.93	1546	1546	b51759_scaffold166	scaffold166||312188||313111||Cerca166S01037||1||CDS||2028484808||7129||71.93	7129	7129	3.000000e-96	350
a37644_phavu.G19833.gnm2.Chr01	phavu.G19833.gnm2.Chr01||30761400||30770339||phavu.G19833.gnm2.ann1.Phvul.001G119600.1||-1||CDS||1778998550||1547||84.35	1547	1547	b51759_scaffold166	scaffold166||299609||306867||Cerca166S01034||1||CDS||2028484802||7128||84.35	7128	7128	1.000000e-250	400
###
a37644_phavu.G19833.gnm2.Chr01	phavu.G19833.gnm2.Chr01||31076784||31100301||phavu.G19833.gnm2.ann1.Phvul.001G114400.1||-1||CDS||1778998379||1563||78.33	1563	1563	b51759_scaffold37	scaffold37||849181||858628||Cerca37S23018||-1||CDS||2028510577||18983||78.33	18983	18983	1.000000e-250	50
a37644_phavu.G19833.gnm2.Chr01	phavu.G19833.gnm2.Chr01||31229924||31234631||phavu.G19833.gnm2.ann1.Phvul.001G114200.1||1||CDS||1778998374||1565||78.47	1565	1565	b51759_scaffold37	scaffold37||868872||873436||Cerca37S23019||-1||CDS||2028510580||18986||78.47	18986	18986	1.000000e-250	100
a37644_phavu.G19833.gnm2.Chr01	phavu.G19833.gnm2.Chr01||31246208||31246531||phavu.G19833.gnm2.ann1.Phvul.001G114100.2||1||CDS||1778998371||1566||70.95	1566	1566	b51759_scaffold37	scaffold37||882514||882852||Cerca37S02974||1||CDS||2028510416||18988||70.95	18988	18988	3.800000e-43	142
a37644_phavu.G19833.gnm2.Chr01	phavu.G19833.gnm2.Chr01||31275211||31275444||phavu.G19833.gnm2.ann1.Phvul.001G114000.1||1||CDS||1778998369||1567||80.0	1567	1567	b51759_scaffold37	scaffold37||883784||886374||Cerca37S08521||1||CDS||2028510458||18989||80.0	18989	18989	2.600000e-05	146
a37644_phavu.G19833.gnm2.Chr01	phavu.G19833.gnm2.Chr01||31281444||31283012||phavu.G19833.gnm2.ann1.Phvul.001G113900.1||1||CDS||1778998367||1568||71.8	1568	1568	b51759_scaffold37	scaffold37||889902||891500||Cerca37S02975||1||CDS||2028510418||18990||71.8	18990	18990	1.000000e-250	196
a37644_phavu.G19833.gnm2.Chr01	phavu.G19833.gnm2.Chr01||31410090||31413929||phavu.G19833.gnm2.ann1.Phvul.001G113800.1||1||CDS||1778998364||1569||87.36	1569	1569	b51759_scaffold37	scaffold37||905540||909518||Cerca37S02976||1||CDS||2028510420||18991||87.36	18991	18991	1.000000e-250	246
a37644_phavu.G19833.gnm2.Chr01	phavu.G19833.gnm2.Chr01||31416263||31422115||phavu.G19833.gnm2.ann1.Phvul.001G113700.1||-1||CDS||1778998361||1570||86.91	1570	1570	b51759_scaffold37	scaffold37||920340||927626||Cerca37S02979||-1||CDS||2028510427||18993||86.91	18993	18993	1.000000e-250	296
a37644_phavu.G19833.gnm2.Chr01	phavu.G19833.gnm2.Chr01||31446422||31447145||phavu.G19833.gnm2.ann1.Phvul.001G113600.1||1||CDS||1778998359||1571||73.21	1571	1571	b51759_scaffold37	scaffold37||930501||934478||Cerca37S23052||1||CDS||2028510649||18994||73.21	18994	18994	1.900000e-49	344
a37644_phavu.G19833.gnm2.Chr01	phavu.G19833.gnm2.Chr01||31451338||31452773||phavu.G19833.gnm2.ann1.Phvul.001G113500.1||-1||CDS||1778998356||1572||77.41	1572	1572	b51759_scaffold37	scaffold37||941178||942096||Cerca37S23022||-1||CDS||2028510586||18995||77.41	18995	18995	1.900000e-69	394
a37644_phavu.G19833.gnm2.Chr01	phavu.G19833.gnm2.Chr01||31492786||31495767||phavu.G19833.gnm2.ann1.Phvul.001G113300.1||1||CDS||1778998345||1576||85.84	1576	1576	b51759_scaffold37	scaffold37||948495||951927||Cerca37S02977||1||CDS||2028510422||18997||85.84	18997	18997	1.000000e-250	444
a37644_phavu.G19833.gnm2.Chr01	phavu.G19833.gnm2.Chr01||31552908||31560524||phavu.G19833.gnm2.ann1.Phvul.001G113200.1||1||CDS||1778998340||1577||83.72	1577	1577	b51759_scaffold37	scaffold37||958571||965293||Cerca37S23021||1||CDS||2028510584||18998||83.72	18998	18998	1.000000e-250	494
a37644_phavu.G19833.gnm2.Chr01	phavu.G19833.gnm2.Chr01||31778005||31781231||phavu.G19833.gnm2.ann1.Phvul.001G112700.1||1||CDS||1778998337||1580||77.71	1580	1580	b51759_scaffold37	scaffold37||987637||1000770||Cerca37S23053||1||CDS||2028510651||19000||77.71	19000	19000	1.000000e-250	544
###
a37644_phavu.G19833.gnm2.Chr01	phavu.G19833.gnm2.Chr01||33537293||33540066||phavu.G19833.gnm2.ann1.Phvul.001G121100.1||1||CDS||1778998613||1614||80.79	1614	1614	b51759_scaffold42	scaffold42||289669||293065||Cerca42S24379||-1||CDS||2028515690||21284||80.79	21284	21284	1.600000e-236	50
a37644_phavu.G19833.gnm2.Chr01	phavu.G19833.gnm2.Chr01||33553849||33555103||phavu.G19833.gnm2.ann1.Phvul.001G121200.1||1||CDS||1778998616||1615||77.91	1615	1615	b51759_scaffold42	scaffold42||280845||282411||Cerca42S24330||-1||CDS||2028515582||21283||77.91	21283	21283	3.700000e-142	100
a37644_phavu.G19833.gnm2.Chr01	phavu.G19833.gnm2.Chr01||33647345||33652196||phavu.G19833.gnm2.ann1.Phvul.001G121501.1||1||CDS||1778998629||1619||84.68	1619	1619	b51759_scaffold42	scaffold42||261068||265759||Cerca42S24373||-1||CDS||2028515676||21282||84.68	21282	21282	1.000000e-250	150
a37644_phavu.G19833.gnm2.Chr01	phavu.G19833.gnm2.Chr01||33704756||33707636||phavu.G19833.gnm2.ann1.Phvul.001G121600.1||1||CDS||1778998632||1620||80.43	1620	1620	b51759_scaffold42	scaffold42||247850||252574||Cerca42S24371||-1||CDS||2028515672||21280||80.43	21280	21280	2.300000e-234	200
a37644_phavu.G19833.gnm2.Chr01	phavu.G19833.gnm2.Chr01||33717140||33724400||phavu.G19833.gnm2.ann1.Phvul.001G121800.1||-1||CDS||1778998638||1622||85.07	1622	1622	b51759_scaffold42	scaffold42||240962||246058||Cerca42S24368||1||CDS||2028515665||21279||85.07	21279	21279	4.100000e-214	250
a37644_phavu.G19833.gnm2.Chr01	phavu.G19833.gnm2.Chr01||33776784||33789142||phavu.G19833.gnm2.ann1.Phvul.001G122000.2||-1||CDS||1778998644||1624||80.5	1624	1624	b51759_scaffold42	scaffold42||236087||238665||Cerca42S24367||1||CDS||2028515663||21278||80.5	21278	21278	1.000000e-250	300
a37644_phavu.G19833.gnm2.Chr01	phavu.G19833.gnm2.Chr01||33902609||33903061||phavu.G19833.gnm2.ann1.Phvul.001G122800.1||1||CDS||1778998667||1633||80.32	1633	1633	b51759_scaffold42	scaffold42||220530||220988||Cerca42S03242||-1||CDS||2028515514||21275||80.32	21275	21275	6.900000e-122	350
a37644_phavu.G19833.gnm2.Chr01	phavu.G19833.gnm2.Chr01||33910056||33916435||phavu.G19833.gnm2.ann1.Phvul.001G122900.1||1||CDS||1778998670||1634||76.91	1634	1634	b51759_scaffold42	scaffold42||210749||214047||Cerca42S24370||-1||CDS||2028515669||21273||76.91	21273	21273	1.000000e-250	400
a37644_phavu.G19833.gnm2.Chr01	phavu.G19833.gnm2.Chr01||33920885||33925311||phavu.G19833.gnm2.ann1.Phvul.001G123000.2||1||CDS||1778998675||1636||83.31	1636	1636	b51759_scaffold42	scaffold42||204270||208567||Cerca42S24369||-1||CDS||2028515667||21272||83.31	21272	21272	1.000000e-250	450
a37644_phavu.G19833.gnm2.Chr01	phavu.G19833.gnm2.Chr01||33928396||33944778||phavu.G19833.gnm2.ann1.Phvul.001G123100.1||-1||CDS||1778998678||1637||88.2	1637	1637	b51759_scaffold42	scaffold42||189418||199788||Cerca42S24329||1||CDS||2028515580||21271||88.2	21271	21271	1.000000e-250	500
a37644_phavu.G19833.gnm2.Chr01	phavu.G19833.gnm2.Chr01||33959839||33964199||phavu.G19833.gnm2.ann1.Phvul.001G123200.1||-1||CDS||1778998683||1639||86.61	1639	1639	b51759_scaffold42	scaffold42||182172||186746||Cerca42S24328||1||CDS||2028515578||21270||86.61	21270	21270	1.000000e-250	550
a37644_phavu.G19833.gnm2.Chr01	phavu.G19833.gnm2.Chr01||34015338||34020630||phavu.G19833.gnm2.ann1.Phvul.001G123300.1||-1||CDS||1778998686||1640||86.62	1640	1640	b51759_scaffold42	scaffold42||170690||176686||Cerca42S24326||1||CDS||2028515573||21268||86.62	21268	21268	1.000000e-250	600
a37644_phavu.G19833.gnm2.Chr01	phavu.G19833.gnm2.Chr01||34113669||34114118||phavu.G19833.gnm2.ann1.Phvul.001G123400.1||1||CDS||1778998695||1644||80.52	1644	1644	b51759_scaffold42	scaffold42||150619||151955||Cerca42S03241||-1||CDS||2028515512||21267||80.52	21267	21267	4.300000e-13	612
a37644_phavu.G19833.gnm2.Chr01	phavu.G19833.gnm2.Chr01||34153284||34155952||phavu.G19833.gnm2.ann1.Phvul.001G123600.1||-1||CDS||1778998700||1646||79.1	1646	1646	b51759_scaffold42	scaffold42||137008||141422||Cerca42S03240||1||CDS||2028515510||21265||79.1	21265	21265	1.100000e-232	662
a37644_phavu.G19833.gnm2.Chr01	phavu.G19833.gnm2.Chr01||34164541||34166468||phavu.G19833.gnm2.ann1.Phvul.001G123700.1||1||CDS||1778998702||1647||67.39	1647	1647	b51759_scaffold42	scaffold42||133664||135024||Cerca42S24327||-1||CDS||2028515575||21264||67.39	21264	21264	9.200000e-49	710
a37644_phavu.G19833.gnm2.Chr01	phavu.G19833.gnm2.Chr01||34174672||34179830||phavu.G19833.gnm2.ann1.Phvul.001G123800.1||1||CDS||1778998705||1648||80.26	1648	1648	b51759_scaffold42	scaffold42||127135||131292||Cerca42S24365||-1||CDS||2028515659||21263||80.26	21263	21263	1.000000e-250	760
a37644_phavu.G19833.gnm2.Chr01	phavu.G19833.gnm2.Chr01||34203581||34232236||phavu.G19833.gnm2.ann1.Phvul.001G123900.1||1||CDS||1778998708||1649||89.86	1649	1649	b51759_scaffold42	scaffold42||103755||123849||Cerca42S24364||-1||CDS||2028515656||21262||89.86	21262	21262	1.000000e-250	810
a37644_phavu.G19833.gnm2.Chr01	phavu.G19833.gnm2.Chr01||34665586||34665732||phavu.G19833.gnm2.ann1.Phvul.001G125600.1||1||CDS||1778998770||1673||70.75	1673	1673	b51759_scaffold42	scaffold42||729||2145||Cerca42S09036||1||CDS||2028515552||21253||70.75	21253	21253	6.400000e-21	20
a37644_phavu.G19833.gnm2.Chr01	phavu.G19833.gnm2.Chr01||34671219||34678192||phavu.G19833.gnm2.ann1.Phvul.001G125700.1||-1||CDS||1778998773||1674||77.84	1674	1674	b51759_scaffold42	scaffold42||4538||11761||Cerca42S24325||-1||CDS||2028515571||21254||77.84	21254	21254	5.000000e-166	70
a37644_phavu.G19833.gnm2.Chr01	phavu.G19833.gnm2.Chr01||34724901||34726424||phavu.G19833.gnm2.ann1.Phvul.001G125800.1||-1||CDS||1778998778||1676||83.06	1676	1676	b51759_scaffold42	scaffold42||15019||16512||Cerca42S24360||-1||CDS||2028515648||21255||83.06	21255	21255	1.500000e-219	120
a37644_phavu.G19833.gnm2.Chr01	phavu.G19833.gnm2.Chr01||34838001||34844061||phavu.G19833.gnm2.ann1.Phvul.001G126000.1||1||CDS||1778998784||1678||80.46	1678	1678	b51759_scaffold42	scaffold42||31112||39185||Cerca42S24357||1||CDS||2028515641||21256||80.46	21256	21256	1.000000e-250	170
a37644_phavu.G19833.gnm2.Chr01	phavu.G19833.gnm2.Chr01||34887056||34890856||phavu.G19833.gnm2.ann1.Phvul.001G126300.1||1||CDS||1778998792||1681||83.84	1681	1681	b51759_scaffold42	scaffold42||43766||46492||Cerca42S24323||1||CDS||2028515567||21257||83.84	21257	21257	4.400000e-218	220
a37644_phavu.G19833.gnm2.Chr01	phavu.G19833.gnm2.Chr01||34902436||34904453||phavu.G19833.gnm2.ann1.Phvul.001G126400.1||1||CDS||1778998795||1682||74.49	1682	1682	b51759_scaffold42	scaffold42||80658||81888||Cerca42S24359||1||CDS||2028515646||21261||74.49	21261	21261	1.600000e-144	270
###
a37644_phavu.G19833.gnm2.Chr01	phavu.G19833.gnm2.Chr01||34333281||34335730||phavu.G19833.gnm2.ann1.Phvul.001G124100.1||1||CDS||1778998713||1651||78.11	1651	1651	b51759_scaffold71	scaffold71||761465||764018||Cerca71S10679||1||CDS||2028532675||29298||78.11	29298	29298	1.000000e-250	50
a37644_phavu.G19833.gnm2.Chr01	phavu.G19833.gnm2.Chr01||34432332||34432887||phavu.G19833.gnm2.ann1.Phvul.001G124150.1||1||CDS||1778998716||1652||84.0	1652	1652	b51759_scaffold71	scaffold71||772444||773102||Cerca71S10680||1||CDS||2028532677||29299||84.0	29299	29299	4.900000e-42	91
a37644_phavu.G19833.gnm2.Chr01	phavu.G19833.gnm2.Chr01||34461707||34463479||phavu.G19833.gnm2.ann1.Phvul.001G124500.2||1||CDS||1778998726||1656||79.75	1656	1656	b51759_scaffold71	scaffold71||778846||782467||Cerca71S10681||-1||CDS||2028532679||29301||79.75	29301	29301	2.000000e-198	141
a37644_phavu.G19833.gnm2.Chr01	phavu.G19833.gnm2.Chr01||34561533||34562609||phavu.G19833.gnm2.ann1.Phvul.001G125000.1||1||CDS||1778998753||1667||78.14	1667	1667	b51759_scaffold71	scaffold71||799180||800148||Cerca71S10682||1||CDS||2028532681||29305||78.14	29305	29305	2.900000e-200	188
a37644_phavu.G19833.gnm2.Chr01	phavu.G19833.gnm2.Chr01||34588911||34591913||phavu.G19833.gnm2.ann1.Phvul.001G125100.1||1||CDS||1778998756||1668||83.7	1668	1668	b51759_scaffold71	scaffold71||801080||803741||Cerca71S10684||1||CDS||2028532685||29306||83.7	29306	29306	2.900000e-158	238
a37644_phavu.G19833.gnm2.Chr01	phavu.G19833.gnm2.Chr01||34593694||34597726||phavu.G19833.gnm2.ann1.Phvul.001G125200.1||-1||CDS||1778998759||1669||79.53	1669	1669	b51759_scaffold71	scaffold71||808292||810515||Cerca71S10687||-1||CDS||2028532692||29308||79.53	29308	29308	6.600000e-161	288
a37644_phavu.G19833.gnm2.Chr01	phavu.G19833.gnm2.Chr01||34609128||34610363||phavu.G19833.gnm2.ann1.Phvul.001G125300.1||-1||CDS||1778998762||1670||77.19	1670	1670	b51759_scaffold71	scaffold71||812105||813295||Cerca71S10688||-1||CDS||2028532694||29309||77.19	29309	29309	7.100000e-207	338
a37644_phavu.G19833.gnm2.Chr01	phavu.G19833.gnm2.Chr01||34615928||34622825||phavu.G19833.gnm2.ann1.Phvul.001G125400.1||-1||CDS||1778998764||1671||84.82	1671	1671	b51759_scaffold71	scaffold71||829034||834129||Cerca71S28996||-1||CDS||2028532767||29313||84.82	29313	29313	1.000000e-250	50
a37644_phavu.G19833.gnm2.Chr01	phavu.G19833.gnm2.Chr01||35205909||35206556||phavu.G19833.gnm2.ann1.Phvul.001G126700.1||-1||CDS||1778998803||1685||67.87	1685	1685	b51759_scaffold71	scaffold71||727777||728430||Cerca71S10677||1||CDS||2028532671||29296||67.87	29296	29296	3.000000e-94	97
a37644_phavu.G19833.gnm2.Chr01	phavu.G19833.gnm2.Chr01||35270055||35274254||phavu.G19833.gnm2.ann1.Phvul.001G126800.1||-1||CDS||1778998806||1686||87.71	1686	1686	b51759_scaffold71	scaffold71||718427||722292||Cerca71S28995||1||CDS||2028532765||29295||87.71	29295	29295	1.000000e-250	147
a37644_phavu.G19833.gnm2.Chr01	phavu.G19833.gnm2.Chr01||35314894||35316853||phavu.G19833.gnm2.ann1.Phvul.001G127100.1||1||CDS||1778998815||1689||84.86	1689	1689	b51759_scaffold71	scaffold71||692245||704491||Cerca71S29021||-1||CDS||2028532833||29292||84.86	29292	29292	1.000000e-250	197
a37644_phavu.G19833.gnm2.Chr01	phavu.G19833.gnm2.Chr01||35431711||35432016||phavu.G19833.gnm2.ann1.Phvul.001G127601.1||1||CDS||1778998829||1694||87.69	1694	1694	b51759_scaffold71	scaffold71||685465||685779||Cerca71S04450||-1||CDS||2028532606||29290||87.69	29290	29290	2.800000e-14	210
a37644_phavu.G19833.gnm2.Chr01	phavu.G19833.gnm2.Chr01||35456048||35457721||phavu.G19833.gnm2.ann1.Phvul.001G127700.1||-1||CDS||1778998832||1695||86.49	1695	1695	b51759_scaffold71	scaffold71||680869||682207||Cerca71S28990||1||CDS||2028532755||29289||86.49	29289	29289	1.600000e-81	260
a37644_phavu.G19833.gnm2.Chr01	phavu.G19833.gnm2.Chr01||35471230||35478590||phavu.G19833.gnm2.ann1.Phvul.001G127800.1||-1||CDS||1778998835||1696||81.64	1696	1696	b51759_scaffold71	scaffold71||672837||678035||Cerca71S29018||1||CDS||2028532827||29288||81.64	29288	29288	1.000000e-250	310
a37644_phavu.G19833.gnm2.Chr01	phavu.G19833.gnm2.Chr01||35500193||35500661||phavu.G19833.gnm2.ann1.Phvul.001G127900.1||1||CDS||1778998840||1698||76.27	1698	1698	b51759_scaffold71	scaffold71||659399||659929||Cerca71S10672||-1||CDS||2028532660||29285||76.27	29285	29285	1.700000e-63	360
a37644_phavu.G19833.gnm2.Chr01	phavu.G19833.gnm2.Chr01||35530204||35536603||phavu.G19833.gnm2.ann1.Phvul.001G128100.1||1||CDS||1778998848||1701||79.03	1701	1701	b51759_scaffold71	scaffold71||642178||649163||Cerca71S10671||-1||CDS||2028532658||29283||79.03	29283	29283	5.200000e-215	410
a37644_phavu.G19833.gnm2.Chr01	phavu.G19833.gnm2.Chr01||35590875||35596489||phavu.G19833.gnm2.ann1.Phvul.001G128300.1||1||CDS||1778998854||1703||82.37	1703	1703	b51759_scaffold71	scaffold71||617340||624008||Cerca71S28993||-1||CDS||2028532761||29280||82.37	29280	29280	1.000000e-250	460
a37644_phavu.G19833.gnm2.Chr01	phavu.G19833.gnm2.Chr01||35646278||35648765||phavu.G19833.gnm2.ann1.Phvul.001G128400.1||-1||CDS||1778998857||1704||66.74	1704	1704	b51759_scaffold71	scaffold71||591391||594013||Cerca71S28989||1||CDS||2028532753||29276||66.74	29276	29276	7.100000e-94	510
a37644_phavu.G19833.gnm2.Chr01	phavu.G19833.gnm2.Chr01||35694798||35696383||phavu.G19833.gnm2.ann1.Phvul.001G128500.1||-1||CDS||1778998860||1705||78.72	1705	1705	b51759_scaffold71	scaffold71||568361||569714||Cerca71S10665||1||CDS||2028532646||29270||78.72	29270	29270	1.000000e-250	560
a37644_phavu.G19833.gnm2.Chr01	phavu.G19833.gnm2.Chr01||35797098||35802229||phavu.G19833.gnm2.ann1.Phvul.001G128600.1||-1||CDS||1778998865||1707||82.12	1707	1707	b51759_scaffold71	scaffold71||551511||558062||Cerca71S28983||1||CDS||2028532741||29268||82.12	29268	29268	1.000000e-250	610
a37644_phavu.G19833.gnm2.Chr01	phavu.G19833.gnm2.Chr01||35803349||35807974||phavu.G19833.gnm2.ann1.Phvul.001G128700.1||1||CDS||1778998870||1709||75.93	1709	1709	b51759_scaffold71	scaffold71||545138||549157||Cerca71S28985||-1||CDS||2028532745||29267||75.93	29267	29267	2.600000e-131	660
a37644_phavu.G19833.gnm2.Chr01	phavu.G19833.gnm2.Chr01||35998125||36000401||phavu.G19833.gnm2.ann1.Phvul.001G128800.2||1||CDS||1778998873||1710||80.31	1710	1710	b51759_scaffold71	scaffold71||529078||532002||Cerca71S10668||-1||CDS||2028532652||29266||80.31	29266	29266	1.000000e-250	710
a37644_phavu.G19833.gnm2.Chr01	phavu.G19833.gnm2.Chr01||36001720||36002917||phavu.G19833.gnm2.ann1.Phvul.001G128900.1||-1||CDS||1778998876||1711||77.92	1711	1711	b51759_scaffold71	scaffold71||526914||528181||Cerca71S28982||1||CDS||2028532738||29265||77.92	29265	29265	2.000000e-86	760
a37644_phavu.G19833.gnm2.Chr01	phavu.G19833.gnm2.Chr01||36013451||36021390||phavu.G19833.gnm2.ann1.Phvul.001G129000.1||1||CDS||1778998879||1712||79.45	1712	1712	b51759_scaffold71	scaffold71||514100||523329||Cerca71S10667||-1||CDS||2028532650||29264||79.45	29264	29264	1.000000e-250	810
a37644_phavu.G19833.gnm2.Chr01	phavu.G19833.gnm2.Chr01||36046440||36049340||phavu.G19833.gnm2.ann1.Phvul.001G129100.1||1||CDS||1778998884||1714||78.38	1714	1714	b51759_scaffold71	scaffold71||504171||507480||Cerca71S28984||-1||CDS||2028532743||29262||78.38	29262	29262	6.700000e-186	860
a37644_phavu.G19833.gnm2.Chr01	phavu.G19833.gnm2.Chr01||36051226||36061600||phavu.G19833.gnm2.ann1.Phvul.001G129200.1||1||CDS||1778998887||1715||85.06	1715	1715	b51759_scaffold71	scaffold71||480448||491919||Cerca71S33660||-1||CDS||2028532843||29257||85.06	29257	29257	1.000000e-250	910
a37644_phavu.G19833.gnm2.Chr01	phavu.G19833.gnm2.Chr01||36072593||36076227||phavu.G19833.gnm2.ann1.Phvul.001G129300.1||1||CDS||1778998892||1717||86.91	1717	1717	b51759_scaffold71	scaffold71||465257||468606||Cerca71S10661||-1||CDS||2028532638||29255||86.91	29255	29255	1.000000e-250	960
a37644_phavu.G19833.gnm2.Chr01	phavu.G19833.gnm2.Chr01||36085679||36090944||phavu.G19833.gnm2.ann1.Phvul.001G129400.1||-1||CDS||1778998895||1718||67.25	1718	1718	b51759_scaffold71	scaffold71||452928||459463||Cerca71S29016||1||CDS||2028532823||29253||67.25	29253	29253	9.500000e-77	1010
a37644_phavu.G19833.gnm2.Chr01	phavu.G19833.gnm2.Chr01||36102482||36107501||phavu.G19833.gnm2.ann1.Phvul.001G129500.1||1||CDS||1778998900||1720||85.31	1720	1720	b51759_scaffold71	scaffold71||436016||439965||Cerca71S28978||-1||CDS||2028532730||29251||85.31	29251	29251	1.000000e-250	1060
a37644_phavu.G19833.gnm2.Chr01	phavu.G19833.gnm2.Chr01||36110112||36113277||phavu.G19833.gnm2.ann1.Phvul.001G129600.2||-1||CDS||1778998905||1722||83.41	1722	1722	b51759_scaffold71	scaffold71||414017||421013||Cerca71S28977||-1||CDS||2028532728||29248||83.41	29248	29248	1.000000e-250	1110
###
a37644_phavu.G19833.gnm2.Chr01	phavu.G19833.gnm2.Chr01||36135557||36138734||phavu.G19833.gnm2.ann1.Phvul.001G130000.1||-1||CDS||1778998908||1723||86.34	1723	1723	b51759_scaffold33	scaffold33||1546975||1550535||Cerca33S22086||1||CDS||2028507155||17440||86.34	17440	17440	1.000000e-250	50
a37644_phavu.G19833.gnm2.Chr01	phavu.G19833.gnm2.Chr01||36170415||36172392||phavu.G19833.gnm2.ann1.Phvul.001G130200.1||1||CDS||1778998914||1725||82.22	1725	1725	b51759_scaffold33	scaffold33||1534245||1536347||Cerca33S22023||-1||CDS||2028507023||17439||82.22	17439	17439	1.000000e-250	100
a37644_phavu.G19833.gnm2.Chr01	phavu.G19833.gnm2.Chr01||36174422||36182206||phavu.G19833.gnm2.ann1.Phvul.001G130300.1||-1||CDS||1778998917||1726||71.5	1726	1726	b51759_scaffold33	scaffold33||1524593||1532252||Cerca33S22085||1||CDS||2028507153||17438||71.5	17438	17438	3.200000e-212	150
a37644_phavu.G19833.gnm2.Chr01	phavu.G19833.gnm2.Chr01||36209487||36214976||phavu.G19833.gnm2.ann1.Phvul.001G130500.1||1||CDS||1778998922||1728||82.76	1728	1728	b51759_scaffold33	scaffold33||1502407||1506317||Cerca33S22021||-1||CDS||2028507019||17435||82.76	17435	17435	1.300000e-182	200
a37644_phavu.G19833.gnm2.Chr01	phavu.G19833.gnm2.Chr01||36300548||36313151||phavu.G19833.gnm2.ann1.Phvul.001G130900.2||1||CDS||1778998935||1732||80.54	1732	1732	b51759_scaffold33	scaffold33||1490274||1498770||Cerca33S22089||-1||CDS||2028507162||17432||80.54	17432	17432	1.000000e-250	250
a37644_phavu.G19833.gnm2.Chr01	phavu.G19833.gnm2.Chr01||36374609||36438391||phavu.G19833.gnm2.ann1.Phvul.001G131150.1||-1||CDS||1778998941||1735||81.69	1735	1735	b51759_scaffold33	scaffold33||1440260||1443994||Cerca33S02712||-1||CDS||2028506898||17429||81.69	17429	17429	6.000000e-11	260
a37644_phavu.G19833.gnm2.Chr01	phavu.G19833.gnm2.Chr01||36479456||36482742||phavu.G19833.gnm2.ann1.Phvul.001G131300.1||-1||CDS||1778998946||1738||84.76	1738	1738	b51759_scaffold33	scaffold33||1424602||1428976||Cerca33S02711||1||CDS||2028506896||17428||84.76	17428	17428	1.800000e-215	310
a37644_phavu.G19833.gnm2.Chr01	phavu.G19833.gnm2.Chr01||36520493||36527620||phavu.G19833.gnm2.ann1.Phvul.001G131500.1||-1||CDS||1778998961||1743||81.99	1743	1743	b51759_scaffold33	scaffold33||1416688||1422859||Cerca33S22084||1||CDS||2028507151||17427||81.99	17427	17427	1.000000e-250	360
a37644_phavu.G19833.gnm2.Chr01	phavu.G19833.gnm2.Chr01||36572118||36573732||phavu.G19833.gnm2.ann1.Phvul.001G131600.1||1||CDS||1778998964||1744||69.83	1744	1744	b51759_scaffold33	scaffold33||1395674||1397236||Cerca33S02710||-1||CDS||2028506893||17425||69.83	17425	17425	6.300000e-36	395
a37644_phavu.G19833.gnm2.Chr01	phavu.G19833.gnm2.Chr01||36585308||36594202||phavu.G19833.gnm2.ann1.Phvul.001G131700.1||-1||CDS||1778998967||1745||84.52	1745	1745	b51759_scaffold33	scaffold33||1379006||1389869||Cerca33S22019||1||CDS||2028507015||17424||84.52	17424	17424	1.000000e-250	445
a37644_phavu.G19833.gnm2.Chr01	phavu.G19833.gnm2.Chr01||36621098||36621982||phavu.G19833.gnm2.ann1.Phvul.001G131800.1||1||CDS||1778998974||1748||71.05	1748	1748	b51759_scaffold33	scaffold33||1367504||1368448||Cerca33S02709||-1||CDS||2028506891||17423||71.05	17423	17423	1.500000e-58	495
a37644_phavu.G19833.gnm2.Chr01	phavu.G19833.gnm2.Chr01||36627079||36628864||phavu.G19833.gnm2.ann1.Phvul.001G131900.2||-1||CDS||1778998979||1749||73.08	1749	1749	b51759_scaffold33	scaffold33||1364379||1365188||Cerca33S02708||1||CDS||2028506889||17422||73.08	17422	17422	2.700000e-67	545
a37644_phavu.G19833.gnm2.Chr01	phavu.G19833.gnm2.Chr01||36632828||36634789||phavu.G19833.gnm2.ann1.Phvul.001G132000.1||-1||CDS||1778998982||1751||75.44	1751	1751	b51759_scaffold33	scaffold33||1361373||1363457||Cerca33S02707||1||CDS||2028506887||17421||75.44	17421	17421	1.000000e-250	595
a37644_phavu.G19833.gnm2.Chr01	phavu.G19833.gnm2.Chr01||36661531||36667923||phavu.G19833.gnm2.ann1.Phvul.001G132200.1||1||CDS||1778998988||1753||86.66	1753	1753	b51759_scaffold33	scaffold33||1347454||1353207||Cerca33S22083||-1||CDS||2028507149||17418||86.66	17418	17418	1.000000e-250	645
a37644_phavu.G19833.gnm2.Chr01	phavu.G19833.gnm2.Chr01||36972907||37000504||phavu.G19833.gnm2.ann1.Phvul.001G133200.1||-1||CDS||1778999029||1769||84.67	1769	1769	b51759_scaffold33	scaffold33||1316556||1336265||Cerca33S22081||1||CDS||2028507145||17415||84.67	17415	17415	1.000000e-250	692
a37644_phavu.G19833.gnm2.Chr01	phavu.G19833.gnm2.Chr01||37297693||37300612||phavu.G19833.gnm2.ann1.Phvul.001G134600.1||1||CDS||1778999066||1784||86.0	1784	1784	b51759_scaffold33	scaffold33||1289215||1291967||Cerca33S22015||-1||CDS||2028507006||17410||86.0	17410	17410	1.000000e-250	739
a37644_phavu.G19833.gnm2.Chr01	phavu.G19833.gnm2.Chr01||37303550||37303869||phavu.G19833.gnm2.ann1.Phvul.001G134700.2||-1||CDS||1778999073||1787||86.96	1787	1787	b51759_scaffold33	scaffold33||1283506||1284284||Cerca33S02704||1||CDS||2028506881||17409||86.96	17409	17409	2.700000e-40	778
a37644_phavu.G19833.gnm2.Chr01	phavu.G19833.gnm2.Chr01||37311171||37315345||phavu.G19833.gnm2.ann1.Phvul.001G134832.1||-1||CDS||1778999083||1791||76.93	1791	1791	b51759_scaffold33	scaffold33||1269899||1280497||Cerca33S08261||1||CDS||2028506953||17408||76.93	17408	17408	1.000000e-250	828
a37644_phavu.G19833.gnm2.Chr01	phavu.G19833.gnm2.Chr01||37318625||37320080||phavu.G19833.gnm2.ann1.Phvul.001G134900.1||-1||CDS||1778999086||1792||79.82	1792	1792	b51759_scaffold33	scaffold33||1263906||1266489||Cerca33S22013||1||CDS||2028507002||17407||79.82	17407	17407	2.900000e-228	878
a37644_phavu.G19833.gnm2.Chr01	phavu.G19833.gnm2.Chr01||37333538||37333828||phavu.G19833.gnm2.ann1.Phvul.001G135000.1||1||CDS||1778999089||1793||81.72	1793	1793	b51759_scaffold33	scaffold33||1256374||1256712||Cerca33S02705||-1||CDS||2028506883||17405||81.72	17405	17405	1.400000e-74	928
a37644_phavu.G19833.gnm2.Chr01	phavu.G19833.gnm2.Chr01||37340608||37343134||phavu.G19833.gnm2.ann1.Phvul.001G135100.1||-1||CDS||1778999092||1794||76.73	1794	1794	b51759_scaffold33	scaffold33||1236994||1239291||Cerca33S02703||1||CDS||2028506879||17404||76.73	17404	17404	1.000000e-250	978
a37644_phavu.G19833.gnm2.Chr01	phavu.G19833.gnm2.Chr01||37356048||37360129||phavu.G19833.gnm2.ann1.Phvul.001G135200.1||-1||CDS||1778999097||1796||84.73	1796	1796	b51759_scaffold33	scaffold33||1227749||1231702||Cerca33S22012||1||CDS||2028507000||17403||84.73	17403	17403	1.000000e-250	1028
a37644_phavu.G19833.gnm2.Chr01	phavu.G19833.gnm2.Chr01||37389049||37392770||phavu.G19833.gnm2.ann1.Phvul.001G135300.1||-1||CDS||1778999100||1797||83.05	1797	1797	b51759_scaffold33	scaffold33||1209696||1213570||Cerca33S22078||1||CDS||2028507139||17402||83.05	17402	17402	1.000000e-250	1078
a37644_phavu.G19833.gnm2.Chr01	phavu.G19833.gnm2.Chr01||37444029||37446208||phavu.G19833.gnm2.ann1.Phvul.001G135500.1||-1||CDS||1778999106||1799||86.8	1799	1799	b51759_scaffold33	scaffold33||1188252||1189907||Cerca33S22077||1||CDS||2028507137||17399||86.8	17399	17399	1.500000e-115	1128
a37644_phavu.G19833.gnm2.Chr01	phavu.G19833.gnm2.Chr01||37469874||37472001||phavu.G19833.gnm2.ann1.Phvul.001G135600.1||1||CDS||1778999111||1801||83.5	1801	1801	b51759_scaffold33	scaffold33||1171361||1173986||Cerca33S22010||-1||CDS||2028506996||17398||83.5	17398	17398	1.000000e-250	1178
a37644_phavu.G19833.gnm2.Chr01	phavu.G19833.gnm2.Chr01||37480975||37481316||phavu.G19833.gnm2.ann1.Phvul.001G135700.1||-1||CDS||1778999114||1802||73.78	1802	1802	b51759_scaffold33	scaffold33||1161666||1162031||Cerca33S02701||-1||CDS||2028506874||17396||73.78	17396	17396	3.000000e-53	1228
a37644_phavu.G19833.gnm2.Chr01	phavu.G19833.gnm2.Chr01||37512455||37524417||phavu.G19833.gnm2.ann1.Phvul.001G135900.1||1||CDS||1778999120||1804||78.07	1804	1804	b51759_scaffold33	scaffold33||1120945||1131888||Cerca33S22009||-1||CDS||2028506993||17392||78.07	17392	17392	1.000000e-250	1278
a37644_phavu.G19833.gnm2.Chr01	phavu.G19833.gnm2.Chr01||37526247||37526447||phavu.G19833.gnm2.ann1.Phvul.001G136000.2||1||CDS||1778999123||1805||66.14	1805	1805	b51759_scaffold33	scaffold33||1118202||1119301||Cerca33S32858||-1||CDS||2028507279||17391||66.14	17391	17391	2.000000e-20	1297
a37644_phavu.G19833.gnm2.Chr01	phavu.G19833.gnm2.Chr01||37543614||37544456||phavu.G19833.gnm2.ann1.Phvul.001G136100.1||1||CDS||1778999126||1806||82.37	1806	1806	b51759_scaffold33	scaffold33||1107708||1108553||Cerca33S02700||-1||CDS||2028506872||17389||82.37	17389	17389	1.000000e-250	1347
a37644_phavu.G19833.gnm2.Chr01	phavu.G19833.gnm2.Chr01||37546237||37553207||phavu.G19833.gnm2.ann1.Phvul.001G136200.1||-1||CDS||1778999128||1807||87.79	1807	1807	b51759_scaffold33	scaffold33||1100325||1106570||Cerca33S22073||1||CDS||2028507128||17388||87.79	17388	17388	1.000000e-250	1397
a37644_phavu.G19833.gnm2.Chr01	phavu.G19833.gnm2.Chr01||37575348||37577924||phavu.G19833.gnm2.ann1.Phvul.001G136400.1||-1||CDS||1778999136||1810||83.41	1810	1810	b51759_scaffold33	scaffold33||1089318||1091797||Cerca33S22007||1||CDS||2028506989||17387||83.41	17387	17387	1.000000e-250	1447
a37644_phavu.G19833.gnm2.Chr01	phavu.G19833.gnm2.Chr01||37602318||37603490||phavu.G19833.gnm2.ann1.Phvul.001G136500.1||-1||CDS||1778999139||1811||69.26	1811	1811	b51759_scaffold33	scaffold33||1077928||1079002||Cerca33S22072||1||CDS||2028507126||17385||69.26	17385	17385	4.200000e-106	1497
a37644_phavu.G19833.gnm2.Chr01	phavu.G19833.gnm2.Chr01||37622418||37631721||phavu.G19833.gnm2.ann1.Phvul.001G136600.1||1||CDS||1778999142||1812||85.65	1812	1812	b51759_scaffold33	scaffold33||1066711||1073676||Cerca33S22071||-1||CDS||2028507124||17384||85.65	17384	17384	1.000000e-250	1547
a37644_phavu.G19833.gnm2.Chr01	phavu.G19833.gnm2.Chr01||37662951||37665279||phavu.G19833.gnm2.ann1.Phvul.001G136700.1||1||CDS||1778999147||1814||81.7	1814	1814	b51759_scaffold33	scaffold33||1025994||1028284||Cerca33S22005||-1||CDS||2028506985||17382||81.7	17382	17382	3.900000e-248	1597
a37644_phavu.G19833.gnm2.Chr01	phavu.G19833.gnm2.Chr01||37723540||37723746||phavu.G19833.gnm2.ann1.Phvul.001G136900.1||-1||CDS||1778999152||1816||75.76	1816	1816	b51759_scaffold33	scaffold33||1009329||1011458||Cerca33S08260||1||CDS||2028506951||17380||75.76	17380	17380	2.200000e-20	1616
a37644_phavu.G19833.gnm2.Chr01	phavu.G19833.gnm2.Chr01||37728011||37733837||phavu.G19833.gnm2.ann1.Phvul.001G137000.8||-1||CDS||1778999168||1818||82.33	1818	1818	b51759_scaffold33	scaffold33||1001121||1006628||Cerca33S22067||1||CDS||2028507115||17379||82.33	17379	17379	1.000000e-250	1666
a37644_phavu.G19833.gnm2.Chr01	phavu.G19833.gnm2.Chr01||37737411||37740070||phavu.G19833.gnm2.ann1.Phvul.001G137200.2||-1||CDS||1778999175||1826||86.28	1826	1826	b51759_scaffold33	scaffold33||995011||998166||Cerca33S22004||1||CDS||2028506983||17378||86.28	17378	17378	1.000000e-250	1716
a37644_phavu.G19833.gnm2.Chr01	phavu.G19833.gnm2.Chr01||37764465||37767593||phavu.G19833.gnm2.ann1.Phvul.001G137300.1||1||CDS||1778999178||1828||83.48	1828	1828	b51759_scaffold33	scaffold33||978582||981800||Cerca33S22142||-1||CDS||2028507273||17376||83.48	17376	17376	1.000000e-250	1766
a37644_phavu.G19833.gnm2.Chr01	phavu.G19833.gnm2.Chr01||37812250||37813251||phavu.G19833.gnm2.ann1.Phvul.001G137600.1||1||CDS||1778999188||1832||71.05	1832	1832	b51759_scaffold33	scaffold33||970410||972606||Cerca33S32861||-1||CDS||2028507285||17375||71.05	17375	17375	9.900000e-06	1771
a37644_phavu.G19833.gnm2.Chr01	phavu.G19833.gnm2.Chr01||37816744||37820810||phavu.G19833.gnm2.ann1.Phvul.001G137700.1||-1||CDS||1778999190||1833||83.15	1833	1833	b51759_scaffold33	scaffold33||961402||965357||Cerca33S22136||1||CDS||2028507260||17374||83.15	17374	17374	1.000000e-250	1821
a37644_phavu.G19833.gnm2.Chr01	phavu.G19833.gnm2.Chr01||37855713||37858589||phavu.G19833.gnm2.ann1.Phvul.001G138000.1||-1||CDS||1778999214||1834||80.64	1834	1834	b51759_scaffold33	scaffold33||943640||949002||Cerca33S08268||1||CDS||2028506968||17372||80.64	17372	17372	4.400000e-242	1871
a37644_phavu.G19833.gnm2.Chr01	phavu.G19833.gnm2.Chr01||37905258||37915416||phavu.G19833.gnm2.ann1.Phvul.001G138200.1||-1||CDS||1778999224||1847||81.61	1847	1847	b51759_scaffold33	scaffold33||936720||940771||Cerca33S22135||1||CDS||2028507258||17371||81.61	17371	17371	6.400000e-247	1918
a37644_phavu.G19833.gnm2.Chr01	phavu.G19833.gnm2.Chr01||37952203||37955593||phavu.G19833.gnm2.ann1.Phvul.001G138400.1||-1||CDS||1778999240||1854||77.18	1854	1854	b51759_scaffold33	scaffold33||922738||926370||Cerca33S22134||1||CDS||2028507256||17370||77.18	17370	17370	3.100000e-99	1968
a37644_phavu.G19833.gnm2.Chr01	phavu.G19833.gnm2.Chr01||37960926||37964258||phavu.G19833.gnm2.ann1.Phvul.001G138500.1||1||CDS||1778999247||1857||71.15	1857	1857	b51759_scaffold33	scaffold33||911699||914485||Cerca33S22140||-1||CDS||2028507269||17368||71.15	17368	17368	1.000000e-250	2018
a37644_phavu.G19833.gnm2.Chr01	phavu.G19833.gnm2.Chr01||37974877||37977369||phavu.G19833.gnm2.ann1.Phvul.001G138600.1||1||CDS||1778999250||1858||76.01	1858	1858	b51759_scaffold33	scaffold33||902972||905107||Cerca33S22139||-1||CDS||2028507266||17367||76.01	17367	17367	8.700000e-177	2068
a37644_phavu.G19833.gnm2.Chr01	phavu.G19833.gnm2.Chr01||38131968||38134366||phavu.G19833.gnm2.ann1.Phvul.001G139600.1||1||CDS||1778999281||1869||79.51	1869	1869	b51759_scaffold33	scaffold33||867174||889972||Cerca33S22137||-1||CDS||2028507262||17364||79.51	17364	17364	1.000000e-250	2115
a37644_phavu.G19833.gnm2.Chr01	phavu.G19833.gnm2.Chr01||38140769||38144005||phavu.G19833.gnm2.ann1.Phvul.001G139800.1||1||CDS||1778999287||1871||87.26	1871	1871	b51759_scaffold33	scaffold33||862131||866089||Cerca33S22133||-1||CDS||2028507254||17363||87.26	17363	17363	1.000000e-250	2165
a37644_phavu.G19833.gnm2.Chr01	phavu.G19833.gnm2.Chr01||38150770||38151768||phavu.G19833.gnm2.ann1.Phvul.001G140000.1||-1||CDS||1778999293||1873||76.11	1873	1873	b51759_scaffold33	scaffold33||856231||857226||Cerca33S02732||1||CDS||2028506941||17360||76.11	17360	17360	1.100000e-223	2215
a37644_phavu.G19833.gnm2.Chr01	phavu.G19833.gnm2.Chr01||38214344||38216671||phavu.G19833.gnm2.ann1.Phvul.001G140200.1||-1||CDS||1778999300||1876||88.19	1876	1876	b51759_scaffold33	scaffold33||850003||852369||Cerca33S02734||-1||CDS||2028506945||17359||88.19	17359	17359	1.000000e-250	2265
a37644_phavu.G19833.gnm2.Chr01	phavu.G19833.gnm2.Chr01||38241146||38252275||phavu.G19833.gnm2.ann1.Phvul.001G140300.1||1||CDS||1778999303||1877||83.92	1877	1877	b51759_scaffold33	scaffold33||812683||819708||Cerca33S22056||-1||CDS||2028507093||17356||83.92	17356	17356	1.000000e-250	2315
a37644_phavu.G19833.gnm2.Chr01	phavu.G19833.gnm2.Chr01||38280258||38282862||phavu.G19833.gnm2.ann1.Phvul.001G140700.1||-1||CDS||1778999312||1880||84.29	1880	1880	b51759_scaffold33	scaffold33||809123||811689||Cerca33S02731||1||CDS||2028506939||17355||84.29	17355	17355	3.900000e-225	2365
a37644_phavu.G19833.gnm2.Chr01	phavu.G19833.gnm2.Chr01||38284417||38287954||phavu.G19833.gnm2.ann1.Phvul.001G140800.1||-1||CDS||1778999315||1881||82.44	1881	1881	b51759_scaffold33	scaffold33||806685||808105||Cerca33S22128||1||CDS||2028507243||17354||82.44	17354	17354	7.300000e-140	2415
a37644_phavu.G19833.gnm2.Chr01	phavu.G19833.gnm2.Chr01||38293045||38295340||phavu.G19833.gnm2.ann1.Phvul.001G140900.2||-1||CDS||1778999320||1883||74.21	1883	1883	b51759_scaffold33	scaffold33||794412||799341||Cerca33S22054||1||CDS||2028507088||17352||74.21	17352	17352	1.000000e-250	2465
a37644_phavu.G19833.gnm2.Chr01	phavu.G19833.gnm2.Chr01||38299627||38303265||phavu.G19833.gnm2.ann1.Phvul.001G141000.1||-1||CDS||1778999323||1884||77.67	1884	1884	b51759_scaffold33	scaffold33||784776||788445||Cerca33S22052||1||CDS||2028507084||17350||77.67	17350	17350	1.000000e-250	2515
a37644_phavu.G19833.gnm2.Chr01	phavu.G19833.gnm2.Chr01||38330613||38331023||phavu.G19833.gnm2.ann1.Phvul.001G141100.1||-1||CDS||1778999326||1885||81.77	1885	1885	b51759_scaffold33	scaffold33||779812||780228||Cerca33S02730||1||CDS||2028506936||17349||81.77	17349	17349	4.500000e-118	2565
a37644_phavu.G19833.gnm2.Chr01	phavu.G19833.gnm2.Chr01||38336566||38338224||phavu.G19833.gnm2.ann1.Phvul.001G141200.1||-1||CDS||1778999329||1886||67.16	1886	1886	b51759_scaffold33	scaffold33||774390||776171||Cerca33S02729||1||CDS||2028506934||17348||67.16	17348	17348	1.500000e-226	2615
a37644_phavu.G19833.gnm2.Chr01	phavu.G19833.gnm2.Chr01||38360764||38364301||phavu.G19833.gnm2.ann1.Phvul.001G141300.1||-1||CDS||1778999332||1887||83.6	1887	1887	b51759_scaffold33	scaffold33||769913||773230||Cerca33S22124||1||CDS||2028507235||17347||83.6	17347	17347	1.000000e-250	2665
a37644_phavu.G19833.gnm2.Chr01	phavu.G19833.gnm2.Chr01||38447416||38449951||phavu.G19833.gnm2.ann1.Phvul.001G141600.1||1||CDS||1778999342||1891||77.96	1891	1891	b51759_scaffold33	scaffold33||758840||761160||Cerca33S22051||1||CDS||2028507082||17345||77.96	17345	17345	1.000000e-250	2715
a37644_phavu.G19833.gnm2.Chr01	phavu.G19833.gnm2.Chr01||38470871||38473026||phavu.G19833.gnm2.ann1.Phvul.001G141800.1||1||CDS||1778999348||1893||75.19	1893	1893	b51759_scaffold33	scaffold33||696439||699051||Cerca33S22053||-1||CDS||2028507086||17339||75.19	17339	17339	2.700000e-139	2765
a37644_phavu.G19833.gnm2.Chr01	phavu.G19833.gnm2.Chr01||38483523||38486186||phavu.G19833.gnm2.ann1.Phvul.001G141900.1||1||CDS||1778999351||1894||81.6	1894	1894	b51759_scaffold33	scaffold33||682481||686836||Cerca33S22125||-1||CDS||2028507237||17337||81.6	17337	17337	1.000000e-250	2815
a37644_phavu.G19833.gnm2.Chr01	phavu.G19833.gnm2.Chr01||38494111||38494576||phavu.G19833.gnm2.ann1.Phvul.001G142000.1||-1||CDS||1778999360||1898||74.22	1898	1898	b51759_scaffold33	scaffold33||679022||680053||Cerca33S22118||1||CDS||2028507222||17336||74.22	17336	17336	5.400000e-43	2857
a37644_phavu.G19833.gnm2.Chr01	phavu.G19833.gnm2.Chr01||38514346||38515497||phavu.G19833.gnm2.ann1.Phvul.001G142100.1||1||CDS||1778999363||1899||82.47	1899	1899	b51759_scaffold33	scaffold33||668246||671869||Cerca33S22122||-1||CDS||2028507231||17335||82.47	17335	17335	1.000000e-250	2907
a37644_phavu.G19833.gnm2.Chr01	phavu.G19833.gnm2.Chr01||38528727||38534283||phavu.G19833.gnm2.ann1.Phvul.001G142200.1||1||CDS||1778999366||1900||82.62	1900	1900	b51759_scaffold33	scaffold33||645491||650900||Cerca33S22050||-1||CDS||2028507080||17332||82.62	17332	17332	4.200000e-234	2957
a37644_phavu.G19833.gnm2.Chr01	phavu.G19833.gnm2.Chr01||38535687||38536781||phavu.G19833.gnm2.ann1.Phvul.001G142300.1||1||CDS||1778999369||1901||84.07	1901	1901	b51759_scaffold33	scaffold33||642560||643791||Cerca33S22121||-1||CDS||2028507229||17331||84.07	17331	17331	1.300000e-27	2983
a37644_phavu.G19833.gnm2.Chr01	phavu.G19833.gnm2.Chr01||38545272||38547542||phavu.G19833.gnm2.ann1.Phvul.001G142400.1||1||CDS||1778999372||1902||72.21	1902	1902	b51759_scaffold33	scaffold33||637728||640430||Cerca33S22120||-1||CDS||2028507226||17330||72.21	17330	17330	2.300000e-223	3033
a37644_phavu.G19833.gnm2.Chr01	phavu.G19833.gnm2.Chr01||38549785||38552059||phavu.G19833.gnm2.ann1.Phvul.001G142500.1||-1||CDS||1778999375||1903||88.89	1903	1903	b51759_scaffold33	scaffold33||634126||635949||Cerca33S02725||1||CDS||2028506926||17329||88.89	17329	17329	1.000000e-250	3083
a37644_phavu.G19833.gnm2.Chr01	phavu.G19833.gnm2.Chr01||38565407||38568216||phavu.G19833.gnm2.ann1.Phvul.001G142600.1||1||CDS||1778999378||1904||79.2	1904	1904	b51759_scaffold33	scaffold33||625533||629504||Cerca33S22049||-1||CDS||2028507077||17328||79.2	17328	17328	1.800000e-177	3133
a37644_phavu.G19833.gnm2.Chr01	phavu.G19833.gnm2.Chr01||38584559||38590051||phavu.G19833.gnm2.ann1.Phvul.001G142750.1||1||CDS||1778999386||1907||85.6	1907	1907	b51759_scaffold33	scaffold33||614741||618425||Cerca33S22119||-1||CDS||2028507224||17327||85.6	17327	17327	1.000000e-250	3183
a37644_phavu.G19833.gnm2.Chr01	phavu.G19833.gnm2.Chr01||38591681||38593375||phavu.G19833.gnm2.ann1.Phvul.001G142800.1||-1||CDS||1778999389||1908||73.08	1908	1908	b51759_scaffold33	scaffold33||601285||603033||Cerca33S02724||1||CDS||2028506923||17325||73.08	17325	17325	7.300000e-178	3233
a37644_phavu.G19833.gnm2.Chr01	phavu.G19833.gnm2.Chr01||38603328||38605490||phavu.G19833.gnm2.ann1.Phvul.001G142900.1||1||CDS||1778999391||1909||67.83	1909	1909	b51759_scaffold33	scaffold33||589430||594041||Cerca33S02723||-1||CDS||2028506921||17323||67.83	17323	17323	1.600000e-95	3283
a37644_phavu.G19833.gnm2.Chr01	phavu.G19833.gnm2.Chr01||38675488||38677275||phavu.G19833.gnm2.ann1.Phvul.001G143300.1||1||CDS||1778999405||1914||79.49	1914	1914	b51759_scaffold33	scaffold33||574898||576189||Cerca33S22046||-1||CDS||2028507071||17322||79.49	17322	17322	1.000000e-250	3333
a37644_phavu.G19833.gnm2.Chr01	phavu.G19833.gnm2.Chr01||38686554||38687882||phavu.G19833.gnm2.ann1.Phvul.001G143400.1||1||CDS||1778999408||1915||80.95	1915	1915	b51759_scaffold33	scaffold33||571281||572537||Cerca33S02722||-1||CDS||2028506919||17321||80.95	17321	17321	1.000000e-250	3383
a37644_phavu.G19833.gnm2.Chr01	phavu.G19833.gnm2.Chr01||38707133||38708598||phavu.G19833.gnm2.ann1.Phvul.001G143500.3||1||CDS||1778999417||1918||83.98	1918	1918	b51759_scaffold33	scaffold33||558540||559876||Cerca33S22114||-1||CDS||2028507214||17320||83.98	17320	17320	3.000000e-116	3433
a37644_phavu.G19833.gnm2.Chr01	phavu.G19833.gnm2.Chr01||38716188||38718781||phavu.G19833.gnm2.ann1.Phvul.001G143600.1||-1||CDS||1778999420||1920||81.81	1920	1920	b51759_scaffold33	scaffold33||552154||554743||Cerca33S22048||1||CDS||2028507075||17319||81.81	17319	17319	1.000000e-250	3483
a37644_phavu.G19833.gnm2.Chr01	phavu.G19833.gnm2.Chr01||38741808||38743107||phavu.G19833.gnm2.ann1.Phvul.001G143700.1||1||CDS||1778999423||1921||70.66	1921	1921	b51759_scaffold33	scaffold33||543864||545358||Cerca33S22113||-1||CDS||2028507212||17318||70.66	17318	17318	4.500000e-91	3533
a37644_phavu.G19833.gnm2.Chr01	phavu.G19833.gnm2.Chr01||38747229||38748570||phavu.G19833.gnm2.ann1.Phvul.001G143800.1||-1||CDS||1778999426||1922||80.62	1922	1922	b51759_scaffold33	scaffold33||539861||541112||Cerca33S22111||1||CDS||2028507208||17317||80.62	17317	17317	1.300000e-128	3583
a37644_phavu.G19833.gnm2.Chr01	phavu.G19833.gnm2.Chr01||38767935||38770569||phavu.G19833.gnm2.ann1.Phvul.001G144000.1||-1||CDS||1778999432||1924||81.94	1924	1924	b51759_scaffold33	scaffold33||528812||531492||Cerca33S22045||-1||CDS||2028507069||17315||81.94	17315	17315	1.000000e-250	3633
a37644_phavu.G19833.gnm2.Chr01	phavu.G19833.gnm2.Chr01||38796113||38803411||phavu.G19833.gnm2.ann1.Phvul.001G144300.1||1||CDS||1778999437||1926||79.31	1926	1926	b51759_scaffold33	scaffold33||507636||515421||Cerca33S22112||-1||CDS||2028507210||17312||79.31	17312	17312	1.000000e-250	3683
a37644_phavu.G19833.gnm2.Chr01	phavu.G19833.gnm2.Chr01||38809601||38811256||phavu.G19833.gnm2.ann1.Phvul.001G144400.1||-1||CDS||1778999440||1927||77.27	1927	1927	b51759_scaffold33	scaffold33||504617||505727||Cerca33S22043||1||CDS||2028507065||17311||77.27	17311	17311	6.100000e-119	3733
a37644_phavu.G19833.gnm2.Chr01	phavu.G19833.gnm2.Chr01||38891058||38901173||phavu.G19833.gnm2.ann1.Phvul.001G144700.1||-1||CDS||1778999448||1930||83.65	1930	1930	b51759_scaffold33	scaffold33||461801||467479||Cerca33S22041||1||CDS||2028507061||17307||83.65	17307	17307	1.000000e-250	3783
a37644_phavu.G19833.gnm2.Chr01	phavu.G19833.gnm2.Chr01||38952513||38953211||phavu.G19833.gnm2.ann1.Phvul.001G144900.2||1||CDS||1778999453||1932||79.76	1932	1932	b51759_scaffold33	scaffold33||435562||437804||Cerca33S22109||-1||CDS||2028507203||17305||79.76	17305	17305	7.800000e-35	3817
a37644_phavu.G19833.gnm2.Chr01	phavu.G19833.gnm2.Chr01||39060558||39061541||phavu.G19833.gnm2.ann1.Phvul.001G145400.1||1||CDS||1778999466||1937||76.85	1937	1937	b51759_scaffold33	scaffold33||415259||424215||Cerca33S22105||1||CDS||2028507195||17303||76.85	17303	17303	2.900000e-130	3867
###
a37644_phavu.G19833.gnm2.Chr01	phavu.G19833.gnm2.Chr01||39262553||39264559||phavu.G19833.gnm2.ann1.Phvul.001G146000.1||-1||CDS||1778999481||1943||77.52	1943	1943	b51759_scaffold12	scaffold12||1461874||1463700||Cerca12S00491||-1||CDS||2028475475||2998||77.52	2998	2998	1.000000e-250	50
a37644_phavu.G19833.gnm2.Chr01	phavu.G19833.gnm2.Chr01||39264958||39265469||phavu.G19833.gnm2.ann1.Phvul.001G146100.1||-1||CDS||1778999484||1944||80.0	1944	1944	b51759_scaffold12	scaffold12||1481086||1482264||Cerca12S13621||-1||CDS||2028475638||3001||80.0	3001	3001	5.600000e-114	100
a37644_phavu.G19833.gnm2.Chr01	phavu.G19833.gnm2.Chr01||39287726||39289163||phavu.G19833.gnm2.ann1.Phvul.001G146300.1||1||CDS||1778999502||1952||80.44	1952	1952	b51759_scaffold12	scaffold12||1501472||1503171||Cerca12S32020||1||CDS||2028475959||3005||80.44	3005	3005	1.000000e-250	150
a37644_phavu.G19833.gnm2.Chr01	phavu.G19833.gnm2.Chr01||39298776||39300592||phavu.G19833.gnm2.ann1.Phvul.001G146400.1||-1||CDS||1778999505||1953||73.8	1953	1953	b51759_scaffold12	scaffold12||1510756||1512822||Cerca12S13699||-1||CDS||2028475807||3006||73.8	3006	3006	1.000000e-250	200
a37644_phavu.G19833.gnm2.Chr01	phavu.G19833.gnm2.Chr01||39315724||39316899||phavu.G19833.gnm2.ann1.Phvul.001G146600.1||-1||CDS||1778999512||1956||76.49	1956	1956	b51759_scaffold12	scaffold12||1522376||1523596||Cerca12S00497||-1||CDS||2028475488||3008||76.49	3008	3008	1.000000e-250	250
a37644_phavu.G19833.gnm2.Chr01	phavu.G19833.gnm2.Chr01||39329199||39335112||phavu.G19833.gnm2.ann1.Phvul.001G146700.2||-1||CDS||1778999516||1957||80.13	1957	1957	b51759_scaffold12	scaffold12||1533947||1539174||Cerca12S13625||-1||CDS||2028475647||3010||80.13	3010	3010	1.000000e-250	300
a37644_phavu.G19833.gnm2.Chr01	phavu.G19833.gnm2.Chr01||39341743||39343922||phavu.G19833.gnm2.ann1.Phvul.001G146800.1||-1||CDS||1778999521||1960||80.92	1960	1960	b51759_scaffold12	scaffold12||1548323||1550242||Cerca12S00496||1||CDS||2028475486||3012||80.92	3012	3012	1.000000e-250	350
a37644_phavu.G19833.gnm2.Chr01	phavu.G19833.gnm2.Chr01||39420912||39423568||phavu.G19833.gnm2.ann1.Phvul.001G147300.1||-1||CDS||1778999540||1967||75.68	1967	1967	b51759_scaffold12	scaffold12||1557615||1558845||Cerca12S13701||-1||CDS||2028475811||3014||75.68	3014	3014	5.000000e-41	390
a37644_phavu.G19833.gnm2.Chr01	phavu.G19833.gnm2.Chr01||39427229||39429942||phavu.G19833.gnm2.ann1.Phvul.001G147400.1||-1||CDS||1778999543||1968||84.24	1968	1968	b51759_scaffold12	scaffold12||1561945||1564911||Cerca12S13702||-1||CDS||2028475813||3015||84.24	3015	3015	1.000000e-250	440
a37644_phavu.G19833.gnm2.Chr01	phavu.G19833.gnm2.Chr01||39443965||39445511||phavu.G19833.gnm2.ann1.Phvul.001G147500.1||1||CDS||1778999546||1969||81.14	1969	1969	b51759_scaffold12	scaffold12||1595018||1596587||Cerca12S13627||1||CDS||2028475651||3019||81.14	3019	3019	1.200000e-166	490
a37644_phavu.G19833.gnm2.Chr01	phavu.G19833.gnm2.Chr01||39447047||39448724||phavu.G19833.gnm2.ann1.Phvul.001G147600.1||-1||CDS||1778999549||1970||84.04	1970	1970	b51759_scaffold12	scaffold12||1602245||1605108||Cerca12S13706||-1||CDS||2028475822||3021||84.04	3021	3021	1.000000e-250	540
a37644_phavu.G19833.gnm2.Chr01	phavu.G19833.gnm2.Chr01||39456540||39457853||phavu.G19833.gnm2.ann1.Phvul.001G147700.1||1||CDS||1778999552||1971||74.85	1971	1971	b51759_scaffold12	scaffold12||1610380||1611873||Cerca12S00499||1||CDS||2028475492||3023||74.85	3023	3023	2.700000e-142	590
a37644_phavu.G19833.gnm2.Chr01	phavu.G19833.gnm2.Chr01||39459414||39465289||phavu.G19833.gnm2.ann1.Phvul.001G147800.1||-1||CDS||1778999555||1972||80.13	1972	1972	b51759_scaffold12	scaffold12||1614281||1618862||Cerca12S13631||-1||CDS||2028475660||3024||80.13	3024	3024	1.000000e-250	640
a37644_phavu.G19833.gnm2.Chr01	phavu.G19833.gnm2.Chr01||39480138||39480797||phavu.G19833.gnm2.ann1.Phvul.001G147900.1||-1||CDS||1778999560||1974||72.68	1974	1974	b51759_scaffold12	scaffold12||1632955||1633942||Cerca12S32023||-1||CDS||2028475965||3026||72.68	3026	3026	2.100000e-23	662
a37644_phavu.G19833.gnm2.Chr01	phavu.G19833.gnm2.Chr01||39522667||39526293||phavu.G19833.gnm2.ann1.Phvul.001G148200.1||1||CDS||1778999566||1977||88.28	1977	1977	b51759_scaffold12	scaffold12||1651327||1655413||Cerca12S13704||1||CDS||2028475817||3029||88.28	3029	3029	1.000000e-250	712
a37644_phavu.G19833.gnm2.Chr01	phavu.G19833.gnm2.Chr01||39528140||39531975||phavu.G19833.gnm2.ann1.Phvul.001G148300.1||-1||CDS||1778999569||1978||75.41	1978	1978	b51759_scaffold12	scaffold12||1656863||1660556||Cerca12S13708||-1||CDS||2028475826||3030||75.41	3030	3030	1.000000e-250	762
a37644_phavu.G19833.gnm2.Chr01	phavu.G19833.gnm2.Chr01||39533750||39537610||phavu.G19833.gnm2.ann1.Phvul.001G148400.1||1||CDS||1778999572||1979||84.79	1979	1979	b51759_scaffold12	scaffold12||1663202||1666890||Cerca12S13628||1||CDS||2028475653||3031||84.79	3031	3031	1.000000e-250	812
a37644_phavu.G19833.gnm2.Chr01	phavu.G19833.gnm2.Chr01||39543452||39545712||phavu.G19833.gnm2.ann1.Phvul.001G148500.2||1||CDS||1778999575||1980||88.43	1980	1980	b51759_scaffold12	scaffold12||1672501||1678570||Cerca12S13629||1||CDS||2028475655||3033||88.43	3033	3033	1.400000e-35	846
a37644_phavu.G19833.gnm2.Chr01	phavu.G19833.gnm2.Chr01||39550745||39559923||phavu.G19833.gnm2.ann1.Phvul.001G148600.2||1||CDS||1778999578||1981||78.58	1981	1981	b51759_scaffold12	scaffold12||1685910||1695845||Cerca12S13632||1||CDS||2028475662||3035||78.58	3035	3035	1.000000e-250	896
a37644_phavu.G19833.gnm2.Chr01	phavu.G19833.gnm2.Chr01||39567137||39575425||phavu.G19833.gnm2.ann1.Phvul.001G148800.1||-1||CDS||1778999585||1984||80.55	1984	1984	b51759_scaffold12	scaffold12||1702803||1708295||Cerca12S13715||-1||CDS||2028475841||3037||80.55	3037	3037	1.000000e-250	946
a37644_phavu.G19833.gnm2.Chr01	phavu.G19833.gnm2.Chr01||39584747||39598229||phavu.G19833.gnm2.ann1.Phvul.001G148900.1||1||CDS||1778999590||1986||74.5	1986	1986	b51759_scaffold12	scaffold12||1727024||1737394||Cerca12S13637||1||CDS||2028475673||3039||74.5	3039	3039	1.000000e-250	996
a37644_phavu.G19833.gnm2.Chr01	phavu.G19833.gnm2.Chr01||39602132||39604592||phavu.G19833.gnm2.ann1.Phvul.001G149000.1||1||CDS||1778999599||1990||84.42	1990	1990	b51759_scaffold12	scaffold12||1739210||1742004||Cerca12S13710||1||CDS||2028475831||3040||84.42	3040	3040	1.700000e-164	1046
a37644_phavu.G19833.gnm2.Chr01	phavu.G19833.gnm2.Chr01||39620111||39625591||phavu.G19833.gnm2.ann1.Phvul.001G149200.1||-1||CDS||1778999605||1992||80.56	1992	1992	b51759_scaffold12	scaffold12||1755193||1760195||Cerca12S13636||-1||CDS||2028475671||3042||80.56	3042	3042	4.200000e-241	1096
a37644_phavu.G19833.gnm2.Chr01	phavu.G19833.gnm2.Chr01||39644867||39645790||phavu.G19833.gnm2.ann1.Phvul.001G149400.1||-1||CDS||1778999610||1994||67.17	1994	1994	b51759_scaffold12	scaffold12||1768116||1769177||Cerca12S00504||-1||CDS||2028475503||3044||67.17	3044	3044	8.000000e-117	1146
a37644_phavu.G19833.gnm2.Chr01	phavu.G19833.gnm2.Chr01||39653753||39655111||phavu.G19833.gnm2.ann1.Phvul.001G149500.1||-1||CDS||1778999613||1995||59.38	1995	1995	b51759_scaffold12	scaffold12||1811788||1813095||Cerca12S00502||1||CDS||2028475499||3049||59.38	3049	3049	1.500000e-32	1177
a37644_phavu.G19833.gnm2.Chr01	phavu.G19833.gnm2.Chr01||39655886||39666032||phavu.G19833.gnm2.ann1.Phvul.001G149600.1||-1||CDS||1778999616||1996||86.38	1996	1996	b51759_scaffold12	scaffold12||1821818||1828878||Cerca12S13639||-1||CDS||2028475677||3050||86.38	3050	3050	1.000000e-250	1227
a37644_phavu.G19833.gnm2.Chr01	phavu.G19833.gnm2.Chr01||39677887||39683819||phavu.G19833.gnm2.ann1.Phvul.001G149700.1||1||CDS||1778999619||1997||85.42	1997	1997	b51759_scaffold12	scaffold12||1829365||1831872||Cerca12S13641||1||CDS||2028475682||3051||85.42	3051	3051	6.600000e-113	1277
a37644_phavu.G19833.gnm2.Chr01	phavu.G19833.gnm2.Chr01||39685453||39685704||phavu.G19833.gnm2.ann1.Phvul.001G149800.1||1||CDS||1778999622||1998||78.87	1998	1998	b51759_scaffold12	scaffold12||1832681||1833128||Cerca12S13633||1||CDS||2028475664||3052||78.87	3052	3052	2.300000e-30	1306
a37644_phavu.G19833.gnm2.Chr01	phavu.G19833.gnm2.Chr01||39693311||39694432||phavu.G19833.gnm2.ann1.Phvul.001G149900.1||1||CDS||1778999625||1999||87.08	1999	1999	b51759_scaffold12	scaffold12||1837547||1839917||Cerca12S32024||1||CDS||2028475968||3053||87.08	3053	3053	1.500000e-220	1356
###
a37644_phavu.G19833.gnm2.Chr01	phavu.G19833.gnm2.Chr01||39705883||39709227||phavu.G19833.gnm2.ann1.Phvul.001G150000.1||1||CDS||1778999628||2000||80.39	2000	2000	b51759_scaffold142	scaffold142||468943||473034||Cerca142S14450||-1||CDS||2028480586||5181||80.39	5181	5181	1.000000e-250	50
a37644_phavu.G19833.gnm2.Chr01	phavu.G19833.gnm2.Chr01||39710768||39711172||phavu.G19833.gnm2.ann1.Phvul.001G150100.1||-1||CDS||1778999631||2001||77.53	2001	2001	b51759_scaffold142	scaffold142||467427||467828||Cerca142S00729||1||CDS||2028480504||5180||77.53	5180	5180	2.500000e-84	100
a37644_phavu.G19833.gnm2.Chr01	phavu.G19833.gnm2.Chr01||39712736||39714596||phavu.G19833.gnm2.ann1.Phvul.001G150200.1||-1||CDS||1778999633||2002||71.51	2002	2002	b51759_scaffold142	scaffold142||464445||466501||Cerca142S14440||1||CDS||2028480564||5179||71.51	5179	5179	4.800000e-233	150
a37644_phavu.G19833.gnm2.Chr01	phavu.G19833.gnm2.Chr01||39775988||39789629||phavu.G19833.gnm2.ann1.Phvul.001G150300.1||1||CDS||1778999636||2003||76.46	2003	2003	b51759_scaffold142	scaffold142||449215||453986||Cerca142S14449||-1||CDS||2028480584||5178||76.46	5178	5178	1.300000e-151	200
a37644_phavu.G19833.gnm2.Chr01	phavu.G19833.gnm2.Chr01||39790997||39794310||phavu.G19833.gnm2.ann1.Phvul.001G150400.1||-1||CDS||1778999641||2005||78.42	2005	2005	b51759_scaffold142	scaffold142||439220||441451||Cerca142S14438||1||CDS||2028480560||5176||78.42	5176	5176	2.700000e-196	250
a37644_phavu.G19833.gnm2.Chr01	phavu.G19833.gnm2.Chr01||39808058||39814818||phavu.G19833.gnm2.ann1.Phvul.001G150500.1||-1||CDS||1778999646||2007||88.0	2007	2007	b51759_scaffold142	scaffold142||431030||437751||Cerca142S14437||1||CDS||2028480558||5175||88.0	5175	5175	1.000000e-250	300
a37644_phavu.G19833.gnm2.Chr01	phavu.G19833.gnm2.Chr01||39816519||39820516||phavu.G19833.gnm2.ann1.Phvul.001G150600.1||-1||CDS||1778999651||2009||73.77	2009	2009	b51759_scaffold142	scaffold142||425625||428669||Cerca142S06020||1||CDS||2028480514||5173||73.77	5173	5173	3.200000e-74	350
a37644_phavu.G19833.gnm2.Chr01	phavu.G19833.gnm2.Chr01||39830045||39838418||phavu.G19833.gnm2.ann1.Phvul.001G150700.1||1||CDS||1778999654||2010||80.46	2010	2010	b51759_scaffold142	scaffold142||413401||419857||Cerca142S14448||-1||CDS||2028480582||5171||80.46	5171	5171	1.000000e-250	400
a37644_phavu.G19833.gnm2.Chr01	phavu.G19833.gnm2.Chr01||39871752||39872723||phavu.G19833.gnm2.ann1.Phvul.001G150800.1||-1||CDS||1778999657||2011||74.19	2011	2011	b51759_scaffold142	scaffold142||405358||406347||Cerca142S00728||1||CDS||2028480501||5170||74.19	5170	5170	4.700000e-26	425
a37644_phavu.G19833.gnm2.Chr01	phavu.G19833.gnm2.Chr01||39890911||39893247||phavu.G19833.gnm2.ann1.Phvul.001G150900.1||1||CDS||1778999659||2012||71.96	2012	2012	b51759_scaffold142	scaffold142||391925||394032||Cerca142S14447||-1||CDS||2028480579||5168||71.96	5168	5168	7.600000e-63	475
a37644_phavu.G19833.gnm2.Chr01	phavu.G19833.gnm2.Chr01||39899131||39901062||phavu.G19833.gnm2.ann1.Phvul.001G151000.1||-1||CDS||1778999662||2013||75.51	2013	2013	b51759_scaffold142	scaffold142||389914||391248||Cerca142S00727||1||CDS||2028480499||5167||75.51	5167	5167	7.600000e-104	525
a37644_phavu.G19833.gnm2.Chr01	phavu.G19833.gnm2.Chr01||39950473||39951454||phavu.G19833.gnm2.ann1.Phvul.001G151100.1||1||CDS||1778999665||2014||85.84	2014	2014	b51759_scaffold142	scaffold142||367484||368456||Cerca142S14445||-1||CDS||2028480575||5162||85.84	5162	5162	2.500000e-222	575
a37644_phavu.G19833.gnm2.Chr01	phavu.G19833.gnm2.Chr01||39952732||39956427||phavu.G19833.gnm2.ann1.Phvul.001G151200.1||-1||CDS||1778999670||2016||86.53	2016	2016	b51759_scaffold142	scaffold142||362630||366587||Cerca142S14452||1||CDS||2028480591||5161||86.53	5161	5161	1.000000e-250	625
a37644_phavu.G19833.gnm2.Chr01	phavu.G19833.gnm2.Chr01||39961785||39966125||phavu.G19833.gnm2.ann1.Phvul.001G151300.1||-1||CDS||1778999673||2017||76.12	2017	2017	b51759_scaffold142	scaffold142||351257||357157||Cerca142S14451||1||CDS||2028480588||5160||76.12	5160	5160	1.000000e-250	675
a37644_phavu.G19833.gnm2.Chr01	phavu.G19833.gnm2.Chr01||40009835||40011102||phavu.G19833.gnm2.ann1.Phvul.001G151400.1||-1||CDS||1778999676||2018||75.82	2018	2018	b51759_scaffold142	scaffold142||337569||339035||Cerca142S06018||1||CDS||2028480510||5159||75.82	5159	5159	2.200000e-224	725
a37644_phavu.G19833.gnm2.Chr01	phavu.G19833.gnm2.Chr01||40029565||40034089||phavu.G19833.gnm2.ann1.Phvul.001G151600.1||1||CDS||1778999681||2020||75.09	2020	2020	b51759_scaffold142	scaffold142||318823||323900||Cerca142S14443||-1||CDS||2028480571||5157||75.09	5157	5157	1.000000e-250	775
a37644_phavu.G19833.gnm2.Chr01	phavu.G19833.gnm2.Chr01||40081622||40084344||phavu.G19833.gnm2.ann1.Phvul.001G152000.1||-1||CDS||1778999692||2025||81.74	2025	2025	b51759_scaffold142	scaffold142||302651||305479||Cerca142S14436||1||CDS||2028480556||5156||81.74	5156	5156	2.400000e-201	825
a37644_phavu.G19833.gnm2.Chr01	phavu.G19833.gnm2.Chr01||40116746||40124137||phavu.G19833.gnm2.ann1.Phvul.001G152100.1||1||CDS||1778999695||2026||78.29	2026	2026	b51759_scaffold142	scaffold142||290077||296365||Cerca142S14442||-1||CDS||2028480569||5155||78.29	5155	5155	1.000000e-250	875
a37644_phavu.G19833.gnm2.Chr01	phavu.G19833.gnm2.Chr01||40166813||40178787||phavu.G19833.gnm2.ann1.Phvul.001G152200.1||-1||CDS||1778999700||2028||86.86	2028	2028	b51759_scaffold142	scaffold142||282158||285561||Cerca142S14435||1||CDS||2028480553||5154||86.86	5154	5154	1.500000e-185	925
a37644_phavu.G19833.gnm2.Chr01	phavu.G19833.gnm2.Chr01||40189810||40190238||phavu.G19833.gnm2.ann1.Phvul.001G152300.1||-1||CDS||1778999703||2029||75.79	2029	2029	b51759_scaffold142	scaffold142||277854||280830||Cerca142S14431||-1||CDS||2028480545||5153||75.79	5153	5153	7.300000e-38	962
a37644_phavu.G19833.gnm2.Chr01	phavu.G19833.gnm2.Chr01||40193655||40200358||phavu.G19833.gnm2.ann1.Phvul.001G152400.1||1||CDS||1778999705||2030||83.98	2030	2030	b51759_scaffold142	scaffold142||272035||276620||Cerca142S14430||-1||CDS||2028480543||5152||83.98	5152	5152	1.000000e-250	1012
a37644_phavu.G19833.gnm2.Chr01	phavu.G19833.gnm2.Chr01||40206282||40208438||phavu.G19833.gnm2.ann1.Phvul.001G152500.1||1||CDS||1778999708||2031||79.1	2031	2031	b51759_scaffold142	scaffold142||263921||265873||Cerca142S14428||-1||CDS||2028480538||5150||79.1	5150	5150	2.600000e-96	1062
a37644_phavu.G19833.gnm2.Chr01	phavu.G19833.gnm2.Chr01||40209924||40210829||phavu.G19833.gnm2.ann1.Phvul.001G152600.1||-1||CDS||1778999711||2032||84.22	2032	2032	b51759_scaffold142	scaffold142||260722||261621||Cerca142S00726||1||CDS||2028480497||5149||84.22	5149	5149	1.000000e-250	1112
a37644_phavu.G19833.gnm2.Chr01	phavu.G19833.gnm2.Chr01||40242125||40247679||phavu.G19833.gnm2.ann1.Phvul.001G152900.1||1||CDS||1778999719||2035||68.18	2035	2035	b51759_scaffold142	scaffold142||232333||241338||Cerca142S14468||-1||CDS||2028480625||5145||68.18	5145	5145	8.100000e-106	1162
a37644_phavu.G19833.gnm2.Chr01	phavu.G19833.gnm2.Chr01||40252107||40252835||phavu.G19833.gnm2.ann1.Phvul.001G153000.1||-1||CDS||1778999722||2036||72.4	2036	2036	b51759_scaffold142	scaffold142||228875||229588||Cerca142S06017||1||CDS||2028480508||5144||72.4	5144	5144	7.000000e-44	1205
a37644_phavu.G19833.gnm2.Chr01	phavu.G19833.gnm2.Chr01||40307223||40308290||phavu.G19833.gnm2.ann1.Phvul.001G153200.1||-1||CDS||1778999728||2038||77.54	2038	2038	b51759_scaffold142	scaffold142||206816||207938||Cerca142S14432||1||CDS||2028480547||5140||77.54	5140	5140	4.100000e-69	1255
a37644_phavu.G19833.gnm2.Chr01	phavu.G19833.gnm2.Chr01||40325667||40328345||phavu.G19833.gnm2.ann1.Phvul.001G153300.1||-1||CDS||1778999731||2039||73.95	2039	2039	b51759_scaffold142	scaffold142||199863||203190||Cerca142S14466||1||CDS||2028480621||5139||73.95	5139	5139	2.700000e-164	1305
a37644_phavu.G19833.gnm2.Chr01	phavu.G19833.gnm2.Chr01||40336823||40337860||phavu.G19833.gnm2.ann1.Phvul.001G153400.1||-1||CDS||1778999734||2040||85.55	2040	2040	b51759_scaffold142	scaffold142||197489||198526||Cerca142S14465||1||CDS||2028480619||5138||85.55	5138	5138	1.000000e-250	1355
a37644_phavu.G19833.gnm2.Chr01	phavu.G19833.gnm2.Chr01||40361010||40362245||phavu.G19833.gnm2.ann1.Phvul.001G153500.1||-1||CDS||1778999737||2041||67.55	2041	2041	b51759_scaffold142	scaffold142||187273||192303||Cerca142S14464||1||CDS||2028480617||5137||67.55	5137	5137	6.900000e-60	1405
a37644_phavu.G19833.gnm2.Chr01	phavu.G19833.gnm2.Chr01||40365300||40366588||phavu.G19833.gnm2.ann1.Phvul.001G153600.2||1||CDS||1778999740||2042||66.09	2042	2042	b51759_scaffold142	scaffold142||185691||186724||Cerca142S14427||-1||CDS||2028480536||5136||66.09	5136	5136	2.200000e-48	1452
a37644_phavu.G19833.gnm2.Chr01	phavu.G19833.gnm2.Chr01||40376500||40379440||phavu.G19833.gnm2.ann1.Phvul.001G153800.1||-1||CDS||1778999746||2044||86.74	2044	2044	b51759_scaffold142	scaffold142||163505||167416||Cerca142S14462||1||CDS||2028480612||5132||86.74	5132	5132	1.000000e-250	1502
a37644_phavu.G19833.gnm2.Chr01	phavu.G19833.gnm2.Chr01||40389461||40394292||phavu.G19833.gnm2.ann1.Phvul.001G153900.1||-1||CDS||1778999749||2045||80.81	2045	2045	b51759_scaffold142	scaffold142||136884||140853||Cerca142S14461||1||CDS||2028480610||5129||80.81	5129	5129	1.000000e-250	1552
a37644_phavu.G19833.gnm2.Chr01	phavu.G19833.gnm2.Chr01||40420655||40426993||phavu.G19833.gnm2.ann1.Phvul.001G154100.1||1||CDS||1778999754||2047||81.24	2047	2047	b51759_scaffold142	scaffold142||107972||114472||Cerca142S00721||-1||CDS||2028480487||5126||81.24	5126	5126	1.000000e-250	1602
a37644_phavu.G19833.gnm2.Chr01	phavu.G19833.gnm2.Chr01||40435688||40442544||phavu.G19833.gnm2.ann1.Phvul.001G154200.1||-1||CDS||1778999757||2048||82.58	2048	2048	b51759_scaffold142	scaffold142||98165||103780||Cerca142S14422||1||CDS||2028480525||5124||82.58	5124	5124	1.000000e-250	1652
a37644_phavu.G19833.gnm2.Chr01	phavu.G19833.gnm2.Chr01||40486869||40492951||phavu.G19833.gnm2.ann1.Phvul.001G154300.1||1||CDS||1778999760||2049||83.49	2049	2049	b51759_scaffold142	scaffold142||74160||79798||Cerca142S14460||-1||CDS||2028480608||5121||83.49	5121	5121	1.000000e-250	1702
###
a37644_phavu.G19833.gnm2.Chr01	phavu.G19833.gnm2.Chr01||41523003||41525171||phavu.G19833.gnm2.ann1.Phvul.001G161300.1||-1||CDS||1779000002||2143||73.49	2143	2143	b51759_scaffold54	scaffold54||320759||323264||Cerca54S09744||-1||CDS||2028523857||25121||73.49	25121	25121	1.000000e-250	50
a37644_phavu.G19833.gnm2.Chr01	phavu.G19833.gnm2.Chr01||41546751||41547626||phavu.G19833.gnm2.ann1.Phvul.001G161400.1||1||CDS||1779000005||2144||89.27	2144	2144	b51759_scaffold54	scaffold54||356989||357662||Cerca54S03888||1||CDS||2028523822||25126||89.27	25126	25126	3.500000e-99	100
a37644_phavu.G19833.gnm2.Chr01	phavu.G19833.gnm2.Chr01||41571865||41573269||phavu.G19833.gnm2.ann1.Phvul.001G161500.1||1||CDS||1779000008||2145||78.64	2145	2145	b51759_scaffold54	scaffold54||371548||373761||Cerca54S26588||1||CDS||2028523914||25127||78.64	25127	25127	1.000000e-250	150
a37644_phavu.G19833.gnm2.Chr01	phavu.G19833.gnm2.Chr01||41574051||41579233||phavu.G19833.gnm2.ann1.Phvul.001G161600.1||-1||CDS||1779000011||2146||74.94	2146	2146	b51759_scaffold54	scaffold54||375190||379743||Cerca54S26595||-1||CDS||2028523929||25128||74.94	25128	25128	1.000000e-250	200
a37644_phavu.G19833.gnm2.Chr01	phavu.G19833.gnm2.Chr01||41598235||41603985||phavu.G19833.gnm2.ann1.Phvul.001G161700.1||-1||CDS||1779000016||2148||85.22	2148	2148	b51759_scaffold54	scaffold54||386917||390817||Cerca54S26596||-1||CDS||2028523931||25129||85.22	25129	25129	2.800000e-154	250
a37644_phavu.G19833.gnm2.Chr01	phavu.G19833.gnm2.Chr01||41657182||41665820||phavu.G19833.gnm2.ann1.Phvul.001G162000.1||-1||CDS||1779000030||2154||83.61	2154	2154	b51759_scaffold54	scaffold54||410542||418341||Cerca54S26598||-1||CDS||2028523935||25131||83.61	25131	25131	1.000000e-250	300
a37644_phavu.G19833.gnm2.Chr01	phavu.G19833.gnm2.Chr01||41668640||41670222||phavu.G19833.gnm2.ann1.Phvul.001G162100.1||-1||CDS||1779000033||2155||87.69	2155	2155	b51759_scaffold54	scaffold54||420295||421861||Cerca54S26640||-1||CDS||2028524026||25132||87.69	25132	25132	1.900000e-66	350
a37644_phavu.G19833.gnm2.Chr01	phavu.G19833.gnm2.Chr01||41672202||41676844||phavu.G19833.gnm2.ann1.Phvul.001G162200.1||1||CDS||1779000036||2156||85.25	2156	2156	b51759_scaffold54	scaffold54||441451||447607||Cerca54S09749||1||CDS||2028523868||25136||85.25	25136	25136	1.000000e-250	400
a37644_phavu.G19833.gnm2.Chr01	phavu.G19833.gnm2.Chr01||41706062||41711190||phavu.G19833.gnm2.ann1.Phvul.001G162300.1||1||CDS||1779000038||2157||87.34	2157	2157	b51759_scaffold54	scaffold54||456252||461107||Cerca54S26593||1||CDS||2028523925||25138||87.34	25138	25138	1.000000e-250	450
a37644_phavu.G19833.gnm2.Chr01	phavu.G19833.gnm2.Chr01||41713165||41716063||phavu.G19833.gnm2.ann1.Phvul.001G162400.1||-1||CDS||1779000041||2158||88.42	2158	2158	b51759_scaffold54	scaffold54||462448||465275||Cerca54S26599||-1||CDS||2028523938||25139||88.42	25139	25139	8.800000e-239	500
a37644_phavu.G19833.gnm2.Chr01	phavu.G19833.gnm2.Chr01||41717319||41718757||phavu.G19833.gnm2.ann1.Phvul.001G162500.1||-1||CDS||1779000044||2159||74.26	2159	2159	b51759_scaffold54	scaffold54||484781||485850||Cerca54S09751||1||CDS||2028523872||25142||74.26	25142	25142	1.000000e-46	546
a37644_phavu.G19833.gnm2.Chr01	phavu.G19833.gnm2.Chr01||41730454||41736062||phavu.G19833.gnm2.ann1.Phvul.001G162700.1||1||CDS||1779000049||2161||78.29	2161	2161	b51759_scaffold54	scaffold54||494093||498569||Cerca54S26641||1||CDS||2028524028||25144||78.29	25144	25144	1.000000e-250	596
a37644_phavu.G19833.gnm2.Chr01	phavu.G19833.gnm2.Chr01||41742554||41745807||phavu.G19833.gnm2.ann1.Phvul.001G162800.1||1||CDS||1779000052||2162||80.57	2162	2162	b51759_scaffold54	scaffold54||508042||510656||Cerca54S26602||1||CDS||2028523944||25146||80.57	25146	25146	1.000000e-250	646
a37644_phavu.G19833.gnm2.Chr01	phavu.G19833.gnm2.Chr01||41752271||41752630||phavu.G19833.gnm2.ann1.Phvul.001G162900.1||1||CDS||1779000055||2163||70.69	2163	2163	b51759_scaffold54	scaffold54||524524||525015||Cerca54S03889||1||CDS||2028523825||25148||70.69	25148	25148	1.100000e-13	659
a37644_phavu.G19833.gnm2.Chr01	phavu.G19833.gnm2.Chr01||41761338||41764872||phavu.G19833.gnm2.ann1.Phvul.001G163000.1||1||CDS||1779000058||2165||79.03	2165	2165	b51759_scaffold54	scaffold54||534127||538755||Cerca54S03890||1||CDS||2028523827||25149||79.03	25149	25149	1.000000e-250	709
a37644_phavu.G19833.gnm2.Chr01	phavu.G19833.gnm2.Chr01||41767964||41774230||phavu.G19833.gnm2.ann1.Phvul.001G163100.1||1||CDS||1779000071||2170||88.46	2170	2170	b51759_scaffold54	scaffold54||541180||543540||Cerca54S09753||1||CDS||2028523876||25150||88.46	25150	25150	1.100000e-184	759
a37644_phavu.G19833.gnm2.Chr01	phavu.G19833.gnm2.Chr01||41777571||41785767||phavu.G19833.gnm2.ann1.Phvul.001G163200.10||-1||CDS||1779000076||2172||85.74	2172	2172	b51759_scaffold54	scaffold54||545361||554380||Cerca54S03891||-1||CDS||2028523829||25151||85.74	25151	25151	1.000000e-250	809
a37644_phavu.G19833.gnm2.Chr01	phavu.G19833.gnm2.Chr01||41804022||41809040||phavu.G19833.gnm2.ann1.Phvul.001G163300.2||1||CDS||1779000101||2183||80.0	2183	2183	b51759_scaffold54	scaffold54||567085||572683||Cerca54S26603||1||CDS||2028523946||25152||80.0	25152	25152	1.000000e-250	856
a37644_phavu.G19833.gnm2.Chr01	phavu.G19833.gnm2.Chr01||41817100||41819991||phavu.G19833.gnm2.ann1.Phvul.001G163500.1||-1||CDS||1779000107||2186||78.74	2186	2186	b51759_scaffold54	scaffold54||576741||579050||Cerca54S26606||-1||CDS||2028523952||25155||78.74	25155	25155	1.000000e-250	906
a37644_phavu.G19833.gnm2.Chr01	phavu.G19833.gnm2.Chr01||41822563||41824197||phavu.G19833.gnm2.ann1.Phvul.001G163600.1||1||CDS||1779000112||2188||71.06	2188	2188	b51759_scaffold54	scaffold54||581589||583520||Cerca54S26604||1||CDS||2028523948||25156||71.06	25156	25156	4.100000e-128	956
a37644_phavu.G19833.gnm2.Chr01	phavu.G19833.gnm2.Chr01||41825916||41829867||phavu.G19833.gnm2.ann1.Phvul.001G163700.1||-1||CDS||1779000115||2189||77.46	2189	2189	b51759_scaffold54	scaffold54||584777||588573||Cerca54S26643||-1||CDS||2028524032||25157||77.46	25157	25157	1.000000e-250	1006
a37644_phavu.G19833.gnm2.Chr01	phavu.G19833.gnm2.Chr01||41842036||41847220||phavu.G19833.gnm2.ann1.Phvul.001G163900.1||-1||CDS||1779000121||2191||78.81	2191	2191	b51759_scaffold54	scaffold54||613208||616730||Cerca54S26610||-1||CDS||2028523962||25160||78.81	25160	25160	1.000000e-250	1056
a37644_phavu.G19833.gnm2.Chr01	phavu.G19833.gnm2.Chr01||41854298||41855901||phavu.G19833.gnm2.ann1.Phvul.001G164000.1||-1||CDS||1779000126||2193||82.94	2193	2193	b51759_scaffold54	scaffold54||620889||622857||Cerca54S26611||-1||CDS||2028523964||25161||82.94	25161	25161	1.700000e-213	1106
a37644_phavu.G19833.gnm2.Chr01	phavu.G19833.gnm2.Chr01||41857692||41857991||phavu.G19833.gnm2.ann1.Phvul.001G164100.2||-1||CDS||1779000128||2194||69.26	2194	2194	b51759_scaffold54	scaffold54||625211||625510||Cerca54S09755||-1||CDS||2028523881||25162||69.26	25162	25162	1.300000e-31	1136
a37644_phavu.G19833.gnm2.Chr01	phavu.G19833.gnm2.Chr01||41860103||41860878||phavu.G19833.gnm2.ann1.Phvul.001G164200.1||-1||CDS||1779000130||2195||87.23	2195	2195	b51759_scaffold54	scaffold54||628488||630469||Cerca54S09756||-1||CDS||2028523883||25163||87.23	25163	25163	4.700000e-150	1186
a37644_phavu.G19833.gnm2.Chr01	phavu.G19833.gnm2.Chr01||41862359||41867266||phavu.G19833.gnm2.ann1.Phvul.001G164300.1||-1||CDS||1779000133||2196||77.51	2196	2196	b51759_scaffold54	scaffold54||633011||637766||Cerca54S26612||-1||CDS||2028523966||25165||77.51	25165	25165	1.000000e-250	1236
a37644_phavu.G19833.gnm2.Chr01	phavu.G19833.gnm2.Chr01||41874123||41875193||phavu.G19833.gnm2.ann1.Phvul.001G164400.1||1||CDS||1779000140||2199||70.98	2199	2199	b51759_scaffold54	scaffold54||641139||642503||Cerca54S09758||1||CDS||2028523887||25166||70.98	25166	25166	1.300000e-111	1286
a37644_phavu.G19833.gnm2.Chr01	phavu.G19833.gnm2.Chr01||41886962||41896060||phavu.G19833.gnm2.ann1.Phvul.001G164500.1||1||CDS||1779000143||2200||77.45	2200	2200	b51759_scaffold54	scaffold54||651985||653897||Cerca54S26608||1||CDS||2028523957||25169||77.45	25169	25169	2.900000e-194	1336
a37644_phavu.G19833.gnm2.Chr01	phavu.G19833.gnm2.Chr01||41901606||41906814||phavu.G19833.gnm2.ann1.Phvul.001G164600.1||1||CDS||1779000145||2201||76.43	2201	2201	b51759_scaffold54	scaffold54||662445||669260||Cerca54S26609||1||CDS||2028523959||25170||76.43	25170	25170	1.000000e-250	1386
a37644_phavu.G19833.gnm2.Chr01	phavu.G19833.gnm2.Chr01||41908728||41910368||phavu.G19833.gnm2.ann1.Phvul.001G164700.1||-1||CDS||1779000148||2202||76.09	2202	2202	b51759_scaffold54	scaffold54||670564||672062||Cerca54S26613||-1||CDS||2028523968||25171||76.09	25171	25171	4.400000e-129	1436
a37644_phavu.G19833.gnm2.Chr01	phavu.G19833.gnm2.Chr01||41914933||41917443||phavu.G19833.gnm2.ann1.Phvul.001G164800.1||1||CDS||1779000155||2205||81.8	2205	2205	b51759_scaffold54	scaffold54||678107||680659||Cerca54S03892||-1||CDS||2028523831||25173||81.8	25173	25173	7.000000e-171	1486
a37644_phavu.G19833.gnm2.Chr01	phavu.G19833.gnm2.Chr01||41920757||41923378||phavu.G19833.gnm2.ann1.Phvul.001G164900.1||1||CDS||1779000158||2206||76.82	2206	2206	b51759_scaffold54	scaffold54||683134||686099||Cerca54S26645||1||CDS||2028524036||25174||76.82	25174	25174	2.700000e-135	1536
a37644_phavu.G19833.gnm2.Chr01	phavu.G19833.gnm2.Chr01||41927688||41930970||phavu.G19833.gnm2.ann1.Phvul.001G165100.1||-1||CDS||1779000164||2208||83.23	2208	2208	b51759_scaffold54	scaffold54||687428||690692||Cerca54S09763||-1||CDS||2028523898||25175||83.23	25175	25175	1.000000e-250	1586
a37644_phavu.G19833.gnm2.Chr01	phavu.G19833.gnm2.Chr01||41938779||41939582||phavu.G19833.gnm2.ann1.Phvul.001G165200.1||1||CDS||1779000167||2209||79.77	2209	2209	b51759_scaffold54	scaffold54||699296||700834||Cerca54S09760||1||CDS||2028523892||25177||79.77	25177	25177	2.000000e-140	1636
a37644_phavu.G19833.gnm2.Chr01	phavu.G19833.gnm2.Chr01||41940253||41942562||phavu.G19833.gnm2.ann1.Phvul.001G165266.1||-1||CDS||1779000170||2210||84.04	2210	2210	b51759_scaffold54	scaffold54||701590||703875||Cerca54S09761||-1||CDS||2028523894||25178||84.04	25178	25178	1.000000e-250	1686
a37644_phavu.G19833.gnm2.Chr01	phavu.G19833.gnm2.Chr01||41954049||41955734||phavu.G19833.gnm2.ann1.Phvul.001G165332.1||-1||CDS||1779000173||2211||78.09	2211	2211	b51759_scaffold54	scaffold54||707346||709109||Cerca54S03893||-1||CDS||2028523833||25179||78.09	25179	25179	1.000000e-250	1736
a37644_phavu.G19833.gnm2.Chr01	phavu.G19833.gnm2.Chr01||41962336||41962710||phavu.G19833.gnm2.ann1.Phvul.001G165400.1||-1||CDS||1779000176||2212||79.09	2212	2212	b51759_scaffold54	scaffold54||712373||712712||Cerca54S09762||-1||CDS||2028523896||25180||79.09	25180	25180	2.400000e-21	1756
a37644_phavu.G19833.gnm2.Chr01	phavu.G19833.gnm2.Chr01||41963939||41971477||phavu.G19833.gnm2.ann1.Phvul.001G165500.1||-1||CDS||1779000178||2213||84.58	2213	2213	b51759_scaffold54	scaffold54||720254||726877||Cerca54S26616||-1||CDS||2028523974||25182||84.58	25182	25182	1.000000e-250	1806
a37644_phavu.G19833.gnm2.Chr01	phavu.G19833.gnm2.Chr01||41993566||42010239||phavu.G19833.gnm2.ann1.Phvul.001G165600.1||1||CDS||1779000181||2214||85.17	2214	2214	b51759_scaffold54	scaffold54||743039||749638||Cerca54S26617||-1||CDS||2028523976||25183||85.17	25183	25183	2.100000e-148	1856
a37644_phavu.G19833.gnm2.Chr01	phavu.G19833.gnm2.Chr01||42158830||42173254||phavu.G19833.gnm2.ann1.Phvul.001G166400.2||-1||CDS||1779000210||2225||84.38	2225	2225	b51759_scaffold54	scaffold54||751027||771248||Cerca54S26649||-1||CDS||2028524045||25184||84.38	25184	25184	1.000000e-250	1903
a37644_phavu.G19833.gnm2.Chr01	phavu.G19833.gnm2.Chr01||42191743||42195377||phavu.G19833.gnm2.ann1.Phvul.001G166600.1||1||CDS||1779000220||2229||87.14	2229	2229	b51759_scaffold54	scaffold54||773765||777368||Cerca54S09765||1||CDS||2028523903||25185||87.14	25185	25185	1.000000e-250	1953
a37644_phavu.G19833.gnm2.Chr01	phavu.G19833.gnm2.Chr01||42214450||42223026||phavu.G19833.gnm2.ann1.Phvul.001G167000.1||1||CDS||1779000230||2233||78.96	2233	2233	b51759_scaffold54	scaffold54||778306||787846||Cerca54S26650||-1||CDS||2028524047||25186||78.96	25186	25186	1.000000e-250	2003
a37644_phavu.G19833.gnm2.Chr01	phavu.G19833.gnm2.Chr01||42226038||42228637||phavu.G19833.gnm2.ann1.Phvul.001G167100.2||-1||CDS||1779000237||2235||86.99	2235	2235	b51759_scaffold54	scaffold54||809149||813190||Cerca54S26651||-1||CDS||2028524049||25190||86.99	25190	25190	1.000000e-250	2053
a37644_phavu.G19833.gnm2.Chr01	phavu.G19833.gnm2.Chr01||42240972||42241603||phavu.G19833.gnm2.ann1.Phvul.001G167300.1||1||CDS||1779000243||2238||87.04	2238	2238	b51759_scaffold54	scaffold54||814738||815188||Cerca54S09767||1||CDS||2028523907||25191||87.04	25191	25191	2.800000e-109	2103
a37644_phavu.G19833.gnm2.Chr01	phavu.G19833.gnm2.Chr01||42245328||42251704||phavu.G19833.gnm2.ann1.Phvul.001G167400.1||-1||CDS||1779000246||2239||83.93	2239	2239	b51759_scaffold54	scaffold54||818430||825519||Cerca54S26618||-1||CDS||2028523979||25192||83.93	25192	25192	1.000000e-250	2153
a37644_phavu.G19833.gnm2.Chr01	phavu.G19833.gnm2.Chr01||42289424||42296049||phavu.G19833.gnm2.ann1.Phvul.001G167700.1||1||CDS||1779000259||2244||85.73	2244	2244	b51759_scaffold54	scaffold54||834712||842011||Cerca54S26615||1||CDS||2028523972||25193||85.73	25193	25193	1.000000e-250	2203
###
a37644_phavu.G19833.gnm2.Chr01	phavu.G19833.gnm2.Chr01||42509765||42513200||phavu.G19833.gnm2.ann1.Phvul.001G168700.1||1||CDS||1779000288||2254||83.72	2254	2254	b51759_scaffold101	scaffold101||300096||304817||Cerca101S11808||-1||CDS||2028471007||767||83.72	767	767	1.400000e-249	50
a37644_phavu.G19833.gnm2.Chr01	phavu.G19833.gnm2.Chr01||42518546||42522974||phavu.G19833.gnm2.ann1.Phvul.001G168800.1||-1||CDS||1779000293||2256||88.67	2256	2256	b51759_scaffold101	scaffold101||287028||291591||Cerca101S11801||1||CDS||2028470991||764||88.67	764	764	1.000000e-250	100
a37644_phavu.G19833.gnm2.Chr01	phavu.G19833.gnm2.Chr01||42533681||42534028||phavu.G19833.gnm2.ann1.Phvul.001G168900.1||-1||CDS||1779000296||2257||72.35	2257	2257	b51759_scaffold101	scaffold101||282824||283231||Cerca101S00036||1||CDS||2028470918||763||72.35	763	763	8.500000e-51	150
a37644_phavu.G19833.gnm2.Chr01	phavu.G19833.gnm2.Chr01||42542329||42544896||phavu.G19833.gnm2.ann1.Phvul.001G169000.1||-1||CDS||1779000299||2258||86.81	2258	2258	b51759_scaffold101	scaffold101||263775||266452||Cerca101S11796||1||CDS||2028470981||759||86.81	759	759	1.000000e-250	200
a37644_phavu.G19833.gnm2.Chr01	phavu.G19833.gnm2.Chr01||42559622||42565090||phavu.G19833.gnm2.ann1.Phvul.001G169100.1||1||CDS||1779000302||2259||71.59	2259	2259	b51759_scaffold101	scaffold101||250296||253974||Cerca101S11800||-1||CDS||2028470989||757||71.59	757	757	4.200000e-219	250
a37644_phavu.G19833.gnm2.Chr01	phavu.G19833.gnm2.Chr01||42568672||42568983||phavu.G19833.gnm2.ann1.Phvul.001G169200.1||1||CDS||1779000305||2260||87.5	2260	2260	b51759_scaffold101	scaffold101||231415||231726||Cerca101S05210||-1||CDS||2028470944||752||87.5	752	752	1.100000e-109	300
a37644_phavu.G19833.gnm2.Chr01	phavu.G19833.gnm2.Chr01||42596715||42601281||phavu.G19833.gnm2.ann1.Phvul.001G169300.1||1||CDS||1779000308||2261||72.79	2261	2261	b51759_scaffold101	scaffold101||209175||218485||Cerca101S11825||-1||CDS||2028471043||749||72.79	749	749	1.000000e-250	350
a37644_phavu.G19833.gnm2.Chr01	phavu.G19833.gnm2.Chr01||42638919||42643816||phavu.G19833.gnm2.ann1.Phvul.001G169500.1||1||CDS||1779000316||2264||82.55	2264	2264	b51759_scaffold101	scaffold101||194473||197539||Cerca101S11797||-1||CDS||2028470983||748||82.55	748	748	1.000000e-250	400
a37644_phavu.G19833.gnm2.Chr01	phavu.G19833.gnm2.Chr01||42651269||42651628||phavu.G19833.gnm2.ann1.Phvul.001G169700.1||-1||CDS||1779000322||2266||77.07	2266	2266	b51759_scaffold101	scaffold101||193651||194019||Cerca101S00034||1||CDS||2028470914||747||77.07	747	747	5.500000e-79	450
a37644_phavu.G19833.gnm2.Chr01	phavu.G19833.gnm2.Chr01||42652434||42656307||phavu.G19833.gnm2.ann1.Phvul.001G169800.1||-1||CDS||1779000324||2267||80.14	2267	2267	b51759_scaffold101	scaffold101||190139||192943||Cerca101S11794||1||CDS||2028470976||746||80.14	746	746	1.000000e-250	500
a37644_phavu.G19833.gnm2.Chr01	phavu.G19833.gnm2.Chr01||42658229||42663944||phavu.G19833.gnm2.ann1.Phvul.001G169900.1||-1||CDS||1779000327||2268||82.64	2268	2268	b51759_scaffold101	scaffold101||182814||187955||Cerca101S11792||1||CDS||2028470972||745||82.64	745	745	1.000000e-250	550
a37644_phavu.G19833.gnm2.Chr01	phavu.G19833.gnm2.Chr01||42667462||42669578||phavu.G19833.gnm2.ann1.Phvul.001G170000.1||-1||CDS||1779000330||2269||81.25	2269	2269	b51759_scaffold101	scaffold101||148943||150855||Cerca101S11790||-1||CDS||2028470968||742||81.25	742	742	1.900000e-120	600
a37644_phavu.G19833.gnm2.Chr01	phavu.G19833.gnm2.Chr01||42672491||42674018||phavu.G19833.gnm2.ann1.Phvul.001G170100.4||-1||CDS||1779000333||2270||75.66	2270	2270	b51759_scaffold101	scaffold101||138757||140248||Cerca101S00031||1||CDS||2028470908||739||75.66	739	739	3.300000e-162	650
a37644_phavu.G19833.gnm2.Chr01	phavu.G19833.gnm2.Chr01||42679108||42681365||phavu.G19833.gnm2.ann1.Phvul.001G170200.1||-1||CDS||1779000337||2272||65.91	2272	2272	b51759_scaffold101	scaffold101||129102||132268||Cerca101S11823||1||CDS||2028471039||737||65.91	737	737	3.800000e-51	700
a37644_phavu.G19833.gnm2.Chr01	phavu.G19833.gnm2.Chr01||42684656||42688407||phavu.G19833.gnm2.ann1.Phvul.001G170300.1||-1||CDS||1779000340||2273||84.78	2273	2273	b51759_scaffold101	scaffold101||125239||128103||Cerca101S00029||1||CDS||2028470904||736||84.78	736	736	1.900000e-229	750
a37644_phavu.G19833.gnm2.Chr01	phavu.G19833.gnm2.Chr01||42717919||42720409||phavu.G19833.gnm2.ann1.Phvul.001G170400.1||1||CDS||1779000345||2275||80.46	2275	2275	b51759_scaffold101	scaffold101||107185||109430||Cerca101S00032||-1||CDS||2028470910||734||80.46	734	734	1.000000e-250	800
a37644_phavu.G19833.gnm2.Chr01	phavu.G19833.gnm2.Chr01||42726488||42729291||phavu.G19833.gnm2.ann1.Phvul.001G170500.1||-1||CDS||1779000348||2276||79.61	2276	2276	b51759_scaffold101	scaffold101||86910||90901||Cerca101S00028||1||CDS||2028470902||730||79.61	730	730	3.100000e-226	850
a37644_phavu.G19833.gnm2.Chr01	phavu.G19833.gnm2.Chr01||42755772||42756278||phavu.G19833.gnm2.ann1.Phvul.001G170701.1||-1||CDS||1779000356||2279||72.51	2279	2279	b51759_scaffold101	scaffold101||63389||72877||Cerca101S11822||1||CDS||2028471037||728||72.51	728	728	2.500000e-91	900
a37644_phavu.G19833.gnm2.Chr01	phavu.G19833.gnm2.Chr01||42762927||42769786||phavu.G19833.gnm2.ann1.Phvul.001G170900.2||-1||CDS||1779000361||2281||82.88	2281	2281	b51759_scaffold101	scaffold101||49626||52888||Cerca101S11783||1||CDS||2028470953||726||82.88	726	726	1.000000e-250	950
a37644_phavu.G19833.gnm2.Chr01	phavu.G19833.gnm2.Chr01||42774696||42775484||phavu.G19833.gnm2.ann1.Phvul.001G171000.1||1||CDS||1779000364||2282||69.48	2282	2282	b51759_scaffold101	scaffold101||33549||34358||Cerca101S00026||-1||CDS||2028470898||725||69.48	725	725	2.600000e-44	993
a37644_phavu.G19833.gnm2.Chr01	phavu.G19833.gnm2.Chr01||42783959||42784760||phavu.G19833.gnm2.ann1.Phvul.001G171100.1||1||CDS||1779000367||2283||89.0	2283	2283	b51759_scaffold101	scaffold101||21913||22493||Cerca101S11786||-1||CDS||2028470959||723||89.0	723	723	2.000000e-67	1043
a37644_phavu.G19833.gnm2.Chr01	phavu.G19833.gnm2.Chr01||42814852||42815943||phavu.G19833.gnm2.ann1.Phvul.001G171200.1||1||CDS||1779000370||2284||70.72	2284	2284	b51759_scaffold101	scaffold101||17896||18981||Cerca101S05206||-1||CDS||2028470936||722||70.72	722	722	2.000000e-154	1093
a37644_phavu.G19833.gnm2.Chr01	phavu.G19833.gnm2.Chr01||42823221||42828857||phavu.G19833.gnm2.ann1.Phvul.001G171300.2||1||CDS||1779000375||2285||75.52	2285	2285	b51759_scaffold101	scaffold101||5392||11028||Cerca101S11785||-1||CDS||2028470957||721||75.52	721	721	1.000000e-250	1143
###
a37644_phavu.G19833.gnm2.Chr01	phavu.G19833.gnm2.Chr01||43787743||43792893||phavu.G19833.gnm2.ann1.Phvul.001G180000.1||-1||CDS||1779000683||2400||78.26	2400	2400	b51759_scaffold56	scaffold56||61461||66729||Cerca56S26844||-1||CDS||2028524880||25557||78.26	25557	25557	1.000000e-250	50
a37644_phavu.G19833.gnm2.Chr01	phavu.G19833.gnm2.Chr01||43795611||43797761||phavu.G19833.gnm2.ann1.Phvul.001G180100.1||1||CDS||1779000686||2401||81.51	2401	2401	b51759_scaffold56	scaffold56||72073||73905||Cerca56S26843||1||CDS||2028524878||25558||81.51	25558	25558	4.300000e-109	100
a37644_phavu.G19833.gnm2.Chr01	phavu.G19833.gnm2.Chr01||43807563||43810176||phavu.G19833.gnm2.ann1.Phvul.001G180200.1||1||CDS||1779000689||2402||81.23	2402	2402	b51759_scaffold56	scaffold56||86459||88927||Cerca56S26866||1||CDS||2028524927||25560||81.23	25560	25560	1.000000e-250	150
a37644_phavu.G19833.gnm2.Chr01	phavu.G19833.gnm2.Chr01||43812658||43816000||phavu.G19833.gnm2.ann1.Phvul.001G180300.1||-1||CDS||1779000692||2403||87.7	2403	2403	b51759_scaffold56	scaffold56||90368||93793||Cerca56S26847||-1||CDS||2028524886||25561||87.7	25561	25561	3.100000e-215	200
a37644_phavu.G19833.gnm2.Chr01	phavu.G19833.gnm2.Chr01||43830772||43832493||phavu.G19833.gnm2.ann1.Phvul.001G180500.1||1||CDS||1779000702||2407||77.89	2407	2407	b51759_scaffold56	scaffold56||96068||97861||Cerca56S03945||1||CDS||2028524830||25562||77.89	25562	25562	1.000000e-250	250
a37644_phavu.G19833.gnm2.Chr01	phavu.G19833.gnm2.Chr01||43841520||43847411||phavu.G19833.gnm2.ann1.Phvul.001G180600.1||1||CDS||1779000705||2408||79.95	2408	2408	b51759_scaffold56	scaffold56||105777||110032||Cerca56S26845||1||CDS||2028524882||25563||79.95	25563	25563	1.000000e-250	300
a37644_phavu.G19833.gnm2.Chr01	phavu.G19833.gnm2.Chr01||43849194||43852053||phavu.G19833.gnm2.ann1.Phvul.001G180700.1||1||CDS||1779000708||2409||78.55	2409	2409	b51759_scaffold56	scaffold56||111192||113799||Cerca56S26868||1||CDS||2028524931||25564||78.55	25564	25564	2.300000e-91	350
a37644_phavu.G19833.gnm2.Chr01	phavu.G19833.gnm2.Chr01||43852477||43854674||phavu.G19833.gnm2.ann1.Phvul.001G180800.1||-1||CDS||1779000711||2410||82.57	2410	2410	b51759_scaffold56	scaffold56||117362||120315||Cerca56S26873||-1||CDS||2028524942||25566||82.57	25566	25566	1.000000e-250	400
a37644_phavu.G19833.gnm2.Chr01	phavu.G19833.gnm2.Chr01||43862065||43864046||phavu.G19833.gnm2.ann1.Phvul.001G180900.1||-1||CDS||1779000714||2411||72.03	2411	2411	b51759_scaffold56	scaffold56||129217||139136||Cerca56S03946||1||CDS||2028524832||25567||72.03	25567	25567	1.100000e-112	450
a37644_phavu.G19833.gnm2.Chr01	phavu.G19833.gnm2.Chr01||43883243||43884085||phavu.G19833.gnm2.ann1.Phvul.001G181100.1||-1||CDS||1779000720||2413||79.12	2413	2413	b51759_scaffold56	scaffold56||147248||148107||Cerca56S26869||-1||CDS||2028524933||25569||79.12	25569	25569	2.700000e-203	500
a37644_phavu.G19833.gnm2.Chr01	phavu.G19833.gnm2.Chr01||43916437||43917246||phavu.G19833.gnm2.ann1.Phvul.001G181200.2||1||CDS||1779000723||2414||67.89	2414	2414	b51759_scaffold56	scaffold56||163739||164551||Cerca56S03947||1||CDS||2028524834||25570||67.89	25570	25570	2.700000e-44	543
a37644_phavu.G19833.gnm2.Chr01	phavu.G19833.gnm2.Chr01||43921706||43924180||phavu.G19833.gnm2.ann1.Phvul.001G181300.1||-1||CDS||1779000726||2415||86.16	2415	2415	b51759_scaffold56	scaffold56||174009||176765||Cerca56S26848||-1||CDS||2028524888||25573||86.16	25573	25573	5.000000e-221	593
a37644_phavu.G19833.gnm2.Chr01	phavu.G19833.gnm2.Chr01||43932642||43938242||phavu.G19833.gnm2.ann1.Phvul.001G181400.1||-1||CDS||1779000729||2416||85.62	2416	2416	b51759_scaffold56	scaffold56||184914||191716||Cerca56S26877||-1||CDS||2028524950||25575||85.62	25575	25575	1.000000e-250	643
a37644_phavu.G19833.gnm2.Chr01	phavu.G19833.gnm2.Chr01||43946655||43955279||phavu.G19833.gnm2.ann1.Phvul.001G181500.1||1||CDS||1779000732||2417||84.02	2417	2417	b51759_scaffold56	scaffold56||201968||207657||Cerca56S26874||1||CDS||2028524944||25576||84.02	25576	25576	1.000000e-250	693
a37644_phavu.G19833.gnm2.Chr01	phavu.G19833.gnm2.Chr01||43956921||43959063||phavu.G19833.gnm2.ann1.Phvul.001G181600.1||-1||CDS||1779000735||2418||79.41	2418	2418	b51759_scaffold56	scaffold56||209945||211352||Cerca56S26850||-1||CDS||2028524892||25577||79.41	25577	25577	8.100000e-179	743
a37644_phavu.G19833.gnm2.Chr01	phavu.G19833.gnm2.Chr01||43964209||43972182||phavu.G19833.gnm2.ann1.Phvul.001G181700.1||1||CDS||1779000738||2419||72.49	2419	2419	b51759_scaffold56	scaffold56||251730||256669||Cerca56S26849||1||CDS||2028524890||25581||72.49	25581	25581	2.700000e-184	793
a37644_phavu.G19833.gnm2.Chr01	phavu.G19833.gnm2.Chr01||43975546||44031291||phavu.G19833.gnm2.ann1.Phvul.001G181800.2||1||CDS||1779000741||2420||89.0	2420	2420	b51759_scaffold56	scaffold56||258469||282425||Cerca56S26876||1||CDS||2028524948||25582||89.0	25582	25582	1.000000e-250	843
a37644_phavu.G19833.gnm2.Chr01	phavu.G19833.gnm2.Chr01||44075203||44076708||phavu.G19833.gnm2.ann1.Phvul.001G182800.1||1||CDS||1779000763||2428||80.18	2428	2428	b51759_scaffold56	scaffold56||283431||302793||Cerca56S26880||1||CDS||2028524957||25583||80.18	25583	25583	1.000000e-250	893
a37644_phavu.G19833.gnm2.Chr01	phavu.G19833.gnm2.Chr01||44093246||44097970||phavu.G19833.gnm2.ann1.Phvul.001G183100.1||-1||CDS||1779000773||2432||79.5	2432	2432	b51759_scaffold56	scaffold56||306006||307837||Cerca56S26883||-1||CDS||2028524964||25584||79.5	25584	25584	2.200000e-132	943
a37644_phavu.G19833.gnm2.Chr01	phavu.G19833.gnm2.Chr01||44098525||44100732||phavu.G19833.gnm2.ann1.Phvul.001G183200.1||-1||CDS||1779000776||2433||79.46	2433	2433	b51759_scaffold56	scaffold56||308961||316579||Cerca56S26851||-1||CDS||2028524895||25585||79.46	25585	25585	1.200000e-53	993
a37644_phavu.G19833.gnm2.Chr01	phavu.G19833.gnm2.Chr01||44117115||44118829||phavu.G19833.gnm2.ann1.Phvul.001G183300.1||-1||CDS||1779000779||2434||77.71	2434	2434	b51759_scaffold56	scaffold56||355806||357551||Cerca56S26885||-1||CDS||2028524968||25590||77.71	25590	25590	1.000000e-250	1043
a37644_phavu.G19833.gnm2.Chr01	phavu.G19833.gnm2.Chr01||44144989||44146199||phavu.G19833.gnm2.ann1.Phvul.001G183400.1||-1||CDS||1779000782||2435||78.59	2435	2435	b51759_scaffold56	scaffold56||373643||374814||Cerca56S26853||-1||CDS||2028524899||25593||78.59	25593	25593	6.500000e-154	1093
a37644_phavu.G19833.gnm2.Chr01	phavu.G19833.gnm2.Chr01||44151564||44156332||phavu.G19833.gnm2.ann1.Phvul.001G183500.1||1||CDS||1779000791||2439||83.01	2439	2439	b51759_scaffold56	scaffold56||382129||385458||Cerca56S26882||1||CDS||2028524961||25594||83.01	25594	25594	3.000000e-155	1143
a37644_phavu.G19833.gnm2.Chr01	phavu.G19833.gnm2.Chr01||44157025||44157644||phavu.G19833.gnm2.ann1.Phvul.001G183600.1||-1||CDS||1779000794||2440||75.54	2440	2440	b51759_scaffold56	scaffold56||388745||389340||Cerca56S26887||-1||CDS||2028524972||25596||75.54	25596	25596	1.000000e-91	1193
a37644_phavu.G19833.gnm2.Chr01	phavu.G19833.gnm2.Chr01||44159174||44160529||phavu.G19833.gnm2.ann1.Phvul.001G183700.1||1||CDS||1779000797||2441||64.23	2441	2441	b51759_scaffold56	scaffold56||390150||391262||Cerca56S03952||1||CDS||2028524844||25597||64.23	25597	25597	2.500000e-68	1243
a37644_phavu.G19833.gnm2.Chr01	phavu.G19833.gnm2.Chr01||44164184||44169891||phavu.G19833.gnm2.ann1.Phvul.001G183800.1||1||CDS||1779000800||2442||81.47	2442	2442	b51759_scaffold56	scaffold56||398858||403442||Cerca56S26854||1||CDS||2028524901||25599||81.47	25599	25599	1.000000e-250	1293
a37644_phavu.G19833.gnm2.Chr01	phavu.G19833.gnm2.Chr01||44172340||44177244||phavu.G19833.gnm2.ann1.Phvul.001G183900.1||1||CDS||1779000805||2444||80.38	2444	2444	b51759_scaffold56	scaffold56||407955||413254||Cerca56S26888||1||CDS||2028524974||25600||80.38	25600	25600	1.000000e-250	1343
a37644_phavu.G19833.gnm2.Chr01	phavu.G19833.gnm2.Chr01||44199861||44204625||phavu.G19833.gnm2.ann1.Phvul.001G184000.1||1||CDS||1779000808||2445||85.27	2445	2445	b51759_scaffold56	scaffold56||416012||421185||Cerca56S33436||1||CDS||2028525011||25601||85.27	25601	25601	1.000000e-250	1393
a37644_phavu.G19833.gnm2.Chr01	phavu.G19833.gnm2.Chr01||44214962||44216866||phavu.G19833.gnm2.ann1.Phvul.001G184100.1||-1||CDS||1779000811||2446||80.66	2446	2446	b51759_scaffold56	scaffold56||438510||440408||Cerca56S03959||-1||CDS||2028524859||25605||80.66	25605	25605	1.000000e-250	1443
a37644_phavu.G19833.gnm2.Chr01	phavu.G19833.gnm2.Chr01||44223111||44224795||phavu.G19833.gnm2.ann1.Phvul.001G184200.1||-1||CDS||1779000814||2447||73.99	2447	2447	b51759_scaffold56	scaffold56||446193||447631||Cerca56S33435||-1||CDS||2028525009||25607||73.99	25607	25607	1.000000e-250	1493
a37644_phavu.G19833.gnm2.Chr01	phavu.G19833.gnm2.Chr01||44230270||44239918||phavu.G19833.gnm2.ann1.Phvul.001G184300.1||-1||CDS||1779000817||2448||83.35	2448	2448	b51759_scaffold56	scaffold56||454584||466187||Cerca56S26855||-1||CDS||2028524903||25609||83.35	25609	25609	1.000000e-250	1543
a37644_phavu.G19833.gnm2.Chr01	phavu.G19833.gnm2.Chr01||44240622||44243246||phavu.G19833.gnm2.ann1.Phvul.001G184400.1||1||CDS||1779000822||2450||73.24	2450	2450	b51759_scaffold56	scaffold56||466862||470867||Cerca56S03955||1||CDS||2028524850||25610||73.24	25610	25610	1.000000e-250	1593
a37644_phavu.G19833.gnm2.Chr01	phavu.G19833.gnm2.Chr01||44251575||44254883||phavu.G19833.gnm2.ann1.Phvul.001G184500.1||1||CDS||1779000825||2451||75.85	2451	2451	b51759_scaffold56	scaffold56||474239||477646||Cerca56S03956||1||CDS||2028524852||25611||75.85	25611	25611	1.000000e-250	1643
a37644_phavu.G19833.gnm2.Chr01	phavu.G19833.gnm2.Chr01||44257277||44258304||phavu.G19833.gnm2.ann1.Phvul.001G184600.1||1||CDS||1779000828||2452||70.03	2452	2452	b51759_scaffold56	scaffold56||478861||480742||Cerca56S26889||1||CDS||2028524976||25612||70.03	25612	25612	8.200000e-42	1684
a37644_phavu.G19833.gnm2.Chr01	phavu.G19833.gnm2.Chr01||44260998||44262694||phavu.G19833.gnm2.ann1.Phvul.001G184700.1||1||CDS||1779000831||2453||85.45	2453	2453	b51759_scaffold56	scaffold56||501000||503087||Cerca56S26891||1||CDS||2028524981||25615||85.45	25615	25615	1.800000e-158	1734
a37644_phavu.G19833.gnm2.Chr01	phavu.G19833.gnm2.Chr01||44268504||44270104||phavu.G19833.gnm2.ann1.Phvul.001G184800.1||-1||CDS||1779000834||2454||77.14	2454	2454	b51759_scaffold56	scaffold56||505171||506527||Cerca56S26895||-1||CDS||2028524989||25616||77.14	25616	25616	2.800000e-105	1784
a37644_phavu.G19833.gnm2.Chr01	phavu.G19833.gnm2.Chr01||44297976||44302982||phavu.G19833.gnm2.ann1.Phvul.001G185000.1||-1||CDS||1779000840||2456||83.66	2456	2456	b51759_scaffold56	scaffold56||511982||515484||Cerca56S26857||-1||CDS||2028524907||25617||83.66	25617	25617	7.400000e-140	1834
a37644_phavu.G19833.gnm2.Chr01	phavu.G19833.gnm2.Chr01||44309326||44310678||phavu.G19833.gnm2.ann1.Phvul.001G185100.1||1||CDS||1779000843||2457||77.36	2457	2457	b51759_scaffold56	scaffold56||524542||525969||Cerca56S03960||1||CDS||2028524861||25618||77.36	25618	25618	1.100000e-154	1884
a37644_phavu.G19833.gnm2.Chr01	phavu.G19833.gnm2.Chr01||44312620||44323298||phavu.G19833.gnm2.ann1.Phvul.001G185200.1||-1||CDS||1779000848||2459||88.58	2459	2459	b51759_scaffold56	scaffold56||527922||536109||Cerca56S26896||-1||CDS||2028524992||25619||88.58	25619	25619	1.000000e-250	1934
a37644_phavu.G19833.gnm2.Chr01	phavu.G19833.gnm2.Chr01||44328003||44330109||phavu.G19833.gnm2.ann1.Phvul.001G185400.1||-1||CDS||1779000856||2462||73.63	2462	2462	b51759_scaffold56	scaffold56||547322||549448||Cerca56S26897||-1||CDS||2028524994||25621||73.63	25621	25621	1.000000e-250	1984
a37644_phavu.G19833.gnm2.Chr01	phavu.G19833.gnm2.Chr01||44339469||44341109||phavu.G19833.gnm2.ann1.Phvul.001G185500.1||1||CDS||1779000859||2463||71.65	2463	2463	b51759_scaffold56	scaffold56||565449||570625||Cerca56S26893||1||CDS||2028524985||25624||71.65	25624	25624	1.000000e-250	2034
a37644_phavu.G19833.gnm2.Chr01	phavu.G19833.gnm2.Chr01||44347734||44349449||phavu.G19833.gnm2.ann1.Phvul.001G185600.1||-1||CDS||1779000862||2464||77.69	2464	2464	b51759_scaffold56	scaffold56||577963||580238||Cerca56S26898||-1||CDS||2028524996||25625||77.69	25625	25625	1.000000e-250	2084
a37644_phavu.G19833.gnm2.Chr01	phavu.G19833.gnm2.Chr01||44353372||44353812||phavu.G19833.gnm2.ann1.Phvul.001G185700.1||1||CDS||1779000867||2466||73.38	2466	2466	b51759_scaffold56	scaffold56||592739||593200||Cerca56S03962||1||CDS||2028524865||25627||73.38	25627	25627	6.900000e-88	2134
a37644_phavu.G19833.gnm2.Chr01	phavu.G19833.gnm2.Chr01||44374509||44378713||phavu.G19833.gnm2.ann1.Phvul.001G185800.1||1||CDS||1779000870||2467||84.46	2467	2467	b51759_scaffold56	scaffold56||603341||607492||Cerca56S26860||1||CDS||2028524914||25628||84.46	25628	25628	1.000000e-250	2184
a37644_phavu.G19833.gnm2.Chr01	phavu.G19833.gnm2.Chr01||44380434||44382764||phavu.G19833.gnm2.ann1.Phvul.001G185900.1||1||CDS||1779000873||2468||75.28	2468	2468	b51759_scaffold56	scaffold56||608843||611293||Cerca56S03963||1||CDS||2028524867||25629||75.28	25629	25629	1.000000e-250	2234
a37644_phavu.G19833.gnm2.Chr01	phavu.G19833.gnm2.Chr01||44387427||44388077||phavu.G19833.gnm2.ann1.Phvul.001G186000.1||-1||CDS||1779000876||2469||76.03	2469	2469	b51759_scaffold56	scaffold56||613411||614109||Cerca56S03964||-1||CDS||2028524869||25630||76.03	25630	25630	2.900000e-120	2284
a37644_phavu.G19833.gnm2.Chr01	phavu.G19833.gnm2.Chr01||44397045||44400872||phavu.G19833.gnm2.ann1.Phvul.001G186100.1||1||CDS||1779000879||2470||89.02	2470	2470	b51759_scaffold56	scaffold56||622238||626491||Cerca56S26861||1||CDS||2028524916||25631||89.02	25631	25631	1.000000e-250	2334
a37644_phavu.G19833.gnm2.Chr01	phavu.G19833.gnm2.Chr01||44403189||44405656||phavu.G19833.gnm2.ann1.Phvul.001G186200.1||1||CDS||1779000884||2472||80.5	2472	2472	b51759_scaffold56	scaffold56||628977||632212||Cerca56S26899||1||CDS||2028524998||25632||80.5	25632	25632	1.000000e-250	2384
a37644_phavu.G19833.gnm2.Chr01	phavu.G19833.gnm2.Chr01||44407934||44418566||phavu.G19833.gnm2.ann1.Phvul.001G186300.2||-1||CDS||1779000887||2473||72.66	2473	2473	b51759_scaffold56	scaffold56||634171||637371||Cerca56S03965||-1||CDS||2028524871||25633||72.66	25633	25633	3.800000e-88	2434
a37644_phavu.G19833.gnm2.Chr01	phavu.G19833.gnm2.Chr01||44449598||44460122||phavu.G19833.gnm2.ann1.Phvul.001G186500.1||1||CDS||1779000892||2475||80.97	2475	2475	b51759_scaffold56	scaffold56||651890||661649||Cerca56S26900||1||CDS||2028525000||25635||80.97	25635	25635	2.200000e-223	2484
###
a37644_phavu.G19833.gnm2.Chr01	phavu.G19833.gnm2.Chr01||44467057||44477629||phavu.G19833.gnm2.ann1.Phvul.001G186600.1||1||CDS||1779000894||2476||87.7	2476	2476	b51759_scaffold305	scaffold305||267768||275125||Cerca305S20980||-1||CDS||2028504282||16063||87.7	16063	16063	1.000000e-250	50
a37644_phavu.G19833.gnm2.Chr01	phavu.G19833.gnm2.Chr01||44485352||44490993||phavu.G19833.gnm2.ann1.Phvul.001G186700.1||1||CDS||1779000897||2477||73.88	2477	2477	b51759_scaffold305	scaffold305||247870||254673||Cerca305S20979||-1||CDS||2028504280||16060||73.88	16060	16060	1.000000e-250	100
a37644_phavu.G19833.gnm2.Chr01	phavu.G19833.gnm2.Chr01||44509263||44510732||phavu.G19833.gnm2.ann1.Phvul.001G186800.1||1||CDS||1779000902||2479||69.28	2479	2479	b51759_scaffold305	scaffold305||240102||241580||Cerca305S02428||-1||CDS||2028504241||16058||69.28	16058	16058	1.900000e-95	150
a37644_phavu.G19833.gnm2.Chr01	phavu.G19833.gnm2.Chr01||44529604||44530491||phavu.G19833.gnm2.ann1.Phvul.001G186900.1||1||CDS||1779000905||2480||74.62	2480	2480	b51759_scaffold305	scaffold305||231788||232735||Cerca305S07938||-1||CDS||2028504257||16057||74.62	16057	16057	1.200000e-186	200
a37644_phavu.G19833.gnm2.Chr01	phavu.G19833.gnm2.Chr01||44553992||44556591||phavu.G19833.gnm2.ann1.Phvul.001G187000.1||-1||CDS||1779000908||2481||79.71	2481	2481	b51759_scaffold305	scaffold305||216227||218880||Cerca305S20975||1||CDS||2028504272||16055||79.71	16055	16055	1.000000e-250	250
a37644_phavu.G19833.gnm2.Chr01	phavu.G19833.gnm2.Chr01||44599690||44601035||phavu.G19833.gnm2.ann1.Phvul.001G187200.1||-1||CDS||1779000916||2484||71.82	2484	2484	b51759_scaffold305	scaffold305||196742||198100||Cerca305S02429||1||CDS||2028504243||16053||71.82	16053	16053	5.800000e-247	300
a37644_phavu.G19833.gnm2.Chr01	phavu.G19833.gnm2.Chr01||44606570||44609306||phavu.G19833.gnm2.ann1.Phvul.001G187300.1||-1||CDS||1779000918||2485||76.79	2485	2485	b51759_scaffold305	scaffold305||174009||177116||Cerca305S20983||1||CDS||2028504289||16049||76.79	16049	16049	2.500000e-180	350
a37644_phavu.G19833.gnm2.Chr01	phavu.G19833.gnm2.Chr01||44625041||44626549||phavu.G19833.gnm2.ann1.Phvul.001G187400.1||-1||CDS||1779000921||2486||88.1	2486	2486	b51759_scaffold305	scaffold305||161866||163360||Cerca305S07936||1||CDS||2028504252||16048||88.1	16048	16048	8.500000e-170	400
a37644_phavu.G19833.gnm2.Chr01	phavu.G19833.gnm2.Chr01||44660367||44663219||phavu.G19833.gnm2.ann1.Phvul.001G187500.1||1||CDS||1779000926||2488||78.91	2488	2488	b51759_scaffold305	scaffold305||148446||150558||Cerca305S20978||-1||CDS||2028504278||16047||78.91	16047	16047	1.000000e-250	450
a37644_phavu.G19833.gnm2.Chr01	phavu.G19833.gnm2.Chr01||44665147||44687683||phavu.G19833.gnm2.ann1.Phvul.001G187600.1||-1||CDS||1779000929||2489||84.82	2489	2489	b51759_scaffold305	scaffold305||123314||144518||Cerca305S20986||1||CDS||2028504295||16045||84.82	16045	16045	1.000000e-250	500
a37644_phavu.G19833.gnm2.Chr01	phavu.G19833.gnm2.Chr01||44692490||44702364||phavu.G19833.gnm2.ann1.Phvul.001G187700.1||-1||CDS||1779000932||2490||82.61	2490	2490	b51759_scaffold305	scaffold305||95997||103523||Cerca305S07935||1||CDS||2028504250||16038||82.61	16038	16038	1.000000e-250	550
a37644_phavu.G19833.gnm2.Chr01	phavu.G19833.gnm2.Chr01||44738242||44750140||phavu.G19833.gnm2.ann1.Phvul.001G188000.1||-1||CDS||1779000939||2493||81.75	2493	2493	b51759_scaffold305	scaffold305||80639||90299||Cerca305S20981||1||CDS||2028504284||16037||81.75	16037	16037	1.000000e-250	600
a37644_phavu.G19833.gnm2.Chr01	phavu.G19833.gnm2.Chr01||44751840||44755424||phavu.G19833.gnm2.ann1.Phvul.001G188100.1||-1||CDS||1779000944||2495||81.51	2495	2495	b51759_scaffold305	scaffold305||76438||79830||Cerca305S20971||1||CDS||2028504263||16036||81.51	16036	16036	1.000000e-250	650
a37644_phavu.G19833.gnm2.Chr01	phavu.G19833.gnm2.Chr01||44766010||44766613||phavu.G19833.gnm2.ann1.Phvul.001G188201.1||-1||CDS||1779000951||2498||74.78	2498	2498	b51759_scaffold305	scaffold305||59866||61150||Cerca305S20970||1||CDS||2028504261||16034||74.78	16034	16034	1.400000e-66	700
a37644_phavu.G19833.gnm2.Chr01	phavu.G19833.gnm2.Chr01||44769628||44773605||phavu.G19833.gnm2.ann1.Phvul.001G188300.1||1||CDS||1779000954||2499||76.64	2499	2499	b51759_scaffold305	scaffold305||30637||34704||Cerca305S20972||-1||CDS||2028504265||16031||76.64	16031	16031	4.500000e-165	750
a37644_phavu.G19833.gnm2.Chr01	phavu.G19833.gnm2.Chr01||44791054||44792637||phavu.G19833.gnm2.ann1.Phvul.001G188500.1||-1||CDS||1779000961||2502||74.72	2502	2502	b51759_scaffold305	scaffold305||10357||11904||Cerca305S07933||1||CDS||2028504246||16029||74.72	16029	16029	1.000000e-250	800
###
a37644_phavu.G19833.gnm2.Chr01	phavu.G19833.gnm2.Chr01||44856433||44857840||phavu.G19833.gnm2.ann1.Phvul.001G189200.1||-1||CDS||1779000983||2510||86.21	2510	2510	b51759_scaffold51	scaffold51||838464||839602||Cerca51S09565||1||CDS||2028522228||24430||86.21	24430	24430	3.000000e-175	50
a37644_phavu.G19833.gnm2.Chr01	phavu.G19833.gnm2.Chr01||44873683||44876256||phavu.G19833.gnm2.ann1.Phvul.001G189400.1||1||CDS||1779000988||2512||72.24	2512	2512	b51759_scaffold51	scaffold51||820812||823097||Cerca51S26227||-1||CDS||2028522321||24427||72.24	24427	24427	5.800000e-88	100
a37644_phavu.G19833.gnm2.Chr01	phavu.G19833.gnm2.Chr01||44877141||44878400||phavu.G19833.gnm2.ann1.Phvul.001G189500.1||-1||CDS||1779000991||2513||83.24	2513	2513	b51759_scaffold51	scaffold51||810874||812133||Cerca51S09562||1||CDS||2028522222||24425||83.24	24425	24425	1.000000e-250	150
a37644_phavu.G19833.gnm2.Chr01	phavu.G19833.gnm2.Chr01||44883159||44886637||phavu.G19833.gnm2.ann1.Phvul.001G189600.1||-1||CDS||1779000996||2515||86.32	2515	2515	b51759_scaffold51	scaffold51||806405||808990||Cerca51S26225||1||CDS||2028522317||24424||86.32	24424	24424	1.300000e-137	200
a37644_phavu.G19833.gnm2.Chr01	phavu.G19833.gnm2.Chr01||44888410||44892953||phavu.G19833.gnm2.ann1.Phvul.001G189700.1||1||CDS||1779001001||2517||85.22	2517	2517	b51759_scaffold51	scaffold51||798834||803557||Cerca51S26226||-1||CDS||2028522319||24423||85.22	24423	24423	1.000000e-250	250
a37644_phavu.G19833.gnm2.Chr01	phavu.G19833.gnm2.Chr01||44905035||44907888||phavu.G19833.gnm2.ann1.Phvul.001G189900.1||1||CDS||1779001007||2519||75.24	2519	2519	b51759_scaffold51	scaffold51||791214||791705||Cerca51S03798||-1||CDS||2028522122||24421||75.24	24421	24421	7.900000e-59	300
a37644_phavu.G19833.gnm2.Chr01	phavu.G19833.gnm2.Chr01||44906792||44912246||phavu.G19833.gnm2.ann1.Phvul.001G190000.1||-1||CDS||1779001010||2520||86.91	2520	2520	b51759_scaffold51	scaffold51||784847||790085||Cerca51S26224||1||CDS||2028522315||24420||86.91	24420	24420	1.000000e-250	350
a37644_phavu.G19833.gnm2.Chr01	phavu.G19833.gnm2.Chr01||44923816||44926210||phavu.G19833.gnm2.ann1.Phvul.001G190200.1||1||CDS||1779001016||2522||82.16	2522	2522	b51759_scaffold51	scaffold51||779692||782597||Cerca51S26223||-1||CDS||2028522313||24419||82.16	24419	24419	1.600000e-59	400
a37644_phavu.G19833.gnm2.Chr01	phavu.G19833.gnm2.Chr01||44928800||44930254||phavu.G19833.gnm2.ann1.Phvul.001G190300.1||-1||CDS||1779001019||2523||69.21	2523	2523	b51759_scaffold51	scaffold51||765691||767172||Cerca51S03796||1||CDS||2028522118||24416||69.21	24416	24416	1.700000e-231	450
a37644_phavu.G19833.gnm2.Chr01	phavu.G19833.gnm2.Chr01||44930551||44933827||phavu.G19833.gnm2.ann1.Phvul.001G190400.1||1||CDS||1779001024||2525||81.26	2525	2525	b51759_scaffold51	scaffold51||758551||765297||Cerca51S26222||-1||CDS||2028522311||24415||81.26	24415	24415	1.300000e-242	500
a37644_phavu.G19833.gnm2.Chr01	phavu.G19833.gnm2.Chr01||44939390||44939869||phavu.G19833.gnm2.ann1.Phvul.001G190500.1||-1||CDS||1779001029||2527||72.19	2527	2527	b51759_scaffold51	scaffold51||754139||754657||Cerca51S03795||1||CDS||2028522116||24414||72.19	24414	24414	1.500000e-59	550
###
a37644_phavu.G19833.gnm2.Chr01	phavu.G19833.gnm2.Chr01||44953910||44955085||phavu.G19833.gnm2.ann1.Phvul.001G190600.1||1||CDS||1779001032||2528||75.61	2528	2528	b51759_scaffold273	scaffold273||296486||297697||Cerca273S07531||-1||CDS||2028499969||14079||75.61	14079	14079	7.400000e-154	50
a37644_phavu.G19833.gnm2.Chr01	phavu.G19833.gnm2.Chr01||44973172||44975195||phavu.G19833.gnm2.ann1.Phvul.001G190800.1||1||CDS||1779001038||2530||87.53	2530	2530	b51759_scaffold273	scaffold273||292098||294150||Cerca273S07530||-1||CDS||2028499967||14078||87.53	14078	14078	1.000000e-250	100
a37644_phavu.G19833.gnm2.Chr01	phavu.G19833.gnm2.Chr01||44978908||44983393||phavu.G19833.gnm2.ann1.Phvul.001G190900.1||-1||CDS||1779001043||2532||80.59	2532	2532	b51759_scaffold273	scaffold273||284909||288039||Cerca273S32652||1||CDS||2028500021||14077||80.59	14077	14077	3.500000e-227	150
a37644_phavu.G19833.gnm2.Chr01	phavu.G19833.gnm2.Chr01||44990289||44990696||phavu.G19833.gnm2.ann1.Phvul.001G191000.1||-1||CDS||1779001048||2534||80.61	2534	2534	b51759_scaffold273	scaffold273||280486||280797||Cerca273S02140||1||CDS||2028499934||14076||80.61	14076	14076	2.300000e-65	200
a37644_phavu.G19833.gnm2.Chr01	phavu.G19833.gnm2.Chr01||44992257||44992722||phavu.G19833.gnm2.ann1.Phvul.001G191100.1||-1||CDS||1779001051||2535||77.39	2535	2535	b51759_scaffold273	scaffold273||269791||270176||Cerca273S07528||1||CDS||2028499962||14073||77.39	14073	14073	8.400000e-57	250
a37644_phavu.G19833.gnm2.Chr01	phavu.G19833.gnm2.Chr01||44993820||45000134||phavu.G19833.gnm2.ann1.Phvul.001G191200.1||-1||CDS||1779001054||2536||87.9	2536	2536	b51759_scaffold273	scaffold273||262834||268684||Cerca273S07527||1||CDS||2028499960||14072||87.9	14072	14072	1.000000e-250	300
a37644_phavu.G19833.gnm2.Chr01	phavu.G19833.gnm2.Chr01||45001466||45005189||phavu.G19833.gnm2.ann1.Phvul.001G191300.1||-1||CDS||1779001057||2537||83.78	2537	2537	b51759_scaffold273	scaffold273||249729||253534||Cerca273S07526||1||CDS||2028499958||14069||83.78	14069	14069	1.000000e-250	350
a37644_phavu.G19833.gnm2.Chr01	phavu.G19833.gnm2.Chr01||45012225||45013278||phavu.G19833.gnm2.ann1.Phvul.001G191400.1||-1||CDS||1779001060||2538||88.84	2538	2538	b51759_scaffold273	scaffold273||244908||245965||Cerca273S19930||1||CDS||2028500010||14068||88.84	14068	14068	2.100000e-83	400
a37644_phavu.G19833.gnm2.Chr01	phavu.G19833.gnm2.Chr01||45022640||45029171||phavu.G19833.gnm2.ann1.Phvul.001G191500.1||1||CDS||1779001063||2539||84.6	2539	2539	b51759_scaffold273	scaffold273||213123||219710||Cerca273S19932||-1||CDS||2028500014||14065||84.6	14065	14065	1.000000e-250	450
a37644_phavu.G19833.gnm2.Chr01	phavu.G19833.gnm2.Chr01||45038563||45040476||phavu.G19833.gnm2.ann1.Phvul.001G191600.2||1||CDS||1779001066||2540||77.97	2540	2540	b51759_scaffold273	scaffold273||199513||204285||Cerca273S19931||-1||CDS||2028500012||14063||77.97	14063	14063	1.000000e-250	500
a37644_phavu.G19833.gnm2.Chr01	phavu.G19833.gnm2.Chr01||45043255||45044079||phavu.G19833.gnm2.ann1.Phvul.001G191700.1||-1||CDS||1779001069||2541||88.31	2541	2541	b51759_scaffold273	scaffold273||191680||193539||Cerca273S32651||1||CDS||2028500019||14061||88.31	14061	14061	1.100000e-140	550
a37644_phavu.G19833.gnm2.Chr01	phavu.G19833.gnm2.Chr01||45045719||45048316||phavu.G19833.gnm2.ann1.Phvul.001G191800.1||-1||CDS||1779001072||2542||79.52	2542	2542	b51759_scaffold273	scaffold273||186999||190230||Cerca273S07525||1||CDS||2028499955||14060||79.52	14060	14060	8.500000e-249	600
a37644_phavu.G19833.gnm2.Chr01	phavu.G19833.gnm2.Chr01||45054483||45055115||phavu.G19833.gnm2.ann1.Phvul.001G191900.1||1||CDS||1779001075||2543||64.96	2543	2543	b51759_scaffold273	scaffold273||170708||171367||Cerca273S02138||-1||CDS||2028499929||14056||64.96	14056	14056	2.500000e-69	650
a37644_phavu.G19833.gnm2.Chr01	phavu.G19833.gnm2.Chr01||45081891||45083854||phavu.G19833.gnm2.ann1.Phvul.001G192000.1||1||CDS||1779001078||2544||81.45	2544	2544	b51759_scaffold273	scaffold273||153254||154754||Cerca273S07523||-1||CDS||2028499951||14054||81.45	14054	14054	8.700000e-112	700
a37644_phavu.G19833.gnm2.Chr01	phavu.G19833.gnm2.Chr01||45098325||45099399||phavu.G19833.gnm2.ann1.Phvul.001G192100.2||-1||CDS||1779001081||2545||87.1	2545	2545	b51759_scaffold273	scaffold273||146366||149577||Cerca273S19917||1||CDS||2028499980||14053||87.1	14053	14053	1.200000e-105	750
a37644_phavu.G19833.gnm2.Chr01	phavu.G19833.gnm2.Chr01||45102557||45103579||phavu.G19833.gnm2.ann1.Phvul.001G192200.1||-1||CDS||1779001084||2546||77.74	2546	2546	b51759_scaffold273	scaffold273||142774||143784||Cerca273S07521||1||CDS||2028499947||14052||77.74	14052	14052	1.000000e-250	800
a37644_phavu.G19833.gnm2.Chr01	phavu.G19833.gnm2.Chr01||45112232||45133265||phavu.G19833.gnm2.ann1.Phvul.001G192300.2||1||CDS||1779001089||2548||85.58	2548	2548	b51759_scaffold273	scaffold273||123008||131706||Cerca273S07522||-1||CDS||2028499949||14051||85.58	14051	14051	1.000000e-250	850
a37644_phavu.G19833.gnm2.Chr01	phavu.G19833.gnm2.Chr01||45135376||45137999||phavu.G19833.gnm2.ann1.Phvul.001G192400.1||-1||CDS||1779001092||2549||87.58	2549	2549	b51759_scaffold273	scaffold273||118408||121844||Cerca273S19924||1||CDS||2028499996||14050||87.58	14050	14050	6.400000e-175	900
a37644_phavu.G19833.gnm2.Chr01	phavu.G19833.gnm2.Chr01||45138155||45142511||phavu.G19833.gnm2.ann1.Phvul.001G192500.1||1||CDS||1779001095||2550||84.56	2550	2550	b51759_scaffold273	scaffold273||113779||117973||Cerca273S19928||-1||CDS||2028500005||14049||84.56	14049	14049	5.900000e-219	950
a37644_phavu.G19833.gnm2.Chr01	phavu.G19833.gnm2.Chr01||45145914||45151532||phavu.G19833.gnm2.ann1.Phvul.001G192600.1||1||CDS||1779001098||2551||79.89	2551	2551	b51759_scaffold273	scaffold273||101482||106219||Cerca273S19927||-1||CDS||2028500003||14048||79.89	14048	14048	1.000000e-250	1000
a37644_phavu.G19833.gnm2.Chr01	phavu.G19833.gnm2.Chr01||45158971||45160189||phavu.G19833.gnm2.ann1.Phvul.001G192800.1||1||CDS||1779001103||2553||81.06	2553	2553	b51759_scaffold273	scaffold273||98499||100233||Cerca273S07520||-1||CDS||2028499944||14047||81.06	14047	14047	8.200000e-87	1050
a37644_phavu.G19833.gnm2.Chr01	phavu.G19833.gnm2.Chr01||45166112||45167095||phavu.G19833.gnm2.ann1.Phvul.001G192900.1||-1||CDS||1779001106||2554||66.16	2554	2554	b51759_scaffold273	scaffold273||95056||96105||Cerca273S07519||1||CDS||2028499942||14046||66.16	14046	14046	3.400000e-129	1100
a37644_phavu.G19833.gnm2.Chr01	phavu.G19833.gnm2.Chr01||45175571||45176934||phavu.G19833.gnm2.ann1.Phvul.001G193000.1||1||CDS||1779001108||2555||86.97	2555	2555	b51759_scaffold273	scaffold273||72561||74893||Cerca273S19916||-1||CDS||2028499978||14043||86.97	14043	14043	7.200000e-167	1150
a37644_phavu.G19833.gnm2.Chr01	phavu.G19833.gnm2.Chr01||45182418||45183650||phavu.G19833.gnm2.ann1.Phvul.001G193100.1||-1||CDS||1779001117||2559||79.59	2559	2559	b51759_scaffold273	scaffold273||64766||68070||Cerca273S19921||1||CDS||2028499989||14042||79.59	14042	14042	1.100000e-45	1195
a37644_phavu.G19833.gnm2.Chr01	phavu.G19833.gnm2.Chr01||45191667||45196104||phavu.G19833.gnm2.ann1.Phvul.001G193200.1||-1||CDS||1779001120||2560||77.06	2560	2560	b51759_scaffold273	scaffold273||51541||55709||Cerca273S19915||1||CDS||2028499976||14041||77.06	14041	14041	1.000000e-250	1245
a37644_phavu.G19833.gnm2.Chr01	phavu.G19833.gnm2.Chr01||45206163||45209215||phavu.G19833.gnm2.ann1.Phvul.001G193300.1||1||CDS||1779001123||2561||82.66	2561	2561	b51759_scaffold273	scaffold273||42465||46224||Cerca273S02137||-1||CDS||2028499926||14039||82.66	14039	14039	1.000000e-250	1295
a37644_phavu.G19833.gnm2.Chr01	phavu.G19833.gnm2.Chr01||45214071||45216087||phavu.G19833.gnm2.ann1.Phvul.001G193400.1||1||CDS||1779001126||2562||80.73	2562	2562	b51759_scaffold273	scaffold273||19766||31305||Cerca273S19923||-1||CDS||2028499994||14036||80.73	14036	14036	7.100000e-211	1345
a37644_phavu.G19833.gnm2.Chr01	phavu.G19833.gnm2.Chr01||45230366||45234868||phavu.G19833.gnm2.ann1.Phvul.001G193600.1||-1||CDS||1779001132||2564||82.81	2564	2564	b51759_scaffold273	scaffold273||7668||12986||Cerca273S19914||1||CDS||2028499973||14034||82.81	14034	14034	1.000000e-250	1395
###
a37644_phavu.G19833.gnm2.Chr01	phavu.G19833.gnm2.Chr01||45260114||45260707||phavu.G19833.gnm2.ann1.Phvul.001G193700.1||1||CDS||1779001135||2565||81.87	2565	2565	b51759_scaffold59	scaffold59||372977||373568||Cerca59S27263||1||CDS||2028526437||26277||81.87	26277	26277	1.000000e-88	50
a37644_phavu.G19833.gnm2.Chr01	phavu.G19833.gnm2.Chr01||45274545||45278189||phavu.G19833.gnm2.ann1.Phvul.001G193800.1||1||CDS||1779001138||2566||91.16	2566	2566	b51759_scaffold59	scaffold59||383450||385776||Cerca59S27269||1||CDS||2028526450||26279||91.16	26279	26279	4.900000e-177	100
a37644_phavu.G19833.gnm2.Chr01	phavu.G19833.gnm2.Chr01||45283390||45284214||phavu.G19833.gnm2.ann1.Phvul.001G193900.1||1||CDS||1779001141||2567||77.07	2567	2567	b51759_scaffold59	scaffold59||389621||390463||Cerca59S04044||1||CDS||2028526309||26280||77.07	26280	26280	2.200000e-198	150
a37644_phavu.G19833.gnm2.Chr01	phavu.G19833.gnm2.Chr01||45294645||45295502||phavu.G19833.gnm2.ann1.Phvul.001G194000.1||1||CDS||1779001144||2568||73.56	2568	2568	b51759_scaffold59	scaffold59||396910||397707||Cerca59S04048||1||CDS||2028526317||26281||73.56	26281	26281	7.200000e-74	200
a37644_phavu.G19833.gnm2.Chr01	phavu.G19833.gnm2.Chr01||45317589||45318945||phavu.G19833.gnm2.ann1.Phvul.001G194020.1||-1||CDS||1779001147||2569||77.64	2569	2569	b51759_scaffold59	scaffold59||405591||406166||Cerca59S04045||-1||CDS||2028526311||26282||77.64	26282	26282	2.300000e-71	250
a37644_phavu.G19833.gnm2.Chr01	phavu.G19833.gnm2.Chr01||45324270||45329377||phavu.G19833.gnm2.ann1.Phvul.001G194040.1||-1||CDS||1779001150||2570||79.22	2570	2570	b51759_scaffold59	scaffold59||408275||412917||Cerca59S27237||-1||CDS||2028526382||26283||79.22	26283	26283	1.000000e-250	300
a37644_phavu.G19833.gnm2.Chr01	phavu.G19833.gnm2.Chr01||45337384||45339409||phavu.G19833.gnm2.ann1.Phvul.001G194060.1||1||CDS||1779001161||2575||77.17	2575	2575	b51759_scaffold59	scaffold59||417175||419107||Cerca59S27236||1||CDS||2028526380||26285||77.17	26285	26285	1.100000e-131	350
a37644_phavu.G19833.gnm2.Chr01	phavu.G19833.gnm2.Chr01||45339795||45340310||phavu.G19833.gnm2.ann1.Phvul.001G194080.1||1||CDS||1779001164||2576||67.17	2576	2576	b51759_scaffold59	scaffold59||419486||419995||Cerca59S04046||-1||CDS||2028526313||26286||67.17	26286	26286	1.000000e-19	369
a37644_phavu.G19833.gnm2.Chr01	phavu.G19833.gnm2.Chr01||45346707||45349284||phavu.G19833.gnm2.ann1.Phvul.001G194100.1||1||CDS||1779001167||2577||86.9	2577	2577	b51759_scaffold59	scaffold59||430091||433108||Cerca59S27270||1||CDS||2028526452||26288||86.9	26288	26288	1.400000e-220	419
a37644_phavu.G19833.gnm2.Chr01	phavu.G19833.gnm2.Chr01||45356645||45357324||phavu.G19833.gnm2.ann1.Phvul.001G194300.1||1||CDS||1779001173||2579||83.33	2579	2579	b51759_scaffold59	scaffold59||434070||434766||Cerca59S27271||1||CDS||2028526454||26289||83.33	26289	26289	2.100000e-94	469
a37644_phavu.G19833.gnm2.Chr01	phavu.G19833.gnm2.Chr01||45360728||45365171||phavu.G19833.gnm2.ann1.Phvul.001G194400.1||-1||CDS||1779001176||2580||89.7	2580	2580	b51759_scaffold59	scaffold59||436460||440389||Cerca59S27274||-1||CDS||2028526460||26290||89.7	26290	26290	4.900000e-231	519
a37644_phavu.G19833.gnm2.Chr01	phavu.G19833.gnm2.Chr01||45373394||45374794||phavu.G19833.gnm2.ann1.Phvul.001G194500.1||1||CDS||1779001179||2581||71.01	2581	2581	b51759_scaffold59	scaffold59||447887||449293||Cerca59S04049||1||CDS||2028526319||26291||71.01	26291	26291	9.700000e-250	569
a37644_phavu.G19833.gnm2.Chr01	phavu.G19833.gnm2.Chr01||45387547||45388230||phavu.G19833.gnm2.ann1.Phvul.001G194700.1||-1||CDS||1779001185||2583||75.36	2583	2583	b51759_scaffold59	scaffold59||492021||501429||Cerca59S27275||-1||CDS||2028526462||26296||75.36	26296	26296	3.900000e-142	619
a37644_phavu.G19833.gnm2.Chr01	phavu.G19833.gnm2.Chr01||45423549||45423929||phavu.G19833.gnm2.ann1.Phvul.001G195200.1||1||CDS||1779001196||2588||71.96	2588	2588	b51759_scaffold59	scaffold59||517309||519998||Cerca59S27277||-1||CDS||2028526467||26298||71.96	26298	26298	3.500000e-67	669
a37644_phavu.G19833.gnm2.Chr01	phavu.G19833.gnm2.Chr01||45437480||45439037||phavu.G19833.gnm2.ann1.Phvul.001G195300.1||-1||CDS||1779001199||2589||71.96	2589	2589	b51759_scaffold59	scaffold59||545917||547953||Cerca59S27278||-1||CDS||2028526469||26303||71.96	26303	26303	6.300000e-156	719
a37644_phavu.G19833.gnm2.Chr01	phavu.G19833.gnm2.Chr01||45440053||45443137||phavu.G19833.gnm2.ann1.Phvul.001G195400.1||1||CDS||1779001202||2590||80.47	2590	2590	b51759_scaffold59	scaffold59||562739||565713||Cerca59S27239||1||CDS||2028526387||26305||80.47	26305	26305	1.000000e-250	769
a37644_phavu.G19833.gnm2.Chr01	phavu.G19833.gnm2.Chr01||45450344||45453368||phavu.G19833.gnm2.ann1.Phvul.001G195500.1||-1||CDS||1779001205||2591||76.88	2591	2591	b51759_scaffold59	scaffold59||567460||570875||Cerca59S27279||-1||CDS||2028526471||26306||76.88	26306	26306	1.000000e-250	819
a37644_phavu.G19833.gnm2.Chr01	phavu.G19833.gnm2.Chr01||45465654||45472461||phavu.G19833.gnm2.ann1.Phvul.001G195600.1||1||CDS||1779001208||2592||86.32	2592	2592	b51759_scaffold59	scaffold59||586601||591837||Cerca59S27281||1||CDS||2028526475||26309||86.32	26309	26309	1.000000e-250	869
a37644_phavu.G19833.gnm2.Chr01	phavu.G19833.gnm2.Chr01||45481371||45483454||phavu.G19833.gnm2.ann1.Phvul.001G195700.1||-1||CDS||1779001211||2593||79.57	2593	2593	b51759_scaffold59	scaffold59||596808||599085||Cerca59S27245||-1||CDS||2028526399||26310||79.57	26310	26310	1.000000e-250	919
a37644_phavu.G19833.gnm2.Chr01	phavu.G19833.gnm2.Chr01||45523610||45526442||phavu.G19833.gnm2.ann1.Phvul.001G195800.1||1||CDS||1779001214||2594||83.58	2594	2594	b51759_scaffold59	scaffold59||617069||619608||Cerca59S27244||1||CDS||2028526397||26311||83.58	26311	26311	1.000000e-250	969
a37644_phavu.G19833.gnm2.Chr01	phavu.G19833.gnm2.Chr01||45529870||45531676||phavu.G19833.gnm2.ann1.Phvul.001G195900.1||-1||CDS||1779001217||2595||83.77	2595	2595	b51759_scaffold59	scaffold59||621829||623475||Cerca59S27246||-1||CDS||2028526401||26312||83.77	26312	26312	1.000000e-250	1019
a37644_phavu.G19833.gnm2.Chr01	phavu.G19833.gnm2.Chr01||45546558||45547814||phavu.G19833.gnm2.ann1.Phvul.001G196000.1||1||CDS||1779001228||2600||74.08	2600	2600	b51759_scaffold59	scaffold59||628219||638236||Cerca59S27282||1||CDS||2028526477||26313||74.08	26313	26313	5.500000e-215	1069
a37644_phavu.G19833.gnm2.Chr01	phavu.G19833.gnm2.Chr01||45557112||45557897||phavu.G19833.gnm2.ann1.Phvul.001G196100.1||-1||CDS||1779001231||2601||70.6	2601	2601	b51759_scaffold59	scaffold59||642865||643731||Cerca59S04054||-1||CDS||2028526330||26314||70.6	26314	26314	1.200000e-58	1119
a37644_phavu.G19833.gnm2.Chr01	phavu.G19833.gnm2.Chr01||45597620||45599251||phavu.G19833.gnm2.ann1.Phvul.001G196400.1||1||CDS||1779001238||2604||74.47	2604	2604	b51759_scaffold59	scaffold59||694902||696918||Cerca59S27284||1||CDS||2028526481||26318||74.47	26318	26318	3.000000e-178	1169
a37644_phavu.G19833.gnm2.Chr01	phavu.G19833.gnm2.Chr01||45601218||45612371||phavu.G19833.gnm2.ann1.Phvul.001G196500.1||1||CDS||1779001241||2605||89.77	2605	2605	b51759_scaffold59	scaffold59||702187||706271||Cerca59S27250||1||CDS||2028526410||26320||89.77	26320	26320	1.000000e-250	1219
a37644_phavu.G19833.gnm2.Chr01	phavu.G19833.gnm2.Chr01||45619047||45622909||phavu.G19833.gnm2.ann1.Phvul.001G196800.1||-1||CDS||1779001247||2607||81.06	2607	2607	b51759_scaffold59	scaffold59||707230||713215||Cerca59S27289||-1||CDS||2028526492||26321||81.06	26321	26321	1.000000e-250	1269
a37644_phavu.G19833.gnm2.Chr01	phavu.G19833.gnm2.Chr01||45646872||45647387||phavu.G19833.gnm2.ann1.Phvul.001G197000.1||1||CDS||1779001258||2612||78.63	2612	2612	b51759_scaffold59	scaffold59||729956||730456||Cerca59S04056||1||CDS||2028526334||26324||78.63	26324	26324	1.200000e-120	1319
a37644_phavu.G19833.gnm2.Chr01	phavu.G19833.gnm2.Chr01||45652967||45653758||phavu.G19833.gnm2.ann1.Phvul.001G197100.1||1||CDS||1779001261||2613||75.42	2613	2613	b51759_scaffold59	scaffold59||741643||742542||Cerca59S04057||1||CDS||2028526336||26327||75.42	26327	26327	1.800000e-106	1369
a37644_phavu.G19833.gnm2.Chr01	phavu.G19833.gnm2.Chr01||45671825||45672365||phavu.G19833.gnm2.ann1.Phvul.001G197300.1||1||CDS||1779001267||2615||82.83	2615	2615	b51759_scaffold59	scaffold59||776648||777401||Cerca59S09989||1||CDS||2028526355||26329||82.83	26329	26329	8.700000e-22	1390
a37644_phavu.G19833.gnm2.Chr01	phavu.G19833.gnm2.Chr01||45681851||45686217||phavu.G19833.gnm2.ann1.Phvul.001G197400.2||1||CDS||1779001272||2620||79.68	2620	2620	b51759_scaffold59	scaffold59||787448||791620||Cerca59S27251||1||CDS||2028526412||26330||79.68	26330	26330	5.200000e-243	1440
a37644_phavu.G19833.gnm2.Chr01	phavu.G19833.gnm2.Chr01||45688077||45690483||phavu.G19833.gnm2.ann1.Phvul.001G197500.1||1||CDS||1779001281||2621||75.65	2621	2621	b51759_scaffold59	scaffold59||801867||803936||Cerca59S27286||1||CDS||2028526486||26334||75.65	26334	26334	8.900000e-104	1490
a37644_phavu.G19833.gnm2.Chr01	phavu.G19833.gnm2.Chr01||45693748||45697377||phavu.G19833.gnm2.ann1.Phvul.001G197700.1||1||CDS||1779001284||2622||82.27	2622	2622	b51759_scaffold59	scaffold59||806178||810774||Cerca59S27287||1||CDS||2028526488||26335||82.27	26335	26335	1.000000e-250	1540
a37644_phavu.G19833.gnm2.Chr01	phavu.G19833.gnm2.Chr01||45703312||45705822||phavu.G19833.gnm2.ann1.Phvul.001G197800.1||1||CDS||1779001287||2623||78.32	2623	2623	b51759_scaffold59	scaffold59||817656||819931||Cerca59S27288||1||CDS||2028526490||26336||78.32	26336	26336	2.000000e-150	1590
###
a37644_phavu.G19833.gnm2.Chr01	phavu.G19833.gnm2.Chr01||45710804||45713061||phavu.G19833.gnm2.ann1.Phvul.001G197900.2||-1||CDS||1779001290||2624||73.8	2624	2624	b51759_scaffold33	scaffold33||58739||61789||Cerca33S22058||-1||CDS||2028507097||17247||73.8	17247	17247	1.000000e-250	50
a37644_phavu.G19833.gnm2.Chr01	phavu.G19833.gnm2.Chr01||45738821||45739354||phavu.G19833.gnm2.ann1.Phvul.001G198100.1||-1||CDS||1779001302||2629||63.57	2629	2629	b51759_scaffold33	scaffold33||75335||75868||Cerca33S02693||-1||CDS||2028506857||17248||63.57	17248	17248	8.700000e-40	89
a37644_phavu.G19833.gnm2.Chr01	phavu.G19833.gnm2.Chr01||45745208||45745744||phavu.G19833.gnm2.ann1.Phvul.001G198200.1||-1||CDS||1779001305||2630||76.44	2630	2630	b51759_scaffold33	scaffold33||82745||83251||Cerca33S22065||-1||CDS||2028507111||17249||76.44	17249	17249	2.800000e-44	132
a37644_phavu.G19833.gnm2.Chr01	phavu.G19833.gnm2.Chr01||45754426||45761976||phavu.G19833.gnm2.ann1.Phvul.001G198400.1||-1||CDS||1779001311||2632||83.37	2632	2632	b51759_scaffold33	scaffold33||98067||104231||Cerca33S02694||-1||CDS||2028506860||17252||83.37	17252	17252	1.000000e-250	182
a37644_phavu.G19833.gnm2.Chr01	phavu.G19833.gnm2.Chr01||45775846||45782019||phavu.G19833.gnm2.ann1.Phvul.001G198500.1||1||CDS||1779001316||2634||79.75	2634	2634	b51759_scaffold33	scaffold33||122977||128560||Cerca33S22063||1||CDS||2028507107||17255||79.75	17255	17255	1.000000e-250	232
a37644_phavu.G19833.gnm2.Chr01	phavu.G19833.gnm2.Chr01||45783032||45784900||phavu.G19833.gnm2.ann1.Phvul.001G198600.1||-1||CDS||1779001319||2635||80.56	2635	2635	b51759_scaffold33	scaffold33||129784||131649||Cerca33S02697||-1||CDS||2028506866||17256||80.56	17256	17256	1.000000e-250	282
a37644_phavu.G19833.gnm2.Chr01	phavu.G19833.gnm2.Chr01||45785728||45788134||phavu.G19833.gnm2.ann1.Phvul.001G198700.1||-1||CDS||1779001321||2636||81.7	2636	2636	b51759_scaffold33	scaffold33||132200||134695||Cerca33S32857||-1||CDS||2028507277||17257||81.7	17257	17257	1.000000e-250	332
a37644_phavu.G19833.gnm2.Chr01	phavu.G19833.gnm2.Chr01||45790880||45793126||phavu.G19833.gnm2.ann1.Phvul.001G198800.1||-1||CDS||1779001324||2637||80.66	2637	2637	b51759_scaffold33	scaffold33||136541||138733||Cerca33S22002||-1||CDS||2028506978||17258||80.66	17258	17258	8.400000e-120	382
a37644_phavu.G19833.gnm2.Chr01	phavu.G19833.gnm2.Chr01||45801681||45803966||phavu.G19833.gnm2.ann1.Phvul.001G198900.1||-1||CDS||1779001327||2638||76.11	2638	2638	b51759_scaffold33	scaffold33||148380||151213||Cerca33S22003||-1||CDS||2028506980||17260||76.11	17260	17260	2.100000e-227	432
a37644_phavu.G19833.gnm2.Chr01	phavu.G19833.gnm2.Chr01||45808313||45818433||phavu.G19833.gnm2.ann1.Phvul.001G199000.1||-1||CDS||1779001330||2639||87.84	2639	2639	b51759_scaffold33	scaffold33||157022||166970||Cerca33S08259||-1||CDS||2028506949||17261||87.84	17261	17261	1.000000e-250	482
a37644_phavu.G19833.gnm2.Chr01	phavu.G19833.gnm2.Chr01||45820304||45822932||phavu.G19833.gnm2.ann1.Phvul.001G199100.1||-1||CDS||1779001333||2640||81.6	2640	2640	b51759_scaffold33	scaffold33||168483||170438||Cerca33S02698||-1||CDS||2028506868||17262||81.6	17262	17262	8.200000e-242	532
a37644_phavu.G19833.gnm2.Chr01	phavu.G19833.gnm2.Chr01||45830183||45830971||phavu.G19833.gnm2.ann1.Phvul.001G199200.1||1||CDS||1779001338||2642||73.96	2642	2642	b51759_scaffold33	scaffold33||174366||175154||Cerca33S02696||1||CDS||2028506864||17263||73.96	17263	17263	2.700000e-165	582
a37644_phavu.G19833.gnm2.Chr01	phavu.G19833.gnm2.Chr01||45835301||45837634||phavu.G19833.gnm2.ann1.Phvul.001G199300.1||1||CDS||1779001341||2643||80.46	2643	2643	b51759_scaffold33	scaffold33||182477||185061||Cerca33S22000||1||CDS||2028506974||17264||80.46	17264	17264	1.000000e-250	632
a37644_phavu.G19833.gnm2.Chr01	phavu.G19833.gnm2.Chr01||45847349||45852046||phavu.G19833.gnm2.ann1.Phvul.001G199600.1||1||CDS||1779001354||2648||79.38	2648	2648	b51759_scaffold33	scaffold33||188310||193963||Cerca33S22092||1||CDS||2028507168||17265||79.38	17265	17265	1.000000e-250	682
a37644_phavu.G19833.gnm2.Chr01	phavu.G19833.gnm2.Chr01||45852688||45855239||phavu.G19833.gnm2.ann1.Phvul.001G199700.1||1||CDS||1779001356||2649||78.89	2649	2649	b51759_scaffold33	scaffold33||195248||198017||Cerca33S22026||1||CDS||2028507030||17266||78.89	17266	17266	2.400000e-84	732
a37644_phavu.G19833.gnm2.Chr01	phavu.G19833.gnm2.Chr01||45856176||45857703||phavu.G19833.gnm2.ann1.Phvul.001G199800.1||-1||CDS||1779001358||2650||69.75	2650	2650	b51759_scaffold33	scaffold33||198630||208288||Cerca33S02714||-1||CDS||2028506902||17267||69.75	17267	17267	1.900000e-78	782
a37644_phavu.G19833.gnm2.Chr01	phavu.G19833.gnm2.Chr01||45860149||45873125||phavu.G19833.gnm2.ann1.Phvul.001G199900.1||-1||CDS||1779001367||2654||83.54	2654	2654	b51759_scaffold33	scaffold33||226116||231131||Cerca33S22034||-1||CDS||2028507047||17272||83.54	17272	17272	1.000000e-250	832
a37644_phavu.G19833.gnm2.Chr01	phavu.G19833.gnm2.Chr01||45877451||45881146||phavu.G19833.gnm2.ann1.Phvul.001G200000.1||1||CDS||1779001370||2655||80.23	2655	2655	b51759_scaffold33	scaffold33||280399||283999||Cerca33S02715||1||CDS||2028506904||17283||80.23	17283	17283	1.000000e-250	879
a37644_phavu.G19833.gnm2.Chr01	phavu.G19833.gnm2.Chr01||45885261||45886560||phavu.G19833.gnm2.ann1.Phvul.001G200100.1||-1||CDS||1779001373||2656||78.98	2656	2656	b51759_scaffold33	scaffold33||285632||288197||Cerca33S22029||-1||CDS||2028507036||17284||78.98	17284	17284	1.000000e-250	929
a37644_phavu.G19833.gnm2.Chr01	phavu.G19833.gnm2.Chr01||45900307||45914998||phavu.G19833.gnm2.ann1.Phvul.001G200200.2||1||CDS||1779001377||2658||85.02	2658	2658	b51759_scaffold33	scaffold33||300908||310673||Cerca33S22100||1||CDS||2028507185||17286||85.02	17286	17286	1.000000e-250	979
a37644_phavu.G19833.gnm2.Chr01	phavu.G19833.gnm2.Chr01||45938574||45940927||phavu.G19833.gnm2.ann1.Phvul.001G200500.3||-1||CDS||1779001386||2661||81.57	2661	2661	b51759_scaffold33	scaffold33||344936||347505||Cerca33S22036||1||CDS||2028507051||17291||81.57	17291	17291	2.700000e-147	1029
a37644_phavu.G19833.gnm2.Chr01	phavu.G19833.gnm2.Chr01||45947384||45948610||phavu.G19833.gnm2.ann1.Phvul.001G200600.1||-1||CDS||1779001391||2663||70.94	2663	2663	b51759_scaffold33	scaffold33||381290||382579||Cerca33S02718||-1||CDS||2028506911||17297||70.94	17297	17297	4.500000e-214	1079
a37644_phavu.G19833.gnm2.Chr01	phavu.G19833.gnm2.Chr01||45960052||45964740||phavu.G19833.gnm2.ann1.Phvul.001G200700.1||-1||CDS||1779001396||2665||89.24	2665	2665	b51759_scaffold33	scaffold33||393449||398937||Cerca33S02719||-1||CDS||2028506913||17299||89.24	17299	17299	1.000000e-250	1129
a37644_phavu.G19833.gnm2.Chr01	phavu.G19833.gnm2.Chr01||45970992||45971822||phavu.G19833.gnm2.ann1.Phvul.001G200900.1||-1||CDS||1779001408||2670||83.43	2670	2670	b51759_scaffold33	scaffold33||405770||407322||Cerca33S22108||-1||CDS||2028507201||17301||83.43	17301	17301	6.200000e-155	1179
a37644_phavu.G19833.gnm2.Chr01	phavu.G19833.gnm2.Chr01||46007998||46009356||phavu.G19833.gnm2.ann1.Phvul.001G201300.1||-1||CDS||1779001420||2674||61.57	2674	2674	b51759_scaffold33	scaffold33||574898||576189||Cerca33S22046||-1||CDS||2028507071||17322||61.57	17322	17322	1.900000e-07	1179
###
a37644_phavu.G19833.gnm2.Chr01	phavu.G19833.gnm2.Chr01||45986516||45995964||phavu.G19833.gnm2.ann1.Phvul.001G201200.1||-1||CDS||1779001417||2673||82.32	2673	2673	b51759_scaffold12	scaffold12||1445974||1454491||Cerca12S13618||1||CDS||2028475632||2996||82.32	2996	2996	1.000000e-250	50
a37644_phavu.G19833.gnm2.Chr01	phavu.G19833.gnm2.Chr01||46019556||46022104||phavu.G19833.gnm2.ann1.Phvul.001G201400.1||1||CDS||1779001423||2675||76.58	2675	2675	b51759_scaffold12	scaffold12||1415867||1417999||Cerca12S13619||-1||CDS||2028475634||2994||76.58	2994	2994	1.000000e-250	100
a37644_phavu.G19833.gnm2.Chr01	phavu.G19833.gnm2.Chr01||46025164||46025550||phavu.G19833.gnm2.ann1.Phvul.001G201500.1||-1||CDS||1779001426||2676||69.54	2676	2676	b51759_scaffold12	scaffold12||1414417||1414833||Cerca12S00493||1||CDS||2028475479||2993||69.54	2993	2993	1.600000e-16	115
a37644_phavu.G19833.gnm2.Chr01	phavu.G19833.gnm2.Chr01||46030592||46035509||phavu.G19833.gnm2.ann1.Phvul.001G201600.1||-1||CDS||1779001429||2677||85.96	2677	2677	b51759_scaffold12	scaffold12||1405484||1410582||Cerca12S13617||1||CDS||2028475630||2992||85.96	2992	2992	1.000000e-250	165
a37644_phavu.G19833.gnm2.Chr01	phavu.G19833.gnm2.Chr01||46047594||46049906||phavu.G19833.gnm2.ann1.Phvul.001G201800.1||1||CDS||1779001439||2681||82.14	2681	2681	b51759_scaffold12	scaffold12||1386271||1390463||Cerca12S00490||-1||CDS||2028475472||2990||82.14	2990	2990	1.000000e-250	215
a37644_phavu.G19833.gnm2.Chr01	phavu.G19833.gnm2.Chr01||46051050||46051699||phavu.G19833.gnm2.ann1.Phvul.001G201900.1||-1||CDS||1779001442||2682||81.88	2682	2682	b51759_scaffold12	scaffold12||1384630||1385510||Cerca12S13614||1||CDS||2028475623||2989||81.88	2989	2989	6.500000e-85	265
a37644_phavu.G19833.gnm2.Chr01	phavu.G19833.gnm2.Chr01||46052344||46059055||phavu.G19833.gnm2.ann1.Phvul.001G202000.1||-1||CDS||1779001445||2683||74.56	2683	2683	b51759_scaffold12	scaffold12||1378973||1383869||Cerca12S13613||1||CDS||2028475621||2988||74.56	2988	2988	1.000000e-250	315
a37644_phavu.G19833.gnm2.Chr01	phavu.G19833.gnm2.Chr01||46088078||46092018||phavu.G19833.gnm2.ann1.Phvul.001G202100.1||-1||CDS||1779001448||2684||75.79	2684	2684	b51759_scaffold12	scaffold12||1359966||1361951||Cerca12S13612||1||CDS||2028475618||2986||75.79	2986	2986	1.000000e-250	365
a37644_phavu.G19833.gnm2.Chr01	phavu.G19833.gnm2.Chr01||46121196||46121714||phavu.G19833.gnm2.ann1.Phvul.001G202300.1||1||CDS||1779001454||2686||67.37	2686	2686	b51759_scaffold12	scaffold12||1344612||1344956||Cerca12S00489||-1||CDS||2028475470||2984||67.37	2984	2984	1.300000e-32	396
a37644_phavu.G19833.gnm2.Chr01	phavu.G19833.gnm2.Chr01||46122328||46123930||phavu.G19833.gnm2.ann1.Phvul.001G202400.1||-1||CDS||1779001457||2687||73.98	2687	2687	b51759_scaffold12	scaffold12||1341943||1343810||Cerca12S13611||1||CDS||2028475616||2983||73.98	2983	2983	2.700000e-128	446
a37644_phavu.G19833.gnm2.Chr01	phavu.G19833.gnm2.Chr01||46127622||46128072||phavu.G19833.gnm2.ann1.Phvul.001G202500.1||-1||CDS||1779001460||2688||67.83	2688	2688	b51759_scaffold12	scaffold12||1325899||1326481||Cerca12S13691||1||CDS||2028475789||2980||67.83	2980	2980	3.100000e-28	473
a37644_phavu.G19833.gnm2.Chr01	phavu.G19833.gnm2.Chr01||46141076||46144233||phavu.G19833.gnm2.ann1.Phvul.001G202600.1||1||CDS||1779001463||2689||83.76	2689	2689	b51759_scaffold12	scaffold12||1310339||1313446||Cerca12S13693||-1||CDS||2028475794||2979||83.76	2979	2979	1.000000e-250	523
a37644_phavu.G19833.gnm2.Chr01	phavu.G19833.gnm2.Chr01||46151485||46154444||phavu.G19833.gnm2.ann1.Phvul.001G202800.1||-1||CDS||1779001468||2691||80.86	2691	2691	b51759_scaffold12	scaffold12||1303210||1304784||Cerca12S13690||1||CDS||2028475787||2978||80.86	2978	2978	5.600000e-129	573
a37644_phavu.G19833.gnm2.Chr01	phavu.G19833.gnm2.Chr01||46157378||46158475||phavu.G19833.gnm2.ann1.Phvul.001G202900.1||1||CDS||1779001471||2692||73.39	2692	2692	b51759_scaffold12	scaffold12||1295315||1296112||Cerca12S13692||-1||CDS||2028475791||2977||73.39	2977	2977	2.000000e-109	623
a37644_phavu.G19833.gnm2.Chr01	phavu.G19833.gnm2.Chr01||46166398||46169575||phavu.G19833.gnm2.ann1.Phvul.001G203000.1||-1||CDS||1779001474||2694||72.57	2694	2694	b51759_scaffold12	scaffold12||1287899||1289740||Cerca12S13609||1||CDS||2028475612||2975||72.57	2975	2975	7.000000e-81	673
a37644_phavu.G19833.gnm2.Chr01	phavu.G19833.gnm2.Chr01||46194349||46199457||phavu.G19833.gnm2.ann1.Phvul.001G203400.1||1||CDS||1779001486||2698||85.65	2698	2698	b51759_scaffold12	scaffold12||1247492||1249818||Cerca12S13608||-1||CDS||2028475610||2973||85.65	2973	2973	1.000000e-250	723
a37644_phavu.G19833.gnm2.Chr01	phavu.G19833.gnm2.Chr01||46214152||46217650||phavu.G19833.gnm2.ann1.Phvul.001G203800.1||-1||CDS||1779001508||2707||83.56	2707	2707	b51759_scaffold12	scaffold12||1234183||1240045||Cerca12S13688||1||CDS||2028475783||2972||83.56	2972	2972	1.000000e-250	773
a37644_phavu.G19833.gnm2.Chr01	phavu.G19833.gnm2.Chr01||46224915||46231118||phavu.G19833.gnm2.ann1.Phvul.001G203900.1||1||CDS||1779001513||2709||86.68	2709	2709	b51759_scaffold12	scaffold12||1209627||1222989||Cerca12S00487||-1||CDS||2028475466||2970||86.68	2970	2970	1.000000e-250	823
a37644_phavu.G19833.gnm2.Chr01	phavu.G19833.gnm2.Chr01||46251710||46258785||phavu.G19833.gnm2.ann1.Phvul.001G204400.1||1||CDS||1779001528||2714||81.09	2714	2714	b51759_scaffold12	scaffold12||1190833||1198226||Cerca12S13689||-1||CDS||2028475785||2968||81.09	2968	2968	1.000000e-250	873
a37644_phavu.G19833.gnm2.Chr01	phavu.G19833.gnm2.Chr01||46262568||46271029||phavu.G19833.gnm2.ann1.Phvul.001G204500.1||1||CDS||1779001531||2715||75.66	2715	2715	b51759_scaffold12	scaffold12||1172912||1181549||Cerca12S13681||-1||CDS||2028475767||2967||75.66	2967	2967	1.000000e-250	923
a37644_phavu.G19833.gnm2.Chr01	phavu.G19833.gnm2.Chr01||46278259||46286213||phavu.G19833.gnm2.ann1.Phvul.001G204600.1||1||CDS||1779001536||2717||81.86	2717	2717	b51759_scaffold12	scaffold12||1151690||1160398||Cerca12S13606||-1||CDS||2028475605||2965||81.86	2965	2965	1.000000e-250	973
a37644_phavu.G19833.gnm2.Chr01	phavu.G19833.gnm2.Chr01||46288995||46290421||phavu.G19833.gnm2.ann1.Phvul.001G204700.2||-1||CDS||1779001539||2718||81.57	2718	2718	b51759_scaffold12	scaffold12||1138861||1141251||Cerca12S13684||1||CDS||2028475773||2963||81.57	2963	2963	1.000000e-250	1023
a37644_phavu.G19833.gnm2.Chr01	phavu.G19833.gnm2.Chr01||46297153||46301008||phavu.G19833.gnm2.ann1.Phvul.001G204800.1||-1||CDS||1779001542||2719||80.66	2719	2719	b51759_scaffold12	scaffold12||1130115||1134753||Cerca12S13683||1||CDS||2028475771||2962||80.66	2962	2962	1.000000e-250	1073
a37644_phavu.G19833.gnm2.Chr01	phavu.G19833.gnm2.Chr01||46305754||46308809||phavu.G19833.gnm2.ann1.Phvul.001G204900.1||-1||CDS||1779001547||2721||77.56	2721	2721	b51759_scaffold12	scaffold12||1106184||1109959||Cerca12S13603||1||CDS||2028475599||2959||77.56	2959	2959	1.000000e-250	1123
a37644_phavu.G19833.gnm2.Chr01	phavu.G19833.gnm2.Chr01||46312726||46315284||phavu.G19833.gnm2.ann1.Phvul.001G205000.1||1||CDS||1779001550||2722||79.2	2722	2722	b51759_scaffold12	scaffold12||1094020||1098001||Cerca12S13686||-1||CDS||2028475779||2957||79.2	2957	2957	1.000000e-250	1173
a37644_phavu.G19833.gnm2.Chr01	phavu.G19833.gnm2.Chr01||46316751||46318142||phavu.G19833.gnm2.ann1.Phvul.001G205100.1||-1||CDS||1779001553||2723||71.43	2723	2723	b51759_scaffold12	scaffold12||1086368||1087783||Cerca12S00484||1||CDS||2028475459||2955||71.43	2955	2955	1.000000e-250	1223
a37644_phavu.G19833.gnm2.Chr01	phavu.G19833.gnm2.Chr01||46318354||46319354||phavu.G19833.gnm2.ann1.Phvul.001G205200.2||1||CDS||1779001557||2724||77.71	2724	2724	b51759_scaffold12	scaffold12||1084327||1085816||Cerca12S13602||-1||CDS||2028475596||2954||77.71	2954	2954	1.000000e-174	1273
a37644_phavu.G19833.gnm2.Chr01	phavu.G19833.gnm2.Chr01||46324740||46326035||phavu.G19833.gnm2.ann1.Phvul.001G205300.1||1||CDS||1779001559||2726||79.19	2726	2726	b51759_scaffold12	scaffold12||1079168||1080239||Cerca12S13601||-1||CDS||2028475594||2953||79.19	2953	2953	1.200000e-76	1323
a37644_phavu.G19833.gnm2.Chr01	phavu.G19833.gnm2.Chr01||46336936||46339144||phavu.G19833.gnm2.ann1.Phvul.001G205500.1||1||CDS||1779001565||2728||87.56	2728	2728	b51759_scaffold12	scaffold12||1067524||1070072||Cerca12S13680||-1||CDS||2028475765||2952||87.56	2952	2952	7.400000e-152	1373
a37644_phavu.G19833.gnm2.Chr01	phavu.G19833.gnm2.Chr01||46341075||46346595||phavu.G19833.gnm2.ann1.Phvul.001G205600.1||1||CDS||1779001568||2729||85.55	2729	2729	b51759_scaffold12	scaffold12||1054101||1058271||Cerca12S13679||-1||CDS||2028475763||2950||85.55	2950	2950	1.000000e-250	1423
a37644_phavu.G19833.gnm2.Chr01	phavu.G19833.gnm2.Chr01||46348520||46348864||phavu.G19833.gnm2.ann1.Phvul.001G205701.1||1||CDS||1779001571||2730||80.26	2730	2730	b51759_scaffold12	scaffold12||1051196||1051501||Cerca12S00481||-1||CDS||2028475452||2949||80.26	2949	2949	3.800000e-57	1473
a37644_phavu.G19833.gnm2.Chr01	phavu.G19833.gnm2.Chr01||46350543||46356973||phavu.G19833.gnm2.ann1.Phvul.001G205800.2||-1||CDS||1779001576||2731||78.92	2731	2731	b51759_scaffold12	scaffold12||1041791||1046193||Cerca12S13594||1||CDS||2028475579||2947||78.92	2947	2947	1.800000e-182	1523
a37644_phavu.G19833.gnm2.Chr01	phavu.G19833.gnm2.Chr01||46358637||46359206||phavu.G19833.gnm2.ann1.Phvul.001G205900.1||1||CDS||1779001579||2733||69.9	2733	2733	b51759_scaffold12	scaffold12||1040401||1040991||Cerca12S00480||-1||CDS||2028475450||2946||69.9	2946	2946	2.300000e-83	1573
a37644_phavu.G19833.gnm2.Chr01	phavu.G19833.gnm2.Chr01||46361592||46362938||phavu.G19833.gnm2.ann1.Phvul.001G206000.1||-1||CDS||1779001582||2734||83.22	2734	2734	b51759_scaffold12	scaffold12||1032045||1033405||Cerca12S00482||-1||CDS||2028475455||2944||83.22	2944	2944	1.600000e-211	1623
a37644_phavu.G19833.gnm2.Chr01	phavu.G19833.gnm2.Chr01||46364506||46368251||phavu.G19833.gnm2.ann1.Phvul.001G206100.1||1||CDS||1779001587||2736||81.74	2736	2736	b51759_scaffold12	scaffold12||1004188||1006960||Cerca12S13677||-1||CDS||2028475759||2940||81.74	2940	2940	6.200000e-210	1673
a37644_phavu.G19833.gnm2.Chr01	phavu.G19833.gnm2.Chr01||46372669||46375030||phavu.G19833.gnm2.ann1.Phvul.001G206200.1||1||CDS||1779001590||2737||88.26	2737	2737	b51759_scaffold12	scaffold12||991320||993080||Cerca12S13597||-1||CDS||2028475586||2938||88.26	2938	2938	1.600000e-162	1723
a37644_phavu.G19833.gnm2.Chr01	phavu.G19833.gnm2.Chr01||46377003||46380653||phavu.G19833.gnm2.ann1.Phvul.001G206300.1||-1||CDS||1779001593||2738||82.72	2738	2738	b51759_scaffold12	scaffold12||986582||989734||Cerca12S13676||1||CDS||2028475756||2937||82.72	2937	2937	1.000000e-250	1773
a37644_phavu.G19833.gnm2.Chr01	phavu.G19833.gnm2.Chr01||46382367||46385251||phavu.G19833.gnm2.ann1.Phvul.001G206400.1||-1||CDS||1779001596||2739||85.31	2739	2739	b51759_scaffold12	scaffold12||982348||985542||Cerca12S13761||1||CDS||2028475942||2936||85.31	2936	2936	4.400000e-131	1823
a37644_phavu.G19833.gnm2.Chr01	phavu.G19833.gnm2.Chr01||46402933||46409114||phavu.G19833.gnm2.ann1.Phvul.001G206700.1||1||CDS||1779001606||2743||78.9	2743	2743	b51759_scaffold12	scaffold12||960840||966820||Cerca12S13666||-1||CDS||2028475735||2934||78.9	2934	2934	1.000000e-250	1873
a37644_phavu.G19833.gnm2.Chr01	phavu.G19833.gnm2.Chr01||46411264||46417120||phavu.G19833.gnm2.ann1.Phvul.001G206800.1||-1||CDS||1779001609||2744||81.66	2744	2744	b51759_scaffold12	scaffold12||953497||956310||Cerca12S13669||1||CDS||2028475741||2932||81.66	2932	2932	1.000000e-250	1923
a37644_phavu.G19833.gnm2.Chr01	phavu.G19833.gnm2.Chr01||46424735||46426469||phavu.G19833.gnm2.ann1.Phvul.001G206900.1||1||CDS||1779001612||2745||77.71	2745	2745	b51759_scaffold12	scaffold12||947930||949169||Cerca12S13764||-1||CDS||2028475948||2931||77.71	2931	2931	2.400000e-122	1973
a37644_phavu.G19833.gnm2.Chr01	phavu.G19833.gnm2.Chr01||46430239||46431198||phavu.G19833.gnm2.ann1.Phvul.001G207000.1||-1||CDS||1779001615||2746||73.13	2746	2746	b51759_scaffold12	scaffold12||937332||938312||Cerca12S00531||1||CDS||2028475563||2929||73.13	2929	2929	1.100000e-75	2023
a37644_phavu.G19833.gnm2.Chr01	phavu.G19833.gnm2.Chr01||46435846||46440290||phavu.G19833.gnm2.ann1.Phvul.001G207100.1||-1||CDS||1779001618||2747||86.93	2747	2747	b51759_scaffold12	scaffold12||926271||934491||Cerca12S13667||1||CDS||2028475737||2928||86.93	2928	2928	1.000000e-250	2073
a37644_phavu.G19833.gnm2.Chr01	phavu.G19833.gnm2.Chr01||46468755||46469348||phavu.G19833.gnm2.ann1.Phvul.001G207300.1||1||CDS||1779001628||2751||77.39	2751	2751	b51759_scaffold12	scaffold12||901505||902101||Cerca12S00532||-1||CDS||2028475566||2924||77.39	2924	2924	2.200000e-145	2123
a37644_phavu.G19833.gnm2.Chr01	phavu.G19833.gnm2.Chr01||46474131||46479739||phavu.G19833.gnm2.ann1.Phvul.001G207400.1||1||CDS||1779001631||2752||77.87	2752	2752	b51759_scaffold12	scaffold12||890321||894301||Cerca12S13762||-1||CDS||2028475944||2923||77.87	2923	2923	1.000000e-250	2173
a37644_phavu.G19833.gnm2.Chr01	phavu.G19833.gnm2.Chr01||46480538||46484226||phavu.G19833.gnm2.ann1.Phvul.001G207500.1||-1||CDS||1779001634||2753||84.84	2753	2753	b51759_scaffold12	scaffold12||885368||889105||Cerca12S13760||1||CDS||2028475940||2922||84.84	2922	2922	4.900000e-248	2223
a37644_phavu.G19833.gnm2.Chr01	phavu.G19833.gnm2.Chr01||46497364||46499755||phavu.G19833.gnm2.ann1.Phvul.001G207600.1||1||CDS||1779001637||2754||78.2	2754	2754	b51759_scaffold12	scaffold12||859800||862546||Cerca12S13758||-1||CDS||2028475935||2916||78.2	2916	2916	5.200000e-228	2273
a37644_phavu.G19833.gnm2.Chr01	phavu.G19833.gnm2.Chr01||46501189||46507723||phavu.G19833.gnm2.ann1.Phvul.001G207700.1||-1||CDS||1779001640||2755||78.91	2755	2755	b51759_scaffold12	scaffold12||841012||846431||Cerca12S13662||1||CDS||2028475726||2914||78.91	2914	2914	1.000000e-250	2323
a37644_phavu.G19833.gnm2.Chr01	phavu.G19833.gnm2.Chr01||46515795||46516208||phavu.G19833.gnm2.ann1.Phvul.001G207900.1||1||CDS||1779001645||2757||66.67	2757	2757	b51759_scaffold12	scaffold12||818194||818592||Cerca12S13757||-1||CDS||2028475933||2912||66.67	2912	2912	8.400000e-26	2348
a37644_phavu.G19833.gnm2.Chr01	phavu.G19833.gnm2.Chr01||46524082||46524552||phavu.G19833.gnm2.ann1.Phvul.001G208000.1||-1||CDS||1779001648||2758||73.57	2758	2758	b51759_scaffold12	scaffold12||812041||812547||Cerca12S00529||1||CDS||2028475559||2910||73.57	2910	2910	1.500000e-73	2398
a37644_phavu.G19833.gnm2.Chr01	phavu.G19833.gnm2.Chr01||46527584||46529983||phavu.G19833.gnm2.ann1.Phvul.001G208100.1||-1||CDS||1779001650||2759||84.89	2759	2759	b51759_scaffold12	scaffold12||805722||808151||Cerca12S00527||1||CDS||2028475555||2908||84.89	2908	2908	1.000000e-250	2448
a37644_phavu.G19833.gnm2.Chr01	phavu.G19833.gnm2.Chr01||46534643||46536402||phavu.G19833.gnm2.ann1.Phvul.001G208200.1||1||CDS||1779001653||2760||84.75	2760	2760	b51759_scaffold12	scaffold12||799260||801176||Cerca12S13663||-1||CDS||2028475728||2906||84.75	2906	2906	6.700000e-186	2498
a37644_phavu.G19833.gnm2.Chr01	phavu.G19833.gnm2.Chr01||46537390||46539233||phavu.G19833.gnm2.ann1.Phvul.001G208300.1||-1||CDS||1779001656||2761||82.44	2761	2761	b51759_scaffold12	scaffold12||795333||798429||Cerca12S13753||1||CDS||2028475924||2905||82.44	2905	2905	1.000000e-250	2548
a37644_phavu.G19833.gnm2.Chr01	phavu.G19833.gnm2.Chr01||46545000||46546098||phavu.G19833.gnm2.ann1.Phvul.001G208400.1||1||CDS||1779001659||2762||72.56	2762	2762	b51759_scaffold12	scaffold12||791703||792356||Cerca12S00526||-1||CDS||2028475553||2904||72.56	2904	2904	1.200000e-36	2583
a37644_phavu.G19833.gnm2.Chr01	phavu.G19833.gnm2.Chr01||46561634||46562269||phavu.G19833.gnm2.ann1.Phvul.001G208600.1||1||CDS||1779001665||2764||59.32	2764	2764	b51759_scaffold12	scaffold12||789132||789992||Cerca12S32029||-1||CDS||2028475979||2903||59.32	2903	2903	6.100000e-24	2606
a37644_phavu.G19833.gnm2.Chr01	phavu.G19833.gnm2.Chr01||46608149||46612700||phavu.G19833.gnm2.ann1.Phvul.001G209400.1||1||CDS||1779001687||2772||77.88	2772	2772	b51759_scaffold12	scaffold12||762457||788114||Cerca12S13748||1||CDS||2028475913||2902||77.88	2902	2902	1.000000e-250	2656
a37644_phavu.G19833.gnm2.Chr01	phavu.G19833.gnm2.Chr01||46616817||46618752||phavu.G19833.gnm2.ann1.Phvul.001G209500.2||1||CDS||1779001690||2773||85.83	2773	2773	b51759_scaffold12	scaffold12||748634||750881||Cerca12S13751||-1||CDS||2028475919||2899||85.83	2899	2899	1.000000e-250	2706
a37644_phavu.G19833.gnm2.Chr01	phavu.G19833.gnm2.Chr01||46620008||46625606||phavu.G19833.gnm2.ann1.Phvul.001G209600.1||-1||CDS||1779001693||2774||87.23	2774	2774	b51759_scaffold12	scaffold12||742378||747591||Cerca12S13747||1||CDS||2028475911||2898||87.23	2898	2898	1.000000e-250	2756
a37644_phavu.G19833.gnm2.Chr01	phavu.G19833.gnm2.Chr01||46662541||46669710||phavu.G19833.gnm2.ann1.Phvul.001G209900.1||1||CDS||1779001709||2781||86.57	2781	2781	b51759_scaffold12	scaffold12||724089||731151||Cerca12S13659||-1||CDS||2028475720||2896||86.57	2896	2896	1.000000e-250	2806
a37644_phavu.G19833.gnm2.Chr01	phavu.G19833.gnm2.Chr01||46670898||46672132||phavu.G19833.gnm2.ann1.Phvul.001G210000.1||-1||CDS||1779001714||2783||74.11	2783	2783	b51759_scaffold12	scaffold12||721975||723348||Cerca12S13746||1||CDS||2028475909||2895||74.11	2895	2895	5.200000e-16	2821
a37644_phavu.G19833.gnm2.Chr01	phavu.G19833.gnm2.Chr01||46676529||46678410||phavu.G19833.gnm2.ann1.Phvul.001G210100.1||1||CDS||1779001716||2784||85.98	2784	2784	b51759_scaffold12	scaffold12||692345||694201||Cerca12S13749||-1||CDS||2028475915||2893||85.98	2893	2893	3.900000e-218	2871
a37644_phavu.G19833.gnm2.Chr01	phavu.G19833.gnm2.Chr01||46680672||46684280||phavu.G19833.gnm2.ann1.Phvul.001G210200.1||-1||CDS||1779001719||2785||85.61	2785	2785	b51759_scaffold12	scaffold12||687207||690750||Cerca12S13658||1||CDS||2028475718||2892||85.61	2892	2892	1.000000e-250	2921
a37644_phavu.G19833.gnm2.Chr01	phavu.G19833.gnm2.Chr01||46691510||46694341||phavu.G19833.gnm2.ann1.Phvul.001G210300.1||1||CDS||1779001722||2786||79.21	2786	2786	b51759_scaffold12	scaffold12||656995||660114||Cerca12S13657||-1||CDS||2028475716||2887||79.21	2887	2887	1.000000e-250	2971
a37644_phavu.G19833.gnm2.Chr01	phavu.G19833.gnm2.Chr01||46696951||46698460||phavu.G19833.gnm2.ann1.Phvul.001G210400.1||-1||CDS||1779001729||2789||78.0	2789	2789	b51759_scaffold12	scaffold12||646887||647884||Cerca12S13654||1||CDS||2028475709||2885||78.0	2885	2885	2.300000e-106	3021
a37644_phavu.G19833.gnm2.Chr01	phavu.G19833.gnm2.Chr01||46700187||46705713||phavu.G19833.gnm2.ann1.Phvul.001G210500.1||-1||CDS||1779001732||2790||84.73	2790	2790	b51759_scaffold12	scaffold12||639232||645045||Cerca12S00521||1||CDS||2028475542||2884||84.73	2884	2884	1.000000e-250	3071
a37644_phavu.G19833.gnm2.Chr01	phavu.G19833.gnm2.Chr01||46724498||46727842||phavu.G19833.gnm2.ann1.Phvul.001G210600.1||-1||CDS||1779001735||2791||86.58	2791	2791	b51759_scaffold12	scaffold12||626295||630370||Cerca12S13741||1||CDS||2028475897||2883||86.58	2883	2883	1.000000e-250	3121
a37644_phavu.G19833.gnm2.Chr01	phavu.G19833.gnm2.Chr01||46732709||46736231||phavu.G19833.gnm2.ann1.Phvul.001G210700.1||1||CDS||1779001738||2792||76.34	2792	2792	b51759_scaffold12	scaffold12||610067||612451||Cerca12S00523||-1||CDS||2028475546||2881||76.34	2881	2881	1.000000e-250	3171
a37644_phavu.G19833.gnm2.Chr01	phavu.G19833.gnm2.Chr01||46737749||46740781||phavu.G19833.gnm2.ann1.Phvul.001G210800.1||-1||CDS||1779001741||2793||76.13	2793	2793	b51759_scaffold12	scaffold12||606378||609120||Cerca12S13740||1||CDS||2028475895||2880||76.13	2880	2880	7.000000e-148	3221
a37644_phavu.G19833.gnm2.Chr01	phavu.G19833.gnm2.Chr01||46750658||46754525||phavu.G19833.gnm2.ann1.Phvul.001G210900.1||1||CDS||1779001744||2794||81.16	2794	2794	b51759_scaffold12	scaffold12||600736||604629||Cerca12S13745||-1||CDS||2028475906||2879||81.16	2879	2879	2.600000e-173	3271
a37644_phavu.G19833.gnm2.Chr01	phavu.G19833.gnm2.Chr01||46756899||46761006||phavu.G19833.gnm2.ann1.Phvul.001G211000.1||1||CDS||1779001749||2796||82.35	2796	2796	b51759_scaffold12	scaffold12||589017||592793||Cerca12S13656||-1||CDS||2028475714||2878||82.35	2878	2878	1.000000e-250	3321
a37644_phavu.G19833.gnm2.Chr01	phavu.G19833.gnm2.Chr01||46764604||46765641||phavu.G19833.gnm2.ann1.Phvul.001G211100.1||-1||CDS||1779001752||2797||73.5	2797	2797	b51759_scaffold12	scaffold12||583032||584093||Cerca12S00518||1||CDS||2028475535||2877||73.5	2877	2877	3.300000e-196	3371
a37644_phavu.G19833.gnm2.Chr01	phavu.G19833.gnm2.Chr01||46768864||46769304||phavu.G19833.gnm2.ann1.Phvul.001G211200.1||-1||CDS||1779001754||2798||83.95	2798	2798	b51759_scaffold12	scaffold12||573481||573936||Cerca12S00517||1||CDS||2028475533||2876||83.95	2876	2876	6.200000e-17	3387
a37644_phavu.G19833.gnm2.Chr01	phavu.G19833.gnm2.Chr01||46773575||46774350||phavu.G19833.gnm2.ann1.Phvul.001G211300.1||-1||CDS||1779001756||2799||68.28	2799	2799	b51759_scaffold12	scaffold12||564473||565294||Cerca12S13736||1||CDS||2028475887||2873||68.28	2873	2873	3.300000e-59	3437
a37644_phavu.G19833.gnm2.Chr01	phavu.G19833.gnm2.Chr01||46788107||46788391||phavu.G19833.gnm2.ann1.Phvul.001G211500.1||1||CDS||1779001762||2801||80.92	2801	2801	b51759_scaffold12	scaffold12||536212||536541||Cerca12S00520||-1||CDS||2028475539||2869||80.92	2869	2869	4.900000e-36	3472
a37644_phavu.G19833.gnm2.Chr01	phavu.G19833.gnm2.Chr01||46794085||46794720||phavu.G19833.gnm2.ann1.Phvul.001G211600.1||-1||CDS||1779001765||2802||66.67	2802	2802	b51759_scaffold12	scaffold12||533128||533661||Cerca12S00514||1||CDS||2028475525||2868||66.67	2868	2868	9.900000e-17	3488
a37644_phavu.G19833.gnm2.Chr01	phavu.G19833.gnm2.Chr01||46805317||46809435||phavu.G19833.gnm2.ann1.Phvul.001G211700.1||-1||CDS||1779001768||2803||82.39	2803	2803	b51759_scaffold12	scaffold12||498128||500378||Cerca12S13734||1||CDS||2028475882||2862||82.39	2862	2862	3.700000e-99	3538
a37644_phavu.G19833.gnm2.Chr01	phavu.G19833.gnm2.Chr01||46818082||46822241||phavu.G19833.gnm2.ann1.Phvul.001G211800.1||1||CDS||1779001771||2804||88.44	2804	2804	b51759_scaffold12	scaffold12||490644||493615||Cerca12S13737||-1||CDS||2028475889||2861||88.44	2861	2861	1.000000e-250	3588
a37644_phavu.G19833.gnm2.Chr01	phavu.G19833.gnm2.Chr01||46825938||46828868||phavu.G19833.gnm2.ann1.Phvul.001G211900.1||1||CDS||1779001774||2805||79.19	2805	2805	b51759_scaffold12	scaffold12||482339||485778||Cerca12S13733||-1||CDS||2028475880||2859||79.19	2859	2859	1.000000e-250	3638
a37644_phavu.G19833.gnm2.Chr01	phavu.G19833.gnm2.Chr01||46840047||46842955||phavu.G19833.gnm2.ann1.Phvul.001G212000.1||-1||CDS||1779001777||2806||77.42	2806	2806	b51759_scaffold12	scaffold12||461170||463609||Cerca12S13731||1||CDS||2028475876||2856||77.42	2856	2856	1.000000e-250	3688
a37644_phavu.G19833.gnm2.Chr01	phavu.G19833.gnm2.Chr01||46852796||46857523||phavu.G19833.gnm2.ann1.Phvul.001G212100.1||-1||CDS||1779001780||2807||77.5	2807	2807	b51759_scaffold12	scaffold12||446812||450882||Cerca12S13730||1||CDS||2028475874||2855||77.5	2855	2855	1.000000e-250	3738
a37644_phavu.G19833.gnm2.Chr01	phavu.G19833.gnm2.Chr01||46863896||46864486||phavu.G19833.gnm2.ann1.Phvul.001G212200.1||-1||CDS||1779001783||2808||75.38	2808	2808	b51759_scaffold12	scaffold12||438650||439231||Cerca12S00513||1||CDS||2028475523||2854||75.38	2854	2854	2.600000e-111	3788
a37644_phavu.G19833.gnm2.Chr01	phavu.G19833.gnm2.Chr01||46869394||46869891||phavu.G19833.gnm2.ann1.Phvul.001G212300.1||-1||CDS||1779001785||2809||69.01	2809	2809	b51759_scaffold12	scaffold12||436112||436630||Cerca12S00512||1||CDS||2028475521||2853||69.01	2853	2853	1.400000e-34	3821
a37644_phavu.G19833.gnm2.Chr01	phavu.G19833.gnm2.Chr01||46875008||46876928||phavu.G19833.gnm2.ann1.Phvul.001G212400.1||1||CDS||1779001787||2810||84.15	2810	2810	b51759_scaffold12	scaffold12||422919||425783||Cerca12S13732||-1||CDS||2028475878||2851||84.15	2851	2851	7.800000e-80	3871
a37644_phavu.G19833.gnm2.Chr01	phavu.G19833.gnm2.Chr01||46877566||46886044||phavu.G19833.gnm2.ann1.Phvul.001G212500.1||-1||CDS||1779001792||2812||80.24	2812	2812	b51759_scaffold12	scaffold12||413843||422311||Cerca12S13729||1||CDS||2028475871||2850||80.24	2850	2850	1.000000e-250	3921
a37644_phavu.G19833.gnm2.Chr01	phavu.G19833.gnm2.Chr01||46887622||46892326||phavu.G19833.gnm2.ann1.Phvul.001G212600.1||-1||CDS||1779001795||2813||87.28	2813	2813	b51759_scaffold12	scaffold12||375977||381608||Cerca12S13646||1||CDS||2028475692||2847||87.28	2847	2847	1.000000e-250	3971
a37644_phavu.G19833.gnm2.Chr01	phavu.G19833.gnm2.Chr01||46905384||46911920||phavu.G19833.gnm2.ann1.Phvul.001G212700.1||-1||CDS||1779001798||2814||78.7	2814	2814	b51759_scaffold12	scaffold12||367445||374833||Cerca12S13644||1||CDS||2028475688||2846||78.7	2846	2846	1.000000e-250	4021
a37644_phavu.G19833.gnm2.Chr01	phavu.G19833.gnm2.Chr01||46925076||46925510||phavu.G19833.gnm2.ann1.Phvul.001G212800.1||1||CDS||1779001800||2815||77.07	2815	2815	b51759_scaffold12	scaffold12||363942||364376||Cerca12S00510||-1||CDS||2028475517||2845||77.07	2845	2845	1.700000e-94	4071
a37644_phavu.G19833.gnm2.Chr01	phavu.G19833.gnm2.Chr01||46933401||46933799||phavu.G19833.gnm2.ann1.Phvul.001G212900.1||-1||CDS||1779001803||2816||73.38	2816	2816	b51759_scaffold12	scaffold12||361600||361989||Cerca12S00509||1||CDS||2028475515||2844||73.38	2844	2844	5.600000e-71	4121
a37644_phavu.G19833.gnm2.Chr01	phavu.G19833.gnm2.Chr01||46937588||46943659||phavu.G19833.gnm2.ann1.Phvul.001G213000.2||1||CDS||1779001806||2817||81.82	2817	2817	b51759_scaffold12	scaffold12||352608||357729||Cerca12S13645||-1||CDS||2028475690||2843||81.82	2843	2843	1.000000e-250	4171
a37644_phavu.G19833.gnm2.Chr01	phavu.G19833.gnm2.Chr01||46948977||46951268||phavu.G19833.gnm2.ann1.Phvul.001G213200.1||1||CDS||1779001811||2819||84.75	2819	2819	b51759_scaffold12	scaffold12||339705||341903||Cerca12S13727||-1||CDS||2028475867||2841||84.75	2841	2841	1.000000e-250	4221
a37644_phavu.G19833.gnm2.Chr01	phavu.G19833.gnm2.Chr01||46954612||46961647||phavu.G19833.gnm2.ann1.Phvul.001G213300.2||-1||CDS||1779001814||2820||68.55	2820	2820	b51759_scaffold12	scaffold12||329670||337871||Cerca12S13725||1||CDS||2028475863||2840||68.55	2840	2840	7.300000e-93	4271
a37644_phavu.G19833.gnm2.Chr01	phavu.G19833.gnm2.Chr01||46968820||46970316||phavu.G19833.gnm2.ann1.Phvul.001G213401.1||-1||CDS||1779001817||2821||70.98	2821	2821	b51759_scaffold12	scaffold12||324851||327463||Cerca12S00508||1||CDS||2028475512||2839||70.98	2839	2839	2.500000e-124	4321
a37644_phavu.G19833.gnm2.Chr01	phavu.G19833.gnm2.Chr01||46972469||46973338||phavu.G19833.gnm2.ann1.Phvul.001G213500.1||-1||CDS||1779001820||2822||73.16	2822	2822	b51759_scaffold12	scaffold12||318529||319377||Cerca12S00507||1||CDS||2028475510||2838||73.16	2838	2838	3.300000e-170	4371
a37644_phavu.G19833.gnm2.Chr01	phavu.G19833.gnm2.Chr01||46977593||46978949||phavu.G19833.gnm2.ann1.Phvul.001G213600.1||1||CDS||1779001822||2823||78.36	2823	2823	b51759_scaffold12	scaffold12||310731||311935||Cerca12S13726||-1||CDS||2028475865||2837||78.36	2837	2837	6.400000e-191	4421
a37644_phavu.G19833.gnm2.Chr01	phavu.G19833.gnm2.Chr01||46985329||46986591||phavu.G19833.gnm2.ann1.Phvul.001G213700.2||-1||CDS||1779001827||2825||76.62	2825	2825	b51759_scaffold12	scaffold12||304523||308588||Cerca12S13643||1||CDS||2028475686||2836||76.62	2836	2836	1.600000e-10	4430
a37644_phavu.G19833.gnm2.Chr01	phavu.G19833.gnm2.Chr01||46989570||46992584||phavu.G19833.gnm2.ann1.Phvul.001G213800.1||-1||CDS||1779001830||2826||83.14	2826	2826	b51759_scaffold12	scaffold12||300134||302903||Cerca12S32026||1||CDS||2028475972||2835||83.14	2835	2835	1.000000e-250	4480
a37644_phavu.G19833.gnm2.Chr01	phavu.G19833.gnm2.Chr01||46998913||47004469||phavu.G19833.gnm2.ann1.Phvul.001G214000.1||-1||CDS||1779001837||2829||81.58	2829	2829	b51759_scaffold12	scaffold12||278627||283753||Cerca12S13721||1||CDS||2028475855||2834||81.58	2834	2834	1.000000e-250	4530
###
a37644_phavu.G19833.gnm2.Chr01	phavu.G19833.gnm2.Chr01||47009692||47013601||phavu.G19833.gnm2.ann1.Phvul.001G214100.1||1||CDS||1779001846||2833||83.12	2833	2833	b51759_scaffold57	scaffold57||424511||429499||Cerca57S27017||1||CDS||2028525456||25819||83.12	25819	25819	1.000000e-250	50
a37644_phavu.G19833.gnm2.Chr01	phavu.G19833.gnm2.Chr01||47016267||47032464||phavu.G19833.gnm2.ann1.Phvul.001G214200.1||1||CDS||1779001849||2834||85.0	2834	2834	b51759_scaffold57	scaffold57||453599||465150||Cerca57S09872||1||CDS||2028525348||25824||85.0	25824	25824	1.000000e-250	100
a37644_phavu.G19833.gnm2.Chr01	phavu.G19833.gnm2.Chr01||47049455||47052342||phavu.G19833.gnm2.ann1.Phvul.001G214300.1||1||CDS||1779001861||2839||77.95	2839	2839	b51759_scaffold57	scaffold57||487421||490408||Cerca57S27020||1||CDS||2028525462||25826||77.95	25826	25826	1.000000e-250	150
a37644_phavu.G19833.gnm2.Chr01	phavu.G19833.gnm2.Chr01||47067439||47068783||phavu.G19833.gnm2.ann1.Phvul.001G214400.1||1||CDS||1779001866||2841||82.39	2841	2841	b51759_scaffold57	scaffold57||509449||510979||Cerca57S26981||1||CDS||2028525381||25829||82.39	25829	25829	3.400000e-156	200
a37644_phavu.G19833.gnm2.Chr01	phavu.G19833.gnm2.Chr01||47070819||47079419||phavu.G19833.gnm2.ann1.Phvul.001G214500.3||-1||CDS||1779001871||2842||76.5	2842	2842	b51759_scaffold57	scaffold57||513055||522273||Cerca57S26984||-1||CDS||2028525388||25830||76.5	25830	25830	6.600000e-137	250
a37644_phavu.G19833.gnm2.Chr01	phavu.G19833.gnm2.Chr01||47084182||47086976||phavu.G19833.gnm2.ann1.Phvul.001G214600.1||1||CDS||1779001878||2852||87.74	2852	2852	b51759_scaffold57	scaffold57||522986||525680||Cerca57S26982||1||CDS||2028525383||25831||87.74	25831	25831	1.000000e-250	300
a37644_phavu.G19833.gnm2.Chr01	phavu.G19833.gnm2.Chr01||47091446||47095287||phavu.G19833.gnm2.ann1.Phvul.001G214700.1||1||CDS||1779001893||2853||86.66	2853	2853	b51759_scaffold57	scaffold57||541434||545062||Cerca57S27022||1||CDS||2028525466||25833||86.66	25833	25833	1.000000e-250	350
a37644_phavu.G19833.gnm2.Chr01	phavu.G19833.gnm2.Chr01||47096924||47098407||phavu.G19833.gnm2.ann1.Phvul.001G214800.1||1||CDS||1779001896||2854||81.25	2854	2854	b51759_scaffold57	scaffold57||557004||558627||Cerca57S26983||1||CDS||2028525385||25836||81.25	25836	25836	2.300000e-134	400
a37644_phavu.G19833.gnm2.Chr01	phavu.G19833.gnm2.Chr01||47100536||47107121||phavu.G19833.gnm2.ann1.Phvul.001G214900.1||-1||CDS||1779001899||2855||84.74	2855	2855	b51759_scaffold57	scaffold57||563668||568784||Cerca57S26985||-1||CDS||2028525390||25839||84.74	25839	25839	1.000000e-250	450
a37644_phavu.G19833.gnm2.Chr01	phavu.G19833.gnm2.Chr01||47111645||47114243||phavu.G19833.gnm2.ann1.Phvul.001G215000.1||1||CDS||1779001902||2856||75.8	2856	2856	b51759_scaffold57	scaffold57||576221||578959||Cerca57S27024||1||CDS||2028525470||25840||75.8	25840	25840	2.100000e-113	500
a37644_phavu.G19833.gnm2.Chr01	phavu.G19833.gnm2.Chr01||47167008||47168446||phavu.G19833.gnm2.ann1.Phvul.001G215300.1||1||CDS||1779001911||2859||80.6	2859	2859	b51759_scaffold57	scaffold57||604823||606208||Cerca57S27026||1||CDS||2028525475||25843||80.6	25843	25843	4.900000e-234	550
a37644_phavu.G19833.gnm2.Chr01	phavu.G19833.gnm2.Chr01||47176230||47177776||phavu.G19833.gnm2.ann1.Phvul.001G215400.1||-1||CDS||1779001916||2861||92.12	2861	2861	b51759_scaffold57	scaffold57||610833||612607||Cerca57S27034||-1||CDS||2028525492||25845||92.12	25845	25845	1.200000e-201	600
a37644_phavu.G19833.gnm2.Chr01	phavu.G19833.gnm2.Chr01||47178936||47182057||phavu.G19833.gnm2.ann1.Phvul.001G215500.1||-1||CDS||1779001921||2863||87.04	2863	2863	b51759_scaffold57	scaffold57||614394||617371||Cerca57S26986||-1||CDS||2028525392||25846||87.04	25846	25846	1.700000e-105	650
a37644_phavu.G19833.gnm2.Chr01	phavu.G19833.gnm2.Chr01||47182289||47183091||phavu.G19833.gnm2.ann1.Phvul.001G215600.1||1||CDS||1779001926||2865||82.02	2865	2865	b51759_scaffold57	scaffold57||617721||619085||Cerca57S27027||1||CDS||2028525477||25847||82.02	25847	25847	1.600000e-103	700
a37644_phavu.G19833.gnm2.Chr01	phavu.G19833.gnm2.Chr01||47197097||47200884||phavu.G19833.gnm2.ann1.Phvul.001G215700.1||1||CDS||1779001929||2866||87.64	2866	2866	b51759_scaffold57	scaffold57||630367||633859||Cerca57S27032||1||CDS||2028525487||25851||87.64	25851	25851	1.000000e-250	750
a37644_phavu.G19833.gnm2.Chr01	phavu.G19833.gnm2.Chr01||47214240||47217912||phavu.G19833.gnm2.ann1.Phvul.001G215800.2||-1||CDS||1779001934||2867||67.58	2867	2867	b51759_scaffold57	scaffold57||639403||639759||Cerca57S03999||-1||CDS||2028525313||25852||67.58	25852	25852	3.500000e-27	776
a37644_phavu.G19833.gnm2.Chr01	phavu.G19833.gnm2.Chr01||47224165||47226401||phavu.G19833.gnm2.ann1.Phvul.001G215900.1||-1||CDS||1779001937||2869||85.58	2869	2869	b51759_scaffold57	scaffold57||661703||663573||Cerca57S27028||-1||CDS||2028525479||25854||85.58	25854	25854	1.000000e-250	826
a37644_phavu.G19833.gnm2.Chr01	phavu.G19833.gnm2.Chr01||47235660||47236697||phavu.G19833.gnm2.ann1.Phvul.001G216100.1||1||CDS||1779001947||2873||80.61	2873	2873	b51759_scaffold57	scaffold57||688079||693559||Cerca57S27038||1||CDS||2028525500||25858||80.61	25858	25858	2.800000e-224	876
a37644_phavu.G19833.gnm2.Chr01	phavu.G19833.gnm2.Chr01||47252623||47255524||phavu.G19833.gnm2.ann1.Phvul.001G216300.1||1||CDS||1779001953||2875||77.45	2875	2875	b51759_scaffold57	scaffold57||695499||699087||Cerca57S27039||1||CDS||2028525502||25859||77.45	25859	25859	1.000000e-250	926
a37644_phavu.G19833.gnm2.Chr01	phavu.G19833.gnm2.Chr01||47259234||47262984||phavu.G19833.gnm2.ann1.Phvul.001G216400.1||1||CDS||1779001958||2877||75.07	2877	2877	b51759_scaffold57	scaffold57||721651||725593||Cerca57S27041||1||CDS||2028525507||25865||75.07	25865	25865	1.000000e-250	976
a37644_phavu.G19833.gnm2.Chr01	phavu.G19833.gnm2.Chr01||47264839||47275991||phavu.G19833.gnm2.ann1.Phvul.001G216500.1||1||CDS||1779001961||2878||81.09	2878	2878	b51759_scaffold57	scaffold57||728777||738480||Cerca57S09878||1||CDS||2028525362||25867||81.09	25867	25867	1.000000e-250	1026
a37644_phavu.G19833.gnm2.Chr01	phavu.G19833.gnm2.Chr01||47283013||47284197||phavu.G19833.gnm2.ann1.Phvul.001G216600.1||1||CDS||1779001964||2879||87.5	2879	2879	b51759_scaffold57	scaffold57||745763||746941||Cerca57S04004||1||CDS||2028525324||25869||87.5	25869	25869	1.000000e-250	1076
a37644_phavu.G19833.gnm2.Chr01	phavu.G19833.gnm2.Chr01||47298432||47300800||phavu.G19833.gnm2.ann1.Phvul.001G216800.1||1||CDS||1779001969||2881||88.03	2881	2881	b51759_scaffold57	scaffold57||769809||772440||Cerca57S26988||1||CDS||2028525396||25871||88.03	25871	25871	1.000000e-250	1126
a37644_phavu.G19833.gnm2.Chr01	phavu.G19833.gnm2.Chr01||47304973||47311663||phavu.G19833.gnm2.ann1.Phvul.001G216900.1||1||CDS||1779001978||2885||83.67	2885	2885	b51759_scaffold57	scaffold57||776198||777864||Cerca57S04005||1||CDS||2028525326||25872||83.67	25872	25872	1.000000e-191	1176
a37644_phavu.G19833.gnm2.Chr01	phavu.G19833.gnm2.Chr01||47313992||47315763||phavu.G19833.gnm2.ann1.Phvul.001G217000.1||1||CDS||1779001981||2886||69.4	2886	2886	b51759_scaffold57	scaffold57||779648||782499||Cerca57S09879||1||CDS||2028525364||25873||69.4	25873	25873	2.600000e-88	1226
a37644_phavu.G19833.gnm2.Chr01	phavu.G19833.gnm2.Chr01||47317997||47319363||phavu.G19833.gnm2.ann1.Phvul.001G217100.1||-1||CDS||1779001984||2887||78.27	2887	2887	b51759_scaffold57	scaffold57||784073||786367||Cerca57S26991||-1||CDS||2028525402||25874||78.27	25874	25874	7.100000e-99	1276
a37644_phavu.G19833.gnm2.Chr01	phavu.G19833.gnm2.Chr01||47328619||47330337||phavu.G19833.gnm2.ann1.Phvul.001G217300.1||1||CDS||1779001990||2889||71.04	2889	2889	b51759_scaffold57	scaffold57||787861||794047||Cerca57S27035||1||CDS||2028525494||25875||71.04	25875	25875	7.100000e-126	1326
###
a37644_phavu.G19833.gnm2.Chr01	phavu.G19833.gnm2.Chr01||47338064||47342236||phavu.G19833.gnm2.ann1.Phvul.001G217500.1||1||CDS||1779001994||2891||84.83	2891	2891	b51759_scaffold341	scaffold341||245295||249126||Cerca341S22164||-1||CDS||2028508206||17889||84.83	17889	17889	1.000000e-250	50
a37644_phavu.G19833.gnm2.Chr01	phavu.G19833.gnm2.Chr01||47344624||47344998||phavu.G19833.gnm2.ann1.Phvul.001G217600.1||1||CDS||1779001997||2892||84.07	2892	2892	b51759_scaffold341	scaffold341||242850||243113||Cerca341S02741||-1||CDS||2028508177||17888||84.07	17888	17888	8.900000e-65	100
a37644_phavu.G19833.gnm2.Chr01	phavu.G19833.gnm2.Chr01||47354758||47356773||phavu.G19833.gnm2.ann1.Phvul.001G217800.1||-1||CDS||1779002002||2894||79.94	2894	2894	b51759_scaffold341	scaffold341||232659||234580||Cerca341S22159||1||CDS||2028508196||17886||79.94	17886	17886	1.000000e-250	150
a37644_phavu.G19833.gnm2.Chr01	phavu.G19833.gnm2.Chr01||47366885||47372240||phavu.G19833.gnm2.ann1.Phvul.001G218000.1||1||CDS||1779002008||2896||82.5	2896	2896	b51759_scaffold341	scaffold341||219938||224927||Cerca341S22163||-1||CDS||2028508204||17885||82.5	17885	17885	1.000000e-250	200
a37644_phavu.G19833.gnm2.Chr01	phavu.G19833.gnm2.Chr01||47373277||47375482||phavu.G19833.gnm2.ann1.Phvul.001G218100.1||-1||CDS||1779002013||2898||78.91	2898	2898	b51759_scaffold341	scaffold341||214801||217379||Cerca341S22172||1||CDS||2028508223||17884||78.91	17884	17884	5.500000e-159	250
a37644_phavu.G19833.gnm2.Chr01	phavu.G19833.gnm2.Chr01||47377657||47382703||phavu.G19833.gnm2.ann1.Phvul.001G218200.1||1||CDS||1779002016||2899||84.62	2899	2899	b51759_scaffold341	scaffold341||203502||207347||Cerca341S22179||-1||CDS||2028508262||17882||84.62	17882	17882	1.000000e-250	300
a37644_phavu.G19833.gnm2.Chr01	phavu.G19833.gnm2.Chr01||47385077||47389191||phavu.G19833.gnm2.ann1.Phvul.001G218300.1||1||CDS||1779002021||2901||87.87	2901	2901	b51759_scaffold341	scaffold341||193950||199666||Cerca341S22178||-1||CDS||2028508260||17881||87.87	17881	17881	1.000000e-250	350
a37644_phavu.G19833.gnm2.Chr01	phavu.G19833.gnm2.Chr01||47399214||47401959||phavu.G19833.gnm2.ann1.Phvul.001G218400.1||1||CDS||1779002024||2902||84.25	2902	2902	b51759_scaffold341	scaffold341||168461||171529||Cerca341S22162||-1||CDS||2028508202||17878||84.25	17878	17878	1.000000e-250	400
a37644_phavu.G19833.gnm2.Chr01	phavu.G19833.gnm2.Chr01||47405933||47409571||phavu.G19833.gnm2.ann1.Phvul.001G218500.1||-1||CDS||1779002031||2905||73.61	2905	2905	b51759_scaffold341	scaffold341||158347||160914||Cerca341S22171||1||CDS||2028508221||17876||73.61	17876	17876	4.300000e-185	450
a37644_phavu.G19833.gnm2.Chr01	phavu.G19833.gnm2.Chr01||47419098||47420221||phavu.G19833.gnm2.ann1.Phvul.001G218600.1||1||CDS||1779002034||2906||81.78	2906	2906	b51759_scaffold341	scaffold341||146718||147659||Cerca341S22161||-1||CDS||2028508200||17875||81.78	17875	17875	3.100000e-229	500
a37644_phavu.G19833.gnm2.Chr01	phavu.G19833.gnm2.Chr01||47423283||47424170||phavu.G19833.gnm2.ann1.Phvul.001G218700.1||-1||CDS||1779002037||2907||79.0	2907	2907	b51759_scaffold341	scaffold341||144869||145655||Cerca341S22170||1||CDS||2028508219||17874||79.0	17874	17874	2.600000e-109	550
a37644_phavu.G19833.gnm2.Chr01	phavu.G19833.gnm2.Chr01||47433165||47435550||phavu.G19833.gnm2.ann1.Phvul.001G218800.1||1||CDS||1779002040||2908||71.4	2908	2908	b51759_scaffold341	scaffold341||120593||123757||Cerca341S22176||-1||CDS||2028508256||17871||71.4	17871	17871	1.800000e-83	600
a37644_phavu.G19833.gnm2.Chr01	phavu.G19833.gnm2.Chr01||47437750||47441616||phavu.G19833.gnm2.ann1.Phvul.001G218900.1||-1||CDS||1779002043||2909||79.03	2909	2909	b51759_scaffold341	scaffold341||110846||114427||Cerca341S22168||1||CDS||2028508215||17869||79.03	17869	17869	1.000000e-250	650
a37644_phavu.G19833.gnm2.Chr01	phavu.G19833.gnm2.Chr01||47461539||47462948||phavu.G19833.gnm2.ann1.Phvul.001G219000.1||1||CDS||1779002048||2911||81.45	2911	2911	b51759_scaffold341	scaffold341||87292||88844||Cerca341S22173||-1||CDS||2028508225||17866||81.45	17866	17866	5.000000e-171	700
a37644_phavu.G19833.gnm2.Chr01	phavu.G19833.gnm2.Chr01||47472350||47473232||phavu.G19833.gnm2.ann1.Phvul.001G219100.1||1||CDS||1779002051||2912||83.28	2912	2912	b51759_scaffold341	scaffold341||69545||70898||Cerca341S22167||-1||CDS||2028508213||17864||83.28	17864	17864	3.200000e-78	750
a37644_phavu.G19833.gnm2.Chr01	phavu.G19833.gnm2.Chr01||47477053||47482545||phavu.G19833.gnm2.ann1.Phvul.001G219200.1||-1||CDS||1779002054||2913||85.18	2913	2913	b51759_scaffold341	scaffold341||62701||66560||Cerca341S22166||1||CDS||2028508211||17863||85.18	17863	17863	1.000000e-250	800
a37644_phavu.G19833.gnm2.Chr01	phavu.G19833.gnm2.Chr01||47488766||47490562||phavu.G19833.gnm2.ann1.Phvul.001G219300.1||1||CDS||1779002061||2916||80.86	2916	2916	b51759_scaffold341	scaffold341||47282||48876||Cerca341S32864||-1||CDS||2028508264||17861||80.86	17861	17861	1.800000e-127	850
###
a37644_phavu.G19833.gnm2.Chr01	phavu.G19833.gnm2.Chr01||48430151||48432790||phavu.G19833.gnm2.ann1.Phvul.001G230000.1||1||CDS||1779002473||3075||81.78	3075	3075	b51759_scaffold32	scaffold32||335969||338782||Cerca32S21805||1||CDS||2028506093||16719||81.78	16719	16719	1.000000e-250	50
a37644_phavu.G19833.gnm2.Chr01	phavu.G19833.gnm2.Chr01||48436327||48439970||phavu.G19833.gnm2.ann1.Phvul.001G230100.1||1||CDS||1779002476||3076||79.53	3076	3076	b51759_scaffold32	scaffold32||345688||348751||Cerca32S21806||1||CDS||2028506095||16721||79.53	16721	16721	1.000000e-250	100
a37644_phavu.G19833.gnm2.Chr01	phavu.G19833.gnm2.Chr01||48440703||48446020||phavu.G19833.gnm2.ann1.Phvul.001G230200.1||-1||CDS||1779002479||3077||81.07	3077	3077	b51759_scaffold32	scaffold32||349516||352394||Cerca32S21703||-1||CDS||2028505876||16722||81.07	16722	16722	6.600000e-175	150
a37644_phavu.G19833.gnm2.Chr01	phavu.G19833.gnm2.Chr01||48452490||48457708||phavu.G19833.gnm2.ann1.Phvul.001G230400.1||-1||CDS||1779002485||3079||80.9	3079	3079	b51759_scaffold32	scaffold32||419156||423048||Cerca32S02651||-1||CDS||2028505720||16738||80.9	16738	16738	2.200000e-191	197
a37644_phavu.G19833.gnm2.Chr01	phavu.G19833.gnm2.Chr01||48472345||48474135||phavu.G19833.gnm2.ann1.Phvul.001G230500.1||1||CDS||1779002488||3080||77.96	3080	3080	b51759_scaffold32	scaffold32||435890||437698||Cerca32S02650||1||CDS||2028505718||16739||77.96	16739	16739	1.000000e-250	247
a37644_phavu.G19833.gnm2.Chr01	phavu.G19833.gnm2.Chr01||48489143||48490524||phavu.G19833.gnm2.ann1.Phvul.001G230600.1||-1||CDS||1779002491||3081||74.26	3081	3081	b51759_scaffold32	scaffold32||444662||445614||Cerca32S21810||-1||CDS||2028506104||16740||74.26	16740	16740	2.300000e-86	297
a37644_phavu.G19833.gnm2.Chr01	phavu.G19833.gnm2.Chr01||48495446||48499742||phavu.G19833.gnm2.ann1.Phvul.001G230700.1||-1||CDS||1779002494||3082||80.24	3082	3082	b51759_scaffold32	scaffold32||447748||452700||Cerca32S21708||-1||CDS||2028505887||16741||80.24	16741	16741	7.900000e-245	347
a37644_phavu.G19833.gnm2.Chr01	phavu.G19833.gnm2.Chr01||48502427||48504369||phavu.G19833.gnm2.ann1.Phvul.001G230800.1||-1||CDS||1779002501||3085||74.63	3085	3085	b51759_scaffold32	scaffold32||460597||461819||Cerca32S21705||1||CDS||2028505880||16742||74.63	16742	16742	3.000000e-86	397
a37644_phavu.G19833.gnm2.Chr01	phavu.G19833.gnm2.Chr01||48514192||48514611||phavu.G19833.gnm2.ann1.Phvul.001G231000.1||-1||CDS||1779002507||3087||75.88	3087	3087	b51759_scaffold32	scaffold32||481010||482889||Cerca32S21811||1||CDS||2028506106||16746||75.88	16746	16746	2.900000e-94	447
a37644_phavu.G19833.gnm2.Chr01	phavu.G19833.gnm2.Chr01||48520494||48523157||phavu.G19833.gnm2.ann1.Phvul.001G231200.1||-1||CDS||1779002513||3089||81.2	3089	3089	b51759_scaffold32	scaffold32||490000||492678||Cerca32S08175||-1||CDS||2028505770||16748||81.2	16748	16748	1.000000e-250	497
a37644_phavu.G19833.gnm2.Chr01	phavu.G19833.gnm2.Chr01||48535804||48537273||phavu.G19833.gnm2.ann1.Phvul.001G231300.1||-1||CDS||1779002516||3090||69.23	3090	3090	b51759_scaffold32	scaffold32||509195||510646||Cerca32S02654||-1||CDS||2028505727||16749||69.23	16749	16749	4.000000e-239	547
a37644_phavu.G19833.gnm2.Chr01	phavu.G19833.gnm2.Chr01||48540255||48542677||phavu.G19833.gnm2.ann1.Phvul.001G231400.1||1||CDS||1779002519||3091||66.37	3091	3091	b51759_scaffold32	scaffold32||516983||520607||Cerca32S21816||1||CDS||2028506117||16751||66.37	16751	16751	2.000000e-53	597
a37644_phavu.G19833.gnm2.Chr01	phavu.G19833.gnm2.Chr01||48546424||48548174||phavu.G19833.gnm2.ann1.Phvul.001G231500.1||1||CDS||1779002521||3092||77.46	3092	3092	b51759_scaffold32	scaffold32||523783||525233||Cerca32S32837||1||CDS||2028506185||16752||77.46	16752	16752	8.400000e-149	647
a37644_phavu.G19833.gnm2.Chr01	phavu.G19833.gnm2.Chr01||48557939||48561519||phavu.G19833.gnm2.ann1.Phvul.001G231600.1||1||CDS||1779002524||3093||86.03	3093	3093	b51759_scaffold32	scaffold32||537962||540925||Cerca32S21817||1||CDS||2028506119||16753||86.03	16753	16753	1.000000e-250	697
a37644_phavu.G19833.gnm2.Chr01	phavu.G19833.gnm2.Chr01||48563677||48579243||phavu.G19833.gnm2.ann1.Phvul.001G231700.1||1||CDS||1779002527||3094||86.0	3094	3094	b51759_scaffold32	scaffold32||543344||561119||Cerca32S21818||1||CDS||2028506121||16754||86.0	16754	16754	1.000000e-250	747
a37644_phavu.G19833.gnm2.Chr01	phavu.G19833.gnm2.Chr01||48580732||48581253||phavu.G19833.gnm2.ann1.Phvul.001G231800.1||-1||CDS||1779002530||3095||77.59	3095	3095	b51759_scaffold32	scaffold32||565638||566111||Cerca32S02655||-1||CDS||2028505729||16755||77.59	16755	16755	3.800000e-21	767
a37644_phavu.G19833.gnm2.Chr01	phavu.G19833.gnm2.Chr01||48590670||48593492||phavu.G19833.gnm2.ann1.Phvul.001G232100.1||-1||CDS||1779002542||3100||75.89	3100	3100	b51759_scaffold32	scaffold32||573599||575778||Cerca32S21819||-1||CDS||2028506124||16757||75.89	16757	16757	4.300000e-74	817
a37644_phavu.G19833.gnm2.Chr01	phavu.G19833.gnm2.Chr01||48600209||48607139||phavu.G19833.gnm2.ann1.Phvul.001G232200.2||1||CDS||1779002547||3101||85.73	3101	3101	b51759_scaffold32	scaffold32||593676||600974||Cerca32S21820||1||CDS||2028506126||16760||85.73	16760	16760	1.000000e-250	867
a37644_phavu.G19833.gnm2.Chr01	phavu.G19833.gnm2.Chr01||48611681||48614832||phavu.G19833.gnm2.ann1.Phvul.001G232300.1||1||CDS||1779002554||3105||80.84	3105	3105	b51759_scaffold32	scaffold32||620206||623686||Cerca32S21821||1||CDS||2028506128||16762||80.84	16762	16762	1.000000e-250	917
a37644_phavu.G19833.gnm2.Chr01	phavu.G19833.gnm2.Chr01||48631063||48632208||phavu.G19833.gnm2.ann1.Phvul.001G232600.1||-1||CDS||1779002571||3112||81.94	3112	3112	b51759_scaffold32	scaffold32||674618||676206||Cerca32S21823||-1||CDS||2028506132||16768||81.94	16768	16768	2.100000e-233	967
a37644_phavu.G19833.gnm2.Chr01	phavu.G19833.gnm2.Chr01||48656793||48660078||phavu.G19833.gnm2.ann1.Phvul.001G232700.1||1||CDS||1779002574||3113||83.39	3113	3113	b51759_scaffold32	scaffold32||690898||694228||Cerca32S08180||1||CDS||2028505780||16769||83.39	16769	16769	1.000000e-250	1017
a37644_phavu.G19833.gnm2.Chr01	phavu.G19833.gnm2.Chr01||48662961||48666178||phavu.G19833.gnm2.ann1.Phvul.001G232800.1||-1||CDS||1779002581||3116||81.72	3116	3116	b51759_scaffold32	scaffold32||702219||704384||Cerca32S21825||-1||CDS||2028506137||16771||81.72	16771	16771	1.000000e-250	1067
a37644_phavu.G19833.gnm2.Chr01	phavu.G19833.gnm2.Chr01||48671925||48677529||phavu.G19833.gnm2.ann1.Phvul.001G232900.1||-1||CDS||1779002584||3117||85.07	3117	3117	b51759_scaffold32	scaffold32||705688||710944||Cerca32S21713||-1||CDS||2028505897||16772||85.07	16772	16772	1.000000e-250	1117
a37644_phavu.G19833.gnm2.Chr01	phavu.G19833.gnm2.Chr01||48759441||48762937||phavu.G19833.gnm2.ann1.Phvul.001G233400.1||1||CDS||1779002598||3123||88.36	3123	3123	b51759_scaffold32	scaffold32||756879||758844||Cerca32S21712||1||CDS||2028505895||16773||88.36	16773	16773	8.900000e-211	1167
a37644_phavu.G19833.gnm2.Chr01	phavu.G19833.gnm2.Chr01||48765813||48768863||phavu.G19833.gnm2.ann1.Phvul.001G233500.1||-1||CDS||1779002601||3124||87.39	3124	3124	b51759_scaffold32	scaffold32||759634||762394||Cerca32S21714||-1||CDS||2028505900||16774||87.39	16774	16774	1.000000e-250	1217
a37644_phavu.G19833.gnm2.Chr01	phavu.G19833.gnm2.Chr01||48773206||48774528||phavu.G19833.gnm2.ann1.Phvul.001G233600.1||-1||CDS||1779002604||3125||73.22	3125	3125	b51759_scaffold32	scaffold32||767814||769133||Cerca32S02657||-1||CDS||2028505734||16775||73.22	16775	16775	1.000000e-250	1267
a37644_phavu.G19833.gnm2.Chr01	phavu.G19833.gnm2.Chr01||48783430||48784590||phavu.G19833.gnm2.ann1.Phvul.001G233700.1||-1||CDS||1779002606||3126||73.9	3126	3126	b51759_scaffold32	scaffold32||775880||777010||Cerca32S02658||-1||CDS||2028505736||16776||73.9	16776	16776	8.600000e-238	1317
a37644_phavu.G19833.gnm2.Chr01	phavu.G19833.gnm2.Chr01||48802902||48803821||phavu.G19833.gnm2.ann1.Phvul.001G234000.1||-1||CDS||1779002616||3130||80.52	3130	3130	b51759_scaffold32	scaffold32||820618||828539||Cerca32S21828||-1||CDS||2028506143||16782||80.52	16782	16782	5.000000e-190	1367
a37644_phavu.G19833.gnm2.Chr01	phavu.G19833.gnm2.Chr01||48814797||48817477||phavu.G19833.gnm2.ann1.Phvul.001G234300.1||-1||CDS||1779002620||3132||90.07	3132	3132	b51759_scaffold32	scaffold32||839627||842347||Cerca32S21830||-1||CDS||2028506147||16784||90.07	16784	16784	2.700000e-206	1417
a37644_phavu.G19833.gnm2.Chr01	phavu.G19833.gnm2.Chr01||48821592||48826147||phavu.G19833.gnm2.ann1.Phvul.001G234500.1||-1||CDS||1779002631||3137||85.64	3137	3137	b51759_scaffold32	scaffold32||849899||854401||Cerca32S21831||-1||CDS||2028506150||16786||85.64	16786	16786	1.000000e-250	1467
a37644_phavu.G19833.gnm2.Chr01	phavu.G19833.gnm2.Chr01||48833083||48833946||phavu.G19833.gnm2.ann1.Phvul.001G234600.1||-1||CDS||1779002634||3138||75.12	3138	3138	b51759_scaffold32	scaffold32||863047||864030||Cerca32S02660||-1||CDS||2028505740||16787||75.12	16787	16787	1.200000e-172	1517
a37644_phavu.G19833.gnm2.Chr01	phavu.G19833.gnm2.Chr01||48846289||48849254||phavu.G19833.gnm2.ann1.Phvul.001G234800.2||-1||CDS||1779002640||3140||75.23	3140	3140	b51759_scaffold32	scaffold32||920215||927463||Cerca32S21837||1||CDS||2028506163||16794||75.23	16794	16794	5.900000e-173	50
a37644_phavu.G19833.gnm2.Chr01	phavu.G19833.gnm2.Chr01||48855094||48855952||phavu.G19833.gnm2.ann1.Phvul.001G235000.1||-1||CDS||1779002645||3142||83.06	3142	3142	b51759_scaffold32	scaffold32||911085||911939||Cerca32S02661||1||CDS||2028505742||16792||83.06	16792	16792	4.400000e-82	100
a37644_phavu.G19833.gnm2.Chr01	phavu.G19833.gnm2.Chr01||48870180||48872279||phavu.G19833.gnm2.ann1.Phvul.001G235100.1||1||CDS||1779002648||3144||77.41	3144	3144	b51759_scaffold32	scaffold32||890931||903607||Cerca32S21834||-1||CDS||2028506156||16791||77.41	16791	16791	1.000000e-250	150
a37644_phavu.G19833.gnm2.Chr01	phavu.G19833.gnm2.Chr01||48883764||48888772||phavu.G19833.gnm2.ann1.Phvul.001G235400.1||-1||CDS||1779002658||3147||88.26	3147	3147	b51759_scaffold32	scaffold32||875978||882154||Cerca32S21833||1||CDS||2028506154||16789||88.26	16789	16789	1.000000e-250	200
a37644_phavu.G19833.gnm2.Chr01	phavu.G19833.gnm2.Chr01||48900698||48903534||phavu.G19833.gnm2.ann1.Phvul.001G235600.1||-1||CDS||1779002672||3153||82.93	3153	3153	b51759_scaffold32	scaffold32||870820||873467||Cerca32S21832||1||CDS||2028506152||16788||82.93	16788	16788	1.200000e-173	250
a37644_phavu.G19833.gnm2.Chr01	phavu.G19833.gnm2.Chr01||48904632||48908452||phavu.G19833.gnm2.ann1.Phvul.001G235700.1||1||CDS||1779002675||3154||80.1	3154	3154	b51759_scaffold32	scaffold32||920215||927463||Cerca32S21837||1||CDS||2028506163||16794||80.1	16794	16794	5.700000e-213	1617
a37644_phavu.G19833.gnm2.Chr01	phavu.G19833.gnm2.Chr01||48929271||48930860||phavu.G19833.gnm2.ann1.Phvul.001G236000.1||1||CDS||1779002684||3157||72.51	3157	3157	b51759_scaffold32	scaffold32||933833||935487||Cerca32S21838||1||CDS||2028506165||16795||72.51	16795	16795	1.600000e-170	1667
a37644_phavu.G19833.gnm2.Chr01	phavu.G19833.gnm2.Chr01||48941357||48948200||phavu.G19833.gnm2.ann1.Phvul.001G236100.1||-1||CDS||1779002689||3159||78.65	3159	3159	b51759_scaffold32	scaffold32||949674||953595||Cerca32S21718||-1||CDS||2028505908||16799||78.65	16799	16799	1.000000e-250	1717
a37644_phavu.G19833.gnm2.Chr01	phavu.G19833.gnm2.Chr01||48954405||48958871||phavu.G19833.gnm2.ann1.Phvul.001G236300.1||-1||CDS||1779002707||3167||82.92	3167	3167	b51759_scaffold32	scaffold32||961845||966846||Cerca32S21835||-1||CDS||2028506158||16802||82.92	16802	16802	1.000000e-250	1767
a37644_phavu.G19833.gnm2.Chr01	phavu.G19833.gnm2.Chr01||48960816||48967508||phavu.G19833.gnm2.ann1.Phvul.001G236400.1||1||CDS||1779002710||3168||84.43	3168	3168	b51759_scaffold32	scaffold32||969583||974492||Cerca32S21716||1||CDS||2028505904||16803||84.43	16803	16803	1.000000e-250	1817
a37644_phavu.G19833.gnm2.Chr01	phavu.G19833.gnm2.Chr01||48972150||48978011||phavu.G19833.gnm2.ann1.Phvul.001G236500.1||1||CDS||1779002717||3171||84.67	3171	3171	b51759_scaffold32	scaffold32||982186||988859||Cerca32S21717||1||CDS||2028505906||16805||84.67	16805	16805	1.000000e-250	1867
a37644_phavu.G19833.gnm2.Chr01	phavu.G19833.gnm2.Chr01||48981736||48984562||phavu.G19833.gnm2.ann1.Phvul.001G236600.1||1||CDS||1779002720||3172||78.09	3172	3172	b51759_scaffold32	scaffold32||992800||995961||Cerca32S21733||1||CDS||2028505940||16806||78.09	16806	16806	1.000000e-250	1917
a37644_phavu.G19833.gnm2.Chr01	phavu.G19833.gnm2.Chr01||48985325||48986072||phavu.G19833.gnm2.ann1.Phvul.001G236700.1||-1||CDS||1779002723||3173||78.52	3173	3173	b51759_scaffold32	scaffold32||996271||997195||Cerca32S21735||-1||CDS||2028505944||16807||78.52	16807	16807	7.700000e-65	1967
a37644_phavu.G19833.gnm2.Chr01	phavu.G19833.gnm2.Chr01||48997451||48999452||phavu.G19833.gnm2.ann1.Phvul.001G236801.1||1||CDS||1779002726||3174||87.38	3174	3174	b51759_scaffold32	scaffold32||1005040||1006856||Cerca32S02617||1||CDS||2028505648||16808||87.38	16808	16808	1.000000e-250	2017
a37644_phavu.G19833.gnm2.Chr01	phavu.G19833.gnm2.Chr01||49001279||49007043||phavu.G19833.gnm2.ann1.Phvul.001G236900.1||-1||CDS||1779002729||3175||85.48	3175	3175	b51759_scaffold32	scaffold32||1017158||1024831||Cerca32S08167||-1||CDS||2028505753||16809||85.48	16809	16809	1.000000e-250	2067
a37644_phavu.G19833.gnm2.Chr01	phavu.G19833.gnm2.Chr01||49024542||49030013||phavu.G19833.gnm2.ann1.Phvul.001G237100.1||1||CDS||1779002735||3177||79.48	3177	3177	b51759_scaffold32	scaffold32||1070088||1078796||Cerca32S21734||1||CDS||2028505942||16815||79.48	16815	16815	1.000000e-250	2117
a37644_phavu.G19833.gnm2.Chr01	phavu.G19833.gnm2.Chr01||49129813||49130996||phavu.G19833.gnm2.ann1.Phvul.001G238000.1||-1||CDS||1779002760||3186||88.79	3186	3186	b51759_scaffold32	scaffold32||1096517||1098477||Cerca32S21739||-1||CDS||2028505952||16818||88.79	16818	16818	2.200000e-242	2167
a37644_phavu.G19833.gnm2.Chr01	phavu.G19833.gnm2.Chr01||49137154||49141289||phavu.G19833.gnm2.ann1.Phvul.001G238100.1||1||CDS||1779002763||3187||77.09	3187	3187	b51759_scaffold32	scaffold32||1101594||1108401||Cerca32S21667||1||CDS||2028505799||16819||77.09	16819	16819	1.000000e-250	2217
a37644_phavu.G19833.gnm2.Chr01	phavu.G19833.gnm2.Chr01||49149020||49149436||phavu.G19833.gnm2.ann1.Phvul.001G238200.1||1||CDS||1779002768||3189||71.21	3189	3189	b51759_scaffold32	scaffold32||1137178||1137541||Cerca32S21668||1||CDS||2028505801||16821||71.21	16821	16821	4.200000e-38	2254
a37644_phavu.G19833.gnm2.Chr01	phavu.G19833.gnm2.Chr01||49160598||49162522||phavu.G19833.gnm2.ann1.Phvul.001G238300.1||1||CDS||1779002770||3190||86.84	3190	3190	b51759_scaffold32	scaffold32||1141947||1143671||Cerca32S32829||1||CDS||2028506167||16822||86.84	16822	16822	6.400000e-78	2304
a37644_phavu.G19833.gnm2.Chr01	phavu.G19833.gnm2.Chr01||49168493||49171295||phavu.G19833.gnm2.ann1.Phvul.001G238500.1||-1||CDS||1779002776||3192||80.83	3192	3192	b51759_scaffold32	scaffold32||1161020||1164284||Cerca32S32830||-1||CDS||2028506169||16825||80.83	16825	16825	1.000000e-250	2354
a37644_phavu.G19833.gnm2.Chr01	phavu.G19833.gnm2.Chr01||49180705||49187761||phavu.G19833.gnm2.ann1.Phvul.001G238600.1||1||CDS||1779002779||3193||83.04	3193	3193	b51759_scaffold32	scaffold32||1172903||1178321||Cerca32S21669||1||CDS||2028505803||16826||83.04	16826	16826	1.000000e-250	2404
a37644_phavu.G19833.gnm2.Chr01	phavu.G19833.gnm2.Chr01||49205951||49207417||phavu.G19833.gnm2.ann1.Phvul.001G238700.1||1||CDS||1779002782||3194||68.12	3194	3194	b51759_scaffold32	scaffold32||1191336||1193146||Cerca32S02621||1||CDS||2028505656||16827||68.12	16827	16827	5.000000e-35	2438
a37644_phavu.G19833.gnm2.Chr01	phavu.G19833.gnm2.Chr01||49212432||49215698||phavu.G19833.gnm2.ann1.Phvul.001G238800.1||-1||CDS||1779002785||3195||63.59	3195	3195	b51759_scaffold32	scaffold32||1226048||1226778||Cerca32S32831||1||CDS||2028506172||16829||63.59	16829	16829	1.600000e-53	2488
a37644_phavu.G19833.gnm2.Chr01	phavu.G19833.gnm2.Chr01||49223503||49226282||phavu.G19833.gnm2.ann1.Phvul.001G239000.1||-1||CDS||1779002791||3197||81.77	3197	3197	b51759_scaffold32	scaffold32||1231558||1233879||Cerca32S21674||-1||CDS||2028505814||16832||81.77	16832	16832	1.000000e-250	2538
a37644_phavu.G19833.gnm2.Chr01	phavu.G19833.gnm2.Chr01||49237487||49240688||phavu.G19833.gnm2.ann1.Phvul.001G239100.1||1||CDS||1779002794||3198||95.12	3198	3198	b51759_scaffold32	scaffold32||1257312||1258307||Cerca32S21740||1||CDS||2028505954||16835||95.12	16835	16835	2.800000e-08	2545
a37644_phavu.G19833.gnm2.Chr01	phavu.G19833.gnm2.Chr01||49244856||49245893||phavu.G19833.gnm2.ann1.Phvul.001G239200.1||1||CDS||1779002797||3199||66.19	3199	3199	b51759_scaffold32	scaffold32||1263925||1265004||Cerca32S02623||1||CDS||2028505660||16836||66.19	16836	16836	2.600000e-51	2595
a37644_phavu.G19833.gnm2.Chr01	phavu.G19833.gnm2.Chr01||49254222||49256687||phavu.G19833.gnm2.ann1.Phvul.001G239300.1||1||CDS||1779002800||3200||80.18	3200	3200	b51759_scaffold32	scaffold32||1270703||1273472||Cerca32S21673||1||CDS||2028505812||16837||80.18	16837	16837	1.000000e-250	2645
a37644_phavu.G19833.gnm2.Chr01	phavu.G19833.gnm2.Chr01||49257881||49258114||phavu.G19833.gnm2.ann1.Phvul.001G239400.1||-1||CDS||1779002803||3201||88.21	3201	3201	b51759_scaffold32	scaffold32||1274181||1274818||Cerca32S21742||-1||CDS||2028505959||16838||88.21	16838	16838	9.300000e-73	2695
a37644_phavu.G19833.gnm2.Chr01	phavu.G19833.gnm2.Chr01||49259961||49267693||phavu.G19833.gnm2.ann1.Phvul.001G239500.1||1||CDS||1779002808||3203||85.23	3203	3203	b51759_scaffold32	scaffold32||1290740||1293544||Cerca32S21744||1||CDS||2028505963||16841||85.23	16841	16841	1.000000e-250	2745
a37644_phavu.G19833.gnm2.Chr01	phavu.G19833.gnm2.Chr01||49270841||49273917||phavu.G19833.gnm2.ann1.Phvul.001G239600.1||-1||CDS||1779002813||3205||78.56	3205	3205	b51759_scaffold32	scaffold32||1294581||1297657||Cerca32S32832||-1||CDS||2028506174||16842||78.56	16842	16842	1.300000e-244	2795
a37644_phavu.G19833.gnm2.Chr01	phavu.G19833.gnm2.Chr01||49276024||49278295||phavu.G19833.gnm2.ann1.Phvul.001G239700.1||-1||CDS||1779002820||3208||89.66	3208	3208	b51759_scaffold32	scaffold32||1298701||1300616||Cerca32S21747||-1||CDS||2028505969||16843||89.66	16843	16843	7.400000e-211	2845
a37644_phavu.G19833.gnm2.Chr01	phavu.G19833.gnm2.Chr01||49293948||49296127||phavu.G19833.gnm2.ann1.Phvul.001G240000.1||1||CDS||1779002837||3215||80.19	3215	3215	b51759_scaffold32	scaffold32||1307618||1309178||Cerca32S32833||1||CDS||2028506176||16845||80.19	16845	16845	1.000000e-250	2895
a37644_phavu.G19833.gnm2.Chr01	phavu.G19833.gnm2.Chr01||49297303||49299153||phavu.G19833.gnm2.ann1.Phvul.001G240100.1||-1||CDS||1779002840||3216||78.34	3216	3216	b51759_scaffold32	scaffold32||1309805||1311717||Cerca32S21677||-1||CDS||2028505820||16846||78.34	16846	16846	2.000000e-223	2945
a37644_phavu.G19833.gnm2.Chr01	phavu.G19833.gnm2.Chr01||49301959||49304585||phavu.G19833.gnm2.ann1.Phvul.001G240200.1||1||CDS||1779002843||3217||86.77	3217	3217	b51759_scaffold32	scaffold32||1322589||1324779||Cerca32S21745||1||CDS||2028505965||16849||86.77	16849	16849	1.000000e-250	2995
a37644_phavu.G19833.gnm2.Chr01	phavu.G19833.gnm2.Chr01||49307318||49308702||phavu.G19833.gnm2.ann1.Phvul.001G240300.1||1||CDS||1779002846||3218||84.25	3218	3218	b51759_scaffold32	scaffold32||1336544||1337987||Cerca32S02627||1||CDS||2028505669||16852||84.25	16852	16852	2.500000e-178	3045
a37644_phavu.G19833.gnm2.Chr01	phavu.G19833.gnm2.Chr01||49315128||49319146||phavu.G19833.gnm2.ann1.Phvul.001G240400.1||-1||CDS||1779002851||3220||78.08	3220	3220	b51759_scaffold32	scaffold32||1341575||1346577||Cerca32S21750||-1||CDS||2028505975||16853||78.08	16853	16853	1.000000e-250	3095
a37644_phavu.G19833.gnm2.Chr01	phavu.G19833.gnm2.Chr01||49330131||49334260||phavu.G19833.gnm2.ann1.Phvul.001G240500.1||-1||CDS||1779002854||3221||79.82	3221	3221	b51759_scaffold32	scaffold32||1379461||1385404||Cerca32S21753||-1||CDS||2028505982||16857||79.82	16857	16857	1.000000e-250	3145
a37644_phavu.G19833.gnm2.Chr01	phavu.G19833.gnm2.Chr01||49337271||49338209||phavu.G19833.gnm2.ann1.Phvul.001G240600.1||1||CDS||1779002857||3222||75.36	3222	3222	b51759_scaffold32	scaffold32||1389582||1390499||Cerca32S02629||1||CDS||2028505674||16858||75.36	16858	16858	2.000000e-92	3195
a37644_phavu.G19833.gnm2.Chr01	phavu.G19833.gnm2.Chr01||49361531||49363807||phavu.G19833.gnm2.ann1.Phvul.001G240800.1||1||CDS||1779002863||3224||68.64	3224	3224	b51759_scaffold32	scaffold32||1403984||1405417||Cerca32S02630||1||CDS||2028505676||16859||68.64	16859	16859	1.900000e-106	3245
a37644_phavu.G19833.gnm2.Chr01	phavu.G19833.gnm2.Chr01||49369355||49373161||phavu.G19833.gnm2.ann1.Phvul.001G240900.1||-1||CDS||1779002866||3225||86.7	3225	3225	b51759_scaffold32	scaffold32||1411971||1415322||Cerca32S21755||-1||CDS||2028505986||16861||86.7	16861	16861	1.000000e-250	3295
a37644_phavu.G19833.gnm2.Chr01	phavu.G19833.gnm2.Chr01||49375452||49376083||phavu.G19833.gnm2.ann1.Phvul.001G241000.1||-1||CDS||1779002869||3226||76.31	3226	3226	b51759_scaffold32	scaffold32||1417126||1417964||Cerca32S21756||-1||CDS||2028505988||16862||76.31	16862	16862	2.800000e-117	3345
a37644_phavu.G19833.gnm2.Chr01	phavu.G19833.gnm2.Chr01||49379719||49383140||phavu.G19833.gnm2.ann1.Phvul.001G241100.1||-1||CDS||1779002872||3227||84.43	3227	3227	b51759_scaffold32	scaffold32||1423581||1427253||Cerca32S21679||-1||CDS||2028505825||16863||84.43	16863	16863	1.000000e-250	3395
a37644_phavu.G19833.gnm2.Chr01	phavu.G19833.gnm2.Chr01||49385402||49386563||phavu.G19833.gnm2.ann1.Phvul.001G241200.1||-1||CDS||1779002875||3228||83.37	3228	3228	b51759_scaffold32	scaffold32||1430628||1431970||Cerca32S21757||-1||CDS||2028505990||16864||83.37	16864	16864	1.000000e-250	3445
a37644_phavu.G19833.gnm2.Chr01	phavu.G19833.gnm2.Chr01||49393689||49395188||phavu.G19833.gnm2.ann1.Phvul.001G241300.1||-1||CDS||1779002878||3229||71.82	3229	3229	b51759_scaffold32	scaffold32||1452203||1453942||Cerca32S21759||-1||CDS||2028505995||16867||71.82	16867	16867	1.000000e-250	3495
a37644_phavu.G19833.gnm2.Chr01	phavu.G19833.gnm2.Chr01||49403252||49404859||phavu.G19833.gnm2.ann1.Phvul.001G241400.1||-1||CDS||1779002881||3230||79.98	3230	3230	b51759_scaffold32	scaffold32||1463625||1465595||Cerca32S21760||-1||CDS||2028505997||16868||79.98	16868	16868	1.000000e-250	3545
a37644_phavu.G19833.gnm2.Chr01	phavu.G19833.gnm2.Chr01||49415444||49418591||phavu.G19833.gnm2.ann1.Phvul.001G241500.1||1||CDS||1779002884||3231||86.96	3231	3231	b51759_scaffold32	scaffold32||1487618||1491593||Cerca32S21680||1||CDS||2028505827||16870||86.96	16870	16870	1.000000e-250	3595
a37644_phavu.G19833.gnm2.Chr01	phavu.G19833.gnm2.Chr01||49425870||49431224||phavu.G19833.gnm2.ann1.Phvul.001G241700.1||1||CDS||1779002890||3233||83.53	3233	3233	b51759_scaffold32	scaffold32||1516124||1521222||Cerca32S21764||1||CDS||2028506005||16874||83.53	16874	16874	1.000000e-250	3645
a37644_phavu.G19833.gnm2.Chr01	phavu.G19833.gnm2.Chr01||49432504||49436566||phavu.G19833.gnm2.ann1.Phvul.001G241800.1||-1||CDS||1779002893||3234||79.78	3234	3234	b51759_scaffold32	scaffold32||1544674||1548288||Cerca32S21768||-1||CDS||2028506014||16879||79.78	16879	16879	1.000000e-250	3695
a37644_phavu.G19833.gnm2.Chr01	phavu.G19833.gnm2.Chr01||49441407||49445813||phavu.G19833.gnm2.ann1.Phvul.001G241900.1||1||CDS||1779002896||3235||80.26	3235	3235	b51759_scaffold32	scaffold32||1552738||1557152||Cerca32S21681||1||CDS||2028505829||16880||80.26	16880	16880	1.000000e-250	3745
a37644_phavu.G19833.gnm2.Chr01	phavu.G19833.gnm2.Chr01||49447635||49450080||phavu.G19833.gnm2.ann1.Phvul.001G242000.1||-1||CDS||1779002899||3236||86.89	3236	3236	b51759_scaffold32	scaffold32||1558894||1561145||Cerca32S21682||-1||CDS||2028505832||16881||86.89	16881	16881	1.300000e-135	3795
a37644_phavu.G19833.gnm2.Chr01	phavu.G19833.gnm2.Chr01||49452329||49454248||phavu.G19833.gnm2.ann1.Phvul.001G242100.1||-1||CDS||1779002902||3237||77.99	3237	3237	b51759_scaffold32	scaffold32||1563469||1565167||Cerca32S21762||-1||CDS||2028506001||16882||77.99	16882	16882	6.900000e-205	3845
a37644_phavu.G19833.gnm2.Chr01	phavu.G19833.gnm2.Chr01||49468702||49473891||phavu.G19833.gnm2.ann1.Phvul.001G242200.1||1||CDS||1779002905||3238||83.01	3238	3238	b51759_scaffold32	scaffold32||1573377||1577447||Cerca32S21766||1||CDS||2028506010||16883||83.01	16883	16883	1.000000e-250	3895
a37644_phavu.G19833.gnm2.Chr01	phavu.G19833.gnm2.Chr01||49476468||49481473||phavu.G19833.gnm2.ann1.Phvul.001G242300.1||-1||CDS||1779002908||3239||80.99	3239	3239	b51759_scaffold32	scaffold32||1578032||1585332||Cerca32S21683||-1||CDS||2028505834||16884||80.99	16884	16884	1.000000e-250	3945
a37644_phavu.G19833.gnm2.Chr01	phavu.G19833.gnm2.Chr01||49501127||49506839||phavu.G19833.gnm2.ann1.Phvul.001G242500.1||1||CDS||1779002914||3241||82.7	3241	3241	b51759_scaffold32	scaffold32||1597964||1603164||Cerca32S21769||1||CDS||2028506016||16885||82.7	16885	16885	1.000000e-250	3995
a37644_phavu.G19833.gnm2.Chr01	phavu.G19833.gnm2.Chr01||49523441||49527485||phavu.G19833.gnm2.ann1.Phvul.001G242700.1||1||CDS||1779002920||3243||82.32	3243	3243	b51759_scaffold32	scaffold32||1606111||1609931||Cerca32S21770||1||CDS||2028506018||16886||82.32	16886	16886	5.400000e-237	4045
a37644_phavu.G19833.gnm2.Chr01	phavu.G19833.gnm2.Chr01||49530918||49532928||phavu.G19833.gnm2.ann1.Phvul.001G242800.1||1||CDS||1779002925||3245||82.62	3245	3245	b51759_scaffold32	scaffold32||1613049||1615393||Cerca32S21771||1||CDS||2028506021||16887||82.62	16887	16887	1.600000e-166	4095
a37644_phavu.G19833.gnm2.Chr01	phavu.G19833.gnm2.Chr01||49536410||49536802||phavu.G19833.gnm2.ann1.Phvul.001G242900.1||1||CDS||1779002928||3246||70.89	3246	3246	b51759_scaffold32	scaffold32||1617582||1617998||Cerca32S02634||1||CDS||2028505685||16888||70.89	16888	16888	3.300000e-63	4145
a37644_phavu.G19833.gnm2.Chr01	phavu.G19833.gnm2.Chr01||49537850||49540542||phavu.G19833.gnm2.ann1.Phvul.001G243000.1||-1||CDS||1779002931||3247||79.28	3247	3247	b51759_scaffold32	scaffold32||1620639||1623105||Cerca32S21685||-1||CDS||2028505838||16889||79.28	16889	16889	6.200000e-183	4195
a37644_phavu.G19833.gnm2.Chr01	phavu.G19833.gnm2.Chr01||49549422||49555553||phavu.G19833.gnm2.ann1.Phvul.001G243200.1||1||CDS||1779002937||3249||80.74	3249	3249	b51759_scaffold32	scaffold32||1626360||1643339||Cerca32S21772||1||CDS||2028506023||16890||80.74	16890	16890	1.000000e-250	4245
a37644_phavu.G19833.gnm2.Chr01	phavu.G19833.gnm2.Chr01||49563665||49570427||phavu.G19833.gnm2.ann1.Phvul.001G243400.1||1||CDS||1779002945||3252||80.3	3252	3252	b51759_scaffold32	scaffold32||1644988||1654327||Cerca32S21773||1||CDS||2028506025||16891||80.3	16891	16891	1.000000e-250	4295
a37644_phavu.G19833.gnm2.Chr01	phavu.G19833.gnm2.Chr01||49583245||49585665||phavu.G19833.gnm2.ann1.Phvul.001G243800.1||-1||CDS||1779002955||3256||75.98	3256	3256	b51759_scaffold32	scaffold32||1657340||1659748||Cerca32S02635||-1||CDS||2028505687||16892||75.98	16892	16892	1.000000e-250	4345
a37644_phavu.G19833.gnm2.Chr01	phavu.G19833.gnm2.Chr01||49613612||49618601||phavu.G19833.gnm2.ann1.Phvul.001G243900.1||1||CDS||1779002958||3257||74.19	3257	3257	b51759_scaffold32	scaffold32||1696326||1700408||Cerca32S21779||1||CDS||2028506037||16895||74.19	16895	16895	1.000000e-250	4395
a37644_phavu.G19833.gnm2.Chr01	phavu.G19833.gnm2.Chr01||49628283||49631476||phavu.G19833.gnm2.ann1.Phvul.001G244000.1||-1||CDS||1779002961||3258||77.47	3258	3258	b51759_scaffold32	scaffold32||1709562||1711751||Cerca32S21777||-1||CDS||2028506033||16896||77.47	16896	16896	1.000000e-250	4445
a37644_phavu.G19833.gnm2.Chr01	phavu.G19833.gnm2.Chr01||49637386||49639678||phavu.G19833.gnm2.ann1.Phvul.001G244100.1||1||CDS||1779002964||3259||81.11	3259	3259	b51759_scaffold32	scaffold32||1719414||1721438||Cerca32S21686||1||CDS||2028505840||16897||81.11	16897	16897	7.100000e-236	4495
a37644_phavu.G19833.gnm2.Chr01	phavu.G19833.gnm2.Chr01||49646956||49658508||phavu.G19833.gnm2.ann1.Phvul.001G244300.1||1||CDS||1779002980||3266||89.99	3266	3266	b51759_scaffold32	scaffold32||1781909||1793753||Cerca32S21785||1||CDS||2028506050||16903||89.99	16903	16903	1.000000e-250	4545
a37644_phavu.G19833.gnm2.Chr01	phavu.G19833.gnm2.Chr01||49660274||49662363||phavu.G19833.gnm2.ann1.Phvul.001G244400.1||1||CDS||1779002983||3267||75.91	3267	3267	b51759_scaffold32	scaffold32||1799227||1800269||Cerca32S21689||1||CDS||2028505847||16904||75.91	16904	16904	2.100000e-148	4595
a37644_phavu.G19833.gnm2.Chr01	phavu.G19833.gnm2.Chr01||49667469||49668562||phavu.G19833.gnm2.ann1.Phvul.001G244500.1||1||CDS||1779002988||3269||80.66	3269	3269	b51759_scaffold32	scaffold32||1804961||1806008||Cerca32S21786||1||CDS||2028506052||16906||80.66	16906	16906	5.300000e-221	4645
a37644_phavu.G19833.gnm2.Chr01	phavu.G19833.gnm2.Chr01||49678930||49679454||phavu.G19833.gnm2.ann1.Phvul.001G244600.1||-1||CDS||1779002993||3271||73.67	3271	3271	b51759_scaffold32	scaffold32||1814872||1815396||Cerca32S02638||-1||CDS||2028505693||16909||73.67	16909	16909	6.300000e-104	4695
a37644_phavu.G19833.gnm2.Chr01	phavu.G19833.gnm2.Chr01||49699201||49700637||phavu.G19833.gnm2.ann1.Phvul.001G244800.1||1||CDS||1779002999||3273||76.75	3273	3273	b51759_scaffold32	scaffold32||1836019||1837317||Cerca32S02644||1||CDS||2028505705||16911||76.75	16911	16911	2.100000e-117	4745
a37644_phavu.G19833.gnm2.Chr01	phavu.G19833.gnm2.Chr01||49707726||49715396||phavu.G19833.gnm2.ann1.Phvul.001G244900.1||-1||CDS||1779003002||3274||80.87	3274	3274	b51759_scaffold32	scaffold32||1864625||1871975||Cerca32S21790||-1||CDS||2028506061||16915||80.87	16915	16915	1.000000e-250	4795
a37644_phavu.G19833.gnm2.Chr01	phavu.G19833.gnm2.Chr01||49716828||49720985||phavu.G19833.gnm2.ann1.Phvul.001G245000.1||-1||CDS||1779003007||3276||77.29	3276	3276	b51759_scaffold32	scaffold32||1884000||1889165||Cerca32S21791||-1||CDS||2028506063||16917||77.29	16917	16917	1.000000e-250	4845
a37644_phavu.G19833.gnm2.Chr01	phavu.G19833.gnm2.Chr01||49722594||49724911||phavu.G19833.gnm2.ann1.Phvul.001G245100.1||1||CDS||1779003010||3277||76.21	3277	3277	b51759_scaffold32	scaffold32||1893811||1897105||Cerca32S21691||1||CDS||2028505851||16918||76.21	16918	16918	1.000000e-250	4895
a37644_phavu.G19833.gnm2.Chr01	phavu.G19833.gnm2.Chr01||49725273||49725800||phavu.G19833.gnm2.ann1.Phvul.001G245200.1||-1||CDS||1779003013||3278||84.75	3278	3278	b51759_scaffold32	scaffold32||1897438||1897965||Cerca32S02641||-1||CDS||2028505699||16919||84.75	16919	16919	1.100000e-165	4945
a37644_phavu.G19833.gnm2.Chr01	phavu.G19833.gnm2.Chr01||49728980||49733198||phavu.G19833.gnm2.ann1.Phvul.001G245300.1||-1||CDS||1779003015||3279||83.79	3279	3279	b51759_scaffold32	scaffold32||1899098||1902520||Cerca32S21780||-1||CDS||2028506039||16920||83.79	16920	16920	1.000000e-250	4995
a37644_phavu.G19833.gnm2.Chr01	phavu.G19833.gnm2.Chr01||49743795||49744502||phavu.G19833.gnm2.ann1.Phvul.001G245400.1||-1||CDS||1779003018||3280||68.63	3280	3280	b51759_scaffold32	scaffold32||1906453||1907208||Cerca32S02642||-1||CDS||2028505701||16921||68.63	16921	16921	9.200000e-69	5045
a37644_phavu.G19833.gnm2.Chr01	phavu.G19833.gnm2.Chr01||49747537||49753300||phavu.G19833.gnm2.ann1.Phvul.001G245500.1||-1||CDS||1779003020||3281||83.03	3281	3281	b51759_scaffold32	scaffold32||1919698||1923432||Cerca32S21693||-1||CDS||2028505855||16925||83.03	16925	16925	1.000000e-250	5095
a37644_phavu.G19833.gnm2.Chr01	phavu.G19833.gnm2.Chr01||49755978||49758290||phavu.G19833.gnm2.ann1.Phvul.001G245600.1||-1||CDS||1779003022||3282||86.65	3282	3282	b51759_scaffold32	scaffold32||1926317||1929356||Cerca32S21782||-1||CDS||2028506044||16926||86.65	16926	16926	1.000000e-250	5145
a37644_phavu.G19833.gnm2.Chr01	phavu.G19833.gnm2.Chr01||49760268||49762238||phavu.G19833.gnm2.ann1.Phvul.001G245700.1||-1||CDS||1779003025||3283||85.65	3283	3283	b51759_scaffold32	scaffold32||1945108||1947607||Cerca32S21784||-1||CDS||2028506048||16930||85.65	16930	16930	3.800000e-212	5195
###
a37644_phavu.G19833.gnm2.Chr01	phavu.G19833.gnm2.Chr01||49772146||49772920||phavu.G19833.gnm2.ann1.Phvul.001G245800.1||1||CDS||1779003028||3284||86.38	3284	3284	b51759_scaffold152	scaffold152||399266||400651||Cerca152S15107||-1||CDS||2028482609||6088||86.38	6088	6088	1.900000e-142	50
a37644_phavu.G19833.gnm2.Chr01	phavu.G19833.gnm2.Chr01||49784263||49791498||phavu.G19833.gnm2.ann1.Phvul.001G245900.1||-1||CDS||1779003031||3285||78.67	3285	3285	b51759_scaffold152	scaffold152||388029||393735||Cerca152S15106||1||CDS||2028482607||6087||78.67	6087	6087	1.000000e-250	100
a37644_phavu.G19833.gnm2.Chr01	phavu.G19833.gnm2.Chr01||49794350||49798829||phavu.G19833.gnm2.ann1.Phvul.001G246000.1||-1||CDS||1779003034||3286||86.42	3286	3286	b51759_scaffold152	scaffold152||381407||385595||Cerca152S15102||1||CDS||2028482599||6086||86.42	6086	6086	1.000000e-250	150
a37644_phavu.G19833.gnm2.Chr01	phavu.G19833.gnm2.Chr01||49800653||49807308||phavu.G19833.gnm2.ann1.Phvul.001G246100.1||1||CDS||1779003037||3287||83.2	3287	3287	b51759_scaffold152	scaffold152||374627||379934||Cerca152S15105||-1||CDS||2028482605||6085||83.2	6085	6085	1.600000e-229	200
a37644_phavu.G19833.gnm2.Chr01	phavu.G19833.gnm2.Chr01||49810076||49814278||phavu.G19833.gnm2.ann1.Phvul.001G246200.1||1||CDS||1779003040||3288||82.81	3288	3288	b51759_scaffold152	scaffold152||368325||371226||Cerca152S06129||-1||CDS||2028482517||6084||82.81	6084	6084	1.000000e-250	250
a37644_phavu.G19833.gnm2.Chr01	phavu.G19833.gnm2.Chr01||49822434||49823054||phavu.G19833.gnm2.ann1.Phvul.001G246300.1||-1||CDS||1779003043||3289||76.92	3289	3289	b51759_scaffold152	scaffold152||362129||362824||Cerca152S06127||1||CDS||2028482513||6083||76.92	6083	6083	5.700000e-118	300
a37644_phavu.G19833.gnm2.Chr01	phavu.G19833.gnm2.Chr01||49839450||49842338||phavu.G19833.gnm2.ann1.Phvul.001G246600.1||1||CDS||1779003051||3292||64.52	3292	3292	b51759_scaffold152	scaffold152||302797||305918||Cerca152S06128||-1||CDS||2028482515||6079||64.52	6079	6079	5.500000e-200	350
a37644_phavu.G19833.gnm2.Chr01	phavu.G19833.gnm2.Chr01||49845143||49848353||phavu.G19833.gnm2.ann1.Phvul.001G246700.1||-1||CDS||1779003053||3293||82.2	3293	3293	b51759_scaffold152	scaffold152||298890||299909||Cerca152S32161||1||CDS||2028482627||6078||82.2	6078	6078	3.000000e-221	400
a37644_phavu.G19833.gnm2.Chr01	phavu.G19833.gnm2.Chr01||49853989||49856654||phavu.G19833.gnm2.ann1.Phvul.001G246800.2||-1||CDS||1779003058||3295||81.57	3295	3295	b51759_scaffold152	scaffold152||282878||285584||Cerca152S06122||1||CDS||2028482502||6075||81.57	6075	6075	1.000000e-250	450
a37644_phavu.G19833.gnm2.Chr01	phavu.G19833.gnm2.Chr01||49864201||49866480||phavu.G19833.gnm2.ann1.Phvul.001G246900.1||1||CDS||1779003061||3296||78.34	3296	3296	b51759_scaffold152	scaffold152||267637||269574||Cerca152S06124||-1||CDS||2028482506||6073||78.34	6073	6073	1.000000e-250	500
a37644_phavu.G19833.gnm2.Chr01	phavu.G19833.gnm2.Chr01||49867594||49874387||phavu.G19833.gnm2.ann1.Phvul.001G247000.1||1||CDS||1779003064||3297||77.53	3297	3297	b51759_scaffold152	scaffold152||258690||264024||Cerca152S15101||-1||CDS||2028482596||6072||77.53	6072	6072	8.500000e-208	550
a37644_phavu.G19833.gnm2.Chr01	phavu.G19833.gnm2.Chr01||49877849||49882675||phavu.G19833.gnm2.ann1.Phvul.001G247100.1||1||CDS||1779003067||3298||83.49	3298	3298	b51759_scaffold152	scaffold152||228524||234658||Cerca152S15100||-1||CDS||2028482594||6071||83.49	6071	6071	1.000000e-250	600
a37644_phavu.G19833.gnm2.Chr01	phavu.G19833.gnm2.Chr01||49883501||49885346||phavu.G19833.gnm2.ann1.Phvul.001G247200.1||-1||CDS||1779003070||3299||80.75	3299	3299	b51759_scaffold152	scaffold152||225987||227487||Cerca152S15095||1||CDS||2028482583||6070||80.75	6070	6070	4.400000e-232	650
a37644_phavu.G19833.gnm2.Chr01	phavu.G19833.gnm2.Chr01||49889154||49892370||phavu.G19833.gnm2.ann1.Phvul.001G247300.1||-1||CDS||1779003073||3300||66.21	3300	3300	b51759_scaffold152	scaffold152||208041||215888||Cerca152S15094||1||CDS||2028482581||6068||66.21	6068	6068	1.000000e-250	700
a37644_phavu.G19833.gnm2.Chr01	phavu.G19833.gnm2.Chr01||49894793||49895172||phavu.G19833.gnm2.ann1.Phvul.001G247400.1||-1||CDS||1779003075||3301||83.64	3301	3301	b51759_scaffold152	scaffold152||203550||204272||Cerca152S15075||1||CDS||2028482540||6066||83.64	6066	6066	5.200000e-63	750
a37644_phavu.G19833.gnm2.Chr01	phavu.G19833.gnm2.Chr01||49897134||49898195||phavu.G19833.gnm2.ann1.Phvul.001G247500.1||-1||CDS||1779003078||3302||81.16	3302	3302	b51759_scaffold152	scaffold152||189544||190467||Cerca152S15093||1||CDS||2028482579||6060||81.16	6060	6060	4.700000e-73	800
a37644_phavu.G19833.gnm2.Chr01	phavu.G19833.gnm2.Chr01||49910469||49910789||phavu.G19833.gnm2.ann1.Phvul.001G247700.1||-1||CDS||1779003084||3304||76.24	3304	3304	b51759_scaffold152	scaffold152||180255||180983||Cerca152S06118||1||CDS||2028482493||6059||76.24	6059	6059	1.100000e-41	841
a37644_phavu.G19833.gnm2.Chr01	phavu.G19833.gnm2.Chr01||49927617||49930969||phavu.G19833.gnm2.ann1.Phvul.001G247900.2||-1||CDS||1779003092||3306||86.14	3306	3306	b51759_scaffold152	scaffold152||167116||171727||Cerca152S15091||1||CDS||2028482575||6058||86.14	6058	6058	1.000000e-250	891
a37644_phavu.G19833.gnm2.Chr01	phavu.G19833.gnm2.Chr01||49934000||49936218||phavu.G19833.gnm2.ann1.Phvul.001G248000.1||1||CDS||1779003095||3308||78.57	3308	3308	b51759_scaffold152	scaffold152||154327||165518||Cerca152S15088||-1||CDS||2028482569||6057||78.57	6057	6057	1.000000e-250	941
a37644_phavu.G19833.gnm2.Chr01	phavu.G19833.gnm2.Chr01||49938463||49940722||phavu.G19833.gnm2.ann1.Phvul.001G248100.1||-1||CDS||1779003098||3309||78.99	3309	3309	b51759_scaffold152	scaffold152||150616||153139||Cerca152S15090||1||CDS||2028482573||6056||78.99	6056	6056	2.800000e-153	991
a37644_phavu.G19833.gnm2.Chr01	phavu.G19833.gnm2.Chr01||49942348||49943849||phavu.G19833.gnm2.ann1.Phvul.001G248200.1||1||CDS||1779003109||3314||84.38	3314	3314	b51759_scaffold152	scaffold152||134992||136560||Cerca152S15087||-1||CDS||2028482567||6054||84.38	6054	6054	1.500000e-148	1041
a37644_phavu.G19833.gnm2.Chr01	phavu.G19833.gnm2.Chr01||49947947||49949186||phavu.G19833.gnm2.ann1.Phvul.001G248300.1||-1||CDS||1779003112||3315||72.41	3315	3315	b51759_scaffold152	scaffold152||130797||131822||Cerca152S32159||1||CDS||2028482622||6053||72.41	6053	6053	3.500000e-112	1091
a37644_phavu.G19833.gnm2.Chr01	phavu.G19833.gnm2.Chr01||49951152||49951791||phavu.G19833.gnm2.ann1.Phvul.001G248400.1||-1||CDS||1779003117||3317||74.51	3317	3317	b51759_scaffold152	scaffold152||126477||126858||Cerca152S15073||1||CDS||2028482536||6052||74.51	6052	6052	4.600000e-60	1141
a37644_phavu.G19833.gnm2.Chr01	phavu.G19833.gnm2.Chr01||49957060||49957987||phavu.G19833.gnm2.ann1.Phvul.001G248500.1||1||CDS||1779003120||3318||71.57	3318	3318	b51759_scaffold152	scaffold152||122646||125000||Cerca152S06119||-1||CDS||2028482495||6051||71.57	6051	6051	2.300000e-29	1169
a37644_phavu.G19833.gnm2.Chr01	phavu.G19833.gnm2.Chr01||49967041||49970958||phavu.G19833.gnm2.ann1.Phvul.001G248600.1||1||CDS||1779003123||3319||70.01	3319	3319	b51759_scaffold152	scaffold152||99998||101835||Cerca152S15074||-1||CDS||2028482538||6049||70.01	6049	6049	1.100000e-129	1219
a37644_phavu.G19833.gnm2.Chr01	phavu.G19833.gnm2.Chr01||49972781||49974112||phavu.G19833.gnm2.ann1.Phvul.001G248700.1||-1||CDS||1779003126||3320||80.67	3320	3320	b51759_scaffold152	scaffold152||40913||42238||Cerca152S00870||1||CDS||2028482477||6039||80.67	6039	6039	1.000000e-250	1269
a37644_phavu.G19833.gnm2.Chr01	phavu.G19833.gnm2.Chr01||49979938||49983121||phavu.G19833.gnm2.ann1.Phvul.001G248800.1||-1||CDS||1779003129||3321||89.68	3321	3321	b51759_scaffold152	scaffold152||35868||38533||Cerca152S15069||1||CDS||2028482527||6038||89.68	6038	6038	1.000000e-250	1319
a37644_phavu.G19833.gnm2.Chr01	phavu.G19833.gnm2.Chr01||49984592||49990044||phavu.G19833.gnm2.ann1.Phvul.001G248900.1||-1||CDS||1779003132||3322||81.33	3322	3322	b51759_scaffold152	scaffold152||29166||34302||Cerca152S15081||1||CDS||2028482554||6037||81.33	6037	6037	1.000000e-250	1369
###
a37644_phavu.G19833.gnm2.Chr01	phavu.G19833.gnm2.Chr01||50296624||50303256||phavu.G19833.gnm2.ann1.Phvul.001G252800.1||-1||CDS||1779003268||3373||70.13	3373	3373	b51759_scaffold63	scaffold63||742420||747233||Cerca63S10228||-1||CDS||2028528770||27439||70.13	27439	27439	8.700000e-05	4
a37644_phavu.G19833.gnm2.Chr01	phavu.G19833.gnm2.Chr01||50350393||50353815||phavu.G19833.gnm2.ann1.Phvul.001G253300.1||1||CDS||1779003288||3381||86.85	3381	3381	b51759_scaffold63	scaffold63||735810||738864||Cerca63S04234||-1||CDS||2028528706||27438||86.85	27438	27438	4.100000e-143	54
a37644_phavu.G19833.gnm2.Chr01	phavu.G19833.gnm2.Chr01||50355782||50361833||phavu.G19833.gnm2.ann1.Phvul.001G253400.1||-1||CDS||1779003291||3383||82.03	3383	3383	b51759_scaffold63	scaffold63||727442||734297||Cerca63S10226||1||CDS||2028528766||27437||82.03	27437	27437	1.000000e-250	104
a37644_phavu.G19833.gnm2.Chr01	phavu.G19833.gnm2.Chr01||50363464||50368064||phavu.G19833.gnm2.ann1.Phvul.001G253500.1||-1||CDS||1779003298||3385||79.22	3385	3385	b51759_scaffold63	scaffold63||711075||715380||Cerca63S10225||1||CDS||2028528764||27435||79.22	27435	27435	1.000000e-250	154
a37644_phavu.G19833.gnm2.Chr01	phavu.G19833.gnm2.Chr01||50370812||50373084||phavu.G19833.gnm2.ann1.Phvul.001G253600.1||-1||CDS||1779003301||3386||72.58	3386	3386	b51759_scaffold63	scaffold63||706071||707933||Cerca63S10224||1||CDS||2028528761||27434||72.58	27434	27434	2.000000e-144	204
a37644_phavu.G19833.gnm2.Chr01	phavu.G19833.gnm2.Chr01||50384373||50384810||phavu.G19833.gnm2.ann1.Phvul.001G253900.1||1||CDS||1779003309||3389||68.75	3389	3389	b51759_scaffold63	scaffold63||669679||670146||Cerca63S10222||1||CDS||2028528757||27430||68.75	27430	27430	1.900000e-16	219
a37644_phavu.G19833.gnm2.Chr01	phavu.G19833.gnm2.Chr01||50408221||50409672||phavu.G19833.gnm2.ann1.Phvul.001G254000.1||-1||CDS||1779003312||3390||75.29	3390	3390	b51759_scaffold63	scaffold63||649153||650485||Cerca63S27955||1||CDS||2028528860||27428||75.29	27428	27428	3.900000e-133	269
a37644_phavu.G19833.gnm2.Chr01	phavu.G19833.gnm2.Chr01||50419275||50425791||phavu.G19833.gnm2.ann1.Phvul.001G254100.1||1||CDS||1779003315||3391||77.97	3391	3391	b51759_scaffold63	scaffold63||623539||630020||Cerca63S27952||-1||CDS||2028528854||27426||77.97	27426	27426	1.000000e-250	319
a37644_phavu.G19833.gnm2.Chr01	phavu.G19833.gnm2.Chr01||50426212||50426793||phavu.G19833.gnm2.ann1.Phvul.001G254200.1||-1||CDS||1779003318||3392||77.84	3392	3392	b51759_scaffold63	scaffold63||622345||623010||Cerca63S10221||1||CDS||2028528755||27425||77.84	27425	27425	1.000000e-39	358
a37644_phavu.G19833.gnm2.Chr01	phavu.G19833.gnm2.Chr01||50430020||50430910||phavu.G19833.gnm2.ann1.Phvul.001G254300.1||1||CDS||1779003320||3393||68.26	3393	3393	b51759_scaffold63	scaffold63||615817||617022||Cerca63S04233||-1||CDS||2028528703||27424||68.26	27424	27424	2.500000e-63	408
a37644_phavu.G19833.gnm2.Chr01	phavu.G19833.gnm2.Chr01||50434351||50439087||phavu.G19833.gnm2.ann1.Phvul.001G254400.1||1||CDS||1779003325||3395||84.25	3395	3395	b51759_scaffold63	scaffold63||606745||611083||Cerca63S27928||-1||CDS||2028528803||27423||84.25	27423	27423	1.000000e-250	458
a37644_phavu.G19833.gnm2.Chr01	phavu.G19833.gnm2.Chr01||50441045||50441731||phavu.G19833.gnm2.ann1.Phvul.001G254500.1||-1||CDS||1779003328||3396||71.52	3396	3396	b51759_scaffold63	scaffold63||598566||599288||Cerca63S10219||1||CDS||2028528751||27421||71.52	27421	27421	3.400000e-82	508
a37644_phavu.G19833.gnm2.Chr01	phavu.G19833.gnm2.Chr01||50459455||50459946||phavu.G19833.gnm2.ann1.Phvul.001G254700.1||1||CDS||1779003335||3399||73.43	3399	3399	b51759_scaffold63	scaffold63||578001||578987||Cerca63S04231||-1||CDS||2028528699||27417||73.43	27417	27417	1.000000e-80	558
a37644_phavu.G19833.gnm2.Chr01	phavu.G19833.gnm2.Chr01||50462239||50463902||phavu.G19833.gnm2.ann1.Phvul.001G254800.1||1||CDS||1779003338||3400||84.61	3400	3400	b51759_scaffold63	scaffold63||564644||566555||Cerca63S27951||-1||CDS||2028528852||27416||84.61	27416	27416	1.000000e-250	608
a37644_phavu.G19833.gnm2.Chr01	phavu.G19833.gnm2.Chr01||50469857||50470183||phavu.G19833.gnm2.ann1.Phvul.001G255100.1||1||CDS||1779003347||3403||60.87	3403	3403	b51759_scaffold63	scaffold63||560408||560761||Cerca63S04230||-1||CDS||2028528697||27415||60.87	27415	27415	5.300000e-08	615
a37644_phavu.G19833.gnm2.Chr01	phavu.G19833.gnm2.Chr01||50478128||50481195||phavu.G19833.gnm2.ann1.Phvul.001G255300.1||-1||CDS||1779003353||3405||86.0	3405	3405	b51759_scaffold63	scaffold63||553871||556984||Cerca63S10217||1||CDS||2028528747||27414||86.0	27414	27414	1.000000e-250	665
a37644_phavu.G19833.gnm2.Chr01	phavu.G19833.gnm2.Chr01||50489729||50490292||phavu.G19833.gnm2.ann1.Phvul.001G255400.1||-1||CDS||1779003358||3407||67.64	3407	3407	b51759_scaffold63	scaffold63||519918||522375||Cerca63S27949||1||CDS||2028528847||27410||67.64	27410	27410	1.700000e-56	715
a37644_phavu.G19833.gnm2.Chr01	phavu.G19833.gnm2.Chr01||50494150||50499682||phavu.G19833.gnm2.ann1.Phvul.001G255500.1||-1||CDS||1779003360||3408||84.28	3408	3408	b51759_scaffold63	scaffold63||511065||516699||Cerca63S27923||1||CDS||2028528793||27409||84.28	27409	27409	1.000000e-250	765
a37644_phavu.G19833.gnm2.Chr01	phavu.G19833.gnm2.Chr01||50501658||50506441||phavu.G19833.gnm2.ann1.Phvul.001G255600.1||-1||CDS||1779003363||3409||84.63	3409	3409	b51759_scaffold63	scaffold63||504278||509371||Cerca63S27948||1||CDS||2028528845||27408||84.63	27408	27408	1.000000e-250	815
a37644_phavu.G19833.gnm2.Chr01	phavu.G19833.gnm2.Chr01||50509822||50517063||phavu.G19833.gnm2.ann1.Phvul.001G255700.1||1||CDS||1779003366||3410||74.96	3410	3410	b51759_scaffold63	scaffold63||492706||498650||Cerca63S04229||-1||CDS||2028528695||27407||74.96	27407	27407	3.300000e-239	865
a37644_phavu.G19833.gnm2.Chr01	phavu.G19833.gnm2.Chr01||50517262||50519922||phavu.G19833.gnm2.ann1.Phvul.001G255800.1||-1||CDS||1779003369||3411||81.07	3411	3411	b51759_scaffold63	scaffold63||489559||491766||Cerca63S10216||1||CDS||2028528744||27406||81.07	27406	27406	1.000000e-250	915
a37644_phavu.G19833.gnm2.Chr01	phavu.G19833.gnm2.Chr01||50530553||50537386||phavu.G19833.gnm2.ann1.Phvul.001G256000.1||-1||CDS||1779003377||3414||80.65	3414	3414	b51759_scaffold63	scaffold63||455343||463406||Cerca63S27942||1||CDS||2028528832||27401||80.65	27401	27401	1.000000e-250	965
a37644_phavu.G19833.gnm2.Chr01	phavu.G19833.gnm2.Chr01||50539706||50542686||phavu.G19833.gnm2.ann1.Phvul.001G256100.1||1||CDS||1779003380||3415||76.8	3415	3415	b51759_scaffold63	scaffold63||427196||436336||Cerca63S27945||-1||CDS||2028528839||27398||76.8	27398	27398	3.600000e-168	1015
a37644_phavu.G19833.gnm2.Chr01	phavu.G19833.gnm2.Chr01||50554678||50557116||phavu.G19833.gnm2.ann1.Phvul.001G256300.1||-1||CDS||1779003386||3417||84.7	3417	3417	b51759_scaffold63	scaffold63||394470||397148||Cerca63S27941||1||CDS||2028528830||27392||84.7	27392	27392	2.400000e-167	1065
a37644_phavu.G19833.gnm2.Chr01	phavu.G19833.gnm2.Chr01||50563399||50567024||phavu.G19833.gnm2.ann1.Phvul.001G256400.1||-1||CDS||1779003389||3418||80.09	3418	3418	b51759_scaffold63	scaffold63||382237||383859||Cerca63S33548||1||CDS||2028528864||27391||80.09	27391	27391	4.200000e-53	1115
a37644_phavu.G19833.gnm2.Chr01	phavu.G19833.gnm2.Chr01||50567762||50572196||phavu.G19833.gnm2.ann1.Phvul.001G256500.1||1||CDS||1779003392||3419||77.74	3419	3419	b51759_scaffold63	scaffold63||376522||381327||Cerca63S27921||-1||CDS||2028528789||27390||77.74	27390	27390	1.000000e-250	1165
a37644_phavu.G19833.gnm2.Chr01	phavu.G19833.gnm2.Chr01||50573571||50579837||phavu.G19833.gnm2.ann1.Phvul.001G256600.1||-1||CDS||1779003395||3420||87.57	3420	3420	b51759_scaffold63	scaffold63||369418||375616||Cerca63S27939||1||CDS||2028528826||27389||87.57	27389	27389	1.000000e-250	1215
###
a37644_phavu.G19833.gnm2.Chr01	phavu.G19833.gnm2.Chr01||50642854||50643995||phavu.G19833.gnm2.ann1.Phvul.001G257600.1||-1||CDS||1779003427||3431||79.49	3431	3431	b51759_scaffold487	scaffold487||156219||156689||Cerca487S25383||1||CDS||2028520050||23356||79.49	23356	23356	8.800000e-35	34
a37644_phavu.G19833.gnm2.Chr01	phavu.G19833.gnm2.Chr01||50646745||50653855||phavu.G19833.gnm2.ann1.Phvul.001G257700.1||-1||CDS||1779003430||3432||78.04	3432	3432	b51759_scaffold487	scaffold487||143821||151123||Cerca487S25380||1||CDS||2028520044||23354||78.04	23354	23354	1.000000e-250	84
a37644_phavu.G19833.gnm2.Chr01	phavu.G19833.gnm2.Chr01||50666375||50668318||phavu.G19833.gnm2.ann1.Phvul.001G257900.2||1||CDS||1779003438||3435||83.96	3435	3435	b51759_scaffold487	scaffold487||140425||141930||Cerca487S25379||1||CDS||2028520042||23353||83.96	23353	23353	1.800000e-248	134
a37644_phavu.G19833.gnm2.Chr01	phavu.G19833.gnm2.Chr01||50675373||50677465||phavu.G19833.gnm2.ann1.Phvul.001G258000.2||1||CDS||1779003441||3436||81.94	3436	3436	b51759_scaffold487	scaffold487||121154||124938||Cerca487S25373||-1||CDS||2028520029||23350||81.94	23350	23350	3.800000e-228	184
a37644_phavu.G19833.gnm2.Chr01	phavu.G19833.gnm2.Chr01||50678622||50682434||phavu.G19833.gnm2.ann1.Phvul.001G258100.1||-1||CDS||1779003444||3437||70.84	3437	3437	b51759_scaffold487	scaffold487||116812||120539||Cerca487S09347||1||CDS||2028520011||23349||70.84	23349	23349	2.100000e-113	234
a37644_phavu.G19833.gnm2.Chr01	phavu.G19833.gnm2.Chr01||50691114||50693377||phavu.G19833.gnm2.ann1.Phvul.001G258300.1||-1||CDS||1779003452||3440||75.88	3440	3440	b51759_scaffold487	scaffold487||110624||115404||Cerca487S25377||1||CDS||2028520038||23348||75.88	23348	23348	2.300000e-157	284
a37644_phavu.G19833.gnm2.Chr01	phavu.G19833.gnm2.Chr01||50695860||50700554||phavu.G19833.gnm2.ann1.Phvul.001G258400.1||-1||CDS||1779003455||3441||83.36	3441	3441	b51759_scaffold487	scaffold487||94864||98749||Cerca487S25382||1||CDS||2028520048||23344||83.36	23344	23344	1.000000e-250	334
a37644_phavu.G19833.gnm2.Chr01	phavu.G19833.gnm2.Chr01||50707920||50717918||phavu.G19833.gnm2.ann1.Phvul.001G258500.1||-1||CDS||1779003460||3443||82.04	3443	3443	b51759_scaffold487	scaffold487||82545||91756||Cerca487S25374||1||CDS||2028520031||23343||82.04	23343	23343	1.000000e-250	384
a37644_phavu.G19833.gnm2.Chr01	phavu.G19833.gnm2.Chr01||50719781||50720119||phavu.G19833.gnm2.ann1.Phvul.001G258600.1||-1||CDS||1779003465||3445||74.4	3445	3445	b51759_scaffold487	scaffold487||68065||68385||Cerca487S33231||1||CDS||2028520063||23340||74.4	23340	23340	4.800000e-24	407
a37644_phavu.G19833.gnm2.Chr01	phavu.G19833.gnm2.Chr01||50723177||50726934||phavu.G19833.gnm2.ann1.Phvul.001G258700.1||1||CDS||1779003467||3446||83.2	3446	3446	b51759_scaffold487	scaffold487||52170||57069||Cerca487S25386||-1||CDS||2028520057||23338||83.2	23338	23338	1.000000e-250	457
a37644_phavu.G19833.gnm2.Chr01	phavu.G19833.gnm2.Chr01||50729502||50731142||phavu.G19833.gnm2.ann1.Phvul.001G258800.1||-1||CDS||1779003470||3447||87.73	3447	3447	b51759_scaffold487	scaffold487||49419||50838||Cerca487S25370||1||CDS||2028520022||23337||87.73	23337	23337	8.600000e-191	507
a37644_phavu.G19833.gnm2.Chr01	phavu.G19833.gnm2.Chr01||50732497||50734052||phavu.G19833.gnm2.ann1.Phvul.001G258900.1||-1||CDS||1779003475||3449||82.38	3449	3449	b51759_scaffold487	scaffold487||35000||36349||Cerca487S25381||1||CDS||2028520046||23335||82.38	23335	23335	6.900000e-75	557
a37644_phavu.G19833.gnm2.Chr01	phavu.G19833.gnm2.Chr01||50743875||50746312||phavu.G19833.gnm2.ann1.Phvul.001G259000.1||1||CDS||1779003478||3450||89.55	3450	3450	b51759_scaffold487	scaffold487||29707||32227||Cerca487S09350||-1||CDS||2028520018||23334||89.55	23334	23334	1.000000e-250	607
###
a37644_phavu.G19833.gnm2.Chr01	phavu.G19833.gnm2.Chr01||50753656||50756335||phavu.G19833.gnm2.ann1.Phvul.001G259100.1||1||CDS||1779003481||3451||76.62	3451	3451	b51759_scaffold148	scaffold148||3089||5853||Cerca148S14704||1||CDS||2028481463||5552||76.62	5552	5552	1.000000e-250	50
a37644_phavu.G19833.gnm2.Chr01	phavu.G19833.gnm2.Chr01||50757691||50762301||phavu.G19833.gnm2.ann1.Phvul.001G259200.1||1||CDS||1779003484||3452||78.26	3452	3452	b51759_scaffold148	scaffold148||7309||9247||Cerca148S14705||1||CDS||2028481465||5553||78.26	5553	5553	1.000000e-234	100
a37644_phavu.G19833.gnm2.Chr01	phavu.G19833.gnm2.Chr01||50763625||50769353||phavu.G19833.gnm2.ann1.Phvul.001G259300.1||1||CDS||1779003486||3453||76.31	3453	3453	b51759_scaffold148	scaffold148||16084||21467||Cerca148S00789||1||CDS||2028481445||5555||76.31	5555	5555	1.000000e-250	150
a37644_phavu.G19833.gnm2.Chr01	phavu.G19833.gnm2.Chr01||50771433||50774545||phavu.G19833.gnm2.ann1.Phvul.001G259400.1||-1||CDS||1779003489||3454||77.34	3454	3454	b51759_scaffold148	scaffold148||22387||26010||Cerca148S14711||-1||CDS||2028481478||5556||77.34	5556	5556	9.300000e-151	200
a37644_phavu.G19833.gnm2.Chr01	phavu.G19833.gnm2.Chr01||50776326||50779555||phavu.G19833.gnm2.ann1.Phvul.001G259500.1||-1||CDS||1779003492||3455||80.23	3455	3455	b51759_scaffold148	scaffold148||29567||31218||Cerca148S14712||-1||CDS||2028481480||5557||80.23	5557	5557	3.600000e-65	250
a37644_phavu.G19833.gnm2.Chr01	phavu.G19833.gnm2.Chr01||50788121||50793584||phavu.G19833.gnm2.ann1.Phvul.001G259600.1||1||CDS||1779003495||3456||77.55	3456	3456	b51759_scaffold148	scaffold148||34541||39881||Cerca148S14706||1||CDS||2028481467||5558||77.55	5558	5558	1.000000e-250	300
a37644_phavu.G19833.gnm2.Chr01	phavu.G19833.gnm2.Chr01||50795382||50799039||phavu.G19833.gnm2.ann1.Phvul.001G259700.1||1||CDS||1779003498||3457||86.96	3457	3457	b51759_scaffold148	scaffold148||49758||52633||Cerca148S14707||1||CDS||2028481469||5560||86.96	5560	5560	8.200000e-153	350
a37644_phavu.G19833.gnm2.Chr01	phavu.G19833.gnm2.Chr01||50800595||50806692||phavu.G19833.gnm2.ann1.Phvul.001G259800.1||-1||CDS||1779003501||3458||84.26	3458	3458	b51759_scaffold148	scaffold148||53536||58140||Cerca148S14713||-1||CDS||2028481482||5561||84.26	5561	5561	1.000000e-250	400
a37644_phavu.G19833.gnm2.Chr01	phavu.G19833.gnm2.Chr01||50809105||50812005||phavu.G19833.gnm2.ann1.Phvul.001G259900.1||-1||CDS||1779003512||3463||73.5	3463	3463	b51759_scaffold148	scaffold148||80229||83015||Cerca148S14748||-1||CDS||2028481557||5565||73.5	5565	5565	1.400000e-242	450
a37644_phavu.G19833.gnm2.Chr01	phavu.G19833.gnm2.Chr01||50812573||50819396||phavu.G19833.gnm2.ann1.Phvul.001G260000.1||-1||CDS||1779003521||3467||84.11	3467	3467	b51759_scaffold148	scaffold148||91851||99244||Cerca148S14721||-1||CDS||2028481499||5567||84.11	5567	5567	1.000000e-250	500
a37644_phavu.G19833.gnm2.Chr01	phavu.G19833.gnm2.Chr01||50821753||50826590||phavu.G19833.gnm2.ann1.Phvul.001G260100.1||-1||CDS||1779003524||3468||78.55	3468	3468	b51759_scaffold148	scaffold148||110221||113412||Cerca148S14722||-1||CDS||2028481501||5569||78.55	5569	5569	1.000000e-250	550
a37644_phavu.G19833.gnm2.Chr01	phavu.G19833.gnm2.Chr01||50832784||50835456||phavu.G19833.gnm2.ann1.Phvul.001G260200.1||-1||CDS||1779003527||3469||80.0	3469	3469	b51759_scaffold148	scaffold148||115507||117739||Cerca148S14750||-1||CDS||2028481562||5570||80.0	5570	5570	6.900000e-64	600
a37644_phavu.G19833.gnm2.Chr01	phavu.G19833.gnm2.Chr01||50838431||50841897||phavu.G19833.gnm2.ann1.Phvul.001G260300.1||-1||CDS||1779003532||3471||84.92	3471	3471	b51759_scaffold148	scaffold148||123070||127321||Cerca148S14715||-1||CDS||2028481487||5572||84.92	5572	5572	1.000000e-250	650
a37644_phavu.G19833.gnm2.Chr01	phavu.G19833.gnm2.Chr01||50848021||50849621||phavu.G19833.gnm2.ann1.Phvul.001G260400.1||1||CDS||1779003535||3472||85.78	3472	3472	b51759_scaffold148	scaffold148||159740||161260||Cerca148S14719||1||CDS||2028481495||5574||85.78	5574	5574	1.200000e-67	700
a37644_phavu.G19833.gnm2.Chr01	phavu.G19833.gnm2.Chr01||50850603||50853652||phavu.G19833.gnm2.ann1.Phvul.001G260500.1||-1||CDS||1779003538||3473||80.71	3473	3473	b51759_scaffold148	scaffold148||176919||180876||Cerca148S14716||-1||CDS||2028481489||5576||80.71	5576	5576	1.000000e-250	750
a37644_phavu.G19833.gnm2.Chr01	phavu.G19833.gnm2.Chr01||50856511||50858187||phavu.G19833.gnm2.ann1.Phvul.001G260600.1||-1||CDS||1779003541||3474||81.95	3474	3474	b51759_scaffold148	scaffold148||182069||184206||Cerca148S14717||-1||CDS||2028481491||5577||81.95	5577	5577	1.000000e-250	800
a37644_phavu.G19833.gnm2.Chr01	phavu.G19833.gnm2.Chr01||50864611||50867352||phavu.G19833.gnm2.ann1.Phvul.001G260800.1||1||CDS||1779003546||3476||83.48	3476	3476	b51759_scaffold148	scaffold148||193537||196327||Cerca148S14723||1||CDS||2028481503||5578||83.48	5578	5578	8.700000e-237	850
a37644_phavu.G19833.gnm2.Chr01	phavu.G19833.gnm2.Chr01||50868935||50869216||phavu.G19833.gnm2.ann1.Phvul.001G260900.1||-1||CDS||1779003549||3477||84.4	3477	3477	b51759_scaffold148	scaffold148||197925||198224||Cerca148S00790||-1||CDS||2028481448||5579||84.4	5579	5579	2.200000e-88	900
a37644_phavu.G19833.gnm2.Chr01	phavu.G19833.gnm2.Chr01||50872785||50874355||phavu.G19833.gnm2.ann1.Phvul.001G261000.1||-1||CDS||1779003552||3478||83.06	3478	3478	b51759_scaffold148	scaffold148||203994||206396||Cerca148S14729||-1||CDS||2028481516||5580||83.06	5580	5580	1.700000e-166	950
a37644_phavu.G19833.gnm2.Chr01	phavu.G19833.gnm2.Chr01||50876478||50880131||phavu.G19833.gnm2.ann1.Phvul.001G261100.1||1||CDS||1779003557||3480||85.52	3480	3480	b51759_scaffold148	scaffold148||232856||236844||Cerca148S14751||1||CDS||2028481564||5585||85.52	5585	5585	7.800000e-244	1000
a37644_phavu.G19833.gnm2.Chr01	phavu.G19833.gnm2.Chr01||50891078||50891692||phavu.G19833.gnm2.ann1.Phvul.001G261300.1||-1||CDS||1779003565||3483||74.73	3483	3483	b51759_scaffold148	scaffold148||243795||244223||Cerca148S00791||-1||CDS||2028481450||5587||74.73	5587	5587	6.500000e-57	1050
a37644_phavu.G19833.gnm2.Chr01	phavu.G19833.gnm2.Chr01||50901610||50903406||phavu.G19833.gnm2.ann1.Phvul.001G261500.1||1||CDS||1779003571||3485||75.3	3485	3485	b51759_scaffold148	scaffold148||254330||256925||Cerca148S14727||1||CDS||2028481512||5590||75.3	5590	5590	1.000000e-250	1100
a37644_phavu.G19833.gnm2.Chr01	phavu.G19833.gnm2.Chr01||50906103||50909241||phavu.G19833.gnm2.ann1.Phvul.001G261600.1||1||CDS||1779003574||3486||85.88	3486	3486	b51759_scaffold148	scaffold148||262646||271842||Cerca148S14752||1||CDS||2028481566||5591||85.88	5591	5591	1.000000e-250	1150
a37644_phavu.G19833.gnm2.Chr01	phavu.G19833.gnm2.Chr01||50916889||50918351||phavu.G19833.gnm2.ann1.Phvul.001G261800.1||1||CDS||1779003588||3492||76.87	3492	3492	b51759_scaffold148	scaffold148||275413||277091||Cerca148S14728||1||CDS||2028481514||5592||76.87	5592	5592	1.200000e-163	1200
a37644_phavu.G19833.gnm2.Chr01	phavu.G19833.gnm2.Chr01||50921187||50922467||phavu.G19833.gnm2.ann1.Phvul.001G261900.1||-1||CDS||1779003593||3494||76.87	3494	3494	b51759_scaffold148	scaffold148||282520||284128||Cerca148S14732||-1||CDS||2028481522||5594||76.87	5594	5594	1.000000e-137	1250
a37644_phavu.G19833.gnm2.Chr01	phavu.G19833.gnm2.Chr01||50944564||50944857||phavu.G19833.gnm2.ann1.Phvul.001G262000.1||-1||CDS||1779003596||3495||78.57	3495	3495	b51759_scaffold148	scaffold148||303325||303618||Cerca148S00793||-1||CDS||2028481454||5596||78.57	5596	5596	2.200000e-73	1300
a37644_phavu.G19833.gnm2.Chr01	phavu.G19833.gnm2.Chr01||50947720||50950180||phavu.G19833.gnm2.ann1.Phvul.001G262100.1||-1||CDS||1779003598||3496||79.2	3496	3496	b51759_scaffold148	scaffold148||306099||308510||Cerca148S14737||-1||CDS||2028481533||5597||79.2	5597	5597	1.000000e-250	1350
a37644_phavu.G19833.gnm2.Chr01	phavu.G19833.gnm2.Chr01||50950419||50953947||phavu.G19833.gnm2.ann1.Phvul.001G262200.1||1||CDS||1779003601||3497||86.71	3497	3497	b51759_scaffold148	scaffold148||308989||312384||Cerca148S14753||1||CDS||2028481568||5598||86.71	5598	5598	9.500000e-138	1400
a37644_phavu.G19833.gnm2.Chr01	phavu.G19833.gnm2.Chr01||50955930||50956778||phavu.G19833.gnm2.ann1.Phvul.001G262300.1||-1||CDS||1779003604||3498||70.81	3498	3498	b51759_scaffold148	scaffold148||315159||316013||Cerca148S00794||-1||CDS||2028481456||5599||70.81	5599	5599	1.400000e-148	1450
a37644_phavu.G19833.gnm2.Chr01	phavu.G19833.gnm2.Chr01||50966628||50969553||phavu.G19833.gnm2.ann1.Phvul.001G262500.1||1||CDS||1779003609||3500||88.03	3500	3500	b51759_scaffold148	scaffold148||320602||325175||Cerca148S14754||1||CDS||2028481570||5600||88.03	5600	5600	4.400000e-237	1500
a37644_phavu.G19833.gnm2.Chr01	phavu.G19833.gnm2.Chr01||50972012||50975022||phavu.G19833.gnm2.ann1.Phvul.001G262600.1||-1||CDS||1779003612||3501||78.04	3501	3501	b51759_scaffold148	scaffold148||326847||329566||Cerca148S00795||-1||CDS||2028481459||5601||78.04	5601	5601	4.900000e-233	1550
a37644_phavu.G19833.gnm2.Chr01	phavu.G19833.gnm2.Chr01||50985346||50989145||phavu.G19833.gnm2.ann1.Phvul.001G262700.1||1||CDS||1779003615||3502||86.67	3502	3502	b51759_scaffold148	scaffold148||342072||345524||Cerca148S14734||1||CDS||2028481527||5603||86.67	5603	5603	1.000000e-250	1600
a37644_phavu.G19833.gnm2.Chr01	phavu.G19833.gnm2.Chr01||50990754||50991816||phavu.G19833.gnm2.ann1.Phvul.001G262800.1||1||CDS||1779003620||3504||85.27	3504	3504	b51759_scaffold148	scaffold148||364027||366024||Cerca148S14755||1||CDS||2028481572||5606||85.27	5606	5606	7.300000e-115	1650
a37644_phavu.G19833.gnm2.Chr01	phavu.G19833.gnm2.Chr01||50992899||50994248||phavu.G19833.gnm2.ann1.Phvul.001G262900.1||-1||CDS||1779003623||3505||70.09	3505	3505	b51759_scaffold148	scaffold148||367368||368328||Cerca148S14739||-1||CDS||2028481538||5607||70.09	5607	5607	2.500000e-84	1700
a37644_phavu.G19833.gnm2.Chr01	phavu.G19833.gnm2.Chr01||50995528||51005636||phavu.G19833.gnm2.ann1.Phvul.001G263000.1||-1||CDS||1779003626||3506||77.27	3506	3506	b51759_scaffold148	scaffold148||369528||377246||Cerca148S14740||-1||CDS||2028481540||5608||77.27	5608	5608	1.000000e-250	1750
a37644_phavu.G19833.gnm2.Chr01	phavu.G19833.gnm2.Chr01||51011295||51011504||phavu.G19833.gnm2.ann1.Phvul.001G263100.1||1||CDS||1779003631||3508||81.07	3508	3508	b51759_scaffold148	scaffold148||380677||383602||Cerca148S14756||1||CDS||2028481575||5609||81.07	5609	5609	9.200000e-55	1800
a37644_phavu.G19833.gnm2.Chr01	phavu.G19833.gnm2.Chr01||51015301||51017012||phavu.G19833.gnm2.ann1.Phvul.001G263300.1||-1||CDS||1779003635||3510||70.93	3510	3510	b51759_scaffold148	scaffold148||383867||385526||Cerca148S32125||-1||CDS||2028481588||5610||70.93	5610	5610	4.500000e-53	1850
a37644_phavu.G19833.gnm2.Chr01	phavu.G19833.gnm2.Chr01||51019409||51024158||phavu.G19833.gnm2.ann1.Phvul.001G263400.1||-1||CDS||1779003638||3511||86.75	3511	3511	b51759_scaffold148	scaffold148||388199||394988||Cerca148S14758||-1||CDS||2028481579||5611||86.75	5611	5611	1.000000e-250	1900
###
a37644_phavu.G19833.gnm2.Chr01	phavu.G19833.gnm2.Chr01||51163149||51174027||phavu.G19833.gnm2.ann1.Phvul.001G265700.1||1||CDS||1779003712||3539||84.56	3539	3539	b51759_scaffold162	scaffold162||138451||151495||Cerca162S15592||1||CDS||2028484411||6905||84.56	6905	6905	1.000000e-250	50
a37644_phavu.G19833.gnm2.Chr01	phavu.G19833.gnm2.Chr01||51178361||51182086||phavu.G19833.gnm2.ann1.Phvul.001G265900.1||1||CDS||1779003717||3541||83.52	3541	3541	b51759_scaffold162	scaffold162||163083||167886||Cerca162S15593||1||CDS||2028484413||6906||83.52	6906	6906	1.000000e-250	100
a37644_phavu.G19833.gnm2.Chr01	phavu.G19833.gnm2.Chr01||51184457||51187256||phavu.G19833.gnm2.ann1.Phvul.001G266000.1||-1||CDS||1779003720||3542||81.4	3542	3542	b51759_scaffold162	scaffold162||174497||180635||Cerca162S15596||-1||CDS||2028484419||6908||81.4	6908	6908	3.600000e-145	150
a37644_phavu.G19833.gnm2.Chr01	phavu.G19833.gnm2.Chr01||51188688||51190121||phavu.G19833.gnm2.ann1.Phvul.001G266100.1||-1||CDS||1779003723||3543||77.5	3543	3543	b51759_scaffold162	scaffold162||220029||232734||Cerca162S15598||-1||CDS||2028484424||6914||77.5	6914	6914	1.000000e-250	200
a37644_phavu.G19833.gnm2.Chr01	phavu.G19833.gnm2.Chr01||51191966||51194376||phavu.G19833.gnm2.ann1.Phvul.001G266200.1||-1||CDS||1779003725||3544||64.85	3544	3544	b51759_scaffold162	scaffold162||326094||330009||Cerca162S15587||1||CDS||2028484401||6921||64.85	6921	6921	3.200000e-135	250
a37644_phavu.G19833.gnm2.Chr01	phavu.G19833.gnm2.Chr01||51197480||51198879||phavu.G19833.gnm2.ann1.Phvul.001G266300.1||1||CDS||1779003727||3545||74.75	3545	3545	b51759_scaffold162	scaffold162||336849||345788||Cerca162S01006||1||CDS||2028484371||6922||74.75	6922	6922	1.500000e-168	300
a37644_phavu.G19833.gnm2.Chr01	phavu.G19833.gnm2.Chr01||51200366||51200752||phavu.G19833.gnm2.ann1.Phvul.001G266400.1||1||CDS||1779003730||3546||78.97	3546	3546	b51759_scaffold162	scaffold162||354109||354498||Cerca162S01007||1||CDS||2028484373||6923||78.97	6923	6923	5.300000e-94	350
a37644_phavu.G19833.gnm2.Chr01	phavu.G19833.gnm2.Chr01||51205509||51207045||phavu.G19833.gnm2.ann1.Phvul.001G266500.1||-1||CDS||1779003733||3547||82.28	3547	3547	b51759_scaffold162	scaffold162||366587||368597||Cerca162S15601||-1||CDS||2028484430||6924||82.28	6924	6924	1.000000e-250	400
a37644_phavu.G19833.gnm2.Chr01	phavu.G19833.gnm2.Chr01||51214564||51224524||phavu.G19833.gnm2.ann1.Phvul.001G266800.1||-1||CDS||1779003741||3550||84.23	3550	3550	b51759_scaffold162	scaffold162||390653||408352||Cerca162S15602||-1||CDS||2028484432||6925||84.23	6925	6925	1.000000e-250	450
###
a37644_phavu.G19833.gnm2.Chr01	phavu.G19833.gnm2.Chr01||51301321||51302038||phavu.G19833.gnm2.ann1.Phvul.001G268150.1||1||CDS||1779003815||3580||73.71	3580	3580	b51759_scaffold60	scaffold60||759333||767575||Cerca60S10076||-1||CDS||2028527395||26812||73.71	26812	26812	1.800000e-39	38
a37644_phavu.G19833.gnm2.Chr01	phavu.G19833.gnm2.Chr01||51305767||51310358||phavu.G19833.gnm2.ann1.Phvul.001G268200.1||1||CDS||1779003817||3581||72.68	3581	3581	b51759_scaffold60	scaffold60||727815||733078||Cerca60S04161||-1||CDS||2028527371||26807||72.68	26807	26807	1.000000e-250	88
a37644_phavu.G19833.gnm2.Chr01	phavu.G19833.gnm2.Chr01||51311901||51312693||phavu.G19833.gnm2.ann1.Phvul.001G268300.1||1||CDS||1779003826||3585||74.95	3585	3585	b51759_scaffold60	scaffold60||692831||693638||Cerca60S27592||-1||CDS||2028527465||26805||74.95	26805	26805	3.800000e-99	138
a37644_phavu.G19833.gnm2.Chr01	phavu.G19833.gnm2.Chr01||51314561||51319230||phavu.G19833.gnm2.ann1.Phvul.001G268400.1||-1||CDS||1779003829||3586||82.32	3586	3586	b51759_scaffold60	scaffold60||636661||644799||Cerca60S27597||1||CDS||2028527475||26799||82.32	26799	26799	1.000000e-250	188
a37644_phavu.G19833.gnm2.Chr01	phavu.G19833.gnm2.Chr01||51324199||51325853||phavu.G19833.gnm2.ann1.Phvul.001G268600.1||-1||CDS||1779003837||3589||84.33	3589	3589	b51759_scaffold60	scaffold60||598855||601820||Cerca60S10075||1||CDS||2028527392||26795||84.33	26795	26795	5.200000e-231	238
a37644_phavu.G19833.gnm2.Chr01	phavu.G19833.gnm2.Chr01||51331168||51332295||phavu.G19833.gnm2.ann1.Phvul.001G268700.1||1||CDS||1779003840||3590||72.4	3590	3590	b51759_scaffold60	scaffold60||589427||590864||Cerca60S27602||-1||CDS||2028527486||26794||72.4	26794	26794	1.700000e-200	288
a37644_phavu.G19833.gnm2.Chr01	phavu.G19833.gnm2.Chr01||51342460||51344489||phavu.G19833.gnm2.ann1.Phvul.001G268900.1||-1||CDS||1779003850||3594||78.31	3594	3594	b51759_scaffold60	scaffold60||490338||493070||Cerca60S27582||1||CDS||2028527443||26782||78.31	26782	26782	1.800000e-169	335
a37644_phavu.G19833.gnm2.Chr01	phavu.G19833.gnm2.Chr01||51432230||51433843||phavu.G19833.gnm2.ann1.Phvul.001G269000.2||1||CDS||1779003853||3601||82.34	3601	3601	b51759_scaffold60	scaffold60||394350||401903||Cerca60S27577||1||CDS||2028527432||26773||82.34	26773	26773	1.100000e-162	385
###
a37644_phavu.G19833.gnm2.Chr02	phavu.G19833.gnm2.Chr02||13158||15578||phavu.G19833.gnm2.ann1.Phvul.002G000200.1||-1||CDS||1779003870||3602||82.41	3602	3602	b51759_scaffold19	scaffold19||924276||931089||Cerca19S17327||1||CDS||2028488985||9019||82.41	9019	9019	8.300000e-194	50
a37644_phavu.G19833.gnm2.Chr02	phavu.G19833.gnm2.Chr02||17769||20408||phavu.G19833.gnm2.ann1.Phvul.002G000300.1||-1||CDS||1779003873||3603||84.59	3603	3603	b51759_scaffold19	scaffold19||932183||936165||Cerca19S17329||-1||CDS||2028488989||9021||84.59	9021	9021	3.100000e-222	100
a37644_phavu.G19833.gnm2.Chr02	phavu.G19833.gnm2.Chr02||21232||23394||phavu.G19833.gnm2.ann1.Phvul.002G000400.1||-1||CDS||1779003880||3606||66.38	3606	3606	b51759_scaffold19	scaffold19||947068||948826||Cerca19S17330||-1||CDS||2028488992||9023||66.38	9023	9023	7.000000e-69	150
a37644_phavu.G19833.gnm2.Chr02	phavu.G19833.gnm2.Chr02||33618||41559||phavu.G19833.gnm2.ann1.Phvul.002G000500.1||-1||CDS||1779003883||3607||81.45	3607	3607	b51759_scaffold19	scaffold19||957138||963607||Cerca19S01468||-1||CDS||2028488802||9025||81.45	9025	9025	1.000000e-250	200
a37644_phavu.G19833.gnm2.Chr02	phavu.G19833.gnm2.Chr02||58671||60239||phavu.G19833.gnm2.ann1.Phvul.002G000600.1||1||CDS||1779003892||3611||72.7	3611	3611	b51759_scaffold19	scaffold19||970672||972321||Cerca19S01463||1||CDS||2028488791||9026||72.7	9026	9026	1.000000e-250	250
a37644_phavu.G19833.gnm2.Chr02	phavu.G19833.gnm2.Chr02||63109||63348||phavu.G19833.gnm2.ann1.Phvul.002G000700.1||1||CDS||1779003895||3612||74.68	3612	3612	b51759_scaffold19	scaffold19||984451||984857||Cerca19S01465||1||CDS||2028488795||9029||74.68	9029	9029	1.600000e-27	276
a37644_phavu.G19833.gnm2.Chr02	phavu.G19833.gnm2.Chr02||64154||66327||phavu.G19833.gnm2.ann1.Phvul.002G000800.1||-1||CDS||1779003898||3614||80.88	3614	3614	b51759_scaffold19	scaffold19||985665||987558||Cerca19S17270||-1||CDS||2028488864||9030||80.88	9030	9030	1.000000e-250	326
a37644_phavu.G19833.gnm2.Chr02	phavu.G19833.gnm2.Chr02||70446||71673||phavu.G19833.gnm2.ann1.Phvul.002G000900.1||1||CDS||1779003903||3615||65.56	3615	3615	b51759_scaffold19	scaffold19||990919||992056||Cerca19S17244||1||CDS||2028488808||9031||65.56	9031	9031	4.300000e-118	376
a37644_phavu.G19833.gnm2.Chr02	phavu.G19833.gnm2.Chr02||72793||76118||phavu.G19833.gnm2.ann1.Phvul.002G001000.1||1||CDS||1779003906||3616||81.52	3616	3616	b51759_scaffold19	scaffold19||993786||997037||Cerca19S17245||1||CDS||2028488810||9032||81.52	9032	9032	3.900000e-250	426
###
a37644_phavu.G19833.gnm2.Chr02	phavu.G19833.gnm2.Chr02||806869||810032||phavu.G19833.gnm2.ann1.Phvul.002G007400.1||1||CDS||1779004163||3714||74.77	3714	3714	b51759_scaffold627	scaffold627||109313||110876||Cerca627S27803||-1||CDS||2028528642||27336||74.77	27336	27336	5.700000e-111	50
a37644_phavu.G19833.gnm2.Chr02	phavu.G19833.gnm2.Chr02||836387||840032||phavu.G19833.gnm2.ann1.Phvul.002G007600.1||1||CDS||1779004169||3716||80.77	3716	3716	b51759_scaffold627	scaffold627||92616||96210||Cerca627S27802||-1||CDS||2028528640||27334||80.77	27334	27334	1.000000e-250	100
a37644_phavu.G19833.gnm2.Chr02	phavu.G19833.gnm2.Chr02||870038||871938||phavu.G19833.gnm2.ann1.Phvul.002G007900.1||1||CDS||1779004178||3719||88.27	3719	3719	b51759_scaffold627	scaffold627||66849||69258||Cerca627S27800||-1||CDS||2028528636||27331||88.27	27331	27331	1.000000e-250	150
a37644_phavu.G19833.gnm2.Chr02	phavu.G19833.gnm2.Chr02||875273||877902||phavu.G19833.gnm2.ann1.Phvul.002G008000.1||1||CDS||1779004181||3720||68.06	3720	3720	b51759_scaffold627	scaffold627||62739||65310||Cerca627S27799||-1||CDS||2028528633||27330||68.06	27330	27330	1.100000e-152	200
a37644_phavu.G19833.gnm2.Chr02	phavu.G19833.gnm2.Chr02||884009||884959||phavu.G19833.gnm2.ann1.Phvul.002G008100.1||1||CDS||1779004186||3722||66.27	3722	3722	b51759_scaffold627	scaffold627||59757||60806||Cerca627S04194||-1||CDS||2028528619||27329||66.27	27329	27329	1.100000e-65	250
a37644_phavu.G19833.gnm2.Chr02	phavu.G19833.gnm2.Chr02||892107||893480||phavu.G19833.gnm2.ann1.Phvul.002G008200.1||1||CDS||1779004189||3723||83.22	3723	3723	b51759_scaffold627	scaffold627||42465||43613||Cerca627S04193||-1||CDS||2028528616||27325||83.22	27325	27325	1.000000e-250	300
a37644_phavu.G19833.gnm2.Chr02	phavu.G19833.gnm2.Chr02||900057||900652||phavu.G19833.gnm2.ann1.Phvul.002G008300.1||-1||CDS||1779004192||3724||78.11	3724	3724	b51759_scaffold627	scaffold627||36421||36979||Cerca627S27798||1||CDS||2028528631||27324||78.11	27324	27324	1.700000e-82	350
a37644_phavu.G19833.gnm2.Chr02	phavu.G19833.gnm2.Chr02||910178||911325||phavu.G19833.gnm2.ann1.Phvul.002G008400.1||1||CDS||1779004195||3725||80.95	3725	3725	b51759_scaffold627	scaffold627||26702||27957||Cerca627S27795||-1||CDS||2028528625||27323||80.95	27323	27323	1.000000e-250	400
a37644_phavu.G19833.gnm2.Chr02	phavu.G19833.gnm2.Chr02||924967||926194||phavu.G19833.gnm2.ann1.Phvul.002G008600.1||-1||CDS||1779004201||3727||83.79	3727	3727	b51759_scaffold627	scaffold627||13780||15074||Cerca627S33530||1||CDS||2028528645||27322||83.79	27322	27322	3.000000e-185	450
###
a37644_phavu.G19833.gnm2.Chr02	phavu.G19833.gnm2.Chr02||2444690||2444986||phavu.G19833.gnm2.ann1.Phvul.002G023200.2||1||CDS||1779004702||3913||67.91	3913	3913	b51759_scaffold46	scaffold46||304930||305226||Cerca46S03397||1||CDS||2028518187||22508||67.91	22508	22508	1.400000e-33	32
a37644_phavu.G19833.gnm2.Chr02	phavu.G19833.gnm2.Chr02||2446044||2447609||phavu.G19833.gnm2.ann1.Phvul.002G023300.1||-1||CDS||1779004705||3914||73.59	3914	3914	b51759_scaffold46	scaffold46||306106||307706||Cerca46S25077||-1||CDS||2028518335||22509||73.59	22509	22509	3.100000e-108	82
a37644_phavu.G19833.gnm2.Chr02	phavu.G19833.gnm2.Chr02||2453158||2456952||phavu.G19833.gnm2.ann1.Phvul.002G023400.1||1||CDS||1779004708||3915||82.52	3915	3915	b51759_scaffold46	scaffold46||312738||316119||Cerca46S25072||1||CDS||2028518325||22510||82.52	22510	22510	1.000000e-250	132
a37644_phavu.G19833.gnm2.Chr02	phavu.G19833.gnm2.Chr02||2458573||2459954||phavu.G19833.gnm2.ann1.Phvul.002G023500.1||-1||CDS||1779004711||3916||77.56	3916	3916	b51759_scaffold46	scaffold46||317820||319211||Cerca46S25078||-1||CDS||2028518337||22511||77.56	22511	22511	3.600000e-191	182
a37644_phavu.G19833.gnm2.Chr02	phavu.G19833.gnm2.Chr02||2463535||2464017||phavu.G19833.gnm2.ann1.Phvul.002G023600.1||-1||CDS||1779004714||3917||72.28	3917	3917	b51759_scaffold46	scaffold46||319847||320356||Cerca46S03396||-1||CDS||2028518185||22512||72.28	22512	22512	2.900000e-66	232
a37644_phavu.G19833.gnm2.Chr02	phavu.G19833.gnm2.Chr02||2464314||2467189||phavu.G19833.gnm2.ann1.Phvul.002G023700.1||1||CDS||1779004717||3918||81.75	3918	3918	b51759_scaffold46	scaffold46||320725||324157||Cerca46S25034||1||CDS||2028518243||22513||81.75	22513	22513	3.200000e-184	282
a37644_phavu.G19833.gnm2.Chr02	phavu.G19833.gnm2.Chr02||2468686||2469186||phavu.G19833.gnm2.ann1.Phvul.002G023800.1||1||CDS||1779004720||3919||81.56	3919	3919	b51759_scaffold46	scaffold46||326025||326957||Cerca46S25073||1||CDS||2028518327||22514||81.56	22514	22514	5.200000e-34	315
a37644_phavu.G19833.gnm2.Chr02	phavu.G19833.gnm2.Chr02||2472518||2474724||phavu.G19833.gnm2.ann1.Phvul.002G023900.1||1||CDS||1779004725||3921||72.71	3921	3921	b51759_scaffold46	scaffold46||329271||331566||Cerca46S25074||1||CDS||2028518329||22515||72.71	22515	22515	2.000000e-236	365
a37644_phavu.G19833.gnm2.Chr02	phavu.G19833.gnm2.Chr02||2482608||2483738||phavu.G19833.gnm2.ann1.Phvul.002G024000.1||1||CDS||1779004730||3923||82.59	3923	3923	b51759_scaffold46	scaffold46||338554||339950||Cerca46S25075||1||CDS||2028518331||22517||82.59	22517	22517	1.000000e-250	415
a37644_phavu.G19833.gnm2.Chr02	phavu.G19833.gnm2.Chr02||2485867||2487870||phavu.G19833.gnm2.ann1.Phvul.002G024100.1||1||CDS||1779004733||3924||80.11	3924	3924	b51759_scaffold46	scaffold46||344857||346551||Cerca46S03398||1||CDS||2028518189||22519||80.11	22519	22519	1.000000e-250	465
a37644_phavu.G19833.gnm2.Chr02	phavu.G19833.gnm2.Chr02||2494435||2494935||phavu.G19833.gnm2.ann1.Phvul.002G024200.1||1||CDS||1779004735||3925||74.87	3925	3925	b51759_scaffold46	scaffold46||350210||350713||Cerca46S03399||1||CDS||2028518191||22520||74.87	22520	22520	2.500000e-76	515
a37644_phavu.G19833.gnm2.Chr02	phavu.G19833.gnm2.Chr02||2507315||2507740||phavu.G19833.gnm2.ann1.Phvul.002G024300.1||1||CDS||1779004738||3926||73.51	3926	3926	b51759_scaffold46	scaffold46||355491||355865||Cerca46S03394||1||CDS||2028518180||22521||73.51	22521	22521	5.100000e-51	565
a37644_phavu.G19833.gnm2.Chr02	phavu.G19833.gnm2.Chr02||2514805||2515344||phavu.G19833.gnm2.ann1.Phvul.002G024400.1||1||CDS||1779004741||3927||76.85	3927	3927	b51759_scaffold46	scaffold46||358985||359506||Cerca46S03395||1||CDS||2028518182||22522||76.85	22522	22522	7.400000e-102	615
a37644_phavu.G19833.gnm2.Chr02	phavu.G19833.gnm2.Chr02||2516705||2520961||phavu.G19833.gnm2.ann1.Phvul.002G024500.1||-1||CDS||1779004744||3928||83.52	3928	3928	b51759_scaffold46	scaffold46||360514||364579||Cerca46S25079||-1||CDS||2028518339||22523||83.52	22523	22523	1.000000e-250	665
a37644_phavu.G19833.gnm2.Chr02	phavu.G19833.gnm2.Chr02||2537264||2547364||phavu.G19833.gnm2.ann1.Phvul.002G024600.1||1||CDS||1779004747||3929||82.97	3929	3929	b51759_scaffold46	scaffold46||374297||383542||Cerca46S25076||1||CDS||2028518333||22524||82.97	22524	22524	1.000000e-250	715
a37644_phavu.G19833.gnm2.Chr02	phavu.G19833.gnm2.Chr02||2568399||2571582||phavu.G19833.gnm2.ann1.Phvul.002G024700.1||1||CDS||1779004752||3931||84.55	3931	3931	b51759_scaffold46	scaffold46||390578||393541||Cerca46S25081||1||CDS||2028518343||22526||84.55	22526	22526	1.000000e-250	765
a37644_phavu.G19833.gnm2.Chr02	phavu.G19833.gnm2.Chr02||2580347||2586991||phavu.G19833.gnm2.ann1.Phvul.002G024800.1||-1||CDS||1779004757||3933||82.46	3933	3933	b51759_scaffold46	scaffold46||399482||405688||Cerca46S25039||-1||CDS||2028518255||22527||82.46	22527	22527	1.000000e-250	815
a37644_phavu.G19833.gnm2.Chr02	phavu.G19833.gnm2.Chr02||2616392||2621687||phavu.G19833.gnm2.ann1.Phvul.002G024900.1||1||CDS||1779004760||3934||87.26	3934	3934	b51759_scaffold46	scaffold46||427947||432160||Cerca46S25037||1||CDS||2028518250||22528||87.26	22528	22528	1.000000e-250	865
a37644_phavu.G19833.gnm2.Chr02	phavu.G19833.gnm2.Chr02||2682429||2684411||phavu.G19833.gnm2.ann1.Phvul.002G025400.1||1||CDS||1779004783||3943||78.08	3943	3943	b51759_scaffold46	scaffold46||439741||441657||Cerca46S03402||1||CDS||2028518198||22529||78.08	22529	22529	1.000000e-250	915
a37644_phavu.G19833.gnm2.Chr02	phavu.G19833.gnm2.Chr02||2714226||2716076||phavu.G19833.gnm2.ann1.Phvul.002G025700.1||-1||CDS||1779004792||3946||74.43	3946	3946	b51759_scaffold46	scaffold46||445910||447862||Cerca46S03405||-1||CDS||2028518204||22531||74.43	22531	22531	1.000000e-250	965
a37644_phavu.G19833.gnm2.Chr02	phavu.G19833.gnm2.Chr02||2722043||2723546||phavu.G19833.gnm2.ann1.Phvul.002G025800.1||-1||CDS||1779004794||3947||77.67	3947	3947	b51759_scaffold46	scaffold46||449386||453471||Cerca46S03406||-1||CDS||2028518207||22532||77.67	22532	22532	9.200000e-224	1015
a37644_phavu.G19833.gnm2.Chr02	phavu.G19833.gnm2.Chr02||2731011||2734187||phavu.G19833.gnm2.ann1.Phvul.002G025900.1||1||CDS||1779004796||3948||75.7	3948	3948	b51759_scaffold46	scaffold46||461323||464455||Cerca46S25038||1||CDS||2028518253||22534||75.7	22534	22534	6.200000e-142	1065
a37644_phavu.G19833.gnm2.Chr02	phavu.G19833.gnm2.Chr02||2741262||2742329||phavu.G19833.gnm2.ann1.Phvul.002G026000.1||-1||CDS||1779004799||3949||77.49	3949	3949	b51759_scaffold46	scaffold46||467725||468774||Cerca46S03401||-1||CDS||2028518195||22535||77.49	22535	22535	2.600000e-248	1115
a37644_phavu.G19833.gnm2.Chr02	phavu.G19833.gnm2.Chr02||2749630||2750325||phavu.G19833.gnm2.ann1.Phvul.002G026100.1||-1||CDS||1779004802||3950||78.59	3950	3950	b51759_scaffold46	scaffold46||473169||474104||Cerca46S25040||-1||CDS||2028518257||22537||78.59	22537	22537	2.500000e-176	1165
a37644_phavu.G19833.gnm2.Chr02	phavu.G19833.gnm2.Chr02||2754586||2755560||phavu.G19833.gnm2.ann1.Phvul.002G026200.1||1||CDS||1779004805||3951||72.85	3951	3951	b51759_scaffold46	scaffold46||478539||479468||Cerca46S03404||1||CDS||2028518202||22538||72.85	22538	22538	4.900000e-167	1215
a37644_phavu.G19833.gnm2.Chr02	phavu.G19833.gnm2.Chr02||2756813||2757955||phavu.G19833.gnm2.ann1.Phvul.002G026300.1||-1||CDS||1779004808||3953||78.04	3953	3953	b51759_scaffold46	scaffold46||490977||492110||Cerca46S03407||-1||CDS||2028518209||22540||78.04	22540	22540	1.000000e-250	1265
a37644_phavu.G19833.gnm2.Chr02	phavu.G19833.gnm2.Chr02||2767587||2768693||phavu.G19833.gnm2.ann1.Phvul.002G026400.1||-1||CDS||1779004813||3954||73.28	3954	3954	b51759_scaffold46	scaffold46||501208||502335||Cerca46S03409||-1||CDS||2028518213||22542||73.28	22542	22542	2.900000e-203	1315
a37644_phavu.G19833.gnm2.Chr02	phavu.G19833.gnm2.Chr02||2779148||2782542||phavu.G19833.gnm2.ann1.Phvul.002G026500.1||1||CDS||1779004816||3955||87.84	3955	3955	b51759_scaffold46	scaffold46||506882||509289||Cerca46S25041||1||CDS||2028518259||22543||87.84	22543	22543	2.700000e-201	1365
a37644_phavu.G19833.gnm2.Chr02	phavu.G19833.gnm2.Chr02||2783649||2787201||phavu.G19833.gnm2.ann1.Phvul.002G026600.1||-1||CDS||1779004819||3956||83.3	3956	3956	b51759_scaffold46	scaffold46||511582||514412||Cerca46S25084||-1||CDS||2028518349||22544||83.3	22544	22544	1.000000e-250	1415
a37644_phavu.G19833.gnm2.Chr02	phavu.G19833.gnm2.Chr02||2798693||2799722||phavu.G19833.gnm2.ann1.Phvul.002G026700.2||1||CDS||1779004822||3957||75.5	3957	3957	b51759_scaffold46	scaffold46||518589||520212||Cerca46S25042||1||CDS||2028518261||22545||75.5	22545	22545	1.400000e-168	1465
a37644_phavu.G19833.gnm2.Chr02	phavu.G19833.gnm2.Chr02||2819605||2821050||phavu.G19833.gnm2.ann1.Phvul.002G026900.1||1||CDS||1779004828||3959||74.5	3959	3959	b51759_scaffold46	scaffold46||523333||524784||Cerca46S03408||1||CDS||2028518211||22546||74.5	22546	22546	6.600000e-25	1489
a37644_phavu.G19833.gnm2.Chr02	phavu.G19833.gnm2.Chr02||2827235||2834555||phavu.G19833.gnm2.ann1.Phvul.002G027000.1||-1||CDS||1779004831||3960||85.65	3960	3960	b51759_scaffold46	scaffold46||536724||544811||Cerca46S25044||-1||CDS||2028518265||22547||85.65	22547	22547	1.000000e-250	1539
a37644_phavu.G19833.gnm2.Chr02	phavu.G19833.gnm2.Chr02||2836589||2838197||phavu.G19833.gnm2.ann1.Phvul.002G027100.1||-1||CDS||1779004834||3961||84.33	3961	3961	b51759_scaffold46	scaffold46||548891||551319||Cerca46S25085||-1||CDS||2028518352||22548||84.33	22548	22548	6.300000e-189	1589
a37644_phavu.G19833.gnm2.Chr02	phavu.G19833.gnm2.Chr02||2850427||2852232||phavu.G19833.gnm2.ann1.Phvul.002G027200.1||1||CDS||1779004837||3962||72.28	3962	3962	b51759_scaffold46	scaffold46||571565||573350||Cerca46S25083||1||CDS||2028518347||22550||72.28	22550	22550	1.100000e-95	1639
a37644_phavu.G19833.gnm2.Chr02	phavu.G19833.gnm2.Chr02||2858791||2862581||phavu.G19833.gnm2.ann1.Phvul.002G027400.1||-1||CDS||1779004842||3964||78.86	3964	3964	b51759_scaffold46	scaffold46||591777||592678||Cerca46S25048||-1||CDS||2028518274||22553||78.86	22553	22553	9.200000e-39	1677
a37644_phavu.G19833.gnm2.Chr02	phavu.G19833.gnm2.Chr02||2868191||2869744||phavu.G19833.gnm2.ann1.Phvul.002G027500.1||-1||CDS||1779004845||3965||74.13	3965	3965	b51759_scaffold46	scaffold46||597194||598813||Cerca46S03410||-1||CDS||2028518215||22554||74.13	22554	22554	9.500000e-235	1727
a37644_phavu.G19833.gnm2.Chr02	phavu.G19833.gnm2.Chr02||2894063||2896654||phavu.G19833.gnm2.ann1.Phvul.002G027900.1||1||CDS||1779004857||3970||69.38	3970	3970	b51759_scaffold46	scaffold46||604838||607549||Cerca46S25046||1||CDS||2028518270||22555||69.38	22555	22555	1.000000e-250	1777
a37644_phavu.G19833.gnm2.Chr02	phavu.G19833.gnm2.Chr02||2897676||2900427||phavu.G19833.gnm2.ann1.Phvul.002G028000.1||-1||CDS||1779004862||3972||80.2	3972	3972	b51759_scaffold46	scaffold46||608804||611687||Cerca46S25049||-1||CDS||2028518276||22556||80.2	22556	22556	1.000000e-250	1827
a37644_phavu.G19833.gnm2.Chr02	phavu.G19833.gnm2.Chr02||2905880||2908221||phavu.G19833.gnm2.ann1.Phvul.002G028100.1||-1||CDS||1779004867||3974||75.56	3974	3974	b51759_scaffold46	scaffold46||616248||618518||Cerca46S25087||-1||CDS||2028518356||22557||75.56	22557	22557	5.700000e-198	1877
a37644_phavu.G19833.gnm2.Chr02	phavu.G19833.gnm2.Chr02||2949043||2951108||phavu.G19833.gnm2.ann1.Phvul.002G028600.1||1||CDS||1779004882||3979||77.16	3979	3979	b51759_scaffold46	scaffold46||664365||665738||Cerca46S33209||1||CDS||2028518405||22563||77.16	22563	22563	1.100000e-28	1905
a37644_phavu.G19833.gnm2.Chr02	phavu.G19833.gnm2.Chr02||2953099||2955469||phavu.G19833.gnm2.ann1.Phvul.002G028700.1||1||CDS||1779004884||3980||81.64	3980	3980	b51759_scaffold46	scaffold46||673433||676261||Cerca46S25090||1||CDS||2028518362||22564||81.64	22564	22564	1.000000e-250	1955
a37644_phavu.G19833.gnm2.Chr02	phavu.G19833.gnm2.Chr02||2957694||2962002||phavu.G19833.gnm2.ann1.Phvul.002G028800.1||1||CDS||1779004887||3981||86.32	3981	3981	b51759_scaffold46	scaffold46||677155||686322||Cerca46S25091||1||CDS||2028518365||22565||86.32	22565	22565	1.000000e-250	2005
a37644_phavu.G19833.gnm2.Chr02	phavu.G19833.gnm2.Chr02||2987249||2987761||phavu.G19833.gnm2.ann1.Phvul.002G029100.1||1||CDS||1779004898||3985||81.8	3985	3985	b51759_scaffold46	scaffold46||693682||695179||Cerca46S25050||1||CDS||2028518278||22566||81.8	22566	22566	5.100000e-110	2055
a37644_phavu.G19833.gnm2.Chr02	phavu.G19833.gnm2.Chr02||3001665||3005796||phavu.G19833.gnm2.ann1.Phvul.002G029300.1||1||CDS||1779004906||3988||81.75	3988	3988	b51759_scaffold46	scaffold46||701311||706244||Cerca46S25092||1||CDS||2028518367||22567||81.75	22567	22567	1.000000e-250	2105
a37644_phavu.G19833.gnm2.Chr02	phavu.G19833.gnm2.Chr02||3011099||3014316||phavu.G19833.gnm2.ann1.Phvul.002G029400.1||1||CDS||1779004909||3989||81.32	3989	3989	b51759_scaffold46	scaffold46||708754||712563||Cerca46S25093||1||CDS||2028518369||22568||81.32	22568	22568	1.000000e-250	2155
a37644_phavu.G19833.gnm2.Chr02	phavu.G19833.gnm2.Chr02||3018360||3023770||phavu.G19833.gnm2.ann1.Phvul.002G029500.1||1||CDS||1779004912||3990||80.42	3990	3990	b51759_scaffold46	scaffold46||719052||725123||Cerca46S33210||1||CDS||2028518407||22570||80.42	22570	22570	1.000000e-250	2205
a37644_phavu.G19833.gnm2.Chr02	phavu.G19833.gnm2.Chr02||3028501||3037222||phavu.G19833.gnm2.ann1.Phvul.002G029601.1||1||CDS||1779004915||3991||77.35	3991	3991	b51759_scaffold46	scaffold46||726617||729583||Cerca46S25052||1||CDS||2028518283||22571||77.35	22571	22571	4.900000e-73	2255
a37644_phavu.G19833.gnm2.Chr02	phavu.G19833.gnm2.Chr02||3054071||3057651||phavu.G19833.gnm2.ann1.Phvul.002G029700.1||1||CDS||1779004918||3992||79.37	3992	3992	b51759_scaffold46	scaffold46||744274||748061||Cerca46S25053||1||CDS||2028518285||22572||79.37	22572	22572	1.000000e-250	2305
a37644_phavu.G19833.gnm2.Chr02	phavu.G19833.gnm2.Chr02||3062202||3068316||phavu.G19833.gnm2.ann1.Phvul.002G029800.1||1||CDS||1779004923||3994||90.94	3994	3994	b51759_scaffold46	scaffold46||751611||757540||Cerca46S25054||1||CDS||2028518287||22573||90.94	22573	22573	1.000000e-250	2355
a37644_phavu.G19833.gnm2.Chr02	phavu.G19833.gnm2.Chr02||3070133||3070786||phavu.G19833.gnm2.ann1.Phvul.002G029900.1||-1||CDS||1779004926||3995||76.02	3995	3995	b51759_scaffold46	scaffold46||758875||759476||Cerca46S25094||1||CDS||2028518371||22574||76.02	22574	22574	4.400000e-79	2405
a37644_phavu.G19833.gnm2.Chr02	phavu.G19833.gnm2.Chr02||3082875||3083171||phavu.G19833.gnm2.ann1.Phvul.002G030100.1||-1||CDS||1779004931||3997||68.38	3997	3997	b51759_scaffold46	scaffold46||769593||769904||Cerca46S03413||-1||CDS||2028518221||22575||68.38	22575	22575	9.700000e-29	2433
a37644_phavu.G19833.gnm2.Chr02	phavu.G19833.gnm2.Chr02||3084476||3087121||phavu.G19833.gnm2.ann1.Phvul.002G030201.1||-1||CDS||1779004934||3998||89.67	3998	3998	b51759_scaffold46	scaffold46||780578||782301||Cerca46S25056||-1||CDS||2028518291||22577||89.67	22577	22577	3.500000e-78	2483
a37644_phavu.G19833.gnm2.Chr02	phavu.G19833.gnm2.Chr02||3090910||3097752||phavu.G19833.gnm2.ann1.Phvul.002G030300.1||1||CDS||1779004937||3999||82.93	3999	3999	b51759_scaffold46	scaffold46||784995||791751||Cerca46S25095||1||CDS||2028518373||22578||82.93	22578	22578	1.000000e-250	2533
a37644_phavu.G19833.gnm2.Chr02	phavu.G19833.gnm2.Chr02||3102059||3103309||phavu.G19833.gnm2.ann1.Phvul.002G030400.1||1||CDS||1779004940||4000||82.61	4000	4000	b51759_scaffold46	scaffold46||807962||808787||Cerca46S25096||1||CDS||2028518375||22582||82.61	22582	22582	4.100000e-84	2583
a37644_phavu.G19833.gnm2.Chr02	phavu.G19833.gnm2.Chr02||3103955||3104330||phavu.G19833.gnm2.ann1.Phvul.002G030500.1||-1||CDS||1779004943||4001||76.02	4001	4001	b51759_scaffold46	scaffold46||809732||811348||Cerca46S25060||-1||CDS||2028518300||22583||76.02	22583	22583	1.900000e-39	2621
a37644_phavu.G19833.gnm2.Chr02	phavu.G19833.gnm2.Chr02||3108830||3110336||phavu.G19833.gnm2.ann1.Phvul.002G030600.1||-1||CDS||1779004946||4002||87.63	4002	4002	b51759_scaffold46	scaffold46||815618||817812||Cerca46S25101||-1||CDS||2028518385||22585||87.63	22585	22585	1.100000e-202	2671
a37644_phavu.G19833.gnm2.Chr02	phavu.G19833.gnm2.Chr02||3111988||3120869||phavu.G19833.gnm2.ann1.Phvul.002G030700.1||-1||CDS||1779004949||4003||83.77	4003	4003	b51759_scaffold46	scaffold46||819446||827873||Cerca46S25102||-1||CDS||2028518388||22586||83.77	22586	22586	1.000000e-250	2721
a37644_phavu.G19833.gnm2.Chr02	phavu.G19833.gnm2.Chr02||3128604||3129491||phavu.G19833.gnm2.ann1.Phvul.002G030800.1||-1||CDS||1779004954||4005||78.71	4005	4005	b51759_scaffold46	scaffold46||835099||835942||Cerca46S25058||1||CDS||2028518296||22587||78.71	22587	22587	9.500000e-179	2771
a37644_phavu.G19833.gnm2.Chr02	phavu.G19833.gnm2.Chr02||3149598||3152678||phavu.G19833.gnm2.ann1.Phvul.002G030901.1||1||CDS||1779004957||4006||73.94	4006	4006	b51759_scaffold46	scaffold46||843642||846639||Cerca46S25098||1||CDS||2028518379||22590||73.94	22590	22590	8.200000e-94	2821
###
a37644_phavu.G19833.gnm2.Chr02	phavu.G19833.gnm2.Chr02||3191332||3194831||phavu.G19833.gnm2.ann1.Phvul.002G031400.1||1||CDS||1779004974||4012||75.25	4012	4012	b51759_scaffold9	scaffold9||23240||26887||Cerca9S31513||1||CDS||2028539391||32226||75.25	32226	32226	1.000000e-250	50
a37644_phavu.G19833.gnm2.Chr02	phavu.G19833.gnm2.Chr02||3196408||3198192||phavu.G19833.gnm2.ann1.Phvul.002G031500.1||-1||CDS||1779004983||4016||82.12	4016	4016	b51759_scaffold9	scaffold9||46592||48498||Cerca9S31516||-1||CDS||2028539398||32228||82.12	32228	32228	7.400000e-196	100
a37644_phavu.G19833.gnm2.Chr02	phavu.G19833.gnm2.Chr02||3205309||3208323||phavu.G19833.gnm2.ann1.Phvul.002G031600.1||1||CDS||1779004986||4017||84.36	4017	4017	b51759_scaffold9	scaffold9||54185||60526||Cerca9S31762||1||CDS||2028539936||32229||84.36	32229	32229	1.000000e-250	150
a37644_phavu.G19833.gnm2.Chr02	phavu.G19833.gnm2.Chr02||3213754||3215595||phavu.G19833.gnm2.ann1.Phvul.002G031800.1||-1||CDS||1779004992||4019||74.9	4019	4019	b51759_scaffold9	scaffold9||60819||62641||Cerca9S31517||-1||CDS||2028539400||32230||74.9	32230	32230	1.000000e-250	200
a37644_phavu.G19833.gnm2.Chr02	phavu.G19833.gnm2.Chr02||3215792||3218738||phavu.G19833.gnm2.ann1.Phvul.002G031900.1||1||CDS||1779004995||4020||82.12	4020	4020	b51759_scaffold9	scaffold9||63190||66537||Cerca9S31515||1||CDS||2028539395||32231||82.12	32231	32231	1.000000e-250	250
a37644_phavu.G19833.gnm2.Chr02	phavu.G19833.gnm2.Chr02||3219027||3220583||phavu.G19833.gnm2.ann1.Phvul.002G032000.1||-1||CDS||1779004997||4021||80.25	4021	4021	b51759_scaffold9	scaffold9||67244||68878||Cerca9S05081||-1||CDS||2028539116||32232||80.25	32232	32232	1.000000e-250	300
a37644_phavu.G19833.gnm2.Chr02	phavu.G19833.gnm2.Chr02||3232644||3234873||phavu.G19833.gnm2.ann1.Phvul.002G032300.1||-1||CDS||1779005005||4024||82.5	4024	4024	b51759_scaffold9	scaffold9||69437||78612||Cerca9S31763||-1||CDS||2028539938||32233||82.5	32233	32233	1.000000e-250	350
a37644_phavu.G19833.gnm2.Chr02	phavu.G19833.gnm2.Chr02||3238734||3240400||phavu.G19833.gnm2.ann1.Phvul.002G032400.2||-1||CDS||1779005012||4026||75.89	4026	4026	b51759_scaffold9	scaffold9||127997||128359||Cerca9S05085||1||CDS||2028539124||32241||75.89	32241	32241	1.300000e-39	38
a37644_phavu.G19833.gnm2.Chr02	phavu.G19833.gnm2.Chr02||3240402||3246216||phavu.G19833.gnm2.ann1.Phvul.002G032500.1||-1||CDS||1779005014||4028||79.74	4028	4028	b51759_scaffold9	scaffold9||118143||124105||Cerca9S11663||1||CDS||2028539318||32239||79.74	32239	32239	1.000000e-250	88
a37644_phavu.G19833.gnm2.Chr02	phavu.G19833.gnm2.Chr02||3249681||3252675||phavu.G19833.gnm2.ann1.Phvul.002G032600.1||-1||CDS||1779005016||4029||83.97	4029	4029	b51759_scaffold9	scaffold9||108358||112079||Cerca9S31519||1||CDS||2028539404||32238||83.97	32238	32238	1.000000e-250	138
a37644_phavu.G19833.gnm2.Chr02	phavu.G19833.gnm2.Chr02||3254062||3256399||phavu.G19833.gnm2.ann1.Phvul.002G032700.1||-1||CDS||1779005019||4030||87.52	4030	4030	b51759_scaffold9	scaffold9||104247||106631||Cerca9S05083||1||CDS||2028539120||32237||87.52	32237	32237	8.200000e-233	188
a37644_phavu.G19833.gnm2.Chr02	phavu.G19833.gnm2.Chr02||3259937||3263623||phavu.G19833.gnm2.ann1.Phvul.002G032800.1||-1||CDS||1779005022||4031||80.84	4031	4031	b51759_scaffold9	scaffold9||92794||96732||Cerca9S31518||1||CDS||2028539402||32235||80.84	32235	32235	1.000000e-250	238
a37644_phavu.G19833.gnm2.Chr02	phavu.G19833.gnm2.Chr02||3312578||3316123||phavu.G19833.gnm2.ann1.Phvul.002G033200.1||-1||CDS||1779005036||4036||77.96	4036	4036	b51759_scaffold9	scaffold9||79135||87300||Cerca9S05082||1||CDS||2028539118||32234||77.96	32234	32234	5.800000e-186	288
a37644_phavu.G19833.gnm2.Chr02	phavu.G19833.gnm2.Chr02||3342103||3344991||phavu.G19833.gnm2.ann1.Phvul.002G033400.1||1||CDS||1779005046||4040||73.79	4040	4040	b51759_scaffold9	scaffold9||130794||137734||Cerca9S11664||1||CDS||2028539320||32242||73.79	32242	32242	3.200000e-135	450
a37644_phavu.G19833.gnm2.Chr02	phavu.G19833.gnm2.Chr02||3367242||3369125||phavu.G19833.gnm2.ann1.Phvul.002G033500.1||1||CDS||1779005051||4042||79.08	4042	4042	b51759_scaffold9	scaffold9||141015||143058||Cerca9S31520||1||CDS||2028539407||32243||79.08	32243	32243	1.000000e-250	500
a37644_phavu.G19833.gnm2.Chr02	phavu.G19833.gnm2.Chr02||3370010||3373680||phavu.G19833.gnm2.ann1.Phvul.002G033600.1||-1||CDS||1779005054||4043||73.61	4043	4043	b51759_scaffold9	scaffold9||144009||145840||Cerca9S31522||-1||CDS||2028539411||32244||73.61	32244	32244	2.000000e-182	550
a37644_phavu.G19833.gnm2.Chr02	phavu.G19833.gnm2.Chr02||3379545||3380027||phavu.G19833.gnm2.ann1.Phvul.002G033700.1||1||CDS||1779005057||4044||66.51	4044	4044	b51759_scaffold9	scaffold9||151273||152055||Cerca9S05086||1||CDS||2028539126||32245||66.51	32245	32245	1.000000e-20	570
a37644_phavu.G19833.gnm2.Chr02	phavu.G19833.gnm2.Chr02||3382442||3382926||phavu.G19833.gnm2.ann1.Phvul.002G033800.1||1||CDS||1779005060||4045||79.14	4045	4045	b51759_scaffold9	scaffold9||174543||175153||Cerca9S05087||1||CDS||2028539129||32247||79.14	32247	32247	7.300000e-72	620
###
a37644_phavu.G19833.gnm2.Chr02	phavu.G19833.gnm2.Chr02||3459386||3463979||phavu.G19833.gnm2.ann1.Phvul.002G034800.1||-1||CDS||1779005095||4058||78.34	4058	4058	b51759_scaffold394	scaffold394||91408||98613||Cerca394S23344||-1||CDS||2028512527||19864||78.34	19864	19864	1.000000e-250	50
a37644_phavu.G19833.gnm2.Chr02	phavu.G19833.gnm2.Chr02||3466077||3468401||phavu.G19833.gnm2.ann1.Phvul.002G034900.1||1||CDS||1779005098||4059||80.11	4059	4059	b51759_scaffold394	scaffold394||111004||113364||Cerca394S03079||1||CDS||2028512499||19866||80.11	19866	19866	1.000000e-250	100
a37644_phavu.G19833.gnm2.Chr02	phavu.G19833.gnm2.Chr02||3471843||3473741||phavu.G19833.gnm2.ann1.Phvul.002G035000.1||1||CDS||1779005101||4060||79.59	4060	4060	b51759_scaffold394	scaffold394||117173||126533||Cerca394S23341||1||CDS||2028512520||19867||79.59	19867	19867	1.000000e-250	150
a37644_phavu.G19833.gnm2.Chr02	phavu.G19833.gnm2.Chr02||3474630||3475163||phavu.G19833.gnm2.ann1.Phvul.002G035100.1||-1||CDS||1779005104||4061||74.06	4061	4061	b51759_scaffold394	scaffold394||131485||132009||Cerca394S03080||-1||CDS||2028512502||19868||74.06	19868	19868	1.600000e-57	200
a37644_phavu.G19833.gnm2.Chr02	phavu.G19833.gnm2.Chr02||3480250||3483956||phavu.G19833.gnm2.ann1.Phvul.002G035200.2||-1||CDS||1779005108||4062||81.05	4062	4062	b51759_scaffold394	scaffold394||143607||145879||Cerca394S23345||-1||CDS||2028512529||19869||81.05	19869	19869	1.200000e-194	250
a37644_phavu.G19833.gnm2.Chr02	phavu.G19833.gnm2.Chr02||3486633||3488722||phavu.G19833.gnm2.ann1.Phvul.002G035300.1||1||CDS||1779005111||4064||76.53	4064	4064	b51759_scaffold394	scaffold394||149939||151580||Cerca394S23342||1||CDS||2028512522||19870||76.53	19870	19870	6.200000e-119	300
a37644_phavu.G19833.gnm2.Chr02	phavu.G19833.gnm2.Chr02||3498334||3507227||phavu.G19833.gnm2.ann1.Phvul.002G035500.1||-1||CDS||1779005135||4075||81.82	4075	4075	b51759_scaffold394	scaffold394||194288||203762||Cerca394S23348||-1||CDS||2028512535||19874||81.82	19874	19874	1.000000e-250	347
###
a37644_phavu.G19833.gnm2.Chr02	phavu.G19833.gnm2.Chr02||3583581||3586811||phavu.G19833.gnm2.ann1.Phvul.002G036900.1||-1||CDS||1779005183||4093||91.67	4093	4093	b51759_scaffold8	scaffold8||355786||360221||Cerca8S11314||-1||CDS||2028535733||30602||91.67	30602	30602	2.200000e-19	18
a37644_phavu.G19833.gnm2.Chr02	phavu.G19833.gnm2.Chr02||3599730||3601698||phavu.G19833.gnm2.ann1.Phvul.002G037100.1||1||CDS||1779005189||4095||77.93	4095	4095	b51759_scaffold8	scaffold8||385415||386710||Cerca8S11313||1||CDS||2028535731||30605||77.93	30605	30605	1.000000e-250	68
a37644_phavu.G19833.gnm2.Chr02	phavu.G19833.gnm2.Chr02||3612819||3614711||phavu.G19833.gnm2.ann1.Phvul.002G037400.1||-1||CDS||1779005196||4098||81.68	4098	4098	b51759_scaffold8	scaffold8||436672||440607||Cerca8S30732||-1||CDS||2028535980||30610||81.68	30610	30610	1.000000e-250	118
a37644_phavu.G19833.gnm2.Chr02	phavu.G19833.gnm2.Chr02||3618169||3620812||phavu.G19833.gnm2.ann1.Phvul.002G037500.1||-1||CDS||1779005199||4099||78.29	4099	4099	b51759_scaffold8	scaffold8||446331||448913||Cerca8S04893||1||CDS||2028535579||30611||78.29	30611	30611	7.600000e-120	168
a37644_phavu.G19833.gnm2.Chr02	phavu.G19833.gnm2.Chr02||3628936||3630946||phavu.G19833.gnm2.ann1.Phvul.002G037700.1||-1||CDS||1779005205||4101||81.7	4101	4101	b51759_scaffold8	scaffold8||535702||538426||Cerca8S30673||-1||CDS||2028535852||30625||81.7	30625	30625	1.000000e-250	215
a37644_phavu.G19833.gnm2.Chr02	phavu.G19833.gnm2.Chr02||3634943||3637925||phavu.G19833.gnm2.ann1.Phvul.002G037800.1||1||CDS||1779005208||4102||79.97	4102	4102	b51759_scaffold8	scaffold8||558158||563196||Cerca8S30735||1||CDS||2028535987||30628||79.97	30628	30628	1.000000e-250	265
a37644_phavu.G19833.gnm2.Chr02	phavu.G19833.gnm2.Chr02||3646997||3648382||phavu.G19833.gnm2.ann1.Phvul.002G038000.1||1||CDS||1779005220||4107||75.97	4107	4107	b51759_scaffold8	scaffold8||566845||568242||Cerca8S30736||1||CDS||2028535989||30629||75.97	30629	30629	1.000000e-250	315
a37644_phavu.G19833.gnm2.Chr02	phavu.G19833.gnm2.Chr02||3651078||3654194||phavu.G19833.gnm2.ann1.Phvul.002G038100.1||1||CDS||1779005223||4108||78.9	4108	4108	b51759_scaffold8	scaffold8||604581||607843||Cerca8S04895||1||CDS||2028535583||30635||78.9	30635	30635	2.900000e-227	365
###
a37644_phavu.G19833.gnm2.Chr02	phavu.G19833.gnm2.Chr02||3785252||3791320||phavu.G19833.gnm2.ann1.Phvul.002G039700.1||-1||CDS||1779005288||4132||72.98	4132	4132	b51759_scaffold280	scaffold280||64204||70838||Cerca280S02188||-1||CDS||2028500893||14492||72.98	14492	14492	1.000000e-250	50
a37644_phavu.G19833.gnm2.Chr02	phavu.G19833.gnm2.Chr02||3793616||3797967||phavu.G19833.gnm2.ann1.Phvul.002G039800.1||1||CDS||1779005291||4133||85.85	4133	4133	b51759_scaffold280	scaffold280||86630||91981||Cerca280S20120||1||CDS||2028500934||14494||85.85	14494	14494	1.000000e-250	100
a37644_phavu.G19833.gnm2.Chr02	phavu.G19833.gnm2.Chr02||3800564||3805339||phavu.G19833.gnm2.ann1.Phvul.002G039900.1||-1||CDS||1779005300||4137||74.86	4137	4137	b51759_scaffold280	scaffold280||137880||145485||Cerca280S20123||-1||CDS||2028500941||14500||74.86	14500	14500	1.000000e-250	150
a37644_phavu.G19833.gnm2.Chr02	phavu.G19833.gnm2.Chr02||3816070||3819094||phavu.G19833.gnm2.ann1.Phvul.002G040100.1||-1||CDS||1779005308||4140||78.48	4140	4140	b51759_scaffold280	scaffold280||162788||167755||Cerca280S20125||-1||CDS||2028500945||14503||78.48	14503	14503	1.000000e-250	200
a37644_phavu.G19833.gnm2.Chr02	phavu.G19833.gnm2.Chr02||3827699||3831818||phavu.G19833.gnm2.ann1.Phvul.002G040200.1||-1||CDS||1779005311||4141||87.04	4141	4141	b51759_scaffold280	scaffold280||187022||191382||Cerca280S20131||-1||CDS||2028500957||14506||87.04	14506	14506	1.000000e-250	250
###
a37644_phavu.G19833.gnm2.Chr02	phavu.G19833.gnm2.Chr02||8311567||8313193||phavu.G19833.gnm2.ann1.Phvul.002G068300.1||1||CDS||1779006339||4505||82.27	4505	4505	b51759_scaffold17	scaffold17||228112||229906||Cerca17S16421||-1||CDS||2028485401||7296||82.27	7296	7296	1.500000e-150	50
a37644_phavu.G19833.gnm2.Chr02	phavu.G19833.gnm2.Chr02||8317307||8318058||phavu.G19833.gnm2.ann1.Phvul.002G068200.1||-1||CDS||1779006329||4506||83.72	4506	4506	b51759_scaffold17	scaffold17||226579||227332||Cerca17S16418||1||CDS||2028485395||7295||83.72	7295	7295	6.900000e-121	100
a37644_phavu.G19833.gnm2.Chr02	phavu.G19833.gnm2.Chr02||8425562||8433489||phavu.G19833.gnm2.ann1.Phvul.002G067800.1||-1||CDS||1779006315||4510||76.18	4510	4510	b51759_scaffold17	scaffold17||204209||208848||Cerca17S16501||1||CDS||2028485578||7291||76.18	7291	7291	2.400000e-216	150
a37644_phavu.G19833.gnm2.Chr02	phavu.G19833.gnm2.Chr02||8496164||8501036||phavu.G19833.gnm2.ann1.Phvul.002G067700.1||-1||CDS||1779006312||4512||79.14	4512	4512	b51759_scaffold17	scaffold17||153743||161208||Cerca17S16483||1||CDS||2028485539||7286||79.14	7286	7286	1.000000e-250	200
a37644_phavu.G19833.gnm2.Chr02	phavu.G19833.gnm2.Chr02||8574787||8579135||phavu.G19833.gnm2.ann1.Phvul.002G067500.1||1||CDS||1779006307||4514||73.54	4514	4514	b51759_scaffold17	scaffold17||144599||148814||Cerca17S16378||-1||CDS||2028485308||7285||73.54	7285	7285	2.700000e-191	250
a37644_phavu.G19833.gnm2.Chr02	phavu.G19833.gnm2.Chr02||8583315||8584682||phavu.G19833.gnm2.ann1.Phvul.002G067300.1||-1||CDS||1779006297||4518||77.49	4518	4518	b51759_scaffold17	scaffold17||139596||140635||Cerca17S01217||1||CDS||2028485175||7284||77.49	7284	7284	3.800000e-135	300
a37644_phavu.G19833.gnm2.Chr02	phavu.G19833.gnm2.Chr02||8628753||8630338||phavu.G19833.gnm2.ann1.Phvul.002G067200.1||-1||CDS||1779006291||4519||78.79	4519	4519	b51759_scaffold17	scaffold17||128327||129725||Cerca17S16374||1||CDS||2028485299||7282||78.79	7282	7282	3.300000e-248	350
a37644_phavu.G19833.gnm2.Chr02	phavu.G19833.gnm2.Chr02||8848759||8850447||phavu.G19833.gnm2.ann1.Phvul.002G066900.1||1||CDS||1779006288||4521||67.18	4521	4521	b51759_scaffold17	scaffold17||94445||96148||Cerca17S01216||-1||CDS||2028485173||7279||67.18	7279	7279	1.100000e-233	400
a37644_phavu.G19833.gnm2.Chr02	phavu.G19833.gnm2.Chr02||8852241||8855996||phavu.G19833.gnm2.ann1.Phvul.002G066800.1||-1||CDS||1779006275||4522||80.66	4522	4522	b51759_scaffold17	scaffold17||90258||93929||Cerca17S16373||1||CDS||2028485297||7278||80.66	7278	7278	5.900000e-208	450
a37644_phavu.G19833.gnm2.Chr02	phavu.G19833.gnm2.Chr02||8869887||8878612||phavu.G19833.gnm2.ann1.Phvul.002G066700.1||1||CDS||1779006271||4528||78.2	4528	4528	b51759_scaffold17	scaffold17||75665||83236||Cerca17S16482||-1||CDS||2028485537||7277||78.2	7277	7277	1.000000e-250	500
a37644_phavu.G19833.gnm2.Chr02	phavu.G19833.gnm2.Chr02||9074296||9077662||phavu.G19833.gnm2.ann1.Phvul.002G065500.1||1||CDS||1779006227||4537||88.23	4537	4537	b51759_scaffold17	scaffold17||67519||71133||Cerca17S16372||-1||CDS||2028485295||7276||88.23	7276	7276	1.000000e-250	550
a37644_phavu.G19833.gnm2.Chr02	phavu.G19833.gnm2.Chr02||9084408||9087672||phavu.G19833.gnm2.ann1.Phvul.002G065600.1||1||CDS||1779006230||4538||85.51	4538	4538	b51759_scaffold17	scaffold17||54315||56229||Cerca17S16371||-1||CDS||2028485292||7274||85.51	7274	7274	1.600000e-194	600
a37644_phavu.G19833.gnm2.Chr02	phavu.G19833.gnm2.Chr02||9091308||9097927||phavu.G19833.gnm2.ann1.Phvul.002G065700.1||1||CDS||1779006232||4539||84.97	4539	4539	b51759_scaffold17	scaffold17||37637||46478||Cerca17S16370||-1||CDS||2028485290||7272||84.97	7272	7272	1.000000e-250	650
a37644_phavu.G19833.gnm2.Chr02	phavu.G19833.gnm2.Chr02||9118769||9121146||phavu.G19833.gnm2.ann1.Phvul.002G065800.1||1||CDS||1779006237||4541||71.5	4541	4541	b51759_scaffold17	scaffold17||24365||34970||Cerca17S16481||-1||CDS||2028485534||7271||71.5	7271	7271	6.000000e-247	700
a37644_phavu.G19833.gnm2.Chr02	phavu.G19833.gnm2.Chr02||9153089||9158903||phavu.G19833.gnm2.ann1.Phvul.002G065900.1||-1||CDS||1779006244||4544||76.85	4544	4544	b51759_scaffold17	scaffold17||10934||16357||Cerca17S01215||1||CDS||2028485170||7269||76.85	7269	7269	5.500000e-171	750
###
a37644_phavu.G19833.gnm2.Chr02	phavu.G19833.gnm2.Chr02||9298985||9301065||phavu.G19833.gnm2.ann1.Phvul.002G070200.1||1||CDS||1779006401||4547||84.12	4547	4547	b51759_scaffold76	scaffold76||221225||223260||Cerca76S04567||1||CDS||2028534208||29978||84.12	29978	29978	1.000000e-250	50
a37644_phavu.G19833.gnm2.Chr02	phavu.G19833.gnm2.Chr02||9341038||9343014||phavu.G19833.gnm2.ann1.Phvul.002G070500.1||1||CDS||1779006413||4552||92.49	4552	4552	b51759_scaffold76	scaffold76||268610||271374||Cerca76S04565||1||CDS||2028534204||29986||92.49	29986	29986	1.400000e-229	100
a37644_phavu.G19833.gnm2.Chr02	phavu.G19833.gnm2.Chr02||9353161||9353616||phavu.G19833.gnm2.ann1.Phvul.002G070800.1||1||CDS||1779006422||4555||79.03	4555	4555	b51759_scaffold76	scaffold76||320308||320799||Cerca76S10809||1||CDS||2028534248||29993||79.03	29993	29993	2.600000e-42	141
a37644_phavu.G19833.gnm2.Chr02	phavu.G19833.gnm2.Chr02||9362672||9366535||phavu.G19833.gnm2.ann1.Phvul.002G070900.1||-1||CDS||1779006425||4556||71.65	4556	4556	b51759_scaffold76	scaffold76||326793||330886||Cerca76S10812||-1||CDS||2028534254||29994||71.65	29994	29994	7.800000e-247	191
a37644_phavu.G19833.gnm2.Chr02	phavu.G19833.gnm2.Chr02||9385042||9389240||phavu.G19833.gnm2.ann1.Phvul.002G071100.13||-1||CDS||1779006437||4561||84.33	4561	4561	b51759_scaffold76	scaffold76||351940||355296||Cerca76S29377||-1||CDS||2028534326||29996||84.33	29996	29996	4.900000e-160	241
a37644_phavu.G19833.gnm2.Chr02	phavu.G19833.gnm2.Chr02||9400443||9409955||phavu.G19833.gnm2.ann1.Phvul.002G071200.1||1||CDS||1779006460||4572||87.95	4572	4572	b51759_scaffold76	scaffold76||360405||364129||Cerca76S29376||1||CDS||2028534323||29997||87.95	29997	29997	3.600000e-180	288
a37644_phavu.G19833.gnm2.Chr02	phavu.G19833.gnm2.Chr02||9431907||9437135||phavu.G19833.gnm2.ann1.Phvul.002G071400.1||1||CDS||1779006470||4576||88.65	4576	4576	b51759_scaffold76	scaffold76||376367||378954||Cerca76S04569||1||CDS||2028534212||29999||88.65	29999	29999	1.300000e-153	338
a37644_phavu.G19833.gnm2.Chr02	phavu.G19833.gnm2.Chr02||9480728||9482714||phavu.G19833.gnm2.ann1.Phvul.002G071500.1||1||CDS||1779006473||4577||71.91	4577	4577	b51759_scaffold76	scaffold76||391662||393684||Cerca76S29390||1||CDS||2028534352||30000||71.91	30000	30000	1.000000e-250	388
a37644_phavu.G19833.gnm2.Chr02	phavu.G19833.gnm2.Chr02||9507737||9509457||phavu.G19833.gnm2.ann1.Phvul.002G071600.1||1||CDS||1779006476||4578||82.76	4578	4578	b51759_scaffold76	scaffold76||399653||401921||Cerca76S29378||1||CDS||2028534328||30001||82.76	30001	30001	8.900000e-46	433
a37644_phavu.G19833.gnm2.Chr02	phavu.G19833.gnm2.Chr02||10476763||10479156||phavu.G19833.gnm2.ann1.Phvul.002G071800.1||1||CDS||1779006481||4590||73.69	4590	4590	b51759_scaffold76	scaffold76||403988||406173||Cerca76S29379||1||CDS||2028534330||30002||73.69	30002	30002	1.000000e-250	480
a37644_phavu.G19833.gnm2.Chr02	phavu.G19833.gnm2.Chr02||10511566||10517634||phavu.G19833.gnm2.ann1.Phvul.002G071900.1||1||CDS||1779006484||4591||79.53	4591	4591	b51759_scaffold76	scaffold76||443464||448903||Cerca76S04571||1||CDS||2028534217||30006||79.53	30006	30006	1.000000e-250	530
a37644_phavu.G19833.gnm2.Chr02	phavu.G19833.gnm2.Chr02||10524098||10527640||phavu.G19833.gnm2.ann1.Phvul.002G072100.1||-1||CDS||1779006499||4598||84.21	4598	4598	b51759_scaffold76	scaffold76||463290||467647||Cerca76S10816||-1||CDS||2028534263||30011||84.21	30011	30011	1.000000e-250	580
a37644_phavu.G19833.gnm2.Chr02	phavu.G19833.gnm2.Chr02||10608747||10611476||phavu.G19833.gnm2.ann1.Phvul.002G072200.1||1||CDS||1779006504||4600||85.59	4600	4600	b51759_scaffold76	scaffold76||474550||478586||Cerca76S10815||1||CDS||2028534261||30013||85.59	30013	30013	1.000000e-250	630
a37644_phavu.G19833.gnm2.Chr02	phavu.G19833.gnm2.Chr02||10654339||10659210||phavu.G19833.gnm2.ann1.Phvul.002G072300.1||1||CDS||1779006507||4601||81.89	4601	4601	b51759_scaffold76	scaffold76||496120||507667||Cerca76S29384||1||CDS||2028534340||30016||81.89	30016	30016	1.000000e-250	680
a37644_phavu.G19833.gnm2.Chr02	phavu.G19833.gnm2.Chr02||10676406||10679154||phavu.G19833.gnm2.ann1.Phvul.002G072400.1||1||CDS||1779006512||4603||85.69	4603	4603	b51759_scaffold76	scaffold76||542236||545051||Cerca76S10819||1||CDS||2028534269||30018||85.69	30018	30018	1.000000e-250	730
a37644_phavu.G19833.gnm2.Chr02	phavu.G19833.gnm2.Chr02||10700594||10703501||phavu.G19833.gnm2.ann1.Phvul.002G072500.1||1||CDS||1779006517||4605||60.93	4605	4605	b51759_scaffold76	scaffold76||555712||560328||Cerca76S29386||-1||CDS||2028534344||30019||60.93	30019	30019	3.800000e-09	738
a37644_phavu.G19833.gnm2.Chr02	phavu.G19833.gnm2.Chr02||10735787||10752650||phavu.G19833.gnm2.ann1.Phvul.002G072600.1||1||CDS||1779006520||4606||87.34	4606	4606	b51759_scaffold76	scaffold76||560389||574903||Cerca76S29385||1||CDS||2028534342||30020||87.34	30020	30020	1.000000e-250	788
a37644_phavu.G19833.gnm2.Chr02	phavu.G19833.gnm2.Chr02||10759682||10760706||phavu.G19833.gnm2.ann1.Phvul.002G072700.2||-1||CDS||1779006523||4607||81.38	4607	4607	b51759_scaffold76	scaffold76||578423||579559||Cerca76S04574||-1||CDS||2028534223||30021||81.38	30021	30021	7.400000e-240	838
a37644_phavu.G19833.gnm2.Chr02	phavu.G19833.gnm2.Chr02||10777358||10788053||phavu.G19833.gnm2.ann1.Phvul.002G072800.1||1||CDS||1779006526||4608||85.68	4608	4608	b51759_scaffold76	scaffold76||595779||605048||Cerca76S29391||1||CDS||2028534354||30023||85.68	30023	30023	1.000000e-250	888
a37644_phavu.G19833.gnm2.Chr02	phavu.G19833.gnm2.Chr02||10793426||10795336||phavu.G19833.gnm2.ann1.Phvul.002G072900.1||-1||CDS||1779006529||4609||79.68	4609	4609	b51759_scaffold76	scaffold76||607084||608880||Cerca76S10821||-1||CDS||2028534273||30024||79.68	30024	30024	1.500000e-140	938
a37644_phavu.G19833.gnm2.Chr02	phavu.G19833.gnm2.Chr02||10978798||10984426||phavu.G19833.gnm2.ann1.Phvul.002G073300.1||1||CDS||1779006546||4615||75.77	4615	4615	b51759_scaffold76	scaffold76||621227||622535||Cerca76S29387||1||CDS||2028534346||30025||75.77	30025	30025	3.000000e-126	988
###
a37644_phavu.G19833.gnm2.Chr02	phavu.G19833.gnm2.Chr02||10978798||10984426||phavu.G19833.gnm2.ann1.Phvul.002G073300.1||1||CDS||1779006546||4615||72.63	4615	4615	b51759_scaffold17	scaffold17||779430||793217||Cerca17S16520||-1||CDS||2028485621||7380||72.63	7380	7380	5.100000e-213	50
a37644_phavu.G19833.gnm2.Chr02	phavu.G19833.gnm2.Chr02||10993859||10997878||phavu.G19833.gnm2.ann1.Phvul.002G073500.1||1||CDS||1779006554||4616||89.69	4616	4616	b51759_scaffold17	scaffold17||756695||759447||Cerca17S16463||-1||CDS||2028485494||7376||89.69	7376	7376	1.000000e-250	100
a37644_phavu.G19833.gnm2.Chr02	phavu.G19833.gnm2.Chr02||10998823||11001604||phavu.G19833.gnm2.ann1.Phvul.002G073400.2||-1||CDS||1779006549||4617||83.64	4617	4617	b51759_scaffold17	scaffold17||753694||755514||Cerca17S16459||1||CDS||2028485486||7375||83.64	7375	7375	5.800000e-114	150
a37644_phavu.G19833.gnm2.Chr02	phavu.G19833.gnm2.Chr02||11006688||11008850||phavu.G19833.gnm2.ann1.Phvul.002G073600.3||-1||CDS||1779006560||4619||81.81	4619	4619	b51759_scaffold17	scaffold17||750027||751476||Cerca17S16458||1||CDS||2028485483||7374||81.81	7374	7374	1.000000e-250	200
a37644_phavu.G19833.gnm2.Chr02	phavu.G19833.gnm2.Chr02||11070512||11074434||phavu.G19833.gnm2.ann1.Phvul.002G074100.1||1||CDS||1779006578||4628||87.63	4628	4628	b51759_scaffold17	scaffold17||721300||731842||Cerca17S16518||-1||CDS||2028485616||7372||87.63	7372	7372	1.000000e-250	250
a37644_phavu.G19833.gnm2.Chr02	phavu.G19833.gnm2.Chr02||11158643||11159817||phavu.G19833.gnm2.ann1.Phvul.002G074400.1||1||CDS||1779006591||4633||78.79	4633	4633	b51759_scaffold17	scaffold17||711466||712572||Cerca17S16461||-1||CDS||2028485490||7371||78.79	7371	7371	3.200000e-124	300
a37644_phavu.G19833.gnm2.Chr02	phavu.G19833.gnm2.Chr02||11257812||11260313||phavu.G19833.gnm2.ann1.Phvul.002G074800.2||-1||CDS||1779006602||4637||81.22	4637	4637	b51759_scaffold17	scaffold17||695977||698268||Cerca17S16457||1||CDS||2028485481||7369||81.22	7369	7369	1.000000e-250	350
a37644_phavu.G19833.gnm2.Chr02	phavu.G19833.gnm2.Chr02||11328226||11331003||phavu.G19833.gnm2.ann1.Phvul.002G074900.1||1||CDS||1779006605||4638||71.49	4638	4638	b51759_scaffold17	scaffold17||683272||685645||Cerca17S16450||-1||CDS||2028485466||7368||71.49	7368	7368	8.700000e-196	400
a37644_phavu.G19833.gnm2.Chr02	phavu.G19833.gnm2.Chr02||11381702||11383793||phavu.G19833.gnm2.ann1.Phvul.002G075200.1||-1||CDS||1779006614||4641||76.45	4641	4641	b51759_scaffold17	scaffold17||646666||648211||Cerca17S16452||1||CDS||2028485470||7360||76.45	7360	7360	1.000000e-250	450
a37644_phavu.G19833.gnm2.Chr02	phavu.G19833.gnm2.Chr02||11444419||11459481||phavu.G19833.gnm2.ann1.Phvul.002G075400.3||-1||CDS||1779006621||4644||82.58	4644	4644	b51759_scaffold17	scaffold17||637045||641935||Cerca17S16447||-1||CDS||2028485459||7359||82.58	7359	7359	1.000000e-250	500
a37644_phavu.G19833.gnm2.Chr02	phavu.G19833.gnm2.Chr02||11486007||11486210||phavu.G19833.gnm2.ann1.Phvul.002G075600.1||1||CDS||1779006628||4647||76.6	4647	4647	b51759_scaffold17	scaffold17||624030||626216||Cerca17S06434||-1||CDS||2028485280||7356||76.6	7356	7356	1.100000e-11	511
a37644_phavu.G19833.gnm2.Chr02	phavu.G19833.gnm2.Chr02||11492197||11496139||phavu.G19833.gnm2.ann1.Phvul.002G075800.1||-1||CDS||1779006633||4649||87.97	4649	4649	b51759_scaffold17	scaffold17||611930||616025||Cerca17S16446||1||CDS||2028485457||7353||87.97	7353	7353	1.000000e-250	561
a37644_phavu.G19833.gnm2.Chr02	phavu.G19833.gnm2.Chr02||11575144||11575863||phavu.G19833.gnm2.ann1.Phvul.002G075900.1||-1||CDS||1779006636||4650||76.76	4650	4650	b51759_scaffold17	scaffold17||601890||602636||Cerca17S01241||1||CDS||2028485228||7352||76.76	7352	7352	1.600000e-160	611
a37644_phavu.G19833.gnm2.Chr02	phavu.G19833.gnm2.Chr02||11588687||11596740||phavu.G19833.gnm2.ann1.Phvul.002G076000.1||-1||CDS||1779006639||4651||77.92	4651	4651	b51759_scaffold17	scaffold17||590108||597615||Cerca17S16515||1||CDS||2028485610||7351||77.92	7351	7351	4.900000e-225	661
a37644_phavu.G19833.gnm2.Chr02	phavu.G19833.gnm2.Chr02||11662001||11663233||phavu.G19833.gnm2.ann1.Phvul.002G076200.1||-1||CDS||1779006645||4653||71.56	4653	4653	b51759_scaffold17	scaffold17||575732||576991||Cerca17S01238||1||CDS||2028485221||7350||71.56	7350	7350	4.800000e-226	711
a37644_phavu.G19833.gnm2.Chr02	phavu.G19833.gnm2.Chr02||11759682||11760815||phavu.G19833.gnm2.ann1.Phvul.002G076600.1||-1||CDS||1779006656||4657||70.96	4657	4657	b51759_scaffold17	scaffold17||557797||558909||Cerca17S01237||1||CDS||2028485218||7347||70.96	7347	7347	1.100000e-158	761
a37644_phavu.G19833.gnm2.Chr02	phavu.G19833.gnm2.Chr02||11833717||11837225||phavu.G19833.gnm2.ann1.Phvul.002G076800.1||-1||CDS||1779006662||4659||79.6	4659	4659	b51759_scaffold17	scaffold17||548473||550614||Cerca17S16441||1||CDS||2028485446||7345||79.6	7345	7345	3.000000e-114	811
a37644_phavu.G19833.gnm2.Chr02	phavu.G19833.gnm2.Chr02||11858895||11860023||phavu.G19833.gnm2.ann1.Phvul.002G076900.1||1||CDS||1779006671||4663||76.15	4663	4663	b51759_scaffold17	scaffold17||540371||541526||Cerca17S16439||-1||CDS||2028485441||7344||76.15	7344	7344	9.300000e-132	861
a37644_phavu.G19833.gnm2.Chr02	phavu.G19833.gnm2.Chr02||11884665||11886719||phavu.G19833.gnm2.ann1.Phvul.002G077100.2||1||CDS||1779006676||4665||78.55	4665	4665	b51759_scaffold17	scaffold17||531809||534289||Cerca17S16445||-1||CDS||2028485455||7343||78.55	7343	7343	1.000000e-250	911
a37644_phavu.G19833.gnm2.Chr02	phavu.G19833.gnm2.Chr02||11888341||11891924||phavu.G19833.gnm2.ann1.Phvul.002G077200.1||-1||CDS||1779006679||4666||77.52	4666	4666	b51759_scaffold17	scaffold17||526552||530557||Cerca17S16440||1||CDS||2028485443||7342||77.52	7342	7342	1.600000e-230	961
a37644_phavu.G19833.gnm2.Chr02	phavu.G19833.gnm2.Chr02||11893350||11894000||phavu.G19833.gnm2.ann1.Phvul.002G077300.1||1||CDS||1779006682||4667||77.16	4667	4667	b51759_scaffold17	scaffold17||524527||525198||Cerca17S01239||-1||CDS||2028485223||7341||77.16	7341	7341	1.800000e-153	1011
a37644_phavu.G19833.gnm2.Chr02	phavu.G19833.gnm2.Chr02||11895914||11897056||phavu.G19833.gnm2.ann1.Phvul.002G077400.1||-1||CDS||1779006685||4668||76.82	4668	4668	b51759_scaffold17	scaffold17||521747||522913||Cerca17S01236||1||CDS||2028485216||7340||76.82	7340	7340	1.500000e-250	1061
a37644_phavu.G19833.gnm2.Chr02	phavu.G19833.gnm2.Chr02||11929161||11935355||phavu.G19833.gnm2.ann1.Phvul.002G077600.1||-1||CDS||1779006690||4670||82.59	4670	4670	b51759_scaffold17	scaffold17||490743||495598||Cerca17S16438||1||CDS||2028485439||7333||82.59	7333	7333	1.000000e-250	1111
a37644_phavu.G19833.gnm2.Chr02	phavu.G19833.gnm2.Chr02||11945460||11953075||phavu.G19833.gnm2.ann1.Phvul.002G077700.1||-1||CDS||1779006693||4671||83.84	4671	4671	b51759_scaffold17	scaffold17||484023||489983||Cerca17S16513||-1||CDS||2028485605||7332||83.84	7332	7332	1.000000e-250	1161
a37644_phavu.G19833.gnm2.Chr02	phavu.G19833.gnm2.Chr02||11968270||11978850||phavu.G19833.gnm2.ann1.Phvul.002G077800.1||-1||CDS||1779006700||4674||83.77	4674	4674	b51759_scaffold17	scaffold17||472258||481371||Cerca17S16434||1||CDS||2028485430||7331||83.77	7331	7331	1.000000e-250	1211
a37644_phavu.G19833.gnm2.Chr02	phavu.G19833.gnm2.Chr02||12057805||12061597||phavu.G19833.gnm2.ann1.Phvul.002G078100.1||1||CDS||1779006711||4679||70.63	4679	4679	b51759_scaffold17	scaffold17||456167||460621||Cerca17S16437||-1||CDS||2028485437||7330||70.63	7330	7330	1.000000e-250	1261
a37644_phavu.G19833.gnm2.Chr02	phavu.G19833.gnm2.Chr02||12126640||12128436||phavu.G19833.gnm2.ann1.Phvul.002G078300.1||1||CDS||1779006743||4694||76.09	4694	4694	b51759_scaffold17	scaffold17||448172||449959||Cerca17S01235||-1||CDS||2028485214||7329||76.09	7329	7329	1.000000e-250	1308
a37644_phavu.G19833.gnm2.Chr02	phavu.G19833.gnm2.Chr02||12129366||12135575||phavu.G19833.gnm2.ann1.Phvul.002G078400.1||-1||CDS||1779006745||4695||80.86	4695	4695	b51759_scaffold17	scaffold17||444653||447422||Cerca17S16433||1||CDS||2028485428||7328||80.86	7328	7328	1.200000e-211	1358
a37644_phavu.G19833.gnm2.Chr02	phavu.G19833.gnm2.Chr02||12196527||12197893||phavu.G19833.gnm2.ann1.Phvul.002G078600.1||1||CDS||1779006750||4697||75.8	4697	4697	b51759_scaffold17	scaffold17||436045||437199||Cerca17S16436||-1||CDS||2028485434||7327||75.8	7327	7327	5.600000e-114	1408
a37644_phavu.G19833.gnm2.Chr02	phavu.G19833.gnm2.Chr02||12222987||12226099||phavu.G19833.gnm2.ann1.Phvul.002G078700.1||1||CDS||1779006753||4698||71.36	4698	4698	b51759_scaffold17	scaffold17||422496||425182||Cerca17S16435||-1||CDS||2028485432||7324||71.36	7324	7324	8.800000e-119	1458
a37644_phavu.G19833.gnm2.Chr02	phavu.G19833.gnm2.Chr02||12236370||12239880||phavu.G19833.gnm2.ann1.Phvul.002G078800.1||-1||CDS||1779006756||4699||89.69	4699	4699	b51759_scaffold17	scaffold17||417295||420974||Cerca17S16432||1||CDS||2028485425||7323||89.69	7323	7323	1.000000e-250	1508
a37644_phavu.G19833.gnm2.Chr02	phavu.G19833.gnm2.Chr02||12278025||12279318||phavu.G19833.gnm2.ann1.Phvul.002G079000.1||-1||CDS||1779006761||4701||72.37	4701	4701	b51759_scaffold17	scaffold17||412041||413230||Cerca17S16431||1||CDS||2028485423||7322||72.37	7322	7322	4.100000e-39	1546
a37644_phavu.G19833.gnm2.Chr02	phavu.G19833.gnm2.Chr02||12311855||12319054||phavu.G19833.gnm2.ann1.Phvul.002G079200.1||1||CDS||1779006767||4704||74.82	4704	4704	b51759_scaffold17	scaffold17||389019||402624||Cerca17S16509||-1||CDS||2028485595||7320||74.82	7320	7320	1.000000e-250	1596
a37644_phavu.G19833.gnm2.Chr02	phavu.G19833.gnm2.Chr02||12329202||12331513||phavu.G19833.gnm2.ann1.Phvul.002G079300.1||1||CDS||1779006770||4705||77.11	4705	4705	b51759_scaffold17	scaffold17||364060||365673||Cerca17S16430||-1||CDS||2028485421||7318||77.11	7318	7318	6.200000e-136	1646
a37644_phavu.G19833.gnm2.Chr02	phavu.G19833.gnm2.Chr02||12333446||12336486||phavu.G19833.gnm2.ann1.Phvul.002G079400.1||-1||CDS||1779006773||4706||80.72	4706	4706	b51759_scaffold17	scaffold17||360628||362862||Cerca17S16427||1||CDS||2028485414||7317||80.72	7317	7317	6.700000e-157	1696
a37644_phavu.G19833.gnm2.Chr02	phavu.G19833.gnm2.Chr02||12339168||12351978||phavu.G19833.gnm2.ann1.Phvul.002G079500.1||1||CDS||1779006776||4707||79.8	4707	4707	b51759_scaffold17	scaffold17||352001||354492||Cerca17S06432||-1||CDS||2028485276||7316||79.8	7316	7316	4.800000e-48	1743
a37644_phavu.G19833.gnm2.Chr02	phavu.G19833.gnm2.Chr02||12367880||12372464||phavu.G19833.gnm2.ann1.Phvul.002G079600.1||1||CDS||1779006781||4709||85.56	4709	4709	b51759_scaffold17	scaffold17||339830||344248||Cerca17S01232||-1||CDS||2028485208||7315||85.56	7315	7315	1.000000e-250	1793
a37644_phavu.G19833.gnm2.Chr02	phavu.G19833.gnm2.Chr02||12383233||12385164||phavu.G19833.gnm2.ann1.Phvul.002G079700.1||-1||CDS||1779006788||4712||74.9	4712	4712	b51759_scaffold17	scaffold17||336801||338717||Cerca17S06431||1||CDS||2028485274||7314||74.9	7314	7314	2.400000e-228	1843
a37644_phavu.G19833.gnm2.Chr02	phavu.G19833.gnm2.Chr02||12387027||12393192||phavu.G19833.gnm2.ann1.Phvul.002G079800.1||-1||CDS||1779006791||4713||78.0	4713	4713	b51759_scaffold17	scaffold17||331111||335014||Cerca17S16426||1||CDS||2028485412||7313||78.0	7313	7313	1.000000e-250	1893
a37644_phavu.G19833.gnm2.Chr02	phavu.G19833.gnm2.Chr02||12411162||12415361||phavu.G19833.gnm2.ann1.Phvul.002G079900.1||1||CDS||1779006793||4714||87.0	4714	4714	b51759_scaffold17	scaffold17||323973||327454||Cerca17S16429||-1||CDS||2028485419||7312||87.0	7312	7312	1.000000e-250	1943
a37644_phavu.G19833.gnm2.Chr02	phavu.G19833.gnm2.Chr02||12429437||12430424||phavu.G19833.gnm2.ann1.Phvul.002G080000.1||-1||CDS||1779006796||4715||84.12	4715	4715	b51759_scaffold17	scaffold17||320823||321789||Cerca17S16425||1||CDS||2028485410||7311||84.12	7311	7311	1.000000e-250	1993
a37644_phavu.G19833.gnm2.Chr02	phavu.G19833.gnm2.Chr02||12507821||12508916||phavu.G19833.gnm2.ann1.Phvul.002G080200.1||1||CDS||1779006802||4717||75.15	4717	4717	b51759_scaffold17	scaffold17||296257||309614||Cerca17S16506||-1||CDS||2028485589||7307||75.15	7307	7307	2.300000e-144	2043
a37644_phavu.G19833.gnm2.Chr02	phavu.G19833.gnm2.Chr02||12514387||12519471||phavu.G19833.gnm2.ann1.Phvul.002G080300.1||1||CDS||1779006805||4718||79.64	4718	4718	b51759_scaffold17	scaffold17||289205||293557||Cerca17S16428||-1||CDS||2028485417||7306||79.64	7306	7306	1.000000e-250	2093
a37644_phavu.G19833.gnm2.Chr02	phavu.G19833.gnm2.Chr02||12633643||12641274||phavu.G19833.gnm2.ann1.Phvul.002G080800.1||1||CDS||1779006821||4724||75.88	4724	4724	b51759_scaffold17	scaffold17||270686||276221||Cerca17S16423||-1||CDS||2028485405||7303||75.88	7303	7303	2.100000e-210	2143
a37644_phavu.G19833.gnm2.Chr02	phavu.G19833.gnm2.Chr02||12666987||12668230||phavu.G19833.gnm2.ann1.Phvul.002G080900.1||1||CDS||1779006824||4725||81.17	4725	4725	b51759_scaffold17	scaffold17||136991||138259||Cerca17S16377||-1||CDS||2028485306||7283||81.17	7283	7283	1.000000e-250	2190
###
a37644_phavu.G19833.gnm2.Chr02	phavu.G19833.gnm2.Chr02||13300554||13305676||phavu.G19833.gnm2.ann1.Phvul.002G083300.1||1||CDS||1779006900||4753||85.33	4753	4753	b51759_scaffold14	scaffold14||1369848||1374438||Cerca14S14955||1||CDS||2028480039||4919||85.33	4919	4919	1.300000e-77	50
a37644_phavu.G19833.gnm2.Chr02	phavu.G19833.gnm2.Chr02||13314728||13317706||phavu.G19833.gnm2.ann1.Phvul.002G083400.1||1||CDS||1779006903||4754||79.78	4754	4754	b51759_scaffold14	scaffold14||1375945||1379418||Cerca14S14847||-1||CDS||2028479806||4920||79.78	4920	4920	1.000000e-250	100
a37644_phavu.G19833.gnm2.Chr02	phavu.G19833.gnm2.Chr02||13380462||13381729||phavu.G19833.gnm2.ann1.Phvul.002G083600.1||1||CDS||1779006909||4756||86.96	4756	4756	b51759_scaffold14	scaffold14||1400901||1402448||Cerca14S32133||1||CDS||2028480117||4922||86.96	4922	4922	1.000000e-250	150
a37644_phavu.G19833.gnm2.Chr02	phavu.G19833.gnm2.Chr02||13398377||13399231||phavu.G19833.gnm2.ann1.Phvul.002G083700.1||1||CDS||1779006912||4757||66.67	4757	4757	b51759_scaffold14	scaffold14||1411515||1412471||Cerca14S00819||1||CDS||2028479593||4924||66.67	4924	4924	4.900000e-114	200
a37644_phavu.G19833.gnm2.Chr02	phavu.G19833.gnm2.Chr02||13442912||13444797||phavu.G19833.gnm2.ann1.Phvul.002G083800.1||1||CDS||1779006915||4758||87.07	4758	4758	b51759_scaffold14	scaffold14||1427139||1429064||Cerca14S14849||1||CDS||2028479810||4925||87.07	4925	4925	3.400000e-143	250
a37644_phavu.G19833.gnm2.Chr02	phavu.G19833.gnm2.Chr02||13448887||13449438||phavu.G19833.gnm2.ann1.Phvul.002G083900.1||-1||CDS||1779006918||4759||65.43	4759	4759	b51759_scaffold14	scaffold14||1431265||1431834||Cerca14S00821||-1||CDS||2028479597||4926||65.43	4926	4926	3.600000e-53	300
a37644_phavu.G19833.gnm2.Chr02	phavu.G19833.gnm2.Chr02||13482598||13485675||phavu.G19833.gnm2.ann1.Phvul.002G084000.1||-1||CDS||1779006921||4760||75.24	4760	4760	b51759_scaffold14	scaffold14||1444697||1447685||Cerca14S14854||-1||CDS||2028479820||4928||75.24	4928	4928	6.200000e-117	350
a37644_phavu.G19833.gnm2.Chr02	phavu.G19833.gnm2.Chr02||13602640||13604361||phavu.G19833.gnm2.ann1.Phvul.002G084100.1||1||CDS||1779006924||4761||78.74	4761	4761	b51759_scaffold14	scaffold14||1466188||1467617||Cerca14S14850||1||CDS||2028479812||4929||78.74	4929	4929	9.300000e-183	400
a37644_phavu.G19833.gnm2.Chr02	phavu.G19833.gnm2.Chr02||13619788||13621779||phavu.G19833.gnm2.ann1.Phvul.002G084200.1||1||CDS||1779006929||4763||79.3	4763	4763	b51759_scaffold14	scaffold14||1468305||1470327||Cerca14S14851||1||CDS||2028479814||4930||79.3	4930	4930	1.000000e-250	450
a37644_phavu.G19833.gnm2.Chr02	phavu.G19833.gnm2.Chr02||13622228||13622902||phavu.G19833.gnm2.ann1.Phvul.002G084300.2||-1||CDS||1779006932||4764||72.34	4764	4764	b51759_scaffold14	scaffold14||1470687||1471358||Cerca14S00822||-1||CDS||2028479600||4931||72.34	4931	4931	7.300000e-115	500
a37644_phavu.G19833.gnm2.Chr02	phavu.G19833.gnm2.Chr02||13664336||13667798||phavu.G19833.gnm2.ann1.Phvul.002G084400.1||-1||CDS||1779006935||4765||82.79	4765	4765	b51759_scaffold14	scaffold14||1476640||1480791||Cerca14S14855||-1||CDS||2028479822||4934||82.79	4934	4934	1.000000e-250	550
a37644_phavu.G19833.gnm2.Chr02	phavu.G19833.gnm2.Chr02||13697224||13699056||phavu.G19833.gnm2.ann1.Phvul.002G084500.1||-1||CDS||1779006938||4766||84.21	4766	4766	b51759_scaffold14	scaffold14||1493779||1499022||Cerca14S14959||-1||CDS||2028480048||4937||84.21	4937	4937	6.400000e-219	600
a37644_phavu.G19833.gnm2.Chr02	phavu.G19833.gnm2.Chr02||13732472||13738758||phavu.G19833.gnm2.ann1.Phvul.002G084900.1||1||CDS||1779006949||4770||78.89	4770	4770	b51759_scaffold14	scaffold14||1526706||1531825||Cerca14S14859||1||CDS||2028479831||4941||78.89	4941	4941	1.000000e-250	650
a37644_phavu.G19833.gnm2.Chr02	phavu.G19833.gnm2.Chr02||13768772||13772215||phavu.G19833.gnm2.ann1.Phvul.002G085200.2||1||CDS||1779006957||4773||82.1	4773	4773	b51759_scaffold14	scaffold14||1535692||1538866||Cerca14S14958||1||CDS||2028480046||4942||82.1	4942	4942	1.400000e-247	700
a37644_phavu.G19833.gnm2.Chr02	phavu.G19833.gnm2.Chr02||13779400||13779726||phavu.G19833.gnm2.ann1.Phvul.002G085300.1||1||CDS||1779006960||4774||75.77	4774	4774	b51759_scaffold14	scaffold14||1544369||1544653||Cerca14S00823||1||CDS||2028479602||4943||75.77	4943	4943	3.200000e-40	739
a37644_phavu.G19833.gnm2.Chr02	phavu.G19833.gnm2.Chr02||13808842||13809636||phavu.G19833.gnm2.ann1.Phvul.002G085400.1||1||CDS||1779006962||4775||85.02	4775	4775	b51759_scaffold14	scaffold14||1553060||1554079||Cerca14S00824||1||CDS||2028479604||4944||85.02	4944	4944	1.400000e-59	789
a37644_phavu.G19833.gnm2.Chr02	phavu.G19833.gnm2.Chr02||13826035||13830257||phavu.G19833.gnm2.ann1.Phvul.002G085500.1||1||CDS||1779006965||4776||76.52	4776	4776	b51759_scaffold14	scaffold14||1564560||1568037||Cerca14S14860||1||CDS||2028479833||4946||76.52	4946	4946	1.700000e-247	839
a37644_phavu.G19833.gnm2.Chr02	phavu.G19833.gnm2.Chr02||13839083||13840393||phavu.G19833.gnm2.ann1.Phvul.002G085600.1||1||CDS||1779006968||4777||89.2	4777	4777	b51759_scaffold14	scaffold14||1569429||1571511||Cerca14S14861||1||CDS||2028479835||4947||89.2	4947	4947	6.500000e-131	889
a37644_phavu.G19833.gnm2.Chr02	phavu.G19833.gnm2.Chr02||13844811||13846238||phavu.G19833.gnm2.ann1.Phvul.002G085700.1||-1||CDS||1779006971||4778||77.29	4778	4778	b51759_scaffold14	scaffold14||1588629||1590111||Cerca14S14866||-1||CDS||2028479846||4951||77.29	4951	4951	1.000000e-250	939
a37644_phavu.G19833.gnm2.Chr02	phavu.G19833.gnm2.Chr02||13871878||13875323||phavu.G19833.gnm2.ann1.Phvul.002G085900.1||1||CDS||1779006975||4780||86.35	4780	4780	b51759_scaffold14	scaffold14||1605417||1608959||Cerca14S32135||1||CDS||2028480122||4954||86.35	4954	4954	1.000000e-250	989
a37644_phavu.G19833.gnm2.Chr02	phavu.G19833.gnm2.Chr02||13879562||13881046||phavu.G19833.gnm2.ann1.Phvul.002G086000.1||1||CDS||1779006978||4781||75.06	4781	4781	b51759_scaffold14	scaffold14||1611303||1612838||Cerca14S00826||1||CDS||2028479608||4955||75.06	4955	4955	1.000000e-250	1039
a37644_phavu.G19833.gnm2.Chr02	phavu.G19833.gnm2.Chr02||13930922||13934421||phavu.G19833.gnm2.ann1.Phvul.002G086100.1||-1||CDS||1779006981||4782||81.92	4782	4782	b51759_scaffold14	scaffold14||1621190||1628072||Cerca14S00827||-1||CDS||2028479610||4957||81.92	4957	4957	1.100000e-213	1089
###
a37644_phavu.G19833.gnm2.Chr02	phavu.G19833.gnm2.Chr02||13380462||13381729||phavu.G19833.gnm2.ann1.Phvul.002G083600.1||1||CDS||1779006909||4756||80.5	4756	4756	b51759_scaffold306	scaffold306||211866||213090||Cerca306S21019||-1||CDS||2028504403||16106||80.5	16106	16106	1.600000e-191	50
a37644_phavu.G19833.gnm2.Chr02	phavu.G19833.gnm2.Chr02||13482598||13485675||phavu.G19833.gnm2.ann1.Phvul.002G084000.1||-1||CDS||1779006921||4760||80.39	4760	4760	b51759_scaffold306	scaffold306||193082||195757||Cerca306S21005||1||CDS||2028504372||16102||80.39	16102	16102	3.200000e-49	98
a37644_phavu.G19833.gnm2.Chr02	phavu.G19833.gnm2.Chr02||13839083||13840393||phavu.G19833.gnm2.ann1.Phvul.002G085600.1||1||CDS||1779006968||4777||80.17	4777	4777	b51759_scaffold306	scaffold306||115036||116829||Cerca306S20999||1||CDS||2028504359||16087||80.17	16087	16087	1.400000e-98	145
a37644_phavu.G19833.gnm2.Chr02	phavu.G19833.gnm2.Chr02||13871878||13875323||phavu.G19833.gnm2.ann1.Phvul.002G085900.1||1||CDS||1779006975||4780||74.27	4780	4780	b51759_scaffold306	scaffold306||92473||96408||Cerca306S02439||-1||CDS||2028504327||16081||74.27	16081	16081	1.000000e-250	195
a37644_phavu.G19833.gnm2.Chr02	phavu.G19833.gnm2.Chr02||14133875||14135137||phavu.G19833.gnm2.ann1.Phvul.002G086600.1||1||CDS||1779007000||4789||79.5	4789	4789	b51759_scaffold306	scaffold306||71541||72734||Cerca306S02432||-1||CDS||2028504312||16076||79.5	16076	16076	2.300000e-68	245
a37644_phavu.G19833.gnm2.Chr02	phavu.G19833.gnm2.Chr02||14231216||14233675||phavu.G19833.gnm2.ann1.Phvul.002G086700.1||1||CDS||1779007003||4790||72.67	4790	4790	b51759_scaffold306	scaffold306||54700||56356||Cerca306S20995||-1||CDS||2028504350||16073||72.67	16073	16073	5.700000e-58	295
a37644_phavu.G19833.gnm2.Chr02	phavu.G19833.gnm2.Chr02||14619141||14619887||phavu.G19833.gnm2.ann1.Phvul.002G088400.1||-1||CDS||1779007022||4797||76.95	4797	4797	b51759_scaffold306	scaffold306||12914||13683||Cerca306S20993||-1||CDS||2028504346||16067||76.95	16067	16067	1.600000e-61	345
a37644_phavu.G19833.gnm2.Chr02	phavu.G19833.gnm2.Chr02||15086169||15088880||phavu.G19833.gnm2.ann1.Phvul.002G089100.1||1||CDS||1779007050||4808||74.09	4808	4808	b51759_scaffold306	scaffold306||5292||11091||Cerca306S21024||-1||CDS||2028504414||16066||74.09	16066	16066	8.700000e-198	392
###
a37644_phavu.G19833.gnm2.Chr02	phavu.G19833.gnm2.Chr02||13978421||13981584||phavu.G19833.gnm2.ann1.Phvul.002G086200.1||1||CDS||1779006987||4784||80.57	4784	4784	b51759_scaffold211	scaffold211||2296||4887||Cerca211S17872||1||CDS||2028492516||10622||80.57	10622	10622	9.100000e-206	50
a37644_phavu.G19833.gnm2.Chr02	phavu.G19833.gnm2.Chr02||14003003||14004346||phavu.G19833.gnm2.ann1.Phvul.002G086300.1||-1||CDS||1779006992||4786||79.54	4786	4786	b51759_scaffold211	scaffold211||18151||19494||Cerca211S06890||-1||CDS||2028492502||10625||79.54	10625	10625	1.000000e-250	100
a37644_phavu.G19833.gnm2.Chr02	phavu.G19833.gnm2.Chr02||14053430||14060958||phavu.G19833.gnm2.ann1.Phvul.002G086500.1||1||CDS||1779006997||4788||81.99	4788	4788	b51759_scaffold211	scaffold211||40197||43014||Cerca211S17882||1||CDS||2028492537||10630||81.99	10630	10630	1.500000e-177	150
a37644_phavu.G19833.gnm2.Chr02	phavu.G19833.gnm2.Chr02||14133875||14135137||phavu.G19833.gnm2.ann1.Phvul.002G086600.1||1||CDS||1779007000||4789||81.21	4789	4789	b51759_scaffold211	scaffold211||53127||54299||Cerca211S06888||1||CDS||2028492497||10631||81.21	10631	10631	1.200000e-83	200
a37644_phavu.G19833.gnm2.Chr02	phavu.G19833.gnm2.Chr02||14231216||14233675||phavu.G19833.gnm2.ann1.Phvul.002G086700.1||1||CDS||1779007003||4790||86.36	4790	4790	b51759_scaffold211	scaffold211||60139||61833||Cerca211S17883||1||CDS||2028492539||10632||86.36	10632	10632	1.400000e-183	250
a37644_phavu.G19833.gnm2.Chr02	phavu.G19833.gnm2.Chr02||14317888||14318460||phavu.G19833.gnm2.ann1.Phvul.002G088000.1||-1||CDS||1779007009||4792||87.39	4792	4792	b51759_scaffold211	scaffold211||80830||81336||Cerca211S01625||-1||CDS||2028492493||10635||87.39	10635	10635	3.600000e-30	279
a37644_phavu.G19833.gnm2.Chr02	phavu.G19833.gnm2.Chr02||14508150||14512707||phavu.G19833.gnm2.ann1.Phvul.002G088300.1||1||CDS||1779007019||4796||83.48	4796	4796	b51759_scaffold211	scaffold211||109137||112613||Cerca211S17874||1||CDS||2028492521||10637||83.48	10637	10637	1.600000e-215	329
a37644_phavu.G19833.gnm2.Chr02	phavu.G19833.gnm2.Chr02||14619141||14619887||phavu.G19833.gnm2.ann1.Phvul.002G088400.1||-1||CDS||1779007022||4797||88.07	4797	4797	b51759_scaffold211	scaffold211||124479||125126||Cerca211S17886||1||CDS||2028492545||10638||88.07	10638	10638	1.300000e-97	379
a37644_phavu.G19833.gnm2.Chr02	phavu.G19833.gnm2.Chr02||14770866||14775639||phavu.G19833.gnm2.ann1.Phvul.002G088500.2||1||CDS||1779007027||4798||78.72	4798	4798	b51759_scaffold211	scaffold211||131586||134227||Cerca211S01626||1||CDS||2028492495||10639||78.72	10639	10639	2.300000e-186	429
a37644_phavu.G19833.gnm2.Chr02	phavu.G19833.gnm2.Chr02||14890780||14892486||phavu.G19833.gnm2.ann1.Phvul.002G088600.2||1||CDS||1779007034||4801||87.74	4801	4801	b51759_scaffold211	scaffold211||149305||150909||Cerca211S17887||1||CDS||2028492548||10641||87.74	10641	10641	1.000000e-250	479
a37644_phavu.G19833.gnm2.Chr02	phavu.G19833.gnm2.Chr02||14908848||14909429||phavu.G19833.gnm2.ann1.Phvul.002G088700.1||1||CDS||1779007037||4803||73.39	4803	4803	b51759_scaffold211	scaffold211||155736||156332||Cerca211S06893||1||CDS||2028492508||10642||73.39	10642	10642	1.200000e-101	529
a37644_phavu.G19833.gnm2.Chr02	phavu.G19833.gnm2.Chr02||15009895||15014814||phavu.G19833.gnm2.ann1.Phvul.002G088900.1||1||CDS||1779007040||4804||84.48	4804	4804	b51759_scaffold211	scaffold211||170714||175310||Cerca211S17876||1||CDS||2028492525||10643||84.48	10643	10643	1.000000e-250	579
a37644_phavu.G19833.gnm2.Chr02	phavu.G19833.gnm2.Chr02||15017060||15020101||phavu.G19833.gnm2.ann1.Phvul.002G089000.1||-1||CDS||1779007047||4807||86.49	4807	4807	b51759_scaffold211	scaffold211||177710||180707||Cerca211S17889||-1||CDS||2028492552||10644||86.49	10644	10644	1.000000e-250	629
a37644_phavu.G19833.gnm2.Chr02	phavu.G19833.gnm2.Chr02||15086169||15088880||phavu.G19833.gnm2.ann1.Phvul.002G089100.1||1||CDS||1779007050||4808||85.59	4808	4808	b51759_scaffold211	scaffold211||186859||189945||Cerca211S17890||1||CDS||2028492554||10645||85.59	10645	10645	1.000000e-250	679
a37644_phavu.G19833.gnm2.Chr02	phavu.G19833.gnm2.Chr02||15224493||15227775||phavu.G19833.gnm2.ann1.Phvul.002G089300.1||1||CDS||1779007060||4812||73.48	4812	4812	b51759_scaffold211	scaffold211||235600||238511||Cerca211S06894||1||CDS||2028492510||10650||73.48	10650	10650	1.000000e-250	729
a37644_phavu.G19833.gnm2.Chr02	phavu.G19833.gnm2.Chr02||15239999||15242147||phavu.G19833.gnm2.ann1.Phvul.002G089400.1||-1||CDS||1779007062||4813||89.74	4813	4813	b51759_scaffold211	scaffold211||238996||242750||Cerca211S17895||-1||CDS||2028492565||10651||89.74	10651	10651	2.400000e-176	779
a37644_phavu.G19833.gnm2.Chr02	phavu.G19833.gnm2.Chr02||15247119||15249005||phavu.G19833.gnm2.ann1.Phvul.002G089500.1||1||CDS||1779007077||4820||76.43	4820	4820	b51759_scaffold211	scaffold211||268526||270379||Cerca211S06895||1||CDS||2028492512||10655||76.43	10655	10655	3.800000e-232	829
a37644_phavu.G19833.gnm2.Chr02	phavu.G19833.gnm2.Chr02||15249104||15251492||phavu.G19833.gnm2.ann1.Phvul.002G089600.1||-1||CDS||1779007079||4821||82.85	4821	4821	b51759_scaffold211	scaffold211||270483||272677||Cerca211S17896||-1||CDS||2028492567||10656||82.85	10656	10656	1.000000e-250	879
a37644_phavu.G19833.gnm2.Chr02	phavu.G19833.gnm2.Chr02||15266202||15268164||phavu.G19833.gnm2.ann1.Phvul.002G089700.1||-1||CDS||1779007082||4822||76.41	4822	4822	b51759_scaffold211	scaffold211||288782||291121||Cerca211S17898||-1||CDS||2028492572||10659||76.41	10659	10659	6.200000e-237	929
###
a37644_phavu.G19833.gnm2.Chr02	phavu.G19833.gnm2.Chr02||15247119||15249005||phavu.G19833.gnm2.ann1.Phvul.002G089500.1||1||CDS||1779007077||4820||56.47	4820	4820	b51759_scaffold11	scaffold11||319146||321614||Cerca11S05696||-1||CDS||2028473121||1715||56.47	1715	1715	3.800000e-07	6
a37644_phavu.G19833.gnm2.Chr02	phavu.G19833.gnm2.Chr02||15625246||15627048||phavu.G19833.gnm2.ann1.Phvul.002G090100.1||1||CDS||1779007092||4826||85.82	4826	4826	b51759_scaffold11	scaffold11||269350||271430||Cerca11S13063||-1||CDS||2028473283||1710||85.82	1710	1710	1.300000e-185	56
a37644_phavu.G19833.gnm2.Chr02	phavu.G19833.gnm2.Chr02||15707086||15709854||phavu.G19833.gnm2.ann1.Phvul.002G090800.1||1||CDS||1779007131||4842||80.06	4842	4842	b51759_scaffold11	scaffold11||261647||263850||Cerca11S05691||-1||CDS||2028473110||1708||80.06	1708	1708	5.400000e-187	103
a37644_phavu.G19833.gnm2.Chr02	phavu.G19833.gnm2.Chr02||15747673||15749081||phavu.G19833.gnm2.ann1.Phvul.002G090900.1||1||CDS||1779007134||4843||90.73	4843	4843	b51759_scaffold11	scaffold11||251623||260182||Cerca11S13062||-1||CDS||2028473281||1707||90.73	1707	1707	7.500000e-133	153
a37644_phavu.G19833.gnm2.Chr02	phavu.G19833.gnm2.Chr02||15752609||15757882||phavu.G19833.gnm2.ann1.Phvul.002G091000.1||-1||CDS||1779007137||4844||85.73	4844	4844	b51759_scaffold11	scaffold11||244859||249999||Cerca11S13058||1||CDS||2028473272||1706||85.73	1706	1706	1.000000e-250	203
a37644_phavu.G19833.gnm2.Chr02	phavu.G19833.gnm2.Chr02||15841605||15845667||phavu.G19833.gnm2.ann1.Phvul.002G091100.1||1||CDS||1779007140||4845||81.35	4845	4845	b51759_scaffold11	scaffold11||234533||238024||Cerca11S13061||-1||CDS||2028473278||1703||81.35	1703	1703	3.800000e-155	253
a37644_phavu.G19833.gnm2.Chr02	phavu.G19833.gnm2.Chr02||15881316||15884957||phavu.G19833.gnm2.ann1.Phvul.002G091300.1||-1||CDS||1779007150||4849||80.65	4849	4849	b51759_scaffold11	scaffold11||228316||231374||Cerca11S13057||1||CDS||2028473269||1702||80.65	1702	1702	1.000000e-250	303
a37644_phavu.G19833.gnm2.Chr02	phavu.G19833.gnm2.Chr02||16039341||16045147||phavu.G19833.gnm2.ann1.Phvul.002G091400.1||1||CDS||1779007153||4850||83.52	4850	4850	b51759_scaffold11	scaffold11||207318||213277||Cerca11S13060||-1||CDS||2028473276||1701||83.52	1701	1701	1.000000e-250	353
a37644_phavu.G19833.gnm2.Chr02	phavu.G19833.gnm2.Chr02||16092832||16097741||phavu.G19833.gnm2.ann1.Phvul.002G091500.1||1||CDS||1779007156||4851||78.26	4851	4851	b51759_scaffold11	scaffold11||96637||102398||Cerca11S13021||-1||CDS||2028473189||1684||78.26	1684	1684	1.000000e-250	50
a37644_phavu.G19833.gnm2.Chr02	phavu.G19833.gnm2.Chr02||16136520||16141607||phavu.G19833.gnm2.ann1.Phvul.002G091700.1||-1||CDS||1779007161||4853||84.6	4853	4853	b51759_scaffold11	scaffold11||139839||144572||Cerca11S13022||-1||CDS||2028473191||1688||84.6	1688	1688	1.000000e-250	100
a37644_phavu.G19833.gnm2.Chr02	phavu.G19833.gnm2.Chr02||16163062||16168602||phavu.G19833.gnm2.ann1.Phvul.002G091900.1||-1||CDS||1779007167||4855||85.42	4855	4855	b51759_scaffold11	scaffold11||165689||171409||Cerca11S00335||-1||CDS||2028472967||1692||85.42	1692	1692	1.000000e-250	403
a37644_phavu.G19833.gnm2.Chr02	phavu.G19833.gnm2.Chr02||16216496||16217590||phavu.G19833.gnm2.ann1.Phvul.002G092100.1||-1||CDS||1779007174||4858||62.99	4858	4858	b51759_scaffold11	scaffold11||45329||47577||Cerca11S05644||1||CDS||2028473006||1676||62.99	1676	1676	1.300000e-28	427
a37644_phavu.G19833.gnm2.Chr02	phavu.G19833.gnm2.Chr02||16676152||16683924||phavu.G19833.gnm2.ann1.Phvul.002G092500.1||-1||CDS||1779007185||4862||80.2	4862	4862	b51759_scaffold11	scaffold11||185418||190042||Cerca11S13056||1||CDS||2028473267||1696||80.2	1696	1696	1.000000e-250	200
a37644_phavu.G19833.gnm2.Chr02	phavu.G19833.gnm2.Chr02||16970432||16972894||phavu.G19833.gnm2.ann1.Phvul.002G092700.1||1||CDS||1779007195||4866||57.0	4866	4866	b51759_scaffold11	scaffold11||319146||321614||Cerca11S05696||-1||CDS||2028473121||1715||57.0	1715	1715	2.000000e-19	215
###
a37644_phavu.G19833.gnm2.Chr02	phavu.G19833.gnm2.Chr02||16924019||16926931||phavu.G19833.gnm2.ann1.Phvul.002G092600.1||1||CDS||1779007192||4865||81.51	4865	4865	b51759_scaffold124	scaffold124||81092||84278||Cerca124S05753||1||CDS||2028476623||3353||81.51	3353	3353	1.000000e-250	50
a37644_phavu.G19833.gnm2.Chr02	phavu.G19833.gnm2.Chr02||16975495||16977116||phavu.G19833.gnm2.ann1.Phvul.002G092800.1||1||CDS||1779007198||4867||74.26	4867	4867	b51759_scaffold124	scaffold124||108696||110318||Cerca124S13327||1||CDS||2028476644||3355||74.26	3355	3355	5.900000e-131	100
a37644_phavu.G19833.gnm2.Chr02	phavu.G19833.gnm2.Chr02||16992669||16999445||phavu.G19833.gnm2.ann1.Phvul.002G092900.1||-1||CDS||1779007201||4868||83.0	4868	4868	b51759_scaffold124	scaffold124||112057||118975||Cerca124S13351||-1||CDS||2028476695||3356||83.0	3356	3356	1.000000e-250	150
a37644_phavu.G19833.gnm2.Chr02	phavu.G19833.gnm2.Chr02||17137366||17138323||phavu.G19833.gnm2.ann1.Phvul.002G093000.1||1||CDS||1779007206||4870||78.19	4870	4870	b51759_scaffold124	scaffold124||171084||172311||Cerca124S05755||1||CDS||2028476627||3360||78.19	3360	3360	1.600000e-100	200
a37644_phavu.G19833.gnm2.Chr02	phavu.G19833.gnm2.Chr02||17168672||17169067||phavu.G19833.gnm2.ann1.Phvul.002G093100.1||1||CDS||1779007209||4871||70.65	4871	4871	b51759_scaffold124	scaffold124||175594||176031||Cerca124S00410||1||CDS||2028476605||3361||70.65	3361	3361	1.000000e-23	223
a37644_phavu.G19833.gnm2.Chr02	phavu.G19833.gnm2.Chr02||17192472||17192933||phavu.G19833.gnm2.ann1.Phvul.002G093200.1||1||CDS||1779007212||4872||66.45	4872	4872	b51759_scaffold124	scaffold124||183651||184085||Cerca124S05756||1||CDS||2028476629||3362||66.45	3362	3362	3.300000e-44	266
a37644_phavu.G19833.gnm2.Chr02	phavu.G19833.gnm2.Chr02||17212156||17217376||phavu.G19833.gnm2.ann1.Phvul.002G093500.1||-1||CDS||1779007220||4875||74.21	4875	4875	b51759_scaffold124	scaffold124||186909||191320||Cerca124S05757||-1||CDS||2028476631||3363||74.21	3363	3363	1.300000e-140	316
a37644_phavu.G19833.gnm2.Chr02	phavu.G19833.gnm2.Chr02||17244441||17245768||phavu.G19833.gnm2.ann1.Phvul.002G093700.1||-1||CDS||1779007228||4878||76.69	4878	4878	b51759_scaffold124	scaffold124||196909||199473||Cerca124S13331||-1||CDS||2028476652||3364||76.69	3364	3364	9.100000e-100	366
a37644_phavu.G19833.gnm2.Chr02	phavu.G19833.gnm2.Chr02||17307001||17310554||phavu.G19833.gnm2.ann1.Phvul.002G094000.1||-1||CDS||1779007233||4880||79.92	4880	4880	b51759_scaffold124	scaffold124||213389||216870||Cerca124S13353||-1||CDS||2028476699||3365||79.92	3365	3365	1.000000e-250	416
a37644_phavu.G19833.gnm2.Chr02	phavu.G19833.gnm2.Chr02||17390430||17393487||phavu.G19833.gnm2.ann1.Phvul.002G094100.1||-1||CDS||1779007238||4882||85.36	4882	4882	b51759_scaffold124	scaffold124||242270||246037||Cerca124S00412||-1||CDS||2028476609||3368||85.36	3368	3368	8.600000e-181	466
a37644_phavu.G19833.gnm2.Chr02	phavu.G19833.gnm2.Chr02||17432368||17435001||phavu.G19833.gnm2.ann1.Phvul.002G094300.2||1||CDS||1779007246||4885||76.65	4885	4885	b51759_scaffold124	scaffold124||267684||272737||Cerca124S13352||1||CDS||2028476697||3370||76.65	3370	3370	1.000000e-250	516
a37644_phavu.G19833.gnm2.Chr02	phavu.G19833.gnm2.Chr02||17479531||17480874||phavu.G19833.gnm2.ann1.Phvul.002G094600.1||-1||CDS||1779007253||4888||77.9	4888	4888	b51759_scaffold124	scaffold124||280627||288559||Cerca124S13354||-1||CDS||2028476701||3373||77.9	3373	3373	1.000000e-250	566
a37644_phavu.G19833.gnm2.Chr02	phavu.G19833.gnm2.Chr02||17541170||17569822||phavu.G19833.gnm2.ann1.Phvul.002G095000.1||1||CDS||1779007266||4893||87.67	4893	4893	b51759_scaffold124	scaffold124||358933||372089||Cerca124S13332||1||CDS||2028476655||3379||87.67	3379	3379	1.000000e-250	616
a37644_phavu.G19833.gnm2.Chr02	phavu.G19833.gnm2.Chr02||17571758||17577819||phavu.G19833.gnm2.ann1.Phvul.002G095100.1||-1||CDS||1779007269||4894||81.7	4894	4894	b51759_scaffold124	scaffold124||373075||378470||Cerca124S13335||-1||CDS||2028476661||3380||81.7	3380	3380	1.000000e-250	666
a37644_phavu.G19833.gnm2.Chr02	phavu.G19833.gnm2.Chr02||17671108||17677680||phavu.G19833.gnm2.ann1.Phvul.002G095300.1||-1||CDS||1779007274||4896||82.22	4896	4896	b51759_scaffold124	scaffold124||380547||387738||Cerca124S13336||-1||CDS||2028476663||3381||82.22	3381	3381	1.000000e-250	716
a37644_phavu.G19833.gnm2.Chr02	phavu.G19833.gnm2.Chr02||17731101||17731572||phavu.G19833.gnm2.ann1.Phvul.002G095400.1||1||CDS||1779007277||4897||79.25	4897	4897	b51759_scaffold124	scaffold124||405959||406828||Cerca124S13337||1||CDS||2028476665||3382||79.25	3382	3382	1.500000e-75	766
a37644_phavu.G19833.gnm2.Chr02	phavu.G19833.gnm2.Chr02||17745870||17751837||phavu.G19833.gnm2.ann1.Phvul.002G095600.1||1||CDS||1779007283||4899||85.17	4899	4899	b51759_scaffold124	scaffold124||412326||419156||Cerca124S13338||1||CDS||2028476667||3383||85.17	3383	3383	1.000000e-250	816
a37644_phavu.G19833.gnm2.Chr02	phavu.G19833.gnm2.Chr02||17765407||17774217||phavu.G19833.gnm2.ann1.Phvul.002G095700.1||1||CDS||1779007286||4900||84.29	4900	4900	b51759_scaffold124	scaffold124||420874||425122||Cerca124S13339||1||CDS||2028476669||3384||84.29	3384	3384	1.000000e-250	866
a37644_phavu.G19833.gnm2.Chr02	phavu.G19833.gnm2.Chr02||17787847||17789769||phavu.G19833.gnm2.ann1.Phvul.002G095800.1||1||CDS||1779007291||4902||79.49	4902	4902	b51759_scaffold124	scaffold124||428707||430973||Cerca124S13357||-1||CDS||2028476708||3385||79.49	3385	3385	8.600000e-64	916
a37644_phavu.G19833.gnm2.Chr02	phavu.G19833.gnm2.Chr02||17928382||17928759||phavu.G19833.gnm2.ann1.Phvul.002G095900.2||1||CDS||1779007294||4903||78.52	4903	4903	b51759_scaffold124	scaffold124||443837||444169||Cerca124S00415||1||CDS||2028476615||3387||78.52	3387	3387	4.700000e-28	943
###
a37644_phavu.G19833.gnm2.Chr02	phavu.G19833.gnm2.Chr02||19275828||19278177||phavu.G19833.gnm2.ann1.Phvul.002G099700.1||-1||CDS||1779007442||4917||81.89	4917	4917	b51759_scaffold247	scaffold247||258168||260882||Cerca247S19163||1||CDS||2028497047||12720||81.89	12720	12720	1.000000e-250	50
a37644_phavu.G19833.gnm2.Chr02	phavu.G19833.gnm2.Chr02||19385834||19386926||phavu.G19833.gnm2.ann1.Phvul.002G099600.1||-1||CDS||1779007437||4919||72.22	4919	4919	b51759_scaffold247	scaffold247||226099||227483||Cerca247S19162||1||CDS||2028497045||12717||72.22	12717	12717	4.500000e-90	100
a37644_phavu.G19833.gnm2.Chr02	phavu.G19833.gnm2.Chr02||19423452||19425656||phavu.G19833.gnm2.ann1.Phvul.002G099500.1||-1||CDS||1779007434||4921||73.36	4921	4921	b51759_scaffold247	scaffold247||171231||173330||Cerca247S19160||-1||CDS||2028497041||12713||73.36	12713	12713	1.000000e-250	150
a37644_phavu.G19833.gnm2.Chr02	phavu.G19833.gnm2.Chr02||19438592||19443086||phavu.G19833.gnm2.ann1.Phvul.002G099400.1||-1||CDS||1779007431||4922||86.91	4922	4922	b51759_scaffold247	scaffold247||148955||154007||Cerca247S19168||1||CDS||2028497058||12710||86.91	12710	12710	8.000000e-233	200
a37644_phavu.G19833.gnm2.Chr02	phavu.G19833.gnm2.Chr02||19499167||19510053||phavu.G19833.gnm2.ann1.Phvul.002G099300.1||-1||CDS||1779007426||4923||89.42	4923	4923	b51759_scaffold247	scaffold247||113379||121763||Cerca247S19159||-1||CDS||2028497039||12708||89.42	12708	12708	1.000000e-250	250
a37644_phavu.G19833.gnm2.Chr02	phavu.G19833.gnm2.Chr02||19631427||19643957||phavu.G19833.gnm2.ann1.Phvul.002G099100.1||1||CDS||1779007417||4926||84.36	4926	4926	b51759_scaffold247	scaffold247||98847||108482||Cerca247S19158||-1||CDS||2028497037||12707||84.36	12707	12707	1.000000e-250	300
a37644_phavu.G19833.gnm2.Chr02	phavu.G19833.gnm2.Chr02||19710497||19711741||phavu.G19833.gnm2.ann1.Phvul.002G098900.1||1||CDS||1779007407||4932||75.21	4932	4932	b51759_scaffold247	scaffold247||42246||43881||Cerca247S19153||-1||CDS||2028497026||12699||75.21	12699	12699	1.800000e-129	350
###
a37644_phavu.G19833.gnm2.Chr02	phavu.G19833.gnm2.Chr02||19967352||19970797||phavu.G19833.gnm2.ann1.Phvul.002G098100.1||-1||CDS||1779007364||4948||81.43	4948	4948	b51759_scaffold291	scaffold291||157237||161772||Cerca291S20426||-1||CDS||2028502112||15013||81.43	15013	15013	1.300000e-191	50
a37644_phavu.G19833.gnm2.Chr02	phavu.G19833.gnm2.Chr02||19974843||19979092||phavu.G19833.gnm2.ann1.Phvul.002G098000.1||-1||CDS||1779007359||4951||79.84	4951	4951	b51759_scaffold291	scaffold291||163117||167658||Cerca291S20416||-1||CDS||2028502092||15014||79.84	15014	15014	1.000000e-250	100
a37644_phavu.G19833.gnm2.Chr02	phavu.G19833.gnm2.Chr02||20000501||20003335||phavu.G19833.gnm2.ann1.Phvul.002G097900.1||-1||CDS||1779007356||4953||67.18	4953	4953	b51759_scaffold291	scaffold291||169709||172966||Cerca291S20417||-1||CDS||2028502094||15015||67.18	15015	15015	1.900000e-169	150
a37644_phavu.G19833.gnm2.Chr02	phavu.G19833.gnm2.Chr02||20071460||20077547||phavu.G19833.gnm2.ann1.Phvul.002G097700.1||1||CDS||1779007348||4955||86.4	4955	4955	b51759_scaffold291	scaffold291||199002||204363||Cerca291S20411||1||CDS||2028502082||15018||86.4	15018	15018	1.000000e-250	200
a37644_phavu.G19833.gnm2.Chr02	phavu.G19833.gnm2.Chr02||20096262||20126361||phavu.G19833.gnm2.ann1.Phvul.002G097500.1||1||CDS||1779007343||4958||87.31	4958	4958	b51759_scaffold291	scaffold291||210553||227309||Cerca291S20412||1||CDS||2028502084||15019||87.31	15019	15019	1.000000e-250	250
a37644_phavu.G19833.gnm2.Chr02	phavu.G19833.gnm2.Chr02||20165494||20169208||phavu.G19833.gnm2.ann1.Phvul.002G097400.1||-1||CDS||1779007340||4959||83.39	4959	4959	b51759_scaffold291	scaffold291||238263||241489||Cerca291S20418||-1||CDS||2028502096||15022||83.39	15022	15022	1.000000e-250	300
a37644_phavu.G19833.gnm2.Chr02	phavu.G19833.gnm2.Chr02||20249821||20252175||phavu.G19833.gnm2.ann1.Phvul.002G097300.1||-1||CDS||1779007337||4960||80.88	4960	4960	b51759_scaffold291	scaffold291||244364||246031||Cerca291S20419||-1||CDS||2028502098||15023||80.88	15023	15023	5.900000e-101	350
a37644_phavu.G19833.gnm2.Chr02	phavu.G19833.gnm2.Chr02||20277016||20280025||phavu.G19833.gnm2.ann1.Phvul.002G097200.1||-1||CDS||1779007334||4961||77.94	4961	4961	b51759_scaffold291	scaffold291||259734||263799||Cerca291S20420||-1||CDS||2028502100||15026||77.94	15026	15026	1.000000e-250	400
###
a37644_phavu.G19833.gnm2.Chr02	phavu.G19833.gnm2.Chr02||21312939||21325677||phavu.G19833.gnm2.ann1.Phvul.002G101900.1||-1||CDS||1779007519||4991||79.75	4991	4991	b51759_scaffold11	scaffold11||682792||690462||Cerca11S13080||1||CDS||2028473321||1765||79.75	1765	1765	1.000000e-250	50
a37644_phavu.G19833.gnm2.Chr02	phavu.G19833.gnm2.Chr02||21332842||21336126||phavu.G19833.gnm2.ann1.Phvul.002G102000.1||1||CDS||1779007522||4992||76.64	4992	4992	b51759_scaffold11	scaffold11||675502||678299||Cerca11S13079||-1||CDS||2028473319||1764||76.64	1764	1764	1.000000e-250	100
a37644_phavu.G19833.gnm2.Chr02	phavu.G19833.gnm2.Chr02||21617090||21626939||phavu.G19833.gnm2.ann1.Phvul.002G102200.2||1||CDS||1779007532||4994||85.38	4994	4994	b51759_scaffold11	scaffold11||573326||578528||Cerca11S13073||-1||CDS||2028473305||1752||85.38	1752	1752	2.500000e-242	147
a37644_phavu.G19833.gnm2.Chr02	phavu.G19833.gnm2.Chr02||21647918||21649566||phavu.G19833.gnm2.ann1.Phvul.002G102400.1||-1||CDS||1779007537||4996||78.96	4996	4996	b51759_scaffold11	scaffold11||569334||571264||Cerca11S13072||1||CDS||2028473303||1751||78.96	1751	1751	5.600000e-82	197
a37644_phavu.G19833.gnm2.Chr02	phavu.G19833.gnm2.Chr02||21659678||21663660||phavu.G19833.gnm2.ann1.Phvul.002G102500.1||-1||CDS||1779007540||4997||86.75	4997	4997	b51759_scaffold11	scaffold11||541963||544822||Cerca11S13070||1||CDS||2028473299||1747||86.75	1747	1747	1.000000e-250	247
a37644_phavu.G19833.gnm2.Chr02	phavu.G19833.gnm2.Chr02||21848884||21859323||phavu.G19833.gnm2.ann1.Phvul.002G102800.2||1||CDS||1779007551||5001||83.63	5001	5001	b51759_scaffold11	scaffold11||459784||471485||Cerca11S13127||-1||CDS||2028473421||1735||83.63	1735	1735	1.000000e-250	294
a37644_phavu.G19833.gnm2.Chr02	phavu.G19833.gnm2.Chr02||21898994||21900439||phavu.G19833.gnm2.ann1.Phvul.002G102900.1||1||CDS||1779007554||5002||84.77	5002	5002	b51759_scaffold11	scaffold11||439735||441177||Cerca11S05703||-1||CDS||2028473137||1733||84.77	1733	1733	1.000000e-250	344
a37644_phavu.G19833.gnm2.Chr02	phavu.G19833.gnm2.Chr02||22079865||22082368||phavu.G19833.gnm2.ann1.Phvul.002G103400.1||1||CDS||1779007572||5009||68.69	5009	5009	b51759_scaffold11	scaffold11||409761||412682||Cerca11S13067||1||CDS||2028473292||1729||68.69	1729	1729	2.000000e-25	368
###
a37644_phavu.G19833.gnm2.Chr02	phavu.G19833.gnm2.Chr02||22197642||22200018||phavu.G19833.gnm2.ann1.Phvul.002G103800.2||-1||CDS||1779007588||5014||85.46	5014	5014	b51759_scaffold9	scaffold9||1053932||1057524||Cerca9S31527||1||CDS||2028539422||32386||85.46	32386	32386	6.200000e-198	50
a37644_phavu.G19833.gnm2.Chr02	phavu.G19833.gnm2.Chr02||22201797||22205938||phavu.G19833.gnm2.ann1.Phvul.002G103900.1||-1||CDS||1779007599||5020||82.28	5020	5020	b51759_scaffold9	scaffold9||1049281||1052311||Cerca9S05090||1||CDS||2028539135||32385||82.28	32385	32385	1.600000e-200	100
a37644_phavu.G19833.gnm2.Chr02	phavu.G19833.gnm2.Chr02||22211940||22214539||phavu.G19833.gnm2.ann1.Phvul.002G104100.1||-1||CDS||1779007605||5022||77.81	5022	5022	b51759_scaffold9	scaffold9||1045290||1047832||Cerca9S31526||1||CDS||2028539420||32384||77.81	32384	32384	1.700000e-163	150
a37644_phavu.G19833.gnm2.Chr02	phavu.G19833.gnm2.Chr02||22235562||22242957||phavu.G19833.gnm2.ann1.Phvul.002G104200.1||-1||CDS||1779007608||5023||81.43	5023	5023	b51759_scaffold9	scaffold9||1031619||1037215||Cerca9S31525||1||CDS||2028539418||32382||81.43	32382	32382	1.000000e-250	200
a37644_phavu.G19833.gnm2.Chr02	phavu.G19833.gnm2.Chr02||22270553||22270999||phavu.G19833.gnm2.ann1.Phvul.002G104300.1||-1||CDS||1779007611||5024||68.7	5024	5024	b51759_scaffold9	scaffold9||1027639||1028184||Cerca9S05089||1||CDS||2028539133||32381||68.7	32381	32381	4.700000e-14	213
a37644_phavu.G19833.gnm2.Chr02	phavu.G19833.gnm2.Chr02||22273051||22280441||phavu.G19833.gnm2.ann1.Phvul.002G104500.1||-1||CDS||1779007616||5026||86.1	5026	5026	b51759_scaffold9	scaffold9||1016798||1024804||Cerca9S31524||1||CDS||2028539416||32380||86.1	32380	32380	1.000000e-250	263
a37644_phavu.G19833.gnm2.Chr02	phavu.G19833.gnm2.Chr02||22283458||22283835||phavu.G19833.gnm2.ann1.Phvul.002G104600.1||1||CDS||1779007619||5027||73.82	5027	5027	b51759_scaffold9	scaffold9||1014743||1015123||Cerca9S05091||-1||CDS||2028539137||32379||73.82	32379	32379	3.900000e-73	313
a37644_phavu.G19833.gnm2.Chr02	phavu.G19833.gnm2.Chr02||22297047||22298671||phavu.G19833.gnm2.ann1.Phvul.002G104800.1||1||CDS||1779007627||5030||72.28	5030	5030	b51759_scaffold9	scaffold9||1009900||1011404||Cerca9S31532||-1||CDS||2028539434||32378||72.28	32378	32378	2.000000e-48	360
a37644_phavu.G19833.gnm2.Chr02	phavu.G19833.gnm2.Chr02||22301891||22304184||phavu.G19833.gnm2.ann1.Phvul.002G104900.1||1||CDS||1779007632||5032||83.28	5032	5032	b51759_scaffold9	scaffold9||1004368||1007343||Cerca9S31531||-1||CDS||2028539431||32377||83.28	32377	32377	1.000000e-250	410
a37644_phavu.G19833.gnm2.Chr02	phavu.G19833.gnm2.Chr02||22335564||22343371||phavu.G19833.gnm2.ann1.Phvul.002G105000.1||-1||CDS||1779007635||5033||87.51	5033	5033	b51759_scaffold9	scaffold9||996853||1003002||Cerca9S31523||1||CDS||2028539413||32376||87.51	32376	32376	1.000000e-250	460
a37644_phavu.G19833.gnm2.Chr02	phavu.G19833.gnm2.Chr02||22399410||22401288||phavu.G19833.gnm2.ann1.Phvul.002G105100.1||1||CDS||1779007638||5034||85.45	5034	5034	b51759_scaffold9	scaffold9||989473||990987||Cerca9S31530||-1||CDS||2028539429||32375||85.45	32375	32375	1.700000e-237	510
a37644_phavu.G19833.gnm2.Chr02	phavu.G19833.gnm2.Chr02||22407834||22411097||phavu.G19833.gnm2.ann1.Phvul.002G105200.1||1||CDS||1779007641||5035||77.01	5035	5035	b51759_scaffold9	scaffold9||970319||979838||Cerca9S05174||-1||CDS||2028539314||32372||77.01	32372	32372	1.000000e-250	560
a37644_phavu.G19833.gnm2.Chr02	phavu.G19833.gnm2.Chr02||22416476||22417780||phavu.G19833.gnm2.ann1.Phvul.002G105400.1||1||CDS||1779007653||5037||84.12	5037	5037	b51759_scaffold9	scaffold9||957811||959119||Cerca9S31827||-1||CDS||2028540116||32368||84.12	32368	32368	5.200000e-169	610
a37644_phavu.G19833.gnm2.Chr02	phavu.G19833.gnm2.Chr02||22457677||22461584||phavu.G19833.gnm2.ann1.Phvul.002G105500.1||1||CDS||1779007656||5041||74.56	5041	5041	b51759_scaffold9	scaffold9||941887||946893||Cerca9S31761||-1||CDS||2028539933||32363||74.56	32363	32363	1.000000e-250	660
a37644_phavu.G19833.gnm2.Chr02	phavu.G19833.gnm2.Chr02||22506284||22507192||phavu.G19833.gnm2.ann1.Phvul.002G105700.1||1||CDS||1779007662||5043||72.41	5043	5043	b51759_scaffold9	scaffold9||928474||932961||Cerca9S11695||-1||CDS||2028539388||32362||72.41	32362	32362	1.600000e-15	674
a37644_phavu.G19833.gnm2.Chr02	phavu.G19833.gnm2.Chr02||22527303||22527707||phavu.G19833.gnm2.ann1.Phvul.002G105800.1||-1||CDS||1779007666||5045||71.83	5045	5045	b51759_scaffold9	scaffold9||923886||924526||Cerca9S34022||1||CDS||2028540139||32361||71.83	32361	32361	1.100000e-61	724
a37644_phavu.G19833.gnm2.Chr02	phavu.G19833.gnm2.Chr02||22533430||22534089||phavu.G19833.gnm2.ann1.Phvul.002G105900.1||-1||CDS||1779007669||5046||82.38	5046	5046	b51759_scaffold9	scaffold9||921648||922499||Cerca9S31757||1||CDS||2028539925||32360||82.38	32360	32360	3.000000e-52	774
a37644_phavu.G19833.gnm2.Chr02	phavu.G19833.gnm2.Chr02||22541603||22543778||phavu.G19833.gnm2.ann1.Phvul.002G106100.1||-1||CDS||1779007677||5049||87.66	5049	5049	b51759_scaffold9	scaffold9||917817||919333||Cerca9S05172||1||CDS||2028539309||32359||87.66	32359	32359	2.000000e-166	824
a37644_phavu.G19833.gnm2.Chr02	phavu.G19833.gnm2.Chr02||22589692||22594371||phavu.G19833.gnm2.ann1.Phvul.002G106200.1||-1||CDS||1779007680||5050||85.1	5050	5050	b51759_scaffold9	scaffold9||911246||916058||Cerca9S31756||1||CDS||2028539923||32358||85.1	32358	32358	1.000000e-250	874
a37644_phavu.G19833.gnm2.Chr02	phavu.G19833.gnm2.Chr02||22636391||22639072||phavu.G19833.gnm2.ann1.Phvul.002G106300.1||-1||CDS||1779007689||5054||76.9	5054	5054	b51759_scaffold9	scaffold9||892782||898477||Cerca9S31826||1||CDS||2028540114||32355||76.9	32355	32355	1.000000e-250	924
a37644_phavu.G19833.gnm2.Chr02	phavu.G19833.gnm2.Chr02||22721059||22731373||phavu.G19833.gnm2.ann1.Phvul.002G106500.1||1||CDS||1779007695||5056||87.96	5056	5056	b51759_scaffold9	scaffold9||880028||888746||Cerca9S31751||-1||CDS||2028539912||32353||87.96	32353	32353	1.000000e-250	974
a37644_phavu.G19833.gnm2.Chr02	phavu.G19833.gnm2.Chr02||22733451||22735336||phavu.G19833.gnm2.ann1.Phvul.002G106600.1||-1||CDS||1779007698||5057||90.41	5057	5057	b51759_scaffold9	scaffold9||874835||878644||Cerca9S31747||1||CDS||2028539903||32352||90.41	32352	32352	1.500000e-132	1024
a37644_phavu.G19833.gnm2.Chr02	phavu.G19833.gnm2.Chr02||22739368||22742484||phavu.G19833.gnm2.ann1.Phvul.002G106700.1||-1||CDS||1779007703||5059||85.35	5059	5059	b51759_scaffold9	scaffold9||868822||872128||Cerca9S31746||1||CDS||2028539901||32351||85.35	32351	32351	1.000000e-250	1074
a37644_phavu.G19833.gnm2.Chr02	phavu.G19833.gnm2.Chr02||22744868||22747437||phavu.G19833.gnm2.ann1.Phvul.002G106800.2||1||CDS||1779007706||5060||81.63	5060	5060	b51759_scaffold9	scaffold9||859369||860571||Cerca9S31750||-1||CDS||2028539909||32349||81.63	32349	32349	1.000000e-250	1124
[truncated: 7,869 more rows]
