# Supplementary material for: Cercis: A Non-polyploid Genomic Relic Within the Generally Polyploid Legume Family
Source: Front Plant Sci. 2019 Apr 11;10:345. doi: 10.3389/fpls.2019.00345 (PMC6499179; doi:10.3389/fpls.2019.00345)
Supplement: DATA SHEET S9 — SD09_quota_tables Results from quota-alignment pipeline for comparisons between C. canadensis, Phaseolus vulgaris, and Prunus persica. [file Data_Sheet_9.zip › SD09_quota_tables/cerca-phavu_q1-2_quota_q1-2.txt]

###
a37644_phavu.G19833.gnm2.Chr01	phavu.G19833.gnm2.Chr01||16089||28448||phavu.G19833.gnm2.ann1.Phvul.001G000600.2||1||CDS||1778994409||6||79.91	6	6	b51759_scaffold58	scaffold58||336543||353472||Cerca58S27144||1||CDS||2028525979||26055||79.91	26055	26055	1.000000e-250	50
a37644_phavu.G19833.gnm2.Chr01	phavu.G19833.gnm2.Chr01||35335||37669||phavu.G19833.gnm2.ann1.Phvul.001G000800.1||1||CDS||1778994419||10||75.05	10	10	b51759_scaffold58	scaffold58||358060||359848||Cerca58S27145||1||CDS||2028525981||26057||75.05	26057	26057	2.500000e-249	100
a37644_phavu.G19833.gnm2.Chr01	phavu.G19833.gnm2.Chr01||46249||47395||phavu.G19833.gnm2.ann1.Phvul.001G000900.1||1||CDS||1778994426||13||76.63	13	13	b51759_scaffold58	scaffold58||377837||380910||Cerca58S09936||1||CDS||2028525838||26060||76.63	26060	26060	4.200000e-211	150
a37644_phavu.G19833.gnm2.Chr01	phavu.G19833.gnm2.Chr01||48859||51136||phavu.G19833.gnm2.ann1.Phvul.001G001000.1||-1||CDS||1778994429||14||85.67	14	14	b51759_scaffold58	scaffold58||420080||424059||Cerca58S09941||-1||CDS||2028525848||26063||85.67	26063	26063	1.000000e-250	200
a37644_phavu.G19833.gnm2.Chr01	phavu.G19833.gnm2.Chr01||54014||59669||phavu.G19833.gnm2.ann1.Phvul.001G001100.1||1||CDS||1778994432||15||82.27	15	15	b51759_scaffold58	scaffold58||439561||446492||Cerca58S09938||1||CDS||2028525842||26066||82.27	26066	26066	1.000000e-250	250
a37644_phavu.G19833.gnm2.Chr01	phavu.G19833.gnm2.Chr01||62065||69210||phavu.G19833.gnm2.ann1.Phvul.001G001200.1||1||CDS||1778994437||17||79.42	17	17	b51759_scaffold58	scaffold58||485958||492825||Cerca58S27119||1||CDS||2028525924||26073||79.42	26073	26073	1.000000e-250	300
a37644_phavu.G19833.gnm2.Chr01	phavu.G19833.gnm2.Chr01||72308||74695||phavu.G19833.gnm2.ann1.Phvul.001G001300.1||1||CDS||1778994446||21||77.21	21	21	b51759_scaffold58	scaffold58||591167||593503||Cerca58S27156||1||CDS||2028526004||26088||77.21	26088	26088	1.000000e-250	347
a37644_phavu.G19833.gnm2.Chr01	phavu.G19833.gnm2.Chr01||77718||87255||phavu.G19833.gnm2.ann1.Phvul.001G001400.1||1||CDS||1778994449||22||77.58	22	22	b51759_scaffold58	scaffold58||632979||642192||Cerca58S27123||1||CDS||2028525933||26095||77.58	26095	26095	1.000000e-250	397
a37644_phavu.G19833.gnm2.Chr01	phavu.G19833.gnm2.Chr01||104167||107984||phavu.G19833.gnm2.ann1.Phvul.001G001500.1||1||CDS||1778994454||24||83.29	24	24	b51759_scaffold58	scaffold58||652622||657442||Cerca58S27160||1||CDS||2028526012||26098||83.29	26098	26098	1.000000e-250	447
a37644_phavu.G19833.gnm2.Chr01	phavu.G19833.gnm2.Chr01||108917||113156||phavu.G19833.gnm2.ann1.Phvul.001G001600.1||1||CDS||1778994457||25||67.91	25	25	b51759_scaffold58	scaffold58||677458||679049||Cerca58S33472||1||CDS||2028526037||26101||67.91	26101	26101	2.400000e-15	461
a37644_phavu.G19833.gnm2.Chr01	phavu.G19833.gnm2.Chr01||113824||117460||phavu.G19833.gnm2.ann1.Phvul.001G001700.1||-1||CDS||1778994460||26||83.42	26	26	b51759_scaffold58	scaffold58||686098||692567||Cerca58S04021||-1||CDS||2028525811||26102||83.42	26102	26102	1.000000e-250	511
a37644_phavu.G19833.gnm2.Chr01	phavu.G19833.gnm2.Chr01||133852||136596||phavu.G19833.gnm2.ann1.Phvul.001G001900.1||-1||CDS||1778994466||28||80.86	28	28	b51759_scaffold58	scaffold58||709207||713413||Cerca58S27128||-1||CDS||2028525944||26104||80.86	26104	26104	1.000000e-250	561
a37644_phavu.G19833.gnm2.Chr01	phavu.G19833.gnm2.Chr01||139150||139870||phavu.G19833.gnm2.ann1.Phvul.001G002000.1||1||CDS||1778994469||29||76.28	29	29	b51759_scaffold58	scaffold58||741032||741880||Cerca58S27167||1||CDS||2028526026||26108||76.28	26108	26108	9.600000e-147	611
a37644_phavu.G19833.gnm2.Chr01	phavu.G19833.gnm2.Chr01||143414||144316||phavu.G19833.gnm2.ann1.Phvul.001G002100.1||1||CDS||1778994472||30||72.71	30	30	b51759_scaffold58	scaffold58||793836||794732||Cerca58S09953||1||CDS||2028525872||26117||72.71	26117	26117	7.900000e-178	661
###
a37644_phavu.G19833.gnm2.Chr01	phavu.G19833.gnm2.Chr01||147670||148410||phavu.G19833.gnm2.ann1.Phvul.001G002200.1||-1||CDS||1778994475||31||71.86	31	31	b51759_scaffold13	scaffold13||2164289||2165080||Cerca13S00660||1||CDS||2028477688||4080||71.86	4080	4080	6.600000e-22	21
a37644_phavu.G19833.gnm2.Chr01	phavu.G19833.gnm2.Chr01||161177||162323||phavu.G19833.gnm2.ann1.Phvul.001G002600.3||-1||CDS||1778994488||36||87.39	36	36	b51759_scaffold13	scaffold13||2160222||2161145||Cerca13S00663||-1||CDS||2028477695||4079||87.39	4079	4079	1.500000e-78	71
a37644_phavu.G19833.gnm2.Chr01	phavu.G19833.gnm2.Chr01||166061||170562||phavu.G19833.gnm2.ann1.Phvul.001G002800.4||1||CDS||1778994499||39||81.02	39	39	b51759_scaffold13	scaffold13||2125457||2131030||Cerca13S14262||1||CDS||2028478059||4074||81.02	4074	4074	1.000000e-250	121
a37644_phavu.G19833.gnm2.Chr01	phavu.G19833.gnm2.Chr01||195583||195969||phavu.G19833.gnm2.ann1.Phvul.001G003400.1||-1||CDS||1778994519||48||77.81	48	48	b51759_scaffold13	scaffold13||2075632||2076018||Cerca13S00658||1||CDS||2028477683||4066||77.81	4066	4066	1.600000e-94	171
a37644_phavu.G19833.gnm2.Chr01	phavu.G19833.gnm2.Chr01||212367||213680||phavu.G19833.gnm2.ann1.Phvul.001G003700.1||1||CDS||1778994527||51||85.03	51	51	b51759_scaffold13	scaffold13||2051627||2052560||Cerca13S14268||-1||CDS||2028478072||4064||85.03	4064	4064	1.000000e-250	221
a37644_phavu.G19833.gnm2.Chr01	phavu.G19833.gnm2.Chr01||215850||217510||phavu.G19833.gnm2.ann1.Phvul.001G003800.1||1||CDS||1778994532||53||83.96	53	53	b51759_scaffold13	scaffold13||2048837||2050269||Cerca13S14267||-1||CDS||2028478070||4063||83.96	4063	4063	1.000000e-250	271
a37644_phavu.G19833.gnm2.Chr01	phavu.G19833.gnm2.Chr01||226166||227694||phavu.G19833.gnm2.ann1.Phvul.001G004000.1||-1||CDS||1778994538||55||77.33	55	55	b51759_scaffold13	scaffold13||2034728||2036465||Cerca13S14272||1||CDS||2028478081||4061||77.33	4061	4061	1.000000e-250	321
a37644_phavu.G19833.gnm2.Chr01	phavu.G19833.gnm2.Chr01||244672||248367||phavu.G19833.gnm2.ann1.Phvul.001G004100.1||1||CDS||1778994546||58||75.74	58	58	b51759_scaffold13	scaffold13||2023815||2027388||Cerca13S14265||-1||CDS||2028478066||4060||75.74	4060	4060	1.200000e-121	371
a37644_phavu.G19833.gnm2.Chr01	phavu.G19833.gnm2.Chr01||282704||288880||phavu.G19833.gnm2.ann1.Phvul.001G004600.1||-1||CDS||1778994560||63||76.73	63	63	b51759_scaffold13	scaffold13||1990101||2009407||Cerca13S14269||1||CDS||2028478074||4056||76.73	4056	4056	9.100000e-246	421
a37644_phavu.G19833.gnm2.Chr01	phavu.G19833.gnm2.Chr01||302610||305390||phavu.G19833.gnm2.ann1.Phvul.001G004700.2||1||CDS||1778994565||64||77.78	64	64	b51759_scaffold13	scaffold13||1964296||1966230||Cerca13S14250||-1||CDS||2028478033||4052||77.78	4052	4052	7.300000e-44	464
a37644_phavu.G19833.gnm2.Chr01	phavu.G19833.gnm2.Chr01||307242||309300||phavu.G19833.gnm2.ann1.Phvul.001G004800.1||-1||CDS||1778994568||66||84.93	66	66	b51759_scaffold13	scaffold13||1837714||1840211||Cerca13S14157||-1||CDS||2028477829||4038||84.93	4038	4038	1.000000e-250	50
a37644_phavu.G19833.gnm2.Chr01	phavu.G19833.gnm2.Chr01||313474||318360||phavu.G19833.gnm2.ann1.Phvul.001G004900.1||1||CDS||1778994571||67||75.68	67	67	b51759_scaffold13	scaffold13||1861185||1866215||Cerca13S14248||1||CDS||2028478029||4041||75.68	4041	4041	1.000000e-200	100
a37644_phavu.G19833.gnm2.Chr01	phavu.G19833.gnm2.Chr01||322100||324065||phavu.G19833.gnm2.ann1.Phvul.001G005000.1||1||CDS||1778994576||69||75.08	69	69	b51759_scaffold13	scaffold13||1876070||1887297||Cerca13S14249||1||CDS||2028478031||4042||75.08	4042	4042	8.300000e-209	150
a37644_phavu.G19833.gnm2.Chr01	phavu.G19833.gnm2.Chr01||348594||352986||phavu.G19833.gnm2.ann1.Phvul.001G005200.1||-1||CDS||1778994584||72||86.4	72	72	b51759_scaffold13	scaffold13||1889185||1894341||Cerca13S14159||-1||CDS||2028477833||4043||86.4	4043	4043	1.000000e-250	200
a37644_phavu.G19833.gnm2.Chr01	phavu.G19833.gnm2.Chr01||357313||357660||phavu.G19833.gnm2.ann1.Phvul.001G005300.1||1||CDS||1778994587||73||68.68	73	73	b51759_scaffold13	scaffold13||1901004||1901333||Cerca13S00652||1||CDS||2028477671||4044||68.68	4044	4044	8.000000e-50	249
a37644_phavu.G19833.gnm2.Chr01	phavu.G19833.gnm2.Chr01||360397||363546||phavu.G19833.gnm2.ann1.Phvul.001G005400.1||-1||CDS||1778994590||74||80.26	74	74	b51759_scaffold13	scaffold13||1904870||1907926||Cerca13S00655||-1||CDS||2028477677||4045||80.26	4045	4045	2.000000e-228	514
a37644_phavu.G19833.gnm2.Chr01	phavu.G19833.gnm2.Chr01||368929||373527||phavu.G19833.gnm2.ann1.Phvul.001G005500.1||-1||CDS||1778994593||75||84.79	75	75	b51759_scaffold13	scaffold13||1927475||1932063||Cerca13S14253||-1||CDS||2028478040||4048||84.79	4048	4048	1.000000e-250	349
a37644_phavu.G19833.gnm2.Chr01	phavu.G19833.gnm2.Chr01||383390||383929||phavu.G19833.gnm2.ann1.Phvul.001G005800.1||1||CDS||1778994604||79||72.73	79	79	b51759_scaffold13	scaffold13||1939862||1940566||Cerca13S00653||1||CDS||2028477673||4049||72.73	4049	4049	1.100000e-08	357
a37644_phavu.G19833.gnm2.Chr01	phavu.G19833.gnm2.Chr01||387884||393878||phavu.G19833.gnm2.ann1.Phvul.001G005900.1||1||CDS||1778994607||80||83.25	80	80	b51759_scaffold13	scaffold13||1946084||1954926||Cerca13S00654||1||CDS||2028477675||4050||83.25	4050	4050	1.000000e-250	407
a37644_phavu.G19833.gnm2.Chr01	phavu.G19833.gnm2.Chr01||396327||404392||phavu.G19833.gnm2.ann1.Phvul.001G006000.1||-1||CDS||1778994610||81||89.07	81	81	b51759_scaffold13	scaffold13||1955388||1962618||Cerca13S14161||-1||CDS||2028477837||4051||89.07	4051	4051	1.000000e-250	457
a37644_phavu.G19833.gnm2.Chr01	phavu.G19833.gnm2.Chr01||421939||428836||phavu.G19833.gnm2.ann1.Phvul.001G006400.1||1||CDS||1778994619||85||70.97	85	85	b51759_scaffold13	scaffold13||1795318||1796063||Cerca13S14155||-1||CDS||2028477825||4031||70.97	4031	4031	5.800000e-50	560
a37644_phavu.G19833.gnm2.Chr01	phavu.G19833.gnm2.Chr01||443170||447235||phavu.G19833.gnm2.ann1.Phvul.001G006800.1||1||CDS||1778994629||89||68.09	89	89	b51759_scaffold13	scaffold13||1785035||1789084||Cerca13S14153||-1||CDS||2028477821||4029||68.09	4029	4029	4.700000e-130	610
a37644_phavu.G19833.gnm2.Chr01	phavu.G19833.gnm2.Chr01||458910||461674||phavu.G19833.gnm2.ann1.Phvul.001G007100.1||-1||CDS||1778994642||94||76.47	94	94	b51759_scaffold13	scaffold13||1763032||1765432||Cerca13S14242||1||CDS||2028478015||4027||76.47	4027	4027	1.000000e-250	660
a37644_phavu.G19833.gnm2.Chr01	phavu.G19833.gnm2.Chr01||498077||501005||phavu.G19833.gnm2.ann1.Phvul.001G007500.1||1||CDS||1778994658||100||85.79	100	100	b51759_scaffold13	scaffold13||1747032||1748738||Cerca13S14150||-1||CDS||2028477815||4025||85.79	4025	4025	6.100000e-121	710
a37644_phavu.G19833.gnm2.Chr01	phavu.G19833.gnm2.Chr01||503458||504446||phavu.G19833.gnm2.ann1.Phvul.001G007600.1||-1||CDS||1778994661||101||81.81	101	101	b51759_scaffold13	scaffold13||1740595||1741585||Cerca13S00646||1||CDS||2028477658||4023||81.81	4023	4023	1.000000e-250	760
a37644_phavu.G19833.gnm2.Chr01	phavu.G19833.gnm2.Chr01||511723||515457||phavu.G19833.gnm2.ann1.Phvul.001G007800.1||-1||CDS||1778994667||103||83.8	103	103	b51759_scaffold13	scaffold13||1724150||1725599||Cerca13S14149||1||CDS||2028477813||4021||83.8	4021	4021	6.400000e-188	810
a37644_phavu.G19833.gnm2.Chr01	phavu.G19833.gnm2.Chr01||523515||536599||phavu.G19833.gnm2.ann1.Phvul.001G007900.1||-1||CDS||1778994670||104||87.61	104	104	b51759_scaffold13	scaffold13||1706308||1717171||Cerca13S14148||1||CDS||2028477811||4019||87.61	4019	4019	1.000000e-250	860
a37644_phavu.G19833.gnm2.Chr01	phavu.G19833.gnm2.Chr01||537934||542299||phavu.G19833.gnm2.ann1.Phvul.001G008000.1||-1||CDS||1778994673||105||80.31	105	105	b51759_scaffold13	scaffold13||1675773||1680124||Cerca13S14237||1||CDS||2028478004||4015||80.31	4015	4015	1.000000e-250	910
a37644_phavu.G19833.gnm2.Chr01	phavu.G19833.gnm2.Chr01||566289||566738||phavu.G19833.gnm2.ann1.Phvul.001G008100.1||-1||CDS||1778994676||106||75.18	106	106	b51759_scaffold13	scaffold13||1660840||1661268||Cerca13S00645||1||CDS||2028477656||4014||75.18	4014	4014	8.500000e-88	960
a37644_phavu.G19833.gnm2.Chr01	phavu.G19833.gnm2.Chr01||600117||604659||phavu.G19833.gnm2.ann1.Phvul.001G008200.1||1||CDS||1778994678||107||85.65	107	107	b51759_scaffold13	scaffold13||1640886||1646282||Cerca13S14235||-1||CDS||2028477999||4013||85.65	4013	4013	1.000000e-250	1010
a37644_phavu.G19833.gnm2.Chr01	phavu.G19833.gnm2.Chr01||624011||625273||phavu.G19833.gnm2.ann1.Phvul.001G008400.1||-1||CDS||1778994684||109||83.28	109	109	b51759_scaffold13	scaffold13||1637261||1638523||Cerca13S00644||1||CDS||2028477654||4012||83.28	4012	4012	1.000000e-250	1060
a37644_phavu.G19833.gnm2.Chr01	phavu.G19833.gnm2.Chr01||633621||637547||phavu.G19833.gnm2.ann1.Phvul.001G008600.1||-1||CDS||1778994689||111||86.9	111	111	b51759_scaffold13	scaffold13||1625725||1629590||Cerca13S14147||1||CDS||2028477809||4010||86.9	4010	4010	1.000000e-250	1110
a37644_phavu.G19833.gnm2.Chr01	phavu.G19833.gnm2.Chr01||655576||657178||phavu.G19833.gnm2.ann1.Phvul.001G008900.1||1||CDS||1778994696||114||68.05	114	114	b51759_scaffold13	scaffold13||1590867||1597343||Cerca13S14238||-1||CDS||2028478006||4006||68.05	4006	4006	3.200000e-28	1137
a37644_phavu.G19833.gnm2.Chr01	phavu.G19833.gnm2.Chr01||660008||662985||phavu.G19833.gnm2.ann1.Phvul.001G009000.1||-1||CDS||1778994699||115||77.47	115	115	b51759_scaffold13	scaffold13||1573573||1576566||Cerca13S14231||1||CDS||2028477990||4003||77.47	4003	4003	1.000000e-250	1187
a37644_phavu.G19833.gnm2.Chr01	phavu.G19833.gnm2.Chr01||676211||677267||phavu.G19833.gnm2.ann1.Phvul.001G009100.1||1||CDS||1778994706||118||85.16	118	118	b51759_scaffold13	scaffold13||1556277||1557013||Cerca13S00642||-1||CDS||2028477650||4000||85.16	4000	4000	1.600000e-135	1237
a37644_phavu.G19833.gnm2.Chr01	phavu.G19833.gnm2.Chr01||683979||685733||phavu.G19833.gnm2.ann1.Phvul.001G009200.1||-1||CDS||1778994709||119||67.33	119	119	b51759_scaffold13	scaffold13||1546955||1554188||Cerca13S14228||1||CDS||2028477984||3999||67.33	3999	3999	2.000000e-238	1287
a37644_phavu.G19833.gnm2.Chr01	phavu.G19833.gnm2.Chr01||694879||704448||phavu.G19833.gnm2.ann1.Phvul.001G009300.2||1||CDS||1778994712||120||83.22	120	120	b51759_scaffold13	scaffold13||1513186||1522847||Cerca13S14146||-1||CDS||2028477807||3996||83.22	3996	3996	1.000000e-250	1337
a37644_phavu.G19833.gnm2.Chr01	phavu.G19833.gnm2.Chr01||709104||712781||phavu.G19833.gnm2.ann1.Phvul.001G009400.1||1||CDS||1778994717||122||82.64	122	122	b51759_scaffold13	scaffold13||1503633||1509575||Cerca13S32087||-1||CDS||2028478182||3994||82.64	3994	3994	1.000000e-250	1387
a37644_phavu.G19833.gnm2.Chr01	phavu.G19833.gnm2.Chr01||714059||718911||phavu.G19833.gnm2.ann1.Phvul.001G009500.1||1||CDS||1778994719||123||82.45	123	123	b51759_scaffold13	scaffold13||1492976||1496963||Cerca13S14144||-1||CDS||2028477803||3992||82.45	3992	3992	1.000000e-250	1437
a37644_phavu.G19833.gnm2.Chr01	phavu.G19833.gnm2.Chr01||721819||722406||phavu.G19833.gnm2.ann1.Phvul.001G009600.1||1||CDS||1778994722||124||85.23	124	124	b51759_scaffold13	scaffold13||1469906||1470544||Cerca13S00638||-1||CDS||2028477642||3988||85.23	3988	3988	7.200000e-41	1477
a37644_phavu.G19833.gnm2.Chr01	phavu.G19833.gnm2.Chr01||745786||747240||phavu.G19833.gnm2.ann1.Phvul.001G009800.1||1||CDS||1778994728||126||71.69	126	126	b51759_scaffold13	scaffold13||1426596||1428020||Cerca13S14227||-1||CDS||2028477982||3983||71.69	3983	3983	2.600000e-83	1527
a37644_phavu.G19833.gnm2.Chr01	phavu.G19833.gnm2.Chr01||754907||757180||phavu.G19833.gnm2.ann1.Phvul.001G009900.1||-1||CDS||1778994731||127||78.95	127	127	b51759_scaffold13	scaffold13||1409807||1412589||Cerca13S14141||1||CDS||2028477797||3981||78.95	3981	3981	1.000000e-250	1577
a37644_phavu.G19833.gnm2.Chr01	phavu.G19833.gnm2.Chr01||787874||791446||phavu.G19833.gnm2.ann1.Phvul.001G010100.1||1||CDS||1778994739||130||79.75	130	130	b51759_scaffold13	scaffold13||1384707||1387200||Cerca13S14218||-1||CDS||2028477961||3977||79.75	3977	3977	1.800000e-206	1627
a37644_phavu.G19833.gnm2.Chr01	phavu.G19833.gnm2.Chr01||811321||812118||phavu.G19833.gnm2.ann1.Phvul.001G010400.1||-1||CDS||1778994748||133||79.22	133	133	b51759_scaffold13	scaffold13||1367148||1367948||Cerca13S00635||1||CDS||2028477635||3975||79.22	3975	3975	1.200000e-79	1677
a37644_phavu.G19833.gnm2.Chr01	phavu.G19833.gnm2.Chr01||814111||819361||phavu.G19833.gnm2.ann1.Phvul.001G010500.1||-1||CDS||1778994751||134||80.54	134	134	b51759_scaffold13	scaffold13||1360153||1364913||Cerca13S14219||1||CDS||2028477963||3974||80.54	3974	3974	1.000000e-250	1727
a37644_phavu.G19833.gnm2.Chr01	phavu.G19833.gnm2.Chr01||822211||824614||phavu.G19833.gnm2.ann1.Phvul.001G010600.1||-1||CDS||1778994754||135||70.85	135	135	b51759_scaffold13	scaffold13||1356432||1358949||Cerca13S14134||1||CDS||2028477782||3973||70.85	3973	3973	2.300000e-114	1777
a37644_phavu.G19833.gnm2.Chr01	phavu.G19833.gnm2.Chr01||825756||826544||phavu.G19833.gnm2.ann1.Phvul.001G010700.1||-1||CDS||1778994757||136||76.67	136	136	b51759_scaffold13	scaffold13||1347979||1348848||Cerca13S00634||1||CDS||2028477633||3971||76.67	3971	3971	3.600000e-151	1827
a37644_phavu.G19833.gnm2.Chr01	phavu.G19833.gnm2.Chr01||829171||830097||phavu.G19833.gnm2.ann1.Phvul.001G010800.1||1||CDS||1778994760||137||78.31	137	137	b51759_scaffold13	scaffold13||1344437||1346340||Cerca13S14216||-1||CDS||2028477956||3970||78.31	3970	3970	3.600000e-82	1877
a37644_phavu.G19833.gnm2.Chr01	phavu.G19833.gnm2.Chr01||830943||836327||phavu.G19833.gnm2.ann1.Phvul.001G010900.1||-1||CDS||1778994763||138||83.89	138	138	b51759_scaffold13	scaffold13||1338562||1343725||Cerca13S14133||1||CDS||2028477780||3969||83.89	3969	3969	1.000000e-250	1927
a37644_phavu.G19833.gnm2.Chr01	phavu.G19833.gnm2.Chr01||862606||865685||phavu.G19833.gnm2.ann1.Phvul.001G011100.1||1||CDS||1778994771||141||83.75	141	141	b51759_scaffold13	scaffold13||1301943||1309803||Cerca13S14223||-1||CDS||2028477972||3965||83.75	3965	3965	1.000000e-250	1977
a37644_phavu.G19833.gnm2.Chr01	phavu.G19833.gnm2.Chr01||868586||876354||phavu.G19833.gnm2.ann1.Phvul.001G011200.1||1||CDS||1778994774||142||88.04	142	142	b51759_scaffold13	scaffold13||1295477||1301095||Cerca13S14222||-1||CDS||2028477970||3964||88.04	3964	3964	1.000000e-250	2027
a37644_phavu.G19833.gnm2.Chr01	phavu.G19833.gnm2.Chr01||879666||881168||phavu.G19833.gnm2.ann1.Phvul.001G011300.2||1||CDS||1778994777||143||83.33	143	143	b51759_scaffold13	scaffold13||1292766||1294111||Cerca13S14221||-1||CDS||2028477968||3963||83.33	3963	3963	1.000000e-250	2077
a37644_phavu.G19833.gnm2.Chr01	phavu.G19833.gnm2.Chr01||882559||884977||phavu.G19833.gnm2.ann1.Phvul.001G011400.1||1||CDS||1778994780||144||88.04	144	144	b51759_scaffold13	scaffold13||1282975||1286293||Cerca13S14213||-1||CDS||2028477950||3961||88.04	3961	3961	1.000000e-250	2127
a37644_phavu.G19833.gnm2.Chr01	phavu.G19833.gnm2.Chr01||886240||888258||phavu.G19833.gnm2.ann1.Phvul.001G011500.1||-1||CDS||1778994783||145||76.59	145	145	b51759_scaffold13	scaffold13||1281130||1282410||Cerca13S14210||1||CDS||2028477944||3960||76.59	3960	3960	2.200000e-160	2177
a37644_phavu.G19833.gnm2.Chr01	phavu.G19833.gnm2.Chr01||890295||893748||phavu.G19833.gnm2.ann1.Phvul.001G011600.1||1||CDS||1778994786||146||78.64	146	146	b51759_scaffold13	scaffold13||1276292||1279784||Cerca13S14132||-1||CDS||2028477778||3959||78.64	3959	3959	4.500000e-234	2227
a37644_phavu.G19833.gnm2.Chr01	phavu.G19833.gnm2.Chr01||895760||897869||phavu.G19833.gnm2.ann1.Phvul.001G011700.1||-1||CDS||1778994789||147||84.5	147	147	b51759_scaffold13	scaffold13||1273086||1275527||Cerca13S14209||1||CDS||2028477941||3958||84.5	3958	3958	1.000000e-250	2277
a37644_phavu.G19833.gnm2.Chr01	phavu.G19833.gnm2.Chr01||901678||902148||phavu.G19833.gnm2.ann1.Phvul.001G011800.1||-1||CDS||1778994792||148||68.72	148	148	b51759_scaffold13	scaffold13||1263778||1264239||Cerca13S00633||1||CDS||2028477631||3957||68.72	3957	3957	2.400000e-65	2327
a37644_phavu.G19833.gnm2.Chr01	phavu.G19833.gnm2.Chr01||915336||919777||phavu.G19833.gnm2.ann1.Phvul.001G012000.1||1||CDS||1778994796||150||83.32	150	150	b51759_scaffold13	scaffold13||1209342||1212457||Cerca13S14130||-1||CDS||2028477774||3952||83.32	3952	3952	1.000000e-250	2377
a37644_phavu.G19833.gnm2.Chr01	phavu.G19833.gnm2.Chr01||922550||926897||phavu.G19833.gnm2.ann1.Phvul.001G012100.1||1||CDS||1778994799||151||83.57	151	151	b51759_scaffold13	scaffold13||1203171||1207572||Cerca13S14129||-1||CDS||2028477772||3951||83.57	3951	3951	1.000000e-250	2427
a37644_phavu.G19833.gnm2.Chr01	phavu.G19833.gnm2.Chr01||928754||932575||phavu.G19833.gnm2.ann1.Phvul.001G012200.1||-1||CDS||1778994802||152||80.99	152	152	b51759_scaffold13	scaffold13||1188459||1192028||Cerca13S14127||1||CDS||2028477768||3949||80.99	3949	3949	1.000000e-250	2477
a37644_phavu.G19833.gnm2.Chr01	phavu.G19833.gnm2.Chr01||937946||941631||phavu.G19833.gnm2.ann1.Phvul.001G012300.1||1||CDS||1778994811||156||71.44	156	156	b51759_scaffold13	scaffold13||1177563||1180291||Cerca13S14205||-1||CDS||2028477932||3948||71.44	3948	3948	1.100000e-191	2527
a37644_phavu.G19833.gnm2.Chr01	phavu.G19833.gnm2.Chr01||958568||961917||phavu.G19833.gnm2.ann1.Phvul.001G012600.1||-1||CDS||1778994819||159||77.99	159	159	b51759_scaffold13	scaffold13||1158856||1160904||Cerca13S14124||1||CDS||2028477761||3946||77.99	3946	3946	1.000000e-250	2577
a37644_phavu.G19833.gnm2.Chr01	phavu.G19833.gnm2.Chr01||967222||970557||phavu.G19833.gnm2.ann1.Phvul.001G012700.1||1||CDS||1778994822||160||80.54	160	160	b51759_scaffold13	scaffold13||1151081||1153925||Cerca13S14126||-1||CDS||2028477766||3945||80.54	3945	3945	1.000000e-250	2627
a37644_phavu.G19833.gnm2.Chr01	phavu.G19833.gnm2.Chr01||978785||984664||phavu.G19833.gnm2.ann1.Phvul.001G012900.3||-1||CDS||1778994828||162||70.18	162	162	b51759_scaffold13	scaffold13||1136452||1143125||Cerca13S14123||1||CDS||2028477759||3943||70.18	3943	3943	1.000000e-250	2677
a37644_phavu.G19833.gnm2.Chr01	phavu.G19833.gnm2.Chr01||990925||993165||phavu.G19833.gnm2.ann1.Phvul.001G013000.1||1||CDS||1778994833||164||84.34	164	164	b51759_scaffold13	scaffold13||1128707||1131608||Cerca13S14204||-1||CDS||2028477930||3942||84.34	3942	3942	1.000000e-250	2727
a37644_phavu.G19833.gnm2.Chr01	phavu.G19833.gnm2.Chr01||1000576||1003839||phavu.G19833.gnm2.ann1.Phvul.001G013100.1||-1||CDS||1778994836||165||79.79	165	165	b51759_scaffold13	scaffold13||1123724||1127416||Cerca13S32085||1||CDS||2028478178||3941||79.79	3941	3941	5.100000e-152	2777
a37644_phavu.G19833.gnm2.Chr01	phavu.G19833.gnm2.Chr01||1008926||1010355||phavu.G19833.gnm2.ann1.Phvul.001G013200.1||-1||CDS||1778994839||166||70.91	166	166	b51759_scaffold13	scaffold13||1103928||1104662||Cerca13S14121||1||CDS||2028477755||3936||70.91	3936	3936	2.100000e-67	2827
a37644_phavu.G19833.gnm2.Chr01	phavu.G19833.gnm2.Chr01||1031979||1034787||phavu.G19833.gnm2.ann1.Phvul.001G013500.1||1||CDS||1778994850||170||82.14	170	170	b51759_scaffold13	scaffold13||1091922||1094011||Cerca13S14207||-1||CDS||2028477936||3934||82.14	3934	3934	1.000000e-250	2877
a37644_phavu.G19833.gnm2.Chr01	phavu.G19833.gnm2.Chr01||1046496||1047711||phavu.G19833.gnm2.ann1.Phvul.001G013900.1||1||CDS||1778994863||175||73.02	175	175	b51759_scaffold13	scaffold13||1080583||1081269||Cerca13S00631||-1||CDS||2028477626||3932||73.02	3932	3932	2.300000e-04	2880
a37644_phavu.G19833.gnm2.Chr01	phavu.G19833.gnm2.Chr01||1051822||1056525||phavu.G19833.gnm2.ann1.Phvul.001G014000.1||1||CDS||1778994866||176||85.42	176	176	b51759_scaffold13	scaffold13||1059149||1063178||Cerca13S14201||-1||CDS||2028477923||3928||85.42	3928	3928	1.000000e-250	2930
a37644_phavu.G19833.gnm2.Chr01	phavu.G19833.gnm2.Chr01||1059700||1061235||phavu.G19833.gnm2.ann1.Phvul.001G014100.1||-1||CDS||1778994869||177||78.55	177	177	b51759_scaffold13	scaffold13||1054582||1056129||Cerca13S00628||1||CDS||2028477620||3927||78.55	3927	3927	1.000000e-250	2980
a37644_phavu.G19833.gnm2.Chr01	phavu.G19833.gnm2.Chr01||1064291||1069348||phavu.G19833.gnm2.ann1.Phvul.001G014200.1||-1||CDS||1778994872||178||84.89	178	178	b51759_scaffold13	scaffold13||1047668||1052052||Cerca13S14119||1||CDS||2028477750||3926||84.89	3926	3926	6.500000e-142	3030
a37644_phavu.G19833.gnm2.Chr01	phavu.G19833.gnm2.Chr01||1087101||1090994||phavu.G19833.gnm2.ann1.Phvul.001G014400.1||1||CDS||1778994880||181||78.34	181	181	b51759_scaffold13	scaffold13||1036818||1040585||Cerca13S14120||-1||CDS||2028477752||3924||78.34	3924	3924	1.000000e-250	3080
a37644_phavu.G19833.gnm2.Chr01	phavu.G19833.gnm2.Chr01||1096233||1101945||phavu.G19833.gnm2.ann1.Phvul.001G014466.1||1||CDS||1778994883||182||83.33	182	182	b51759_scaffold13	scaffold13||997862||1010085||Cerca13S14198||-1||CDS||2028477916||3919||83.33	3919	3919	1.000000e-250	3130
a37644_phavu.G19833.gnm2.Chr01	phavu.G19833.gnm2.Chr01||1112422||1112814||phavu.G19833.gnm2.ann1.Phvul.001G014600.1||-1||CDS||1778994891||185||89.04	185	185	b51759_scaffold13	scaffold13||993722||994150||Cerca13S00627||1||CDS||2028477618||3918||89.04	3918	3918	5.800000e-18	3147
a37644_phavu.G19833.gnm2.Chr01	phavu.G19833.gnm2.Chr01||1158250||1166309||phavu.G19833.gnm2.ann1.Phvul.001G015100.1||1||CDS||1778994912||193||76.89	193	193	b51759_scaffold13	scaffold13||978296||988052||Cerca13S14303||-1||CDS||2028478149||3917||76.89	3917	3917	1.000000e-250	3197
a37644_phavu.G19833.gnm2.Chr01	phavu.G19833.gnm2.Chr01||1174033||1177091||phavu.G19833.gnm2.ann1.Phvul.001G015200.1||-1||CDS||1778994919||196||79.74	196	196	b51759_scaffold13	scaffold13||964690||966617||Cerca13S14304||1||CDS||2028478152||3915||79.74	3915	3915	1.000000e-250	3247
a37644_phavu.G19833.gnm2.Chr01	phavu.G19833.gnm2.Chr01||1178183||1180187||phavu.G19833.gnm2.ann1.Phvul.001G015300.1||1||CDS||1778994922||197||74.14	197	197	b51759_scaffold13	scaffold13||951623||954011||Cerca13S14302||-1||CDS||2028478147||3912||74.14	3912	3912	1.800000e-139	3297
a37644_phavu.G19833.gnm2.Chr01	phavu.G19833.gnm2.Chr01||1182719||1184674||phavu.G19833.gnm2.ann1.Phvul.001G015400.1||1||CDS||1778994925||198||77.44	198	198	b51759_scaffold13	scaffold13||941124||943058||Cerca13S00682||-1||CDS||2028477735||3910||77.44	3910	3910	1.000000e-250	3347
a37644_phavu.G19833.gnm2.Chr01	phavu.G19833.gnm2.Chr01||1222083||1224595||phavu.G19833.gnm2.ann1.Phvul.001G015900.1||-1||CDS||1778994944||205||78.15	205	205	b51759_scaffold13	scaffold13||914135||918031||Cerca13S14182||-1||CDS||2028477881||3906||78.15	3906	3906	1.000000e-250	3397
a37644_phavu.G19833.gnm2.Chr01	phavu.G19833.gnm2.Chr01||1240037||1241975||phavu.G19833.gnm2.ann1.Phvul.001G016100.1||-1||CDS||1778994971||217||77.9	217	217	b51759_scaffold13	scaffold13||879316||880940||Cerca13S14294||1||CDS||2028478129||3900||77.9	3900	3900	2.400000e-224	3444
a37644_phavu.G19833.gnm2.Chr01	phavu.G19833.gnm2.Chr01||1265115||1267367||phavu.G19833.gnm2.ann1.Phvul.001G016400.1||1||CDS||1778994981||221||72.01	221	221	b51759_scaffold13	scaffold13||852492||854450||Cerca13S14296||-1||CDS||2028478134||3897||72.01	3897	3897	1.300000e-130	3494
a37644_phavu.G19833.gnm2.Chr01	phavu.G19833.gnm2.Chr01||1276688||1285158||phavu.G19833.gnm2.ann1.Phvul.001G016500.1||1||CDS||1778994987||223||87.83	223	223	b51759_scaffold13	scaffold13||837626||844693||Cerca13S14295||-1||CDS||2028478132||3896||87.83	3896	3896	1.000000e-250	3544
a37644_phavu.G19833.gnm2.Chr01	phavu.G19833.gnm2.Chr01||1296011||1298088||phavu.G19833.gnm2.ann1.Phvul.001G016800.1||-1||CDS||1778994998||227||83.33	227	227	b51759_scaffold13	scaffold13||829559||831286||Cerca13S14179||1||CDS||2028477874||3895||83.33	3895	3895	1.000000e-250	3594
a37644_phavu.G19833.gnm2.Chr01	phavu.G19833.gnm2.Chr01||1308881||1309933||phavu.G19833.gnm2.ann1.Phvul.001G016900.1||1||CDS||1778995003||229||77.66	229	229	b51759_scaffold13	scaffold13||816958||817953||Cerca13S00678||-1||CDS||2028477727||3892||77.66	3892	3892	2.700000e-221	3644
a37644_phavu.G19833.gnm2.Chr01	phavu.G19833.gnm2.Chr01||1324726||1329795||phavu.G19833.gnm2.ann1.Phvul.001G017100.1||-1||CDS||1778995009||231||83.59	231	231	b51759_scaffold13	scaffold13||794112||798700||Cerca13S14178||1||CDS||2028477872||3889||83.59	3889	3889	1.000000e-250	3694
a37644_phavu.G19833.gnm2.Chr01	phavu.G19833.gnm2.Chr01||1334345||1338741||phavu.G19833.gnm2.ann1.Phvul.001G017200.1||-1||CDS||1778995014||233||77.62	233	233	b51759_scaffold13	scaffold13||789260||791658||Cerca13S14292||1||CDS||2028478125||3888||77.62	3888	3888	3.400000e-249	3744
a37644_phavu.G19833.gnm2.Chr01	phavu.G19833.gnm2.Chr01||1341159||1343858||phavu.G19833.gnm2.ann1.Phvul.001G017300.1||1||CDS||1778995017||234||82.46	234	234	b51759_scaffold13	scaffold13||784170||787128||Cerca13S14177||-1||CDS||2028477870||3887||82.46	3887	3887	5.400000e-181	3794
a37644_phavu.G19833.gnm2.Chr01	phavu.G19833.gnm2.Chr01||1350815||1357420||phavu.G19833.gnm2.ann1.Phvul.001G017400.1||1||CDS||1778995020||235||80.34	235	235	b51759_scaffold13	scaffold13||780114||782382||Cerca13S00677||-1||CDS||2028477725||3886||80.34	3886	3886	1.000000e-250	3844
a37644_phavu.G19833.gnm2.Chr01	phavu.G19833.gnm2.Chr01||1358912||1361864||phavu.G19833.gnm2.ann1.Phvul.001G017500.1||1||CDS||1778995023||236||81.32	236	236	b51759_scaffold13	scaffold13||776873||778781||Cerca13S14286||-1||CDS||2028478112||3885||81.32	3885	3885	2.600000e-174	3894
a37644_phavu.G19833.gnm2.Chr01	phavu.G19833.gnm2.Chr01||1363856||1366989||phavu.G19833.gnm2.ann1.Phvul.001G017600.1||1||CDS||1778995026||237||85.97	237	237	b51759_scaffold13	scaffold13||772461||775509||Cerca13S14285||-1||CDS||2028478109||3884||85.97	3884	3884	1.000000e-250	3944
a37644_phavu.G19833.gnm2.Chr01	phavu.G19833.gnm2.Chr01||1412134||1413690||phavu.G19833.gnm2.ann1.Phvul.001G017800.1||1||CDS||1778995034||240||74.17	240	240	b51759_scaffold13	scaffold13||756901||758478||Cerca13S00676||-1||CDS||2028477723||3880||74.17	3880	3880	1.000000e-250	3994
a37644_phavu.G19833.gnm2.Chr01	phavu.G19833.gnm2.Chr01||1426332||1427980||phavu.G19833.gnm2.ann1.Phvul.001G017900.1||1||CDS||1778995037||241||72.94	241	241	b51759_scaffold13	scaffold13||744916||746328||Cerca13S00675||-1||CDS||2028477721||3877||72.94	3877	3877	1.100000e-240	4044
a37644_phavu.G19833.gnm2.Chr01	phavu.G19833.gnm2.Chr01||1432673||1442650||phavu.G19833.gnm2.ann1.Phvul.001G018000.2||-1||CDS||1778995040||242||82.15	242	242	b51759_scaffold13	scaffold13||738053||742965||Cerca13S14289||1||CDS||2028478118||3876||82.15	3876	3876	1.000000e-250	4094
a37644_phavu.G19833.gnm2.Chr01	phavu.G19833.gnm2.Chr01||1452745||1456237||phavu.G19833.gnm2.ann1.Phvul.001G018300.1||-1||CDS||1778995046||244||83.06	244	244	b51759_scaffold13	scaffold13||704381||707117||Cerca13S14175||1||CDS||2028477866||3873||83.06	3873	3873	1.800000e-102	4144
a37644_phavu.G19833.gnm2.Chr01	phavu.G19833.gnm2.Chr01||1469174||1472177||phavu.G19833.gnm2.ann1.Phvul.001G018400.1||-1||CDS||1778995049||245||69.23	245	245	b51759_scaffold13	scaffold13||691216||694071||Cerca13S14284||1||CDS||2028478107||3871||69.23	3871	3871	7.000000e-108	4194
a37644_phavu.G19833.gnm2.Chr01	phavu.G19833.gnm2.Chr01||1478848||1482225||phavu.G19833.gnm2.ann1.Phvul.001G018500.1||-1||CDS||1778995051||246||77.37	246	246	b51759_scaffold13	scaffold13||685424||688975||Cerca13S00672||1||CDS||2028477714||3870||77.37	3870	3870	1.000000e-250	4244
a37644_phavu.G19833.gnm2.Chr01	phavu.G19833.gnm2.Chr01||1484730||1487253||phavu.G19833.gnm2.ann1.Phvul.001G018600.1||1||CDS||1778995064||252||76.04	252	252	b51759_scaffold13	scaffold13||651672||653503||Cerca13S14168||-1||CDS||2028477851||3864||76.04	3864	3864	1.000000e-250	4294
a37644_phavu.G19833.gnm2.Chr01	phavu.G19833.gnm2.Chr01||1496766||1502719||phavu.G19833.gnm2.ann1.Phvul.001G018700.1||1||CDS||1778995067||253||83.48	253	253	b51759_scaffold13	scaffold13||637036||640939||Cerca13S14283||-1||CDS||2028478105||3861||83.48	3861	3861	1.000000e-250	4344
a37644_phavu.G19833.gnm2.Chr01	phavu.G19833.gnm2.Chr01||1511109||1514937||phavu.G19833.gnm2.ann1.Phvul.001G018900.1||-1||CDS||1778995073||255||76.78	255	255	b51759_scaffold13	scaffold13||632032||635311||Cerca13S14280||1||CDS||2028478098||3860||76.78	3860	3860	1.000000e-250	4394
a37644_phavu.G19833.gnm2.Chr01	phavu.G19833.gnm2.Chr01||1520846||1523247||phavu.G19833.gnm2.ann1.Phvul.001G019000.1||-1||CDS||1778995076||256||73.73	256	256	b51759_scaffold13	scaffold13||623669||625852||Cerca13S14167||1||CDS||2028477849||3859||73.73	3859	3859	3.900000e-151	4444
a37644_phavu.G19833.gnm2.Chr01	phavu.G19833.gnm2.Chr01||1526622||1531381||phavu.G19833.gnm2.ann1.Phvul.001G019100.1||1||CDS||1778995081||258||74.04	258	258	b51759_scaffold13	scaffold13||613033||617739||Cerca13S14282||-1||CDS||2028478102||3857||74.04	3857	3857	1.000000e-250	4494
a37644_phavu.G19833.gnm2.Chr01	phavu.G19833.gnm2.Chr01||1532489||1533043||phavu.G19833.gnm2.ann1.Phvul.001G019200.2||-1||CDS||1778995084||259||70.49	259	259	b51759_scaffold13	scaffold13||595090||595800||Cerca13S00669||1||CDS||2028477708||3854||70.49	3854	3854	2.700000e-50	4543
a37644_phavu.G19833.gnm2.Chr01	phavu.G19833.gnm2.Chr01||1536186||1537016||phavu.G19833.gnm2.ann1.Phvul.001G019300.1||-1||CDS||1778995087||260||75.68	260	260	b51759_scaffold13	scaffold13||575008||576033||Cerca13S00665||1||CDS||2028477699||3851||75.68	3851	3851	1.500000e-17	4559
a37644_phavu.G19833.gnm2.Chr01	phavu.G19833.gnm2.Chr01||1546279||1549394||phavu.G19833.gnm2.ann1.Phvul.001G019400.1||-1||CDS||1778995090||261||80.02	261	261	b51759_scaffold13	scaffold13||568031||571451||Cerca13S00664||1||CDS||2028477697||3850||80.02	3850	3850	1.000000e-250	4609
a37644_phavu.G19833.gnm2.Chr01	phavu.G19833.gnm2.Chr01||1564788||1569869||phavu.G19833.gnm2.ann1.Phvul.001G019500.1||1||CDS||1778995093||262||79.09	262	262	b51759_scaffold13	scaffold13||556236||559355||Cerca13S14164||-1||CDS||2028477843||3849||79.09	3849	3849	1.000000e-250	4659
a37644_phavu.G19833.gnm2.Chr01	phavu.G19833.gnm2.Chr01||1570728||1574271||phavu.G19833.gnm2.ann1.Phvul.001G019600.1||-1||CDS||1778995096||263||87.76	263	263	b51759_scaffold13	scaffold13||538693||542267||Cerca13S14163||1||CDS||2028477841||3848||87.76	3848	3848	1.000000e-250	4709
a37644_phavu.G19833.gnm2.Chr01	phavu.G19833.gnm2.Chr01||1579655||1579990||phavu.G19833.gnm2.ann1.Phvul.001G019700.1||-1||CDS||1778995099||264||75.76	264	264	b51759_scaffold13	scaffold13||535201||535838||Cerca13S14277||1||CDS||2028478092||3847||75.76	3847	3847	5.000000e-07	4715
a37644_phavu.G19833.gnm2.Chr01	phavu.G19833.gnm2.Chr01||1591764||1600202||phavu.G19833.gnm2.ann1.Phvul.001G019800.1||1||CDS||1778995102||265||87.3	265	265	b51759_scaffold13	scaffold13||524126||530939||Cerca13S14278||-1||CDS||2028478094||3846||87.3	3846	3846	1.000000e-250	4765
###
a37644_phavu.G19833.gnm2.Chr01	phavu.G19833.gnm2.Chr01||1618068||1620344||phavu.G19833.gnm2.ann1.Phvul.001G019900.1||-1||CDS||1778995105||266||77.17	266	266	b51759_scaffold51	scaffold51||15298||17857||Cerca51S26184||-1||CDS||2028522232||24298||77.17	24298	24298	6.000000e-128	50
a37644_phavu.G19833.gnm2.Chr01	phavu.G19833.gnm2.Chr01||1622383||1629861||phavu.G19833.gnm2.ann1.Phvul.001G020000.1||-1||CDS||1778995108||267||81.61	267	267	b51759_scaffold51	scaffold51||19094||26645||Cerca51S26230||-1||CDS||2028522328||24299||81.61	24299	24299	1.000000e-250	100
a37644_phavu.G19833.gnm2.Chr01	phavu.G19833.gnm2.Chr01||1637014||1640376||phavu.G19833.gnm2.ann1.Phvul.001G020100.1||1||CDS||1778995115||270||79.1	270	270	b51759_scaffold51	scaffold51||28600||43688||Cerca51S26229||1||CDS||2028522326||24300||79.1	24300	24300	1.000000e-250	150
a37644_phavu.G19833.gnm2.Chr01	phavu.G19833.gnm2.Chr01||1662435||1665368||phavu.G19833.gnm2.ann1.Phvul.001G020400.1||1||CDS||1778995127||274||88.82	274	274	b51759_scaffold51	scaffold51||47342||50359||Cerca51S09515||1||CDS||2028522124||24302||88.82	24302	24302	1.000000e-250	200
a37644_phavu.G19833.gnm2.Chr01	phavu.G19833.gnm2.Chr01||1668829||1671122||phavu.G19833.gnm2.ann1.Phvul.001G020600.1||1||CDS||1778995133||276||79.21	276	276	b51759_scaffold51	scaffold51||56016||58317||Cerca51S09516||1||CDS||2028522126||24304||79.21	24304	24304	8.000000e-147	250
a37644_phavu.G19833.gnm2.Chr01	phavu.G19833.gnm2.Chr01||1675595||1676686||phavu.G19833.gnm2.ann1.Phvul.001G020800.1||-1||CDS||1778995136||277||71.79	277	277	b51759_scaffold51	scaffold51||59406||60109||Cerca51S09517||-1||CDS||2028522129||24305||71.79	24305	24305	1.000000e-110	300
a37644_phavu.G19833.gnm2.Chr01	phavu.G19833.gnm2.Chr01||1680344||1680721||phavu.G19833.gnm2.ann1.Phvul.001G020900.1||-1||CDS||1778995139||278||68.75	278	278	b51759_scaffold51	scaffold51||61623||62299||Cerca51S09518||-1||CDS||2028522131||24306||68.75	24306	24306	2.700000e-22	321
a37644_phavu.G19833.gnm2.Chr01	phavu.G19833.gnm2.Chr01||1682100||1686621||phavu.G19833.gnm2.ann1.Phvul.001G021000.1||-1||CDS||1778995142||279||79.04	279	279	b51759_scaffold51	scaffold51||65044||70942||Cerca51S26183||-1||CDS||2028522230||24307||79.04	24307	24307	1.000000e-250	371
a37644_phavu.G19833.gnm2.Chr01	phavu.G19833.gnm2.Chr01||1691146||1694096||phavu.G19833.gnm2.ann1.Phvul.001G021100.1||1||CDS||1778995145||280||79.7	280	280	b51759_scaffold51	scaffold51||73281||75891||Cerca51S26232||1||CDS||2028522332||24308||79.7	24308	24308	2.600000e-230	421
a37644_phavu.G19833.gnm2.Chr01	phavu.G19833.gnm2.Chr01||1700582||1704253||phavu.G19833.gnm2.ann1.Phvul.001G021200.1||1||CDS||1778995148||281||84.47	281	281	b51759_scaffold51	scaffold51||91800||95919||Cerca51S03785||1||CDS||2028522094||24311||84.47	24311	24311	1.000000e-250	471
a37644_phavu.G19833.gnm2.Chr01	phavu.G19833.gnm2.Chr01||1711092||1712179||phavu.G19833.gnm2.ann1.Phvul.001G021300.1||1||CDS||1778995151||282||75.62	282	282	b51759_scaffold51	scaffold51||98878||99816||Cerca51S09522||1||CDS||2028522139||24312||75.62	24312	24312	1.700000e-155	521
a37644_phavu.G19833.gnm2.Chr01	phavu.G19833.gnm2.Chr01||1718694||1723123||phavu.G19833.gnm2.ann1.Phvul.001G021400.1||1||CDS||1778995153||283||85.89	283	283	b51759_scaffold51	scaffold51||102924||108921||Cerca51S26187||1||CDS||2028522238||24313||85.89	24313	24313	6.000000e-238	571
a37644_phavu.G19833.gnm2.Chr01	phavu.G19833.gnm2.Chr01||1753426||1753716||phavu.G19833.gnm2.ann1.Phvul.001G021750.1||-1||CDS||1778995167||288||65.75	288	288	b51759_scaffold51	scaffold51||117278||117971||Cerca51S33342||-1||CDS||2028522405||24315||65.75	24315	24315	7.200000e-13	583
a37644_phavu.G19833.gnm2.Chr01	phavu.G19833.gnm2.Chr01||1783206||1787330||phavu.G19833.gnm2.ann1.Phvul.001G021800.1||1||CDS||1778995170||289||77.98	289	289	b51759_scaffold51	scaffold51||123971||126702||Cerca51S09523||1||CDS||2028522141||24317||77.98	24317	24317	1.000000e-250	633
a37644_phavu.G19833.gnm2.Chr01	phavu.G19833.gnm2.Chr01||1792489||1796320||phavu.G19833.gnm2.ann1.Phvul.001G021900.1||1||CDS||1778995175||291||77.4	291	291	b51759_scaffold51	scaffold51||132470||136210||Cerca51S09524||1||CDS||2028522143||24318||77.4	24318	24318	1.000000e-250	683
a37644_phavu.G19833.gnm2.Chr01	phavu.G19833.gnm2.Chr01||1799250||1800824||phavu.G19833.gnm2.ann1.Phvul.001G022000.1||-1||CDS||1778995180||293||84.62	293	293	b51759_scaffold51	scaffold51||154409||155878||Cerca51S09521||-1||CDS||2028522137||24323||84.62	24323	24323	2.100000e-116	733
a37644_phavu.G19833.gnm2.Chr01	phavu.G19833.gnm2.Chr01||1803916||1808189||phavu.G19833.gnm2.ann1.Phvul.001G022100.1||-1||CDS||1778995183||294||84.99	294	294	b51759_scaffold51	scaffold51||161625||164419||Cerca51S26189||-1||CDS||2028522242||24325||84.99	24325	24325	1.000000e-250	783
a37644_phavu.G19833.gnm2.Chr01	phavu.G19833.gnm2.Chr01||1835961||1839057||phavu.G19833.gnm2.ann1.Phvul.001G022200.2||-1||CDS||1778995188||295||69.45	295	295	b51759_scaffold51	scaffold51||179030||180714||Cerca51S03784||-1||CDS||2028522092||24327||69.45	24327	24327	1.400000e-82	833
a37644_phavu.G19833.gnm2.Chr01	phavu.G19833.gnm2.Chr01||1841920||1849231||phavu.G19833.gnm2.ann1.Phvul.001G022300.1||-1||CDS||1778995191||297||85.2	297	297	b51759_scaffold51	scaffold51||182535||188895||Cerca51S26191||-1||CDS||2028522246||24328||85.2	24328	24328	1.000000e-250	883
a37644_phavu.G19833.gnm2.Chr01	phavu.G19833.gnm2.Chr01||1851800||1857397||phavu.G19833.gnm2.ann1.Phvul.001G022400.1||-1||CDS||1778995196||299||70.46	299	299	b51759_scaffold51	scaffold51||191015||195277||Cerca51S09525||-1||CDS||2028522145||24329||70.46	24329	24329	6.200000e-220	933
a37644_phavu.G19833.gnm2.Chr01	phavu.G19833.gnm2.Chr01||1858416||1861535||phavu.G19833.gnm2.ann1.Phvul.001G022500.1||-1||CDS||1778995199||300||80.3	300	300	b51759_scaffold51	scaffold51||210543||215403||Cerca51S09526||-1||CDS||2028522147||24332||80.3	24332	24332	1.000000e-250	983
a37644_phavu.G19833.gnm2.Chr01	phavu.G19833.gnm2.Chr01||1865749||1873339||phavu.G19833.gnm2.ann1.Phvul.001G022600.1||1||CDS||1778995202||301||75.9	301	301	b51759_scaffold51	scaffold51||216520||222678||Cerca51S26236||1||CDS||2028522372||24333||75.9	24333	24333	1.000000e-250	1033
a37644_phavu.G19833.gnm2.Chr01	phavu.G19833.gnm2.Chr01||1877431||1881103||phavu.G19833.gnm2.ann1.Phvul.001G022700.1||1||CDS||1778995204||302||77.97	302	302	b51759_scaffold51	scaffold51||226378||230406||Cerca51S26194||1||CDS||2028522252||24334||77.97	24334	24334	1.000000e-250	1083
a37644_phavu.G19833.gnm2.Chr01	phavu.G19833.gnm2.Chr01||1882254||1886608||phavu.G19833.gnm2.ann1.Phvul.001G022800.1||-1||CDS||1778995207||303||76.39	303	303	b51759_scaffold51	scaffold51||231952||236657||Cerca51S26237||-1||CDS||2028522375||24335||76.39	24335	24335	1.000000e-250	1133
a37644_phavu.G19833.gnm2.Chr01	phavu.G19833.gnm2.Chr01||1895835||1897403||phavu.G19833.gnm2.ann1.Phvul.001G022900.1||1||CDS||1778995210||304||79.68	304	304	b51759_scaffold51	scaffold51||251841||253075||Cerca51S09528||-1||CDS||2028522152||24337||79.68	24337	24337	1.400000e-130	1183
a37644_phavu.G19833.gnm2.Chr01	phavu.G19833.gnm2.Chr01||1926829||1929333||phavu.G19833.gnm2.ann1.Phvul.001G023100.1||-1||CDS||1778995216||306||83.63	306	306	b51759_scaffold51	scaffold51||264117||266841||Cerca51S26195||-1||CDS||2028522254||24338||83.63	24338	24338	1.000000e-250	1233
a37644_phavu.G19833.gnm2.Chr01	phavu.G19833.gnm2.Chr01||1932261||1935419||phavu.G19833.gnm2.ann1.Phvul.001G023200.1||-1||CDS||1778995219||307||81.73	307	307	b51759_scaffold51	scaffold51||270256||272645||Cerca51S09529||-1||CDS||2028522154||24339||81.73	24339	24339	4.600000e-113	1283
a37644_phavu.G19833.gnm2.Chr01	phavu.G19833.gnm2.Chr01||1942457||1946037||phavu.G19833.gnm2.ann1.Phvul.001G023300.1||-1||CDS||1778995224||309||78.62	309	309	b51759_scaffold51	scaffold51||274818||278102||Cerca51S26196||-1||CDS||2028522256||24340||78.62	24340	24340	1.000000e-250	1333
a37644_phavu.G19833.gnm2.Chr01	phavu.G19833.gnm2.Chr01||1960143||1962696||phavu.G19833.gnm2.ann1.Phvul.001G023400.1||-1||CDS||1778995227||310||66.52	310	310	b51759_scaffold51	scaffold51||285120||288064||Cerca51S26197||-1||CDS||2028522258||24341||66.52	24341	24341	6.400000e-84	1383
a37644_phavu.G19833.gnm2.Chr01	phavu.G19833.gnm2.Chr01||1965962||1970268||phavu.G19833.gnm2.ann1.Phvul.001G023500.1||-1||CDS||1778995230||311||85.86	311	311	b51759_scaffold51	scaffold51||292419||296152||Cerca51S09530||-1||CDS||2028522156||24343||85.86	24343	24343	1.000000e-250	1433
a37644_phavu.G19833.gnm2.Chr01	phavu.G19833.gnm2.Chr01||1975315||1976750||phavu.G19833.gnm2.ann1.Phvul.001G023600.1||-1||CDS||1778995235||313||79.51	313	313	b51759_scaffold51	scaffold51||298822||299750||Cerca51S26200||-1||CDS||2028522265||24344||79.51	24344	24344	1.600000e-121	1483
a37644_phavu.G19833.gnm2.Chr01	phavu.G19833.gnm2.Chr01||1998119||1998655||phavu.G19833.gnm2.ann1.Phvul.001G023700.1||-1||CDS||1778995238||314||70.94	314	314	b51759_scaffold51	scaffold51||314861||315370||Cerca51S03787||-1||CDS||2028522099||24346||70.94	24346	24346	9.600000e-64	1533
a37644_phavu.G19833.gnm2.Chr01	phavu.G19833.gnm2.Chr01||2015450||2016577||phavu.G19833.gnm2.ann1.Phvul.001G023900.1||-1||CDS||1778995248||318||72.62	318	318	b51759_scaffold51	scaffold51||320385||321674||Cerca51S03788||-1||CDS||2028522101||24347||72.62	24347	24347	4.100000e-160	1583
a37644_phavu.G19833.gnm2.Chr01	phavu.G19833.gnm2.Chr01||2021380||2023259||phavu.G19833.gnm2.ann1.Phvul.001G024000.2||1||CDS||1778995251||319||83.52	319	319	b51759_scaffold51	scaffold51||324736||326535||Cerca51S09535||1||CDS||2028522166||24348||83.52	24348	24348	4.800000e-189	1633
a37644_phavu.G19833.gnm2.Chr01	phavu.G19833.gnm2.Chr01||2050397||2060008||phavu.G19833.gnm2.ann1.Phvul.001G024200.1||1||CDS||1778995257||321||86.96	321	321	b51759_scaffold51	scaffold51||336572||345888||Cerca51S26198||1||CDS||2028522260||24350||86.96	24350	24350	1.000000e-250	1683
a37644_phavu.G19833.gnm2.Chr01	phavu.G19833.gnm2.Chr01||2061979||2064192||phavu.G19833.gnm2.ann1.Phvul.001G024300.1||-1||CDS||1778995260||322||85.3	322	322	b51759_scaffold51	scaffold51||348033||349528||Cerca51S09531||-1||CDS||2028522158||24351||85.3	24351	24351	4.500000e-142	1733
a37644_phavu.G19833.gnm2.Chr01	phavu.G19833.gnm2.Chr01||2067409||2068692||phavu.G19833.gnm2.ann1.Phvul.001G024400.1||-1||CDS||1778995263||323||75.13	323	323	b51759_scaffold51	scaffold51||357095||358420||Cerca51S09532||-1||CDS||2028522160||24353||75.13	24353	24353	1.000000e-250	1783
a37644_phavu.G19833.gnm2.Chr01	phavu.G19833.gnm2.Chr01||2086921||2090412||phavu.G19833.gnm2.ann1.Phvul.001G024500.1||1||CDS||1778995266||324||76.33	324	324	b51759_scaffold51	scaffold51||369935||373139||Cerca51S26199||1||CDS||2028522263||24355||76.33	24355	24355	1.000000e-250	1833
a37644_phavu.G19833.gnm2.Chr01	phavu.G19833.gnm2.Chr01||2101658||2103325||phavu.G19833.gnm2.ann1.Phvul.001G024700.1||-1||CDS||1778995272||326||77.1	326	326	b51759_scaffold51	scaffold51||388730||390343||Cerca51S03790||-1||CDS||2028522105||24357||77.1	24357	24357	1.000000e-250	1883
a37644_phavu.G19833.gnm2.Chr01	phavu.G19833.gnm2.Chr01||2109081||2113460||phavu.G19833.gnm2.ann1.Phvul.001G024800.1||1||CDS||1778995275||327||75.07	327	327	b51759_scaffold51	scaffold51||392442||396278||Cerca51S26203||1||CDS||2028522271||24358||75.07	24358	24358	2.700000e-73	1933
a37644_phavu.G19833.gnm2.Chr01	phavu.G19833.gnm2.Chr01||2123278||2124788||phavu.G19833.gnm2.ann1.Phvul.001G024900.1||1||CDS||1778995278||328||72.24	328	328	b51759_scaffold51	scaffold51||401679||403132||Cerca51S09536||1||CDS||2028522168||24359||72.24	24359	24359	3.900000e-162	1983
a37644_phavu.G19833.gnm2.Chr01	phavu.G19833.gnm2.Chr01||2149309||2150817||phavu.G19833.gnm2.ann1.Phvul.001G025000.1||1||CDS||1778995281||329||81.45	329	329	b51759_scaffold51	scaffold51||414729||416569||Cerca51S09537||1||CDS||2028522170||24360||81.45	24360	24360	1.000000e-250	2033
a37644_phavu.G19833.gnm2.Chr01	phavu.G19833.gnm2.Chr01||2160574||2161503||phavu.G19833.gnm2.ann1.Phvul.001G025101.1||-1||CDS||1778995284||330||69.81	330	330	b51759_scaffold51	scaffold51||419347||423305||Cerca51S09539||-1||CDS||2028522175||24361||69.81	24361	24361	1.200000e-112	2083
a37644_phavu.G19833.gnm2.Chr01	phavu.G19833.gnm2.Chr01||2173517||2174347||phavu.G19833.gnm2.ann1.Phvul.001G025200.1||1||CDS||1778995287||331||71.43	331	331	b51759_scaffold51	scaffold51||429597||430553||Cerca51S09538||1||CDS||2028522172||24362||71.43	24362	24362	2.300000e-85	2133
a37644_phavu.G19833.gnm2.Chr01	phavu.G19833.gnm2.Chr01||2187167||2187436||phavu.G19833.gnm2.ann1.Phvul.001G025300.1||1||CDS||1778995290||332||72.43	332	332	b51759_scaffold51	scaffold51||467299||467577||Cerca51S03789||1||CDS||2028522103||24365||72.43	24365	24365	5.700000e-43	2175
a37644_phavu.G19833.gnm2.Chr01	phavu.G19833.gnm2.Chr01||2205610||2206014||phavu.G19833.gnm2.ann1.Phvul.001G025400.1||-1||CDS||1778995293||333||73.06	333	333	b51759_scaffold51	scaffold51||473212||473685||Cerca51S09541||-1||CDS||2028522179||24366||73.06	24366	24366	4.900000e-67	2225
a37644_phavu.G19833.gnm2.Chr01	phavu.G19833.gnm2.Chr01||2247517||2251058||phavu.G19833.gnm2.ann1.Phvul.001G025700.2||-1||CDS||1778995304||337||77.46	337	337	b51759_scaffold51	scaffold51||522181||524622||Cerca51S26210||-1||CDS||2028522285||24374||77.46	24374	24374	1.700000e-211	2275
a37644_phavu.G19833.gnm2.Chr01	phavu.G19833.gnm2.Chr01||2254692||2255818||phavu.G19833.gnm2.ann1.Phvul.001G025800.1||-1||CDS||1778995307||339||78.49	339	339	b51759_scaffold51	scaffold51||554399||554790||Cerca51S09542||-1||CDS||2028522181||24379||78.49	24379	24379	3.900000e-65	2325
a37644_phavu.G19833.gnm2.Chr01	phavu.G19833.gnm2.Chr01||2270003||2271959||phavu.G19833.gnm2.ann1.Phvul.001G025900.1||1||CDS||1778995310||340||83.47	340	340	b51759_scaffold51	scaffold51||563567||565902||Cerca51S09545||1||CDS||2028522187||24380||83.47	24380	24380	1.000000e-250	2375
a37644_phavu.G19833.gnm2.Chr01	phavu.G19833.gnm2.Chr01||2279308||2281405||phavu.G19833.gnm2.ann1.Phvul.001G026000.1||-1||CDS||1778995313||341||77.19	341	341	b51759_scaffold51	scaffold51||582458||584964||Cerca51S26212||-1||CDS||2028522290||24385||77.19	24385	24385	3.700000e-119	2425
a37644_phavu.G19833.gnm2.Chr01	phavu.G19833.gnm2.Chr01||2282281||2284614||phavu.G19833.gnm2.ann1.Phvul.001G026100.1||-1||CDS||1778995316||342||72.21	342	342	b51759_scaffold51	scaffold51||589320||591848||Cerca51S26215||-1||CDS||2028522296||24387||72.21	24387	24387	1.000000e-250	2475
a37644_phavu.G19833.gnm2.Chr01	phavu.G19833.gnm2.Chr01||2323990||2325840||phavu.G19833.gnm2.ann1.Phvul.001G026500.1||1||CDS||1778995331||348||70.5	348	348	b51759_scaffold51	scaffold51||596467||597977||Cerca51S09548||1||CDS||2028522193||24388||70.5	24388	24388	1.000000e-50	2525
a37644_phavu.G19833.gnm2.Chr01	phavu.G19833.gnm2.Chr01||2335387||2340417||phavu.G19833.gnm2.ann1.Phvul.001G026600.1||1||CDS||1778995334||349||72.6	349	349	b51759_scaffold51	scaffold51||603834||608039||Cerca51S26213||1||CDS||2028522292||24389||72.6	24389	24389	8.500000e-219	2575
a37644_phavu.G19833.gnm2.Chr01	phavu.G19833.gnm2.Chr01||2348804||2349466||phavu.G19833.gnm2.ann1.Phvul.001G026700.1||-1||CDS||1778995337||350||74.73	350	350	b51759_scaffold51	scaffold51||617876||618670||Cerca51S09554||-1||CDS||2028522206||24391||74.73	24391	24391	2.100000e-23	2597
a37644_phavu.G19833.gnm2.Chr01	phavu.G19833.gnm2.Chr01||2355945||2357656||phavu.G19833.gnm2.ann1.Phvul.001G026800.1||-1||CDS||1778995340||351||80.56	351	351	b51759_scaffold51	scaffold51||635858||637400||Cerca51S09550||1||CDS||2028522198||24393||80.56	24393	24393	1.400000e-130	2647
a37644_phavu.G19833.gnm2.Chr01	phavu.G19833.gnm2.Chr01||2385100||2396547||phavu.G19833.gnm2.ann1.Phvul.001G026900.1||1||CDS||1778995342||352||78.51	352	352	b51759_scaffold51	scaffold51||638767||647155||Cerca51S26242||1||CDS||2028522386||24394||78.51	24394	24394	1.000000e-250	2697
a37644_phavu.G19833.gnm2.Chr01	phavu.G19833.gnm2.Chr01||2408895||2409998||phavu.G19833.gnm2.ann1.Phvul.001G027100.1||1||CDS||1778995347||354||73.98	354	354	b51759_scaffold51	scaffold51||648863||656302||Cerca51S09551||1||CDS||2028522200||24395||73.98	24395	24395	4.900000e-185	2747
a37644_phavu.G19833.gnm2.Chr01	phavu.G19833.gnm2.Chr01||2417803||2420032||phavu.G19833.gnm2.ann1.Phvul.001G027200.1||-1||CDS||1778995350||355||76.23	355	355	b51759_scaffold51	scaffold51||664740||666519||Cerca51S09555||-1||CDS||2028522208||24397||76.23	24397	24397	3.300000e-197	2797
a37644_phavu.G19833.gnm2.Chr01	phavu.G19833.gnm2.Chr01||2428335||2429841||phavu.G19833.gnm2.ann1.Phvul.001G027300.1||1||CDS||1778995353||356||75.6	356	356	b51759_scaffold51	scaffold51||668145||669667||Cerca51S26214||1||CDS||2028522294||24398||75.6	24398	24398	1.900000e-242	2847
a37644_phavu.G19833.gnm2.Chr01	phavu.G19833.gnm2.Chr01||2453356||2454680||phavu.G19833.gnm2.ann1.Phvul.001G027400.1||-1||CDS||1778995356||357||77.78	357	357	b51759_scaffold51	scaffold51||675697||676644||Cerca51S03793||-1||CDS||2028522111||24400||77.78	24400	24400	1.200000e-205	2897
a37644_phavu.G19833.gnm2.Chr01	phavu.G19833.gnm2.Chr01||2473955||2479659||phavu.G19833.gnm2.ann1.Phvul.001G027600.1||1||CDS||1778995359||358||83.81	358	358	b51759_scaffold51	scaffold51||710670||714364||Cerca51S26218||1||CDS||2028522302||24406||83.81	24406	24406	1.000000e-250	2947
a37644_phavu.G19833.gnm2.Chr01	phavu.G19833.gnm2.Chr01||2483917||2486882||phavu.G19833.gnm2.ann1.Phvul.001G027700.1||1||CDS||1778995362||359||82.47	359	359	b51759_scaffold51	scaffold51||739746||742750||Cerca51S03794||1||CDS||2028522113||24410||82.47	24410	24410	1.000000e-250	2997
a37644_phavu.G19833.gnm2.Chr01	phavu.G19833.gnm2.Chr01||2491758||2493453||phavu.G19833.gnm2.ann1.Phvul.001G027900.1||-1||CDS||1778995370||362||93.33	362	362	b51759_scaffold51	scaffold51||744467||745383||Cerca51S26245||-1||CDS||2028522392||24411||93.33	24411	24411	7.300000e-35	3031
a37644_phavu.G19833.gnm2.Chr01	phavu.G19833.gnm2.Chr01||2496906||2503900||phavu.G19833.gnm2.ann1.Phvul.001G028000.1||1||CDS||1778995373||363||79.64	363	363	b51759_scaffold51	scaffold51||746567||748059||Cerca51S26219||1||CDS||2028522304||24413||79.64	24413	24413	1.700000e-69	3081
###
a37644_phavu.G19833.gnm2.Chr01	phavu.G19833.gnm2.Chr01||2508969||2509748||phavu.G19833.gnm2.ann1.Phvul.001G028100.1||-1||CDS||1778995376||364||79.46	364	364	b51759_scaffold163	scaffold163||116557||117360||Cerca163S01013||-1||CDS||2028484460||6947||79.46	6947	6947	2.100000e-42	41
a37644_phavu.G19833.gnm2.Chr01	phavu.G19833.gnm2.Chr01||2517402||2518766||phavu.G19833.gnm2.ann1.Phvul.001G028200.1||1||CDS||1778995378||365||89.39	365	365	b51759_scaffold163	scaffold163||124869||126369||Cerca163S15613||1||CDS||2028484480||6949||89.39	6949	6949	2.000000e-224	91
a37644_phavu.G19833.gnm2.Chr01	phavu.G19833.gnm2.Chr01||2520048||2521984||phavu.G19833.gnm2.ann1.Phvul.001G028300.1||-1||CDS||1778995383||367||75.54	367	367	b51759_scaffold163	scaffold163||127151||128997||Cerca163S15615||-1||CDS||2028484484||6950||75.54	6950	6950	9.100000e-91	141
a37644_phavu.G19833.gnm2.Chr01	phavu.G19833.gnm2.Chr01||2523634||2526013||phavu.G19833.gnm2.ann1.Phvul.001G028400.1||-1||CDS||1778995386||368||79.11	368	368	b51759_scaffold163	scaffold163||130396||132606||Cerca163S15630||-1||CDS||2028484517||6951||79.11	6951	6951	1.400000e-190	191
a37644_phavu.G19833.gnm2.Chr01	phavu.G19833.gnm2.Chr01||2532730||2533824||phavu.G19833.gnm2.ann1.Phvul.001G028500.1||-1||CDS||1778995388||369||72.99	369	369	b51759_scaffold163	scaffold163||139230||140306||Cerca163S01015||-1||CDS||2028484465||6954||72.99	6954	6954	7.000000e-201	241
a37644_phavu.G19833.gnm2.Chr01	phavu.G19833.gnm2.Chr01||2545033||2549321||phavu.G19833.gnm2.ann1.Phvul.001G028700.1||1||CDS||1778995393||371||81.01	371	371	b51759_scaffold163	scaffold163||154348||159008||Cerca163S01016||1||CDS||2028484467||6955||81.01	6955	6955	9.200000e-149	291
a37644_phavu.G19833.gnm2.Chr01	phavu.G19833.gnm2.Chr01||2562920||2563788||phavu.G19833.gnm2.ann1.Phvul.001G028800.1||1||CDS||1778995396||372||76.25	372	372	b51759_scaffold163	scaffold163||168120||168994||Cerca163S15627||1||CDS||2028484510||6957||76.25	6957	6957	1.000000e-75	341
a37644_phavu.G19833.gnm2.Chr01	phavu.G19833.gnm2.Chr01||2565567||2573621||phavu.G19833.gnm2.ann1.Phvul.001G028900.1||-1||CDS||1778995399||373||73.72	373	373	b51759_scaffold163	scaffold163||171189||177203||Cerca163S15631||-1||CDS||2028484519||6958||73.72	6958	6958	1.000000e-250	391
a37644_phavu.G19833.gnm2.Chr01	phavu.G19833.gnm2.Chr01||2576492||2582845||phavu.G19833.gnm2.ann1.Phvul.001G029000.1||-1||CDS||1778995402||374||81.4	374	374	b51759_scaffold163	scaffold163||218437||222345||Cerca163S15619||-1||CDS||2028484493||6962||81.4	6962	6962	1.000000e-250	441
a37644_phavu.G19833.gnm2.Chr01	phavu.G19833.gnm2.Chr01||2587033||2587482||phavu.G19833.gnm2.ann1.Phvul.001G029100.1||-1||CDS||1778995407||376||69.61	376	376	b51759_scaffold163	scaffold163||227599||228573||Cerca163S32199||-1||CDS||2028484576||6963||69.61	6963	6963	9.600000e-10	450
a37644_phavu.G19833.gnm2.Chr01	phavu.G19833.gnm2.Chr01||2599087||2599702||phavu.G19833.gnm2.ann1.Phvul.001G029200.1||-1||CDS||1778995410||377||67.36	377	377	b51759_scaffold163	scaffold163||251289||251695||Cerca163S15635||-1||CDS||2028484527||6968||67.36	6968	6968	1.100000e-20	470
###
a37644_phavu.G19833.gnm2.Chr01	phavu.G19833.gnm2.Chr01||2621826||2622248||phavu.G19833.gnm2.ann1.Phvul.001G029500.1||1||CDS||1778995421||381||72.19	381	381	b51759_scaffold42	scaffold42||309263||309700||Cerca42S03243||1||CDS||2028515516||21287||72.19	21287	21287	6.000000e-67	50
a37644_phavu.G19833.gnm2.Chr01	phavu.G19833.gnm2.Chr01||2632973||2639905||phavu.G19833.gnm2.ann1.Phvul.001G029600.1||1||CDS||1778995424||382||78.22	382	382	b51759_scaffold42	scaffold42||313682||320940||Cerca42S24375||1||CDS||2028515681||21288||78.22	21288	21288	1.000000e-250	100
a37644_phavu.G19833.gnm2.Chr01	phavu.G19833.gnm2.Chr01||2645525||2646932||phavu.G19833.gnm2.ann1.Phvul.001G029700.1||1||CDS||1778995427||383||71.88	383	383	b51759_scaffold42	scaffold42||324785||326132||Cerca42S24376||1||CDS||2028515683||21289||71.88	21289	21289	1.400000e-65	150
a37644_phavu.G19833.gnm2.Chr01	phavu.G19833.gnm2.Chr01||2647635||2660769||phavu.G19833.gnm2.ann1.Phvul.001G029800.1||-1||CDS||1778995432||385||81.33	385	385	b51759_scaffold42	scaffold42||327218||340172||Cerca42S24380||-1||CDS||2028515692||21290||81.33	21290	21290	1.000000e-250	200
a37644_phavu.G19833.gnm2.Chr01	phavu.G19833.gnm2.Chr01||2733548||2734006||phavu.G19833.gnm2.ann1.Phvul.001G030800.1||-1||CDS||1778995464||396||72.12	396	396	b51759_scaffold42	scaffold42||341085||343080||Cerca42S24381||-1||CDS||2028515694||21291||72.12	21291	21291	1.000000e-69	247
a37644_phavu.G19833.gnm2.Chr01	phavu.G19833.gnm2.Chr01||2747789||2751704||phavu.G19833.gnm2.ann1.Phvul.001G031000.1||-1||CDS||1778995469||398||81.64	398	398	b51759_scaffold42	scaffold42||349930||353115||Cerca42S24382||-1||CDS||2028515697||21292||81.64	21292	21292	7.000000e-228	297
a37644_phavu.G19833.gnm2.Chr01	phavu.G19833.gnm2.Chr01||2779055||2781329||phavu.G19833.gnm2.ann1.Phvul.001G031100.1||1||CDS||1778995472||399||81.35	399	399	b51759_scaffold42	scaffold42||369245||371267||Cerca42S24377||1||CDS||2028515686||21294||81.35	21294	21294	1.200000e-164	347
a37644_phavu.G19833.gnm2.Chr01	phavu.G19833.gnm2.Chr01||2807138||2810651||phavu.G19833.gnm2.ann1.Phvul.001G031200.1||1||CDS||1778995475||400||82.15	400	400	b51759_scaffold42	scaffold42||380733||384108||Cerca42S24378||1||CDS||2028515688||21295||82.15	21295	21295	1.000000e-250	397
a37644_phavu.G19833.gnm2.Chr01	phavu.G19833.gnm2.Chr01||2841695||2844106||phavu.G19833.gnm2.ann1.Phvul.001G031300.1||1||CDS||1778995478||401||80.05	401	401	b51759_scaffold42	scaffold42||394204||396331||Cerca42S24335||1||CDS||2028515592||21296||80.05	21296	21296	1.000000e-250	447
a37644_phavu.G19833.gnm2.Chr01	phavu.G19833.gnm2.Chr01||2852521||2854521||phavu.G19833.gnm2.ann1.Phvul.001G031500.1||-1||CDS||1778995486||404||81.8	404	404	b51759_scaffold42	scaffold42||419241||420193||Cerca42S24384||-1||CDS||2028515701||21299||81.8	21299	21299	1.200000e-160	497
a37644_phavu.G19833.gnm2.Chr01	phavu.G19833.gnm2.Chr01||2880856||2885004||phavu.G19833.gnm2.ann1.Phvul.001G031600.1||1||CDS||1778995489||405||82.8	405	405	b51759_scaffold42	scaffold42||423313||426929||Cerca42S24336||1||CDS||2028515595||21300||82.8	21300	21300	1.000000e-250	547
a37644_phavu.G19833.gnm2.Chr01	phavu.G19833.gnm2.Chr01||2891537||2895451||phavu.G19833.gnm2.ann1.Phvul.001G031700.1||-1||CDS||1778995492||406||82.88	406	406	b51759_scaffold42	scaffold42||428239||431621||Cerca42S24385||-1||CDS||2028515704||21301||82.88	21301	21301	1.000000e-153	597
a37644_phavu.G19833.gnm2.Chr01	phavu.G19833.gnm2.Chr01||2898048||2901695||phavu.G19833.gnm2.ann1.Phvul.001G031800.1||1||CDS||1778995497||408||84.36	408	408	b51759_scaffold42	scaffold42||432791||435687||Cerca42S24337||1||CDS||2028515597||21302||84.36	21302	21302	1.000000e-250	647
a37644_phavu.G19833.gnm2.Chr01	phavu.G19833.gnm2.Chr01||2907677||2915852||phavu.G19833.gnm2.ann1.Phvul.001G031900.1||1||CDS||1778995500||409||79.95	409	409	b51759_scaffold42	scaffold42||458374||464996||Cerca42S24340||1||CDS||2028515604||21305||79.95	21305	21305	1.000000e-250	697
a37644_phavu.G19833.gnm2.Chr01	phavu.G19833.gnm2.Chr01||2916398||2918028||phavu.G19833.gnm2.ann1.Phvul.001G032000.1||-1||CDS||1778995507||412||75.58	412	412	b51759_scaffold42	scaffold42||466563||468044||Cerca42S24386||-1||CDS||2028515706||21306||75.58	21306	21306	2.500000e-158	747
a37644_phavu.G19833.gnm2.Chr01	phavu.G19833.gnm2.Chr01||2960491||2962875||phavu.G19833.gnm2.ann1.Phvul.001G032150.1||1||CDS||1778995513||414||75.0	414	414	b51759_scaffold42	scaffold42||501554||502726||Cerca42S24388||1||CDS||2028515711||21310||75.0	21310	21310	2.100000e-125	797
a37644_phavu.G19833.gnm2.Chr01	phavu.G19833.gnm2.Chr01||2986117||2991184||phavu.G19833.gnm2.ann1.Phvul.001G032200.1||-1||CDS||1778995516||416||90.93	416	416	b51759_scaffold42	scaffold42||506764||510783||Cerca42S24395||-1||CDS||2028515726||21311||90.93	21311	21311	4.800000e-171	847
a37644_phavu.G19833.gnm2.Chr01	phavu.G19833.gnm2.Chr01||3029314||3034162||phavu.G19833.gnm2.ann1.Phvul.001G032300.1||-1||CDS||1778995521||417||83.22	417	417	b51759_scaffold42	scaffold42||525703||530052||Cerca42S03246||-1||CDS||2028515523||21312||83.22	21312	21312	1.000000e-250	897
a37644_phavu.G19833.gnm2.Chr01	phavu.G19833.gnm2.Chr01||3055159||3057832||phavu.G19833.gnm2.ann1.Phvul.001G032600.1||1||CDS||1778995534||422||89.36	422	422	b51759_scaffold42	scaffold42||550655||552418||Cerca42S24390||1||CDS||2028515715||21316||89.36	21316	21316	1.800000e-131	947
a37644_phavu.G19833.gnm2.Chr01	phavu.G19833.gnm2.Chr01||3064800||3071466||phavu.G19833.gnm2.ann1.Phvul.001G032700.1||1||CDS||1778995537||423||80.89	423	423	b51759_scaffold42	scaffold42||557880||562511||Cerca42S24391||1||CDS||2028515717||21317||80.89	21317	21317	1.000000e-250	997
a37644_phavu.G19833.gnm2.Chr01	phavu.G19833.gnm2.Chr01||3072561||3076973||phavu.G19833.gnm2.ann1.Phvul.001G032800.1||-1||CDS||1778995540||424||83.39	424	424	b51759_scaffold42	scaffold42||563425||569326||Cerca42S24396||-1||CDS||2028515728||21318||83.39	21318	21318	1.000000e-250	1047
a37644_phavu.G19833.gnm2.Chr01	phavu.G19833.gnm2.Chr01||3086562||3090654||phavu.G19833.gnm2.ann1.Phvul.001G032900.1||1||CDS||1778995543||425||73.34	425	425	b51759_scaffold42	scaffold42||574528||578873||Cerca42S24392||1||CDS||2028515719||21319||73.34	21319	21319	1.000000e-250	1097
a37644_phavu.G19833.gnm2.Chr01	phavu.G19833.gnm2.Chr01||3091809||3097516||phavu.G19833.gnm2.ann1.Phvul.001G033000.1||-1||CDS||1778995546||426||77.14	426	426	b51759_scaffold42	scaffold42||579934||589316||Cerca42S24397||-1||CDS||2028515731||21320||77.14	21320	21320	2.400000e-228	1147
a37644_phavu.G19833.gnm2.Chr01	phavu.G19833.gnm2.Chr01||3101745||3104251||phavu.G19833.gnm2.ann1.Phvul.001G033101.1||1||CDS||1778995548||427||83.03	427	427	b51759_scaffold42	scaffold42||590115||593076||Cerca42S24398||1||CDS||2028515733||21321||83.03	21321	21321	1.200000e-154	1197
a37644_phavu.G19833.gnm2.Chr01	phavu.G19833.gnm2.Chr01||3107947||3111447||phavu.G19833.gnm2.ann1.Phvul.001G033200.1||-1||CDS||1778995551||428||79.04	428	428	b51759_scaffold42	scaffold42||595669||598550||Cerca42S24341||1||CDS||2028515606||21322||79.04	21322	21322	1.000000e-250	1247
a37644_phavu.G19833.gnm2.Chr01	phavu.G19833.gnm2.Chr01||3138966||3144304||phavu.G19833.gnm2.ann1.Phvul.001G033500.1||-1||CDS||1778995568||435||83.93	435	435	b51759_scaffold42	scaffold42||612023||616393||Cerca42S24402||-1||CDS||2028515742||21324||83.93	21324	21324	1.000000e-250	1297
a37644_phavu.G19833.gnm2.Chr01	phavu.G19833.gnm2.Chr01||3162944||3164279||phavu.G19833.gnm2.ann1.Phvul.001G033700.1||1||CDS||1778995571||436||87.57	436	436	b51759_scaffold42	scaffold42||618754||622466||Cerca42S24399||1||CDS||2028515735||21325||87.57	21325	21325	3.400000e-54	1347
a37644_phavu.G19833.gnm2.Chr01	phavu.G19833.gnm2.Chr01||3164789||3167783||phavu.G19833.gnm2.ann1.Phvul.001G033800.1||-1||CDS||1778995575||438||78.23	438	438	b51759_scaffold42	scaffold42||623133||624573||Cerca42S24344||-1||CDS||2028515612||21326||78.23	21326	21326	3.900000e-243	1397
a37644_phavu.G19833.gnm2.Chr01	phavu.G19833.gnm2.Chr01||3197245||3198802||phavu.G19833.gnm2.ann1.Phvul.001G033900.1||-1||CDS||1778995578||439||82.39	439	439	b51759_scaffold42	scaffold42||652022||654228||Cerca42S24346||-1||CDS||2028515617||21331||82.39	21331	21331	2.700000e-161	1447
a37644_phavu.G19833.gnm2.Chr01	phavu.G19833.gnm2.Chr01||3200340||3204285||phavu.G19833.gnm2.ann1.Phvul.001G034000.1||1||CDS||1778995581||440||75.73	440	440	b51759_scaffold42	scaffold42||667045||670024||Cerca42S24343||1||CDS||2028515610||21333||75.73	21333	21333	1.600000e-219	1497
a37644_phavu.G19833.gnm2.Chr01	phavu.G19833.gnm2.Chr01||3214495||3218596||phavu.G19833.gnm2.ann1.Phvul.001G034100.1||1||CDS||1778995584||441||85.13	441	441	b51759_scaffold42	scaffold42||672822||676955||Cerca42S24401||1||CDS||2028515740||21334||85.13	21334	21334	2.100000e-218	1547
a37644_phavu.G19833.gnm2.Chr01	phavu.G19833.gnm2.Chr01||3219954||3222543||phavu.G19833.gnm2.ann1.Phvul.001G034200.1||-1||CDS||1778995587||442||77.43	442	442	b51759_scaffold42	scaffold42||678350||680695||Cerca42S33124||-1||CDS||2028515786||21335||77.43	21335	21335	1.000000e-250	1597
a37644_phavu.G19833.gnm2.Chr01	phavu.G19833.gnm2.Chr01||3231690||3232253||phavu.G19833.gnm2.ann1.Phvul.001G034300.1||-1||CDS||1778995590||443||78.16	443	443	b51759_scaffold42	scaffold42||686364||686951||Cerca42S03248||-1||CDS||2028515527||21337||78.16	21337	21337	1.400000e-132	1647
a37644_phavu.G19833.gnm2.Chr01	phavu.G19833.gnm2.Chr01||3237656||3248494||phavu.G19833.gnm2.ann1.Phvul.001G034400.1||-1||CDS||1778995592||444||85.77	444	444	b51759_scaffold42	scaffold42||696133||703845||Cerca42S24349||-1||CDS||2028515623||21339||85.77	21339	21339	1.000000e-250	1697
a37644_phavu.G19833.gnm2.Chr01	phavu.G19833.gnm2.Chr01||3255745||3261426||phavu.G19833.gnm2.ann1.Phvul.001G034500.1||-1||CDS||1778995595||445||85.36	445	445	b51759_scaffold42	scaffold42||705856||711963||Cerca42S24409||-1||CDS||2028515758||21340||85.36	21340	21340	1.000000e-250	1747
a37644_phavu.G19833.gnm2.Chr01	phavu.G19833.gnm2.Chr01||3265318||3270270||phavu.G19833.gnm2.ann1.Phvul.001G034600.1||1||CDS||1778995604||449||82.32	449	449	b51759_scaffold42	scaffold42||713066||716010||Cerca42S24347||1||CDS||2028515619||21341||82.32	21341	21341	2.400000e-86	1797
a37644_phavu.G19833.gnm2.Chr01	phavu.G19833.gnm2.Chr01||3272348||3274799||phavu.G19833.gnm2.ann1.Phvul.001G034700.1||1||CDS||1778995609||451||77.0	451	451	b51759_scaffold42	scaffold42||717231||719648||Cerca42S24348||1||CDS||2028515621||21342||77.0	21342	21342	2.400000e-193	1847
a37644_phavu.G19833.gnm2.Chr01	phavu.G19833.gnm2.Chr01||3277247||3278899||phavu.G19833.gnm2.ann1.Phvul.001G034800.1||-1||CDS||1778995612||452||77.68	452	452	b51759_scaffold42	scaffold42||720428||721293||Cerca42S03250||-1||CDS||2028515532||21343||77.68	21343	21343	3.200000e-180	1897
a37644_phavu.G19833.gnm2.Chr01	phavu.G19833.gnm2.Chr01||3285020||3290484||phavu.G19833.gnm2.ann1.Phvul.001G034900.2||-1||CDS||1778995615||453||78.1	453	453	b51759_scaffold42	scaffold42||725068||727470||Cerca42S24410||-1||CDS||2028515760||21344||78.1	21344	21344	2.000000e-159	1947
a37644_phavu.G19833.gnm2.Chr01	phavu.G19833.gnm2.Chr01||3291635||3302006||phavu.G19833.gnm2.ann1.Phvul.001G035100.1||-1||CDS||1778995625||457||78.37	457	457	b51759_scaffold42	scaffold42||728938||736723||Cerca42S24350||-1||CDS||2028515626||21345||78.37	21345	21345	1.000000e-250	1997
a37644_phavu.G19833.gnm2.Chr01	phavu.G19833.gnm2.Chr01||3319734||3326124||phavu.G19833.gnm2.ann1.Phvul.001G035500.1||-1||CDS||1778995639||462||87.33	462	462	b51759_scaffold42	scaffold42||739519||745188||Cerca42S24411||-1||CDS||2028515762||21346||87.33	21346	21346	1.000000e-250	2047
a37644_phavu.G19833.gnm2.Chr01	phavu.G19833.gnm2.Chr01||3333907||3335815||phavu.G19833.gnm2.ann1.Phvul.001G035600.1||-1||CDS||1778995642||463||74.34	463	463	b51759_scaffold42	scaffold42||749427||750936||Cerca42S24406||-1||CDS||2028515751||21347||74.34	21347	21347	1.400000e-79	2097
a37644_phavu.G19833.gnm2.Chr01	phavu.G19833.gnm2.Chr01||3345114||3345575||phavu.G19833.gnm2.ann1.Phvul.001G035700.1||1||CDS||1778995645||464||71.19	464	464	b51759_scaffold42	scaffold42||756932||757420||Cerca42S03251||-1||CDS||2028515534||21348||71.19	21348	21348	3.600000e-11	2107
a37644_phavu.G19833.gnm2.Chr01	phavu.G19833.gnm2.Chr01||3347625||3351006||phavu.G19833.gnm2.ann1.Phvul.001G035800.1||-1||CDS||1778995647||465||82.16	465	465	b51759_scaffold42	scaffold42||763652||765617||Cerca42S24407||-1||CDS||2028515753||21349||82.16	21349	21349	2.100000e-143	2157
a37644_phavu.G19833.gnm2.Chr01	phavu.G19833.gnm2.Chr01||3370134||3371051||phavu.G19833.gnm2.ann1.Phvul.001G036100.1||1||CDS||1778995658||469||77.71	469	469	b51759_scaffold42	scaffold42||768447||769433||Cerca42S09037||1||CDS||2028515554||21350||77.71	21350	21350	2.200000e-72	2207
a37644_phavu.G19833.gnm2.Chr01	phavu.G19833.gnm2.Chr01||3379213||3380556||phavu.G19833.gnm2.ann1.Phvul.001G036200.1||-1||CDS||1778995661||470||68.7	470	470	b51759_scaffold42	scaffold42||787176||788519||Cerca42S03253||-1||CDS||2028515538||21354||68.7	21354	21354	7.800000e-227	2257
a37644_phavu.G19833.gnm2.Chr01	phavu.G19833.gnm2.Chr01||3392108||3396132||phavu.G19833.gnm2.ann1.Phvul.001G036300.1||-1||CDS||1778995664||471||82.73	471	471	b51759_scaffold42	scaffold42||791978||794844||Cerca42S09038||-1||CDS||2028515556||21355||82.73	21355	21355	5.200000e-235	2307
a37644_phavu.G19833.gnm2.Chr01	phavu.G19833.gnm2.Chr01||3397814||3409562||phavu.G19833.gnm2.ann1.Phvul.001G036400.1||-1||CDS||1778995667||472||83.15	472	472	b51759_scaffold42	scaffold42||795531||803834||Cerca42S24415||-1||CDS||2028515770||21356||83.15	21356	21356	1.000000e-250	2357
a37644_phavu.G19833.gnm2.Chr01	phavu.G19833.gnm2.Chr01||3418247||3421776||phavu.G19833.gnm2.ann1.Phvul.001G036500.1||-1||CDS||1778995670||473||79.74	473	473	b51759_scaffold42	scaffold42||807757||809878||Cerca42S24416||-1||CDS||2028515773||21357||79.74	21357	21357	3.500000e-190	2407
a37644_phavu.G19833.gnm2.Chr01	phavu.G19833.gnm2.Chr01||3441592||3444514||phavu.G19833.gnm2.ann1.Phvul.001G036800.1||1||CDS||1778995681||477||82.83	477	477	b51759_scaffold42	scaffold42||814981||820894||Cerca42S09039||1||CDS||2028515558||21358||82.83	21358	21358	7.100000e-198	2457
a37644_phavu.G19833.gnm2.Chr01	phavu.G19833.gnm2.Chr01||3453432||3454420||phavu.G19833.gnm2.ann1.Phvul.001G036900.1||-1||CDS||1778995684||478||78.52	478	478	b51759_scaffold42	scaffold42||823416||824636||Cerca42S09040||-1||CDS||2028515561||21359||78.52	21359	21359	6.400000e-65	2507
a37644_phavu.G19833.gnm2.Chr01	phavu.G19833.gnm2.Chr01||3469688||3471560||phavu.G19833.gnm2.ann1.Phvul.001G037000.1||1||CDS||1778995687||479||71.64	479	479	b51759_scaffold42	scaffold42||836617||837960||Cerca42S24354||1||CDS||2028515634||21361||71.64	21361	21361	5.400000e-209	2557
a37644_phavu.G19833.gnm2.Chr01	phavu.G19833.gnm2.Chr01||3485775||3489103||phavu.G19833.gnm2.ann1.Phvul.001G037100.1||1||CDS||1778995692||481||82.29	481	481	b51759_scaffold42	scaffold42||840789||843646||Cerca42S24412||1||CDS||2028515764||21362||82.29	21362	21362	1.000000e-250	2607
a37644_phavu.G19833.gnm2.Chr01	phavu.G19833.gnm2.Chr01||3491542||3494650||phavu.G19833.gnm2.ann1.Phvul.001G037201.1||-1||CDS||1778995697||483||80.95	483	483	b51759_scaffold42	scaffold42||844113||845832||Cerca42S24417||-1||CDS||2028515775||21363||80.95	21363	21363	3.700000e-232	2657
a37644_phavu.G19833.gnm2.Chr01	phavu.G19833.gnm2.Chr01||3501986||3502804||phavu.G19833.gnm2.ann1.Phvul.001G037300.1||-1||CDS||1778995700||484||65.58	484	484	b51759_scaffold42	scaffold42||853853||854557||Cerca42S09041||-1||CDS||2028515563||21365||65.58	21365	21365	1.500000e-38	2694
a37644_phavu.G19833.gnm2.Chr01	phavu.G19833.gnm2.Chr01||3507762||3510367||phavu.G19833.gnm2.ann1.Phvul.001G037400.1||1||CDS||1778995702||485||84.49	485	485	b51759_scaffold42	scaffold42||856894||859211||Cerca42S24413||1||CDS||2028515766||21366||84.49	21366	21366	6.300000e-214	2744
a37644_phavu.G19833.gnm2.Chr01	phavu.G19833.gnm2.Chr01||3512268||3516736||phavu.G19833.gnm2.ann1.Phvul.001G037500.1||-1||CDS||1778995705||486||84.29	486	486	b51759_scaffold42	scaffold42||862010||866414||Cerca42S24351||-1||CDS||2028515628||21367||84.29	21367	21367	1.000000e-250	2794
a37644_phavu.G19833.gnm2.Chr01	phavu.G19833.gnm2.Chr01||3519169||3519528||phavu.G19833.gnm2.ann1.Phvul.001G037600.1||-1||CDS||1778995708||487||77.74	487	487	b51759_scaffold42	scaffold42||869313||872100||Cerca42S03255||-1||CDS||2028515543||21368||77.74	21368	21368	2.400000e-69	2844
a37644_phavu.G19833.gnm2.Chr01	phavu.G19833.gnm2.Chr01||3538117||3542819||phavu.G19833.gnm2.ann1.Phvul.001G092600.1||-1||CDS||1778997603||488||81.22	488	488	b51759_scaffold42	scaffold42||886275||896034||Cerca42S09042||-1||CDS||2028515565||21370||81.22	21370	21370	1.000000e-250	2894
a37644_phavu.G19833.gnm2.Chr01	phavu.G19833.gnm2.Chr01||3684624||3687765||phavu.G19833.gnm2.ann1.Phvul.001G045300.1||-1||CDS||1778995990||500||82.48	500	500	b51759_scaffold42	scaffold42||937083||940225||Cerca42S24414||1||CDS||2028515768||21377||82.48	21377	21377	1.000000e-250	2941
###
a37644_phavu.G19833.gnm2.Chr01	phavu.G19833.gnm2.Chr01||3636754||3654903||phavu.G19833.gnm2.ann1.Phvul.001G043001.1||-1||CDS||1778995904||496||82.78	496	496	b51759_scaffold24	scaffold24||1256917||1264805||Cerca24S19223||-1||CDS||2028496325||12452||82.78	12452	12452	1.000000e-250	50
a37644_phavu.G19833.gnm2.Chr01	phavu.G19833.gnm2.Chr01||3740849||3749235||phavu.G19833.gnm2.ann1.Phvul.001G044800.2||1||CDS||1778995968||509||87.26	509	509	b51759_scaffold24	scaffold24||1196723||1200851||Cerca24S19221||-1||CDS||2028496321||12445||87.26	12445	12445	1.000000e-250	97
a37644_phavu.G19833.gnm2.Chr01	phavu.G19833.gnm2.Chr01||3764555||3765004||phavu.G19833.gnm2.ann1.Phvul.001G044700.1||-1||CDS||1778995965||511||71.96	511	511	b51759_scaffold24	scaffold24||1189382||1190239||Cerca24S19255||1||CDS||2028496392||12444||71.96	12444	12444	7.500000e-67	147
a37644_phavu.G19833.gnm2.Chr01	phavu.G19833.gnm2.Chr01||3794534||3797823||phavu.G19833.gnm2.ann1.Phvul.001G044600.1||1||CDS||1778995962||512||83.91	512	512	b51759_scaffold24	scaffold24||1169698||1172765||Cerca24S19220||-1||CDS||2028496319||12442||83.91	12442	12442	1.000000e-250	197
a37644_phavu.G19833.gnm2.Chr01	phavu.G19833.gnm2.Chr01||3805613||3806302||phavu.G19833.gnm2.ann1.Phvul.001G044500.1||-1||CDS||1778995960||513||68.77	513	513	b51759_scaffold24	scaffold24||1112100||1112879||Cerca24S01989||1||CDS||2028496224||12436||68.77	12436	12436	1.200000e-38	234
a37644_phavu.G19833.gnm2.Chr01	phavu.G19833.gnm2.Chr01||3835436||3836623||phavu.G19833.gnm2.ann1.Phvul.001G044400.1||-1||CDS||1778995958||514||67.36	514	514	b51759_scaffold24	scaffold24||1089391||1091453||Cerca24S19211||1||CDS||2028496301||12432||67.36	12432	12432	6.100000e-47	280
a37644_phavu.G19833.gnm2.Chr01	phavu.G19833.gnm2.Chr01||3894112||3900120||phavu.G19833.gnm2.ann1.Phvul.001G044100.1||-1||CDS||1778995947||517||80.72	517	517	b51759_scaffold24	scaffold24||1078642||1082596||Cerca24S19210||1||CDS||2028496299||12431||80.72	12431	12431	1.000000e-250	330
a37644_phavu.G19833.gnm2.Chr01	phavu.G19833.gnm2.Chr01||3905874||3909199||phavu.G19833.gnm2.ann1.Phvul.001G044000.2||1||CDS||1778995944||520||82.18	520	520	b51759_scaffold24	scaffold24||1073453||1076732||Cerca24S19206||-1||CDS||2028496291||12430||82.18	12430	12430	1.000000e-250	380
a37644_phavu.G19833.gnm2.Chr01	phavu.G19833.gnm2.Chr01||3910916||3913846||phavu.G19833.gnm2.ann1.Phvul.001G043900.1||-1||CDS||1778995939||521||82.63	521	521	b51759_scaffold24	scaffold24||1069846||1071960||Cerca24S19209||1||CDS||2028496297||12429||82.63	12429	12429	1.000000e-250	430
a37644_phavu.G19833.gnm2.Chr01	phavu.G19833.gnm2.Chr01||3921642||3922868||phavu.G19833.gnm2.ann1.Phvul.001G043800.1||-1||CDS||1778995936||522||81.74	522	522	b51759_scaffold24	scaffold24||1067561||1068805||Cerca24S01983||1||CDS||2028496211||12428||81.74	12428	12428	1.000000e-250	480
a37644_phavu.G19833.gnm2.Chr01	phavu.G19833.gnm2.Chr01||3925116||3931437||phavu.G19833.gnm2.ann1.Phvul.001G043700.1||-1||CDS||1778995931||523||79.01	523	523	b51759_scaffold24	scaffold24||1059519||1065200||Cerca24S19208||1||CDS||2028496295||12427||79.01	12427	12427	1.000000e-250	530
a37644_phavu.G19833.gnm2.Chr01	phavu.G19833.gnm2.Chr01||3950525||3956739||phavu.G19833.gnm2.ann1.Phvul.001G043600.1||1||CDS||1778995928||525||86.79	525	525	b51759_scaffold24	scaffold24||1046325||1052424||Cerca24S19252||-1||CDS||2028496385||12426||86.79	12426	12426	1.000000e-250	580
a37644_phavu.G19833.gnm2.Chr01	phavu.G19833.gnm2.Chr01||3977432||3977965||phavu.G19833.gnm2.ann1.Phvul.001G043500.1||1||CDS||1778995925||526||74.26	526	526	b51759_scaffold24	scaffold24||1010255||1010752||Cerca24S01984||-1||CDS||2028496213||12422||74.26	12422	12422	5.900000e-14	593
a37644_phavu.G19833.gnm2.Chr01	phavu.G19833.gnm2.Chr01||3986993||3991428||phavu.G19833.gnm2.ann1.Phvul.001G043400.1||-1||CDS||1778995920||527||88.11	527	527	b51759_scaffold24	scaffold24||989624||994542||Cerca24S19204||1||CDS||2028496287||12420||88.11	12420	12420	1.000000e-250	643
a37644_phavu.G19833.gnm2.Chr01	phavu.G19833.gnm2.Chr01||4012398||4013285||phavu.G19833.gnm2.ann1.Phvul.001G043200.1||1||CDS||1778995914||529||70.77	529	529	b51759_scaffold24	scaffold24||975089||976009||Cerca24S02005||-1||CDS||2028496257||12417||70.77	12417	12417	7.400000e-140	693
a37644_phavu.G19833.gnm2.Chr01	phavu.G19833.gnm2.Chr01||4016146||4017618||phavu.G19833.gnm2.ann1.Phvul.001G043100.2||-1||CDS||1778995909||530||80.35	530	530	b51759_scaffold24	scaffold24||963853||965515||Cerca24S19244||1||CDS||2028496369||12415||80.35	12415	12415	1.300000e-210	743
a37644_phavu.G19833.gnm2.Chr01	phavu.G19833.gnm2.Chr01||4059356||4062966||phavu.G19833.gnm2.ann1.Phvul.001G042700.1||1||CDS||1778995896||536||75.88	536	536	b51759_scaffold24	scaffold24||955375||957836||Cerca24S19286||-1||CDS||2028496458||12413||75.88	12413	12413	1.000000e-97	793
a37644_phavu.G19833.gnm2.Chr01	phavu.G19833.gnm2.Chr01||4066196||4071592||phavu.G19833.gnm2.ann1.Phvul.001G042600.1||1||CDS||1778995893||537||87.12	537	537	b51759_scaffold24	scaffold24||946748||951024||Cerca24S19247||-1||CDS||2028496375||12412||87.12	12412	12412	1.000000e-250	843
a37644_phavu.G19833.gnm2.Chr01	phavu.G19833.gnm2.Chr01||4074779||4079298||phavu.G19833.gnm2.ann1.Phvul.001G042500.1||1||CDS||1778995890||538||82.27	538	538	b51759_scaffold24	scaffold24||942556||946018||Cerca24S19246||-1||CDS||2028496373||12411||82.27	12411	12411	1.900000e-141	893
###
a37644_phavu.G19833.gnm2.Chr01	phavu.G19833.gnm2.Chr01||4125324||4138897||phavu.G19833.gnm2.ann1.Phvul.001G042300.1||-1||CDS||1778995882||540||84.39	540	540	b51759_scaffold27	scaffold27||453183||461834||Cerca27S20054||-1||CDS||2028499491||13797||84.39	13797	13797	1.000000e-250	50
a37644_phavu.G19833.gnm2.Chr01	phavu.G19833.gnm2.Chr01||4175777||4197809||phavu.G19833.gnm2.ann1.Phvul.001G042000.1||-1||CDS||1778995851||545||82.57	545	545	b51759_scaffold27	scaffold27||485776||496614||Cerca27S20106||-1||CDS||2028499602||13799||82.57	13799	13799	1.000000e-250	100
a37644_phavu.G19833.gnm2.Chr01	phavu.G19833.gnm2.Chr01||4222371||4225536||phavu.G19833.gnm2.ann1.Phvul.001G041900.1||1||CDS||1778995846||556||77.08	556	556	b51759_scaffold27	scaffold27||506158||508706||Cerca27S20055||1||CDS||2028499493||13801||77.08	13801	13801	8.100000e-127	147
a37644_phavu.G19833.gnm2.Chr01	phavu.G19833.gnm2.Chr01||4230491||4238350||phavu.G19833.gnm2.ann1.Phvul.001G041800.1||-1||CDS||1778995841||558||81.74	558	558	b51759_scaffold27	scaffold27||517695||524608||Cerca27S20058||-1||CDS||2028499499||13803||81.74	13803	13803	1.000000e-250	197
a37644_phavu.G19833.gnm2.Chr01	phavu.G19833.gnm2.Chr01||4239690||4243695||phavu.G19833.gnm2.ann1.Phvul.001G041700.1||-1||CDS||1778995838||560||84.14	560	560	b51759_scaffold27	scaffold27||531232||535843||Cerca27S20060||-1||CDS||2028499504||13805||84.14	13805	13805	1.000000e-250	247
a37644_phavu.G19833.gnm2.Chr01	phavu.G19833.gnm2.Chr01||4264766||4269025||phavu.G19833.gnm2.ann1.Phvul.001G041600.1||1||CDS||1778995835||561||88.24	561	561	b51759_scaffold27	scaffold27||544149||548366||Cerca27S20057||1||CDS||2028499497||13806||88.24	13806	13806	1.000000e-250	297
a37644_phavu.G19833.gnm2.Chr01	phavu.G19833.gnm2.Chr01||4270968||4271228||phavu.G19833.gnm2.ann1.Phvul.001G041500.1||-1||CDS||1778995832||562||73.06	562	562	b51759_scaffold27	scaffold27||548973||549275||Cerca27S07643||-1||CDS||2028499402||13807||73.06	13807	13807	1.400000e-39	335
a37644_phavu.G19833.gnm2.Chr01	phavu.G19833.gnm2.Chr01||4273688||4274735||phavu.G19833.gnm2.ann1.Phvul.001G041400.1||1||CDS||1778995829||563||80.72	563	563	b51759_scaffold27	scaffold27||550354||550988||Cerca27S07642||1||CDS||2028499400||13808||80.72	13808	13808	1.100000e-63	385
a37644_phavu.G19833.gnm2.Chr01	phavu.G19833.gnm2.Chr01||4275244||4279144||phavu.G19833.gnm2.ann1.Phvul.001G041300.1||-1||CDS||1778995824||564||68.09	564	564	b51759_scaffold27	scaffold27||555206||556747||Cerca27S07644||-1||CDS||2028499404||13809||68.09	13809	13809	4.100000e-43	427
a37644_phavu.G19833.gnm2.Chr01	phavu.G19833.gnm2.Chr01||4301678||4307138||phavu.G19833.gnm2.ann1.Phvul.001G041100.1||1||CDS||1778995818||567||74.24	567	567	b51759_scaffold27	scaffold27||577868||586140||Cerca27S02177||1||CDS||2028499323||13812||74.24	13812	13812	1.000000e-250	477
a37644_phavu.G19833.gnm2.Chr01	phavu.G19833.gnm2.Chr01||4380001||4382364||phavu.G19833.gnm2.ann1.Phvul.001G040300.1||1||CDS||1778995784||576||79.94	576	576	b51759_scaffold27	scaffold27||641232||643358||Cerca27S02180||-1||CDS||2028499330||13821||79.94	13821	13821	1.000000e-250	527
a37644_phavu.G19833.gnm2.Chr01	phavu.G19833.gnm2.Chr01||4677821||4681984||phavu.G19833.gnm2.ann1.Phvul.001G045700.1||-1||CDS||1778996001||600||88.08	600	600	b51759_scaffold27	scaffold27||423791||428337||Cerca27S20052||1||CDS||2028499486||13795||88.08	13795	13795	1.000000e-250	50
a37644_phavu.G19833.gnm2.Chr01	phavu.G19833.gnm2.Chr01||4702001||4704142||phavu.G19833.gnm2.ann1.Phvul.001G045900.1||-1||CDS||1778996006||602||77.81	602	602	b51759_scaffold27	scaffold27||404373||406450||Cerca27S07640||1||CDS||2028499396||13790||77.81	13790	13790	1.000000e-250	100
a37644_phavu.G19833.gnm2.Chr01	phavu.G19833.gnm2.Chr01||4750369||4762562||phavu.G19833.gnm2.ann1.Phvul.001G046100.1||1||CDS||1778996011||604||79.4	604	604	b51759_scaffold27	scaffold27||362176||377046||Cerca27S20049||-1||CDS||2028499480||13786||79.4	13786	13786	1.000000e-250	150
a37644_phavu.G19833.gnm2.Chr01	phavu.G19833.gnm2.Chr01||4781980||4788346||phavu.G19833.gnm2.ann1.Phvul.001G046200.1||1||CDS||1778996013||605||76.35	605	605	b51759_scaffold27	scaffold27||355378||358052||Cerca27S07639||-1||CDS||2028499393||13785||76.35	13785	13785	1.000000e-250	200
a37644_phavu.G19833.gnm2.Chr01	phavu.G19833.gnm2.Chr01||4794660||4798136||phavu.G19833.gnm2.ann1.Phvul.001G046300.1||-1||CDS||1778996016||606||77.18	606	606	b51759_scaffold27	scaffold27||349818||354825||Cerca27S20046||1||CDS||2028499473||13784||77.18	13784	13784	1.000000e-250	250
a37644_phavu.G19833.gnm2.Chr01	phavu.G19833.gnm2.Chr01||4817814||4819599||phavu.G19833.gnm2.ann1.Phvul.001G046400.1||-1||CDS||1778996019||607||72.03	607	607	b51759_scaffold27	scaffold27||344978||346311||Cerca27S20045||1||CDS||2028499471||13783||72.03	13783	13783	4.800000e-205	300
a37644_phavu.G19833.gnm2.Chr01	phavu.G19833.gnm2.Chr01||4838124||4838990||phavu.G19833.gnm2.ann1.Phvul.001G046500.1||1||CDS||1778996022||608||70.71	608	608	b51759_scaffold27	scaffold27||339094||339912||Cerca27S07638||-1||CDS||2028499391||13782||70.71	13782	13782	8.000000e-130	350
a37644_phavu.G19833.gnm2.Chr01	phavu.G19833.gnm2.Chr01||4852422||4853717||phavu.G19833.gnm2.ann1.Phvul.001G046600.1||-1||CDS||1778996024||609||76.89	609	609	b51759_scaffold27	scaffold27||334945||336647||Cerca27S07637||1||CDS||2028499389||13781||76.89	13781	13781	3.100000e-116	400
a37644_phavu.G19833.gnm2.Chr01	phavu.G19833.gnm2.Chr01||4862459||4864271||phavu.G19833.gnm2.ann1.Phvul.001G046700.1||1||CDS||1778996031||612||78.96	612	612	b51759_scaffold27	scaffold27||328934||331035||Cerca27S20048||-1||CDS||2028499478||13780||78.96	13780	13780	2.000000e-147	450
a37644_phavu.G19833.gnm2.Chr01	phavu.G19833.gnm2.Chr01||4873009||4874013||phavu.G19833.gnm2.ann1.Phvul.001G046800.1||-1||CDS||1778996034||613||74.71	613	613	b51759_scaffold27	scaffold27||324446||325498||Cerca27S07636||1||CDS||2028499387||13779||74.71	13779	13779	2.700000e-31	480
a37644_phavu.G19833.gnm2.Chr01	phavu.G19833.gnm2.Chr01||4924958||4925943||phavu.G19833.gnm2.ann1.Phvul.001G046900.1||-1||CDS||1778996037||614||78.01	614	614	b51759_scaffold27	scaffold27||312277||312952||Cerca27S02175||1||CDS||2028499318||13778||78.01	13778	13778	1.700000e-123	530
###
a37644_phavu.G19833.gnm2.Chr01	phavu.G19833.gnm2.Chr01||4950696||4954881||phavu.G19833.gnm2.ann1.Phvul.001G047001.1||1||CDS||1778996040||615||86.35	615	615	b51759_scaffold177	scaffold177||403813||407819||Cerca177S06399||-1||CDS||2028486627||7985||86.35	7985	7985	1.000000e-250	50
a37644_phavu.G19833.gnm2.Chr01	phavu.G19833.gnm2.Chr01||4955983||4960844||phavu.G19833.gnm2.ann1.Phvul.001G047100.1||-1||CDS||1778996043||616||79.58	616	616	b51759_scaffold177	scaffold177||399790||402854||Cerca177S16278||1||CDS||2028486719||7984||79.58	7984	7984	1.000000e-250	100
a37644_phavu.G19833.gnm2.Chr01	phavu.G19833.gnm2.Chr01||4966380||4972171||phavu.G19833.gnm2.ann1.Phvul.001G047200.1||-1||CDS||1778996048||618||76.94	618	618	b51759_scaffold177	scaffold177||369844||374388||Cerca177S16277||1||CDS||2028486717||7981||76.94	7981	7981	1.000000e-250	150
a37644_phavu.G19833.gnm2.Chr01	phavu.G19833.gnm2.Chr01||4972493||4980797||phavu.G19833.gnm2.ann1.Phvul.001G047300.1||1||CDS||1778996051||619||84.15	619	619	b51759_scaffold177	scaffold177||357142||369580||Cerca177S16280||-1||CDS||2028486723||7980||84.15	7980	7980	1.000000e-250	200
a37644_phavu.G19833.gnm2.Chr01	phavu.G19833.gnm2.Chr01||4998407||5001026||phavu.G19833.gnm2.ann1.Phvul.001G047600.1||1||CDS||1778996059||622||83.77	622	622	b51759_scaffold177	scaffold177||317118||320774||Cerca177S16279||-1||CDS||2028486721||7976||83.77	7976	7976	1.000000e-250	250
a37644_phavu.G19833.gnm2.Chr01	phavu.G19833.gnm2.Chr01||5001481||5019098||phavu.G19833.gnm2.ann1.Phvul.001G047700.1||-1||CDS||1778996062||623||78.5	623	623	b51759_scaffold177	scaffold177||303192||316596||Cerca177S16276||1||CDS||2028486715||7975||78.5	7975	7975	1.000000e-250	300
a37644_phavu.G19833.gnm2.Chr01	phavu.G19833.gnm2.Chr01||5324028||5324621||phavu.G19833.gnm2.ann1.Phvul.001G049400.1||1||CDS||1778996117||646||73.37	646	646	b51759_scaffold177	scaffold177||250097||250753||Cerca177S01187||-1||CDS||2028486621||7969||73.37	7969	7969	2.100000e-69	50
a37644_phavu.G19833.gnm2.Chr01	phavu.G19833.gnm2.Chr01||5329452||5333295||phavu.G19833.gnm2.ann1.Phvul.001G049500.1||1||CDS||1778996119||647||83.2	647	647	b51759_scaffold177	scaffold177||239830||244039||Cerca177S32280||-1||CDS||2028486730||7968||83.2	7968	7968	1.000000e-250	100
a37644_phavu.G19833.gnm2.Chr01	phavu.G19833.gnm2.Chr01||5335579||5336841||phavu.G19833.gnm2.ann1.Phvul.001G049601.1||1||CDS||1778996122||648||63.71	648	648	b51759_scaffold177	scaffold177||236140||238408||Cerca177S16247||-1||CDS||2028486652||7967||63.71	7967	7967	4.000000e-63	150
a37644_phavu.G19833.gnm2.Chr01	phavu.G19833.gnm2.Chr01||5341599||5345638||phavu.G19833.gnm2.ann1.Phvul.001G049700.1||1||CDS||1778996125||649||86.05	649	649	b51759_scaffold177	scaffold177||229184||232602||Cerca177S16273||-1||CDS||2028486708||7966||86.05	7966	7966	1.000000e-250	200
a37644_phavu.G19833.gnm2.Chr01	phavu.G19833.gnm2.Chr01||5348528||5353209||phavu.G19833.gnm2.ann1.Phvul.001G049800.1||-1||CDS||1778996128||650||69.27	650	650	b51759_scaffold177	scaffold177||218874||227260||Cerca177S16272||1||CDS||2028486706||7965||69.27	7965	7965	4.300000e-161	250
a37644_phavu.G19833.gnm2.Chr01	phavu.G19833.gnm2.Chr01||5363531||5371349||phavu.G19833.gnm2.ann1.Phvul.001G049900.1||-1||CDS||1778996131||651||85.94	651	651	b51759_scaffold177	scaffold177||196798||202039||Cerca177S16246||1||CDS||2028486650||7963||85.94	7963	7963	1.000000e-250	300
a37644_phavu.G19833.gnm2.Chr01	phavu.G19833.gnm2.Chr01||5377038||5383057||phavu.G19833.gnm2.ann1.Phvul.001G050000.1||-1||CDS||1778996134||652||83.83	652	652	b51759_scaffold177	scaffold177||186766||191006||Cerca177S16270||1||CDS||2028486702||7961||83.83	7961	7961	1.000000e-250	350
a37644_phavu.G19833.gnm2.Chr01	phavu.G19833.gnm2.Chr01||5390444||5398675||phavu.G19833.gnm2.ann1.Phvul.001G050100.2||1||CDS||1778996137||653||80.05	653	653	b51759_scaffold177	scaffold177||159393||164571||Cerca177S16268||-1||CDS||2028486697||7956||80.05	7956	7956	1.000000e-250	400
a37644_phavu.G19833.gnm2.Chr01	phavu.G19833.gnm2.Chr01||5403083||5405291||phavu.G19833.gnm2.ann1.Phvul.001G050200.1||-1||CDS||1778996140||654||74.44	654	654	b51759_scaffold177	scaffold177||156784||158713||Cerca177S32278||1||CDS||2028486726||7955||74.44	7955	7955	8.600000e-212	450
a37644_phavu.G19833.gnm2.Chr01	phavu.G19833.gnm2.Chr01||5427864||5428229||phavu.G19833.gnm2.ann1.Phvul.001G050300.1||1||CDS||1778996142||655||76.38	655	655	b51759_scaffold177	scaffold177||134305||134685||Cerca177S01186||-1||CDS||2028486618||7952||76.38	7952	7952	1.900000e-81	500
a37644_phavu.G19833.gnm2.Chr01	phavu.G19833.gnm2.Chr01||5456559||5459462||phavu.G19833.gnm2.ann1.Phvul.001G050500.1||-1||CDS||1778996148||657||85.98	657	657	b51759_scaffold177	scaffold177||119572||122612||Cerca177S16263||1||CDS||2028486686||7950||85.98	7950	7950	1.900000e-158	550
a37644_phavu.G19833.gnm2.Chr01	phavu.G19833.gnm2.Chr01||5474376||5476886||phavu.G19833.gnm2.ann1.Phvul.001G050600.1||1||CDS||1778996157||661||74.78	661	661	b51759_scaffold177	scaffold177||107516||110328||Cerca177S16245||-1||CDS||2028486647||7948||74.78	7948	7948	1.000000e-250	600
a37644_phavu.G19833.gnm2.Chr01	phavu.G19833.gnm2.Chr01||5481660||5488299||phavu.G19833.gnm2.ann1.Phvul.001G050700.1||-1||CDS||1778996160||662||80.85	662	662	b51759_scaffold177	scaffold177||103776||106502||Cerca177S16262||1||CDS||2028486684||7947||80.85	7947	7947	1.000000e-250	650
a37644_phavu.G19833.gnm2.Chr01	phavu.G19833.gnm2.Chr01||5496702||5499384||phavu.G19833.gnm2.ann1.Phvul.001G050800.1||-1||CDS||1778996163||663||73.75	663	663	b51759_scaffold177	scaffold177||95528||98504||Cerca177S16261||1||CDS||2028486682||7945||73.75	7945	7945	4.500000e-82	700
a37644_phavu.G19833.gnm2.Chr01	phavu.G19833.gnm2.Chr01||5503502||5511982||phavu.G19833.gnm2.ann1.Phvul.001G050900.1||-1||CDS||1778996168||665||83.21	665	665	b51759_scaffold177	scaffold177||89359||93631||Cerca177S16243||1||CDS||2028486643||7944||83.21	7944	7944	1.000000e-250	750
a37644_phavu.G19833.gnm2.Chr01	phavu.G19833.gnm2.Chr01||5515699||5518574||phavu.G19833.gnm2.ann1.Phvul.001G051000.1||-1||CDS||1778996173||667||74.3	667	667	b51759_scaffold177	scaffold177||64445||66913||Cerca177S16255||1||CDS||2028486670||7939||74.3	7939	7939	4.200000e-161	800
###
a37644_phavu.G19833.gnm2.Chr01	phavu.G19833.gnm2.Chr01||5595026||5598171||phavu.G19833.gnm2.ann1.Phvul.001G051400.2||-1||CDS||1778996193||675||76.91	675	675	b51759_scaffold6	scaffold6||2011111||2014116||Cerca6S10544||1||CDS||2028526867||26723||76.91	26723	26723	1.900000e-109	50
a37644_phavu.G19833.gnm2.Chr01	phavu.G19833.gnm2.Chr01||5619363||5620200||phavu.G19833.gnm2.ann1.Phvul.001G051550.1||1||CDS||1778996205||680||77.32	680	680	b51759_scaffold6	scaffold6||1998607||1999467||Cerca6S28767||-1||CDS||2028527204||26721||77.32	26721	26721	7.100000e-134	100
a37644_phavu.G19833.gnm2.Chr01	phavu.G19833.gnm2.Chr01||5631185||5632114||phavu.G19833.gnm2.ann1.Phvul.001G051600.1||1||CDS||1778996208||681||77.59	681	681	b51759_scaffold6	scaffold6||1978003||1978932||Cerca6S10547||-1||CDS||2028526874||26718||77.59	26718	26718	2.900000e-231	150
a37644_phavu.G19833.gnm2.Chr01	phavu.G19833.gnm2.Chr01||5635634||5643086||phavu.G19833.gnm2.ann1.Phvul.001G051700.1||1||CDS||1778996210||682||88.5	682	682	b51759_scaffold6	scaffold6||1969862||1974236||Cerca6S28672||-1||CDS||2028527003||26716||88.5	26716	26716	1.000000e-250	200
a37644_phavu.G19833.gnm2.Chr01	phavu.G19833.gnm2.Chr01||5644566||5651618||phavu.G19833.gnm2.ann1.Phvul.001G051800.1||-1||CDS||1778996213||683||77.33	683	683	b51759_scaffold6	scaffold6||1941531||1943369||Cerca6S04406||1||CDS||2028526759||26712||77.33	26712	26712	1.000000e-250	250
a37644_phavu.G19833.gnm2.Chr01	phavu.G19833.gnm2.Chr01||5652350||5672312||phavu.G19833.gnm2.ann1.Phvul.001G051900.1||1||CDS||1778996216||684||84.02	684	684	b51759_scaffold6	scaffold6||1935607||1941182||Cerca6S10545||-1||CDS||2028526869||26711||84.02	26711	26711	1.000000e-250	300
a37644_phavu.G19833.gnm2.Chr01	phavu.G19833.gnm2.Chr01||5680952||5683766||phavu.G19833.gnm2.ann1.Phvul.001G052000.1||1||CDS||1778996219||685||77.72	685	685	b51759_scaffold6	scaffold6||1926923||1929521||Cerca6S28764||-1||CDS||2028527198||26709||77.72	26709	26709	1.000000e-250	350
a37644_phavu.G19833.gnm2.Chr01	phavu.G19833.gnm2.Chr01||5760728||5765519||phavu.G19833.gnm2.ann1.Phvul.001G052500.1||1||CDS||1778996235||691||65.08	691	691	b51759_scaffold6	scaffold6||1868981||1874827||Cerca6S04404||-1||CDS||2028526755||26700||65.08	26700	26700	9.700000e-55	400
a37644_phavu.G19833.gnm2.Chr01	phavu.G19833.gnm2.Chr01||5814181||5821482||phavu.G19833.gnm2.ann1.Phvul.001G052900.1||-1||CDS||1778996251||698||78.65	698	698	b51759_scaffold6	scaffold6||1850889||1857449||Cerca6S28665||1||CDS||2028526988||26697||78.65	26697	26697	1.000000e-250	450
a37644_phavu.G19833.gnm2.Chr01	phavu.G19833.gnm2.Chr01||5844346||5849773||phavu.G19833.gnm2.ann1.Phvul.001G053100.1||-1||CDS||1778996259||701||78.28	701	701	b51759_scaffold6	scaffold6||1825451||1827589||Cerca6S28757||1||CDS||2028527183||26692||78.28	26692	26692	1.000000e-250	500
a37644_phavu.G19833.gnm2.Chr01	phavu.G19833.gnm2.Chr01||5879915||5882258||phavu.G19833.gnm2.ann1.Phvul.001G121500.1||-1||CDS||1778998626||703||81.3	703	703	b51759_scaffold6	scaffold6||1815921||1818028||Cerca6S28756||1||CDS||2028527181||26691||81.3	26691	26691	6.100000e-105	550
a37644_phavu.G19833.gnm2.Chr01	phavu.G19833.gnm2.Chr01||5893864||5901772||phavu.G19833.gnm2.ann1.Phvul.001G053200.1||1||CDS||1778996264||704||75.37	704	704	b51759_scaffold6	scaffold6||1806348||1812429||Cerca6S28666||-1||CDS||2028526990||26690||75.37	26690	26690	1.000000e-250	600
a37644_phavu.G19833.gnm2.Chr01	phavu.G19833.gnm2.Chr01||5911959||5916089||phavu.G19833.gnm2.ann1.Phvul.001G053300.1||-1||CDS||1778996267||705||79.97	705	705	b51759_scaffold6	scaffold6||1792213||1803802||Cerca6S28664||1||CDS||2028526986||26689||79.97	26689	26689	1.000000e-250	650
a37644_phavu.G19833.gnm2.Chr01	phavu.G19833.gnm2.Chr01||5924772||5933024||phavu.G19833.gnm2.ann1.Phvul.001G053400.1||-1||CDS||1778996270||706||77.68	706	706	b51759_scaffold6	scaffold6||1750423||1758265||Cerca6S28746||1||CDS||2028527160||26682||77.68	26682	26682	1.000000e-250	700
a37644_phavu.G19833.gnm2.Chr01	phavu.G19833.gnm2.Chr01||5985372||5987361||phavu.G19833.gnm2.ann1.Phvul.001G053900.2||1||CDS||1778996286||712||87.56	712	712	b51759_scaffold6	scaffold6||1744094||1746797||Cerca6S28752||-1||CDS||2028527172||26680||87.56	26680	26680	3.800000e-62	750
a37644_phavu.G19833.gnm2.Chr01	phavu.G19833.gnm2.Chr01||5988555||5990869||phavu.G19833.gnm2.ann1.Phvul.001G054000.1||-1||CDS||1778996289||713||85.38	713	713	b51759_scaffold6	scaffold6||1739192||1741185||Cerca6S10538||1||CDS||2028526854||26679||85.38	26679	26679	2.200000e-173	800
a37644_phavu.G19833.gnm2.Chr01	phavu.G19833.gnm2.Chr01||6001115||6002577||phavu.G19833.gnm2.ann1.Phvul.001G054300.1||1||CDS||1778996298||716||72.33	716	716	b51759_scaffold6	scaffold6||1736879||1738356||Cerca6S28751||-1||CDS||2028527170||26678||72.33	26678	26678	1.000000e-250	850
a37644_phavu.G19833.gnm2.Chr01	phavu.G19833.gnm2.Chr01||6030053||6040250||phavu.G19833.gnm2.ann1.Phvul.001G054500.1||1||CDS||1778996303||718||83.9	718	718	b51759_scaffold6	scaffold6||1717202||1733499||Cerca6S28750||-1||CDS||2028527168||26677||83.9	26677	26677	1.000000e-250	900
a37644_phavu.G19833.gnm2.Chr01	phavu.G19833.gnm2.Chr01||6056275||6058571||phavu.G19833.gnm2.ann1.Phvul.001G054600.1||1||CDS||1778996306||719||75.18	719	719	b51759_scaffold6	scaffold6||1700103||1702277||Cerca6S10539||-1||CDS||2028526856||26674||75.18	26674	26674	1.300000e-191	950
a37644_phavu.G19833.gnm2.Chr01	phavu.G19833.gnm2.Chr01||6089513||6103417||phavu.G19833.gnm2.ann1.Phvul.001G054700.1||1||CDS||1778996309||720||84.12	720	720	b51759_scaffold6	scaffold6||1685602||1694041||Cerca6S28748||-1||CDS||2028527164||26673||84.12	26673	26673	1.000000e-250	1000
a37644_phavu.G19833.gnm2.Chr01	phavu.G19833.gnm2.Chr01||6125446||6127996||phavu.G19833.gnm2.ann1.Phvul.001G054800.1||1||CDS||1778996312||721||70.72	721	721	b51759_scaffold6	scaffold6||1669372||1671630||Cerca6S10534||-1||CDS||2028526846||26671||70.72	26671	26671	3.400000e-164	1050
a37644_phavu.G19833.gnm2.Chr01	phavu.G19833.gnm2.Chr01||6168026||6169909||phavu.G19833.gnm2.ann1.Phvul.001G055000.1||-1||CDS||1778996318||723||76.58	723	723	b51759_scaffold6	scaffold6||1655542||1657101||Cerca6S10536||1||CDS||2028526850||26669||76.58	26669	26669	1.500000e-212	1100
a37644_phavu.G19833.gnm2.Chr01	phavu.G19833.gnm2.Chr01||6204656||6218668||phavu.G19833.gnm2.ann1.Phvul.001G055100.2||-1||CDS||1778996321||726||79.51	726	726	b51759_scaffold6	scaffold6||1647171||1651900||Cerca6S28740||1||CDS||2028527147||26668||79.51	26668	26668	3.300000e-226	1150
a37644_phavu.G19833.gnm2.Chr01	phavu.G19833.gnm2.Chr01||6226304||6228860||phavu.G19833.gnm2.ann1.Phvul.001G055200.1||-1||CDS||1778996334||730||80.81	730	730	b51759_scaffold6	scaffold6||1641148||1643311||Cerca6S28739||1||CDS||2028527145||26667||80.81	26667	26667	1.000000e-250	1200
a37644_phavu.G19833.gnm2.Chr01	phavu.G19833.gnm2.Chr01||6234513||6237451||phavu.G19833.gnm2.ann1.Phvul.001G055300.1||1||CDS||1778996337||731||82.9	731	731	b51759_scaffold6	scaffold6||1638543||1640839||Cerca6S28744||-1||CDS||2028527155||26666||82.9	26666	26666	3.300000e-124	1250
a37644_phavu.G19833.gnm2.Chr01	phavu.G19833.gnm2.Chr01||6251909||6257503||phavu.G19833.gnm2.ann1.Phvul.001G055400.1||1||CDS||1778996340||732||77.89	732	732	b51759_scaffold6	scaffold6||1626497||1631968||Cerca6S28743||-1||CDS||2028527153||26665||77.89	26665	26665	1.000000e-250	1300
a37644_phavu.G19833.gnm2.Chr01	phavu.G19833.gnm2.Chr01||6258550||6260750||phavu.G19833.gnm2.ann1.Phvul.001G055500.1||-1||CDS||1778996345||734||80.54	734	734	b51759_scaffold6	scaffold6||1621285||1624401||Cerca6S28738||1||CDS||2028527142||26664||80.54	26664	26664	1.000000e-250	1350
a37644_phavu.G19833.gnm2.Chr01	phavu.G19833.gnm2.Chr01||6283675||6289482||phavu.G19833.gnm2.ann1.Phvul.001G055600.1||1||CDS||1778996348||735||85.47	735	735	b51759_scaffold6	scaffold6||1612253||1616031||Cerca6S28661||-1||CDS||2028526980||26663||85.47	26663	26663	6.700000e-206	1400
a37644_phavu.G19833.gnm2.Chr01	phavu.G19833.gnm2.Chr01||6292255||6293593||phavu.G19833.gnm2.ann1.Phvul.001G055700.1||-1||CDS||1778996351||736||75.26	736	736	b51759_scaffold6	scaffold6||1595321||1596492||Cerca6S10532||1||CDS||2028526841||26659||75.26	26659	26659	3.700000e-123	1450
a37644_phavu.G19833.gnm2.Chr01	phavu.G19833.gnm2.Chr01||6309587||6361821||phavu.G19833.gnm2.ann1.Phvul.001G055800.1||-1||CDS||1778996358||739||83.11	739	739	b51759_scaffold6	scaffold6||1572051||1588573||Cerca6S28736||1||CDS||2028527138||26657||83.11	26657	26657	1.000000e-250	1500
a37644_phavu.G19833.gnm2.Chr01	phavu.G19833.gnm2.Chr01||6366227||6372015||phavu.G19833.gnm2.ann1.Phvul.001G055900.1||1||CDS||1778996367||743||76.75	743	743	b51759_scaffold6	scaffold6||1551512||1557780||Cerca6S28737||-1||CDS||2028527140||26654||76.75	26654	26654	1.000000e-250	1550
a37644_phavu.G19833.gnm2.Chr01	phavu.G19833.gnm2.Chr01||6410550||6412013||phavu.G19833.gnm2.ann1.Phvul.001G056300.1||-1||CDS||1778996376||746||78.83	746	746	b51759_scaffold6	scaffold6||1524784||1532101||Cerca6S28735||1||CDS||2028527136||26651||78.83	26651	26651	1.000000e-250	1600
a37644_phavu.G19833.gnm2.Chr01	phavu.G19833.gnm2.Chr01||6460623||6464187||phavu.G19833.gnm2.ann1.Phvul.001G056800.1||1||CDS||1778996393||753||84.47	753	753	b51759_scaffold6	scaffold6||1506723||1509781||Cerca6S28659||-1||CDS||2028526976||26648||84.47	26648	26648	8.000000e-176	1650
a37644_phavu.G19833.gnm2.Chr01	phavu.G19833.gnm2.Chr01||6467346||6468640||phavu.G19833.gnm2.ann1.Phvul.001G056900.1||-1||CDS||1778996398||755||71.99	755	755	b51759_scaffold6	scaffold6||1501670||1503001||Cerca6S33638||1||CDS||2028527321||26647||71.99	26647	26647	4.100000e-214	1700
a37644_phavu.G19833.gnm2.Chr01	phavu.G19833.gnm2.Chr01||6478925||6482522||phavu.G19833.gnm2.ann1.Phvul.001G057000.1||1||CDS||1778996403||757||76.24	757	757	b51759_scaffold6	scaffold6||1432920||1435918||Cerca6S28656||-1||CDS||2028526969||26639||76.24	26639	26639	1.300000e-136	1750
a37644_phavu.G19833.gnm2.Chr01	phavu.G19833.gnm2.Chr01||6486786||6489568||phavu.G19833.gnm2.ann1.Phvul.001G057100.1||-1||CDS||1778996406||758||82.61	758	758	b51759_scaffold6	scaffold6||1427938||1431228||Cerca6S28729||1||CDS||2028527123||26638||82.61	26638	26638	1.000000e-250	1800
a37644_phavu.G19833.gnm2.Chr01	phavu.G19833.gnm2.Chr01||6507703||6510293||phavu.G19833.gnm2.ann1.Phvul.001G057300.1||1||CDS||1778996418||763||76.38	763	763	b51759_scaffold6	scaffold6||1415981||1423260||Cerca6S28655||-1||CDS||2028526967||26637||76.38	26637	26637	2.900000e-137	1850
a37644_phavu.G19833.gnm2.Chr01	phavu.G19833.gnm2.Chr01||6521957||6526905||phavu.G19833.gnm2.ann1.Phvul.001G057500.1||-1||CDS||1778996426||766||82.19	766	766	b51759_scaffold6	scaffold6||1384140||1387018||Cerca6S28653||1||CDS||2028526963||26632||82.19	26632	26632	2.400000e-230	1900
a37644_phavu.G19833.gnm2.Chr01	phavu.G19833.gnm2.Chr01||6533666||6534566||phavu.G19833.gnm2.ann1.Phvul.001G057600.1||1||CDS||1778996429||767||73.68	767	767	b51759_scaffold6	scaffold6||1382670||1383342||Cerca6S28728||-1||CDS||2028527121||26631||73.68	26631	26631	1.300000e-69	1950
a37644_phavu.G19833.gnm2.Chr01	phavu.G19833.gnm2.Chr01||6541687||6550758||phavu.G19833.gnm2.ann1.Phvul.001G057700.1||-1||CDS||1778996432||768||80.38	768	768	b51759_scaffold6	scaffold6||1373865||1381704||Cerca6S28650||1||CDS||2028526956||26630||80.38	26630	26630	1.000000e-250	2000
a37644_phavu.G19833.gnm2.Chr01	phavu.G19833.gnm2.Chr01||6558272||6562573||phavu.G19833.gnm2.ann1.Phvul.001G057800.1||-1||CDS||1778996435||769||78.72	769	769	b51759_scaffold6	scaffold6||1355466||1358736||Cerca6S10525||1||CDS||2028526826||26627||78.72	26627	26627	1.000000e-250	2050
a37644_phavu.G19833.gnm2.Chr01	phavu.G19833.gnm2.Chr01||6568006||6571292||phavu.G19833.gnm2.ann1.Phvul.001G057900.1||-1||CDS||1778996438||770||84.19	770	770	b51759_scaffold6	scaffold6||1342889||1345813||Cerca6S28649||1||CDS||2028526954||26625||84.19	26625	26625	2.800000e-149	2100
a37644_phavu.G19833.gnm2.Chr01	phavu.G19833.gnm2.Chr01||6576712||6579785||phavu.G19833.gnm2.ann1.Phvul.001G058000.1||1||CDS||1778996443||772||82.27	772	772	b51759_scaffold6	scaffold6||1335393||1337569||Cerca6S28648||1||CDS||2028526952||26623||82.27	26623	26623	7.500000e-166	2150
a37644_phavu.G19833.gnm2.Chr01	phavu.G19833.gnm2.Chr01||6600437||6608828||phavu.G19833.gnm2.ann1.Phvul.001G058100.1||1||CDS||1778996446||773||78.76	773	773	b51759_scaffold6	scaffold6||1328019||1332325||Cerca6S28727||-1||CDS||2028527119||26622||78.76	26622	26622	1.000000e-250	2200
a37644_phavu.G19833.gnm2.Chr01	phavu.G19833.gnm2.Chr01||6615462||6617212||phavu.G19833.gnm2.ann1.Phvul.001G058200.1||1||CDS||1778996453||776||80.63	776	776	b51759_scaffold6	scaffold6||1323316||1325863||Cerca6S28652||-1||CDS||2028526961||26621||80.63	26621	26621	9.800000e-65	2250
a37644_phavu.G19833.gnm2.Chr01	phavu.G19833.gnm2.Chr01||6631149||6631997||phavu.G19833.gnm2.ann1.Phvul.001G058300.1||1||CDS||1778996456||777||69.09	777	777	b51759_scaffold6	scaffold6||1321347||1322168||Cerca6S10526||-1||CDS||2028526828||26620||69.09	26620	26620	7.200000e-85	2300
a37644_phavu.G19833.gnm2.Chr01	phavu.G19833.gnm2.Chr01||6669269||6669616||phavu.G19833.gnm2.ann1.Phvul.001G058400.1||1||CDS||1778996462||779||82.8	779	779	b51759_scaffold6	scaffold6||1314259||1314606||Cerca6S04400||-1||CDS||2028526746||26619||82.8	26619	26619	1.200000e-98	2350
a37644_phavu.G19833.gnm2.Chr01	phavu.G19833.gnm2.Chr01||6676174||6680040||phavu.G19833.gnm2.ann1.Phvul.001G058500.1||-1||CDS||1778996465||780||79.81	780	780	b51759_scaffold6	scaffold6||1304692||1309044||Cerca6S28725||1||CDS||2028527115||26618||79.81	26618	26618	1.300000e-229	2400
a37644_phavu.G19833.gnm2.Chr01	phavu.G19833.gnm2.Chr01||6695835||6705577||phavu.G19833.gnm2.ann1.Phvul.001G058600.1||1||CDS||1778996468||781||89.15	781	781	b51759_scaffold6	scaffold6||1296757||1302669||Cerca6S10524||-1||CDS||2028526824||26617||89.15	26617	26617	1.000000e-250	2450
a37644_phavu.G19833.gnm2.Chr01	phavu.G19833.gnm2.Chr01||6725620||6727111||phavu.G19833.gnm2.ann1.Phvul.001G058700.1||1||CDS||1778996471||782||81.18	782	782	b51759_scaffold6	scaffold6||1291880||1293928||Cerca6S28651||-1||CDS||2028526959||26616||81.18	26616	26616	6.500000e-245	2500
a37644_phavu.G19833.gnm2.Chr01	phavu.G19833.gnm2.Chr01||6731463||6733948||phavu.G19833.gnm2.ann1.Phvul.001G058800.1||-1||CDS||1778996480||786||85.26	786	786	b51759_scaffold6	scaffold6||1281722||1283928||Cerca6S28723||1||CDS||2028527111||26614||85.26	26614	26614	1.000000e-250	2550
a37644_phavu.G19833.gnm2.Chr01	phavu.G19833.gnm2.Chr01||6793553||6801561||phavu.G19833.gnm2.ann1.Phvul.001G058900.1||1||CDS||1778996483||787||88.17	787	787	b51759_scaffold6	scaffold6||1250153||1256559||Cerca6S10523||-1||CDS||2028526822||26612||88.17	26612	26612	1.000000e-250	2600
a37644_phavu.G19833.gnm2.Chr01	phavu.G19833.gnm2.Chr01||6827567||6828820||phavu.G19833.gnm2.ann1.Phvul.001G059200.1||1||CDS||1778996492||790||80.51	790	790	b51759_scaffold6	scaffold6||1233930||1235192||Cerca6S10522||-1||CDS||2028526820||26610||80.51	26610	26610	1.000000e-250	2650
a37644_phavu.G19833.gnm2.Chr01	phavu.G19833.gnm2.Chr01||6832208||6834621||phavu.G19833.gnm2.ann1.Phvul.001G059300.1||-1||CDS||1778996495||791||75.8	791	791	b51759_scaffold6	scaffold6||1226964||1229274||Cerca6S28721||1||CDS||2028527107||26609||75.8	26609	26609	1.000000e-250	2700
a37644_phavu.G19833.gnm2.Chr01	phavu.G19833.gnm2.Chr01||6862885||6864072||phavu.G19833.gnm2.ann1.Phvul.001G059400.1||1||CDS||1778996498||792||68.23	792	792	b51759_scaffold6	scaffold6||1218018||1219451||Cerca6S10521||-1||CDS||2028526817||26608||68.23	26608	26608	3.100000e-20	2719
a37644_phavu.G19833.gnm2.Chr01	phavu.G19833.gnm2.Chr01||6870915||6880095||phavu.G19833.gnm2.ann1.Phvul.001G059500.1||-1||CDS||1778996501||793||79.56	793	793	b51759_scaffold6	scaffold6||1210510||1215522||Cerca6S28720||1||CDS||2028527105||26606||79.56	26606	26606	1.000000e-250	2769
a37644_phavu.G19833.gnm2.Chr01	phavu.G19833.gnm2.Chr01||6904307||6905229||phavu.G19833.gnm2.ann1.Phvul.001G059700.2||1||CDS||1778996506||795||68.82	795	795	b51759_scaffold6	scaffold6||1196362||1197458||Cerca6S28718||1||CDS||2028527101||26603||68.82	26603	26603	1.600000e-84	2819
a37644_phavu.G19833.gnm2.Chr01	phavu.G19833.gnm2.Chr01||6983570||6985582||phavu.G19833.gnm2.ann1.Phvul.001G060100.1||-1||CDS||1778996522||801||78.6	801	801	b51759_scaffold6	scaffold6||1187512||1189551||Cerca6S10518||1||CDS||2028526810||26602||78.6	26602	26602	1.000000e-250	2869
a37644_phavu.G19833.gnm2.Chr01	phavu.G19833.gnm2.Chr01||7010571||7012959||phavu.G19833.gnm2.ann1.Phvul.001G060200.1||-1||CDS||1778996527||803||83.59	803	803	b51759_scaffold6	scaffold6||1181522||1183179||Cerca6S28715||1||CDS||2028527094||26601||83.59	26601	26601	6.500000e-114	2919
a37644_phavu.G19833.gnm2.Chr01	phavu.G19833.gnm2.Chr01||7073665||7085125||phavu.G19833.gnm2.ann1.Phvul.001G060300.1||1||CDS||1778996530||804||78.98	804	804	b51759_scaffold6	scaffold6||1157816||1169821||Cerca6S28646||-1||CDS||2028526948||26599||78.98	26599	26599	1.000000e-250	2969
a37644_phavu.G19833.gnm2.Chr01	phavu.G19833.gnm2.Chr01||7091175||7093214||phavu.G19833.gnm2.ann1.Phvul.001G060400.1||-1||CDS||1778996535||806||84.22	806	806	b51759_scaffold6	scaffold6||1151493||1153576||Cerca6S10515||1||CDS||2028526804||26597||84.22	26597	26597	1.000000e-250	3019
a37644_phavu.G19833.gnm2.Chr01	phavu.G19833.gnm2.Chr01||7115390||7117958||phavu.G19833.gnm2.ann1.Phvul.001G060500.1||-1||CDS||1778996538||807||86.95	807	807	b51759_scaffold6	scaffold6||1145639||1148070||Cerca6S28645||-1||CDS||2028526946||26596||86.95	26596	26596	3.200000e-189	3069
a37644_phavu.G19833.gnm2.Chr01	phavu.G19833.gnm2.Chr01||7139219||7144206||phavu.G19833.gnm2.ann1.Phvul.001G060600.1||1||CDS||1778996543||809||77.95	809	809	b51759_scaffold6	scaffold6||1080149||1089890||Cerca6S28713||1||CDS||2028527090||26590||77.95	26590	26590	1.000000e-250	3119
###
a37644_phavu.G19833.gnm2.Chr01	phavu.G19833.gnm2.Chr01||7691862||7694066||phavu.G19833.gnm2.ann1.Phvul.001G063500.1||1||CDS||1778996686||868||77.38	868	868	b51759_scaffold26	scaffold26||496461||498282||Cerca26S02119||1||CDS||2028498207||13301||77.38	13301	13301	1.000000e-250	50
a37644_phavu.G19833.gnm2.Chr01	phavu.G19833.gnm2.Chr01||7777645||7780308||phavu.G19833.gnm2.ann1.Phvul.001G064000.1||1||CDS||1778996709||877||83.1	877	877	b51759_scaffold26	scaffold26||499482||502161||Cerca26S19831||-1||CDS||2028498511||13302||83.1	13302	13302	1.000000e-250	100
a37644_phavu.G19833.gnm2.Chr01	phavu.G19833.gnm2.Chr01||7828178||7830747||phavu.G19833.gnm2.ann1.Phvul.001G064300.1||-1||CDS||1778996722||882||79.24	882	882	b51759_scaffold26	scaffold26||549076||551000||Cerca26S19769||1||CDS||2028498377||13309||79.24	13309	13309	3.900000e-176	150
a37644_phavu.G19833.gnm2.Chr01	phavu.G19833.gnm2.Chr01||7854354||7864345||phavu.G19833.gnm2.ann1.Phvul.001G064400.1||1||CDS||1778996727||884||81.89	884	884	b51759_scaffold26	scaffold26||595699||599341||Cerca26S19834||1||CDS||2028498518||13316||81.89	13316	13316	1.000000e-250	200
a37644_phavu.G19833.gnm2.Chr01	phavu.G19833.gnm2.Chr01||7870535||7872310||phavu.G19833.gnm2.ann1.Phvul.001G064500.1||-1||CDS||1778996730||885||81.18	885	885	b51759_scaffold26	scaffold26||600358||602109||Cerca26S07465||-1||CDS||2028498285||13317||81.18	13317	13317	1.000000e-250	250
a37644_phavu.G19833.gnm2.Chr01	phavu.G19833.gnm2.Chr01||7936901||7937899||phavu.G19833.gnm2.ann1.Phvul.001G064700.1||1||CDS||1778996739||889||72.84	889	889	b51759_scaffold26	scaffold26||625319||626329||Cerca26S07464||1||CDS||2028498283||13319||72.84	13319	13319	1.800000e-207	300
a37644_phavu.G19833.gnm2.Chr01	phavu.G19833.gnm2.Chr01||7950387||7954460||phavu.G19833.gnm2.ann1.Phvul.001G064800.1||1||CDS||1778996742||890||88.39	890	890	b51759_scaffold26	scaffold26||628436||631634||Cerca26S19836||1||CDS||2028498522||13320||88.39	13320	13320	3.200000e-234	350
a37644_phavu.G19833.gnm2.Chr01	phavu.G19833.gnm2.Chr01||7956184||7961041||phavu.G19833.gnm2.ann1.Phvul.001G064900.1||1||CDS||1778996745||891||83.05	891	891	b51759_scaffold26	scaffold26||633048||637054||Cerca26S19837||1||CDS||2028498524||13321||83.05	13321	13321	3.500000e-215	400
a37644_phavu.G19833.gnm2.Chr01	phavu.G19833.gnm2.Chr01||8049664||8052140||phavu.G19833.gnm2.ann1.Phvul.001G065400.1||1||CDS||1778996756||895||83.04	895	895	b51759_scaffold26	scaffold26||638915||641246||Cerca26S07466||-1||CDS||2028498287||13322||83.04	13322	13322	1.000000e-250	450
a37644_phavu.G19833.gnm2.Chr01	phavu.G19833.gnm2.Chr01||8087889||8098626||phavu.G19833.gnm2.ann1.Phvul.001G065550.1||1||CDS||1778996759||896||85.3	896	896	b51759_scaffold26	scaffold26||649005||653603||Cerca26S07467||-1||CDS||2028498290||13323||85.3	13323	13323	1.000000e-250	500
a37644_phavu.G19833.gnm2.Chr01	phavu.G19833.gnm2.Chr01||8111098||8123370||phavu.G19833.gnm2.ann1.Phvul.001G065700.2||1||CDS||1778996774||903||79.3	903	903	b51759_scaffold26	scaffold26||717509||722931||Cerca26S32636||1||CDS||2028498556||13330||79.3	13330	13330	1.000000e-250	550
a37644_phavu.G19833.gnm2.Chr01	phavu.G19833.gnm2.Chr01||8289680||8293530||phavu.G19833.gnm2.ann1.Phvul.001G066200.1||1||CDS||1778996789||909||68.41	909	909	b51759_scaffold26	scaffold26||747461||762412||Cerca26S19839||-1||CDS||2028498529||13335||68.41	13335	13335	2.500000e-164	600
a37644_phavu.G19833.gnm2.Chr01	phavu.G19833.gnm2.Chr01||8371303||8375956||phavu.G19833.gnm2.ann1.Phvul.001G066600.1||1||CDS||1778996802||914||84.41	914	914	b51759_scaffold26	scaffold26||802856||805954||Cerca26S19775||1||CDS||2028498390||13340||84.41	13340	13340	1.200000e-128	650
a37644_phavu.G19833.gnm2.Chr01	phavu.G19833.gnm2.Chr01||8414176||8428679||phavu.G19833.gnm2.ann1.Phvul.001G067001.1||-1||CDS||1778996813||918||76.68	918	918	b51759_scaffold26	scaffold26||817163||821775||Cerca26S32637||-1||CDS||2028498558||13342||76.68	13342	13342	1.000000e-250	700
a37644_phavu.G19833.gnm2.Chr01	phavu.G19833.gnm2.Chr01||8436348||8441386||phavu.G19833.gnm2.ann1.Phvul.001G067200.2||-1||CDS||1778996820||921||81.09	921	921	b51759_scaffold26	scaffold26||828603||833403||Cerca26S07472||-1||CDS||2028498300||13344||81.09	13344	13344	1.000000e-250	750
###
a37644_phavu.G19833.gnm2.Chr01	phavu.G19833.gnm2.Chr01||9264940||9281718||phavu.G19833.gnm2.ann1.Phvul.001G070500.1||1||CDS||1778996927||964||79.43	964	964	b51759_scaffold153	scaffold153||353128||360195||Cerca153S15160||-1||CDS||2028482783||6171||79.43	6171	6171	1.000000e-250	50
a37644_phavu.G19833.gnm2.Chr01	phavu.G19833.gnm2.Chr01||9291937||9305929||phavu.G19833.gnm2.ann1.Phvul.001G070600.1||1||CDS||1778996936||968||79.36	968	968	b51759_scaffold153	scaffold153||340804||351875||Cerca153S15159||-1||CDS||2028482781||6170||79.36	6170	6170	1.000000e-250	100
a37644_phavu.G19833.gnm2.Chr01	phavu.G19833.gnm2.Chr01||9313407||9327707||phavu.G19833.gnm2.ann1.Phvul.001G070700.1||1||CDS||1778996961||980||82.31	980	980	b51759_scaffold153	scaffold153||330931||338586||Cerca153S15158||-1||CDS||2028482779||6169||82.31	6169	6169	1.000000e-250	147
a37644_phavu.G19833.gnm2.Chr01	phavu.G19833.gnm2.Chr01||9386043||9387890||phavu.G19833.gnm2.ann1.Phvul.001G071100.1||1||CDS||1778996969||983||79.87	983	983	b51759_scaffold153	scaffold153||297288||299114||Cerca153S06136||1||CDS||2028482697||6165||79.87	6165	6165	1.000000e-250	197
a37644_phavu.G19833.gnm2.Chr01	phavu.G19833.gnm2.Chr01||9451384||9453667||phavu.G19833.gnm2.ann1.Phvul.001G071500.2||-1||CDS||1778996978||987||78.98	987	987	b51759_scaffold153	scaffold153||282581||284556||Cerca153S15151||1||CDS||2028482764||6163||78.98	6163	6163	1.000000e-250	247
a37644_phavu.G19833.gnm2.Chr01	phavu.G19833.gnm2.Chr01||9491643||9495071||phavu.G19833.gnm2.ann1.Phvul.001G071600.1||-1||CDS||1778996985||990||82.22	990	990	b51759_scaffold153	scaffold153||246475||256789||Cerca153S15150||1||CDS||2028482762||6160||82.22	6160	6160	1.000000e-250	297
a37644_phavu.G19833.gnm2.Chr01	phavu.G19833.gnm2.Chr01||9524886||9530083||phavu.G19833.gnm2.ann1.Phvul.001G071900.1||-1||CDS||1778996992||993||80.97	993	993	b51759_scaffold153	scaffold153||217686||223549||Cerca153S15149||1||CDS||2028482760||6155||80.97	6155	6155	1.000000e-250	347
a37644_phavu.G19833.gnm2.Chr01	phavu.G19833.gnm2.Chr01||9542269||9547199||phavu.G19833.gnm2.ann1.Phvul.001G072000.1||1||CDS||1778996995||994||86.34	994	994	b51759_scaffold153	scaffold153||195016||198665||Cerca153S15152||-1||CDS||2028482766||6153||86.34	6153	6153	8.200000e-215	397
a37644_phavu.G19833.gnm2.Chr01	phavu.G19833.gnm2.Chr01||9560636||9561244||phavu.G19833.gnm2.ann1.Phvul.001G072100.1||1||CDS||1778996998||995||72.33	995	995	b51759_scaffold153	scaffold153||191256||191861||Cerca153S00882||-1||CDS||2028482677||6151||72.33	6151	6151	8.300000e-109	447
a37644_phavu.G19833.gnm2.Chr01	phavu.G19833.gnm2.Chr01||9606603||9607732||phavu.G19833.gnm2.ann1.Phvul.001G072200.1||1||CDS||1778997001||996||79.17	996	996	b51759_scaffold153	scaffold153||183742||185323||Cerca153S32166||-1||CDS||2028482789||6150||79.17	6150	6150	9.700000e-111	497
a37644_phavu.G19833.gnm2.Chr01	phavu.G19833.gnm2.Chr01||9630830||9639928||phavu.G19833.gnm2.ann1.Phvul.001G072300.1||1||CDS||1778997004||997||87.29	997	997	b51759_scaffold153	scaffold153||168786||177345||Cerca153S15131||-1||CDS||2028482722||6149||87.29	6149	6149	1.000000e-250	547
a37644_phavu.G19833.gnm2.Chr01	phavu.G19833.gnm2.Chr01||9649624||9668749||phavu.G19833.gnm2.ann1.Phvul.001G072400.1||1||CDS||1778997007||998||83.07	998	998	b51759_scaffold153	scaffold153||149186||161251||Cerca153S15130||-1||CDS||2028482720||6147||83.07	6147	6147	1.000000e-250	597
a37644_phavu.G19833.gnm2.Chr01	phavu.G19833.gnm2.Chr01||9669221||9672142||phavu.G19833.gnm2.ann1.Phvul.001G072500.2||-1||CDS||1778997012||1000||79.19	1000	1000	b51759_scaffold153	scaffold153||146161||148760||Cerca153S00880||1||CDS||2028482673||6146||79.19	6146	6146	1.000000e-250	647
a37644_phavu.G19833.gnm2.Chr01	phavu.G19833.gnm2.Chr01||9698408||9716826||phavu.G19833.gnm2.ann1.Phvul.001G072600.2||-1||CDS||1778997019||1003||82.95	1003	1003	b51759_scaffold153	scaffold153||137864||142199||Cerca153S15127||1||CDS||2028482713||6144||82.95	6144	6144	1.000000e-250	697
###
a37644_phavu.G19833.gnm2.Chr01	phavu.G19833.gnm2.Chr01||9386043||9387890||phavu.G19833.gnm2.ann1.Phvul.001G071100.1||1||CDS||1778996969||983||62.28	983	983	b51759_scaffold26	scaffold26||427780||431166||Cerca26S19821||1||CDS||2028498489||13288||62.28	13288	13288	1.700000e-20	19
a37644_phavu.G19833.gnm2.Chr01	phavu.G19833.gnm2.Chr01||9776512||9777983||phavu.G19833.gnm2.ann1.Phvul.001G072800.1||1||CDS||1778997022||1004||78.22	1004	1004	b51759_scaffold26	scaffold26||440496||442287||Cerca26S19764||1||CDS||2028498366||13290||78.22	13290	13290	1.000000e-168	63
a37644_phavu.G19833.gnm2.Chr01	phavu.G19833.gnm2.Chr01||9793578||9799420||phavu.G19833.gnm2.ann1.Phvul.001G072900.1||1||CDS||1778997033||1009||80.04	1009	1009	b51759_scaffold26	scaffold26||447839||450411||Cerca26S19822||1||CDS||2028498492||13292||80.04	13292	13292	1.000000e-250	113
a37644_phavu.G19833.gnm2.Chr01	phavu.G19833.gnm2.Chr01||9824256||9829702||phavu.G19833.gnm2.ann1.Phvul.001G073000.1||-1||CDS||1778997036||1010||83.09	1010	1010	b51759_scaffold26	scaffold26||456005||459879||Cerca26S19767||-1||CDS||2028498372||13294||83.09	13294	13294	1.000000e-250	163
a37644_phavu.G19833.gnm2.Chr01	phavu.G19833.gnm2.Chr01||9848545||9851590||phavu.G19833.gnm2.ann1.Phvul.001G073100.1||-1||CDS||1778997039||1011||89.13	1011	1011	b51759_scaffold26	scaffold26||477663||481435||Cerca26S19765||1||CDS||2028498368||13297||89.13	13297	13297	1.000000e-250	213
a37644_phavu.G19833.gnm2.Chr01	phavu.G19833.gnm2.Chr01||9880703||9881452||phavu.G19833.gnm2.ann1.Phvul.001G073300.1||1||CDS||1778997045||1013||65.77	1013	1013	b51759_scaffold26	scaffold26||494748||495329||Cerca26S07459||1||CDS||2028498272||13300||65.77	13300	13300	1.400000e-60	263
a37644_phavu.G19833.gnm2.Chr01	phavu.G19833.gnm2.Chr01||10633962||10641996||phavu.G19833.gnm2.ann1.Phvul.001G075200.1||-1||CDS||1778997107||1040||58.45	1040	1040	b51759_scaffold26	scaffold26||240964||250953||Cerca26S19814||-1||CDS||2028498475||13264||58.45	13264	13264	6.900000e-07	6
a37644_phavu.G19833.gnm2.Chr01	phavu.G19833.gnm2.Chr01||10685765||10688099||phavu.G19833.gnm2.ann1.Phvul.001G075400.1||-1||CDS||1778997113||1042||78.12	1042	1042	b51759_scaffold26	scaffold26||192989||197187||Cerca26S19812||1||CDS||2028498470||13258||78.12	13258	13258	8.200000e-201	56
a37644_phavu.G19833.gnm2.Chr01	phavu.G19833.gnm2.Chr01||10918424||10923401||phavu.G19833.gnm2.ann1.Phvul.001G076300.1||-1||CDS||1778997147||1051||76.31	1051	1051	b51759_scaffold26	scaffold26||123357||143303||Cerca26S19794||1||CDS||2028498432||13251||76.31	13251	13251	1.000000e-250	106
a37644_phavu.G19833.gnm2.Chr01	phavu.G19833.gnm2.Chr01||10957313||10969205||phavu.G19833.gnm2.ann1.Phvul.001G076400.1||-1||CDS||1778997150||1052||86.72	1052	1052	b51759_scaffold26	scaffold26||102414||113463||Cerca26S19743||1||CDS||2028498320||13246||86.72	13246	13246	1.000000e-250	156
a37644_phavu.G19833.gnm2.Chr01	phavu.G19833.gnm2.Chr01||11697663||11703506||phavu.G19833.gnm2.ann1.Phvul.001G078100.1||1||CDS||1778997204||1071||82.93	1071	1071	b51759_scaffold26	scaffold26||87940||89814||Cerca26S19742||1||CDS||2028498317||13245||82.93	13245	13245	9.200000e-139	203
###
a37644_phavu.G19833.gnm2.Chr01	phavu.G19833.gnm2.Chr01||11190376||11194741||phavu.G19833.gnm2.ann1.Phvul.001G076900.1||1||CDS||1778997166||1058||63.11	1058	1058	b51759_scaffold6	scaffold6||634281||640401||Cerca6S28690||-1||CDS||2028527042||26529||63.11	26529	26529	3.300000e-05	4
a37644_phavu.G19833.gnm2.Chr01	phavu.G19833.gnm2.Chr01||11294478||11312612||phavu.G19833.gnm2.ann1.Phvul.001G077100.1||1||CDS||1778997174||1061||86.82	1061	1061	b51759_scaffold6	scaffold6||975455||984383||Cerca6S10571||1||CDS||2028526925||26573||86.82	26573	26573	1.000000e-250	50
a37644_phavu.G19833.gnm2.Chr01	phavu.G19833.gnm2.Chr01||11352558||11365834||phavu.G19833.gnm2.ann1.Phvul.001G077200.2||-1||CDS||1778997177||1062||72.46	1062	1062	b51759_scaffold6	scaffold6||988367||992085||Cerca6S10509||-1||CDS||2028526790||26575||72.46	26575	26575	1.100000e-74	100
a37644_phavu.G19833.gnm2.Chr01	phavu.G19833.gnm2.Chr01||11458411||11462283||phavu.G19833.gnm2.ann1.Phvul.001G077400.1||-1||CDS||1778997183||1064||83.97	1064	1064	b51759_scaffold6	scaffold6||1003192||1005065||Cerca6S28710||-1||CDS||2028527084||26576||83.97	26576	26576	4.400000e-228	150
a37644_phavu.G19833.gnm2.Chr01	phavu.G19833.gnm2.Chr01||11521757||11522278||phavu.G19833.gnm2.ann1.Phvul.001G077500.1||-1||CDS||1778997186||1065||81.91	1065	1065	b51759_scaffold6	scaffold6||1015366||1015860||Cerca6S10510||1||CDS||2028526792||26578||81.91	26578	26578	2.100000e-109	200
a37644_phavu.G19833.gnm2.Chr01	phavu.G19833.gnm2.Chr01||11570198||11582530||phavu.G19833.gnm2.ann1.Phvul.001G077700.1||1||CDS||1778997192||1067||84.11	1067	1067	b51759_scaffold6	scaffold6||1027674||1041450||Cerca6S28642||1||CDS||2028526939||26582||84.11	26582	26582	1.000000e-250	250
a37644_phavu.G19833.gnm2.Chr01	phavu.G19833.gnm2.Chr01||11632743||11641136||phavu.G19833.gnm2.ann1.Phvul.001G077800.1||1||CDS||1778997195||1068||74.21	1068	1068	b51759_scaffold6	scaffold6||643146||647503||Cerca6S28688||1||CDS||2028527037||26530||74.21	26530	26530	1.000000e-250	54
a37644_phavu.G19833.gnm2.Chr01	phavu.G19833.gnm2.Chr01||11653250||11657684||phavu.G19833.gnm2.ann1.Phvul.001G077900.1||-1||CDS||1778997198||1069||66.52	1069	1069	b51759_scaffold6	scaffold6||1058852||1061345||Cerca6S28708||1||CDS||2028527080||26586||66.52	26586	26586	1.100000e-55	300
a37644_phavu.G19833.gnm2.Chr01	phavu.G19833.gnm2.Chr01||11758490||11773891||phavu.G19833.gnm2.ann1.Phvul.001G078401.1||-1||CDS||1778997215||1075||79.49	1075	1075	b51759_scaffold6	scaffold6||784606||788321||Cerca6S28805||-1||CDS||2028527285||26550||79.49	26550	26550	1.000000e-250	101
a37644_phavu.G19833.gnm2.Chr01	phavu.G19833.gnm2.Chr01||11851507||11854960||phavu.G19833.gnm2.ann1.Phvul.001G078501.1||-1||CDS||1778997222||1078||86.05	1078	1078	b51759_scaffold6	scaffold6||795106||799342||Cerca6S04416||-1||CDS||2028526781||26551||86.05	26551	26551	2.400000e-20	120
a37644_phavu.G19833.gnm2.Chr01	phavu.G19833.gnm2.Chr01||11866609||11870111||phavu.G19833.gnm2.ann1.Phvul.001G078600.1||1||CDS||1778997225||1079||83.33	1079	1079	b51759_scaffold6	scaffold6||802308||805074||Cerca6S28806||1||CDS||2028527287||26552||83.33	26552	26552	4.100000e-180	170
a37644_phavu.G19833.gnm2.Chr01	phavu.G19833.gnm2.Chr01||11876820||11883316||phavu.G19833.gnm2.ann1.Phvul.001G078701.1||1||CDS||1778997228||1080||85.78	1080	1080	b51759_scaffold6	scaffold6||811116||813726||Cerca6S10567||1||CDS||2028526917||26554||85.78	26554	26554	3.700000e-213	220
a37644_phavu.G19833.gnm2.Chr01	phavu.G19833.gnm2.Chr01||11890052||11892555||phavu.G19833.gnm2.ann1.Phvul.001G078800.1||-1||CDS||1778997231||1081||78.83	1081	1081	b51759_scaffold6	scaffold6||822355||823967||Cerca6S10568||-1||CDS||2028526919||26555||78.83	26555	26555	1.000000e-250	270
a37644_phavu.G19833.gnm2.Chr01	phavu.G19833.gnm2.Chr01||11949409||11954164||phavu.G19833.gnm2.ann1.Phvul.001G078900.1||1||CDS||1778997233||1082||83.24	1082	1082	b51759_scaffold6	scaffold6||848380||851212||Cerca6S28810||-1||CDS||2028527295||26559||83.24	26559	26559	1.000000e-250	320
###
a37644_phavu.G19833.gnm2.Chr01	phavu.G19833.gnm2.Chr01||11974945||11975846||phavu.G19833.gnm2.ann1.Phvul.001G079100.1||-1||CDS||1778997239||1084||89.27	1084	1084	b51759_scaffold43	scaffold43||687789||688654||Cerca43S24566||-1||CDS||2028516513||21721||89.27	21721	21721	4.400000e-96	50
a37644_phavu.G19833.gnm2.Chr01	phavu.G19833.gnm2.Chr01||12010130||12012994||phavu.G19833.gnm2.ann1.Phvul.001G079200.1||-1||CDS||1778997242||1085||81.86	1085	1085	b51759_scaffold43	scaffold43||690809||693396||Cerca43S24567||-1||CDS||2028516515||21722||81.86	21722	21722	1.000000e-250	100
a37644_phavu.G19833.gnm2.Chr01	phavu.G19833.gnm2.Chr01||12042328||12044763||phavu.G19833.gnm2.ann1.Phvul.001G079300.1||-1||CDS||1778997245||1086||64.28	1086	1086	b51759_scaffold43	scaffold43||694802||697601||Cerca43S03283||-1||CDS||2028516342||21723||64.28	21723	21723	2.300000e-74	150
a37644_phavu.G19833.gnm2.Chr01	phavu.G19833.gnm2.Chr01||12487105||12489747||phavu.G19833.gnm2.ann1.Phvul.001G082700.1||1||CDS||1778997261||1092||85.17	1092	1092	b51759_scaffold43	scaffold43||707301||709693||Cerca43S24602||1||CDS||2028516592||21727||85.17	21727	21727	1.100000e-228	200
a37644_phavu.G19833.gnm2.Chr01	phavu.G19833.gnm2.Chr01||12575334||12577046||phavu.G19833.gnm2.ann1.Phvul.001G083000.1||1||CDS||1778997270||1096||80.38	1096	1096	b51759_scaffold43	scaffold43||731135||732417||Cerca43S24564||1||CDS||2028516508||21730||80.38	21730	21730	1.000000e-250	250
a37644_phavu.G19833.gnm2.Chr01	phavu.G19833.gnm2.Chr01||12633345||12635982||phavu.G19833.gnm2.ann1.Phvul.001G083100.1||1||CDS||1778997278||1099||85.2	1099	1099	b51759_scaffold43	scaffold43||738081||743246||Cerca43S03284||1||CDS||2028516344||21731||85.2	21731	21731	1.000000e-250	300
a37644_phavu.G19833.gnm2.Chr01	phavu.G19833.gnm2.Chr01||12728401||12731568||phavu.G19833.gnm2.ann1.Phvul.001G083300.1||1||CDS||1778997284||1101||78.41	1101	1101	b51759_scaffold43	scaffold43||748611||751781||Cerca43S03285||1||CDS||2028516346||21732||78.41	21732	21732	1.000000e-250	350
a37644_phavu.G19833.gnm2.Chr01	phavu.G19833.gnm2.Chr01||12738842||12746985||phavu.G19833.gnm2.ann1.Phvul.001G083400.1||-1||CDS||1778997287||1102||86.4	1102	1102	b51759_scaffold43	scaffold43||755040||761951||Cerca43S24569||-1||CDS||2028516519||21733||86.4	21733	21733	1.000000e-250	400
a37644_phavu.G19833.gnm2.Chr01	phavu.G19833.gnm2.Chr01||12832717||12835051||phavu.G19833.gnm2.ann1.Phvul.001G083900.1||-1||CDS||1778997317||1115||83.45	1115	1115	b51759_scaffold43	scaffold43||784898||787530||Cerca43S24578||-1||CDS||2028516539||21736||83.45	21736	21736	1.000000e-250	447
a37644_phavu.G19833.gnm2.Chr01	phavu.G19833.gnm2.Chr01||12888838||12890955||phavu.G19833.gnm2.ann1.Phvul.001G084000.1||-1||CDS||1778997320||1116||72.57	1116	1116	b51759_scaffold43	scaffold43||793069||794758||Cerca43S24607||-1||CDS||2028516602||21737||72.57	21737	21737	5.000000e-79	497
a37644_phavu.G19833.gnm2.Chr01	phavu.G19833.gnm2.Chr01||12975931||12977891||phavu.G19833.gnm2.ann1.Phvul.001G084300.1||-1||CDS||1778997327||1119||71.2	1119	1119	b51759_scaffold43	scaffold43||821419||823022||Cerca43S03291||-1||CDS||2028516359||21741||71.2	21741	21741	5.800000e-98	547
a37644_phavu.G19833.gnm2.Chr01	phavu.G19833.gnm2.Chr01||12983313||13028788||phavu.G19833.gnm2.ann1.Phvul.001G084501.1||1||CDS||1778997330||1120||86.01	1120	1120	b51759_scaffold43	scaffold43||824995||849960||Cerca43S24605||1||CDS||2028516598||21742||86.01	21742	21742	1.000000e-250	597
a37644_phavu.G19833.gnm2.Chr01	phavu.G19833.gnm2.Chr01||13085047||13094501||phavu.G19833.gnm2.ann1.Phvul.001G084800.1||1||CDS||1778997335||1122||80.62	1122	1122	b51759_scaffold43	scaffold43||850621||856532||Cerca43S24572||1||CDS||2028516526||21743||80.62	21743	21743	1.000000e-250	647
a37644_phavu.G19833.gnm2.Chr01	phavu.G19833.gnm2.Chr01||13113998||13122642||phavu.G19833.gnm2.ann1.Phvul.001G084900.1||1||CDS||1778997338||1123||84.12	1123	1123	b51759_scaffold43	scaffold43||859492||863362||Cerca43S24573||1||CDS||2028516528||21744||84.12	21744	21744	1.000000e-250	697
a37644_phavu.G19833.gnm2.Chr01	phavu.G19833.gnm2.Chr01||13124222||13124912||phavu.G19833.gnm2.ann1.Phvul.001G085200.1||1||CDS||1778997343||1125||82.49	1125	1125	b51759_scaffold43	scaffold43||864409||865280||Cerca43S24574||1||CDS||2028516530||21745||82.49	21745	21745	7.500000e-71	747
a37644_phavu.G19833.gnm2.Chr01	phavu.G19833.gnm2.Chr01||13154299||13154874||phavu.G19833.gnm2.ann1.Phvul.001G085400.1||-1||CDS||1778997349||1127||77.84	1127	1127	b51759_scaffold43	scaffold43||869771||870352||Cerca43S03286||-1||CDS||2028516348||21747||77.84	21747	21747	3.000000e-144	797
a37644_phavu.G19833.gnm2.Chr01	phavu.G19833.gnm2.Chr01||13171475||13174719||phavu.G19833.gnm2.ann1.Phvul.001G085500.1||-1||CDS||1778997352||1128||84.72	1128	1128	b51759_scaffold43	scaffold43||880465||884943||Cerca43S24579||-1||CDS||2028516541||21749||84.72	21749	21749	3.000000e-186	847
a37644_phavu.G19833.gnm2.Chr01	phavu.G19833.gnm2.Chr01||13185505||13187987||phavu.G19833.gnm2.ann1.Phvul.001G085600.1||-1||CDS||1778997357||1130||79.83	1130	1130	b51759_scaffold43	scaffold43||892095||894554||Cerca43S03287||-1||CDS||2028516350||21750||79.83	21750	21750	2.000000e-222	897
a37644_phavu.G19833.gnm2.Chr01	phavu.G19833.gnm2.Chr01||13306776||13328500||phavu.G19833.gnm2.ann1.Phvul.001G086100.1||1||CDS||1778997379||1139||85.38	1139	1139	b51759_scaffold43	scaffold43||898782||910357||Cerca43S24606||1||CDS||2028516600||21751||85.38	21751	21751	1.000000e-250	947
a37644_phavu.G19833.gnm2.Chr01	phavu.G19833.gnm2.Chr01||13331725||13332039||phavu.G19833.gnm2.ann1.Phvul.001G086200.2||1||CDS||1778997387||1142||71.54	1142	1142	b51759_scaffold43	scaffold43||919677||920021||Cerca43S03289||1||CDS||2028516354||21753||71.54	21753	21753	3.100000e-41	987
a37644_phavu.G19833.gnm2.Chr01	phavu.G19833.gnm2.Chr01||13354800||13356498||phavu.G19833.gnm2.ann1.Phvul.001G086400.1||-1||CDS||1778997393||1144||71.55	1144	1144	b51759_scaffold43	scaffold43||923647||924459||Cerca43S03288||-1||CDS||2028516352||21755||71.55	21755	21755	2.000000e-80	1037
a37644_phavu.G19833.gnm2.Chr01	phavu.G19833.gnm2.Chr01||13407266||13410396||phavu.G19833.gnm2.ann1.Phvul.001G086600.1||1||CDS||1778997400||1147||83.32	1147	1147	b51759_scaffold43	scaffold43||946109||949787||Cerca43S24577||1||CDS||2028516537||21757||83.32	21757	21757	1.000000e-250	1087
a37644_phavu.G19833.gnm2.Chr01	phavu.G19833.gnm2.Chr01||13421118||13429303||phavu.G19833.gnm2.ann1.Phvul.001G086700.1||-1||CDS||1778997403||1148||83.29	1148	1148	b51759_scaffold43	scaffold43||950995||955842||Cerca43S24580||-1||CDS||2028516543||21758||83.29	21758	21758	1.000000e-250	1137
a37644_phavu.G19833.gnm2.Chr01	phavu.G19833.gnm2.Chr01||13447900||13451049||phavu.G19833.gnm2.ann1.Phvul.001G086800.1||-1||CDS||1778997406||1149||77.84	1149	1149	b51759_scaffold43	scaffold43||960545||964066||Cerca43S24581||-1||CDS||2028516546||21759||77.84	21759	21759	7.300000e-126	1187
a37644_phavu.G19833.gnm2.Chr01	phavu.G19833.gnm2.Chr01||13470982||13471587||phavu.G19833.gnm2.ann1.Phvul.001G086900.1||1||CDS||1778997408||1150||65.62	1150	1150	b51759_scaffold43	scaffold43||976297||976932||Cerca43S03290||1||CDS||2028516356||21761||65.62	21761	21761	2.300000e-25	1211
###
a37644_phavu.G19833.gnm2.Chr01	phavu.G19833.gnm2.Chr01||13500573||13503003||phavu.G19833.gnm2.ann1.Phvul.001G087000.1||1||CDS||1778997411||1151||82.46	1151	1151	b51759_scaffold69	scaffold69||201725||204231||Cerca69S28572||1||CDS||2028531284||28575||82.46	28575	28575	1.000000e-250	50
a37644_phavu.G19833.gnm2.Chr01	phavu.G19833.gnm2.Chr01||13512996||13514785||phavu.G19833.gnm2.ann1.Phvul.001G087100.1||1||CDS||1778997414||1152||80.3	1152	1152	b51759_scaffold69	scaffold69||211491||212716||Cerca69S28597||1||CDS||2028531335||28577||80.3	28577	28577	1.700000e-163	100
a37644_phavu.G19833.gnm2.Chr01	phavu.G19833.gnm2.Chr01||13526785||13528988||phavu.G19833.gnm2.ann1.Phvul.001G087200.1||-1||CDS||1778997417||1153||82.59	1153	1153	b51759_scaffold69	scaffold69||221951||224686||Cerca69S28602||-1||CDS||2028531345||28579||82.59	28579	28579	3.000000e-135	150
a37644_phavu.G19833.gnm2.Chr01	phavu.G19833.gnm2.Chr01||13587338||13589966||phavu.G19833.gnm2.ann1.Phvul.001G087500.1||1||CDS||1778997431||1159||84.21	1159	1159	b51759_scaffold69	scaffold69||237511||240327||Cerca69S28598||1||CDS||2028531337||28580||84.21	28580	28580	1.000000e-250	200
a37644_phavu.G19833.gnm2.Chr01	phavu.G19833.gnm2.Chr01||13639501||13640815||phavu.G19833.gnm2.ann1.Phvul.001G087600.1||-1||CDS||1778997438||1162||70.9	1162	1162	b51759_scaffold69	scaffold69||246007||246775||Cerca69S28573||-1||CDS||2028531286||28581||70.9	28581	28581	2.200000e-81	250
a37644_phavu.G19833.gnm2.Chr01	phavu.G19833.gnm2.Chr01||13723594||13741105||phavu.G19833.gnm2.ann1.Phvul.001G087800.2||1||CDS||1778997444||1164||81.83	1164	1164	b51759_scaffold69	scaffold69||261054||267756||Cerca69S28599||1||CDS||2028531339||28582||81.83	28582	28582	1.000000e-250	300
a37644_phavu.G19833.gnm2.Chr01	phavu.G19833.gnm2.Chr01||13784498||13790742||phavu.G19833.gnm2.ann1.Phvul.001G088000.1||-1||CDS||1778997451||1167||76.22	1167	1167	b51759_scaffold69	scaffold69||271198||275047||Cerca69S28603||-1||CDS||2028531348||28583||76.22	28583	28583	1.000000e-250	350
a37644_phavu.G19833.gnm2.Chr01	phavu.G19833.gnm2.Chr01||13837770||13844561||phavu.G19833.gnm2.ann1.Phvul.001G088100.1||-1||CDS||1778997454||1168||82.93	1168	1168	b51759_scaffold69	scaffold69||287172||294286||Cerca69S28606||-1||CDS||2028531354||28585||82.93	28585	28585	1.000000e-250	400
a37644_phavu.G19833.gnm2.Chr01	phavu.G19833.gnm2.Chr01||13863354||13864942||phavu.G19833.gnm2.ann1.Phvul.001G088200.2||-1||CDS||1778997459||1170||88.14	1170	1170	b51759_scaffold69	scaffold69||493124||494757||Cerca69S28623||1||CDS||2028531389||28611||88.14	28611	28611	1.500000e-104	50
a37644_phavu.G19833.gnm2.Chr01	phavu.G19833.gnm2.Chr01||13936181||13952425||phavu.G19833.gnm2.ann1.Phvul.001G088400.1||1||CDS||1778997464||1172||84.71	1172	1172	b51759_scaffold69	scaffold69||469527||474112||Cerca69S28583||-1||CDS||2028531306||28609||84.71	28609	28609	1.100000e-241	100
a37644_phavu.G19833.gnm2.Chr01	phavu.G19833.gnm2.Chr01||13953680||13956760||phavu.G19833.gnm2.ann1.Phvul.001G088600.1||-1||CDS||1778997475||1177||75.7	1177	1177	b51759_scaffold69	scaffold69||464936||468504||Cerca69S28579||1||CDS||2028531298||28608||75.7	28608	28608	1.000000e-250	150
a37644_phavu.G19833.gnm2.Chr01	phavu.G19833.gnm2.Chr01||14088848||14095386||phavu.G19833.gnm2.ann1.Phvul.001G088900.1||1||CDS||1778997485||1181||85.92	1181	1181	b51759_scaffold69	scaffold69||452807||458997||Cerca69S28582||-1||CDS||2028531304||28607||85.92	28607	28607	1.000000e-250	200
a37644_phavu.G19833.gnm2.Chr01	phavu.G19833.gnm2.Chr01||14226683||14227621||phavu.G19833.gnm2.ann1.Phvul.001G089100.1||1||CDS||1778997490||1183||83.09	1183	1183	b51759_scaffold69	scaffold69||444322||445206||Cerca69S04385||-1||CDS||2028531263||28606||83.09	28606	28606	4.100000e-232	250
a37644_phavu.G19833.gnm2.Chr01	phavu.G19833.gnm2.Chr01||14269329||14271881||phavu.G19833.gnm2.ann1.Phvul.001G089200.2||1||CDS||1778997493||1184||83.59	1184	1184	b51759_scaffold69	scaffold69||428730||432712||Cerca69S28616||-1||CDS||2028531375||28605||83.59	28605	28605	1.000000e-250	300
a37644_phavu.G19833.gnm2.Chr01	phavu.G19833.gnm2.Chr01||14351878||14355389||phavu.G19833.gnm2.ann1.Phvul.001G089400.2||1||CDS||1778997498||1186||75.74	1186	1186	b51759_scaffold69	scaffold69||425815||427988||Cerca69S28615||-1||CDS||2028531373||28604||75.74	28604	28604	1.000000e-250	350
a37644_phavu.G19833.gnm2.Chr01	phavu.G19833.gnm2.Chr01||14465473||14473414||phavu.G19833.gnm2.ann1.Phvul.001G089500.2||-1||CDS||1778997505||1188||77.63	1188	1188	b51759_scaffold69	scaffold69||412605||420391||Cerca69S28612||1||CDS||2028531367||28603||77.63	28603	28603	1.000000e-250	400
a37644_phavu.G19833.gnm2.Chr01	phavu.G19833.gnm2.Chr01||14523662||14529382||phavu.G19833.gnm2.ann1.Phvul.001G089600.1||1||CDS||1778997508||1190||85.9	1190	1190	b51759_scaffold69	scaffold69||399422||405625||Cerca69S28581||-1||CDS||2028531302||28601||85.9	28601	28601	2.100000e-44	443
a37644_phavu.G19833.gnm2.Chr01	phavu.G19833.gnm2.Chr01||14563788||14565628||phavu.G19833.gnm2.ann1.Phvul.001G089700.1||1||CDS||1778997510||1191||83.66	1191	1191	b51759_scaffold69	scaffold69||395805||397609||Cerca69S28580||-1||CDS||2028531300||28600||83.66	28600	28600	1.000000e-250	493
a37644_phavu.G19833.gnm2.Chr01	phavu.G19833.gnm2.Chr01||14616115||14616998||phavu.G19833.gnm2.ann1.Phvul.001G089800.1||-1||CDS||1778997513||1192||83.69	1192	1192	b51759_scaffold69	scaffold69||391216||394315||Cerca69S28614||-1||CDS||2028531371||28598||83.69	28598	28598	7.400000e-165	543
a37644_phavu.G19833.gnm2.Chr01	phavu.G19833.gnm2.Chr01||14661588||14663207||phavu.G19833.gnm2.ann1.Phvul.001G089900.2||-1||CDS||1778997516||1193||77.82	1193	1193	b51759_scaffold69	scaffold69||383427||385539||Cerca69S04384||-1||CDS||2028531261||28597||77.82	28597	28597	2.600000e-223	593
a37644_phavu.G19833.gnm2.Chr01	phavu.G19833.gnm2.Chr01||14686389||14693159||phavu.G19833.gnm2.ann1.Phvul.001G090000.1||-1||CDS||1778997519||1194||84.85	1194	1194	b51759_scaffold69	scaffold69||345843||350433||Cerca69S28605||-1||CDS||2028531352||28592||84.85	28592	28592	1.000000e-250	50
a37644_phavu.G19833.gnm2.Chr01	phavu.G19833.gnm2.Chr01||14693752||14695797||phavu.G19833.gnm2.ann1.Phvul.001G090100.1||1||CDS||1778997524||1196||76.35	1196	1196	b51759_scaffold69	scaffold69||351104||353176||Cerca69S04382||1||CDS||2028531256||28593||76.35	28593	28593	2.700000e-135	100
a37644_phavu.G19833.gnm2.Chr01	phavu.G19833.gnm2.Chr01||14785778||14796415||phavu.G19833.gnm2.ann1.Phvul.001G090200.1||1||CDS||1778997527||1197||81.92	1197	1197	b51759_scaffold69	scaffold69||357553||362841||Cerca69S28574||1||CDS||2028531288||28594||81.92	28594	28594	1.000000e-250	150
a37644_phavu.G19833.gnm2.Chr01	phavu.G19833.gnm2.Chr01||14829687||14830067||phavu.G19833.gnm2.ann1.Phvul.001G090300.1||1||CDS||1778997530||1198||81.09	1198	1198	b51759_scaffold69	scaffold69||373377||373763||Cerca69S04383||1||CDS||2028531259||28595||81.09	28595	28595	1.000000e-101	200
a37644_phavu.G19833.gnm2.Chr01	phavu.G19833.gnm2.Chr01||14835145||14838554||phavu.G19833.gnm2.ann1.Phvul.001G090400.1||1||CDS||1778997533||1199||83.06	1199	1199	b51759_scaffold69	scaffold69||376663||381880||Cerca69S28575||1||CDS||2028531290||28596||83.06	28596	28596	2.400000e-105	643
a37644_phavu.G19833.gnm2.Chr01	phavu.G19833.gnm2.Chr01||14976726||14981558||phavu.G19833.gnm2.ann1.Phvul.001G090800.2||-1||CDS||1778997548||1205||75.46	1205	1205	b51759_scaffold69	scaffold69||327730||331648||Cerca69S28577||-1||CDS||2028531294||28590||75.46	28590	28590	1.000000e-250	693
a37644_phavu.G19833.gnm2.Chr01	phavu.G19833.gnm2.Chr01||15011811||15013983||phavu.G19833.gnm2.ann1.Phvul.001G091000.1||1||CDS||1778997557||1209||80.65	1209	1209	b51759_scaffold69	scaffold69||312437||314592||Cerca69S28609||-1||CDS||2028531360||28588||80.65	28588	28588	1.000000e-250	743
a37644_phavu.G19833.gnm2.Chr01	phavu.G19833.gnm2.Chr01||15322721||15323998||phavu.G19833.gnm2.ann1.Phvul.001G091100.1||1||CDS||1778997560||1210||66.3	1210	1210	b51759_scaffold69	scaffold69||305854||306921||Cerca69S28608||-1||CDS||2028531358||28587||66.3	28587	28587	1.200000e-18	760
a37644_phavu.G19833.gnm2.Chr01	phavu.G19833.gnm2.Chr01||15398605||15399986||phavu.G19833.gnm2.ann1.Phvul.001G091200.1||1||CDS||1778997566||1212||69.28	1212	1212	b51759_scaffold69	scaffold69||297522||298613||Cerca69S28607||-1||CDS||2028531356||28586||69.28	28586	28586	2.200000e-34	793
a37644_phavu.G19833.gnm2.Chr01	phavu.G19833.gnm2.Chr01||15532003||15535259||phavu.G19833.gnm2.ann1.Phvul.001G091300.1||1||CDS||1778997568||1213||77.92	1213	1213	b51759_scaffold69	scaffold69||506551||508842||Cerca69S28627||-1||CDS||2028531397||28613||77.92	28613	28613	9.600000e-51	97
a37644_phavu.G19833.gnm2.Chr01	phavu.G19833.gnm2.Chr01||15552842||15555378||phavu.G19833.gnm2.ann1.Phvul.001G091400.1||-1||CDS||1778997571||1214||75.49	1214	1214	b51759_scaffold69	scaffold69||502044||503961||Cerca69S28624||1||CDS||2028531391||28612||75.49	28612	28612	2.700000e-135	297
a37644_phavu.G19833.gnm2.Chr01	phavu.G19833.gnm2.Chr01||15822814||15823155||phavu.G19833.gnm2.ann1.Phvul.001G092000.1||1||CDS||1778997586||1217||73.2	1217	1217	b51759_scaffold69	scaffold69||514940||515284||Cerca69S04386||1||CDS||2028531265||28614||73.2	28614	28614	6.200000e-09	305
a37644_phavu.G19833.gnm2.Chr01	phavu.G19833.gnm2.Chr01||15967031||15967243||phavu.G19833.gnm2.ann1.Phvul.001G092200.1||1||CDS||1778997592||1219||79.7	1219	1219	b51759_scaffold69	scaffold69||525596||526238||Cerca69S33630||-1||CDS||2028531425||28616||79.7	28616	28616	9.900000e-49	353
a37644_phavu.G19833.gnm2.Chr01	phavu.G19833.gnm2.Chr01||16652154||16656544||phavu.G19833.gnm2.ann1.Phvul.001G094100.1||1||CDS||1778997649||1226||85.48	1226	1226	b51759_scaffold69	scaffold69||615177||618192||Cerca69S28588||1||CDS||2028531316||28634||85.48	28634	28634	1.000000e-250	141
a37644_phavu.G19833.gnm2.Chr01	phavu.G19833.gnm2.Chr01||16826041||16827531||phavu.G19833.gnm2.ann1.Phvul.001G094200.1||1||CDS||1778997652||1227||75.61	1227	1227	b51759_scaffold69	scaffold69||628338||629852||Cerca69S04393||1||CDS||2028531280||28636||75.61	28636	28636	1.000000e-250	191
a37644_phavu.G19833.gnm2.Chr01	phavu.G19833.gnm2.Chr01||16831401||16833219||phavu.G19833.gnm2.ann1.Phvul.001G094300.1||-1||CDS||1778997655||1228||77.99	1228	1228	b51759_scaffold69	scaffold69||639511||641608||Cerca69S28636||-1||CDS||2028531416||28638||77.99	28638	28638	8.500000e-237	241
a37644_phavu.G19833.gnm2.Chr01	phavu.G19833.gnm2.Chr01||17081044||17084411||phavu.G19833.gnm2.ann1.Phvul.001G092800.1||1||CDS||1778997609||1229||79.0	1229	1229	b51759_scaffold69	scaffold69||534280||537737||Cerca69S28584||1||CDS||2028531308||28618||79.0	28618	28618	1.000000e-250	403
a37644_phavu.G19833.gnm2.Chr01	phavu.G19833.gnm2.Chr01||17124698||17127146||phavu.G19833.gnm2.ann1.Phvul.001G092900.1||-1||CDS||1778997612||1230||72.63	1230	1230	b51759_scaffold69	scaffold69||540874||542364||Cerca69S28618||-1||CDS||2028531379||28619||72.63	28619	28619	4.700000e-191	453
a37644_phavu.G19833.gnm2.Chr01	phavu.G19833.gnm2.Chr01||17164314||17166265||phavu.G19833.gnm2.ann1.Phvul.001G093000.1||1||CDS||1778997615||1231||80.29	1231	1231	b51759_scaffold69	scaffold69||545526||547487||Cerca69S28626||1||CDS||2028531395||28620||80.29	28620	28620	1.500000e-195	503
a37644_phavu.G19833.gnm2.Chr01	phavu.G19833.gnm2.Chr01||17168013||17168924||phavu.G19833.gnm2.ann1.Phvul.001G093100.1||1||CDS||1778997618||1232||72.12	1232	1232	b51759_scaffold69	scaffold69||555755||556849||Cerca69S04387||1||CDS||2028531267||28623||72.12	28623	28623	5.000000e-135	553
a37644_phavu.G19833.gnm2.Chr01	phavu.G19833.gnm2.Chr01||17176142||17186070||phavu.G19833.gnm2.ann1.Phvul.001G093200.1||-1||CDS||1778997620||1233||83.49	1233	1233	b51759_scaffold69	scaffold69||558299||561546||Cerca69S28620||-1||CDS||2028531383||28624||83.49	28624	28624	6.500000e-167	603
a37644_phavu.G19833.gnm2.Chr01	phavu.G19833.gnm2.Chr01||17186616||17187605||phavu.G19833.gnm2.ann1.Phvul.001G093300.1||-1||CDS||1778997629||1237||78.67	1237	1237	b51759_scaffold69	scaffold69||562353||563342||Cerca69S04389||-1||CDS||2028531271||28625||78.67	28625	28625	1.000000e-250	653
a37644_phavu.G19833.gnm2.Chr01	phavu.G19833.gnm2.Chr01||17237003||17243013||phavu.G19833.gnm2.ann1.Phvul.001G093400.1||1||CDS||1778997632||1238||77.34	1238	1238	b51759_scaffold69	scaffold69||571896||577027||Cerca69S28587||-1||CDS||2028531314||28628||77.34	28628	28628	1.000000e-250	703
a37644_phavu.G19833.gnm2.Chr01	phavu.G19833.gnm2.Chr01||17245870||17268671||phavu.G19833.gnm2.ann1.Phvul.001G093500.2||-1||CDS||1778997635||1239||84.81	1239	1239	b51759_scaffold69	scaffold69||579180||582929||Cerca69S28621||-1||CDS||2028531385||28629||84.81	28629	28629	1.000000e-250	753
a37644_phavu.G19833.gnm2.Chr01	phavu.G19833.gnm2.Chr01||17339055||17340860||phavu.G19833.gnm2.ann1.Phvul.001G093700.1||1||CDS||1778997638||1240||86.44	1240	1240	b51759_scaffold69	scaffold69||594031||596098||Cerca69S28628||1||CDS||2028531399||28631||86.44	28631	28631	1.000000e-250	803
a37644_phavu.G19833.gnm2.Chr01	phavu.G19833.gnm2.Chr01||17422379||17425469||phavu.G19833.gnm2.ann1.Phvul.001G093800.1||1||CDS||1778997641||1241||86.01	1241	1241	b51759_scaffold69	scaffold69||597485||600195||Cerca69S28634||-1||CDS||2028531412||28632||86.01	28632	28632	3.400000e-115	853
a37644_phavu.G19833.gnm2.Chr01	phavu.G19833.gnm2.Chr01||17566585||17567805||phavu.G19833.gnm2.ann1.Phvul.001G094400.1||1||CDS||1778997658||1242||72.98	1242	1242	b51759_scaffold69	scaffold69||646399||647700||Cerca69S04391||-1||CDS||2028531276||28640||72.98	28640	28640	2.200000e-207	903
a37644_phavu.G19833.gnm2.Chr01	phavu.G19833.gnm2.Chr01||17653153||17655159||phavu.G19833.gnm2.ann1.Phvul.001G094500.1||1||CDS||1778997661||1243||76.97	1243	1243	b51759_scaffold69	scaffold69||657952||659225||Cerca69S28632||1||CDS||2028531408||28641||76.97	28641	28641	1.900000e-72	953
a37644_phavu.G19833.gnm2.Chr01	phavu.G19833.gnm2.Chr01||17656484||17658991||phavu.G19833.gnm2.ann1.Phvul.001G094600.1||-1||CDS||1778997664||1244||72.34	1244	1244	b51759_scaffold69	scaffold69||659734||662303||Cerca69S28590||-1||CDS||2028531320||28642||72.34	28642	28642	2.400000e-103	1003
a37644_phavu.G19833.gnm2.Chr01	phavu.G19833.gnm2.Chr01||17681053||17685445||phavu.G19833.gnm2.ann1.Phvul.001G094700.1||1||CDS||1778997669||1246||84.39	1246	1246	b51759_scaffold69	scaffold69||667243||671249||Cerca69S28633||1||CDS||2028531410||28643||84.39	28643	28643	1.000000e-250	1053
a37644_phavu.G19833.gnm2.Chr01	phavu.G19833.gnm2.Chr01||17685812||17700507||phavu.G19833.gnm2.ann1.Phvul.001G094800.1||-1||CDS||1778997681||1249||81.69	1249	1249	b51759_scaffold69	scaffold69||672710||676411||Cerca69S28591||-1||CDS||2028531322||28644||81.69	28644	28644	1.000000e-250	1103
a37644_phavu.G19833.gnm2.Chr01	phavu.G19833.gnm2.Chr01||17741312||17741987||phavu.G19833.gnm2.ann1.Phvul.001G095100.1||1||CDS||1778997689||1252||78.68	1252	1252	b51759_scaffold69	scaffold69||688845||689537||Cerca69S28593||-1||CDS||2028531326||28647||78.68	28647	28647	7.700000e-128	1153
a37644_phavu.G19833.gnm2.Chr01	phavu.G19833.gnm2.Chr01||17761780||17765059||phavu.G19833.gnm2.ann1.Phvul.001G095300.1||-1||CDS||1778997697||1255||70.37	1255	1255	b51759_scaffold69	scaffold69||703580||706741||Cerca69S28639||-1||CDS||2028531423||28650||70.37	28650	28650	1.900000e-109	1203
a37644_phavu.G19833.gnm2.Chr01	phavu.G19833.gnm2.Chr01||17874459||17883470||phavu.G19833.gnm2.ann1.Phvul.001G095400.1||1||CDS||1778997702||1257||86.84	1257	1257	b51759_scaffold69	scaffold69||712159||718135||Cerca69S28589||1||CDS||2028531318||28651||86.84	28651	28651	1.400000e-186	1253
a37644_phavu.G19833.gnm2.Chr01	phavu.G19833.gnm2.Chr01||17890779||17892854||phavu.G19833.gnm2.ann1.Phvul.001G095500.1||1||CDS||1778997705||1258||79.9	1258	1258	b51759_scaffold69	scaffold69||722505||724556||Cerca69S04390||1||CDS||2028531273||28652||79.9	28652	28652	1.000000e-250	1303
a37644_phavu.G19833.gnm2.Chr01	phavu.G19833.gnm2.Chr01||17908398||17908820||phavu.G19833.gnm2.ann1.Phvul.001G095600.1||-1||CDS||1778997708||1259||77.07	1259	1259	b51759_scaffold69	scaffold69||730910||731335||Cerca69S04392||-1||CDS||2028531278||28653||77.07	28653	28653	5.400000e-102	1353
###
a37644_phavu.G19833.gnm2.Chr01	phavu.G19833.gnm2.Chr01||18486854||18488602||phavu.G19833.gnm2.ann1.Phvul.001G096800.2||-1||CDS||1778997762||1281||80.79	1281	1281	b51759_scaffold43	scaffold43||435933||437753||Cerca43S03277||-1||CDS||2028516329||21681||80.79	21681	21681	1.000000e-250	50
a37644_phavu.G19833.gnm2.Chr01	phavu.G19833.gnm2.Chr01||18490433||18496423||phavu.G19833.gnm2.ann1.Phvul.001G096900.1||-1||CDS||1778997769||1284||80.64	1284	1284	b51759_scaffold43	scaffold43||439006||445830||Cerca43S24591||-1||CDS||2028516568||21682||80.64	21682	21682	1.000000e-250	100
a37644_phavu.G19833.gnm2.Chr01	phavu.G19833.gnm2.Chr01||18518465||18521779||phavu.G19833.gnm2.ann1.Phvul.001G097000.1||-1||CDS||1778997772||1285||77.5	1285	1285	b51759_scaffold43	scaffold43||447783||450955||Cerca43S24548||-1||CDS||2028516474||21683||77.5	21683	21683	2.100000e-181	150
a37644_phavu.G19833.gnm2.Chr01	phavu.G19833.gnm2.Chr01||18602292||18604694||phavu.G19833.gnm2.ann1.Phvul.001G097300.1||-1||CDS||1778997781||1288||76.46	1288	1288	b51759_scaffold43	scaffold43||485815||487991||Cerca43S24550||-1||CDS||2028516478||21689||76.46	21689	21689	2.300000e-117	200
a37644_phavu.G19833.gnm2.Chr01	phavu.G19833.gnm2.Chr01||18670254||18671138||phavu.G19833.gnm2.ann1.Phvul.001G097400.1||-1||CDS||1778997783||1289||73.94	1289	1289	b51759_scaffold43	scaffold43||503134||506079||Cerca43S24553||-1||CDS||2028516484||21693||73.94	21693	21693	8.500000e-182	250
a37644_phavu.G19833.gnm2.Chr01	phavu.G19833.gnm2.Chr01||18690488||18717129||phavu.G19833.gnm2.ann1.Phvul.001G097600.1||1||CDS||1778997787||1291||85.58	1291	1291	b51759_scaffold43	scaffold43||516647||531619||Cerca43S24551||1||CDS||2028516480||21695||85.58	21695	21695	1.000000e-250	300
a37644_phavu.G19833.gnm2.Chr01	phavu.G19833.gnm2.Chr01||18747414||18748727||phavu.G19833.gnm2.ann1.Phvul.001G097700.1||1||CDS||1778997802||1297||89.65	1297	1297	b51759_scaffold43	scaffold43||535012||536325||Cerca43S03278||1||CDS||2028516331||21696||89.65	21696	21696	1.000000e-250	350
a37644_phavu.G19833.gnm2.Chr01	phavu.G19833.gnm2.Chr01||18760286||18767400||phavu.G19833.gnm2.ann1.Phvul.001G097800.1||-1||CDS||1778997805||1298||85.53	1298	1298	b51759_scaffold43	scaffold43||537627||545415||Cerca43S24555||-1||CDS||2028516488||21697||85.53	21697	21697	1.000000e-250	400
a37644_phavu.G19833.gnm2.Chr01	phavu.G19833.gnm2.Chr01||18843010||18844458||phavu.G19833.gnm2.ann1.Phvul.001G097900.1||-1||CDS||1778997810||1300||77.3	1300	1300	b51759_scaffold43	scaffold43||548866||550002||Cerca43S09099||-1||CDS||2028516374||21698||77.3	21698	21698	1.000000e-250	450
a37644_phavu.G19833.gnm2.Chr01	phavu.G19833.gnm2.Chr01||18875664||18876719||phavu.G19833.gnm2.ann1.Phvul.001G098000.1||1||CDS||1778997813||1301||81.44	1301	1301	b51759_scaffold43	scaffold43||550803||551855||Cerca43S03279||1||CDS||2028516333||21699||81.44	21699	21699	1.000000e-250	500
a37644_phavu.G19833.gnm2.Chr01	phavu.G19833.gnm2.Chr01||18907496||18910220||phavu.G19833.gnm2.ann1.Phvul.001G098100.1||1||CDS||1778997816||1302||84.41	1302	1302	b51759_scaffold43	scaffold43||558088||560303||Cerca43S24552||1||CDS||2028516482||21701||84.41	21701	21701	1.000000e-250	550
a37644_phavu.G19833.gnm2.Chr01	phavu.G19833.gnm2.Chr01||18931464||18932834||phavu.G19833.gnm2.ann1.Phvul.001G098300.2||-1||CDS||1778997822||1304||85.49	1304	1304	b51759_scaffold43	scaffold43||562974||564216||Cerca43S24557||-1||CDS||2028516493||21702||85.49	21702	21702	1.000000e-250	50
a37644_phavu.G19833.gnm2.Chr01	phavu.G19833.gnm2.Chr01||19015813||19018119||phavu.G19833.gnm2.ann1.Phvul.001G098400.1||-1||CDS||1778997825||1305||75.62	1305	1305	b51759_scaffold43	scaffold43||570051||573679||Cerca43S24558||-1||CDS||2028516495||21703||75.62	21703	21703	3.000000e-98	650
a37644_phavu.G19833.gnm2.Chr01	phavu.G19833.gnm2.Chr01||19029894||19030496||phavu.G19833.gnm2.ann1.Phvul.001G098500.1||-1||CDS||1778997827||1306||75.77	1306	1306	b51759_scaffold43	scaffold43||581366||581980||Cerca43S03280||-1||CDS||2028516335||21705||75.77	21705	21705	1.800000e-136	700
a37644_phavu.G19833.gnm2.Chr01	phavu.G19833.gnm2.Chr01||19078878||19079483||phavu.G19833.gnm2.ann1.Phvul.001G098600.1||1||CDS||1778997829||1307||78.33	1307	1307	b51759_scaffold43	scaffold43||590605||591430||Cerca43S24593||1||CDS||2028516572||21706||78.33	21706	21706	5.600000e-91	750
a37644_phavu.G19833.gnm2.Chr01	phavu.G19833.gnm2.Chr01||19131375||19132241||phavu.G19833.gnm2.ann1.Phvul.001G098700.1||-1||CDS||1778997832||1308||68.35	1308	1308	b51759_scaffold43	scaffold43||594304||595312||Cerca43S33142||-1||CDS||2028516611||21707||68.35	21707	21707	5.200000e-60	800
a37644_phavu.G19833.gnm2.Chr01	phavu.G19833.gnm2.Chr01||19219165||19231655||phavu.G19833.gnm2.ann1.Phvul.001G099000.2||1||CDS||1778997838||1311||80.6	1311	1311	b51759_scaffold43	scaffold43||602706||606090||Cerca43S24560||1||CDS||2028516499||21709||80.6	21709	21709	1.000000e-250	850
a37644_phavu.G19833.gnm2.Chr01	phavu.G19833.gnm2.Chr01||19292718||19293623||phavu.G19833.gnm2.ann1.Phvul.001G099200.1||-1||CDS||1778997840||1312||68.36	1312	1312	b51759_scaffold43	scaffold43||610265||611200||Cerca43S03281||-1||CDS||2028516337||21710||68.36	21710	21710	2.800000e-118	900
a37644_phavu.G19833.gnm2.Chr01	phavu.G19833.gnm2.Chr01||19307454||19309728||phavu.G19833.gnm2.ann1.Phvul.001G099300.1||-1||CDS||1778997843||1313||83.21	1313	1313	b51759_scaffold43	scaffold43||612291||614339||Cerca43S24562||-1||CDS||2028516504||21711||83.21	21711	21711	4.200000e-250	950
a37644_phavu.G19833.gnm2.Chr01	phavu.G19833.gnm2.Chr01||19329611||19358265||phavu.G19833.gnm2.ann1.Phvul.001G099500.2||-1||CDS||1778997848||1314||85.38	1314	1314	b51759_scaffold43	scaffold43||625819||633421||Cerca43S24597||-1||CDS||2028516581||21716||85.38	21716	21716	1.000000e-250	1000
a37644_phavu.G19833.gnm2.Chr01	phavu.G19833.gnm2.Chr01||19372516||19377321||phavu.G19833.gnm2.ann1.Phvul.001G099600.1||-1||CDS||1778997861||1321||86.6	1321	1321	b51759_scaffold43	scaffold43||641206||656803||Cerca43S24599||-1||CDS||2028516585||21718||86.6	21718	21718	1.000000e-250	1050
a37644_phavu.G19833.gnm2.Chr01	phavu.G19833.gnm2.Chr01||19568490||19569185||phavu.G19833.gnm2.ann1.Phvul.001G099700.1||-1||CDS||1778997864||1322||78.2	1322	1322	b51759_scaffold43	scaffold43||660795||661646||Cerca43S03282||-1||CDS||2028516339||21719||78.2	21719	21719	4.400000e-62	1100
a37644_phavu.G19833.gnm2.Chr01	phavu.G19833.gnm2.Chr01||19833832||19837491||phavu.G19833.gnm2.ann1.Phvul.001G099800.1||-1||CDS||1778997866||1323||80.31	1323	1323	b51759_scaffold43	scaffold43||667815||671444||Cerca43S24563||-1||CDS||2028516506||21720||80.31	21720	21720	1.200000e-186	1150
a37644_phavu.G19833.gnm2.Chr01	phavu.G19833.gnm2.Chr01||19872610||19877846||phavu.G19833.gnm2.ann1.Phvul.001G099900.1||-1||CDS||1778997869||1324||70.28	1324	1324	b51759_scaffold43	scaffold43||439006||445830||Cerca43S24591||-1||CDS||2028516568||21682||70.28	21682	21682	8.900000e-239	97
a37644_phavu.G19833.gnm2.Chr01	phavu.G19833.gnm2.Chr01||20392702||20395174||phavu.G19833.gnm2.ann1.Phvul.001G100400.1||1||CDS||1778997881||1328||74.8	1328	1328	b51759_scaffold43	scaffold43||421155||423368||Cerca43S24546||-1||CDS||2028516469||21679||74.8	21679	21679	1.100000e-131	147
a37644_phavu.G19833.gnm2.Chr01	phavu.G19833.gnm2.Chr01||20534017||20540285||phavu.G19833.gnm2.ann1.Phvul.001G100700.2||1||CDS||1778997892||1331||82.82	1331	1331	b51759_scaffold43	scaffold43||401763||406005||Cerca43S03276||-1||CDS||2028516327||21677||82.82	21677	21677	5.800000e-180	197
a37644_phavu.G19833.gnm2.Chr01	phavu.G19833.gnm2.Chr01||20669825||20672855||phavu.G19833.gnm2.ann1.Phvul.001G101100.5||-1||CDS||1778997915||1337||68.99	1337	1337	b51759_scaffold43	scaffold43||382871||384757||Cerca43S24589||1||CDS||2028516563||21673||68.99	21673	21673	5.800000e-19	215
###
a37644_phavu.G19833.gnm2.Chr01	phavu.G19833.gnm2.Chr01||20620850||20622253||phavu.G19833.gnm2.ann1.Phvul.001G100900.1||1||CDS||1778997897||1333||74.74	1333	1333	b51759_scaffold37	scaffold37||408728||412015||Cerca37S23034||-1||CDS||2028510612||18921||74.74	18921	18921	9.500000e-80	50
a37644_phavu.G19833.gnm2.Chr01	phavu.G19833.gnm2.Chr01||20669825||20672855||phavu.G19833.gnm2.ann1.Phvul.001G101100.5||-1||CDS||1778997915||1337||80.55	1337	1337	b51759_scaffold37	scaffold37||387756||390740||Cerca37S22983||1||CDS||2028510504||18918||80.55	18918	18918	6.000000e-212	100
a37644_phavu.G19833.gnm2.Chr01	phavu.G19833.gnm2.Chr01||20674694||20680717||phavu.G19833.gnm2.ann1.Phvul.001G101200.1||-1||CDS||1778997924||1345||84.18	1345	1345	b51759_scaffold37	scaffold37||367893||370334||Cerca37S02965||1||CDS||2028510397||18914||84.18	18914	18914	1.000000e-250	150
a37644_phavu.G19833.gnm2.Chr01	phavu.G19833.gnm2.Chr01||20681540||20683067||phavu.G19833.gnm2.ann1.Phvul.001G101300.1||1||CDS||1778997927||1346||77.78	1346	1346	b51759_scaffold37	scaffold37||364350||366192||Cerca37S22981||-1||CDS||2028510500||18913||77.78	18913	18913	7.800000e-79	200
a37644_phavu.G19833.gnm2.Chr01	phavu.G19833.gnm2.Chr01||20707414||20708557||phavu.G19833.gnm2.ann1.Phvul.001G101400.1||1||CDS||1778997930||1347||72.45	1347	1347	b51759_scaffold37	scaffold37||361381||362556||Cerca37S22980||-1||CDS||2028510497||18912||72.45	18912	18912	4.500000e-180	250
a37644_phavu.G19833.gnm2.Chr01	phavu.G19833.gnm2.Chr01||20777935||20781006||phavu.G19833.gnm2.ann1.Phvul.001G101500.1||1||CDS||1778997933||1348||71.27	1348	1348	b51759_scaffold37	scaffold37||355124||358649||Cerca37S22979||-1||CDS||2028510495||18911||71.27	18911	18911	1.100000e-128	300
a37644_phavu.G19833.gnm2.Chr01	phavu.G19833.gnm2.Chr01||20854120||20856574||phavu.G19833.gnm2.ann1.Phvul.001G101900.1||-1||CDS||1778997944||1352||74.44	1352	1352	b51759_scaffold37	scaffold37||470114||473676||Cerca37S22986||1||CDS||2028510510||18933||74.44	18933	18933	2.600000e-202	97
a37644_phavu.G19833.gnm2.Chr01	phavu.G19833.gnm2.Chr01||20886296||20890838||phavu.G19833.gnm2.ann1.Phvul.001G102100.1||-1||CDS||1778997950||1354||87.89	1354	1354	b51759_scaffold37	scaffold37||320589||327239||Cerca37S22977||-1||CDS||2028510491||18906||87.89	18906	18906	1.000000e-250	350
a37644_phavu.G19833.gnm2.Chr01	phavu.G19833.gnm2.Chr01||20905744||20910779||phavu.G19833.gnm2.ann1.Phvul.001G102200.1||1||CDS||1778997953||1355||90.37	1355	1355	b51759_scaffold37	scaffold37||331429||337083||Cerca37S08514||1||CDS||2028510443||18907||90.37	18907	18907	1.000000e-250	100
a37644_phavu.G19833.gnm2.Chr01	phavu.G19833.gnm2.Chr01||20911426||20912815||phavu.G19833.gnm2.ann1.Phvul.001G102300.1||-1||CDS||1778997956||1356||80.27	1356	1356	b51759_scaffold37	scaffold37||337547||338836||Cerca37S08512||-1||CDS||2028510439||18908||80.27	18908	18908	6.300000e-180	150
a37644_phavu.G19833.gnm2.Chr01	phavu.G19833.gnm2.Chr01||20984117||20986151||phavu.G19833.gnm2.ann1.Phvul.001G102600.1||1||CDS||1778997959||1357||86.61	1357	1357	b51759_scaffold37	scaffold37||345391||347924||Cerca37S23032||1||CDS||2028510608||18909||86.61	18909	18909	1.700000e-118	200
a37644_phavu.G19833.gnm2.Chr01	phavu.G19833.gnm2.Chr01||21020755||21021873||phavu.G19833.gnm2.ann1.Phvul.001G102700.1||-1||CDS||1778997962||1358||88.44	1358	1358	b51759_scaffold37	scaffold37||349456||350988||Cerca37S22978||-1||CDS||2028510493||18910||88.44	18910	18910	1.900000e-166	250
a37644_phavu.G19833.gnm2.Chr01	phavu.G19833.gnm2.Chr01||21072697||21097646||phavu.G19833.gnm2.ann1.Phvul.001G102901.1||1||CDS||1778997965||1359||81.82	1359	1359	b51759_scaffold37	scaffold37||490214||496904||Cerca37S22990||1||CDS||2028510519||18936||81.82	18936	18936	4.000000e-247	147
a37644_phavu.G19833.gnm2.Chr01	phavu.G19833.gnm2.Chr01||21238840||21244831||phavu.G19833.gnm2.ann1.Phvul.001G103100.1||1||CDS||1778997974||1363||85.66	1363	1363	b51759_scaffold37	scaffold37||499948||506569||Cerca37S22991||1||CDS||2028510521||18937||85.66	18937	18937	2.500000e-173	197
a37644_phavu.G19833.gnm2.Chr01	phavu.G19833.gnm2.Chr01||21931632||21937250||phavu.G19833.gnm2.ann1.Phvul.001G105101.1||-1||CDS||1778998043||1368||80.6	1368	1368	b51759_scaffold37	scaffold37||508335||526318||Cerca37S23040||-1||CDS||2028510625||18938||80.6	18938	18938	6.400000e-222	247
a37644_phavu.G19833.gnm2.Chr01	phavu.G19833.gnm2.Chr01||22197920||22198592||phavu.G19833.gnm2.ann1.Phvul.001G106900.1||-1||CDS||1778998128||1369||73.93	1369	1369	b51759_scaffold37	scaffold37||665468||666197||Cerca37S23002||1||CDS||2028510545||18959||73.93	18959	18959	8.000000e-49	48
a37644_phavu.G19833.gnm2.Chr01	phavu.G19833.gnm2.Chr01||22347222||22350618||phavu.G19833.gnm2.ann1.Phvul.001G107100.1||1||CDS||1778998141||1373||76.03	1373	1373	b51759_scaffold37	scaffold37||598505||603078||Cerca37S23043||-1||CDS||2028510631||18953||76.03	18953	18953	1.000000e-250	98
a37644_phavu.G19833.gnm2.Chr01	phavu.G19833.gnm2.Chr01||22397584||22399648||phavu.G19833.gnm2.ann1.Phvul.001G107200.1||1||CDS||1778998144||1374||77.22	1374	1374	b51759_scaffold37	scaffold37||595210||597166||Cerca37S23003||-1||CDS||2028510547||18952||77.22	18952	18952	1.000000e-250	148
a37644_phavu.G19833.gnm2.Chr01	phavu.G19833.gnm2.Chr01||22456714||22463889||phavu.G19833.gnm2.ann1.Phvul.001G107300.1||1||CDS||1778998147||1375||87.07	1375	1375	b51759_scaffold37	scaffold37||588842||593286||Cerca37S23042||-1||CDS||2028510629||18951||87.07	18951	18951	1.000000e-250	198
a37644_phavu.G19833.gnm2.Chr01	phavu.G19833.gnm2.Chr01||22502046||22504635||phavu.G19833.gnm2.ann1.Phvul.001G107400.1||1||CDS||1778998150||1376||80.25	1376	1376	b51759_scaffold37	scaffold37||585159||587431||Cerca37S22999||-1||CDS||2028510538||18950||80.25	18950	18950	1.000000e-250	248
a37644_phavu.G19833.gnm2.Chr01	phavu.G19833.gnm2.Chr01||22505369||22509520||phavu.G19833.gnm2.ann1.Phvul.001G107500.1||1||CDS||1778998153||1377||84.1	1377	1377	b51759_scaffold37	scaffold37||578992||583001||Cerca37S23039||-1||CDS||2028510623||18949||84.1	18949	18949	1.700000e-209	298
a37644_phavu.G19833.gnm2.Chr01	phavu.G19833.gnm2.Chr01||22597142||22599682||phavu.G19833.gnm2.ann1.Phvul.001G107700.1||-1||CDS||1778998159||1379||75.46	1379	1379	b51759_scaffold37	scaffold37||566401||568493||Cerca37S22994||1||CDS||2028510528||18947||75.46	18947	18947	2.600000e-155	348
a37644_phavu.G19833.gnm2.Chr01	phavu.G19833.gnm2.Chr01||22624158||22625405||phavu.G19833.gnm2.ann1.Phvul.001G107800.1||-1||CDS||1778998164||1381||70.9	1381	1381	b51759_scaffold37	scaffold37||562439||563830||Cerca37S02969||1||CDS||2028510405||18946||70.9	18946	18946	1.400000e-126	398
a37644_phavu.G19833.gnm2.Chr01	phavu.G19833.gnm2.Chr01||22626100||22631254||phavu.G19833.gnm2.ann1.Phvul.001G107900.1||-1||CDS||1778998167||1382||83.67	1382	1382	b51759_scaffold37	scaffold37||546585||548442||Cerca37S22993||1||CDS||2028510526||18942||83.67	18942	18942	1.000000e-250	448
a37644_phavu.G19833.gnm2.Chr01	phavu.G19833.gnm2.Chr01||22644960||22649132||phavu.G19833.gnm2.ann1.Phvul.001G108000.1||1||CDS||1778998170||1383||77.59	1383	1383	b51759_scaffold37	scaffold37||533076||536593||Cerca37S22996||-1||CDS||2028510532||18940||77.59	18940	18940	4.200000e-229	498
a37644_phavu.G19833.gnm2.Chr01	phavu.G19833.gnm2.Chr01||23373479||23377284||phavu.G19833.gnm2.ann1.Phvul.001G108200.2||-1||CDS||1778998188||1390||81.04	1390	1390	b51759_scaffold37	scaffold37||508335||526318||Cerca37S23040||-1||CDS||2028510625||18938||81.04	18938	18938	7.100000e-212	548
a37644_phavu.G19833.gnm2.Chr01	phavu.G19833.gnm2.Chr01||25497317||25499549||phavu.G19833.gnm2.ann1.Phvul.001G106800.2||1||CDS||1778998125||1401||75.96	1401	1401	b51759_scaffold37	scaffold37||620129||621573||Cerca37S23001||1||CDS||2028510543||18955||75.96	18955	18955	1.500000e-141	341
a37644_phavu.G19833.gnm2.Chr01	phavu.G19833.gnm2.Chr01||25680314||25682458||phavu.G19833.gnm2.ann1.Phvul.001G106500.1||-1||CDS||1778998115||1406||66.74	1406	1406	b51759_scaffold37	scaffold37||635092||641296||Cerca37S23044||-1||CDS||2028510633||18956||66.74	18956	18956	1.000000e-129	391
a37644_phavu.G19833.gnm2.Chr01	phavu.G19833.gnm2.Chr01||25707145||25709486||phavu.G19833.gnm2.ann1.Phvul.001G106400.1||-1||CDS||1778998101||1407||76.68	1407	1407	b51759_scaffold37	scaffold37||643653||646291||Cerca37S23004||-1||CDS||2028510549||18957||76.68	18957	18957	1.500000e-166	441
a37644_phavu.G19833.gnm2.Chr01	phavu.G19833.gnm2.Chr01||25891572||25892380||phavu.G19833.gnm2.ann1.Phvul.001G106300.1||-1||CDS||1778998098||1408||70.41	1408	1408	b51759_scaffold37	scaffold37||658290||659124||Cerca37S02970||-1||CDS||2028510407||18958||70.41	18958	18958	6.700000e-42	482
a37644_phavu.G19833.gnm2.Chr01	phavu.G19833.gnm2.Chr01||25965410||25966223||phavu.G19833.gnm2.ann1.Phvul.001G106200.1||1||CDS||1778998095||1409||87.06	1409	1409	b51759_scaffold37	scaffold37||665468||666197||Cerca37S23002||1||CDS||2028510545||18959||87.06	18959	18959	5.000000e-21	502
a37644_phavu.G19833.gnm2.Chr01	phavu.G19833.gnm2.Chr01||26046684||26066977||phavu.G19833.gnm2.ann1.Phvul.001G106433.1||-1||CDS||1778998104||1416||75.52	1416	1416	b51759_scaffold37	scaffold37||672802||684773||Cerca37S23045||-1||CDS||2028510635||18960||75.52	18960	18960	1.000000e-250	552
a37644_phavu.G19833.gnm2.Chr01	phavu.G19833.gnm2.Chr01||26074713||26077798||phavu.G19833.gnm2.ann1.Phvul.001G105800.1||-1||CDS||1778998078||1421||83.98	1421	1421	b51759_scaffold37	scaffold37||693627||696609||Cerca37S23007||-1||CDS||2028510555||18962||83.98	18962	18962	1.000000e-250	602
a37644_phavu.G19833.gnm2.Chr01	phavu.G19833.gnm2.Chr01||26154188||26155936||phavu.G19833.gnm2.ann1.Phvul.001G105700.1||1||CDS||1778998069||1422||75.99	1422	1422	b51759_scaffold37	scaffold37||703425||705266||Cerca37S23046||1||CDS||2028510637||18963||75.99	18963	18963	1.000000e-250	652
a37644_phavu.G19833.gnm2.Chr01	phavu.G19833.gnm2.Chr01||26156941||26160717||phavu.G19833.gnm2.ann1.Phvul.001G105600.1||-1||CDS||1778998061||1426||79.42	1426	1426	b51759_scaffold37	scaffold37||705574||708048||Cerca37S23008||-1||CDS||2028510557||18964||79.42	18964	18964	1.500000e-115	702
a37644_phavu.G19833.gnm2.Chr01	phavu.G19833.gnm2.Chr01||26290289||26292058||phavu.G19833.gnm2.ann1.Phvul.001G105400.1||-1||CDS||1778998053||1428||76.33	1428	1428	b51759_scaffold37	scaffold37||716608||718365||Cerca37S08519||-1||CDS||2028510454||18966||76.33	18966	18966	1.000000e-250	752
a37644_phavu.G19833.gnm2.Chr01	phavu.G19833.gnm2.Chr01||26348386||26408882||phavu.G19833.gnm2.ann1.Phvul.001G105633.1||1||CDS||1778998064||1432||85.65	1432	1432	b51759_scaffold37	scaffold37||731542||745934||Cerca37S23005||1||CDS||2028510551||18967||85.65	18967	18967	1.000000e-250	802
a37644_phavu.G19833.gnm2.Chr01	phavu.G19833.gnm2.Chr01||26496566||26511979||phavu.G19833.gnm2.ann1.Phvul.001G104600.1||-1||CDS||1778998027||1439||80.94	1439	1439	b51759_scaffold37	scaffold37||781488||792089||Cerca37S23051||-1||CDS||2028510647||18972||80.94	18972	18972	1.000000e-250	852
a37644_phavu.G19833.gnm2.Chr01	phavu.G19833.gnm2.Chr01||26568060||26571847||phavu.G19833.gnm2.ann1.Phvul.001G104500.1||-1||CDS||1778998018||1440||84.54	1440	1440	b51759_scaffold37	scaffold37||794105||798578||Cerca37S23012||-1||CDS||2028510565||18973||84.54	18973	18973	1.000000e-250	902
###
a37644_phavu.G19833.gnm2.Chr01	phavu.G19833.gnm2.Chr01||28495590||28497562||phavu.G19833.gnm2.ann1.Phvul.001G109200.1||1||CDS||1778998211||1461||74.38	1461	1461	b51759_scaffold43	scaffold43||392249||394218||Cerca43S24544||-1||CDS||2028516465||21674||74.38	21674	21674	1.000000e-188	50
a37644_phavu.G19833.gnm2.Chr01	phavu.G19833.gnm2.Chr01||28580941||28592532||phavu.G19833.gnm2.ann1.Phvul.001G109300.1||1||CDS||1778998214||1462||84.13	1462	1462	b51759_scaffold43	scaffold43||361841||370698||Cerca43S24541||-1||CDS||2028516458||21670||84.13	21670	21670	1.000000e-250	100
a37644_phavu.G19833.gnm2.Chr01	phavu.G19833.gnm2.Chr01||28647407||28650361||phavu.G19833.gnm2.ann1.Phvul.001G109400.1||1||CDS||1778998219||1464||80.96	1464	1464	b51759_scaffold43	scaffold43||351928||354837||Cerca43S24540||-1||CDS||2028516456||21669||80.96	21669	21669	1.000000e-250	150
a37644_phavu.G19833.gnm2.Chr01	phavu.G19833.gnm2.Chr01||28671409||28672526||phavu.G19833.gnm2.ann1.Phvul.001G109500.1||-1||CDS||1778998222||1465||77.46	1465	1465	b51759_scaffold43	scaffold43||347533||348721||Cerca43S24536||1||CDS||2028516448||21668||77.46	21668	21668	1.700000e-196	200
a37644_phavu.G19833.gnm2.Chr01	phavu.G19833.gnm2.Chr01||28679717||28685803||phavu.G19833.gnm2.ann1.Phvul.001G109600.1||-1||CDS||1778998225||1466||86.88	1466	1466	b51759_scaffold43	scaffold43||339089||344100||Cerca43S24535||1||CDS||2028516446||21667||86.88	21667	21667	2.800000e-198	250
a37644_phavu.G19833.gnm2.Chr01	phavu.G19833.gnm2.Chr01||28840413||28842877||phavu.G19833.gnm2.ann1.Phvul.001G110000.1||1||CDS||1778998241||1470||77.28	1470	1470	b51759_scaffold43	scaffold43||326910||329171||Cerca43S24539||-1||CDS||2028516454||21665||77.28	21665	21665	1.000000e-250	300
a37644_phavu.G19833.gnm2.Chr01	phavu.G19833.gnm2.Chr01||28848040||28849455||phavu.G19833.gnm2.ann1.Phvul.001G110100.1||-1||CDS||1778998246||1472||79.9	1472	1472	b51759_scaffold43	scaffold43||322220||326072||Cerca43S24588||1||CDS||2028516561||21664||79.9	21664	21664	1.000000e-250	350
a37644_phavu.G19833.gnm2.Chr01	phavu.G19833.gnm2.Chr01||28850928||28854937||phavu.G19833.gnm2.ann1.Phvul.001G110200.1||-1||CDS||1778998249||1473||77.67	1473	1473	b51759_scaffold43	scaffold43||310629||314565||Cerca43S24532||1||CDS||2028516440||21662||77.67	21662	21662	1.000000e-250	400
a37644_phavu.G19833.gnm2.Chr01	phavu.G19833.gnm2.Chr01||28917347||28922945||phavu.G19833.gnm2.ann1.Phvul.001G110300.1||1||CDS||1778998252||1474||88.95	1474	1474	b51759_scaffold43	scaffold43||297334||304065||Cerca43S24538||-1||CDS||2028516452||21660||88.95	21660	21660	1.000000e-250	450
a37644_phavu.G19833.gnm2.Chr01	phavu.G19833.gnm2.Chr01||28946450||28948093||phavu.G19833.gnm2.ann1.Phvul.001G110400.1||1||CDS||1778998255||1475||78.49	1475	1475	b51759_scaffold43	scaffold43||292831||295072||Cerca43S24537||-1||CDS||2028516450||21659||78.49	21659	21659	3.700000e-148	500
a37644_phavu.G19833.gnm2.Chr01	phavu.G19833.gnm2.Chr01||28955793||28958575||phavu.G19833.gnm2.ann1.Phvul.001G110500.1||-1||CDS||1778998258||1476||85.73	1476	1476	b51759_scaffold43	scaffold43||288900||291562||Cerca43S24530||1||CDS||2028516436||21658||85.73	21658	21658	1.000000e-250	550
a37644_phavu.G19833.gnm2.Chr01	phavu.G19833.gnm2.Chr01||28992789||28993141||phavu.G19833.gnm2.ann1.Phvul.001G110700.1||1||CDS||1778998276||1484||74.9	1484	1484	b51759_scaffold43	scaffold43||281199||281576||Cerca43S24528||-1||CDS||2028516432||21657||74.9	21657	21657	4.500000e-50	599
a37644_phavu.G19833.gnm2.Chr01	phavu.G19833.gnm2.Chr01||28993582||28999968||phavu.G19833.gnm2.ann1.Phvul.001G110800.1||-1||CDS||1778998279||1485||77.71	1485	1485	b51759_scaffold43	scaffold43||277797||280668||Cerca43S24529||1||CDS||2028516434||21656||77.71	21656	21656	4.600000e-112	649
###
a37644_phavu.G19833.gnm2.Chr01	phavu.G19833.gnm2.Chr01||29341112||29343077||phavu.G19833.gnm2.ann1.Phvul.001G114800.1||1||CDS||1778998401||1494||73.28	1494	1494	b51759_scaffold37	scaffold37||843799||845487||Cerca37S23017||-1||CDS||2028510575||18982||73.28	18982	18982	9.600000e-158	50
a37644_phavu.G19833.gnm2.Chr01	phavu.G19833.gnm2.Chr01||29390503||29395477||phavu.G19833.gnm2.ann1.Phvul.001G115100.1||1||CDS||1778998415||1498||81.71	1498	1498	b51759_scaffold37	scaffold37||833509||837427||Cerca37S23016||-1||CDS||2028510573||18981||81.71	18981	18981	1.000000e-250	100
a37644_phavu.G19833.gnm2.Chr01	phavu.G19833.gnm2.Chr01||29436431||29439643||phavu.G19833.gnm2.ann1.Phvul.001G115200.1||1||CDS||1778998420||1500||67.57	1500	1500	b51759_scaffold37	scaffold37||826734||827693||Cerca37S23048||1||CDS||2028510641||18978||67.57	18978	18978	4.100000e-73	150
a37644_phavu.G19833.gnm2.Chr01	phavu.G19833.gnm2.Chr01||29479209||29486358||phavu.G19833.gnm2.ann1.Phvul.001G115400.1||-1||CDS||1778998425||1502||87.21	1502	1502	b51759_scaffold37	scaffold37||820134||825355||Cerca37S23009||1||CDS||2028510559||18977||87.21	18977	18977	1.000000e-250	200
a37644_phavu.G19833.gnm2.Chr01	phavu.G19833.gnm2.Chr01||29538826||29543563||phavu.G19833.gnm2.ann1.Phvul.001G115500.1||1||CDS||1778998428||1503||78.85	1503	1503	b51759_scaffold37	scaffold37||810724||817127||Cerca37S23014||-1||CDS||2028510569||18976||78.85	18976	18976	8.100000e-234	250
a37644_phavu.G19833.gnm2.Chr01	phavu.G19833.gnm2.Chr01||29545337||29547678||phavu.G19833.gnm2.ann1.Phvul.001G115600.1||1||CDS||1778998431||1504||74.62	1504	1504	b51759_scaffold37	scaffold37||800756||803793||Cerca37S23013||-1||CDS||2028510567||18974||74.62	18974	18974	1.800000e-159	300
###
a37644_phavu.G19833.gnm2.Chr01	phavu.G19833.gnm2.Chr01||30493352||30494869||phavu.G19833.gnm2.ann1.Phvul.001G118600.1||1||CDS||1778998516||1534||71.16	1534	1534	b51759_scaffold166	scaffold166||359076||360608||Cerca166S01035||-1||CDS||2028484804||7135||71.16	7135	7135	1.000000e-250	50
a37644_phavu.G19833.gnm2.Chr01	phavu.G19833.gnm2.Chr01||30518670||30538154||phavu.G19833.gnm2.ann1.Phvul.001G118800.2||-1||CDS||1778998519||1535||82.95	1535	1535	b51759_scaffold166	scaffold166||347122||355539||Cerca166S15716||1||CDS||2028484838||7134||82.95	7134	7134	1.000000e-250	100
a37644_phavu.G19833.gnm2.Chr01	phavu.G19833.gnm2.Chr01||30602545||30611717||phavu.G19833.gnm2.ann1.Phvul.001G119000.1||-1||CDS||1778998531||1540||80.49	1540	1540	b51759_scaffold166	scaffold166||340267||343320||Cerca166S15740||1||CDS||2028484886||7133||80.49	7133	7133	1.000000e-250	150
a37644_phavu.G19833.gnm2.Chr01	phavu.G19833.gnm2.Chr01||30684939||30687306||phavu.G19833.gnm2.ann1.Phvul.001G119100.1||1||CDS||1778998534||1541||83.92	1541	1541	b51759_scaffold166	scaffold166||332990||334876||Cerca166S15742||-1||CDS||2028484890||7132||83.92	7132	7132	1.500000e-213	200
a37644_phavu.G19833.gnm2.Chr01	phavu.G19833.gnm2.Chr01||30727575||30730614||phavu.G19833.gnm2.ann1.Phvul.001G119300.1||-1||CDS||1778998542||1544||77.19	1544	1544	b51759_scaffold166	scaffold166||328800||332024||Cerca166S15739||1||CDS||2028484884||7131||77.19	7131	7131	1.000000e-250	250
a37644_phavu.G19833.gnm2.Chr01	phavu.G19833.gnm2.Chr01||30747935||30750547||phavu.G19833.gnm2.ann1.Phvul.001G119400.1||1||CDS||1778998545||1545||84.64	1545	1545	b51759_scaffold166	scaffold166||316850||320543||Cerca166S15741||-1||CDS||2028484888||7130||84.64	7130	7130	1.000000e-250	300
a37644_phavu.G19833.gnm2.Chr01	phavu.G19833.gnm2.Chr01||30757442||30758377||phavu.G19833.gnm2.ann1.Phvul.001G119500.1||-1||CDS||1778998548||1546||71.93	1546	1546	b51759_scaffold166	scaffold166||312188||313111||Cerca166S01037||1||CDS||2028484808||7129||71.93	7129	7129	3.000000e-96	350
a37644_phavu.G19833.gnm2.Chr01	phavu.G19833.gnm2.Chr01||30761400||30770339||phavu.G19833.gnm2.ann1.Phvul.001G119600.1||-1||CDS||1778998550||1547||84.35	1547	1547	b51759_scaffold166	scaffold166||299609||306867||Cerca166S01034||1||CDS||2028484802||7128||84.35	7128	7128	1.000000e-250	400
###
a37644_phavu.G19833.gnm2.Chr01	phavu.G19833.gnm2.Chr01||31778005||31781231||phavu.G19833.gnm2.ann1.Phvul.001G112700.1||1||CDS||1778998337||1580||70.99	1580	1580	b51759_scaffold43	scaffold43||51932||72387||Cerca43S24583||1||CDS||2028516550||21628||70.99	21628	21628	1.000000e-250	50
a37644_phavu.G19833.gnm2.Chr01	phavu.G19833.gnm2.Chr01||32172276||32175606||phavu.G19833.gnm2.ann1.Phvul.001G112300.1||1||CDS||1778998324||1585||65.42	1585	1585	b51759_scaffold43	scaffold43||172707||175434||Cerca43S24514||1||CDS||2028516401||21639||65.42	21639	21639	2.000000e-160	97
a37644_phavu.G19833.gnm2.Chr01	phavu.G19833.gnm2.Chr01||32402738||32404926||phavu.G19833.gnm2.ann1.Phvul.001G112100.1||-1||CDS||1778998318||1587||65.78	1587	1587	b51759_scaffold43	scaffold43||186028||187421||Cerca43S24522||-1||CDS||2028516419||21642||65.78	21642	21642	8.700000e-81	147
a37644_phavu.G19833.gnm2.Chr01	phavu.G19833.gnm2.Chr01||32410328||32413481||phavu.G19833.gnm2.ann1.Phvul.001G113480.1||-1||CDS||1778998353||1588||85.32	1588	1588	b51759_scaffold43	scaffold43||205166||207773||Cerca43S24523||-1||CDS||2028516421||21645||85.32	21645	21645	2.000000e-197	197
a37644_phavu.G19833.gnm2.Chr01	phavu.G19833.gnm2.Chr01||32432960||32443181||phavu.G19833.gnm2.ann1.Phvul.001G111900.1||1||CDS||1778998315||1589||82.31	1589	1589	b51759_scaffold43	scaffold43||216821||224494||Cerca43S24518||1||CDS||2028516410||21646||82.31	21646	21646	1.000000e-250	247
a37644_phavu.G19833.gnm2.Chr01	phavu.G19833.gnm2.Chr01||32466194||32467030||phavu.G19833.gnm2.ann1.Phvul.001G111800.1||1||CDS||1778998313||1590||80.88	1590	1590	b51759_scaffold43	scaffold43||227455||228255||Cerca43S03272||1||CDS||2028516318||21647||80.88	21647	21647	3.500000e-224	297
a37644_phavu.G19833.gnm2.Chr01	phavu.G19833.gnm2.Chr01||32469720||32472250||phavu.G19833.gnm2.ann1.Phvul.001G111700.1||-1||CDS||1778998310||1591||89.68	1591	1591	b51759_scaffold43	scaffold43||230356||233765||Cerca43S24524||-1||CDS||2028516423||21648||89.68	21648	21648	1.000000e-250	347
a37644_phavu.G19833.gnm2.Chr01	phavu.G19833.gnm2.Chr01||32494307||32503860||phavu.G19833.gnm2.ann1.Phvul.001G111600.1||1||CDS||1778998307||1592||74.0	1592	1592	b51759_scaffold43	scaffold43||244904||248440||Cerca43S24585||1||CDS||2028516555||21651||74.0	21651	21651	4.300000e-162	397
a37644_phavu.G19833.gnm2.Chr01	phavu.G19833.gnm2.Chr01||32516506||32517635||phavu.G19833.gnm2.ann1.Phvul.001G111500.1||1||CDS||1778998304||1593||71.03	1593	1593	b51759_scaffold43	scaffold43||251806||253177||Cerca43S24520||1||CDS||2028516414||21652||71.03	21652	21652	5.100000e-60	447
a37644_phavu.G19833.gnm2.Chr01	phavu.G19833.gnm2.Chr01||32646421||32647884||phavu.G19833.gnm2.ann1.Phvul.001G111300.1||1||CDS||1778998297||1595||79.91	1595	1595	b51759_scaffold43	scaffold43||260757||261918||Cerca43S24521||1||CDS||2028516416||21653||79.91	21653	21653	3.100000e-171	497
a37644_phavu.G19833.gnm2.Chr01	phavu.G19833.gnm2.Chr01||32650642||32654736||phavu.G19833.gnm2.ann1.Phvul.001G111200.1||-1||CDS||1778998294||1597||84.82	1597	1597	b51759_scaffold43	scaffold43||264116||268254||Cerca43S24526||-1||CDS||2028516427||21654||84.82	21654	21654	1.000000e-250	547
a37644_phavu.G19833.gnm2.Chr01	phavu.G19833.gnm2.Chr01||32762405||32765848||phavu.G19833.gnm2.ann1.Phvul.001G111000.1||-1||CDS||1778998284||1599||87.56	1599	1599	b51759_scaffold43	scaffold43||270991||274562||Cerca43S24527||-1||CDS||2028516430||21655||87.56	21655	21655	1.200000e-132	597
###
a37644_phavu.G19833.gnm2.Chr01	phavu.G19833.gnm2.Chr01||33537293||33540066||phavu.G19833.gnm2.ann1.Phvul.001G121100.1||1||CDS||1778998613||1614||80.79	1614	1614	b51759_scaffold42	scaffold42||289669||293065||Cerca42S24379||-1||CDS||2028515690||21284||80.79	21284	21284	1.600000e-236	50
a37644_phavu.G19833.gnm2.Chr01	phavu.G19833.gnm2.Chr01||33553849||33555103||phavu.G19833.gnm2.ann1.Phvul.001G121200.1||1||CDS||1778998616||1615||77.91	1615	1615	b51759_scaffold42	scaffold42||280845||282411||Cerca42S24330||-1||CDS||2028515582||21283||77.91	21283	21283	3.700000e-142	100
a37644_phavu.G19833.gnm2.Chr01	phavu.G19833.gnm2.Chr01||33647345||33652196||phavu.G19833.gnm2.ann1.Phvul.001G121501.1||1||CDS||1778998629||1619||84.68	1619	1619	b51759_scaffold42	scaffold42||261068||265759||Cerca42S24373||-1||CDS||2028515676||21282||84.68	21282	21282	1.000000e-250	150
a37644_phavu.G19833.gnm2.Chr01	phavu.G19833.gnm2.Chr01||33704756||33707636||phavu.G19833.gnm2.ann1.Phvul.001G121600.1||1||CDS||1778998632||1620||80.43	1620	1620	b51759_scaffold42	scaffold42||247850||252574||Cerca42S24371||-1||CDS||2028515672||21280||80.43	21280	21280	2.300000e-234	200
a37644_phavu.G19833.gnm2.Chr01	phavu.G19833.gnm2.Chr01||33717140||33724400||phavu.G19833.gnm2.ann1.Phvul.001G121800.1||-1||CDS||1778998638||1622||85.07	1622	1622	b51759_scaffold42	scaffold42||240962||246058||Cerca42S24368||1||CDS||2028515665||21279||85.07	21279	21279	4.100000e-214	250
a37644_phavu.G19833.gnm2.Chr01	phavu.G19833.gnm2.Chr01||33776784||33789142||phavu.G19833.gnm2.ann1.Phvul.001G122000.2||-1||CDS||1778998644||1624||80.5	1624	1624	b51759_scaffold42	scaffold42||236087||238665||Cerca42S24367||1||CDS||2028515663||21278||80.5	21278	21278	1.000000e-250	300
a37644_phavu.G19833.gnm2.Chr01	phavu.G19833.gnm2.Chr01||33902609||33903061||phavu.G19833.gnm2.ann1.Phvul.001G122800.1||1||CDS||1778998667||1633||80.32	1633	1633	b51759_scaffold42	scaffold42||220530||220988||Cerca42S03242||-1||CDS||2028515514||21275||80.32	21275	21275	6.900000e-122	350
a37644_phavu.G19833.gnm2.Chr01	phavu.G19833.gnm2.Chr01||33910056||33916435||phavu.G19833.gnm2.ann1.Phvul.001G122900.1||1||CDS||1778998670||1634||76.91	1634	1634	b51759_scaffold42	scaffold42||210749||214047||Cerca42S24370||-1||CDS||2028515669||21273||76.91	21273	21273	1.000000e-250	400
a37644_phavu.G19833.gnm2.Chr01	phavu.G19833.gnm2.Chr01||33920885||33925311||phavu.G19833.gnm2.ann1.Phvul.001G123000.2||1||CDS||1778998675||1636||83.31	1636	1636	b51759_scaffold42	scaffold42||204270||208567||Cerca42S24369||-1||CDS||2028515667||21272||83.31	21272	21272	1.000000e-250	450
a37644_phavu.G19833.gnm2.Chr01	phavu.G19833.gnm2.Chr01||33928396||33944778||phavu.G19833.gnm2.ann1.Phvul.001G123100.1||-1||CDS||1778998678||1637||88.2	1637	1637	b51759_scaffold42	scaffold42||189418||199788||Cerca42S24329||1||CDS||2028515580||21271||88.2	21271	21271	1.000000e-250	500
a37644_phavu.G19833.gnm2.Chr01	phavu.G19833.gnm2.Chr01||33959839||33964199||phavu.G19833.gnm2.ann1.Phvul.001G123200.1||-1||CDS||1778998683||1639||86.61	1639	1639	b51759_scaffold42	scaffold42||182172||186746||Cerca42S24328||1||CDS||2028515578||21270||86.61	21270	21270	1.000000e-250	550
a37644_phavu.G19833.gnm2.Chr01	phavu.G19833.gnm2.Chr01||34015338||34020630||phavu.G19833.gnm2.ann1.Phvul.001G123300.1||-1||CDS||1778998686||1640||86.62	1640	1640	b51759_scaffold42	scaffold42||170690||176686||Cerca42S24326||1||CDS||2028515573||21268||86.62	21268	21268	1.000000e-250	600
a37644_phavu.G19833.gnm2.Chr01	phavu.G19833.gnm2.Chr01||34113669||34114118||phavu.G19833.gnm2.ann1.Phvul.001G123400.1||1||CDS||1778998695||1644||80.52	1644	1644	b51759_scaffold42	scaffold42||150619||151955||Cerca42S03241||-1||CDS||2028515512||21267||80.52	21267	21267	4.300000e-13	612
a37644_phavu.G19833.gnm2.Chr01	phavu.G19833.gnm2.Chr01||34153284||34155952||phavu.G19833.gnm2.ann1.Phvul.001G123600.1||-1||CDS||1778998700||1646||79.1	1646	1646	b51759_scaffold42	scaffold42||137008||141422||Cerca42S03240||1||CDS||2028515510||21265||79.1	21265	21265	1.100000e-232	662
a37644_phavu.G19833.gnm2.Chr01	phavu.G19833.gnm2.Chr01||34164541||34166468||phavu.G19833.gnm2.ann1.Phvul.001G123700.1||1||CDS||1778998702||1647||67.39	1647	1647	b51759_scaffold42	scaffold42||133664||135024||Cerca42S24327||-1||CDS||2028515575||21264||67.39	21264	21264	9.200000e-49	710
a37644_phavu.G19833.gnm2.Chr01	phavu.G19833.gnm2.Chr01||34174672||34179830||phavu.G19833.gnm2.ann1.Phvul.001G123800.1||1||CDS||1778998705||1648||80.26	1648	1648	b51759_scaffold42	scaffold42||127135||131292||Cerca42S24365||-1||CDS||2028515659||21263||80.26	21263	21263	1.000000e-250	760
a37644_phavu.G19833.gnm2.Chr01	phavu.G19833.gnm2.Chr01||34203581||34232236||phavu.G19833.gnm2.ann1.Phvul.001G123900.1||1||CDS||1778998708||1649||89.86	1649	1649	b51759_scaffold42	scaffold42||103755||123849||Cerca42S24364||-1||CDS||2028515656||21262||89.86	21262	21262	1.000000e-250	810
a37644_phavu.G19833.gnm2.Chr01	phavu.G19833.gnm2.Chr01||34665586||34665732||phavu.G19833.gnm2.ann1.Phvul.001G125600.1||1||CDS||1778998770||1673||70.75	1673	1673	b51759_scaffold42	scaffold42||729||2145||Cerca42S09036||1||CDS||2028515552||21253||70.75	21253	21253	6.400000e-21	20
a37644_phavu.G19833.gnm2.Chr01	phavu.G19833.gnm2.Chr01||34671219||34678192||phavu.G19833.gnm2.ann1.Phvul.001G125700.1||-1||CDS||1778998773||1674||77.84	1674	1674	b51759_scaffold42	scaffold42||4538||11761||Cerca42S24325||-1||CDS||2028515571||21254||77.84	21254	21254	5.000000e-166	70
a37644_phavu.G19833.gnm2.Chr01	phavu.G19833.gnm2.Chr01||34724901||34726424||phavu.G19833.gnm2.ann1.Phvul.001G125800.1||-1||CDS||1778998778||1676||83.06	1676	1676	b51759_scaffold42	scaffold42||15019||16512||Cerca42S24360||-1||CDS||2028515648||21255||83.06	21255	21255	1.500000e-219	120
a37644_phavu.G19833.gnm2.Chr01	phavu.G19833.gnm2.Chr01||34838001||34844061||phavu.G19833.gnm2.ann1.Phvul.001G126000.1||1||CDS||1778998784||1678||80.46	1678	1678	b51759_scaffold42	scaffold42||31112||39185||Cerca42S24357||1||CDS||2028515641||21256||80.46	21256	21256	1.000000e-250	170
a37644_phavu.G19833.gnm2.Chr01	phavu.G19833.gnm2.Chr01||34887056||34890856||phavu.G19833.gnm2.ann1.Phvul.001G126300.1||1||CDS||1778998792||1681||83.84	1681	1681	b51759_scaffold42	scaffold42||43766||46492||Cerca42S24323||1||CDS||2028515567||21257||83.84	21257	21257	4.400000e-218	220
a37644_phavu.G19833.gnm2.Chr01	phavu.G19833.gnm2.Chr01||34902436||34904453||phavu.G19833.gnm2.ann1.Phvul.001G126400.1||1||CDS||1778998795||1682||74.49	1682	1682	b51759_scaffold42	scaffold42||80658||81888||Cerca42S24359||1||CDS||2028515646||21261||74.49	21261	21261	1.600000e-144	270
###
a37644_phavu.G19833.gnm2.Chr01	phavu.G19833.gnm2.Chr01||34333281||34335730||phavu.G19833.gnm2.ann1.Phvul.001G124100.1||1||CDS||1778998713||1651||78.11	1651	1651	b51759_scaffold71	scaffold71||761465||764018||Cerca71S10679||1||CDS||2028532675||29298||78.11	29298	29298	1.000000e-250	50
a37644_phavu.G19833.gnm2.Chr01	phavu.G19833.gnm2.Chr01||34432332||34432887||phavu.G19833.gnm2.ann1.Phvul.001G124150.1||1||CDS||1778998716||1652||84.0	1652	1652	b51759_scaffold71	scaffold71||772444||773102||Cerca71S10680||1||CDS||2028532677||29299||84.0	29299	29299	4.900000e-42	91
a37644_phavu.G19833.gnm2.Chr01	phavu.G19833.gnm2.Chr01||34461707||34463479||phavu.G19833.gnm2.ann1.Phvul.001G124500.2||1||CDS||1778998726||1656||79.75	1656	1656	b51759_scaffold71	scaffold71||778846||782467||Cerca71S10681||-1||CDS||2028532679||29301||79.75	29301	29301	2.000000e-198	141
a37644_phavu.G19833.gnm2.Chr01	phavu.G19833.gnm2.Chr01||34561533||34562609||phavu.G19833.gnm2.ann1.Phvul.001G125000.1||1||CDS||1778998753||1667||78.14	1667	1667	b51759_scaffold71	scaffold71||799180||800148||Cerca71S10682||1||CDS||2028532681||29305||78.14	29305	29305	2.900000e-200	188
a37644_phavu.G19833.gnm2.Chr01	phavu.G19833.gnm2.Chr01||34588911||34591913||phavu.G19833.gnm2.ann1.Phvul.001G125100.1||1||CDS||1778998756||1668||83.7	1668	1668	b51759_scaffold71	scaffold71||801080||803741||Cerca71S10684||1||CDS||2028532685||29306||83.7	29306	29306	2.900000e-158	238
a37644_phavu.G19833.gnm2.Chr01	phavu.G19833.gnm2.Chr01||34593694||34597726||phavu.G19833.gnm2.ann1.Phvul.001G125200.1||-1||CDS||1778998759||1669||79.53	1669	1669	b51759_scaffold71	scaffold71||808292||810515||Cerca71S10687||-1||CDS||2028532692||29308||79.53	29308	29308	6.600000e-161	288
a37644_phavu.G19833.gnm2.Chr01	phavu.G19833.gnm2.Chr01||34609128||34610363||phavu.G19833.gnm2.ann1.Phvul.001G125300.1||-1||CDS||1778998762||1670||77.19	1670	1670	b51759_scaffold71	scaffold71||812105||813295||Cerca71S10688||-1||CDS||2028532694||29309||77.19	29309	29309	7.100000e-207	338
a37644_phavu.G19833.gnm2.Chr01	phavu.G19833.gnm2.Chr01||34615928||34622825||phavu.G19833.gnm2.ann1.Phvul.001G125400.1||-1||CDS||1778998764||1671||84.82	1671	1671	b51759_scaffold71	scaffold71||829034||834129||Cerca71S28996||-1||CDS||2028532767||29313||84.82	29313	29313	1.000000e-250	50
a37644_phavu.G19833.gnm2.Chr01	phavu.G19833.gnm2.Chr01||35205909||35206556||phavu.G19833.gnm2.ann1.Phvul.001G126700.1||-1||CDS||1778998803||1685||67.87	1685	1685	b51759_scaffold71	scaffold71||727777||728430||Cerca71S10677||1||CDS||2028532671||29296||67.87	29296	29296	3.000000e-94	97
a37644_phavu.G19833.gnm2.Chr01	phavu.G19833.gnm2.Chr01||35270055||35274254||phavu.G19833.gnm2.ann1.Phvul.001G126800.1||-1||CDS||1778998806||1686||87.71	1686	1686	b51759_scaffold71	scaffold71||718427||722292||Cerca71S28995||1||CDS||2028532765||29295||87.71	29295	29295	1.000000e-250	147
a37644_phavu.G19833.gnm2.Chr01	phavu.G19833.gnm2.Chr01||35314894||35316853||phavu.G19833.gnm2.ann1.Phvul.001G127100.1||1||CDS||1778998815||1689||84.86	1689	1689	b51759_scaffold71	scaffold71||692245||704491||Cerca71S29021||-1||CDS||2028532833||29292||84.86	29292	29292	1.000000e-250	197
a37644_phavu.G19833.gnm2.Chr01	phavu.G19833.gnm2.Chr01||35431711||35432016||phavu.G19833.gnm2.ann1.Phvul.001G127601.1||1||CDS||1778998829||1694||87.69	1694	1694	b51759_scaffold71	scaffold71||685465||685779||Cerca71S04450||-1||CDS||2028532606||29290||87.69	29290	29290	2.800000e-14	210
a37644_phavu.G19833.gnm2.Chr01	phavu.G19833.gnm2.Chr01||35456048||35457721||phavu.G19833.gnm2.ann1.Phvul.001G127700.1||-1||CDS||1778998832||1695||86.49	1695	1695	b51759_scaffold71	scaffold71||680869||682207||Cerca71S28990||1||CDS||2028532755||29289||86.49	29289	29289	1.600000e-81	260
a37644_phavu.G19833.gnm2.Chr01	phavu.G19833.gnm2.Chr01||35471230||35478590||phavu.G19833.gnm2.ann1.Phvul.001G127800.1||-1||CDS||1778998835||1696||81.64	1696	1696	b51759_scaffold71	scaffold71||672837||678035||Cerca71S29018||1||CDS||2028532827||29288||81.64	29288	29288	1.000000e-250	310
a37644_phavu.G19833.gnm2.Chr01	phavu.G19833.gnm2.Chr01||35500193||35500661||phavu.G19833.gnm2.ann1.Phvul.001G127900.1||1||CDS||1778998840||1698||76.27	1698	1698	b51759_scaffold71	scaffold71||659399||659929||Cerca71S10672||-1||CDS||2028532660||29285||76.27	29285	29285	1.700000e-63	360
a37644_phavu.G19833.gnm2.Chr01	phavu.G19833.gnm2.Chr01||35530204||35536603||phavu.G19833.gnm2.ann1.Phvul.001G128100.1||1||CDS||1778998848||1701||79.03	1701	1701	b51759_scaffold71	scaffold71||642178||649163||Cerca71S10671||-1||CDS||2028532658||29283||79.03	29283	29283	5.200000e-215	410
a37644_phavu.G19833.gnm2.Chr01	phavu.G19833.gnm2.Chr01||35590875||35596489||phavu.G19833.gnm2.ann1.Phvul.001G128300.1||1||CDS||1778998854||1703||82.37	1703	1703	b51759_scaffold71	scaffold71||617340||624008||Cerca71S28993||-1||CDS||2028532761||29280||82.37	29280	29280	1.000000e-250	460
a37644_phavu.G19833.gnm2.Chr01	phavu.G19833.gnm2.Chr01||35646278||35648765||phavu.G19833.gnm2.ann1.Phvul.001G128400.1||-1||CDS||1778998857||1704||66.74	1704	1704	b51759_scaffold71	scaffold71||591391||594013||Cerca71S28989||1||CDS||2028532753||29276||66.74	29276	29276	7.100000e-94	510
a37644_phavu.G19833.gnm2.Chr01	phavu.G19833.gnm2.Chr01||35694798||35696383||phavu.G19833.gnm2.ann1.Phvul.001G128500.1||-1||CDS||1778998860||1705||78.72	1705	1705	b51759_scaffold71	scaffold71||568361||569714||Cerca71S10665||1||CDS||2028532646||29270||78.72	29270	29270	1.000000e-250	560
a37644_phavu.G19833.gnm2.Chr01	phavu.G19833.gnm2.Chr01||35797098||35802229||phavu.G19833.gnm2.ann1.Phvul.001G128600.1||-1||CDS||1778998865||1707||82.12	1707	1707	b51759_scaffold71	scaffold71||551511||558062||Cerca71S28983||1||CDS||2028532741||29268||82.12	29268	29268	1.000000e-250	610
a37644_phavu.G19833.gnm2.Chr01	phavu.G19833.gnm2.Chr01||35803349||35807974||phavu.G19833.gnm2.ann1.Phvul.001G128700.1||1||CDS||1778998870||1709||75.93	1709	1709	b51759_scaffold71	scaffold71||545138||549157||Cerca71S28985||-1||CDS||2028532745||29267||75.93	29267	29267	2.600000e-131	660
a37644_phavu.G19833.gnm2.Chr01	phavu.G19833.gnm2.Chr01||35998125||36000401||phavu.G19833.gnm2.ann1.Phvul.001G128800.2||1||CDS||1778998873||1710||80.31	1710	1710	b51759_scaffold71	scaffold71||529078||532002||Cerca71S10668||-1||CDS||2028532652||29266||80.31	29266	29266	1.000000e-250	710
a37644_phavu.G19833.gnm2.Chr01	phavu.G19833.gnm2.Chr01||36001720||36002917||phavu.G19833.gnm2.ann1.Phvul.001G128900.1||-1||CDS||1778998876||1711||77.92	1711	1711	b51759_scaffold71	scaffold71||526914||528181||Cerca71S28982||1||CDS||2028532738||29265||77.92	29265	29265	2.000000e-86	760
a37644_phavu.G19833.gnm2.Chr01	phavu.G19833.gnm2.Chr01||36013451||36021390||phavu.G19833.gnm2.ann1.Phvul.001G129000.1||1||CDS||1778998879||1712||79.45	1712	1712	b51759_scaffold71	scaffold71||514100||523329||Cerca71S10667||-1||CDS||2028532650||29264||79.45	29264	29264	1.000000e-250	810
a37644_phavu.G19833.gnm2.Chr01	phavu.G19833.gnm2.Chr01||36046440||36049340||phavu.G19833.gnm2.ann1.Phvul.001G129100.1||1||CDS||1778998884||1714||78.38	1714	1714	b51759_scaffold71	scaffold71||504171||507480||Cerca71S28984||-1||CDS||2028532743||29262||78.38	29262	29262	6.700000e-186	860
a37644_phavu.G19833.gnm2.Chr01	phavu.G19833.gnm2.Chr01||36051226||36061600||phavu.G19833.gnm2.ann1.Phvul.001G129200.1||1||CDS||1778998887||1715||85.06	1715	1715	b51759_scaffold71	scaffold71||480448||491919||Cerca71S33660||-1||CDS||2028532843||29257||85.06	29257	29257	1.000000e-250	910
a37644_phavu.G19833.gnm2.Chr01	phavu.G19833.gnm2.Chr01||36072593||36076227||phavu.G19833.gnm2.ann1.Phvul.001G129300.1||1||CDS||1778998892||1717||86.91	1717	1717	b51759_scaffold71	scaffold71||465257||468606||Cerca71S10661||-1||CDS||2028532638||29255||86.91	29255	29255	1.000000e-250	960
a37644_phavu.G19833.gnm2.Chr01	phavu.G19833.gnm2.Chr01||36085679||36090944||phavu.G19833.gnm2.ann1.Phvul.001G129400.1||-1||CDS||1778998895||1718||67.25	1718	1718	b51759_scaffold71	scaffold71||452928||459463||Cerca71S29016||1||CDS||2028532823||29253||67.25	29253	29253	9.500000e-77	1010
a37644_phavu.G19833.gnm2.Chr01	phavu.G19833.gnm2.Chr01||36102482||36107501||phavu.G19833.gnm2.ann1.Phvul.001G129500.1||1||CDS||1778998900||1720||85.31	1720	1720	b51759_scaffold71	scaffold71||436016||439965||Cerca71S28978||-1||CDS||2028532730||29251||85.31	29251	29251	1.000000e-250	1060
a37644_phavu.G19833.gnm2.Chr01	phavu.G19833.gnm2.Chr01||36110112||36113277||phavu.G19833.gnm2.ann1.Phvul.001G129600.2||-1||CDS||1778998905||1722||83.41	1722	1722	b51759_scaffold71	scaffold71||414017||421013||Cerca71S28977||-1||CDS||2028532728||29248||83.41	29248	29248	1.000000e-250	1110
###
a37644_phavu.G19833.gnm2.Chr01	phavu.G19833.gnm2.Chr01||36135557||36138734||phavu.G19833.gnm2.ann1.Phvul.001G130000.1||-1||CDS||1778998908||1723||86.34	1723	1723	b51759_scaffold33	scaffold33||1546975||1550535||Cerca33S22086||1||CDS||2028507155||17440||86.34	17440	17440	1.000000e-250	50
a37644_phavu.G19833.gnm2.Chr01	phavu.G19833.gnm2.Chr01||36170415||36172392||phavu.G19833.gnm2.ann1.Phvul.001G130200.1||1||CDS||1778998914||1725||82.22	1725	1725	b51759_scaffold33	scaffold33||1534245||1536347||Cerca33S22023||-1||CDS||2028507023||17439||82.22	17439	17439	1.000000e-250	100
a37644_phavu.G19833.gnm2.Chr01	phavu.G19833.gnm2.Chr01||36174422||36182206||phavu.G19833.gnm2.ann1.Phvul.001G130300.1||-1||CDS||1778998917||1726||71.5	1726	1726	b51759_scaffold33	scaffold33||1524593||1532252||Cerca33S22085||1||CDS||2028507153||17438||71.5	17438	17438	3.200000e-212	150
a37644_phavu.G19833.gnm2.Chr01	phavu.G19833.gnm2.Chr01||36209487||36214976||phavu.G19833.gnm2.ann1.Phvul.001G130500.1||1||CDS||1778998922||1728||82.76	1728	1728	b51759_scaffold33	scaffold33||1502407||1506317||Cerca33S22021||-1||CDS||2028507019||17435||82.76	17435	17435	1.300000e-182	200
a37644_phavu.G19833.gnm2.Chr01	phavu.G19833.gnm2.Chr01||36300548||36313151||phavu.G19833.gnm2.ann1.Phvul.001G130900.2||1||CDS||1778998935||1732||80.54	1732	1732	b51759_scaffold33	scaffold33||1490274||1498770||Cerca33S22089||-1||CDS||2028507162||17432||80.54	17432	17432	1.000000e-250	250
a37644_phavu.G19833.gnm2.Chr01	phavu.G19833.gnm2.Chr01||36374609||36438391||phavu.G19833.gnm2.ann1.Phvul.001G131150.1||-1||CDS||1778998941||1735||81.69	1735	1735	b51759_scaffold33	scaffold33||1440260||1443994||Cerca33S02712||-1||CDS||2028506898||17429||81.69	17429	17429	6.000000e-11	260
a37644_phavu.G19833.gnm2.Chr01	phavu.G19833.gnm2.Chr01||36479456||36482742||phavu.G19833.gnm2.ann1.Phvul.001G131300.1||-1||CDS||1778998946||1738||84.76	1738	1738	b51759_scaffold33	scaffold33||1424602||1428976||Cerca33S02711||1||CDS||2028506896||17428||84.76	17428	17428	1.800000e-215	310
a37644_phavu.G19833.gnm2.Chr01	phavu.G19833.gnm2.Chr01||36520493||36527620||phavu.G19833.gnm2.ann1.Phvul.001G131500.1||-1||CDS||1778998961||1743||81.99	1743	1743	b51759_scaffold33	scaffold33||1416688||1422859||Cerca33S22084||1||CDS||2028507151||17427||81.99	17427	17427	1.000000e-250	360
a37644_phavu.G19833.gnm2.Chr01	phavu.G19833.gnm2.Chr01||36572118||36573732||phavu.G19833.gnm2.ann1.Phvul.001G131600.1||1||CDS||1778998964||1744||69.83	1744	1744	b51759_scaffold33	scaffold33||1395674||1397236||Cerca33S02710||-1||CDS||2028506893||17425||69.83	17425	17425	6.300000e-36	395
a37644_phavu.G19833.gnm2.Chr01	phavu.G19833.gnm2.Chr01||36585308||36594202||phavu.G19833.gnm2.ann1.Phvul.001G131700.1||-1||CDS||1778998967||1745||84.52	1745	1745	b51759_scaffold33	scaffold33||1379006||1389869||Cerca33S22019||1||CDS||2028507015||17424||84.52	17424	17424	1.000000e-250	445
a37644_phavu.G19833.gnm2.Chr01	phavu.G19833.gnm2.Chr01||36621098||36621982||phavu.G19833.gnm2.ann1.Phvul.001G131800.1||1||CDS||1778998974||1748||71.05	1748	1748	b51759_scaffold33	scaffold33||1367504||1368448||Cerca33S02709||-1||CDS||2028506891||17423||71.05	17423	17423	1.500000e-58	495
a37644_phavu.G19833.gnm2.Chr01	phavu.G19833.gnm2.Chr01||36627079||36628864||phavu.G19833.gnm2.ann1.Phvul.001G131900.2||-1||CDS||1778998979||1749||73.08	1749	1749	b51759_scaffold33	scaffold33||1364379||1365188||Cerca33S02708||1||CDS||2028506889||17422||73.08	17422	17422	2.700000e-67	545
a37644_phavu.G19833.gnm2.Chr01	phavu.G19833.gnm2.Chr01||36632828||36634789||phavu.G19833.gnm2.ann1.Phvul.001G132000.1||-1||CDS||1778998982||1751||75.44	1751	1751	b51759_scaffold33	scaffold33||1361373||1363457||Cerca33S02707||1||CDS||2028506887||17421||75.44	17421	17421	1.000000e-250	595
a37644_phavu.G19833.gnm2.Chr01	phavu.G19833.gnm2.Chr01||36661531||36667923||phavu.G19833.gnm2.ann1.Phvul.001G132200.1||1||CDS||1778998988||1753||86.66	1753	1753	b51759_scaffold33	scaffold33||1347454||1353207||Cerca33S22083||-1||CDS||2028507149||17418||86.66	17418	17418	1.000000e-250	645
a37644_phavu.G19833.gnm2.Chr01	phavu.G19833.gnm2.Chr01||36972907||37000504||phavu.G19833.gnm2.ann1.Phvul.001G133200.1||-1||CDS||1778999029||1769||84.67	1769	1769	b51759_scaffold33	scaffold33||1316556||1336265||Cerca33S22081||1||CDS||2028507145||17415||84.67	17415	17415	1.000000e-250	692
a37644_phavu.G19833.gnm2.Chr01	phavu.G19833.gnm2.Chr01||37297693||37300612||phavu.G19833.gnm2.ann1.Phvul.001G134600.1||1||CDS||1778999066||1784||86.0	1784	1784	b51759_scaffold33	scaffold33||1289215||1291967||Cerca33S22015||-1||CDS||2028507006||17410||86.0	17410	17410	1.000000e-250	739
a37644_phavu.G19833.gnm2.Chr01	phavu.G19833.gnm2.Chr01||37303550||37303869||phavu.G19833.gnm2.ann1.Phvul.001G134700.2||-1||CDS||1778999073||1787||86.96	1787	1787	b51759_scaffold33	scaffold33||1283506||1284284||Cerca33S02704||1||CDS||2028506881||17409||86.96	17409	17409	2.700000e-40	778
a37644_phavu.G19833.gnm2.Chr01	phavu.G19833.gnm2.Chr01||37311171||37315345||phavu.G19833.gnm2.ann1.Phvul.001G134832.1||-1||CDS||1778999083||1791||76.93	1791	1791	b51759_scaffold33	scaffold33||1269899||1280497||Cerca33S08261||1||CDS||2028506953||17408||76.93	17408	17408	1.000000e-250	828
a37644_phavu.G19833.gnm2.Chr01	phavu.G19833.gnm2.Chr01||37318625||37320080||phavu.G19833.gnm2.ann1.Phvul.001G134900.1||-1||CDS||1778999086||1792||79.82	1792	1792	b51759_scaffold33	scaffold33||1263906||1266489||Cerca33S22013||1||CDS||2028507002||17407||79.82	17407	17407	2.900000e-228	878
a37644_phavu.G19833.gnm2.Chr01	phavu.G19833.gnm2.Chr01||37333538||37333828||phavu.G19833.gnm2.ann1.Phvul.001G135000.1||1||CDS||1778999089||1793||81.72	1793	1793	b51759_scaffold33	scaffold33||1256374||1256712||Cerca33S02705||-1||CDS||2028506883||17405||81.72	17405	17405	1.400000e-74	928
a37644_phavu.G19833.gnm2.Chr01	phavu.G19833.gnm2.Chr01||37340608||37343134||phavu.G19833.gnm2.ann1.Phvul.001G135100.1||-1||CDS||1778999092||1794||76.73	1794	1794	b51759_scaffold33	scaffold33||1236994||1239291||Cerca33S02703||1||CDS||2028506879||17404||76.73	17404	17404	1.000000e-250	978
a37644_phavu.G19833.gnm2.Chr01	phavu.G19833.gnm2.Chr01||37356048||37360129||phavu.G19833.gnm2.ann1.Phvul.001G135200.1||-1||CDS||1778999097||1796||84.73	1796	1796	b51759_scaffold33	scaffold33||1227749||1231702||Cerca33S22012||1||CDS||2028507000||17403||84.73	17403	17403	1.000000e-250	1028
a37644_phavu.G19833.gnm2.Chr01	phavu.G19833.gnm2.Chr01||37389049||37392770||phavu.G19833.gnm2.ann1.Phvul.001G135300.1||-1||CDS||1778999100||1797||83.05	1797	1797	b51759_scaffold33	scaffold33||1209696||1213570||Cerca33S22078||1||CDS||2028507139||17402||83.05	17402	17402	1.000000e-250	1078
a37644_phavu.G19833.gnm2.Chr01	phavu.G19833.gnm2.Chr01||37444029||37446208||phavu.G19833.gnm2.ann1.Phvul.001G135500.1||-1||CDS||1778999106||1799||86.8	1799	1799	b51759_scaffold33	scaffold33||1188252||1189907||Cerca33S22077||1||CDS||2028507137||17399||86.8	17399	17399	1.500000e-115	1128
a37644_phavu.G19833.gnm2.Chr01	phavu.G19833.gnm2.Chr01||37469874||37472001||phavu.G19833.gnm2.ann1.Phvul.001G135600.1||1||CDS||1778999111||1801||83.5	1801	1801	b51759_scaffold33	scaffold33||1171361||1173986||Cerca33S22010||-1||CDS||2028506996||17398||83.5	17398	17398	1.000000e-250	1178
a37644_phavu.G19833.gnm2.Chr01	phavu.G19833.gnm2.Chr01||37480975||37481316||phavu.G19833.gnm2.ann1.Phvul.001G135700.1||-1||CDS||1778999114||1802||73.78	1802	1802	b51759_scaffold33	scaffold33||1161666||1162031||Cerca33S02701||-1||CDS||2028506874||17396||73.78	17396	17396	3.000000e-53	1228
a37644_phavu.G19833.gnm2.Chr01	phavu.G19833.gnm2.Chr01||37512455||37524417||phavu.G19833.gnm2.ann1.Phvul.001G135900.1||1||CDS||1778999120||1804||78.07	1804	1804	b51759_scaffold33	scaffold33||1120945||1131888||Cerca33S22009||-1||CDS||2028506993||17392||78.07	17392	17392	1.000000e-250	1278
a37644_phavu.G19833.gnm2.Chr01	phavu.G19833.gnm2.Chr01||37526247||37526447||phavu.G19833.gnm2.ann1.Phvul.001G136000.2||1||CDS||1778999123||1805||66.14	1805	1805	b51759_scaffold33	scaffold33||1118202||1119301||Cerca33S32858||-1||CDS||2028507279||17391||66.14	17391	17391	2.000000e-20	1297
a37644_phavu.G19833.gnm2.Chr01	phavu.G19833.gnm2.Chr01||37543614||37544456||phavu.G19833.gnm2.ann1.Phvul.001G136100.1||1||CDS||1778999126||1806||82.37	1806	1806	b51759_scaffold33	scaffold33||1107708||1108553||Cerca33S02700||-1||CDS||2028506872||17389||82.37	17389	17389	1.000000e-250	1347
a37644_phavu.G19833.gnm2.Chr01	phavu.G19833.gnm2.Chr01||37546237||37553207||phavu.G19833.gnm2.ann1.Phvul.001G136200.1||-1||CDS||1778999128||1807||87.79	1807	1807	b51759_scaffold33	scaffold33||1100325||1106570||Cerca33S22073||1||CDS||2028507128||17388||87.79	17388	17388	1.000000e-250	1397
a37644_phavu.G19833.gnm2.Chr01	phavu.G19833.gnm2.Chr01||37575348||37577924||phavu.G19833.gnm2.ann1.Phvul.001G136400.1||-1||CDS||1778999136||1810||83.41	1810	1810	b51759_scaffold33	scaffold33||1089318||1091797||Cerca33S22007||1||CDS||2028506989||17387||83.41	17387	17387	1.000000e-250	1447
a37644_phavu.G19833.gnm2.Chr01	phavu.G19833.gnm2.Chr01||37602318||37603490||phavu.G19833.gnm2.ann1.Phvul.001G136500.1||-1||CDS||1778999139||1811||69.26	1811	1811	b51759_scaffold33	scaffold33||1077928||1079002||Cerca33S22072||1||CDS||2028507126||17385||69.26	17385	17385	4.200000e-106	1497
a37644_phavu.G19833.gnm2.Chr01	phavu.G19833.gnm2.Chr01||37622418||37631721||phavu.G19833.gnm2.ann1.Phvul.001G136600.1||1||CDS||1778999142||1812||85.65	1812	1812	b51759_scaffold33	scaffold33||1066711||1073676||Cerca33S22071||-1||CDS||2028507124||17384||85.65	17384	17384	1.000000e-250	1547
a37644_phavu.G19833.gnm2.Chr01	phavu.G19833.gnm2.Chr01||37662951||37665279||phavu.G19833.gnm2.ann1.Phvul.001G136700.1||1||CDS||1778999147||1814||81.7	1814	1814	b51759_scaffold33	scaffold33||1025994||1028284||Cerca33S22005||-1||CDS||2028506985||17382||81.7	17382	17382	3.900000e-248	1597
a37644_phavu.G19833.gnm2.Chr01	phavu.G19833.gnm2.Chr01||37723540||37723746||phavu.G19833.gnm2.ann1.Phvul.001G136900.1||-1||CDS||1778999152||1816||75.76	1816	1816	b51759_scaffold33	scaffold33||1009329||1011458||Cerca33S08260||1||CDS||2028506951||17380||75.76	17380	17380	2.200000e-20	1616
a37644_phavu.G19833.gnm2.Chr01	phavu.G19833.gnm2.Chr01||37728011||37733837||phavu.G19833.gnm2.ann1.Phvul.001G137000.8||-1||CDS||1778999168||1818||82.33	1818	1818	b51759_scaffold33	scaffold33||1001121||1006628||Cerca33S22067||1||CDS||2028507115||17379||82.33	17379	17379	1.000000e-250	1666
a37644_phavu.G19833.gnm2.Chr01	phavu.G19833.gnm2.Chr01||37737411||37740070||phavu.G19833.gnm2.ann1.Phvul.001G137200.2||-1||CDS||1778999175||1826||86.28	1826	1826	b51759_scaffold33	scaffold33||995011||998166||Cerca33S22004||1||CDS||2028506983||17378||86.28	17378	17378	1.000000e-250	1716
a37644_phavu.G19833.gnm2.Chr01	phavu.G19833.gnm2.Chr01||37764465||37767593||phavu.G19833.gnm2.ann1.Phvul.001G137300.1||1||CDS||1778999178||1828||83.48	1828	1828	b51759_scaffold33	scaffold33||978582||981800||Cerca33S22142||-1||CDS||2028507273||17376||83.48	17376	17376	1.000000e-250	1766
a37644_phavu.G19833.gnm2.Chr01	phavu.G19833.gnm2.Chr01||37812250||37813251||phavu.G19833.gnm2.ann1.Phvul.001G137600.1||1||CDS||1778999188||1832||71.05	1832	1832	b51759_scaffold33	scaffold33||970410||972606||Cerca33S32861||-1||CDS||2028507285||17375||71.05	17375	17375	9.900000e-06	1771
a37644_phavu.G19833.gnm2.Chr01	phavu.G19833.gnm2.Chr01||37816744||37820810||phavu.G19833.gnm2.ann1.Phvul.001G137700.1||-1||CDS||1778999190||1833||83.15	1833	1833	b51759_scaffold33	scaffold33||961402||965357||Cerca33S22136||1||CDS||2028507260||17374||83.15	17374	17374	1.000000e-250	1821
a37644_phavu.G19833.gnm2.Chr01	phavu.G19833.gnm2.Chr01||37855713||37858589||phavu.G19833.gnm2.ann1.Phvul.001G138000.1||-1||CDS||1778999214||1834||80.64	1834	1834	b51759_scaffold33	scaffold33||943640||949002||Cerca33S08268||1||CDS||2028506968||17372||80.64	17372	17372	4.400000e-242	1871
a37644_phavu.G19833.gnm2.Chr01	phavu.G19833.gnm2.Chr01||37905258||37915416||phavu.G19833.gnm2.ann1.Phvul.001G138200.1||-1||CDS||1778999224||1847||81.61	1847	1847	b51759_scaffold33	scaffold33||936720||940771||Cerca33S22135||1||CDS||2028507258||17371||81.61	17371	17371	6.400000e-247	1918
a37644_phavu.G19833.gnm2.Chr01	phavu.G19833.gnm2.Chr01||37952203||37955593||phavu.G19833.gnm2.ann1.Phvul.001G138400.1||-1||CDS||1778999240||1854||77.18	1854	1854	b51759_scaffold33	scaffold33||922738||926370||Cerca33S22134||1||CDS||2028507256||17370||77.18	17370	17370	3.100000e-99	1968
a37644_phavu.G19833.gnm2.Chr01	phavu.G19833.gnm2.Chr01||37960926||37964258||phavu.G19833.gnm2.ann1.Phvul.001G138500.1||1||CDS||1778999247||1857||71.15	1857	1857	b51759_scaffold33	scaffold33||911699||914485||Cerca33S22140||-1||CDS||2028507269||17368||71.15	17368	17368	1.000000e-250	2018
a37644_phavu.G19833.gnm2.Chr01	phavu.G19833.gnm2.Chr01||37974877||37977369||phavu.G19833.gnm2.ann1.Phvul.001G138600.1||1||CDS||1778999250||1858||76.01	1858	1858	b51759_scaffold33	scaffold33||902972||905107||Cerca33S22139||-1||CDS||2028507266||17367||76.01	17367	17367	8.700000e-177	2068
a37644_phavu.G19833.gnm2.Chr01	phavu.G19833.gnm2.Chr01||38131968||38134366||phavu.G19833.gnm2.ann1.Phvul.001G139600.1||1||CDS||1778999281||1869||79.51	1869	1869	b51759_scaffold33	scaffold33||867174||889972||Cerca33S22137||-1||CDS||2028507262||17364||79.51	17364	17364	1.000000e-250	2115
a37644_phavu.G19833.gnm2.Chr01	phavu.G19833.gnm2.Chr01||38140769||38144005||phavu.G19833.gnm2.ann1.Phvul.001G139800.1||1||CDS||1778999287||1871||87.26	1871	1871	b51759_scaffold33	scaffold33||862131||866089||Cerca33S22133||-1||CDS||2028507254||17363||87.26	17363	17363	1.000000e-250	2165
a37644_phavu.G19833.gnm2.Chr01	phavu.G19833.gnm2.Chr01||38150770||38151768||phavu.G19833.gnm2.ann1.Phvul.001G140000.1||-1||CDS||1778999293||1873||76.11	1873	1873	b51759_scaffold33	scaffold33||856231||857226||Cerca33S02732||1||CDS||2028506941||17360||76.11	17360	17360	1.100000e-223	2215
a37644_phavu.G19833.gnm2.Chr01	phavu.G19833.gnm2.Chr01||38214344||38216671||phavu.G19833.gnm2.ann1.Phvul.001G140200.1||-1||CDS||1778999300||1876||88.19	1876	1876	b51759_scaffold33	scaffold33||850003||852369||Cerca33S02734||-1||CDS||2028506945||17359||88.19	17359	17359	1.000000e-250	2265
a37644_phavu.G19833.gnm2.Chr01	phavu.G19833.gnm2.Chr01||38241146||38252275||phavu.G19833.gnm2.ann1.Phvul.001G140300.1||1||CDS||1778999303||1877||83.92	1877	1877	b51759_scaffold33	scaffold33||812683||819708||Cerca33S22056||-1||CDS||2028507093||17356||83.92	17356	17356	1.000000e-250	2315
a37644_phavu.G19833.gnm2.Chr01	phavu.G19833.gnm2.Chr01||38280258||38282862||phavu.G19833.gnm2.ann1.Phvul.001G140700.1||-1||CDS||1778999312||1880||84.29	1880	1880	b51759_scaffold33	scaffold33||809123||811689||Cerca33S02731||1||CDS||2028506939||17355||84.29	17355	17355	3.900000e-225	2365
a37644_phavu.G19833.gnm2.Chr01	phavu.G19833.gnm2.Chr01||38284417||38287954||phavu.G19833.gnm2.ann1.Phvul.001G140800.1||-1||CDS||1778999315||1881||82.44	1881	1881	b51759_scaffold33	scaffold33||806685||808105||Cerca33S22128||1||CDS||2028507243||17354||82.44	17354	17354	7.300000e-140	2415
a37644_phavu.G19833.gnm2.Chr01	phavu.G19833.gnm2.Chr01||38293045||38295340||phavu.G19833.gnm2.ann1.Phvul.001G140900.2||-1||CDS||1778999320||1883||74.21	1883	1883	b51759_scaffold33	scaffold33||794412||799341||Cerca33S22054||1||CDS||2028507088||17352||74.21	17352	17352	1.000000e-250	2465
a37644_phavu.G19833.gnm2.Chr01	phavu.G19833.gnm2.Chr01||38299627||38303265||phavu.G19833.gnm2.ann1.Phvul.001G141000.1||-1||CDS||1778999323||1884||77.67	1884	1884	b51759_scaffold33	scaffold33||784776||788445||Cerca33S22052||1||CDS||2028507084||17350||77.67	17350	17350	1.000000e-250	2515
a37644_phavu.G19833.gnm2.Chr01	phavu.G19833.gnm2.Chr01||38330613||38331023||phavu.G19833.gnm2.ann1.Phvul.001G141100.1||-1||CDS||1778999326||1885||81.77	1885	1885	b51759_scaffold33	scaffold33||779812||780228||Cerca33S02730||1||CDS||2028506936||17349||81.77	17349	17349	4.500000e-118	2565
a37644_phavu.G19833.gnm2.Chr01	phavu.G19833.gnm2.Chr01||38336566||38338224||phavu.G19833.gnm2.ann1.Phvul.001G141200.1||-1||CDS||1778999329||1886||67.16	1886	1886	b51759_scaffold33	scaffold33||774390||776171||Cerca33S02729||1||CDS||2028506934||17348||67.16	17348	17348	1.500000e-226	2615
a37644_phavu.G19833.gnm2.Chr01	phavu.G19833.gnm2.Chr01||38360764||38364301||phavu.G19833.gnm2.ann1.Phvul.001G141300.1||-1||CDS||1778999332||1887||83.6	1887	1887	b51759_scaffold33	scaffold33||769913||773230||Cerca33S22124||1||CDS||2028507235||17347||83.6	17347	17347	1.000000e-250	2665
a37644_phavu.G19833.gnm2.Chr01	phavu.G19833.gnm2.Chr01||38447416||38449951||phavu.G19833.gnm2.ann1.Phvul.001G141600.1||1||CDS||1778999342||1891||77.96	1891	1891	b51759_scaffold33	scaffold33||758840||761160||Cerca33S22051||1||CDS||2028507082||17345||77.96	17345	17345	1.000000e-250	2715
a37644_phavu.G19833.gnm2.Chr01	phavu.G19833.gnm2.Chr01||38470871||38473026||phavu.G19833.gnm2.ann1.Phvul.001G141800.1||1||CDS||1778999348||1893||75.19	1893	1893	b51759_scaffold33	scaffold33||696439||699051||Cerca33S22053||-1||CDS||2028507086||17339||75.19	17339	17339	2.700000e-139	2765
a37644_phavu.G19833.gnm2.Chr01	phavu.G19833.gnm2.Chr01||38483523||38486186||phavu.G19833.gnm2.ann1.Phvul.001G141900.1||1||CDS||1778999351||1894||81.6	1894	1894	b51759_scaffold33	scaffold33||682481||686836||Cerca33S22125||-1||CDS||2028507237||17337||81.6	17337	17337	1.000000e-250	2815
a37644_phavu.G19833.gnm2.Chr01	phavu.G19833.gnm2.Chr01||38494111||38494576||phavu.G19833.gnm2.ann1.Phvul.001G142000.1||-1||CDS||1778999360||1898||74.22	1898	1898	b51759_scaffold33	scaffold33||679022||680053||Cerca33S22118||1||CDS||2028507222||17336||74.22	17336	17336	5.400000e-43	2857
a37644_phavu.G19833.gnm2.Chr01	phavu.G19833.gnm2.Chr01||38514346||38515497||phavu.G19833.gnm2.ann1.Phvul.001G142100.1||1||CDS||1778999363||1899||82.47	1899	1899	b51759_scaffold33	scaffold33||668246||671869||Cerca33S22122||-1||CDS||2028507231||17335||82.47	17335	17335	1.000000e-250	2907
a37644_phavu.G19833.gnm2.Chr01	phavu.G19833.gnm2.Chr01||38528727||38534283||phavu.G19833.gnm2.ann1.Phvul.001G142200.1||1||CDS||1778999366||1900||82.62	1900	1900	b51759_scaffold33	scaffold33||645491||650900||Cerca33S22050||-1||CDS||2028507080||17332||82.62	17332	17332	4.200000e-234	2957
a37644_phavu.G19833.gnm2.Chr01	phavu.G19833.gnm2.Chr01||38535687||38536781||phavu.G19833.gnm2.ann1.Phvul.001G142300.1||1||CDS||1778999369||1901||84.07	1901	1901	b51759_scaffold33	scaffold33||642560||643791||Cerca33S22121||-1||CDS||2028507229||17331||84.07	17331	17331	1.300000e-27	2983
a37644_phavu.G19833.gnm2.Chr01	phavu.G19833.gnm2.Chr01||38545272||38547542||phavu.G19833.gnm2.ann1.Phvul.001G142400.1||1||CDS||1778999372||1902||72.21	1902	1902	b51759_scaffold33	scaffold33||637728||640430||Cerca33S22120||-1||CDS||2028507226||17330||72.21	17330	17330	2.300000e-223	3033
a37644_phavu.G19833.gnm2.Chr01	phavu.G19833.gnm2.Chr01||38549785||38552059||phavu.G19833.gnm2.ann1.Phvul.001G142500.1||-1||CDS||1778999375||1903||88.89	1903	1903	b51759_scaffold33	scaffold33||634126||635949||Cerca33S02725||1||CDS||2028506926||17329||88.89	17329	17329	1.000000e-250	3083
a37644_phavu.G19833.gnm2.Chr01	phavu.G19833.gnm2.Chr01||38565407||38568216||phavu.G19833.gnm2.ann1.Phvul.001G142600.1||1||CDS||1778999378||1904||79.2	1904	1904	b51759_scaffold33	scaffold33||625533||629504||Cerca33S22049||-1||CDS||2028507077||17328||79.2	17328	17328	1.800000e-177	3133
a37644_phavu.G19833.gnm2.Chr01	phavu.G19833.gnm2.Chr01||38584559||38590051||phavu.G19833.gnm2.ann1.Phvul.001G142750.1||1||CDS||1778999386||1907||85.6	1907	1907	b51759_scaffold33	scaffold33||614741||618425||Cerca33S22119||-1||CDS||2028507224||17327||85.6	17327	17327	1.000000e-250	3183
a37644_phavu.G19833.gnm2.Chr01	phavu.G19833.gnm2.Chr01||38591681||38593375||phavu.G19833.gnm2.ann1.Phvul.001G142800.1||-1||CDS||1778999389||1908||73.08	1908	1908	b51759_scaffold33	scaffold33||601285||603033||Cerca33S02724||1||CDS||2028506923||17325||73.08	17325	17325	7.300000e-178	3233
a37644_phavu.G19833.gnm2.Chr01	phavu.G19833.gnm2.Chr01||38603328||38605490||phavu.G19833.gnm2.ann1.Phvul.001G142900.1||1||CDS||1778999391||1909||67.83	1909	1909	b51759_scaffold33	scaffold33||589430||594041||Cerca33S02723||-1||CDS||2028506921||17323||67.83	17323	17323	1.600000e-95	3283
a37644_phavu.G19833.gnm2.Chr01	phavu.G19833.gnm2.Chr01||38675488||38677275||phavu.G19833.gnm2.ann1.Phvul.001G143300.1||1||CDS||1778999405||1914||79.49	1914	1914	b51759_scaffold33	scaffold33||574898||576189||Cerca33S22046||-1||CDS||2028507071||17322||79.49	17322	17322	1.000000e-250	3333
a37644_phavu.G19833.gnm2.Chr01	phavu.G19833.gnm2.Chr01||38686554||38687882||phavu.G19833.gnm2.ann1.Phvul.001G143400.1||1||CDS||1778999408||1915||80.95	1915	1915	b51759_scaffold33	scaffold33||571281||572537||Cerca33S02722||-1||CDS||2028506919||17321||80.95	17321	17321	1.000000e-250	3383
a37644_phavu.G19833.gnm2.Chr01	phavu.G19833.gnm2.Chr01||38707133||38708598||phavu.G19833.gnm2.ann1.Phvul.001G143500.3||1||CDS||1778999417||1918||83.98	1918	1918	b51759_scaffold33	scaffold33||558540||559876||Cerca33S22114||-1||CDS||2028507214||17320||83.98	17320	17320	3.000000e-116	3433
a37644_phavu.G19833.gnm2.Chr01	phavu.G19833.gnm2.Chr01||38716188||38718781||phavu.G19833.gnm2.ann1.Phvul.001G143600.1||-1||CDS||1778999420||1920||81.81	1920	1920	b51759_scaffold33	scaffold33||552154||554743||Cerca33S22048||1||CDS||2028507075||17319||81.81	17319	17319	1.000000e-250	3483
a37644_phavu.G19833.gnm2.Chr01	phavu.G19833.gnm2.Chr01||38741808||38743107||phavu.G19833.gnm2.ann1.Phvul.001G143700.1||1||CDS||1778999423||1921||70.66	1921	1921	b51759_scaffold33	scaffold33||543864||545358||Cerca33S22113||-1||CDS||2028507212||17318||70.66	17318	17318	4.500000e-91	3533
a37644_phavu.G19833.gnm2.Chr01	phavu.G19833.gnm2.Chr01||38747229||38748570||phavu.G19833.gnm2.ann1.Phvul.001G143800.1||-1||CDS||1778999426||1922||80.62	1922	1922	b51759_scaffold33	scaffold33||539861||541112||Cerca33S22111||1||CDS||2028507208||17317||80.62	17317	17317	1.300000e-128	3583
a37644_phavu.G19833.gnm2.Chr01	phavu.G19833.gnm2.Chr01||38767935||38770569||phavu.G19833.gnm2.ann1.Phvul.001G144000.1||-1||CDS||1778999432||1924||81.94	1924	1924	b51759_scaffold33	scaffold33||528812||531492||Cerca33S22045||-1||CDS||2028507069||17315||81.94	17315	17315	1.000000e-250	3633
a37644_phavu.G19833.gnm2.Chr01	phavu.G19833.gnm2.Chr01||38796113||38803411||phavu.G19833.gnm2.ann1.Phvul.001G144300.1||1||CDS||1778999437||1926||79.31	1926	1926	b51759_scaffold33	scaffold33||507636||515421||Cerca33S22112||-1||CDS||2028507210||17312||79.31	17312	17312	1.000000e-250	3683
a37644_phavu.G19833.gnm2.Chr01	phavu.G19833.gnm2.Chr01||38809601||38811256||phavu.G19833.gnm2.ann1.Phvul.001G144400.1||-1||CDS||1778999440||1927||77.27	1927	1927	b51759_scaffold33	scaffold33||504617||505727||Cerca33S22043||1||CDS||2028507065||17311||77.27	17311	17311	6.100000e-119	3733
a37644_phavu.G19833.gnm2.Chr01	phavu.G19833.gnm2.Chr01||38891058||38901173||phavu.G19833.gnm2.ann1.Phvul.001G144700.1||-1||CDS||1778999448||1930||83.65	1930	1930	b51759_scaffold33	scaffold33||461801||467479||Cerca33S22041||1||CDS||2028507061||17307||83.65	17307	17307	1.000000e-250	3783
a37644_phavu.G19833.gnm2.Chr01	phavu.G19833.gnm2.Chr01||38952513||38953211||phavu.G19833.gnm2.ann1.Phvul.001G144900.2||1||CDS||1778999453||1932||79.76	1932	1932	b51759_scaffold33	scaffold33||435562||437804||Cerca33S22109||-1||CDS||2028507203||17305||79.76	17305	17305	7.800000e-35	3817
a37644_phavu.G19833.gnm2.Chr01	phavu.G19833.gnm2.Chr01||39060558||39061541||phavu.G19833.gnm2.ann1.Phvul.001G145400.1||1||CDS||1778999466||1937||76.85	1937	1937	b51759_scaffold33	scaffold33||415259||424215||Cerca33S22105||1||CDS||2028507195||17303||76.85	17303	17303	2.900000e-130	3867
###
a37644_phavu.G19833.gnm2.Chr01	phavu.G19833.gnm2.Chr01||39262553||39264559||phavu.G19833.gnm2.ann1.Phvul.001G146000.1||-1||CDS||1778999481||1943||77.52	1943	1943	b51759_scaffold12	scaffold12||1461874||1463700||Cerca12S00491||-1||CDS||2028475475||2998||77.52	2998	2998	1.000000e-250	50
a37644_phavu.G19833.gnm2.Chr01	phavu.G19833.gnm2.Chr01||39264958||39265469||phavu.G19833.gnm2.ann1.Phvul.001G146100.1||-1||CDS||1778999484||1944||80.0	1944	1944	b51759_scaffold12	scaffold12||1481086||1482264||Cerca12S13621||-1||CDS||2028475638||3001||80.0	3001	3001	5.600000e-114	100
a37644_phavu.G19833.gnm2.Chr01	phavu.G19833.gnm2.Chr01||39287726||39289163||phavu.G19833.gnm2.ann1.Phvul.001G146300.1||1||CDS||1778999502||1952||80.44	1952	1952	b51759_scaffold12	scaffold12||1501472||1503171||Cerca12S32020||1||CDS||2028475959||3005||80.44	3005	3005	1.000000e-250	150
a37644_phavu.G19833.gnm2.Chr01	phavu.G19833.gnm2.Chr01||39298776||39300592||phavu.G19833.gnm2.ann1.Phvul.001G146400.1||-1||CDS||1778999505||1953||73.8	1953	1953	b51759_scaffold12	scaffold12||1510756||1512822||Cerca12S13699||-1||CDS||2028475807||3006||73.8	3006	3006	1.000000e-250	200
a37644_phavu.G19833.gnm2.Chr01	phavu.G19833.gnm2.Chr01||39315724||39316899||phavu.G19833.gnm2.ann1.Phvul.001G146600.1||-1||CDS||1778999512||1956||76.49	1956	1956	b51759_scaffold12	scaffold12||1522376||1523596||Cerca12S00497||-1||CDS||2028475488||3008||76.49	3008	3008	1.000000e-250	250
a37644_phavu.G19833.gnm2.Chr01	phavu.G19833.gnm2.Chr01||39329199||39335112||phavu.G19833.gnm2.ann1.Phvul.001G146700.2||-1||CDS||1778999516||1957||80.13	1957	1957	b51759_scaffold12	scaffold12||1533947||1539174||Cerca12S13625||-1||CDS||2028475647||3010||80.13	3010	3010	1.000000e-250	300
a37644_phavu.G19833.gnm2.Chr01	phavu.G19833.gnm2.Chr01||39341743||39343922||phavu.G19833.gnm2.ann1.Phvul.001G146800.1||-1||CDS||1778999521||1960||80.92	1960	1960	b51759_scaffold12	scaffold12||1548323||1550242||Cerca12S00496||1||CDS||2028475486||3012||80.92	3012	3012	1.000000e-250	350
a37644_phavu.G19833.gnm2.Chr01	phavu.G19833.gnm2.Chr01||39420912||39423568||phavu.G19833.gnm2.ann1.Phvul.001G147300.1||-1||CDS||1778999540||1967||75.68	1967	1967	b51759_scaffold12	scaffold12||1557615||1558845||Cerca12S13701||-1||CDS||2028475811||3014||75.68	3014	3014	5.000000e-41	390
a37644_phavu.G19833.gnm2.Chr01	phavu.G19833.gnm2.Chr01||39427229||39429942||phavu.G19833.gnm2.ann1.Phvul.001G147400.1||-1||CDS||1778999543||1968||84.24	1968	1968	b51759_scaffold12	scaffold12||1561945||1564911||Cerca12S13702||-1||CDS||2028475813||3015||84.24	3015	3015	1.000000e-250	440
a37644_phavu.G19833.gnm2.Chr01	phavu.G19833.gnm2.Chr01||39443965||39445511||phavu.G19833.gnm2.ann1.Phvul.001G147500.1||1||CDS||1778999546||1969||81.14	1969	1969	b51759_scaffold12	scaffold12||1595018||1596587||Cerca12S13627||1||CDS||2028475651||3019||81.14	3019	3019	1.200000e-166	490
a37644_phavu.G19833.gnm2.Chr01	phavu.G19833.gnm2.Chr01||39447047||39448724||phavu.G19833.gnm2.ann1.Phvul.001G147600.1||-1||CDS||1778999549||1970||84.04	1970	1970	b51759_scaffold12	scaffold12||1602245||1605108||Cerca12S13706||-1||CDS||2028475822||3021||84.04	3021	3021	1.000000e-250	540
a37644_phavu.G19833.gnm2.Chr01	phavu.G19833.gnm2.Chr01||39456540||39457853||phavu.G19833.gnm2.ann1.Phvul.001G147700.1||1||CDS||1778999552||1971||74.85	1971	1971	b51759_scaffold12	scaffold12||1610380||1611873||Cerca12S00499||1||CDS||2028475492||3023||74.85	3023	3023	2.700000e-142	590
a37644_phavu.G19833.gnm2.Chr01	phavu.G19833.gnm2.Chr01||39459414||39465289||phavu.G19833.gnm2.ann1.Phvul.001G147800.1||-1||CDS||1778999555||1972||80.13	1972	1972	b51759_scaffold12	scaffold12||1614281||1618862||Cerca12S13631||-1||CDS||2028475660||3024||80.13	3024	3024	1.000000e-250	640
a37644_phavu.G19833.gnm2.Chr01	phavu.G19833.gnm2.Chr01||39480138||39480797||phavu.G19833.gnm2.ann1.Phvul.001G147900.1||-1||CDS||1778999560||1974||72.68	1974	1974	b51759_scaffold12	scaffold12||1632955||1633942||Cerca12S32023||-1||CDS||2028475965||3026||72.68	3026	3026	2.100000e-23	662
a37644_phavu.G19833.gnm2.Chr01	phavu.G19833.gnm2.Chr01||39522667||39526293||phavu.G19833.gnm2.ann1.Phvul.001G148200.1||1||CDS||1778999566||1977||88.28	1977	1977	b51759_scaffold12	scaffold12||1651327||1655413||Cerca12S13704||1||CDS||2028475817||3029||88.28	3029	3029	1.000000e-250	712
a37644_phavu.G19833.gnm2.Chr01	phavu.G19833.gnm2.Chr01||39528140||39531975||phavu.G19833.gnm2.ann1.Phvul.001G148300.1||-1||CDS||1778999569||1978||75.41	1978	1978	b51759_scaffold12	scaffold12||1656863||1660556||Cerca12S13708||-1||CDS||2028475826||3030||75.41	3030	3030	1.000000e-250	762
a37644_phavu.G19833.gnm2.Chr01	phavu.G19833.gnm2.Chr01||39533750||39537610||phavu.G19833.gnm2.ann1.Phvul.001G148400.1||1||CDS||1778999572||1979||84.79	1979	1979	b51759_scaffold12	scaffold12||1663202||1666890||Cerca12S13628||1||CDS||2028475653||3031||84.79	3031	3031	1.000000e-250	812
a37644_phavu.G19833.gnm2.Chr01	phavu.G19833.gnm2.Chr01||39543452||39545712||phavu.G19833.gnm2.ann1.Phvul.001G148500.2||1||CDS||1778999575||1980||88.43	1980	1980	b51759_scaffold12	scaffold12||1672501||1678570||Cerca12S13629||1||CDS||2028475655||3033||88.43	3033	3033	1.400000e-35	846
a37644_phavu.G19833.gnm2.Chr01	phavu.G19833.gnm2.Chr01||39550745||39559923||phavu.G19833.gnm2.ann1.Phvul.001G148600.2||1||CDS||1778999578||1981||78.58	1981	1981	b51759_scaffold12	scaffold12||1685910||1695845||Cerca12S13632||1||CDS||2028475662||3035||78.58	3035	3035	1.000000e-250	896
a37644_phavu.G19833.gnm2.Chr01	phavu.G19833.gnm2.Chr01||39567137||39575425||phavu.G19833.gnm2.ann1.Phvul.001G148800.1||-1||CDS||1778999585||1984||80.55	1984	1984	b51759_scaffold12	scaffold12||1702803||1708295||Cerca12S13715||-1||CDS||2028475841||3037||80.55	3037	3037	1.000000e-250	946
a37644_phavu.G19833.gnm2.Chr01	phavu.G19833.gnm2.Chr01||39584747||39598229||phavu.G19833.gnm2.ann1.Phvul.001G148900.1||1||CDS||1778999590||1986||74.5	1986	1986	b51759_scaffold12	scaffold12||1727024||1737394||Cerca12S13637||1||CDS||2028475673||3039||74.5	3039	3039	1.000000e-250	996
a37644_phavu.G19833.gnm2.Chr01	phavu.G19833.gnm2.Chr01||39602132||39604592||phavu.G19833.gnm2.ann1.Phvul.001G149000.1||1||CDS||1778999599||1990||84.42	1990	1990	b51759_scaffold12	scaffold12||1739210||1742004||Cerca12S13710||1||CDS||2028475831||3040||84.42	3040	3040	1.700000e-164	1046
a37644_phavu.G19833.gnm2.Chr01	phavu.G19833.gnm2.Chr01||39620111||39625591||phavu.G19833.gnm2.ann1.Phvul.001G149200.1||-1||CDS||1778999605||1992||80.56	1992	1992	b51759_scaffold12	scaffold12||1755193||1760195||Cerca12S13636||-1||CDS||2028475671||3042||80.56	3042	3042	4.200000e-241	1096
a37644_phavu.G19833.gnm2.Chr01	phavu.G19833.gnm2.Chr01||39644867||39645790||phavu.G19833.gnm2.ann1.Phvul.001G149400.1||-1||CDS||1778999610||1994||67.17	1994	1994	b51759_scaffold12	scaffold12||1768116||1769177||Cerca12S00504||-1||CDS||2028475503||3044||67.17	3044	3044	8.000000e-117	1146
a37644_phavu.G19833.gnm2.Chr01	phavu.G19833.gnm2.Chr01||39653753||39655111||phavu.G19833.gnm2.ann1.Phvul.001G149500.1||-1||CDS||1778999613||1995||59.38	1995	1995	b51759_scaffold12	scaffold12||1811788||1813095||Cerca12S00502||1||CDS||2028475499||3049||59.38	3049	3049	1.500000e-32	1177
a37644_phavu.G19833.gnm2.Chr01	phavu.G19833.gnm2.Chr01||39655886||39666032||phavu.G19833.gnm2.ann1.Phvul.001G149600.1||-1||CDS||1778999616||1996||86.38	1996	1996	b51759_scaffold12	scaffold12||1821818||1828878||Cerca12S13639||-1||CDS||2028475677||3050||86.38	3050	3050	1.000000e-250	1227
a37644_phavu.G19833.gnm2.Chr01	phavu.G19833.gnm2.Chr01||39677887||39683819||phavu.G19833.gnm2.ann1.Phvul.001G149700.1||1||CDS||1778999619||1997||85.42	1997	1997	b51759_scaffold12	scaffold12||1829365||1831872||Cerca12S13641||1||CDS||2028475682||3051||85.42	3051	3051	6.600000e-113	1277
a37644_phavu.G19833.gnm2.Chr01	phavu.G19833.gnm2.Chr01||39685453||39685704||phavu.G19833.gnm2.ann1.Phvul.001G149800.1||1||CDS||1778999622||1998||78.87	1998	1998	b51759_scaffold12	scaffold12||1832681||1833128||Cerca12S13633||1||CDS||2028475664||3052||78.87	3052	3052	2.300000e-30	1306
a37644_phavu.G19833.gnm2.Chr01	phavu.G19833.gnm2.Chr01||39693311||39694432||phavu.G19833.gnm2.ann1.Phvul.001G149900.1||1||CDS||1778999625||1999||87.08	1999	1999	b51759_scaffold12	scaffold12||1837547||1839917||Cerca12S32024||1||CDS||2028475968||3053||87.08	3053	3053	1.500000e-220	1356
###
a37644_phavu.G19833.gnm2.Chr01	phavu.G19833.gnm2.Chr01||39705883||39709227||phavu.G19833.gnm2.ann1.Phvul.001G150000.1||1||CDS||1778999628||2000||80.39	2000	2000	b51759_scaffold142	scaffold142||468943||473034||Cerca142S14450||-1||CDS||2028480586||5181||80.39	5181	5181	1.000000e-250	50
a37644_phavu.G19833.gnm2.Chr01	phavu.G19833.gnm2.Chr01||39710768||39711172||phavu.G19833.gnm2.ann1.Phvul.001G150100.1||-1||CDS||1778999631||2001||77.53	2001	2001	b51759_scaffold142	scaffold142||467427||467828||Cerca142S00729||1||CDS||2028480504||5180||77.53	5180	5180	2.500000e-84	100
a37644_phavu.G19833.gnm2.Chr01	phavu.G19833.gnm2.Chr01||39712736||39714596||phavu.G19833.gnm2.ann1.Phvul.001G150200.1||-1||CDS||1778999633||2002||71.51	2002	2002	b51759_scaffold142	scaffold142||464445||466501||Cerca142S14440||1||CDS||2028480564||5179||71.51	5179	5179	4.800000e-233	150
a37644_phavu.G19833.gnm2.Chr01	phavu.G19833.gnm2.Chr01||39775988||39789629||phavu.G19833.gnm2.ann1.Phvul.001G150300.1||1||CDS||1778999636||2003||76.46	2003	2003	b51759_scaffold142	scaffold142||449215||453986||Cerca142S14449||-1||CDS||2028480584||5178||76.46	5178	5178	1.300000e-151	200
a37644_phavu.G19833.gnm2.Chr01	phavu.G19833.gnm2.Chr01||39790997||39794310||phavu.G19833.gnm2.ann1.Phvul.001G150400.1||-1||CDS||1778999641||2005||78.42	2005	2005	b51759_scaffold142	scaffold142||439220||441451||Cerca142S14438||1||CDS||2028480560||5176||78.42	5176	5176	2.700000e-196	250
a37644_phavu.G19833.gnm2.Chr01	phavu.G19833.gnm2.Chr01||39808058||39814818||phavu.G19833.gnm2.ann1.Phvul.001G150500.1||-1||CDS||1778999646||2007||88.0	2007	2007	b51759_scaffold142	scaffold142||431030||437751||Cerca142S14437||1||CDS||2028480558||5175||88.0	5175	5175	1.000000e-250	300
a37644_phavu.G19833.gnm2.Chr01	phavu.G19833.gnm2.Chr01||39816519||39820516||phavu.G19833.gnm2.ann1.Phvul.001G150600.1||-1||CDS||1778999651||2009||73.77	2009	2009	b51759_scaffold142	scaffold142||425625||428669||Cerca142S06020||1||CDS||2028480514||5173||73.77	5173	5173	3.200000e-74	350
a37644_phavu.G19833.gnm2.Chr01	phavu.G19833.gnm2.Chr01||39830045||39838418||phavu.G19833.gnm2.ann1.Phvul.001G150700.1||1||CDS||1778999654||2010||80.46	2010	2010	b51759_scaffold142	scaffold142||413401||419857||Cerca142S14448||-1||CDS||2028480582||5171||80.46	5171	5171	1.000000e-250	400
a37644_phavu.G19833.gnm2.Chr01	phavu.G19833.gnm2.Chr01||39871752||39872723||phavu.G19833.gnm2.ann1.Phvul.001G150800.1||-1||CDS||1778999657||2011||74.19	2011	2011	b51759_scaffold142	scaffold142||405358||406347||Cerca142S00728||1||CDS||2028480501||5170||74.19	5170	5170	4.700000e-26	425
a37644_phavu.G19833.gnm2.Chr01	phavu.G19833.gnm2.Chr01||39890911||39893247||phavu.G19833.gnm2.ann1.Phvul.001G150900.1||1||CDS||1778999659||2012||71.96	2012	2012	b51759_scaffold142	scaffold142||391925||394032||Cerca142S14447||-1||CDS||2028480579||5168||71.96	5168	5168	7.600000e-63	475
a37644_phavu.G19833.gnm2.Chr01	phavu.G19833.gnm2.Chr01||39899131||39901062||phavu.G19833.gnm2.ann1.Phvul.001G151000.1||-1||CDS||1778999662||2013||75.51	2013	2013	b51759_scaffold142	scaffold142||389914||391248||Cerca142S00727||1||CDS||2028480499||5167||75.51	5167	5167	7.600000e-104	525
a37644_phavu.G19833.gnm2.Chr01	phavu.G19833.gnm2.Chr01||39950473||39951454||phavu.G19833.gnm2.ann1.Phvul.001G151100.1||1||CDS||1778999665||2014||85.84	2014	2014	b51759_scaffold142	scaffold142||367484||368456||Cerca142S14445||-1||CDS||2028480575||5162||85.84	5162	5162	2.500000e-222	575
a37644_phavu.G19833.gnm2.Chr01	phavu.G19833.gnm2.Chr01||39952732||39956427||phavu.G19833.gnm2.ann1.Phvul.001G151200.1||-1||CDS||1778999670||2016||86.53	2016	2016	b51759_scaffold142	scaffold142||362630||366587||Cerca142S14452||1||CDS||2028480591||5161||86.53	5161	5161	1.000000e-250	625
a37644_phavu.G19833.gnm2.Chr01	phavu.G19833.gnm2.Chr01||39961785||39966125||phavu.G19833.gnm2.ann1.Phvul.001G151300.1||-1||CDS||1778999673||2017||76.12	2017	2017	b51759_scaffold142	scaffold142||351257||357157||Cerca142S14451||1||CDS||2028480588||5160||76.12	5160	5160	1.000000e-250	675
a37644_phavu.G19833.gnm2.Chr01	phavu.G19833.gnm2.Chr01||40009835||40011102||phavu.G19833.gnm2.ann1.Phvul.001G151400.1||-1||CDS||1778999676||2018||75.82	2018	2018	b51759_scaffold142	scaffold142||337569||339035||Cerca142S06018||1||CDS||2028480510||5159||75.82	5159	5159	2.200000e-224	725
a37644_phavu.G19833.gnm2.Chr01	phavu.G19833.gnm2.Chr01||40029565||40034089||phavu.G19833.gnm2.ann1.Phvul.001G151600.1||1||CDS||1778999681||2020||75.09	2020	2020	b51759_scaffold142	scaffold142||318823||323900||Cerca142S14443||-1||CDS||2028480571||5157||75.09	5157	5157	1.000000e-250	775
a37644_phavu.G19833.gnm2.Chr01	phavu.G19833.gnm2.Chr01||40081622||40084344||phavu.G19833.gnm2.ann1.Phvul.001G152000.1||-1||CDS||1778999692||2025||81.74	2025	2025	b51759_scaffold142	scaffold142||302651||305479||Cerca142S14436||1||CDS||2028480556||5156||81.74	5156	5156	2.400000e-201	825
a37644_phavu.G19833.gnm2.Chr01	phavu.G19833.gnm2.Chr01||40116746||40124137||phavu.G19833.gnm2.ann1.Phvul.001G152100.1||1||CDS||1778999695||2026||78.29	2026	2026	b51759_scaffold142	scaffold142||290077||296365||Cerca142S14442||-1||CDS||2028480569||5155||78.29	5155	5155	1.000000e-250	875
a37644_phavu.G19833.gnm2.Chr01	phavu.G19833.gnm2.Chr01||40166813||40178787||phavu.G19833.gnm2.ann1.Phvul.001G152200.1||-1||CDS||1778999700||2028||86.86	2028	2028	b51759_scaffold142	scaffold142||282158||285561||Cerca142S14435||1||CDS||2028480553||5154||86.86	5154	5154	1.500000e-185	925
a37644_phavu.G19833.gnm2.Chr01	phavu.G19833.gnm2.Chr01||40189810||40190238||phavu.G19833.gnm2.ann1.Phvul.001G152300.1||-1||CDS||1778999703||2029||75.79	2029	2029	b51759_scaffold142	scaffold142||277854||280830||Cerca142S14431||-1||CDS||2028480545||5153||75.79	5153	5153	7.300000e-38	962
a37644_phavu.G19833.gnm2.Chr01	phavu.G19833.gnm2.Chr01||40193655||40200358||phavu.G19833.gnm2.ann1.Phvul.001G152400.1||1||CDS||1778999705||2030||83.98	2030	2030	b51759_scaffold142	scaffold142||272035||276620||Cerca142S14430||-1||CDS||2028480543||5152||83.98	5152	5152	1.000000e-250	1012
a37644_phavu.G19833.gnm2.Chr01	phavu.G19833.gnm2.Chr01||40206282||40208438||phavu.G19833.gnm2.ann1.Phvul.001G152500.1||1||CDS||1778999708||2031||79.1	2031	2031	b51759_scaffold142	scaffold142||263921||265873||Cerca142S14428||-1||CDS||2028480538||5150||79.1	5150	5150	2.600000e-96	1062
a37644_phavu.G19833.gnm2.Chr01	phavu.G19833.gnm2.Chr01||40209924||40210829||phavu.G19833.gnm2.ann1.Phvul.001G152600.1||-1||CDS||1778999711||2032||84.22	2032	2032	b51759_scaffold142	scaffold142||260722||261621||Cerca142S00726||1||CDS||2028480497||5149||84.22	5149	5149	1.000000e-250	1112
a37644_phavu.G19833.gnm2.Chr01	phavu.G19833.gnm2.Chr01||40242125||40247679||phavu.G19833.gnm2.ann1.Phvul.001G152900.1||1||CDS||1778999719||2035||68.18	2035	2035	b51759_scaffold142	scaffold142||232333||241338||Cerca142S14468||-1||CDS||2028480625||5145||68.18	5145	5145	8.100000e-106	1162
a37644_phavu.G19833.gnm2.Chr01	phavu.G19833.gnm2.Chr01||40252107||40252835||phavu.G19833.gnm2.ann1.Phvul.001G153000.1||-1||CDS||1778999722||2036||72.4	2036	2036	b51759_scaffold142	scaffold142||228875||229588||Cerca142S06017||1||CDS||2028480508||5144||72.4	5144	5144	7.000000e-44	1205
a37644_phavu.G19833.gnm2.Chr01	phavu.G19833.gnm2.Chr01||40307223||40308290||phavu.G19833.gnm2.ann1.Phvul.001G153200.1||-1||CDS||1778999728||2038||77.54	2038	2038	b51759_scaffold142	scaffold142||206816||207938||Cerca142S14432||1||CDS||2028480547||5140||77.54	5140	5140	4.100000e-69	1255
a37644_phavu.G19833.gnm2.Chr01	phavu.G19833.gnm2.Chr01||40325667||40328345||phavu.G19833.gnm2.ann1.Phvul.001G153300.1||-1||CDS||1778999731||2039||73.95	2039	2039	b51759_scaffold142	scaffold142||199863||203190||Cerca142S14466||1||CDS||2028480621||5139||73.95	5139	5139	2.700000e-164	1305
a37644_phavu.G19833.gnm2.Chr01	phavu.G19833.gnm2.Chr01||40336823||40337860||phavu.G19833.gnm2.ann1.Phvul.001G153400.1||-1||CDS||1778999734||2040||85.55	2040	2040	b51759_scaffold142	scaffold142||197489||198526||Cerca142S14465||1||CDS||2028480619||5138||85.55	5138	5138	1.000000e-250	1355
a37644_phavu.G19833.gnm2.Chr01	phavu.G19833.gnm2.Chr01||40361010||40362245||phavu.G19833.gnm2.ann1.Phvul.001G153500.1||-1||CDS||1778999737||2041||67.55	2041	2041	b51759_scaffold142	scaffold142||187273||192303||Cerca142S14464||1||CDS||2028480617||5137||67.55	5137	5137	6.900000e-60	1405
a37644_phavu.G19833.gnm2.Chr01	phavu.G19833.gnm2.Chr01||40365300||40366588||phavu.G19833.gnm2.ann1.Phvul.001G153600.2||1||CDS||1778999740||2042||66.09	2042	2042	b51759_scaffold142	scaffold142||185691||186724||Cerca142S14427||-1||CDS||2028480536||5136||66.09	5136	5136	2.200000e-48	1452
a37644_phavu.G19833.gnm2.Chr01	phavu.G19833.gnm2.Chr01||40376500||40379440||phavu.G19833.gnm2.ann1.Phvul.001G153800.1||-1||CDS||1778999746||2044||86.74	2044	2044	b51759_scaffold142	scaffold142||163505||167416||Cerca142S14462||1||CDS||2028480612||5132||86.74	5132	5132	1.000000e-250	1502
a37644_phavu.G19833.gnm2.Chr01	phavu.G19833.gnm2.Chr01||40389461||40394292||phavu.G19833.gnm2.ann1.Phvul.001G153900.1||-1||CDS||1778999749||2045||80.81	2045	2045	b51759_scaffold142	scaffold142||136884||140853||Cerca142S14461||1||CDS||2028480610||5129||80.81	5129	5129	1.000000e-250	1552
a37644_phavu.G19833.gnm2.Chr01	phavu.G19833.gnm2.Chr01||40420655||40426993||phavu.G19833.gnm2.ann1.Phvul.001G154100.1||1||CDS||1778999754||2047||81.24	2047	2047	b51759_scaffold142	scaffold142||107972||114472||Cerca142S00721||-1||CDS||2028480487||5126||81.24	5126	5126	1.000000e-250	1602
a37644_phavu.G19833.gnm2.Chr01	phavu.G19833.gnm2.Chr01||40435688||40442544||phavu.G19833.gnm2.ann1.Phvul.001G154200.1||-1||CDS||1778999757||2048||82.58	2048	2048	b51759_scaffold142	scaffold142||98165||103780||Cerca142S14422||1||CDS||2028480525||5124||82.58	5124	5124	1.000000e-250	1652
a37644_phavu.G19833.gnm2.Chr01	phavu.G19833.gnm2.Chr01||40486869||40492951||phavu.G19833.gnm2.ann1.Phvul.001G154300.1||1||CDS||1778999760||2049||83.49	2049	2049	b51759_scaffold142	scaffold142||74160||79798||Cerca142S14460||-1||CDS||2028480608||5121||83.49	5121	5121	1.000000e-250	1702
###
a37644_phavu.G19833.gnm2.Chr01	phavu.G19833.gnm2.Chr01||40389461||40394292||phavu.G19833.gnm2.ann1.Phvul.001G153900.1||-1||CDS||1778999749||2045||71.24	2045	2045	b51759_scaffold82	scaffold82||260077||263682||Cerca82S30094||-1||CDS||2028536846||31148||71.24	31148	31148	2.400000e-114	50
a37644_phavu.G19833.gnm2.Chr01	phavu.G19833.gnm2.Chr01||40420655||40426993||phavu.G19833.gnm2.ann1.Phvul.001G154100.1||1||CDS||1778999754||2047||58.19	2047	2047	b51759_scaffold82	scaffold82||303286||310535||Cerca82S33831||1||CDS||2028536921||31152||58.19	31152	31152	1.800000e-210	100
a37644_phavu.G19833.gnm2.Chr01	phavu.G19833.gnm2.Chr01||40508395||40511742||phavu.G19833.gnm2.ann1.Phvul.001G154400.1||1||CDS||1778999767||2052||69.01	2052	2052	b51759_scaffold82	scaffold82||379987||383523||Cerca82S30099||1||CDS||2028536856||31161||69.01	31161	31161	5.000000e-146	150
a37644_phavu.G19833.gnm2.Chr01	phavu.G19833.gnm2.Chr01||40541942||40543732||phavu.G19833.gnm2.ann1.Phvul.001G154700.1||1||CDS||1778999776||2055||72.18	2055	2055	b51759_scaffold82	scaffold82||420874||422487||Cerca82S30082||1||CDS||2028536821||31166||72.18	31166	31166	8.000000e-124	200
a37644_phavu.G19833.gnm2.Chr01	phavu.G19833.gnm2.Chr01||40603843||40605117||phavu.G19833.gnm2.ann1.Phvul.001G155000.1||1||CDS||1778999784||2058||73.62	2058	2058	b51759_scaffold82	scaffold82||484773||487719||Cerca82S30108||1||CDS||2028536876||31176||73.62	31176	31176	4.700000e-113	250
a37644_phavu.G19833.gnm2.Chr01	phavu.G19833.gnm2.Chr01||40626786||40628630||phavu.G19833.gnm2.ann1.Phvul.001G155150.1||-1||CDS||1778999789||2060||72.18	2060	2060	b51759_scaffold82	scaffold82||561981||568324||Cerca82S30119||-1||CDS||2028536899||31183||72.18	31183	31183	3.700000e-78	300
###
a37644_phavu.G19833.gnm2.Chr01	phavu.G19833.gnm2.Chr01||40508395||40511742||phavu.G19833.gnm2.ann1.Phvul.001G154400.1||1||CDS||1778999767||2052||80.66	2052	2052	b51759_scaffold154	scaffold154||443021||446680||Cerca154S15206||-1||CDS||2028482935||6246||80.66	6246	6246	1.000000e-250	50
a37644_phavu.G19833.gnm2.Chr01	phavu.G19833.gnm2.Chr01||40512662||40514868||phavu.G19833.gnm2.ann1.Phvul.001G154500.1||-1||CDS||1778999770||2053||77.76	2053	2053	b51759_scaffold154	scaffold154||439766||441510||Cerca154S06142||1||CDS||2028482844||6245||77.76	6245	6245	4.600000e-172	100
a37644_phavu.G19833.gnm2.Chr01	phavu.G19833.gnm2.Chr01||40521386||40529718||phavu.G19833.gnm2.ann1.Phvul.001G154600.1||1||CDS||1778999773||2054||84.83	2054	2054	b51759_scaffold154	scaffold154||399546||403790||Cerca154S15180||-1||CDS||2028482879||6242||84.83	6242	6242	1.000000e-250	150
a37644_phavu.G19833.gnm2.Chr01	phavu.G19833.gnm2.Chr01||40541942||40543732||phavu.G19833.gnm2.ann1.Phvul.001G154700.1||1||CDS||1778999776||2055||77.05	2055	2055	b51759_scaffold154	scaffold154||376268||378049||Cerca154S15203||-1||CDS||2028482929||6240||77.05	6240	6240	1.400000e-238	200
a37644_phavu.G19833.gnm2.Chr01	phavu.G19833.gnm2.Chr01||40570442||40573826||phavu.G19833.gnm2.ann1.Phvul.001G154800.1||1||CDS||1778999779||2056||87.17	2056	2056	b51759_scaffold154	scaffold154||365295||368386||Cerca154S15202||-1||CDS||2028482927||6239||87.17	6239	6239	2.900000e-216	250
a37644_phavu.G19833.gnm2.Chr01	phavu.G19833.gnm2.Chr01||40603843||40605117||phavu.G19833.gnm2.ann1.Phvul.001G155000.1||1||CDS||1778999784||2058||80.57	2058	2058	b51759_scaffold154	scaffold154||349366||352234||Cerca154S15182||-1||CDS||2028482883||6237||80.57	6237	6237	5.100000e-176	300
a37644_phavu.G19833.gnm2.Chr01	phavu.G19833.gnm2.Chr01||40643451||40644089||phavu.G19833.gnm2.ann1.Phvul.001G155300.1||-1||CDS||1778999796||2063||70.47	2063	2063	b51759_scaffold154	scaffold154||296878||301082||Cerca154S15179||1||CDS||2028482877||6234||70.47	6234	6234	1.900000e-102	350
a37644_phavu.G19833.gnm2.Chr01	phavu.G19833.gnm2.Chr01||40649979||40650678||phavu.G19833.gnm2.ann1.Phvul.001G155400.1||-1||CDS||1778999803||2066||81.21	2066	2066	b51759_scaffold154	scaffold154||294697||295519||Cerca154S15199||1||CDS||2028482920||6233||81.21	6233	6233	3.900000e-128	400
a37644_phavu.G19833.gnm2.Chr01	phavu.G19833.gnm2.Chr01||40662040||40667763||phavu.G19833.gnm2.ann1.Phvul.001G155500.1||1||CDS||1778999806||2067||74.33	2067	2067	b51759_scaffold154	scaffold154||286760||291468||Cerca154S15181||-1||CDS||2028482881||6232||74.33	6232	6232	1.000000e-250	450
a37644_phavu.G19833.gnm2.Chr01	phavu.G19833.gnm2.Chr01||40670476||40678973||phavu.G19833.gnm2.ann1.Phvul.001G155600.1||-1||CDS||1778999811||2069||81.82	2069	2069	b51759_scaffold154	scaffold154||255004||260221||Cerca154S15192||1||CDS||2028482905||6227||81.82	6227	6227	5.100000e-190	500
a37644_phavu.G19833.gnm2.Chr01	phavu.G19833.gnm2.Chr01||40681210||40682285||phavu.G19833.gnm2.ann1.Phvul.001G155700.1||-1||CDS||1778999814||2070||83.69	2070	2070	b51759_scaffold154	scaffold154||249620||250656||Cerca154S15191||1||CDS||2028482902||6226||83.69	6226	6226	5.200000e-127	550
a37644_phavu.G19833.gnm2.Chr01	phavu.G19833.gnm2.Chr01||40682609||40683325||phavu.G19833.gnm2.ann1.Phvul.001G155800.1||1||CDS||1778999817||2071||81.06	2071	2071	b51759_scaffold154	scaffold154||247597||248509||Cerca154S15196||-1||CDS||2028482913||6225||81.06	6225	6225	7.100000e-109	600
a37644_phavu.G19833.gnm2.Chr01	phavu.G19833.gnm2.Chr01||40705919||40707192||phavu.G19833.gnm2.ann1.Phvul.001G155900.1||1||CDS||1778999820||2072||74.07	2072	2072	b51759_scaffold154	scaffold154||239492||241047||Cerca154S15177||-1||CDS||2028482873||6224||74.07	6224	6224	4.400000e-185	650
a37644_phavu.G19833.gnm2.Chr01	phavu.G19833.gnm2.Chr01||40720521||40727261||phavu.G19833.gnm2.ann1.Phvul.001G156000.1||1||CDS||1778999823||2073||84.94	2073	2073	b51759_scaffold154	scaffold154||207495||215204||Cerca154S15195||-1||CDS||2028482911||6222||84.94	6222	6222	1.000000e-250	700
a37644_phavu.G19833.gnm2.Chr01	phavu.G19833.gnm2.Chr01||40738044||40741801||phavu.G19833.gnm2.ann1.Phvul.001G156200.1||-1||CDS||1778999829||2075||82.69	2075	2075	b51759_scaffold154	scaffold154||197122||201358||Cerca154S15174||1||CDS||2028482866||6220||82.69	6220	6220	1.000000e-250	750
a37644_phavu.G19833.gnm2.Chr01	phavu.G19833.gnm2.Chr01||40772257||40775404||phavu.G19833.gnm2.ann1.Phvul.001G156400.1||1||CDS||1778999836||2078||87.57	2078	2078	b51759_scaffold154	scaffold154||185981||189996||Cerca154S15193||-1||CDS||2028482907||6218||87.57	6218	6218	2.100000e-246	800
a37644_phavu.G19833.gnm2.Chr01	phavu.G19833.gnm2.Chr01||40809533||40811996||phavu.G19833.gnm2.ann1.Phvul.001G156600.1||1||CDS||1778999842||2080||82.77	2080	2080	b51759_scaffold154	scaffold154||166850||169351||Cerca154S15172||-1||CDS||2028482862||6215||82.77	6215	6215	7.200000e-154	850
a37644_phavu.G19833.gnm2.Chr01	phavu.G19833.gnm2.Chr01||40826111||40830875||phavu.G19833.gnm2.ann1.Phvul.001G156800.1||-1||CDS||1778999850||2083||80.63	2083	2083	b51759_scaffold154	scaffold154||153207||158130||Cerca154S15187||1||CDS||2028482894||6214||80.63	6214	6214	1.000000e-250	900
a37644_phavu.G19833.gnm2.Chr01	phavu.G19833.gnm2.Chr01||40844721||40847489||phavu.G19833.gnm2.ann1.Phvul.001G156900.1||1||CDS||1778999853||2084||69.59	2084	2084	b51759_scaffold154	scaffold154||140655||143671||Cerca154S15171||-1||CDS||2028482860||6213||69.59	6213	6213	1.500000e-218	950
a37644_phavu.G19833.gnm2.Chr01	phavu.G19833.gnm2.Chr01||40875271||40875936||phavu.G19833.gnm2.ann1.Phvul.001G157100.1||-1||CDS||1778999856||2085||83.33	2085	2085	b51759_scaffold154	scaffold154||125029||125721||Cerca154S15169||1||CDS||2028482855||6211||83.33	6211	6211	4.900000e-126	1000
a37644_phavu.G19833.gnm2.Chr01	phavu.G19833.gnm2.Chr01||40877147||40882903||phavu.G19833.gnm2.ann1.Phvul.001G157200.1||-1||CDS||1778999861||2087||79.0	2087	2087	b51759_scaffold154	scaffold154||118521||123883||Cerca154S15168||1||CDS||2028482853||6210||79.0	6210	6210	1.000000e-250	1050
a37644_phavu.G19833.gnm2.Chr01	phavu.G19833.gnm2.Chr01||40896939||40900454||phavu.G19833.gnm2.ann1.Phvul.001G157300.1||1||CDS||1778999870||2091||81.56	2091	2091	b51759_scaffold154	scaffold154||110595||113979||Cerca154S15190||-1||CDS||2028482900||6209||81.56	6209	6209	1.000000e-250	1100
a37644_phavu.G19833.gnm2.Chr01	phavu.G19833.gnm2.Chr01||40903211||40909093||phavu.G19833.gnm2.ann1.Phvul.001G157400.1||1||CDS||1778999875||2093||81.9	2093	2093	b51759_scaffold154	scaffold154||101834||107430||Cerca154S15170||-1||CDS||2028482858||6208||81.9	6208	6208	1.000000e-250	1150
a37644_phavu.G19833.gnm2.Chr01	phavu.G19833.gnm2.Chr01||40930359||40930973||phavu.G19833.gnm2.ann1.Phvul.001G157500.1||-1||CDS||1778999878||2094||68.98	2094	2094	b51759_scaffold154	scaffold154||98050||98646||Cerca154S00896||1||CDS||2028482835||6207||68.98	6207	6207	1.200000e-86	1200
a37644_phavu.G19833.gnm2.Chr01	phavu.G19833.gnm2.Chr01||40943292||40943768||phavu.G19833.gnm2.ann1.Phvul.001G157600.1||-1||CDS||1778999881||2095||79.79	2095	2095	b51759_scaffold154	scaffold154||78577||79149||Cerca154S00894||1||CDS||2028482831||6203||79.79	6203	6203	1.300000e-45	1244
a37644_phavu.G19833.gnm2.Chr01	phavu.G19833.gnm2.Chr01||40960233||40963699||phavu.G19833.gnm2.ann1.Phvul.001G157700.1||-1||CDS||1778999883||2096||84.46	2096	2096	b51759_scaffold154	scaffold154||47673||51340||Cerca154S15184||1||CDS||2028482887||6200||84.46	6200	6200	1.000000e-250	1294
###
a37644_phavu.G19833.gnm2.Chr01	phavu.G19833.gnm2.Chr01||41132663||41133295||phavu.G19833.gnm2.ann1.Phvul.001G158700.1||1||CDS||1778999913||2108||69.61	2108	2108	b51759_scaffold134	scaffold134||215504||216130||Cerca134S00572||1||CDS||2028478791||4371||69.61	4371	4371	1.800000e-89	50
a37644_phavu.G19833.gnm2.Chr01	phavu.G19833.gnm2.Chr01||41163610||41167342||phavu.G19833.gnm2.ann1.Phvul.001G158900.3||-1||CDS||1778999923||2110||85.71	2110	2110	b51759_scaffold134	scaffold134||227467||230629||Cerca134S13928||-1||CDS||2028478823||4373||85.71	4373	4373	8.100000e-120	100
a37644_phavu.G19833.gnm2.Chr01	phavu.G19833.gnm2.Chr01||41173918||41176643||phavu.G19833.gnm2.ann1.Phvul.001G159000.1||1||CDS||1778999926||2113||86.33	2113	2113	b51759_scaffold134	scaffold134||238024||240451||Cerca134S13945||1||CDS||2028478859||4375||86.33	4375	4375	1.000000e-250	150
a37644_phavu.G19833.gnm2.Chr01	phavu.G19833.gnm2.Chr01||41180376||41189642||phavu.G19833.gnm2.ann1.Phvul.001G159200.1||1||CDS||1778999931||2115||83.35	2115	2115	b51759_scaffold134	scaffold134||242616||255647||Cerca134S00574||1||CDS||2028478795||4376||83.35	4376	4376	1.000000e-250	200
a37644_phavu.G19833.gnm2.Chr01	phavu.G19833.gnm2.Chr01||41194869||41196259||phavu.G19833.gnm2.ann1.Phvul.001G159300.1||1||CDS||1778999934||2116||81.73	2116	2116	b51759_scaffold134	scaffold134||257943||258974||Cerca134S13946||1||CDS||2028478861||4377||81.73	4377	4377	9.500000e-166	250
a37644_phavu.G19833.gnm2.Chr01	phavu.G19833.gnm2.Chr01||41247702||41250523||phavu.G19833.gnm2.ann1.Phvul.001G159500.1||1||CDS||1778999940||2118||81.97	2118	2118	b51759_scaffold134	scaffold134||283317||286285||Cerca134S13930||1||CDS||2028478827||4379||81.97	4379	4379	2.300000e-137	300
a37644_phavu.G19833.gnm2.Chr01	phavu.G19833.gnm2.Chr01||41275852||41282355||phavu.G19833.gnm2.ann1.Phvul.001G159600.1||-1||CDS||1778999943||2119||80.55	2119	2119	b51759_scaffold134	scaffold134||297221||302470||Cerca134S13933||-1||CDS||2028478833||4381||80.55	4381	4381	1.000000e-250	350
a37644_phavu.G19833.gnm2.Chr01	phavu.G19833.gnm2.Chr01||41305382||41305756||phavu.G19833.gnm2.ann1.Phvul.001G159800.1||-1||CDS||1778999950||2122||65.46	2122	2122	b51759_scaffold134	scaffold134||308280||308648||Cerca134S00577||-1||CDS||2028478801||4382||65.46	4382	4382	6.200000e-44	393
a37644_phavu.G19833.gnm2.Chr01	phavu.G19833.gnm2.Chr01||41313845||41319062||phavu.G19833.gnm2.ann1.Phvul.001G159900.1||1||CDS||1778999952||2124||86.84	2124	2124	b51759_scaffold134	scaffold134||320673||325692||Cerca134S13931||1||CDS||2028478829||4385||86.84	4385	4385	1.000000e-250	443
a37644_phavu.G19833.gnm2.Chr01	phavu.G19833.gnm2.Chr01||41321491||41322444||phavu.G19833.gnm2.ann1.Phvul.001G160000.1||-1||CDS||1778999967||2130||76.9	2130	2130	b51759_scaffold134	scaffold134||330919||331962||Cerca134S00578||-1||CDS||2028478803||4387||76.9	4387	4387	9.300000e-163	493
a37644_phavu.G19833.gnm2.Chr01	phavu.G19833.gnm2.Chr01||41395986||41396669||phavu.G19833.gnm2.ann1.Phvul.001G160500.1||1||CDS||1778999979||2135||80.08	2135	2135	b51759_scaffold134	scaffold134||343158||352523||Cerca134S13950||1||CDS||2028478869||4390||80.08	4390	4390	2.900000e-61	543
a37644_phavu.G19833.gnm2.Chr01	phavu.G19833.gnm2.Chr01||41449625||41451185||phavu.G19833.gnm2.ann1.Phvul.001G160700.1||-1||CDS||1778999985||2137||90.02	2137	2137	b51759_scaffold134	scaffold134||424453||426176||Cerca134S13955||-1||CDS||2028478880||4396||90.02	4396	4396	3.900000e-171	593
a37644_phavu.G19833.gnm2.Chr01	phavu.G19833.gnm2.Chr01||41481385||41484974||phavu.G19833.gnm2.ann1.Phvul.001G160800.1||1||CDS||1778999988||2138||84.42	2138	2138	b51759_scaffold134	scaffold134||427291||436909||Cerca134S00576||1||CDS||2028478799||4397||84.42	4397	4397	1.000000e-250	643
a37644_phavu.G19833.gnm2.Chr01	phavu.G19833.gnm2.Chr01||41511873||41513548||phavu.G19833.gnm2.ann1.Phvul.001G161000.1||1||CDS||1778999994||2140||84.34	2140	2140	b51759_scaffold134	scaffold134||439742||441342||Cerca134S13953||1||CDS||2028478876||4398||84.34	4398	4398	7.100000e-117	693
a37644_phavu.G19833.gnm2.Chr01	phavu.G19833.gnm2.Chr01||41518423||41518953||phavu.G19833.gnm2.ann1.Phvul.001G161100.1||-1||CDS||1778999997||2141||69.48	2141	2141	b51759_scaffold134	scaffold134||450302||450820||Cerca134S00581||-1||CDS||2028478809||4400||69.48	4400	4400	1.600000e-34	726
a37644_phavu.G19833.gnm2.Chr01	phavu.G19833.gnm2.Chr01||41520588||41521117||phavu.G19833.gnm2.ann1.Phvul.001G161200.1||-1||CDS||1778999999||2142||78.18	2142	2142	b51759_scaffold134	scaffold134||459183||459717||Cerca134S13936||-1||CDS||2028478839||4402||78.18	4402	4402	2.500000e-85	776
###
a37644_phavu.G19833.gnm2.Chr01	phavu.G19833.gnm2.Chr01||41523003||41525171||phavu.G19833.gnm2.ann1.Phvul.001G161300.1||-1||CDS||1779000002||2143||73.49	2143	2143	b51759_scaffold54	scaffold54||320759||323264||Cerca54S09744||-1||CDS||2028523857||25121||73.49	25121	25121	1.000000e-250	50
a37644_phavu.G19833.gnm2.Chr01	phavu.G19833.gnm2.Chr01||41546751||41547626||phavu.G19833.gnm2.ann1.Phvul.001G161400.1||1||CDS||1779000005||2144||89.27	2144	2144	b51759_scaffold54	scaffold54||356989||357662||Cerca54S03888||1||CDS||2028523822||25126||89.27	25126	25126	3.500000e-99	100
a37644_phavu.G19833.gnm2.Chr01	phavu.G19833.gnm2.Chr01||41571865||41573269||phavu.G19833.gnm2.ann1.Phvul.001G161500.1||1||CDS||1779000008||2145||78.64	2145	2145	b51759_scaffold54	scaffold54||371548||373761||Cerca54S26588||1||CDS||2028523914||25127||78.64	25127	25127	1.000000e-250	150
a37644_phavu.G19833.gnm2.Chr01	phavu.G19833.gnm2.Chr01||41574051||41579233||phavu.G19833.gnm2.ann1.Phvul.001G161600.1||-1||CDS||1779000011||2146||74.94	2146	2146	b51759_scaffold54	scaffold54||375190||379743||Cerca54S26595||-1||CDS||2028523929||25128||74.94	25128	25128	1.000000e-250	200
a37644_phavu.G19833.gnm2.Chr01	phavu.G19833.gnm2.Chr01||41598235||41603985||phavu.G19833.gnm2.ann1.Phvul.001G161700.1||-1||CDS||1779000016||2148||85.22	2148	2148	b51759_scaffold54	scaffold54||386917||390817||Cerca54S26596||-1||CDS||2028523931||25129||85.22	25129	25129	2.800000e-154	250
a37644_phavu.G19833.gnm2.Chr01	phavu.G19833.gnm2.Chr01||41657182||41665820||phavu.G19833.gnm2.ann1.Phvul.001G162000.1||-1||CDS||1779000030||2154||83.61	2154	2154	b51759_scaffold54	scaffold54||410542||418341||Cerca54S26598||-1||CDS||2028523935||25131||83.61	25131	25131	1.000000e-250	300
a37644_phavu.G19833.gnm2.Chr01	phavu.G19833.gnm2.Chr01||41668640||41670222||phavu.G19833.gnm2.ann1.Phvul.001G162100.1||-1||CDS||1779000033||2155||87.69	2155	2155	b51759_scaffold54	scaffold54||420295||421861||Cerca54S26640||-1||CDS||2028524026||25132||87.69	25132	25132	1.900000e-66	350
a37644_phavu.G19833.gnm2.Chr01	phavu.G19833.gnm2.Chr01||41672202||41676844||phavu.G19833.gnm2.ann1.Phvul.001G162200.1||1||CDS||1779000036||2156||85.25	2156	2156	b51759_scaffold54	scaffold54||441451||447607||Cerca54S09749||1||CDS||2028523868||25136||85.25	25136	25136	1.000000e-250	400
a37644_phavu.G19833.gnm2.Chr01	phavu.G19833.gnm2.Chr01||41706062||41711190||phavu.G19833.gnm2.ann1.Phvul.001G162300.1||1||CDS||1779000038||2157||87.34	2157	2157	b51759_scaffold54	scaffold54||456252||461107||Cerca54S26593||1||CDS||2028523925||25138||87.34	25138	25138	1.000000e-250	450
a37644_phavu.G19833.gnm2.Chr01	phavu.G19833.gnm2.Chr01||41713165||41716063||phavu.G19833.gnm2.ann1.Phvul.001G162400.1||-1||CDS||1779000041||2158||88.42	2158	2158	b51759_scaffold54	scaffold54||462448||465275||Cerca54S26599||-1||CDS||2028523938||25139||88.42	25139	25139	8.800000e-239	500
a37644_phavu.G19833.gnm2.Chr01	phavu.G19833.gnm2.Chr01||41717319||41718757||phavu.G19833.gnm2.ann1.Phvul.001G162500.1||-1||CDS||1779000044||2159||74.26	2159	2159	b51759_scaffold54	scaffold54||484781||485850||Cerca54S09751||1||CDS||2028523872||25142||74.26	25142	25142	1.000000e-46	546
a37644_phavu.G19833.gnm2.Chr01	phavu.G19833.gnm2.Chr01||41730454||41736062||phavu.G19833.gnm2.ann1.Phvul.001G162700.1||1||CDS||1779000049||2161||78.29	2161	2161	b51759_scaffold54	scaffold54||494093||498569||Cerca54S26641||1||CDS||2028524028||25144||78.29	25144	25144	1.000000e-250	596
a37644_phavu.G19833.gnm2.Chr01	phavu.G19833.gnm2.Chr01||41742554||41745807||phavu.G19833.gnm2.ann1.Phvul.001G162800.1||1||CDS||1779000052||2162||80.57	2162	2162	b51759_scaffold54	scaffold54||508042||510656||Cerca54S26602||1||CDS||2028523944||25146||80.57	25146	25146	1.000000e-250	646
a37644_phavu.G19833.gnm2.Chr01	phavu.G19833.gnm2.Chr01||41752271||41752630||phavu.G19833.gnm2.ann1.Phvul.001G162900.1||1||CDS||1779000055||2163||70.69	2163	2163	b51759_scaffold54	scaffold54||524524||525015||Cerca54S03889||1||CDS||2028523825||25148||70.69	25148	25148	1.100000e-13	659
a37644_phavu.G19833.gnm2.Chr01	phavu.G19833.gnm2.Chr01||41761338||41764872||phavu.G19833.gnm2.ann1.Phvul.001G163000.1||1||CDS||1779000058||2165||79.03	2165	2165	b51759_scaffold54	scaffold54||534127||538755||Cerca54S03890||1||CDS||2028523827||25149||79.03	25149	25149	1.000000e-250	709
a37644_phavu.G19833.gnm2.Chr01	phavu.G19833.gnm2.Chr01||41767964||41774230||phavu.G19833.gnm2.ann1.Phvul.001G163100.1||1||CDS||1779000071||2170||88.46	2170	2170	b51759_scaffold54	scaffold54||541180||543540||Cerca54S09753||1||CDS||2028523876||25150||88.46	25150	25150	1.100000e-184	759
a37644_phavu.G19833.gnm2.Chr01	phavu.G19833.gnm2.Chr01||41777571||41785767||phavu.G19833.gnm2.ann1.Phvul.001G163200.10||-1||CDS||1779000076||2172||85.74	2172	2172	b51759_scaffold54	scaffold54||545361||554380||Cerca54S03891||-1||CDS||2028523829||25151||85.74	25151	25151	1.000000e-250	809
a37644_phavu.G19833.gnm2.Chr01	phavu.G19833.gnm2.Chr01||41804022||41809040||phavu.G19833.gnm2.ann1.Phvul.001G163300.2||1||CDS||1779000101||2183||80.0	2183	2183	b51759_scaffold54	scaffold54||567085||572683||Cerca54S26603||1||CDS||2028523946||25152||80.0	25152	25152	1.000000e-250	856
a37644_phavu.G19833.gnm2.Chr01	phavu.G19833.gnm2.Chr01||41817100||41819991||phavu.G19833.gnm2.ann1.Phvul.001G163500.1||-1||CDS||1779000107||2186||78.74	2186	2186	b51759_scaffold54	scaffold54||576741||579050||Cerca54S26606||-1||CDS||2028523952||25155||78.74	25155	25155	1.000000e-250	906
a37644_phavu.G19833.gnm2.Chr01	phavu.G19833.gnm2.Chr01||41822563||41824197||phavu.G19833.gnm2.ann1.Phvul.001G163600.1||1||CDS||1779000112||2188||71.06	2188	2188	b51759_scaffold54	scaffold54||581589||583520||Cerca54S26604||1||CDS||2028523948||25156||71.06	25156	25156	4.100000e-128	956
a37644_phavu.G19833.gnm2.Chr01	phavu.G19833.gnm2.Chr01||41825916||41829867||phavu.G19833.gnm2.ann1.Phvul.001G163700.1||-1||CDS||1779000115||2189||77.46	2189	2189	b51759_scaffold54	scaffold54||584777||588573||Cerca54S26643||-1||CDS||2028524032||25157||77.46	25157	25157	1.000000e-250	1006
a37644_phavu.G19833.gnm2.Chr01	phavu.G19833.gnm2.Chr01||41842036||41847220||phavu.G19833.gnm2.ann1.Phvul.001G163900.1||-1||CDS||1779000121||2191||78.81	2191	2191	b51759_scaffold54	scaffold54||613208||616730||Cerca54S26610||-1||CDS||2028523962||25160||78.81	25160	25160	1.000000e-250	1056
a37644_phavu.G19833.gnm2.Chr01	phavu.G19833.gnm2.Chr01||41854298||41855901||phavu.G19833.gnm2.ann1.Phvul.001G164000.1||-1||CDS||1779000126||2193||82.94	2193	2193	b51759_scaffold54	scaffold54||620889||622857||Cerca54S26611||-1||CDS||2028523964||25161||82.94	25161	25161	1.700000e-213	1106
a37644_phavu.G19833.gnm2.Chr01	phavu.G19833.gnm2.Chr01||41857692||41857991||phavu.G19833.gnm2.ann1.Phvul.001G164100.2||-1||CDS||1779000128||2194||69.26	2194	2194	b51759_scaffold54	scaffold54||625211||625510||Cerca54S09755||-1||CDS||2028523881||25162||69.26	25162	25162	1.300000e-31	1136
a37644_phavu.G19833.gnm2.Chr01	phavu.G19833.gnm2.Chr01||41860103||41860878||phavu.G19833.gnm2.ann1.Phvul.001G164200.1||-1||CDS||1779000130||2195||87.23	2195	2195	b51759_scaffold54	scaffold54||628488||630469||Cerca54S09756||-1||CDS||2028523883||25163||87.23	25163	25163	4.700000e-150	1186
a37644_phavu.G19833.gnm2.Chr01	phavu.G19833.gnm2.Chr01||41862359||41867266||phavu.G19833.gnm2.ann1.Phvul.001G164300.1||-1||CDS||1779000133||2196||77.51	2196	2196	b51759_scaffold54	scaffold54||633011||637766||Cerca54S26612||-1||CDS||2028523966||25165||77.51	25165	25165	1.000000e-250	1236
a37644_phavu.G19833.gnm2.Chr01	phavu.G19833.gnm2.Chr01||41874123||41875193||phavu.G19833.gnm2.ann1.Phvul.001G164400.1||1||CDS||1779000140||2199||70.98	2199	2199	b51759_scaffold54	scaffold54||641139||642503||Cerca54S09758||1||CDS||2028523887||25166||70.98	25166	25166	1.300000e-111	1286
a37644_phavu.G19833.gnm2.Chr01	phavu.G19833.gnm2.Chr01||41886962||41896060||phavu.G19833.gnm2.ann1.Phvul.001G164500.1||1||CDS||1779000143||2200||77.45	2200	2200	b51759_scaffold54	scaffold54||651985||653897||Cerca54S26608||1||CDS||2028523957||25169||77.45	25169	25169	2.900000e-194	1336
a37644_phavu.G19833.gnm2.Chr01	phavu.G19833.gnm2.Chr01||41901606||41906814||phavu.G19833.gnm2.ann1.Phvul.001G164600.1||1||CDS||1779000145||2201||76.43	2201	2201	b51759_scaffold54	scaffold54||662445||669260||Cerca54S26609||1||CDS||2028523959||25170||76.43	25170	25170	1.000000e-250	1386
a37644_phavu.G19833.gnm2.Chr01	phavu.G19833.gnm2.Chr01||41908728||41910368||phavu.G19833.gnm2.ann1.Phvul.001G164700.1||-1||CDS||1779000148||2202||76.09	2202	2202	b51759_scaffold54	scaffold54||670564||672062||Cerca54S26613||-1||CDS||2028523968||25171||76.09	25171	25171	4.400000e-129	1436
a37644_phavu.G19833.gnm2.Chr01	phavu.G19833.gnm2.Chr01||41914933||41917443||phavu.G19833.gnm2.ann1.Phvul.001G164800.1||1||CDS||1779000155||2205||81.8	2205	2205	b51759_scaffold54	scaffold54||678107||680659||Cerca54S03892||-1||CDS||2028523831||25173||81.8	25173	25173	7.000000e-171	1486
a37644_phavu.G19833.gnm2.Chr01	phavu.G19833.gnm2.Chr01||41920757||41923378||phavu.G19833.gnm2.ann1.Phvul.001G164900.1||1||CDS||1779000158||2206||76.82	2206	2206	b51759_scaffold54	scaffold54||683134||686099||Cerca54S26645||1||CDS||2028524036||25174||76.82	25174	25174	2.700000e-135	1536
a37644_phavu.G19833.gnm2.Chr01	phavu.G19833.gnm2.Chr01||41927688||41930970||phavu.G19833.gnm2.ann1.Phvul.001G165100.1||-1||CDS||1779000164||2208||83.23	2208	2208	b51759_scaffold54	scaffold54||687428||690692||Cerca54S09763||-1||CDS||2028523898||25175||83.23	25175	25175	1.000000e-250	1586
a37644_phavu.G19833.gnm2.Chr01	phavu.G19833.gnm2.Chr01||41938779||41939582||phavu.G19833.gnm2.ann1.Phvul.001G165200.1||1||CDS||1779000167||2209||79.77	2209	2209	b51759_scaffold54	scaffold54||699296||700834||Cerca54S09760||1||CDS||2028523892||25177||79.77	25177	25177	2.000000e-140	1636
a37644_phavu.G19833.gnm2.Chr01	phavu.G19833.gnm2.Chr01||41940253||41942562||phavu.G19833.gnm2.ann1.Phvul.001G165266.1||-1||CDS||1779000170||2210||84.04	2210	2210	b51759_scaffold54	scaffold54||701590||703875||Cerca54S09761||-1||CDS||2028523894||25178||84.04	25178	25178	1.000000e-250	1686
a37644_phavu.G19833.gnm2.Chr01	phavu.G19833.gnm2.Chr01||41954049||41955734||phavu.G19833.gnm2.ann1.Phvul.001G165332.1||-1||CDS||1779000173||2211||78.09	2211	2211	b51759_scaffold54	scaffold54||707346||709109||Cerca54S03893||-1||CDS||2028523833||25179||78.09	25179	25179	1.000000e-250	1736
a37644_phavu.G19833.gnm2.Chr01	phavu.G19833.gnm2.Chr01||41962336||41962710||phavu.G19833.gnm2.ann1.Phvul.001G165400.1||-1||CDS||1779000176||2212||79.09	2212	2212	b51759_scaffold54	scaffold54||712373||712712||Cerca54S09762||-1||CDS||2028523896||25180||79.09	25180	25180	2.400000e-21	1756
a37644_phavu.G19833.gnm2.Chr01	phavu.G19833.gnm2.Chr01||41963939||41971477||phavu.G19833.gnm2.ann1.Phvul.001G165500.1||-1||CDS||1779000178||2213||84.58	2213	2213	b51759_scaffold54	scaffold54||720254||726877||Cerca54S26616||-1||CDS||2028523974||25182||84.58	25182	25182	1.000000e-250	1806
a37644_phavu.G19833.gnm2.Chr01	phavu.G19833.gnm2.Chr01||41993566||42010239||phavu.G19833.gnm2.ann1.Phvul.001G165600.1||1||CDS||1779000181||2214||85.17	2214	2214	b51759_scaffold54	scaffold54||743039||749638||Cerca54S26617||-1||CDS||2028523976||25183||85.17	25183	25183	2.100000e-148	1856
a37644_phavu.G19833.gnm2.Chr01	phavu.G19833.gnm2.Chr01||42158830||42173254||phavu.G19833.gnm2.ann1.Phvul.001G166400.2||-1||CDS||1779000210||2225||84.38	2225	2225	b51759_scaffold54	scaffold54||751027||771248||Cerca54S26649||-1||CDS||2028524045||25184||84.38	25184	25184	1.000000e-250	1903
a37644_phavu.G19833.gnm2.Chr01	phavu.G19833.gnm2.Chr01||42191743||42195377||phavu.G19833.gnm2.ann1.Phvul.001G166600.1||1||CDS||1779000220||2229||87.14	2229	2229	b51759_scaffold54	scaffold54||773765||777368||Cerca54S09765||1||CDS||2028523903||25185||87.14	25185	25185	1.000000e-250	1953
a37644_phavu.G19833.gnm2.Chr01	phavu.G19833.gnm2.Chr01||42214450||42223026||phavu.G19833.gnm2.ann1.Phvul.001G167000.1||1||CDS||1779000230||2233||78.96	2233	2233	b51759_scaffold54	scaffold54||778306||787846||Cerca54S26650||-1||CDS||2028524047||25186||78.96	25186	25186	1.000000e-250	2003
a37644_phavu.G19833.gnm2.Chr01	phavu.G19833.gnm2.Chr01||42226038||42228637||phavu.G19833.gnm2.ann1.Phvul.001G167100.2||-1||CDS||1779000237||2235||86.99	2235	2235	b51759_scaffold54	scaffold54||809149||813190||Cerca54S26651||-1||CDS||2028524049||25190||86.99	25190	25190	1.000000e-250	2053
a37644_phavu.G19833.gnm2.Chr01	phavu.G19833.gnm2.Chr01||42240972||42241603||phavu.G19833.gnm2.ann1.Phvul.001G167300.1||1||CDS||1779000243||2238||87.04	2238	2238	b51759_scaffold54	scaffold54||814738||815188||Cerca54S09767||1||CDS||2028523907||25191||87.04	25191	25191	2.800000e-109	2103
a37644_phavu.G19833.gnm2.Chr01	phavu.G19833.gnm2.Chr01||42245328||42251704||phavu.G19833.gnm2.ann1.Phvul.001G167400.1||-1||CDS||1779000246||2239||83.93	2239	2239	b51759_scaffold54	scaffold54||818430||825519||Cerca54S26618||-1||CDS||2028523979||25192||83.93	25192	25192	1.000000e-250	2153
a37644_phavu.G19833.gnm2.Chr01	phavu.G19833.gnm2.Chr01||42289424||42296049||phavu.G19833.gnm2.ann1.Phvul.001G167700.1||1||CDS||1779000259||2244||85.73	2244	2244	b51759_scaffold54	scaffold54||834712||842011||Cerca54S26615||1||CDS||2028523972||25193||85.73	25193	25193	1.000000e-250	2203
###
a37644_phavu.G19833.gnm2.Chr01	phavu.G19833.gnm2.Chr01||42509765||42513200||phavu.G19833.gnm2.ann1.Phvul.001G168700.1||1||CDS||1779000288||2254||83.72	2254	2254	b51759_scaffold101	scaffold101||300096||304817||Cerca101S11808||-1||CDS||2028471007||767||83.72	767	767	1.400000e-249	50
a37644_phavu.G19833.gnm2.Chr01	phavu.G19833.gnm2.Chr01||42518546||42522974||phavu.G19833.gnm2.ann1.Phvul.001G168800.1||-1||CDS||1779000293||2256||88.67	2256	2256	b51759_scaffold101	scaffold101||287028||291591||Cerca101S11801||1||CDS||2028470991||764||88.67	764	764	1.000000e-250	100
a37644_phavu.G19833.gnm2.Chr01	phavu.G19833.gnm2.Chr01||42533681||42534028||phavu.G19833.gnm2.ann1.Phvul.001G168900.1||-1||CDS||1779000296||2257||72.35	2257	2257	b51759_scaffold101	scaffold101||282824||283231||Cerca101S00036||1||CDS||2028470918||763||72.35	763	763	8.500000e-51	150
a37644_phavu.G19833.gnm2.Chr01	phavu.G19833.gnm2.Chr01||42542329||42544896||phavu.G19833.gnm2.ann1.Phvul.001G169000.1||-1||CDS||1779000299||2258||86.81	2258	2258	b51759_scaffold101	scaffold101||263775||266452||Cerca101S11796||1||CDS||2028470981||759||86.81	759	759	1.000000e-250	200
a37644_phavu.G19833.gnm2.Chr01	phavu.G19833.gnm2.Chr01||42559622||42565090||phavu.G19833.gnm2.ann1.Phvul.001G169100.1||1||CDS||1779000302||2259||71.59	2259	2259	b51759_scaffold101	scaffold101||250296||253974||Cerca101S11800||-1||CDS||2028470989||757||71.59	757	757	4.200000e-219	250
a37644_phavu.G19833.gnm2.Chr01	phavu.G19833.gnm2.Chr01||42568672||42568983||phavu.G19833.gnm2.ann1.Phvul.001G169200.1||1||CDS||1779000305||2260||87.5	2260	2260	b51759_scaffold101	scaffold101||231415||231726||Cerca101S05210||-1||CDS||2028470944||752||87.5	752	752	1.100000e-109	300
a37644_phavu.G19833.gnm2.Chr01	phavu.G19833.gnm2.Chr01||42596715||42601281||phavu.G19833.gnm2.ann1.Phvul.001G169300.1||1||CDS||1779000308||2261||72.79	2261	2261	b51759_scaffold101	scaffold101||209175||218485||Cerca101S11825||-1||CDS||2028471043||749||72.79	749	749	1.000000e-250	350
a37644_phavu.G19833.gnm2.Chr01	phavu.G19833.gnm2.Chr01||42638919||42643816||phavu.G19833.gnm2.ann1.Phvul.001G169500.1||1||CDS||1779000316||2264||82.55	2264	2264	b51759_scaffold101	scaffold101||194473||197539||Cerca101S11797||-1||CDS||2028470983||748||82.55	748	748	1.000000e-250	400
a37644_phavu.G19833.gnm2.Chr01	phavu.G19833.gnm2.Chr01||42651269||42651628||phavu.G19833.gnm2.ann1.Phvul.001G169700.1||-1||CDS||1779000322||2266||77.07	2266	2266	b51759_scaffold101	scaffold101||193651||194019||Cerca101S00034||1||CDS||2028470914||747||77.07	747	747	5.500000e-79	450
a37644_phavu.G19833.gnm2.Chr01	phavu.G19833.gnm2.Chr01||42652434||42656307||phavu.G19833.gnm2.ann1.Phvul.001G169800.1||-1||CDS||1779000324||2267||80.14	2267	2267	b51759_scaffold101	scaffold101||190139||192943||Cerca101S11794||1||CDS||2028470976||746||80.14	746	746	1.000000e-250	500
a37644_phavu.G19833.gnm2.Chr01	phavu.G19833.gnm2.Chr01||42658229||42663944||phavu.G19833.gnm2.ann1.Phvul.001G169900.1||-1||CDS||1779000327||2268||82.64	2268	2268	b51759_scaffold101	scaffold101||182814||187955||Cerca101S11792||1||CDS||2028470972||745||82.64	745	745	1.000000e-250	550
a37644_phavu.G19833.gnm2.Chr01	phavu.G19833.gnm2.Chr01||42667462||42669578||phavu.G19833.gnm2.ann1.Phvul.001G170000.1||-1||CDS||1779000330||2269||81.25	2269	2269	b51759_scaffold101	scaffold101||148943||150855||Cerca101S11790||-1||CDS||2028470968||742||81.25	742	742	1.900000e-120	600
a37644_phavu.G19833.gnm2.Chr01	phavu.G19833.gnm2.Chr01||42672491||42674018||phavu.G19833.gnm2.ann1.Phvul.001G170100.4||-1||CDS||1779000333||2270||75.66	2270	2270	b51759_scaffold101	scaffold101||138757||140248||Cerca101S00031||1||CDS||2028470908||739||75.66	739	739	3.300000e-162	650
a37644_phavu.G19833.gnm2.Chr01	phavu.G19833.gnm2.Chr01||42679108||42681365||phavu.G19833.gnm2.ann1.Phvul.001G170200.1||-1||CDS||1779000337||2272||65.91	2272	2272	b51759_scaffold101	scaffold101||129102||132268||Cerca101S11823||1||CDS||2028471039||737||65.91	737	737	3.800000e-51	700
a37644_phavu.G19833.gnm2.Chr01	phavu.G19833.gnm2.Chr01||42684656||42688407||phavu.G19833.gnm2.ann1.Phvul.001G170300.1||-1||CDS||1779000340||2273||84.78	2273	2273	b51759_scaffold101	scaffold101||125239||128103||Cerca101S00029||1||CDS||2028470904||736||84.78	736	736	1.900000e-229	750
a37644_phavu.G19833.gnm2.Chr01	phavu.G19833.gnm2.Chr01||42717919||42720409||phavu.G19833.gnm2.ann1.Phvul.001G170400.1||1||CDS||1779000345||2275||80.46	2275	2275	b51759_scaffold101	scaffold101||107185||109430||Cerca101S00032||-1||CDS||2028470910||734||80.46	734	734	1.000000e-250	800
a37644_phavu.G19833.gnm2.Chr01	phavu.G19833.gnm2.Chr01||42726488||42729291||phavu.G19833.gnm2.ann1.Phvul.001G170500.1||-1||CDS||1779000348||2276||79.61	2276	2276	b51759_scaffold101	scaffold101||86910||90901||Cerca101S00028||1||CDS||2028470902||730||79.61	730	730	3.100000e-226	850
a37644_phavu.G19833.gnm2.Chr01	phavu.G19833.gnm2.Chr01||42755772||42756278||phavu.G19833.gnm2.ann1.Phvul.001G170701.1||-1||CDS||1779000356||2279||72.51	2279	2279	b51759_scaffold101	scaffold101||63389||72877||Cerca101S11822||1||CDS||2028471037||728||72.51	728	728	2.500000e-91	900
a37644_phavu.G19833.gnm2.Chr01	phavu.G19833.gnm2.Chr01||42762927||42769786||phavu.G19833.gnm2.ann1.Phvul.001G170900.2||-1||CDS||1779000361||2281||82.88	2281	2281	b51759_scaffold101	scaffold101||49626||52888||Cerca101S11783||1||CDS||2028470953||726||82.88	726	726	1.000000e-250	950
a37644_phavu.G19833.gnm2.Chr01	phavu.G19833.gnm2.Chr01||42774696||42775484||phavu.G19833.gnm2.ann1.Phvul.001G171000.1||1||CDS||1779000364||2282||69.48	2282	2282	b51759_scaffold101	scaffold101||33549||34358||Cerca101S00026||-1||CDS||2028470898||725||69.48	725	725	2.600000e-44	993
a37644_phavu.G19833.gnm2.Chr01	phavu.G19833.gnm2.Chr01||42783959||42784760||phavu.G19833.gnm2.ann1.Phvul.001G171100.1||1||CDS||1779000367||2283||89.0	2283	2283	b51759_scaffold101	scaffold101||21913||22493||Cerca101S11786||-1||CDS||2028470959||723||89.0	723	723	2.000000e-67	1043
a37644_phavu.G19833.gnm2.Chr01	phavu.G19833.gnm2.Chr01||42814852||42815943||phavu.G19833.gnm2.ann1.Phvul.001G171200.1||1||CDS||1779000370||2284||70.72	2284	2284	b51759_scaffold101	scaffold101||17896||18981||Cerca101S05206||-1||CDS||2028470936||722||70.72	722	722	2.000000e-154	1093
a37644_phavu.G19833.gnm2.Chr01	phavu.G19833.gnm2.Chr01||42823221||42828857||phavu.G19833.gnm2.ann1.Phvul.001G171300.2||1||CDS||1779000375||2285||75.52	2285	2285	b51759_scaffold101	scaffold101||5392||11028||Cerca101S11785||-1||CDS||2028470957||721||75.52	721	721	1.000000e-250	1143
###
a37644_phavu.G19833.gnm2.Chr01	phavu.G19833.gnm2.Chr01||43216724||43217684||phavu.G19833.gnm2.ann1.Phvul.001G175350.1||1||CDS||1779000533||2346||70.11	2346	2346	b51759_scaffold27	scaffold27||607453||610538||Cerca27S02178||1||CDS||2028499325||13816||70.11	13816	13816	7.800000e-56	50
a37644_phavu.G19833.gnm2.Chr01	phavu.G19833.gnm2.Chr01||43220656||43221441||phavu.G19833.gnm2.ann1.Phvul.001G175400.1||1||CDS||1779000535||2347||74.25	2347	2347	b51759_scaffold27	scaffold27||613385||614407||Cerca27S02179||1||CDS||2028499328||13817||74.25	13817	13817	1.300000e-37	86
a37644_phavu.G19833.gnm2.Chr01	phavu.G19833.gnm2.Chr01||43230362||43232711||phavu.G19833.gnm2.ann1.Phvul.001G175500.1||1||CDS||1779000538||2348||81.57	2348	2348	b51759_scaffold27	scaffold27||625401||627826||Cerca27S07648||1||CDS||2028499412||13819||81.57	13819	13819	2.600000e-169	136
a37644_phavu.G19833.gnm2.Chr01	phavu.G19833.gnm2.Chr01||43240024||43241820||phavu.G19833.gnm2.ann1.Phvul.001G175700.1||-1||CDS||1779000544||2350||80.22	2350	2350	b51759_scaffold27	scaffold27||629942||631614||Cerca27S20062||-1||CDS||2028499508||13820||80.22	13820	13820	6.600000e-68	186
a37644_phavu.G19833.gnm2.Chr01	phavu.G19833.gnm2.Chr01||43246150||43247067||phavu.G19833.gnm2.ann1.Phvul.001G175800.1||-1||CDS||1779000547||2351||71.27	2351	2351	b51759_scaffold27	scaffold27||653551||654474||Cerca27S07650||-1||CDS||2028499417||13823||71.27	13823	13823	3.400000e-124	236
a37644_phavu.G19833.gnm2.Chr01	phavu.G19833.gnm2.Chr01||43248171||43256753||phavu.G19833.gnm2.ann1.Phvul.001G175900.1||-1||CDS||1779000550||2352||69.49	2352	2352	b51759_scaffold27	scaffold27||655397||659421||Cerca27S20109||-1||CDS||2028499609||13824||69.49	13824	13824	4.300000e-72	286
a37644_phavu.G19833.gnm2.Chr01	phavu.G19833.gnm2.Chr01||43262131||43264763||phavu.G19833.gnm2.ann1.Phvul.001G176000.1||-1||CDS||1779000555||2354||81.12	2354	2354	b51759_scaffold27	scaffold27||668069||670529||Cerca27S07651||-1||CDS||2028499420||13826||81.12	13826	13826	1.000000e-250	336
a37644_phavu.G19833.gnm2.Chr01	phavu.G19833.gnm2.Chr01||43284845||43286041||phavu.G19833.gnm2.ann1.Phvul.001G176100.1||-1||CDS||1779000562||2357||83.88	2357	2357	b51759_scaffold27	scaffold27||685249||686447||Cerca27S20063||-1||CDS||2028499511||13828||83.88	13828	13828	4.600000e-184	386
a37644_phavu.G19833.gnm2.Chr01	phavu.G19833.gnm2.Chr01||43298987||43300931||phavu.G19833.gnm2.ann1.Phvul.001G176200.1||1||CDS||1779000565||2358||76.79	2358	2358	b51759_scaffold27	scaffold27||695364||697233||Cerca27S07652||1||CDS||2028499422||13829||76.79	13829	13829	5.900000e-210	436
a37644_phavu.G19833.gnm2.Chr01	phavu.G19833.gnm2.Chr01||43311248||43315041||phavu.G19833.gnm2.ann1.Phvul.001G176300.1||1||CDS||1779000568||2359||85.97	2359	2359	b51759_scaffold27	scaffold27||701149||705567||Cerca27S20064||1||CDS||2028499513||13830||85.97	13830	13830	1.000000e-250	486
a37644_phavu.G19833.gnm2.Chr01	phavu.G19833.gnm2.Chr01||43316907||43317629||phavu.G19833.gnm2.ann1.Phvul.001G176400.2||-1||CDS||1779000571||2360||81.82	2360	2360	b51759_scaffold27	scaffold27||707481||708239||Cerca27S07656||-1||CDS||2028499430||13831||81.82	13831	13831	1.700000e-134	536
a37644_phavu.G19833.gnm2.Chr01	phavu.G19833.gnm2.Chr01||43329926||43335834||phavu.G19833.gnm2.ann1.Phvul.001G176500.1||1||CDS||1779000574||2361||87.3	2361	2361	b51759_scaffold27	scaffold27||710736||717118||Cerca27S20065||1||CDS||2028499515||13832||87.3	13832	13832	1.000000e-250	586
a37644_phavu.G19833.gnm2.Chr01	phavu.G19833.gnm2.Chr01||43348912||43350508||phavu.G19833.gnm2.ann1.Phvul.001G176600.1||1||CDS||1779000577||2362||75.36	2362	2362	b51759_scaffold27	scaffold27||737614||739059||Cerca27S07654||1||CDS||2028499426||13835||75.36	13835	13835	1.000000e-250	636
a37644_phavu.G19833.gnm2.Chr01	phavu.G19833.gnm2.Chr01||43360024||43364368||phavu.G19833.gnm2.ann1.Phvul.001G176700.1||-1||CDS||1779000580||2363||80.97	2363	2363	b51759_scaffold27	scaffold27||741670||744718||Cerca27S02183||-1||CDS||2028499336||13836||80.97	13836	13836	3.200000e-218	686
a37644_phavu.G19833.gnm2.Chr01	phavu.G19833.gnm2.Chr01||43366646||43368354||phavu.G19833.gnm2.ann1.Phvul.001G176800.1||1||CDS||1779000583||2364||74.87	2364	2364	b51759_scaffold27	scaffold27||748905||750601||Cerca27S20066||1||CDS||2028499517||13837||74.87	13837	13837	9.900000e-247	736
a37644_phavu.G19833.gnm2.Chr01	phavu.G19833.gnm2.Chr01||43382835||43383541||phavu.G19833.gnm2.ann1.Phvul.001G176900.1||-1||CDS||1779000586||2365||81.65	2365	2365	b51759_scaffold27	scaffold27||765841||766633||Cerca27S20067||-1||CDS||2028499519||13839||81.65	13839	13839	3.300000e-93	786
a37644_phavu.G19833.gnm2.Chr01	phavu.G19833.gnm2.Chr01||43390687||43392516||phavu.G19833.gnm2.ann1.Phvul.001G177000.1||-1||CDS||1779000589||2366||78.86	2366	2366	b51759_scaffold27	scaffold27||772909||774061||Cerca27S07657||-1||CDS||2028499433||13840||78.86	13840	13840	1.400000e-212	836
a37644_phavu.G19833.gnm2.Chr01	phavu.G19833.gnm2.Chr01||43400258||43400434||phavu.G19833.gnm2.ann1.Phvul.001G177100.1||-1||CDS||1779000592||2367||72.14	2367	2367	b51759_scaffold27	scaffold27||775156||777372||Cerca27S07658||-1||CDS||2028499435||13842||72.14	13842	13842	1.200000e-17	852
a37644_phavu.G19833.gnm2.Chr01	phavu.G19833.gnm2.Chr01||43409132||43409620||phavu.G19833.gnm2.ann1.Phvul.001G177200.1||1||CDS||1779000595||2368||67.88	2368	2368	b51759_scaffold27	scaffold27||784358||784879||Cerca27S07655||1||CDS||2028499428||13844||67.88	13844	13844	6.900000e-63	902
a37644_phavu.G19833.gnm2.Chr01	phavu.G19833.gnm2.Chr01||43413164||43417538||phavu.G19833.gnm2.ann1.Phvul.001G177300.1||-1||CDS||1779000598||2369||84.63	2369	2369	b51759_scaffold27	scaffold27||813824||817836||Cerca27S20075||-1||CDS||2028499536||13849||84.63	13849	13849	1.000000e-250	952
a37644_phavu.G19833.gnm2.Chr01	phavu.G19833.gnm2.Chr01||43422259||43426167||phavu.G19833.gnm2.ann1.Phvul.001G177400.1||-1||CDS||1779000601||2370||86.82	2370	2370	b51759_scaffold27	scaffold27||826125||829787||Cerca27S20076||-1||CDS||2028499538||13851||86.82	13851	13851	1.300000e-230	1002
a37644_phavu.G19833.gnm2.Chr01	phavu.G19833.gnm2.Chr01||43455125||43463173||phavu.G19833.gnm2.ann1.Phvul.001G177500.1||1||CDS||1779000604||2371||81.28	2371	2371	b51759_scaffold27	scaffold27||864780||871596||Cerca27S20071||1||CDS||2028499528||13855||81.28	13855	13855	1.000000e-250	1052
a37644_phavu.G19833.gnm2.Chr01	phavu.G19833.gnm2.Chr01||43488642||43491993||phavu.G19833.gnm2.ann1.Phvul.001G177800.1||1||CDS||1779000612||2374||83.12	2374	2374	b51759_scaffold27	scaffold27||884085||887274||Cerca27S20072||1||CDS||2028499530||13856||83.12	13856	13856	1.000000e-250	1102
a37644_phavu.G19833.gnm2.Chr01	phavu.G19833.gnm2.Chr01||43504991||43516537||phavu.G19833.gnm2.ann1.Phvul.001G177901.1||-1||CDS||1779000615||2375||79.75	2375	2375	b51759_scaffold27	scaffold27||893791||906732||Cerca27S02184||-1||CDS||2028499339||13858||79.75	13858	13858	1.000000e-250	1152
a37644_phavu.G19833.gnm2.Chr01	phavu.G19833.gnm2.Chr01||43527881||43531563||phavu.G19833.gnm2.ann1.Phvul.001G178000.1||1||CDS||1779000618||2376||85.45	2376	2376	b51759_scaffold27	scaffold27||922729||928567||Cerca27S20111||1||CDS||2028499613||13862||85.45	13862	13862	1.000000e-250	1202
a37644_phavu.G19833.gnm2.Chr01	phavu.G19833.gnm2.Chr01||43535145||43536554||phavu.G19833.gnm2.ann1.Phvul.001G178100.1||1||CDS||1779000621||2377||80.1	2377	2377	b51759_scaffold27	scaffold27||931054||932445||Cerca27S02185||1||CDS||2028499341||13863||80.1	13863	13863	2.300000e-213	1252
a37644_phavu.G19833.gnm2.Chr01	phavu.G19833.gnm2.Chr01||43548867||43549244||phavu.G19833.gnm2.ann1.Phvul.001G178200.1||-1||CDS||1779000624||2378||79.83	2378	2378	b51759_scaffold27	scaffold27||935542||935886||Cerca27S02186||-1||CDS||2028499343||13864||79.83	13864	13864	2.700000e-84	1302
a37644_phavu.G19833.gnm2.Chr01	phavu.G19833.gnm2.Chr01||43556496||43564031||phavu.G19833.gnm2.ann1.Phvul.001G178300.1||-1||CDS||1779000626||2379||84.09	2379	2379	b51759_scaffold27	scaffold27||947979||951839||Cerca27S20083||-1||CDS||2028499554||13867||84.09	13867	13867	3.100000e-203	1352
a37644_phavu.G19833.gnm2.Chr01	phavu.G19833.gnm2.Chr01||43578205||43582049||phavu.G19833.gnm2.ann1.Phvul.001G178500.1||1||CDS||1779000634||2382||82.71	2382	2382	b51759_scaffold27	scaffold27||978840||982582||Cerca27S20081||1||CDS||2028499550||13870||82.71	13870	13870	1.000000e-250	1402
a37644_phavu.G19833.gnm2.Chr01	phavu.G19833.gnm2.Chr01||43583225||43588228||phavu.G19833.gnm2.ann1.Phvul.001G178600.1||1||CDS||1779000637||2383||78.23	2383	2383	b51759_scaffold27	scaffold27||986698||991249||Cerca27S07622||1||CDS||2028499357||13873||78.23	13873	13873	1.000000e-250	1452
a37644_phavu.G19833.gnm2.Chr01	phavu.G19833.gnm2.Chr01||43590778||43590975||phavu.G19833.gnm2.ann1.Phvul.001G178700.2||1||CDS||1779000644||2386||81.82	2386	2386	b51759_scaffold27	scaffold27||994067||997511||Cerca27S07623||1||CDS||2028499359||13875||81.82	13875	13875	1.900000e-46	1497
a37644_phavu.G19833.gnm2.Chr01	phavu.G19833.gnm2.Chr01||43610495||43613170||phavu.G19833.gnm2.ann1.Phvul.001G178800.1||1||CDS||1779000647||2387||80.06	2387	2387	b51759_scaffold27	scaffold27||1018373||1020652||Cerca27S20034||1||CDS||2028499447||13878||80.06	13878	13878	5.500000e-86	1547
a37644_phavu.G19833.gnm2.Chr01	phavu.G19833.gnm2.Chr01||43631080||43631418||phavu.G19833.gnm2.ann1.Phvul.001G179000.1||-1||CDS||1779000652||2389||80.53	2389	2389	b51759_scaffold27	scaffold27||1043080||1043415||Cerca27S07626||-1||CDS||2028499365||13882||80.53	13882	13882	4.600000e-81	1597
a37644_phavu.G19833.gnm2.Chr01	phavu.G19833.gnm2.Chr01||43666806||43668422||phavu.G19833.gnm2.ann1.Phvul.001G179100.1||-1||CDS||1779000655||2390||69.83	2390	2390	b51759_scaffold27	scaffold27||1060667||1062470||Cerca27S07628||-1||CDS||2028499369||13885||69.83	13885	13885	3.100000e-73	1647
a37644_phavu.G19833.gnm2.Chr01	phavu.G19833.gnm2.Chr01||43682510||43696404||phavu.G19833.gnm2.ann1.Phvul.001G179200.1||1||CDS||1779000660||2392||85.43	2392	2392	b51759_scaffold27	scaffold27||1070664||1084835||Cerca27S20091||1||CDS||2028499571||13887||85.43	13887	13887	1.000000e-250	1697
a37644_phavu.G19833.gnm2.Chr01	phavu.G19833.gnm2.Chr01||43702778||43708825||phavu.G19833.gnm2.ann1.Phvul.001G179300.1||-1||CDS||1779000662||2393||88.14	2393	2393	b51759_scaffold27	scaffold27||1122056||1127988||Cerca27S07631||-1||CDS||2028499376||13893||88.14	13893	13893	1.000000e-250	1747
a37644_phavu.G19833.gnm2.Chr01	phavu.G19833.gnm2.Chr01||43734451||43735889||phavu.G19833.gnm2.ann1.Phvul.001G179400.1||-1||CDS||1779000665||2394||74.63	2394	2394	b51759_scaffold27	scaffold27||1151384||1152853||Cerca27S07632||-1||CDS||2028499378||13897||74.63	13897	13897	4.700000e-143	1797
a37644_phavu.G19833.gnm2.Chr01	phavu.G19833.gnm2.Chr01||43747125||43748297||phavu.G19833.gnm2.ann1.Phvul.001G179500.1||1||CDS||1779000668||2395||86.85	2395	2395	b51759_scaffold27	scaffold27||1174316||1176715||Cerca27S07630||1||CDS||2028499374||13899||86.85	13899	13899	1.000000e-250	1847
a37644_phavu.G19833.gnm2.Chr01	phavu.G19833.gnm2.Chr01||43749113||43750474||phavu.G19833.gnm2.ann1.Phvul.001G179600.1||-1||CDS||1779000671||2396||82.76	2396	2396	b51759_scaffold27	scaffold27||1177347||1178412||Cerca27S20042||-1||CDS||2028499464||13900||82.76	13900	13900	2.000000e-92	1897
a37644_phavu.G19833.gnm2.Chr01	phavu.G19833.gnm2.Chr01||43752169||43760180||phavu.G19833.gnm2.ann1.Phvul.001G179700.1||-1||CDS||1779000674||2397||84.56	2397	2397	b51759_scaffold27	scaffold27||1179345||1185395||Cerca27S20093||-1||CDS||2028499575||13901||84.56	13901	13901	1.000000e-250	1947
###
a37644_phavu.G19833.gnm2.Chr01	phavu.G19833.gnm2.Chr01||43390687||43392516||phavu.G19833.gnm2.ann1.Phvul.001G177000.1||-1||CDS||1779000589||2366||74.53	2366	2366	b51759_scaffold34	scaffold34||919367||922365||Cerca34S22402||1||CDS||2028508087||17813||74.53	17813	17813	4.400000e-176	50
a37644_phavu.G19833.gnm2.Chr01	phavu.G19833.gnm2.Chr01||43488642||43491993||phavu.G19833.gnm2.ann1.Phvul.001G177800.1||1||CDS||1779000612||2374||76.08	2374	2374	b51759_scaffold34	scaffold34||756513||760399||Cerca34S22399||-1||CDS||2028508081||17798||76.08	17798	17798	1.000000e-250	97
a37644_phavu.G19833.gnm2.Chr01	phavu.G19833.gnm2.Chr01||43527881||43531563||phavu.G19833.gnm2.ann1.Phvul.001G178000.1||1||CDS||1779000618||2376||76.74	2376	2376	b51759_scaffold34	scaffold34||738421||743744||Cerca34S22349||-1||CDS||2028507973||17797||76.74	17797	17797	1.000000e-250	147
a37644_phavu.G19833.gnm2.Chr01	phavu.G19833.gnm2.Chr01||43548867||43549244||phavu.G19833.gnm2.ann1.Phvul.001G178200.1||-1||CDS||1779000624||2378||70.44	2378	2378	b51759_scaffold34	scaffold34||735260||735670||Cerca34S08327||1||CDS||2028507930||17796||70.44	17796	17796	1.900000e-30	176
a37644_phavu.G19833.gnm2.Chr01	phavu.G19833.gnm2.Chr01||43578205||43582049||phavu.G19833.gnm2.ann1.Phvul.001G178500.1||1||CDS||1779000634||2382||73.04	2382	2382	b51759_scaffold34	scaffold34||647680||653891||Cerca34S22346||-1||CDS||2028507967||17787||73.04	17787	17787	5.500000e-111	226
a37644_phavu.G19833.gnm2.Chr01	phavu.G19833.gnm2.Chr01||43807563||43810176||phavu.G19833.gnm2.ann1.Phvul.001G180200.1||1||CDS||1779000689||2402||67.42	2402	2402	b51759_scaffold34	scaffold34||425181||428751||Cerca34S22342||-1||CDS||2028507958||17766||67.42	17766	17766	1.400000e-169	270
a37644_phavu.G19833.gnm2.Chr01	phavu.G19833.gnm2.Chr01||43830772||43832493||phavu.G19833.gnm2.ann1.Phvul.001G180500.1||1||CDS||1779000702||2407||68.93	2407	2407	b51759_scaffold34	scaffold34||390689||400130||Cerca34S22387||-1||CDS||2028508056||17763||68.93	17763	17763	8.900000e-128	320
###
a37644_phavu.G19833.gnm2.Chr01	phavu.G19833.gnm2.Chr01||43787743||43792893||phavu.G19833.gnm2.ann1.Phvul.001G180000.1||-1||CDS||1779000683||2400||78.26	2400	2400	b51759_scaffold56	scaffold56||61461||66729||Cerca56S26844||-1||CDS||2028524880||25557||78.26	25557	25557	1.000000e-250	50
a37644_phavu.G19833.gnm2.Chr01	phavu.G19833.gnm2.Chr01||43795611||43797761||phavu.G19833.gnm2.ann1.Phvul.001G180100.1||1||CDS||1779000686||2401||81.51	2401	2401	b51759_scaffold56	scaffold56||72073||73905||Cerca56S26843||1||CDS||2028524878||25558||81.51	25558	25558	4.300000e-109	100
a37644_phavu.G19833.gnm2.Chr01	phavu.G19833.gnm2.Chr01||43807563||43810176||phavu.G19833.gnm2.ann1.Phvul.001G180200.1||1||CDS||1779000689||2402||81.23	2402	2402	b51759_scaffold56	scaffold56||86459||88927||Cerca56S26866||1||CDS||2028524927||25560||81.23	25560	25560	1.000000e-250	150
a37644_phavu.G19833.gnm2.Chr01	phavu.G19833.gnm2.Chr01||43812658||43816000||phavu.G19833.gnm2.ann1.Phvul.001G180300.1||-1||CDS||1779000692||2403||87.7	2403	2403	b51759_scaffold56	scaffold56||90368||93793||Cerca56S26847||-1||CDS||2028524886||25561||87.7	25561	25561	3.100000e-215	200
a37644_phavu.G19833.gnm2.Chr01	phavu.G19833.gnm2.Chr01||43830772||43832493||phavu.G19833.gnm2.ann1.Phvul.001G180500.1||1||CDS||1779000702||2407||77.89	2407	2407	b51759_scaffold56	scaffold56||96068||97861||Cerca56S03945||1||CDS||2028524830||25562||77.89	25562	25562	1.000000e-250	250
a37644_phavu.G19833.gnm2.Chr01	phavu.G19833.gnm2.Chr01||43841520||43847411||phavu.G19833.gnm2.ann1.Phvul.001G180600.1||1||CDS||1779000705||2408||79.95	2408	2408	b51759_scaffold56	scaffold56||105777||110032||Cerca56S26845||1||CDS||2028524882||25563||79.95	25563	25563	1.000000e-250	300
a37644_phavu.G19833.gnm2.Chr01	phavu.G19833.gnm2.Chr01||43849194||43852053||phavu.G19833.gnm2.ann1.Phvul.001G180700.1||1||CDS||1779000708||2409||78.55	2409	2409	b51759_scaffold56	scaffold56||111192||113799||Cerca56S26868||1||CDS||2028524931||25564||78.55	25564	25564	2.300000e-91	350
a37644_phavu.G19833.gnm2.Chr01	phavu.G19833.gnm2.Chr01||43852477||43854674||phavu.G19833.gnm2.ann1.Phvul.001G180800.1||-1||CDS||1779000711||2410||82.57	2410	2410	b51759_scaffold56	scaffold56||117362||120315||Cerca56S26873||-1||CDS||2028524942||25566||82.57	25566	25566	1.000000e-250	400
a37644_phavu.G19833.gnm2.Chr01	phavu.G19833.gnm2.Chr01||43862065||43864046||phavu.G19833.gnm2.ann1.Phvul.001G180900.1||-1||CDS||1779000714||2411||72.03	2411	2411	b51759_scaffold56	scaffold56||129217||139136||Cerca56S03946||1||CDS||2028524832||25567||72.03	25567	25567	1.100000e-112	450
a37644_phavu.G19833.gnm2.Chr01	phavu.G19833.gnm2.Chr01||43883243||43884085||phavu.G19833.gnm2.ann1.Phvul.001G181100.1||-1||CDS||1779000720||2413||79.12	2413	2413	b51759_scaffold56	scaffold56||147248||148107||Cerca56S26869||-1||CDS||2028524933||25569||79.12	25569	25569	2.700000e-203	500
a37644_phavu.G19833.gnm2.Chr01	phavu.G19833.gnm2.Chr01||43916437||43917246||phavu.G19833.gnm2.ann1.Phvul.001G181200.2||1||CDS||1779000723||2414||67.89	2414	2414	b51759_scaffold56	scaffold56||163739||164551||Cerca56S03947||1||CDS||2028524834||25570||67.89	25570	25570	2.700000e-44	543
a37644_phavu.G19833.gnm2.Chr01	phavu.G19833.gnm2.Chr01||43921706||43924180||phavu.G19833.gnm2.ann1.Phvul.001G181300.1||-1||CDS||1779000726||2415||86.16	2415	2415	b51759_scaffold56	scaffold56||174009||176765||Cerca56S26848||-1||CDS||2028524888||25573||86.16	25573	25573	5.000000e-221	593
a37644_phavu.G19833.gnm2.Chr01	phavu.G19833.gnm2.Chr01||43932642||43938242||phavu.G19833.gnm2.ann1.Phvul.001G181400.1||-1||CDS||1779000729||2416||85.62	2416	2416	b51759_scaffold56	scaffold56||184914||191716||Cerca56S26877||-1||CDS||2028524950||25575||85.62	25575	25575	1.000000e-250	643
a37644_phavu.G19833.gnm2.Chr01	phavu.G19833.gnm2.Chr01||43946655||43955279||phavu.G19833.gnm2.ann1.Phvul.001G181500.1||1||CDS||1779000732||2417||84.02	2417	2417	b51759_scaffold56	scaffold56||201968||207657||Cerca56S26874||1||CDS||2028524944||25576||84.02	25576	25576	1.000000e-250	693
a37644_phavu.G19833.gnm2.Chr01	phavu.G19833.gnm2.Chr01||43956921||43959063||phavu.G19833.gnm2.ann1.Phvul.001G181600.1||-1||CDS||1779000735||2418||79.41	2418	2418	b51759_scaffold56	scaffold56||209945||211352||Cerca56S26850||-1||CDS||2028524892||25577||79.41	25577	25577	8.100000e-179	743
a37644_phavu.G19833.gnm2.Chr01	phavu.G19833.gnm2.Chr01||43964209||43972182||phavu.G19833.gnm2.ann1.Phvul.001G181700.1||1||CDS||1779000738||2419||72.49	2419	2419	b51759_scaffold56	scaffold56||251730||256669||Cerca56S26849||1||CDS||2028524890||25581||72.49	25581	25581	2.700000e-184	793
a37644_phavu.G19833.gnm2.Chr01	phavu.G19833.gnm2.Chr01||43975546||44031291||phavu.G19833.gnm2.ann1.Phvul.001G181800.2||1||CDS||1779000741||2420||89.0	2420	2420	b51759_scaffold56	scaffold56||258469||282425||Cerca56S26876||1||CDS||2028524948||25582||89.0	25582	25582	1.000000e-250	843
a37644_phavu.G19833.gnm2.Chr01	phavu.G19833.gnm2.Chr01||44075203||44076708||phavu.G19833.gnm2.ann1.Phvul.001G182800.1||1||CDS||1779000763||2428||80.18	2428	2428	b51759_scaffold56	scaffold56||283431||302793||Cerca56S26880||1||CDS||2028524957||25583||80.18	25583	25583	1.000000e-250	893
a37644_phavu.G19833.gnm2.Chr01	phavu.G19833.gnm2.Chr01||44093246||44097970||phavu.G19833.gnm2.ann1.Phvul.001G183100.1||-1||CDS||1779000773||2432||79.5	2432	2432	b51759_scaffold56	scaffold56||306006||307837||Cerca56S26883||-1||CDS||2028524964||25584||79.5	25584	25584	2.200000e-132	943
a37644_phavu.G19833.gnm2.Chr01	phavu.G19833.gnm2.Chr01||44098525||44100732||phavu.G19833.gnm2.ann1.Phvul.001G183200.1||-1||CDS||1779000776||2433||79.46	2433	2433	b51759_scaffold56	scaffold56||308961||316579||Cerca56S26851||-1||CDS||2028524895||25585||79.46	25585	25585	1.200000e-53	993
a37644_phavu.G19833.gnm2.Chr01	phavu.G19833.gnm2.Chr01||44117115||44118829||phavu.G19833.gnm2.ann1.Phvul.001G183300.1||-1||CDS||1779000779||2434||77.71	2434	2434	b51759_scaffold56	scaffold56||355806||357551||Cerca56S26885||-1||CDS||2028524968||25590||77.71	25590	25590	1.000000e-250	1043
a37644_phavu.G19833.gnm2.Chr01	phavu.G19833.gnm2.Chr01||44144989||44146199||phavu.G19833.gnm2.ann1.Phvul.001G183400.1||-1||CDS||1779000782||2435||78.59	2435	2435	b51759_scaffold56	scaffold56||373643||374814||Cerca56S26853||-1||CDS||2028524899||25593||78.59	25593	25593	6.500000e-154	1093
a37644_phavu.G19833.gnm2.Chr01	phavu.G19833.gnm2.Chr01||44151564||44156332||phavu.G19833.gnm2.ann1.Phvul.001G183500.1||1||CDS||1779000791||2439||83.01	2439	2439	b51759_scaffold56	scaffold56||382129||385458||Cerca56S26882||1||CDS||2028524961||25594||83.01	25594	25594	3.000000e-155	1143
a37644_phavu.G19833.gnm2.Chr01	phavu.G19833.gnm2.Chr01||44157025||44157644||phavu.G19833.gnm2.ann1.Phvul.001G183600.1||-1||CDS||1779000794||2440||75.54	2440	2440	b51759_scaffold56	scaffold56||388745||389340||Cerca56S26887||-1||CDS||2028524972||25596||75.54	25596	25596	1.000000e-91	1193
a37644_phavu.G19833.gnm2.Chr01	phavu.G19833.gnm2.Chr01||44159174||44160529||phavu.G19833.gnm2.ann1.Phvul.001G183700.1||1||CDS||1779000797||2441||64.23	2441	2441	b51759_scaffold56	scaffold56||390150||391262||Cerca56S03952||1||CDS||2028524844||25597||64.23	25597	25597	2.500000e-68	1243
a37644_phavu.G19833.gnm2.Chr01	phavu.G19833.gnm2.Chr01||44164184||44169891||phavu.G19833.gnm2.ann1.Phvul.001G183800.1||1||CDS||1779000800||2442||81.47	2442	2442	b51759_scaffold56	scaffold56||398858||403442||Cerca56S26854||1||CDS||2028524901||25599||81.47	25599	25599	1.000000e-250	1293
a37644_phavu.G19833.gnm2.Chr01	phavu.G19833.gnm2.Chr01||44172340||44177244||phavu.G19833.gnm2.ann1.Phvul.001G183900.1||1||CDS||1779000805||2444||80.38	2444	2444	b51759_scaffold56	scaffold56||407955||413254||Cerca56S26888||1||CDS||2028524974||25600||80.38	25600	25600	1.000000e-250	1343
a37644_phavu.G19833.gnm2.Chr01	phavu.G19833.gnm2.Chr01||44199861||44204625||phavu.G19833.gnm2.ann1.Phvul.001G184000.1||1||CDS||1779000808||2445||85.27	2445	2445	b51759_scaffold56	scaffold56||416012||421185||Cerca56S33436||1||CDS||2028525011||25601||85.27	25601	25601	1.000000e-250	1393
a37644_phavu.G19833.gnm2.Chr01	phavu.G19833.gnm2.Chr01||44214962||44216866||phavu.G19833.gnm2.ann1.Phvul.001G184100.1||-1||CDS||1779000811||2446||80.66	2446	2446	b51759_scaffold56	scaffold56||438510||440408||Cerca56S03959||-1||CDS||2028524859||25605||80.66	25605	25605	1.000000e-250	1443
a37644_phavu.G19833.gnm2.Chr01	phavu.G19833.gnm2.Chr01||44223111||44224795||phavu.G19833.gnm2.ann1.Phvul.001G184200.1||-1||CDS||1779000814||2447||73.99	2447	2447	b51759_scaffold56	scaffold56||446193||447631||Cerca56S33435||-1||CDS||2028525009||25607||73.99	25607	25607	1.000000e-250	1493
a37644_phavu.G19833.gnm2.Chr01	phavu.G19833.gnm2.Chr01||44230270||44239918||phavu.G19833.gnm2.ann1.Phvul.001G184300.1||-1||CDS||1779000817||2448||83.35	2448	2448	b51759_scaffold56	scaffold56||454584||466187||Cerca56S26855||-1||CDS||2028524903||25609||83.35	25609	25609	1.000000e-250	1543
a37644_phavu.G19833.gnm2.Chr01	phavu.G19833.gnm2.Chr01||44240622||44243246||phavu.G19833.gnm2.ann1.Phvul.001G184400.1||1||CDS||1779000822||2450||73.24	2450	2450	b51759_scaffold56	scaffold56||466862||470867||Cerca56S03955||1||CDS||2028524850||25610||73.24	25610	25610	1.000000e-250	1593
a37644_phavu.G19833.gnm2.Chr01	phavu.G19833.gnm2.Chr01||44251575||44254883||phavu.G19833.gnm2.ann1.Phvul.001G184500.1||1||CDS||1779000825||2451||75.85	2451	2451	b51759_scaffold56	scaffold56||474239||477646||Cerca56S03956||1||CDS||2028524852||25611||75.85	25611	25611	1.000000e-250	1643
a37644_phavu.G19833.gnm2.Chr01	phavu.G19833.gnm2.Chr01||44257277||44258304||phavu.G19833.gnm2.ann1.Phvul.001G184600.1||1||CDS||1779000828||2452||70.03	2452	2452	b51759_scaffold56	scaffold56||478861||480742||Cerca56S26889||1||CDS||2028524976||25612||70.03	25612	25612	8.200000e-42	1684
a37644_phavu.G19833.gnm2.Chr01	phavu.G19833.gnm2.Chr01||44260998||44262694||phavu.G19833.gnm2.ann1.Phvul.001G184700.1||1||CDS||1779000831||2453||85.45	2453	2453	b51759_scaffold56	scaffold56||501000||503087||Cerca56S26891||1||CDS||2028524981||25615||85.45	25615	25615	1.800000e-158	1734
a37644_phavu.G19833.gnm2.Chr01	phavu.G19833.gnm2.Chr01||44268504||44270104||phavu.G19833.gnm2.ann1.Phvul.001G184800.1||-1||CDS||1779000834||2454||77.14	2454	2454	b51759_scaffold56	scaffold56||505171||506527||Cerca56S26895||-1||CDS||2028524989||25616||77.14	25616	25616	2.800000e-105	1784
a37644_phavu.G19833.gnm2.Chr01	phavu.G19833.gnm2.Chr01||44297976||44302982||phavu.G19833.gnm2.ann1.Phvul.001G185000.1||-1||CDS||1779000840||2456||83.66	2456	2456	b51759_scaffold56	scaffold56||511982||515484||Cerca56S26857||-1||CDS||2028524907||25617||83.66	25617	25617	7.400000e-140	1834
a37644_phavu.G19833.gnm2.Chr01	phavu.G19833.gnm2.Chr01||44309326||44310678||phavu.G19833.gnm2.ann1.Phvul.001G185100.1||1||CDS||1779000843||2457||77.36	2457	2457	b51759_scaffold56	scaffold56||524542||525969||Cerca56S03960||1||CDS||2028524861||25618||77.36	25618	25618	1.100000e-154	1884
a37644_phavu.G19833.gnm2.Chr01	phavu.G19833.gnm2.Chr01||44312620||44323298||phavu.G19833.gnm2.ann1.Phvul.001G185200.1||-1||CDS||1779000848||2459||88.58	2459	2459	b51759_scaffold56	scaffold56||527922||536109||Cerca56S26896||-1||CDS||2028524992||25619||88.58	25619	25619	1.000000e-250	1934
a37644_phavu.G19833.gnm2.Chr01	phavu.G19833.gnm2.Chr01||44328003||44330109||phavu.G19833.gnm2.ann1.Phvul.001G185400.1||-1||CDS||1779000856||2462||73.63	2462	2462	b51759_scaffold56	scaffold56||547322||549448||Cerca56S26897||-1||CDS||2028524994||25621||73.63	25621	25621	1.000000e-250	1984
a37644_phavu.G19833.gnm2.Chr01	phavu.G19833.gnm2.Chr01||44339469||44341109||phavu.G19833.gnm2.ann1.Phvul.001G185500.1||1||CDS||1779000859||2463||71.65	2463	2463	b51759_scaffold56	scaffold56||565449||570625||Cerca56S26893||1||CDS||2028524985||25624||71.65	25624	25624	1.000000e-250	2034
a37644_phavu.G19833.gnm2.Chr01	phavu.G19833.gnm2.Chr01||44347734||44349449||phavu.G19833.gnm2.ann1.Phvul.001G185600.1||-1||CDS||1779000862||2464||77.69	2464	2464	b51759_scaffold56	scaffold56||577963||580238||Cerca56S26898||-1||CDS||2028524996||25625||77.69	25625	25625	1.000000e-250	2084
a37644_phavu.G19833.gnm2.Chr01	phavu.G19833.gnm2.Chr01||44353372||44353812||phavu.G19833.gnm2.ann1.Phvul.001G185700.1||1||CDS||1779000867||2466||73.38	2466	2466	b51759_scaffold56	scaffold56||592739||593200||Cerca56S03962||1||CDS||2028524865||25627||73.38	25627	25627	6.900000e-88	2134
a37644_phavu.G19833.gnm2.Chr01	phavu.G19833.gnm2.Chr01||44374509||44378713||phavu.G19833.gnm2.ann1.Phvul.001G185800.1||1||CDS||1779000870||2467||84.46	2467	2467	b51759_scaffold56	scaffold56||603341||607492||Cerca56S26860||1||CDS||2028524914||25628||84.46	25628	25628	1.000000e-250	2184
a37644_phavu.G19833.gnm2.Chr01	phavu.G19833.gnm2.Chr01||44380434||44382764||phavu.G19833.gnm2.ann1.Phvul.001G185900.1||1||CDS||1779000873||2468||75.28	2468	2468	b51759_scaffold56	scaffold56||608843||611293||Cerca56S03963||1||CDS||2028524867||25629||75.28	25629	25629	1.000000e-250	2234
a37644_phavu.G19833.gnm2.Chr01	phavu.G19833.gnm2.Chr01||44387427||44388077||phavu.G19833.gnm2.ann1.Phvul.001G186000.1||-1||CDS||1779000876||2469||76.03	2469	2469	b51759_scaffold56	scaffold56||613411||614109||Cerca56S03964||-1||CDS||2028524869||25630||76.03	25630	25630	2.900000e-120	2284
a37644_phavu.G19833.gnm2.Chr01	phavu.G19833.gnm2.Chr01||44397045||44400872||phavu.G19833.gnm2.ann1.Phvul.001G186100.1||1||CDS||1779000879||2470||89.02	2470	2470	b51759_scaffold56	scaffold56||622238||626491||Cerca56S26861||1||CDS||2028524916||25631||89.02	25631	25631	1.000000e-250	2334
a37644_phavu.G19833.gnm2.Chr01	phavu.G19833.gnm2.Chr01||44403189||44405656||phavu.G19833.gnm2.ann1.Phvul.001G186200.1||1||CDS||1779000884||2472||80.5	2472	2472	b51759_scaffold56	scaffold56||628977||632212||Cerca56S26899||1||CDS||2028524998||25632||80.5	25632	25632	1.000000e-250	2384
a37644_phavu.G19833.gnm2.Chr01	phavu.G19833.gnm2.Chr01||44407934||44418566||phavu.G19833.gnm2.ann1.Phvul.001G186300.2||-1||CDS||1779000887||2473||72.66	2473	2473	b51759_scaffold56	scaffold56||634171||637371||Cerca56S03965||-1||CDS||2028524871||25633||72.66	25633	25633	3.800000e-88	2434
a37644_phavu.G19833.gnm2.Chr01	phavu.G19833.gnm2.Chr01||44449598||44460122||phavu.G19833.gnm2.ann1.Phvul.001G186500.1||1||CDS||1779000892||2475||80.97	2475	2475	b51759_scaffold56	scaffold56||651890||661649||Cerca56S26900||1||CDS||2028525000||25635||80.97	25635	25635	2.200000e-223	2484
###
a37644_phavu.G19833.gnm2.Chr01	phavu.G19833.gnm2.Chr01||44312620||44323298||phavu.G19833.gnm2.ann1.Phvul.001G185200.1||-1||CDS||1779000848||2459||77.21	2459	2459	b51759_scaffold55	scaffold55||552679||565055||Cerca55S26743||1||CDS||2028524474||25405||77.21	25405	25405	1.000000e-250	50
a37644_phavu.G19833.gnm2.Chr01	phavu.G19833.gnm2.Chr01||44347734||44349449||phavu.G19833.gnm2.ann1.Phvul.001G185600.1||-1||CDS||1779000862||2464||59.92	2464	2464	b51759_scaffold55	scaffold55||530775||532583||Cerca55S03913||-1||CDS||2028524400||25403||59.92	25403	25403	4.300000e-60	100
a37644_phavu.G19833.gnm2.Chr01	phavu.G19833.gnm2.Chr01||44374509||44378713||phavu.G19833.gnm2.ann1.Phvul.001G185800.1||1||CDS||1779000870||2467||76.25	2467	2467	b51759_scaffold55	scaffold55||463273||467964||Cerca55S26740||-1||CDS||2028524468||25397||76.25	25397	25397	1.000000e-250	150
a37644_phavu.G19833.gnm2.Chr01	phavu.G19833.gnm2.Chr01||44449598||44460122||phavu.G19833.gnm2.ann1.Phvul.001G186500.1||1||CDS||1779000892||2475||69.21	2475	2475	b51759_scaffold55	scaffold55||385608||395612||Cerca55S26737||-1||CDS||2028524461||25387||69.21	25387	25387	1.000000e-250	200
a37644_phavu.G19833.gnm2.Chr01	phavu.G19833.gnm2.Chr01||44467057||44477629||phavu.G19833.gnm2.ann1.Phvul.001G186600.1||1||CDS||1779000894||2476||73.77	2476	2476	b51759_scaffold55	scaffold55||358785||370713||Cerca55S26734||-1||CDS||2028524455||25386||73.77	25386	25386	2.100000e-171	250
a37644_phavu.G19833.gnm2.Chr01	phavu.G19833.gnm2.Chr01||44553992||44556591||phavu.G19833.gnm2.ann1.Phvul.001G187000.1||-1||CDS||1779000908||2481||74.32	2481	2481	b51759_scaffold55	scaffold55||341451||343875||Cerca55S26733||-1||CDS||2028524453||25384||74.32	25384	25384	2.400000e-54	300
###
a37644_phavu.G19833.gnm2.Chr01	phavu.G19833.gnm2.Chr01||44467057||44477629||phavu.G19833.gnm2.ann1.Phvul.001G186600.1||1||CDS||1779000894||2476||87.7	2476	2476	b51759_scaffold305	scaffold305||267768||275125||Cerca305S20980||-1||CDS||2028504282||16063||87.7	16063	16063	1.000000e-250	50
a37644_phavu.G19833.gnm2.Chr01	phavu.G19833.gnm2.Chr01||44485352||44490993||phavu.G19833.gnm2.ann1.Phvul.001G186700.1||1||CDS||1779000897||2477||73.88	2477	2477	b51759_scaffold305	scaffold305||247870||254673||Cerca305S20979||-1||CDS||2028504280||16060||73.88	16060	16060	1.000000e-250	100
a37644_phavu.G19833.gnm2.Chr01	phavu.G19833.gnm2.Chr01||44509263||44510732||phavu.G19833.gnm2.ann1.Phvul.001G186800.1||1||CDS||1779000902||2479||69.28	2479	2479	b51759_scaffold305	scaffold305||240102||241580||Cerca305S02428||-1||CDS||2028504241||16058||69.28	16058	16058	1.900000e-95	150
a37644_phavu.G19833.gnm2.Chr01	phavu.G19833.gnm2.Chr01||44529604||44530491||phavu.G19833.gnm2.ann1.Phvul.001G186900.1||1||CDS||1779000905||2480||74.62	2480	2480	b51759_scaffold305	scaffold305||231788||232735||Cerca305S07938||-1||CDS||2028504257||16057||74.62	16057	16057	1.200000e-186	200
a37644_phavu.G19833.gnm2.Chr01	phavu.G19833.gnm2.Chr01||44553992||44556591||phavu.G19833.gnm2.ann1.Phvul.001G187000.1||-1||CDS||1779000908||2481||79.71	2481	2481	b51759_scaffold305	scaffold305||216227||218880||Cerca305S20975||1||CDS||2028504272||16055||79.71	16055	16055	1.000000e-250	250
a37644_phavu.G19833.gnm2.Chr01	phavu.G19833.gnm2.Chr01||44599690||44601035||phavu.G19833.gnm2.ann1.Phvul.001G187200.1||-1||CDS||1779000916||2484||71.82	2484	2484	b51759_scaffold305	scaffold305||196742||198100||Cerca305S02429||1||CDS||2028504243||16053||71.82	16053	16053	5.800000e-247	300
a37644_phavu.G19833.gnm2.Chr01	phavu.G19833.gnm2.Chr01||44606570||44609306||phavu.G19833.gnm2.ann1.Phvul.001G187300.1||-1||CDS||1779000918||2485||76.79	2485	2485	b51759_scaffold305	scaffold305||174009||177116||Cerca305S20983||1||CDS||2028504289||16049||76.79	16049	16049	2.500000e-180	350
a37644_phavu.G19833.gnm2.Chr01	phavu.G19833.gnm2.Chr01||44625041||44626549||phavu.G19833.gnm2.ann1.Phvul.001G187400.1||-1||CDS||1779000921||2486||88.1	2486	2486	b51759_scaffold305	scaffold305||161866||163360||Cerca305S07936||1||CDS||2028504252||16048||88.1	16048	16048	8.500000e-170	400
a37644_phavu.G19833.gnm2.Chr01	phavu.G19833.gnm2.Chr01||44660367||44663219||phavu.G19833.gnm2.ann1.Phvul.001G187500.1||1||CDS||1779000926||2488||78.91	2488	2488	b51759_scaffold305	scaffold305||148446||150558||Cerca305S20978||-1||CDS||2028504278||16047||78.91	16047	16047	1.000000e-250	450
a37644_phavu.G19833.gnm2.Chr01	phavu.G19833.gnm2.Chr01||44665147||44687683||phavu.G19833.gnm2.ann1.Phvul.001G187600.1||-1||CDS||1779000929||2489||84.82	2489	2489	b51759_scaffold305	scaffold305||123314||144518||Cerca305S20986||1||CDS||2028504295||16045||84.82	16045	16045	1.000000e-250	500
a37644_phavu.G19833.gnm2.Chr01	phavu.G19833.gnm2.Chr01||44692490||44702364||phavu.G19833.gnm2.ann1.Phvul.001G187700.1||-1||CDS||1779000932||2490||82.61	2490	2490	b51759_scaffold305	scaffold305||95997||103523||Cerca305S07935||1||CDS||2028504250||16038||82.61	16038	16038	1.000000e-250	550
a37644_phavu.G19833.gnm2.Chr01	phavu.G19833.gnm2.Chr01||44738242||44750140||phavu.G19833.gnm2.ann1.Phvul.001G188000.1||-1||CDS||1779000939||2493||81.75	2493	2493	b51759_scaffold305	scaffold305||80639||90299||Cerca305S20981||1||CDS||2028504284||16037||81.75	16037	16037	1.000000e-250	600
a37644_phavu.G19833.gnm2.Chr01	phavu.G19833.gnm2.Chr01||44751840||44755424||phavu.G19833.gnm2.ann1.Phvul.001G188100.1||-1||CDS||1779000944||2495||81.51	2495	2495	b51759_scaffold305	scaffold305||76438||79830||Cerca305S20971||1||CDS||2028504263||16036||81.51	16036	16036	1.000000e-250	650
a37644_phavu.G19833.gnm2.Chr01	phavu.G19833.gnm2.Chr01||44766010||44766613||phavu.G19833.gnm2.ann1.Phvul.001G188201.1||-1||CDS||1779000951||2498||74.78	2498	2498	b51759_scaffold305	scaffold305||59866||61150||Cerca305S20970||1||CDS||2028504261||16034||74.78	16034	16034	1.400000e-66	700
a37644_phavu.G19833.gnm2.Chr01	phavu.G19833.gnm2.Chr01||44769628||44773605||phavu.G19833.gnm2.ann1.Phvul.001G188300.1||1||CDS||1779000954||2499||76.64	2499	2499	b51759_scaffold305	scaffold305||30637||34704||Cerca305S20972||-1||CDS||2028504265||16031||76.64	16031	16031	4.500000e-165	750
a37644_phavu.G19833.gnm2.Chr01	phavu.G19833.gnm2.Chr01||44791054||44792637||phavu.G19833.gnm2.ann1.Phvul.001G188500.1||-1||CDS||1779000961||2502||74.72	2502	2502	b51759_scaffold305	scaffold305||10357||11904||Cerca305S07933||1||CDS||2028504246||16029||74.72	16029	16029	1.000000e-250	800
###
a37644_phavu.G19833.gnm2.Chr01	phavu.G19833.gnm2.Chr01||44856433||44857840||phavu.G19833.gnm2.ann1.Phvul.001G189200.1||-1||CDS||1779000983||2510||86.21	2510	2510	b51759_scaffold51	scaffold51||838464||839602||Cerca51S09565||1||CDS||2028522228||24430||86.21	24430	24430	3.000000e-175	50
a37644_phavu.G19833.gnm2.Chr01	phavu.G19833.gnm2.Chr01||44873683||44876256||phavu.G19833.gnm2.ann1.Phvul.001G189400.1||1||CDS||1779000988||2512||72.24	2512	2512	b51759_scaffold51	scaffold51||820812||823097||Cerca51S26227||-1||CDS||2028522321||24427||72.24	24427	24427	5.800000e-88	100
a37644_phavu.G19833.gnm2.Chr01	phavu.G19833.gnm2.Chr01||44877141||44878400||phavu.G19833.gnm2.ann1.Phvul.001G189500.1||-1||CDS||1779000991||2513||83.24	2513	2513	b51759_scaffold51	scaffold51||810874||812133||Cerca51S09562||1||CDS||2028522222||24425||83.24	24425	24425	1.000000e-250	150
a37644_phavu.G19833.gnm2.Chr01	phavu.G19833.gnm2.Chr01||44883159||44886637||phavu.G19833.gnm2.ann1.Phvul.001G189600.1||-1||CDS||1779000996||2515||86.32	2515	2515	b51759_scaffold51	scaffold51||806405||808990||Cerca51S26225||1||CDS||2028522317||24424||86.32	24424	24424	1.300000e-137	200
a37644_phavu.G19833.gnm2.Chr01	phavu.G19833.gnm2.Chr01||44888410||44892953||phavu.G19833.gnm2.ann1.Phvul.001G189700.1||1||CDS||1779001001||2517||85.22	2517	2517	b51759_scaffold51	scaffold51||798834||803557||Cerca51S26226||-1||CDS||2028522319||24423||85.22	24423	24423	1.000000e-250	250
a37644_phavu.G19833.gnm2.Chr01	phavu.G19833.gnm2.Chr01||44905035||44907888||phavu.G19833.gnm2.ann1.Phvul.001G189900.1||1||CDS||1779001007||2519||75.24	2519	2519	b51759_scaffold51	scaffold51||791214||791705||Cerca51S03798||-1||CDS||2028522122||24421||75.24	24421	24421	7.900000e-59	300
a37644_phavu.G19833.gnm2.Chr01	phavu.G19833.gnm2.Chr01||44906792||44912246||phavu.G19833.gnm2.ann1.Phvul.001G190000.1||-1||CDS||1779001010||2520||86.91	2520	2520	b51759_scaffold51	scaffold51||784847||790085||Cerca51S26224||1||CDS||2028522315||24420||86.91	24420	24420	1.000000e-250	350
a37644_phavu.G19833.gnm2.Chr01	phavu.G19833.gnm2.Chr01||44923816||44926210||phavu.G19833.gnm2.ann1.Phvul.001G190200.1||1||CDS||1779001016||2522||82.16	2522	2522	b51759_scaffold51	scaffold51||779692||782597||Cerca51S26223||-1||CDS||2028522313||24419||82.16	24419	24419	1.600000e-59	400
a37644_phavu.G19833.gnm2.Chr01	phavu.G19833.gnm2.Chr01||44928800||44930254||phavu.G19833.gnm2.ann1.Phvul.001G190300.1||-1||CDS||1779001019||2523||69.21	2523	2523	b51759_scaffold51	scaffold51||765691||767172||Cerca51S03796||1||CDS||2028522118||24416||69.21	24416	24416	1.700000e-231	450
a37644_phavu.G19833.gnm2.Chr01	phavu.G19833.gnm2.Chr01||44930551||44933827||phavu.G19833.gnm2.ann1.Phvul.001G190400.1||1||CDS||1779001024||2525||81.26	2525	2525	b51759_scaffold51	scaffold51||758551||765297||Cerca51S26222||-1||CDS||2028522311||24415||81.26	24415	24415	1.300000e-242	500
a37644_phavu.G19833.gnm2.Chr01	phavu.G19833.gnm2.Chr01||44939390||44939869||phavu.G19833.gnm2.ann1.Phvul.001G190500.1||-1||CDS||1779001029||2527||72.19	2527	2527	b51759_scaffold51	scaffold51||754139||754657||Cerca51S03795||1||CDS||2028522116||24414||72.19	24414	24414	1.500000e-59	550
###
a37644_phavu.G19833.gnm2.Chr01	phavu.G19833.gnm2.Chr01||44953910||44955085||phavu.G19833.gnm2.ann1.Phvul.001G190600.1||1||CDS||1779001032||2528||75.61	2528	2528	b51759_scaffold273	scaffold273||296486||297697||Cerca273S07531||-1||CDS||2028499969||14079||75.61	14079	14079	7.400000e-154	50
a37644_phavu.G19833.gnm2.Chr01	phavu.G19833.gnm2.Chr01||44973172||44975195||phavu.G19833.gnm2.ann1.Phvul.001G190800.1||1||CDS||1779001038||2530||87.53	2530	2530	b51759_scaffold273	scaffold273||292098||294150||Cerca273S07530||-1||CDS||2028499967||14078||87.53	14078	14078	1.000000e-250	100
a37644_phavu.G19833.gnm2.Chr01	phavu.G19833.gnm2.Chr01||44978908||44983393||phavu.G19833.gnm2.ann1.Phvul.001G190900.1||-1||CDS||1779001043||2532||80.59	2532	2532	b51759_scaffold273	scaffold273||284909||288039||Cerca273S32652||1||CDS||2028500021||14077||80.59	14077	14077	3.500000e-227	150
a37644_phavu.G19833.gnm2.Chr01	phavu.G19833.gnm2.Chr01||44990289||44990696||phavu.G19833.gnm2.ann1.Phvul.001G191000.1||-1||CDS||1779001048||2534||80.61	2534	2534	b51759_scaffold273	scaffold273||280486||280797||Cerca273S02140||1||CDS||2028499934||14076||80.61	14076	14076	2.300000e-65	200
a37644_phavu.G19833.gnm2.Chr01	phavu.G19833.gnm2.Chr01||44992257||44992722||phavu.G19833.gnm2.ann1.Phvul.001G191100.1||-1||CDS||1779001051||2535||77.39	2535	2535	b51759_scaffold273	scaffold273||269791||270176||Cerca273S07528||1||CDS||2028499962||14073||77.39	14073	14073	8.400000e-57	250
a37644_phavu.G19833.gnm2.Chr01	phavu.G19833.gnm2.Chr01||44993820||45000134||phavu.G19833.gnm2.ann1.Phvul.001G191200.1||-1||CDS||1779001054||2536||87.9	2536	2536	b51759_scaffold273	scaffold273||262834||268684||Cerca273S07527||1||CDS||2028499960||14072||87.9	14072	14072	1.000000e-250	300
a37644_phavu.G19833.gnm2.Chr01	phavu.G19833.gnm2.Chr01||45001466||45005189||phavu.G19833.gnm2.ann1.Phvul.001G191300.1||-1||CDS||1779001057||2537||83.78	2537	2537	b51759_scaffold273	scaffold273||249729||253534||Cerca273S07526||1||CDS||2028499958||14069||83.78	14069	14069	1.000000e-250	350
a37644_phavu.G19833.gnm2.Chr01	phavu.G19833.gnm2.Chr01||45012225||45013278||phavu.G19833.gnm2.ann1.Phvul.001G191400.1||-1||CDS||1779001060||2538||88.84	2538	2538	b51759_scaffold273	scaffold273||244908||245965||Cerca273S19930||1||CDS||2028500010||14068||88.84	14068	14068	2.100000e-83	400
a37644_phavu.G19833.gnm2.Chr01	phavu.G19833.gnm2.Chr01||45022640||45029171||phavu.G19833.gnm2.ann1.Phvul.001G191500.1||1||CDS||1779001063||2539||84.6	2539	2539	b51759_scaffold273	scaffold273||213123||219710||Cerca273S19932||-1||CDS||2028500014||14065||84.6	14065	14065	1.000000e-250	450
a37644_phavu.G19833.gnm2.Chr01	phavu.G19833.gnm2.Chr01||45038563||45040476||phavu.G19833.gnm2.ann1.Phvul.001G191600.2||1||CDS||1779001066||2540||77.97	2540	2540	b51759_scaffold273	scaffold273||199513||204285||Cerca273S19931||-1||CDS||2028500012||14063||77.97	14063	14063	1.000000e-250	500
a37644_phavu.G19833.gnm2.Chr01	phavu.G19833.gnm2.Chr01||45043255||45044079||phavu.G19833.gnm2.ann1.Phvul.001G191700.1||-1||CDS||1779001069||2541||88.31	2541	2541	b51759_scaffold273	scaffold273||191680||193539||Cerca273S32651||1||CDS||2028500019||14061||88.31	14061	14061	1.100000e-140	550
a37644_phavu.G19833.gnm2.Chr01	phavu.G19833.gnm2.Chr01||45045719||45048316||phavu.G19833.gnm2.ann1.Phvul.001G191800.1||-1||CDS||1779001072||2542||79.52	2542	2542	b51759_scaffold273	scaffold273||186999||190230||Cerca273S07525||1||CDS||2028499955||14060||79.52	14060	14060	8.500000e-249	600
a37644_phavu.G19833.gnm2.Chr01	phavu.G19833.gnm2.Chr01||45054483||45055115||phavu.G19833.gnm2.ann1.Phvul.001G191900.1||1||CDS||1779001075||2543||64.96	2543	2543	b51759_scaffold273	scaffold273||170708||171367||Cerca273S02138||-1||CDS||2028499929||14056||64.96	14056	14056	2.500000e-69	650
a37644_phavu.G19833.gnm2.Chr01	phavu.G19833.gnm2.Chr01||45081891||45083854||phavu.G19833.gnm2.ann1.Phvul.001G192000.1||1||CDS||1779001078||2544||81.45	2544	2544	b51759_scaffold273	scaffold273||153254||154754||Cerca273S07523||-1||CDS||2028499951||14054||81.45	14054	14054	8.700000e-112	700
a37644_phavu.G19833.gnm2.Chr01	phavu.G19833.gnm2.Chr01||45098325||45099399||phavu.G19833.gnm2.ann1.Phvul.001G192100.2||-1||CDS||1779001081||2545||87.1	2545	2545	b51759_scaffold273	scaffold273||146366||149577||Cerca273S19917||1||CDS||2028499980||14053||87.1	14053	14053	1.200000e-105	750
a37644_phavu.G19833.gnm2.Chr01	phavu.G19833.gnm2.Chr01||45102557||45103579||phavu.G19833.gnm2.ann1.Phvul.001G192200.1||-1||CDS||1779001084||2546||77.74	2546	2546	b51759_scaffold273	scaffold273||142774||143784||Cerca273S07521||1||CDS||2028499947||14052||77.74	14052	14052	1.000000e-250	800
a37644_phavu.G19833.gnm2.Chr01	phavu.G19833.gnm2.Chr01||45112232||45133265||phavu.G19833.gnm2.ann1.Phvul.001G192300.2||1||CDS||1779001089||2548||85.58	2548	2548	b51759_scaffold273	scaffold273||123008||131706||Cerca273S07522||-1||CDS||2028499949||14051||85.58	14051	14051	1.000000e-250	850
a37644_phavu.G19833.gnm2.Chr01	phavu.G19833.gnm2.Chr01||45135376||45137999||phavu.G19833.gnm2.ann1.Phvul.001G192400.1||-1||CDS||1779001092||2549||87.58	2549	2549	b51759_scaffold273	scaffold273||118408||121844||Cerca273S19924||1||CDS||2028499996||14050||87.58	14050	14050	6.400000e-175	900
a37644_phavu.G19833.gnm2.Chr01	phavu.G19833.gnm2.Chr01||45138155||45142511||phavu.G19833.gnm2.ann1.Phvul.001G192500.1||1||CDS||1779001095||2550||84.56	2550	2550	b51759_scaffold273	scaffold273||113779||117973||Cerca273S19928||-1||CDS||2028500005||14049||84.56	14049	14049	5.900000e-219	950
a37644_phavu.G19833.gnm2.Chr01	phavu.G19833.gnm2.Chr01||45145914||45151532||phavu.G19833.gnm2.ann1.Phvul.001G192600.1||1||CDS||1779001098||2551||79.89	2551	2551	b51759_scaffold273	scaffold273||101482||106219||Cerca273S19927||-1||CDS||2028500003||14048||79.89	14048	14048	1.000000e-250	1000
a37644_phavu.G19833.gnm2.Chr01	phavu.G19833.gnm2.Chr01||45158971||45160189||phavu.G19833.gnm2.ann1.Phvul.001G192800.1||1||CDS||1779001103||2553||81.06	2553	2553	b51759_scaffold273	scaffold273||98499||100233||Cerca273S07520||-1||CDS||2028499944||14047||81.06	14047	14047	8.200000e-87	1050
a37644_phavu.G19833.gnm2.Chr01	phavu.G19833.gnm2.Chr01||45166112||45167095||phavu.G19833.gnm2.ann1.Phvul.001G192900.1||-1||CDS||1779001106||2554||66.16	2554	2554	b51759_scaffold273	scaffold273||95056||96105||Cerca273S07519||1||CDS||2028499942||14046||66.16	14046	14046	3.400000e-129	1100
a37644_phavu.G19833.gnm2.Chr01	phavu.G19833.gnm2.Chr01||45175571||45176934||phavu.G19833.gnm2.ann1.Phvul.001G193000.1||1||CDS||1779001108||2555||86.97	2555	2555	b51759_scaffold273	scaffold273||72561||74893||Cerca273S19916||-1||CDS||2028499978||14043||86.97	14043	14043	7.200000e-167	1150
a37644_phavu.G19833.gnm2.Chr01	phavu.G19833.gnm2.Chr01||45182418||45183650||phavu.G19833.gnm2.ann1.Phvul.001G193100.1||-1||CDS||1779001117||2559||79.59	2559	2559	b51759_scaffold273	scaffold273||64766||68070||Cerca273S19921||1||CDS||2028499989||14042||79.59	14042	14042	1.100000e-45	1195
a37644_phavu.G19833.gnm2.Chr01	phavu.G19833.gnm2.Chr01||45191667||45196104||phavu.G19833.gnm2.ann1.Phvul.001G193200.1||-1||CDS||1779001120||2560||77.06	2560	2560	b51759_scaffold273	scaffold273||51541||55709||Cerca273S19915||1||CDS||2028499976||14041||77.06	14041	14041	1.000000e-250	1245
a37644_phavu.G19833.gnm2.Chr01	phavu.G19833.gnm2.Chr01||45206163||45209215||phavu.G19833.gnm2.ann1.Phvul.001G193300.1||1||CDS||1779001123||2561||82.66	2561	2561	b51759_scaffold273	scaffold273||42465||46224||Cerca273S02137||-1||CDS||2028499926||14039||82.66	14039	14039	1.000000e-250	1295
a37644_phavu.G19833.gnm2.Chr01	phavu.G19833.gnm2.Chr01||45214071||45216087||phavu.G19833.gnm2.ann1.Phvul.001G193400.1||1||CDS||1779001126||2562||80.73	2562	2562	b51759_scaffold273	scaffold273||19766||31305||Cerca273S19923||-1||CDS||2028499994||14036||80.73	14036	14036	7.100000e-211	1345
a37644_phavu.G19833.gnm2.Chr01	phavu.G19833.gnm2.Chr01||45230366||45234868||phavu.G19833.gnm2.ann1.Phvul.001G193600.1||-1||CDS||1779001132||2564||82.81	2564	2564	b51759_scaffold273	scaffold273||7668||12986||Cerca273S19914||1||CDS||2028499973||14034||82.81	14034	14034	1.000000e-250	1395
###
a37644_phavu.G19833.gnm2.Chr01	phavu.G19833.gnm2.Chr01||45260114||45260707||phavu.G19833.gnm2.ann1.Phvul.001G193700.1||1||CDS||1779001135||2565||81.87	2565	2565	b51759_scaffold59	scaffold59||372977||373568||Cerca59S27263||1||CDS||2028526437||26277||81.87	26277	26277	1.000000e-88	50
a37644_phavu.G19833.gnm2.Chr01	phavu.G19833.gnm2.Chr01||45274545||45278189||phavu.G19833.gnm2.ann1.Phvul.001G193800.1||1||CDS||1779001138||2566||91.16	2566	2566	b51759_scaffold59	scaffold59||383450||385776||Cerca59S27269||1||CDS||2028526450||26279||91.16	26279	26279	4.900000e-177	100
a37644_phavu.G19833.gnm2.Chr01	phavu.G19833.gnm2.Chr01||45283390||45284214||phavu.G19833.gnm2.ann1.Phvul.001G193900.1||1||CDS||1779001141||2567||77.07	2567	2567	b51759_scaffold59	scaffold59||389621||390463||Cerca59S04044||1||CDS||2028526309||26280||77.07	26280	26280	2.200000e-198	150
a37644_phavu.G19833.gnm2.Chr01	phavu.G19833.gnm2.Chr01||45294645||45295502||phavu.G19833.gnm2.ann1.Phvul.001G194000.1||1||CDS||1779001144||2568||73.56	2568	2568	b51759_scaffold59	scaffold59||396910||397707||Cerca59S04048||1||CDS||2028526317||26281||73.56	26281	26281	7.200000e-74	200
a37644_phavu.G19833.gnm2.Chr01	phavu.G19833.gnm2.Chr01||45317589||45318945||phavu.G19833.gnm2.ann1.Phvul.001G194020.1||-1||CDS||1779001147||2569||77.64	2569	2569	b51759_scaffold59	scaffold59||405591||406166||Cerca59S04045||-1||CDS||2028526311||26282||77.64	26282	26282	2.300000e-71	250
a37644_phavu.G19833.gnm2.Chr01	phavu.G19833.gnm2.Chr01||45324270||45329377||phavu.G19833.gnm2.ann1.Phvul.001G194040.1||-1||CDS||1779001150||2570||79.22	2570	2570	b51759_scaffold59	scaffold59||408275||412917||Cerca59S27237||-1||CDS||2028526382||26283||79.22	26283	26283	1.000000e-250	300
a37644_phavu.G19833.gnm2.Chr01	phavu.G19833.gnm2.Chr01||45337384||45339409||phavu.G19833.gnm2.ann1.Phvul.001G194060.1||1||CDS||1779001161||2575||77.17	2575	2575	b51759_scaffold59	scaffold59||417175||419107||Cerca59S27236||1||CDS||2028526380||26285||77.17	26285	26285	1.100000e-131	350
a37644_phavu.G19833.gnm2.Chr01	phavu.G19833.gnm2.Chr01||45339795||45340310||phavu.G19833.gnm2.ann1.Phvul.001G194080.1||1||CDS||1779001164||2576||67.17	2576	2576	b51759_scaffold59	scaffold59||419486||419995||Cerca59S04046||-1||CDS||2028526313||26286||67.17	26286	26286	1.000000e-19	369
a37644_phavu.G19833.gnm2.Chr01	phavu.G19833.gnm2.Chr01||45346707||45349284||phavu.G19833.gnm2.ann1.Phvul.001G194100.1||1||CDS||1779001167||2577||86.9	2577	2577	b51759_scaffold59	scaffold59||430091||433108||Cerca59S27270||1||CDS||2028526452||26288||86.9	26288	26288	1.400000e-220	419
a37644_phavu.G19833.gnm2.Chr01	phavu.G19833.gnm2.Chr01||45356645||45357324||phavu.G19833.gnm2.ann1.Phvul.001G194300.1||1||CDS||1779001173||2579||83.33	2579	2579	b51759_scaffold59	scaffold59||434070||434766||Cerca59S27271||1||CDS||2028526454||26289||83.33	26289	26289	2.100000e-94	469
a37644_phavu.G19833.gnm2.Chr01	phavu.G19833.gnm2.Chr01||45360728||45365171||phavu.G19833.gnm2.ann1.Phvul.001G194400.1||-1||CDS||1779001176||2580||89.7	2580	2580	b51759_scaffold59	scaffold59||436460||440389||Cerca59S27274||-1||CDS||2028526460||26290||89.7	26290	26290	4.900000e-231	519
a37644_phavu.G19833.gnm2.Chr01	phavu.G19833.gnm2.Chr01||45373394||45374794||phavu.G19833.gnm2.ann1.Phvul.001G194500.1||1||CDS||1779001179||2581||71.01	2581	2581	b51759_scaffold59	scaffold59||447887||449293||Cerca59S04049||1||CDS||2028526319||26291||71.01	26291	26291	9.700000e-250	569
a37644_phavu.G19833.gnm2.Chr01	phavu.G19833.gnm2.Chr01||45387547||45388230||phavu.G19833.gnm2.ann1.Phvul.001G194700.1||-1||CDS||1779001185||2583||75.36	2583	2583	b51759_scaffold59	scaffold59||492021||501429||Cerca59S27275||-1||CDS||2028526462||26296||75.36	26296	26296	3.900000e-142	619
a37644_phavu.G19833.gnm2.Chr01	phavu.G19833.gnm2.Chr01||45423549||45423929||phavu.G19833.gnm2.ann1.Phvul.001G195200.1||1||CDS||1779001196||2588||71.96	2588	2588	b51759_scaffold59	scaffold59||517309||519998||Cerca59S27277||-1||CDS||2028526467||26298||71.96	26298	26298	3.500000e-67	669
a37644_phavu.G19833.gnm2.Chr01	phavu.G19833.gnm2.Chr01||45437480||45439037||phavu.G19833.gnm2.ann1.Phvul.001G195300.1||-1||CDS||1779001199||2589||71.96	2589	2589	b51759_scaffold59	scaffold59||545917||547953||Cerca59S27278||-1||CDS||2028526469||26303||71.96	26303	26303	6.300000e-156	719
a37644_phavu.G19833.gnm2.Chr01	phavu.G19833.gnm2.Chr01||45440053||45443137||phavu.G19833.gnm2.ann1.Phvul.001G195400.1||1||CDS||1779001202||2590||80.47	2590	2590	b51759_scaffold59	scaffold59||562739||565713||Cerca59S27239||1||CDS||2028526387||26305||80.47	26305	26305	1.000000e-250	769
a37644_phavu.G19833.gnm2.Chr01	phavu.G19833.gnm2.Chr01||45450344||45453368||phavu.G19833.gnm2.ann1.Phvul.001G195500.1||-1||CDS||1779001205||2591||76.88	2591	2591	b51759_scaffold59	scaffold59||567460||570875||Cerca59S27279||-1||CDS||2028526471||26306||76.88	26306	26306	1.000000e-250	819
a37644_phavu.G19833.gnm2.Chr01	phavu.G19833.gnm2.Chr01||45465654||45472461||phavu.G19833.gnm2.ann1.Phvul.001G195600.1||1||CDS||1779001208||2592||86.32	2592	2592	b51759_scaffold59	scaffold59||586601||591837||Cerca59S27281||1||CDS||2028526475||26309||86.32	26309	26309	1.000000e-250	869
a37644_phavu.G19833.gnm2.Chr01	phavu.G19833.gnm2.Chr01||45481371||45483454||phavu.G19833.gnm2.ann1.Phvul.001G195700.1||-1||CDS||1779001211||2593||79.57	2593	2593	b51759_scaffold59	scaffold59||596808||599085||Cerca59S27245||-1||CDS||2028526399||26310||79.57	26310	26310	1.000000e-250	919
a37644_phavu.G19833.gnm2.Chr01	phavu.G19833.gnm2.Chr01||45523610||45526442||phavu.G19833.gnm2.ann1.Phvul.001G195800.1||1||CDS||1779001214||2594||83.58	2594	2594	b51759_scaffold59	scaffold59||617069||619608||Cerca59S27244||1||CDS||2028526397||26311||83.58	26311	26311	1.000000e-250	969
a37644_phavu.G19833.gnm2.Chr01	phavu.G19833.gnm2.Chr01||45529870||45531676||phavu.G19833.gnm2.ann1.Phvul.001G195900.1||-1||CDS||1779001217||2595||83.77	2595	2595	b51759_scaffold59	scaffold59||621829||623475||Cerca59S27246||-1||CDS||2028526401||26312||83.77	26312	26312	1.000000e-250	1019
a37644_phavu.G19833.gnm2.Chr01	phavu.G19833.gnm2.Chr01||45546558||45547814||phavu.G19833.gnm2.ann1.Phvul.001G196000.1||1||CDS||1779001228||2600||74.08	2600	2600	b51759_scaffold59	scaffold59||628219||638236||Cerca59S27282||1||CDS||2028526477||26313||74.08	26313	26313	5.500000e-215	1069
a37644_phavu.G19833.gnm2.Chr01	phavu.G19833.gnm2.Chr01||45557112||45557897||phavu.G19833.gnm2.ann1.Phvul.001G196100.1||-1||CDS||1779001231||2601||70.6	2601	2601	b51759_scaffold59	scaffold59||642865||643731||Cerca59S04054||-1||CDS||2028526330||26314||70.6	26314	26314	1.200000e-58	1119
a37644_phavu.G19833.gnm2.Chr01	phavu.G19833.gnm2.Chr01||45597620||45599251||phavu.G19833.gnm2.ann1.Phvul.001G196400.1||1||CDS||1779001238||2604||74.47	2604	2604	b51759_scaffold59	scaffold59||694902||696918||Cerca59S27284||1||CDS||2028526481||26318||74.47	26318	26318	3.000000e-178	1169
a37644_phavu.G19833.gnm2.Chr01	phavu.G19833.gnm2.Chr01||45601218||45612371||phavu.G19833.gnm2.ann1.Phvul.001G196500.1||1||CDS||1779001241||2605||89.77	2605	2605	b51759_scaffold59	scaffold59||702187||706271||Cerca59S27250||1||CDS||2028526410||26320||89.77	26320	26320	1.000000e-250	1219
a37644_phavu.G19833.gnm2.Chr01	phavu.G19833.gnm2.Chr01||45619047||45622909||phavu.G19833.gnm2.ann1.Phvul.001G196800.1||-1||CDS||1779001247||2607||81.06	2607	2607	b51759_scaffold59	scaffold59||707230||713215||Cerca59S27289||-1||CDS||2028526492||26321||81.06	26321	26321	1.000000e-250	1269
a37644_phavu.G19833.gnm2.Chr01	phavu.G19833.gnm2.Chr01||45646872||45647387||phavu.G19833.gnm2.ann1.Phvul.001G197000.1||1||CDS||1779001258||2612||78.63	2612	2612	b51759_scaffold59	scaffold59||729956||730456||Cerca59S04056||1||CDS||2028526334||26324||78.63	26324	26324	1.200000e-120	1319
a37644_phavu.G19833.gnm2.Chr01	phavu.G19833.gnm2.Chr01||45652967||45653758||phavu.G19833.gnm2.ann1.Phvul.001G197100.1||1||CDS||1779001261||2613||75.42	2613	2613	b51759_scaffold59	scaffold59||741643||742542||Cerca59S04057||1||CDS||2028526336||26327||75.42	26327	26327	1.800000e-106	1369
a37644_phavu.G19833.gnm2.Chr01	phavu.G19833.gnm2.Chr01||45671825||45672365||phavu.G19833.gnm2.ann1.Phvul.001G197300.1||1||CDS||1779001267||2615||82.83	2615	2615	b51759_scaffold59	scaffold59||776648||777401||Cerca59S09989||1||CDS||2028526355||26329||82.83	26329	26329	8.700000e-22	1390
a37644_phavu.G19833.gnm2.Chr01	phavu.G19833.gnm2.Chr01||45681851||45686217||phavu.G19833.gnm2.ann1.Phvul.001G197400.2||1||CDS||1779001272||2620||79.68	2620	2620	b51759_scaffold59	scaffold59||787448||791620||Cerca59S27251||1||CDS||2028526412||26330||79.68	26330	26330	5.200000e-243	1440
a37644_phavu.G19833.gnm2.Chr01	phavu.G19833.gnm2.Chr01||45688077||45690483||phavu.G19833.gnm2.ann1.Phvul.001G197500.1||1||CDS||1779001281||2621||75.65	2621	2621	b51759_scaffold59	scaffold59||801867||803936||Cerca59S27286||1||CDS||2028526486||26334||75.65	26334	26334	8.900000e-104	1490
a37644_phavu.G19833.gnm2.Chr01	phavu.G19833.gnm2.Chr01||45693748||45697377||phavu.G19833.gnm2.ann1.Phvul.001G197700.1||1||CDS||1779001284||2622||82.27	2622	2622	b51759_scaffold59	scaffold59||806178||810774||Cerca59S27287||1||CDS||2028526488||26335||82.27	26335	26335	1.000000e-250	1540
a37644_phavu.G19833.gnm2.Chr01	phavu.G19833.gnm2.Chr01||45703312||45705822||phavu.G19833.gnm2.ann1.Phvul.001G197800.1||1||CDS||1779001287||2623||78.32	2623	2623	b51759_scaffold59	scaffold59||817656||819931||Cerca59S27288||1||CDS||2028526490||26336||78.32	26336	26336	2.000000e-150	1590
###
a37644_phavu.G19833.gnm2.Chr01	phavu.G19833.gnm2.Chr01||45710804||45713061||phavu.G19833.gnm2.ann1.Phvul.001G197900.2||-1||CDS||1779001290||2624||73.8	2624	2624	b51759_scaffold33	scaffold33||58739||61789||Cerca33S22058||-1||CDS||2028507097||17247||73.8	17247	17247	1.000000e-250	50
a37644_phavu.G19833.gnm2.Chr01	phavu.G19833.gnm2.Chr01||45738821||45739354||phavu.G19833.gnm2.ann1.Phvul.001G198100.1||-1||CDS||1779001302||2629||63.57	2629	2629	b51759_scaffold33	scaffold33||75335||75868||Cerca33S02693||-1||CDS||2028506857||17248||63.57	17248	17248	8.700000e-40	89
a37644_phavu.G19833.gnm2.Chr01	phavu.G19833.gnm2.Chr01||45745208||45745744||phavu.G19833.gnm2.ann1.Phvul.001G198200.1||-1||CDS||1779001305||2630||76.44	2630	2630	b51759_scaffold33	scaffold33||82745||83251||Cerca33S22065||-1||CDS||2028507111||17249||76.44	17249	17249	2.800000e-44	132
a37644_phavu.G19833.gnm2.Chr01	phavu.G19833.gnm2.Chr01||45754426||45761976||phavu.G19833.gnm2.ann1.Phvul.001G198400.1||-1||CDS||1779001311||2632||83.37	2632	2632	b51759_scaffold33	scaffold33||98067||104231||Cerca33S02694||-1||CDS||2028506860||17252||83.37	17252	17252	1.000000e-250	182
a37644_phavu.G19833.gnm2.Chr01	phavu.G19833.gnm2.Chr01||45775846||45782019||phavu.G19833.gnm2.ann1.Phvul.001G198500.1||1||CDS||1779001316||2634||79.75	2634	2634	b51759_scaffold33	scaffold33||122977||128560||Cerca33S22063||1||CDS||2028507107||17255||79.75	17255	17255	1.000000e-250	232
a37644_phavu.G19833.gnm2.Chr01	phavu.G19833.gnm2.Chr01||45783032||45784900||phavu.G19833.gnm2.ann1.Phvul.001G198600.1||-1||CDS||1779001319||2635||80.56	2635	2635	b51759_scaffold33	scaffold33||129784||131649||Cerca33S02697||-1||CDS||2028506866||17256||80.56	17256	17256	1.000000e-250	282
a37644_phavu.G19833.gnm2.Chr01	phavu.G19833.gnm2.Chr01||45785728||45788134||phavu.G19833.gnm2.ann1.Phvul.001G198700.1||-1||CDS||1779001321||2636||81.7	2636	2636	b51759_scaffold33	scaffold33||132200||134695||Cerca33S32857||-1||CDS||2028507277||17257||81.7	17257	17257	1.000000e-250	332
a37644_phavu.G19833.gnm2.Chr01	phavu.G19833.gnm2.Chr01||45790880||45793126||phavu.G19833.gnm2.ann1.Phvul.001G198800.1||-1||CDS||1779001324||2637||80.66	2637	2637	b51759_scaffold33	scaffold33||136541||138733||Cerca33S22002||-1||CDS||2028506978||17258||80.66	17258	17258	8.400000e-120	382
a37644_phavu.G19833.gnm2.Chr01	phavu.G19833.gnm2.Chr01||45801681||45803966||phavu.G19833.gnm2.ann1.Phvul.001G198900.1||-1||CDS||1779001327||2638||76.11	2638	2638	b51759_scaffold33	scaffold33||148380||151213||Cerca33S22003||-1||CDS||2028506980||17260||76.11	17260	17260	2.100000e-227	432
a37644_phavu.G19833.gnm2.Chr01	phavu.G19833.gnm2.Chr01||45808313||45818433||phavu.G19833.gnm2.ann1.Phvul.001G199000.1||-1||CDS||1779001330||2639||87.84	2639	2639	b51759_scaffold33	scaffold33||157022||166970||Cerca33S08259||-1||CDS||2028506949||17261||87.84	17261	17261	1.000000e-250	482
a37644_phavu.G19833.gnm2.Chr01	phavu.G19833.gnm2.Chr01||45820304||45822932||phavu.G19833.gnm2.ann1.Phvul.001G199100.1||-1||CDS||1779001333||2640||81.6	2640	2640	b51759_scaffold33	scaffold33||168483||170438||Cerca33S02698||-1||CDS||2028506868||17262||81.6	17262	17262	8.200000e-242	532
a37644_phavu.G19833.gnm2.Chr01	phavu.G19833.gnm2.Chr01||45830183||45830971||phavu.G19833.gnm2.ann1.Phvul.001G199200.1||1||CDS||1779001338||2642||73.96	2642	2642	b51759_scaffold33	scaffold33||174366||175154||Cerca33S02696||1||CDS||2028506864||17263||73.96	17263	17263	2.700000e-165	582
a37644_phavu.G19833.gnm2.Chr01	phavu.G19833.gnm2.Chr01||45835301||45837634||phavu.G19833.gnm2.ann1.Phvul.001G199300.1||1||CDS||1779001341||2643||80.46	2643	2643	b51759_scaffold33	scaffold33||182477||185061||Cerca33S22000||1||CDS||2028506974||17264||80.46	17264	17264	1.000000e-250	632
a37644_phavu.G19833.gnm2.Chr01	phavu.G19833.gnm2.Chr01||45847349||45852046||phavu.G19833.gnm2.ann1.Phvul.001G199600.1||1||CDS||1779001354||2648||79.38	2648	2648	b51759_scaffold33	scaffold33||188310||193963||Cerca33S22092||1||CDS||2028507168||17265||79.38	17265	17265	1.000000e-250	682
a37644_phavu.G19833.gnm2.Chr01	phavu.G19833.gnm2.Chr01||45852688||45855239||phavu.G19833.gnm2.ann1.Phvul.001G199700.1||1||CDS||1779001356||2649||78.89	2649	2649	b51759_scaffold33	scaffold33||195248||198017||Cerca33S22026||1||CDS||2028507030||17266||78.89	17266	17266	2.400000e-84	732
a37644_phavu.G19833.gnm2.Chr01	phavu.G19833.gnm2.Chr01||45856176||45857703||phavu.G19833.gnm2.ann1.Phvul.001G199800.1||-1||CDS||1779001358||2650||69.75	2650	2650	b51759_scaffold33	scaffold33||198630||208288||Cerca33S02714||-1||CDS||2028506902||17267||69.75	17267	17267	1.900000e-78	782
a37644_phavu.G19833.gnm2.Chr01	phavu.G19833.gnm2.Chr01||45860149||45873125||phavu.G19833.gnm2.ann1.Phvul.001G199900.1||-1||CDS||1779001367||2654||83.54	2654	2654	b51759_scaffold33	scaffold33||226116||231131||Cerca33S22034||-1||CDS||2028507047||17272||83.54	17272	17272	1.000000e-250	832
a37644_phavu.G19833.gnm2.Chr01	phavu.G19833.gnm2.Chr01||45877451||45881146||phavu.G19833.gnm2.ann1.Phvul.001G200000.1||1||CDS||1779001370||2655||80.23	2655	2655	b51759_scaffold33	scaffold33||280399||283999||Cerca33S02715||1||CDS||2028506904||17283||80.23	17283	17283	1.000000e-250	879
a37644_phavu.G19833.gnm2.Chr01	phavu.G19833.gnm2.Chr01||45885261||45886560||phavu.G19833.gnm2.ann1.Phvul.001G200100.1||-1||CDS||1779001373||2656||78.98	2656	2656	b51759_scaffold33	scaffold33||285632||288197||Cerca33S22029||-1||CDS||2028507036||17284||78.98	17284	17284	1.000000e-250	929
a37644_phavu.G19833.gnm2.Chr01	phavu.G19833.gnm2.Chr01||45900307||45914998||phavu.G19833.gnm2.ann1.Phvul.001G200200.2||1||CDS||1779001377||2658||85.02	2658	2658	b51759_scaffold33	scaffold33||300908||310673||Cerca33S22100||1||CDS||2028507185||17286||85.02	17286	17286	1.000000e-250	979
a37644_phavu.G19833.gnm2.Chr01	phavu.G19833.gnm2.Chr01||45938574||45940927||phavu.G19833.gnm2.ann1.Phvul.001G200500.3||-1||CDS||1779001386||2661||81.57	2661	2661	b51759_scaffold33	scaffold33||344936||347505||Cerca33S22036||1||CDS||2028507051||17291||81.57	17291	17291	2.700000e-147	1029
a37644_phavu.G19833.gnm2.Chr01	phavu.G19833.gnm2.Chr01||45947384||45948610||phavu.G19833.gnm2.ann1.Phvul.001G200600.1||-1||CDS||1779001391||2663||70.94	2663	2663	b51759_scaffold33	scaffold33||381290||382579||Cerca33S02718||-1||CDS||2028506911||17297||70.94	17297	17297	4.500000e-214	1079
a37644_phavu.G19833.gnm2.Chr01	phavu.G19833.gnm2.Chr01||45960052||45964740||phavu.G19833.gnm2.ann1.Phvul.001G200700.1||-1||CDS||1779001396||2665||89.24	2665	2665	b51759_scaffold33	scaffold33||393449||398937||Cerca33S02719||-1||CDS||2028506913||17299||89.24	17299	17299	1.000000e-250	1129
a37644_phavu.G19833.gnm2.Chr01	phavu.G19833.gnm2.Chr01||45970992||45971822||phavu.G19833.gnm2.ann1.Phvul.001G200900.1||-1||CDS||1779001408||2670||83.43	2670	2670	b51759_scaffold33	scaffold33||405770||407322||Cerca33S22108||-1||CDS||2028507201||17301||83.43	17301	17301	6.200000e-155	1179
a37644_phavu.G19833.gnm2.Chr01	phavu.G19833.gnm2.Chr01||46007998||46009356||phavu.G19833.gnm2.ann1.Phvul.001G201300.1||-1||CDS||1779001420||2674||61.57	2674	2674	b51759_scaffold33	scaffold33||574898||576189||Cerca33S22046||-1||CDS||2028507071||17322||61.57	17322	17322	1.900000e-07	1179
###
a37644_phavu.G19833.gnm2.Chr01	phavu.G19833.gnm2.Chr01||45986516||45995964||phavu.G19833.gnm2.ann1.Phvul.001G201200.1||-1||CDS||1779001417||2673||82.32	2673	2673	b51759_scaffold12	scaffold12||1445974||1454491||Cerca12S13618||1||CDS||2028475632||2996||82.32	2996	2996	1.000000e-250	50
a37644_phavu.G19833.gnm2.Chr01	phavu.G19833.gnm2.Chr01||46019556||46022104||phavu.G19833.gnm2.ann1.Phvul.001G201400.1||1||CDS||1779001423||2675||76.58	2675	2675	b51759_scaffold12	scaffold12||1415867||1417999||Cerca12S13619||-1||CDS||2028475634||2994||76.58	2994	2994	1.000000e-250	100
a37644_phavu.G19833.gnm2.Chr01	phavu.G19833.gnm2.Chr01||46025164||46025550||phavu.G19833.gnm2.ann1.Phvul.001G201500.1||-1||CDS||1779001426||2676||69.54	2676	2676	b51759_scaffold12	scaffold12||1414417||1414833||Cerca12S00493||1||CDS||2028475479||2993||69.54	2993	2993	1.600000e-16	115
a37644_phavu.G19833.gnm2.Chr01	phavu.G19833.gnm2.Chr01||46030592||46035509||phavu.G19833.gnm2.ann1.Phvul.001G201600.1||-1||CDS||1779001429||2677||85.96	2677	2677	b51759_scaffold12	scaffold12||1405484||1410582||Cerca12S13617||1||CDS||2028475630||2992||85.96	2992	2992	1.000000e-250	165
a37644_phavu.G19833.gnm2.Chr01	phavu.G19833.gnm2.Chr01||46047594||46049906||phavu.G19833.gnm2.ann1.Phvul.001G201800.1||1||CDS||1779001439||2681||82.14	2681	2681	b51759_scaffold12	scaffold12||1386271||1390463||Cerca12S00490||-1||CDS||2028475472||2990||82.14	2990	2990	1.000000e-250	215
a37644_phavu.G19833.gnm2.Chr01	phavu.G19833.gnm2.Chr01||46051050||46051699||phavu.G19833.gnm2.ann1.Phvul.001G201900.1||-1||CDS||1779001442||2682||81.88	2682	2682	b51759_scaffold12	scaffold12||1384630||1385510||Cerca12S13614||1||CDS||2028475623||2989||81.88	2989	2989	6.500000e-85	265
a37644_phavu.G19833.gnm2.Chr01	phavu.G19833.gnm2.Chr01||46052344||46059055||phavu.G19833.gnm2.ann1.Phvul.001G202000.1||-1||CDS||1779001445||2683||74.56	2683	2683	b51759_scaffold12	scaffold12||1378973||1383869||Cerca12S13613||1||CDS||2028475621||2988||74.56	2988	2988	1.000000e-250	315
a37644_phavu.G19833.gnm2.Chr01	phavu.G19833.gnm2.Chr01||46088078||46092018||phavu.G19833.gnm2.ann1.Phvul.001G202100.1||-1||CDS||1779001448||2684||75.79	2684	2684	b51759_scaffold12	scaffold12||1359966||1361951||Cerca12S13612||1||CDS||2028475618||2986||75.79	2986	2986	1.000000e-250	365
a37644_phavu.G19833.gnm2.Chr01	phavu.G19833.gnm2.Chr01||46121196||46121714||phavu.G19833.gnm2.ann1.Phvul.001G202300.1||1||CDS||1779001454||2686||67.37	2686	2686	b51759_scaffold12	scaffold12||1344612||1344956||Cerca12S00489||-1||CDS||2028475470||2984||67.37	2984	2984	1.300000e-32	396
a37644_phavu.G19833.gnm2.Chr01	phavu.G19833.gnm2.Chr01||46122328||46123930||phavu.G19833.gnm2.ann1.Phvul.001G202400.1||-1||CDS||1779001457||2687||73.98	2687	2687	b51759_scaffold12	scaffold12||1341943||1343810||Cerca12S13611||1||CDS||2028475616||2983||73.98	2983	2983	2.700000e-128	446
a37644_phavu.G19833.gnm2.Chr01	phavu.G19833.gnm2.Chr01||46127622||46128072||phavu.G19833.gnm2.ann1.Phvul.001G202500.1||-1||CDS||1779001460||2688||67.83	2688	2688	b51759_scaffold12	scaffold12||1325899||1326481||Cerca12S13691||1||CDS||2028475789||2980||67.83	2980	2980	3.100000e-28	473
a37644_phavu.G19833.gnm2.Chr01	phavu.G19833.gnm2.Chr01||46141076||46144233||phavu.G19833.gnm2.ann1.Phvul.001G202600.1||1||CDS||1779001463||2689||83.76	2689	2689	b51759_scaffold12	scaffold12||1310339||1313446||Cerca12S13693||-1||CDS||2028475794||2979||83.76	2979	2979	1.000000e-250	523
a37644_phavu.G19833.gnm2.Chr01	phavu.G19833.gnm2.Chr01||46151485||46154444||phavu.G19833.gnm2.ann1.Phvul.001G202800.1||-1||CDS||1779001468||2691||80.86	2691	2691	b51759_scaffold12	scaffold12||1303210||1304784||Cerca12S13690||1||CDS||2028475787||2978||80.86	2978	2978	5.600000e-129	573
a37644_phavu.G19833.gnm2.Chr01	phavu.G19833.gnm2.Chr01||46157378||46158475||phavu.G19833.gnm2.ann1.Phvul.001G202900.1||1||CDS||1779001471||2692||73.39	2692	2692	b51759_scaffold12	scaffold12||1295315||1296112||Cerca12S13692||-1||CDS||2028475791||2977||73.39	2977	2977	2.000000e-109	623
a37644_phavu.G19833.gnm2.Chr01	phavu.G19833.gnm2.Chr01||46166398||46169575||phavu.G19833.gnm2.ann1.Phvul.001G203000.1||-1||CDS||1779001474||2694||72.57	2694	2694	b51759_scaffold12	scaffold12||1287899||1289740||Cerca12S13609||1||CDS||2028475612||2975||72.57	2975	2975	7.000000e-81	673
a37644_phavu.G19833.gnm2.Chr01	phavu.G19833.gnm2.Chr01||46194349||46199457||phavu.G19833.gnm2.ann1.Phvul.001G203400.1||1||CDS||1779001486||2698||85.65	2698	2698	b51759_scaffold12	scaffold12||1247492||1249818||Cerca12S13608||-1||CDS||2028475610||2973||85.65	2973	2973	1.000000e-250	723
a37644_phavu.G19833.gnm2.Chr01	phavu.G19833.gnm2.Chr01||46214152||46217650||phavu.G19833.gnm2.ann1.Phvul.001G203800.1||-1||CDS||1779001508||2707||83.56	2707	2707	b51759_scaffold12	scaffold12||1234183||1240045||Cerca12S13688||1||CDS||2028475783||2972||83.56	2972	2972	1.000000e-250	773
a37644_phavu.G19833.gnm2.Chr01	phavu.G19833.gnm2.Chr01||46224915||46231118||phavu.G19833.gnm2.ann1.Phvul.001G203900.1||1||CDS||1779001513||2709||86.68	2709	2709	b51759_scaffold12	scaffold12||1209627||1222989||Cerca12S00487||-1||CDS||2028475466||2970||86.68	2970	2970	1.000000e-250	823
a37644_phavu.G19833.gnm2.Chr01	phavu.G19833.gnm2.Chr01||46251710||46258785||phavu.G19833.gnm2.ann1.Phvul.001G204400.1||1||CDS||1779001528||2714||81.09	2714	2714	b51759_scaffold12	scaffold12||1190833||1198226||Cerca12S13689||-1||CDS||2028475785||2968||81.09	2968	2968	1.000000e-250	873
a37644_phavu.G19833.gnm2.Chr01	phavu.G19833.gnm2.Chr01||46262568||46271029||phavu.G19833.gnm2.ann1.Phvul.001G204500.1||1||CDS||1779001531||2715||75.66	2715	2715	b51759_scaffold12	scaffold12||1172912||1181549||Cerca12S13681||-1||CDS||2028475767||2967||75.66	2967	2967	1.000000e-250	923
a37644_phavu.G19833.gnm2.Chr01	phavu.G19833.gnm2.Chr01||46278259||46286213||phavu.G19833.gnm2.ann1.Phvul.001G204600.1||1||CDS||1779001536||2717||81.86	2717	2717	b51759_scaffold12	scaffold12||1151690||1160398||Cerca12S13606||-1||CDS||2028475605||2965||81.86	2965	2965	1.000000e-250	973
a37644_phavu.G19833.gnm2.Chr01	phavu.G19833.gnm2.Chr01||46288995||46290421||phavu.G19833.gnm2.ann1.Phvul.001G204700.2||-1||CDS||1779001539||2718||81.57	2718	2718	b51759_scaffold12	scaffold12||1138861||1141251||Cerca12S13684||1||CDS||2028475773||2963||81.57	2963	2963	1.000000e-250	1023
a37644_phavu.G19833.gnm2.Chr01	phavu.G19833.gnm2.Chr01||46297153||46301008||phavu.G19833.gnm2.ann1.Phvul.001G204800.1||-1||CDS||1779001542||2719||80.66	2719	2719	b51759_scaffold12	scaffold12||1130115||1134753||Cerca12S13683||1||CDS||2028475771||2962||80.66	2962	2962	1.000000e-250	1073
a37644_phavu.G19833.gnm2.Chr01	phavu.G19833.gnm2.Chr01||46305754||46308809||phavu.G19833.gnm2.ann1.Phvul.001G204900.1||-1||CDS||1779001547||2721||77.56	2721	2721	b51759_scaffold12	scaffold12||1106184||1109959||Cerca12S13603||1||CDS||2028475599||2959||77.56	2959	2959	1.000000e-250	1123
a37644_phavu.G19833.gnm2.Chr01	phavu.G19833.gnm2.Chr01||46312726||46315284||phavu.G19833.gnm2.ann1.Phvul.001G205000.1||1||CDS||1779001550||2722||79.2	2722	2722	b51759_scaffold12	scaffold12||1094020||1098001||Cerca12S13686||-1||CDS||2028475779||2957||79.2	2957	2957	1.000000e-250	1173
a37644_phavu.G19833.gnm2.Chr01	phavu.G19833.gnm2.Chr01||46316751||46318142||phavu.G19833.gnm2.ann1.Phvul.001G205100.1||-1||CDS||1779001553||2723||71.43	2723	2723	b51759_scaffold12	scaffold12||1086368||1087783||Cerca12S00484||1||CDS||2028475459||2955||71.43	2955	2955	1.000000e-250	1223
a37644_phavu.G19833.gnm2.Chr01	phavu.G19833.gnm2.Chr01||46318354||46319354||phavu.G19833.gnm2.ann1.Phvul.001G205200.2||1||CDS||1779001557||2724||77.71	2724	2724	b51759_scaffold12	scaffold12||1084327||1085816||Cerca12S13602||-1||CDS||2028475596||2954||77.71	2954	2954	1.000000e-174	1273
a37644_phavu.G19833.gnm2.Chr01	phavu.G19833.gnm2.Chr01||46324740||46326035||phavu.G19833.gnm2.ann1.Phvul.001G205300.1||1||CDS||1779001559||2726||79.19	2726	2726	b51759_scaffold12	scaffold12||1079168||1080239||Cerca12S13601||-1||CDS||2028475594||2953||79.19	2953	2953	1.200000e-76	1323
a37644_phavu.G19833.gnm2.Chr01	phavu.G19833.gnm2.Chr01||46336936||46339144||phavu.G19833.gnm2.ann1.Phvul.001G205500.1||1||CDS||1779001565||2728||87.56	2728	2728	b51759_scaffold12	scaffold12||1067524||1070072||Cerca12S13680||-1||CDS||2028475765||2952||87.56	2952	2952	7.400000e-152	1373
a37644_phavu.G19833.gnm2.Chr01	phavu.G19833.gnm2.Chr01||46341075||46346595||phavu.G19833.gnm2.ann1.Phvul.001G205600.1||1||CDS||1779001568||2729||85.55	2729	2729	b51759_scaffold12	scaffold12||1054101||1058271||Cerca12S13679||-1||CDS||2028475763||2950||85.55	2950	2950	1.000000e-250	1423
a37644_phavu.G19833.gnm2.Chr01	phavu.G19833.gnm2.Chr01||46348520||46348864||phavu.G19833.gnm2.ann1.Phvul.001G205701.1||1||CDS||1779001571||2730||80.26	2730	2730	b51759_scaffold12	scaffold12||1051196||1051501||Cerca12S00481||-1||CDS||2028475452||2949||80.26	2949	2949	3.800000e-57	1473
a37644_phavu.G19833.gnm2.Chr01	phavu.G19833.gnm2.Chr01||46350543||46356973||phavu.G19833.gnm2.ann1.Phvul.001G205800.2||-1||CDS||1779001576||2731||78.92	2731	2731	b51759_scaffold12	scaffold12||1041791||1046193||Cerca12S13594||1||CDS||2028475579||2947||78.92	2947	2947	1.800000e-182	1523
a37644_phavu.G19833.gnm2.Chr01	phavu.G19833.gnm2.Chr01||46358637||46359206||phavu.G19833.gnm2.ann1.Phvul.001G205900.1||1||CDS||1779001579||2733||69.9	2733	2733	b51759_scaffold12	scaffold12||1040401||1040991||Cerca12S00480||-1||CDS||2028475450||2946||69.9	2946	2946	2.300000e-83	1573
a37644_phavu.G19833.gnm2.Chr01	phavu.G19833.gnm2.Chr01||46361592||46362938||phavu.G19833.gnm2.ann1.Phvul.001G206000.1||-1||CDS||1779001582||2734||83.22	2734	2734	b51759_scaffold12	scaffold12||1032045||1033405||Cerca12S00482||-1||CDS||2028475455||2944||83.22	2944	2944	1.600000e-211	1623
a37644_phavu.G19833.gnm2.Chr01	phavu.G19833.gnm2.Chr01||46364506||46368251||phavu.G19833.gnm2.ann1.Phvul.001G206100.1||1||CDS||1779001587||2736||81.74	2736	2736	b51759_scaffold12	scaffold12||1004188||1006960||Cerca12S13677||-1||CDS||2028475759||2940||81.74	2940	2940	6.200000e-210	1673
a37644_phavu.G19833.gnm2.Chr01	phavu.G19833.gnm2.Chr01||46372669||46375030||phavu.G19833.gnm2.ann1.Phvul.001G206200.1||1||CDS||1779001590||2737||88.26	2737	2737	b51759_scaffold12	scaffold12||991320||993080||Cerca12S13597||-1||CDS||2028475586||2938||88.26	2938	2938	1.600000e-162	1723
a37644_phavu.G19833.gnm2.Chr01	phavu.G19833.gnm2.Chr01||46377003||46380653||phavu.G19833.gnm2.ann1.Phvul.001G206300.1||-1||CDS||1779001593||2738||82.72	2738	2738	b51759_scaffold12	scaffold12||986582||989734||Cerca12S13676||1||CDS||2028475756||2937||82.72	2937	2937	1.000000e-250	1773
a37644_phavu.G19833.gnm2.Chr01	phavu.G19833.gnm2.Chr01||46382367||46385251||phavu.G19833.gnm2.ann1.Phvul.001G206400.1||-1||CDS||1779001596||2739||85.31	2739	2739	b51759_scaffold12	scaffold12||982348||985542||Cerca12S13761||1||CDS||2028475942||2936||85.31	2936	2936	4.400000e-131	1823
a37644_phavu.G19833.gnm2.Chr01	phavu.G19833.gnm2.Chr01||46402933||46409114||phavu.G19833.gnm2.ann1.Phvul.001G206700.1||1||CDS||1779001606||2743||78.9	2743	2743	b51759_scaffold12	scaffold12||960840||966820||Cerca12S13666||-1||CDS||2028475735||2934||78.9	2934	2934	1.000000e-250	1873
a37644_phavu.G19833.gnm2.Chr01	phavu.G19833.gnm2.Chr01||46411264||46417120||phavu.G19833.gnm2.ann1.Phvul.001G206800.1||-1||CDS||1779001609||2744||81.66	2744	2744	b51759_scaffold12	scaffold12||953497||956310||Cerca12S13669||1||CDS||2028475741||2932||81.66	2932	2932	1.000000e-250	1923
a37644_phavu.G19833.gnm2.Chr01	phavu.G19833.gnm2.Chr01||46424735||46426469||phavu.G19833.gnm2.ann1.Phvul.001G206900.1||1||CDS||1779001612||2745||77.71	2745	2745	b51759_scaffold12	scaffold12||947930||949169||Cerca12S13764||-1||CDS||2028475948||2931||77.71	2931	2931	2.400000e-122	1973
a37644_phavu.G19833.gnm2.Chr01	phavu.G19833.gnm2.Chr01||46430239||46431198||phavu.G19833.gnm2.ann1.Phvul.001G207000.1||-1||CDS||1779001615||2746||73.13	2746	2746	b51759_scaffold12	scaffold12||937332||938312||Cerca12S00531||1||CDS||2028475563||2929||73.13	2929	2929	1.100000e-75	2023
a37644_phavu.G19833.gnm2.Chr01	phavu.G19833.gnm2.Chr01||46435846||46440290||phavu.G19833.gnm2.ann1.Phvul.001G207100.1||-1||CDS||1779001618||2747||86.93	2747	2747	b51759_scaffold12	scaffold12||926271||934491||Cerca12S13667||1||CDS||2028475737||2928||86.93	2928	2928	1.000000e-250	2073
a37644_phavu.G19833.gnm2.Chr01	phavu.G19833.gnm2.Chr01||46468755||46469348||phavu.G19833.gnm2.ann1.Phvul.001G207300.1||1||CDS||1779001628||2751||77.39	2751	2751	b51759_scaffold12	scaffold12||901505||902101||Cerca12S00532||-1||CDS||2028475566||2924||77.39	2924	2924	2.200000e-145	2123
a37644_phavu.G19833.gnm2.Chr01	phavu.G19833.gnm2.Chr01||46474131||46479739||phavu.G19833.gnm2.ann1.Phvul.001G207400.1||1||CDS||1779001631||2752||77.87	2752	2752	b51759_scaffold12	scaffold12||890321||894301||Cerca12S13762||-1||CDS||2028475944||2923||77.87	2923	2923	1.000000e-250	2173
a37644_phavu.G19833.gnm2.Chr01	phavu.G19833.gnm2.Chr01||46480538||46484226||phavu.G19833.gnm2.ann1.Phvul.001G207500.1||-1||CDS||1779001634||2753||84.84	2753	2753	b51759_scaffold12	scaffold12||885368||889105||Cerca12S13760||1||CDS||2028475940||2922||84.84	2922	2922	4.900000e-248	2223
a37644_phavu.G19833.gnm2.Chr01	phavu.G19833.gnm2.Chr01||46497364||46499755||phavu.G19833.gnm2.ann1.Phvul.001G207600.1||1||CDS||1779001637||2754||78.2	2754	2754	b51759_scaffold12	scaffold12||859800||862546||Cerca12S13758||-1||CDS||2028475935||2916||78.2	2916	2916	5.200000e-228	2273
a37644_phavu.G19833.gnm2.Chr01	phavu.G19833.gnm2.Chr01||46501189||46507723||phavu.G19833.gnm2.ann1.Phvul.001G207700.1||-1||CDS||1779001640||2755||78.91	2755	2755	b51759_scaffold12	scaffold12||841012||846431||Cerca12S13662||1||CDS||2028475726||2914||78.91	2914	2914	1.000000e-250	2323
a37644_phavu.G19833.gnm2.Chr01	phavu.G19833.gnm2.Chr01||46515795||46516208||phavu.G19833.gnm2.ann1.Phvul.001G207900.1||1||CDS||1779001645||2757||66.67	2757	2757	b51759_scaffold12	scaffold12||818194||818592||Cerca12S13757||-1||CDS||2028475933||2912||66.67	2912	2912	8.400000e-26	2348
a37644_phavu.G19833.gnm2.Chr01	phavu.G19833.gnm2.Chr01||46524082||46524552||phavu.G19833.gnm2.ann1.Phvul.001G208000.1||-1||CDS||1779001648||2758||73.57	2758	2758	b51759_scaffold12	scaffold12||812041||812547||Cerca12S00529||1||CDS||2028475559||2910||73.57	2910	2910	1.500000e-73	2398
a37644_phavu.G19833.gnm2.Chr01	phavu.G19833.gnm2.Chr01||46527584||46529983||phavu.G19833.gnm2.ann1.Phvul.001G208100.1||-1||CDS||1779001650||2759||84.89	2759	2759	b51759_scaffold12	scaffold12||805722||808151||Cerca12S00527||1||CDS||2028475555||2908||84.89	2908	2908	1.000000e-250	2448
a37644_phavu.G19833.gnm2.Chr01	phavu.G19833.gnm2.Chr01||46534643||46536402||phavu.G19833.gnm2.ann1.Phvul.001G208200.1||1||CDS||1779001653||2760||84.75	2760	2760	b51759_scaffold12	scaffold12||799260||801176||Cerca12S13663||-1||CDS||2028475728||2906||84.75	2906	2906	6.700000e-186	2498
a37644_phavu.G19833.gnm2.Chr01	phavu.G19833.gnm2.Chr01||46537390||46539233||phavu.G19833.gnm2.ann1.Phvul.001G208300.1||-1||CDS||1779001656||2761||82.44	2761	2761	b51759_scaffold12	scaffold12||795333||798429||Cerca12S13753||1||CDS||2028475924||2905||82.44	2905	2905	1.000000e-250	2548
a37644_phavu.G19833.gnm2.Chr01	phavu.G19833.gnm2.Chr01||46545000||46546098||phavu.G19833.gnm2.ann1.Phvul.001G208400.1||1||CDS||1779001659||2762||72.56	2762	2762	b51759_scaffold12	scaffold12||791703||792356||Cerca12S00526||-1||CDS||2028475553||2904||72.56	2904	2904	1.200000e-36	2583
a37644_phavu.G19833.gnm2.Chr01	phavu.G19833.gnm2.Chr01||46561634||46562269||phavu.G19833.gnm2.ann1.Phvul.001G208600.1||1||CDS||1779001665||2764||59.32	2764	2764	b51759_scaffold12	scaffold12||789132||789992||Cerca12S32029||-1||CDS||2028475979||2903||59.32	2903	2903	6.100000e-24	2606
a37644_phavu.G19833.gnm2.Chr01	phavu.G19833.gnm2.Chr01||46608149||46612700||phavu.G19833.gnm2.ann1.Phvul.001G209400.1||1||CDS||1779001687||2772||77.88	2772	2772	b51759_scaffold12	scaffold12||762457||788114||Cerca12S13748||1||CDS||2028475913||2902||77.88	2902	2902	1.000000e-250	2656
a37644_phavu.G19833.gnm2.Chr01	phavu.G19833.gnm2.Chr01||46616817||46618752||phavu.G19833.gnm2.ann1.Phvul.001G209500.2||1||CDS||1779001690||2773||85.83	2773	2773	b51759_scaffold12	scaffold12||748634||750881||Cerca12S13751||-1||CDS||2028475919||2899||85.83	2899	2899	1.000000e-250	2706
a37644_phavu.G19833.gnm2.Chr01	phavu.G19833.gnm2.Chr01||46620008||46625606||phavu.G19833.gnm2.ann1.Phvul.001G209600.1||-1||CDS||1779001693||2774||87.23	2774	2774	b51759_scaffold12	scaffold12||742378||747591||Cerca12S13747||1||CDS||2028475911||2898||87.23	2898	2898	1.000000e-250	2756
a37644_phavu.G19833.gnm2.Chr01	phavu.G19833.gnm2.Chr01||46662541||46669710||phavu.G19833.gnm2.ann1.Phvul.001G209900.1||1||CDS||1779001709||2781||86.57	2781	2781	b51759_scaffold12	scaffold12||724089||731151||Cerca12S13659||-1||CDS||2028475720||2896||86.57	2896	2896	1.000000e-250	2806
a37644_phavu.G19833.gnm2.Chr01	phavu.G19833.gnm2.Chr01||46670898||46672132||phavu.G19833.gnm2.ann1.Phvul.001G210000.1||-1||CDS||1779001714||2783||74.11	2783	2783	b51759_scaffold12	scaffold12||721975||723348||Cerca12S13746||1||CDS||2028475909||2895||74.11	2895	2895	5.200000e-16	2821
a37644_phavu.G19833.gnm2.Chr01	phavu.G19833.gnm2.Chr01||46676529||46678410||phavu.G19833.gnm2.ann1.Phvul.001G210100.1||1||CDS||1779001716||2784||85.98	2784	2784	b51759_scaffold12	scaffold12||692345||694201||Cerca12S13749||-1||CDS||2028475915||2893||85.98	2893	2893	3.900000e-218	2871
a37644_phavu.G19833.gnm2.Chr01	phavu.G19833.gnm2.Chr01||46680672||46684280||phavu.G19833.gnm2.ann1.Phvul.001G210200.1||-1||CDS||1779001719||2785||85.61	2785	2785	b51759_scaffold12	scaffold12||687207||690750||Cerca12S13658||1||CDS||2028475718||2892||85.61	2892	2892	1.000000e-250	2921
a37644_phavu.G19833.gnm2.Chr01	phavu.G19833.gnm2.Chr01||46691510||46694341||phavu.G19833.gnm2.ann1.Phvul.001G210300.1||1||CDS||1779001722||2786||79.21	2786	2786	b51759_scaffold12	scaffold12||656995||660114||Cerca12S13657||-1||CDS||2028475716||2887||79.21	2887	2887	1.000000e-250	2971
a37644_phavu.G19833.gnm2.Chr01	phavu.G19833.gnm2.Chr01||46696951||46698460||phavu.G19833.gnm2.ann1.Phvul.001G210400.1||-1||CDS||1779001729||2789||78.0	2789	2789	b51759_scaffold12	scaffold12||646887||647884||Cerca12S13654||1||CDS||2028475709||2885||78.0	2885	2885	2.300000e-106	3021
a37644_phavu.G19833.gnm2.Chr01	phavu.G19833.gnm2.Chr01||46700187||46705713||phavu.G19833.gnm2.ann1.Phvul.001G210500.1||-1||CDS||1779001732||2790||84.73	2790	2790	b51759_scaffold12	scaffold12||639232||645045||Cerca12S00521||1||CDS||2028475542||2884||84.73	2884	2884	1.000000e-250	3071
a37644_phavu.G19833.gnm2.Chr01	phavu.G19833.gnm2.Chr01||46724498||46727842||phavu.G19833.gnm2.ann1.Phvul.001G210600.1||-1||CDS||1779001735||2791||86.58	2791	2791	b51759_scaffold12	scaffold12||626295||630370||Cerca12S13741||1||CDS||2028475897||2883||86.58	2883	2883	1.000000e-250	3121
a37644_phavu.G19833.gnm2.Chr01	phavu.G19833.gnm2.Chr01||46732709||46736231||phavu.G19833.gnm2.ann1.Phvul.001G210700.1||1||CDS||1779001738||2792||76.34	2792	2792	b51759_scaffold12	scaffold12||610067||612451||Cerca12S00523||-1||CDS||2028475546||2881||76.34	2881	2881	1.000000e-250	3171
a37644_phavu.G19833.gnm2.Chr01	phavu.G19833.gnm2.Chr01||46737749||46740781||phavu.G19833.gnm2.ann1.Phvul.001G210800.1||-1||CDS||1779001741||2793||76.13	2793	2793	b51759_scaffold12	scaffold12||606378||609120||Cerca12S13740||1||CDS||2028475895||2880||76.13	2880	2880	7.000000e-148	3221
a37644_phavu.G19833.gnm2.Chr01	phavu.G19833.gnm2.Chr01||46750658||46754525||phavu.G19833.gnm2.ann1.Phvul.001G210900.1||1||CDS||1779001744||2794||81.16	2794	2794	b51759_scaffold12	scaffold12||600736||604629||Cerca12S13745||-1||CDS||2028475906||2879||81.16	2879	2879	2.600000e-173	3271
a37644_phavu.G19833.gnm2.Chr01	phavu.G19833.gnm2.Chr01||46756899||46761006||phavu.G19833.gnm2.ann1.Phvul.001G211000.1||1||CDS||1779001749||2796||82.35	2796	2796	b51759_scaffold12	scaffold12||589017||592793||Cerca12S13656||-1||CDS||2028475714||2878||82.35	2878	2878	1.000000e-250	3321
a37644_phavu.G19833.gnm2.Chr01	phavu.G19833.gnm2.Chr01||46764604||46765641||phavu.G19833.gnm2.ann1.Phvul.001G211100.1||-1||CDS||1779001752||2797||73.5	2797	2797	b51759_scaffold12	scaffold12||583032||584093||Cerca12S00518||1||CDS||2028475535||2877||73.5	2877	2877	3.300000e-196	3371
a37644_phavu.G19833.gnm2.Chr01	phavu.G19833.gnm2.Chr01||46768864||46769304||phavu.G19833.gnm2.ann1.Phvul.001G211200.1||-1||CDS||1779001754||2798||83.95	2798	2798	b51759_scaffold12	scaffold12||573481||573936||Cerca12S00517||1||CDS||2028475533||2876||83.95	2876	2876	6.200000e-17	3387
a37644_phavu.G19833.gnm2.Chr01	phavu.G19833.gnm2.Chr01||46773575||46774350||phavu.G19833.gnm2.ann1.Phvul.001G211300.1||-1||CDS||1779001756||2799||68.28	2799	2799	b51759_scaffold12	scaffold12||564473||565294||Cerca12S13736||1||CDS||2028475887||2873||68.28	2873	2873	3.300000e-59	3437
a37644_phavu.G19833.gnm2.Chr01	phavu.G19833.gnm2.Chr01||46788107||46788391||phavu.G19833.gnm2.ann1.Phvul.001G211500.1||1||CDS||1779001762||2801||80.92	2801	2801	b51759_scaffold12	scaffold12||536212||536541||Cerca12S00520||-1||CDS||2028475539||2869||80.92	2869	2869	4.900000e-36	3472
a37644_phavu.G19833.gnm2.Chr01	phavu.G19833.gnm2.Chr01||46794085||46794720||phavu.G19833.gnm2.ann1.Phvul.001G211600.1||-1||CDS||1779001765||2802||66.67	2802	2802	b51759_scaffold12	scaffold12||533128||533661||Cerca12S00514||1||CDS||2028475525||2868||66.67	2868	2868	9.900000e-17	3488
a37644_phavu.G19833.gnm2.Chr01	phavu.G19833.gnm2.Chr01||46805317||46809435||phavu.G19833.gnm2.ann1.Phvul.001G211700.1||-1||CDS||1779001768||2803||82.39	2803	2803	b51759_scaffold12	scaffold12||498128||500378||Cerca12S13734||1||CDS||2028475882||2862||82.39	2862	2862	3.700000e-99	3538
a37644_phavu.G19833.gnm2.Chr01	phavu.G19833.gnm2.Chr01||46818082||46822241||phavu.G19833.gnm2.ann1.Phvul.001G211800.1||1||CDS||1779001771||2804||88.44	2804	2804	b51759_scaffold12	scaffold12||490644||493615||Cerca12S13737||-1||CDS||2028475889||2861||88.44	2861	2861	1.000000e-250	3588
a37644_phavu.G19833.gnm2.Chr01	phavu.G19833.gnm2.Chr01||46825938||46828868||phavu.G19833.gnm2.ann1.Phvul.001G211900.1||1||CDS||1779001774||2805||79.19	2805	2805	b51759_scaffold12	scaffold12||482339||485778||Cerca12S13733||-1||CDS||2028475880||2859||79.19	2859	2859	1.000000e-250	3638
a37644_phavu.G19833.gnm2.Chr01	phavu.G19833.gnm2.Chr01||46840047||46842955||phavu.G19833.gnm2.ann1.Phvul.001G212000.1||-1||CDS||1779001777||2806||77.42	2806	2806	b51759_scaffold12	scaffold12||461170||463609||Cerca12S13731||1||CDS||2028475876||2856||77.42	2856	2856	1.000000e-250	3688
a37644_phavu.G19833.gnm2.Chr01	phavu.G19833.gnm2.Chr01||46852796||46857523||phavu.G19833.gnm2.ann1.Phvul.001G212100.1||-1||CDS||1779001780||2807||77.5	2807	2807	b51759_scaffold12	scaffold12||446812||450882||Cerca12S13730||1||CDS||2028475874||2855||77.5	2855	2855	1.000000e-250	3738
a37644_phavu.G19833.gnm2.Chr01	phavu.G19833.gnm2.Chr01||46863896||46864486||phavu.G19833.gnm2.ann1.Phvul.001G212200.1||-1||CDS||1779001783||2808||75.38	2808	2808	b51759_scaffold12	scaffold12||438650||439231||Cerca12S00513||1||CDS||2028475523||2854||75.38	2854	2854	2.600000e-111	3788
a37644_phavu.G19833.gnm2.Chr01	phavu.G19833.gnm2.Chr01||46869394||46869891||phavu.G19833.gnm2.ann1.Phvul.001G212300.1||-1||CDS||1779001785||2809||69.01	2809	2809	b51759_scaffold12	scaffold12||436112||436630||Cerca12S00512||1||CDS||2028475521||2853||69.01	2853	2853	1.400000e-34	3821
a37644_phavu.G19833.gnm2.Chr01	phavu.G19833.gnm2.Chr01||46875008||46876928||phavu.G19833.gnm2.ann1.Phvul.001G212400.1||1||CDS||1779001787||2810||84.15	2810	2810	b51759_scaffold12	scaffold12||422919||425783||Cerca12S13732||-1||CDS||2028475878||2851||84.15	2851	2851	7.800000e-80	3871
a37644_phavu.G19833.gnm2.Chr01	phavu.G19833.gnm2.Chr01||46877566||46886044||phavu.G19833.gnm2.ann1.Phvul.001G212500.1||-1||CDS||1779001792||2812||80.24	2812	2812	b51759_scaffold12	scaffold12||413843||422311||Cerca12S13729||1||CDS||2028475871||2850||80.24	2850	2850	1.000000e-250	3921
a37644_phavu.G19833.gnm2.Chr01	phavu.G19833.gnm2.Chr01||46887622||46892326||phavu.G19833.gnm2.ann1.Phvul.001G212600.1||-1||CDS||1779001795||2813||87.28	2813	2813	b51759_scaffold12	scaffold12||375977||381608||Cerca12S13646||1||CDS||2028475692||2847||87.28	2847	2847	1.000000e-250	3971
a37644_phavu.G19833.gnm2.Chr01	phavu.G19833.gnm2.Chr01||46905384||46911920||phavu.G19833.gnm2.ann1.Phvul.001G212700.1||-1||CDS||1779001798||2814||78.7	2814	2814	b51759_scaffold12	scaffold12||367445||374833||Cerca12S13644||1||CDS||2028475688||2846||78.7	2846	2846	1.000000e-250	4021
a37644_phavu.G19833.gnm2.Chr01	phavu.G19833.gnm2.Chr01||46925076||46925510||phavu.G19833.gnm2.ann1.Phvul.001G212800.1||1||CDS||1779001800||2815||77.07	2815	2815	b51759_scaffold12	scaffold12||363942||364376||Cerca12S00510||-1||CDS||2028475517||2845||77.07	2845	2845	1.700000e-94	4071
a37644_phavu.G19833.gnm2.Chr01	phavu.G19833.gnm2.Chr01||46933401||46933799||phavu.G19833.gnm2.ann1.Phvul.001G212900.1||-1||CDS||1779001803||2816||73.38	2816	2816	b51759_scaffold12	scaffold12||361600||361989||Cerca12S00509||1||CDS||2028475515||2844||73.38	2844	2844	5.600000e-71	4121
a37644_phavu.G19833.gnm2.Chr01	phavu.G19833.gnm2.Chr01||46937588||46943659||phavu.G19833.gnm2.ann1.Phvul.001G213000.2||1||CDS||1779001806||2817||81.82	2817	2817	b51759_scaffold12	scaffold12||352608||357729||Cerca12S13645||-1||CDS||2028475690||2843||81.82	2843	2843	1.000000e-250	4171
a37644_phavu.G19833.gnm2.Chr01	phavu.G19833.gnm2.Chr01||46948977||46951268||phavu.G19833.gnm2.ann1.Phvul.001G213200.1||1||CDS||1779001811||2819||84.75	2819	2819	b51759_scaffold12	scaffold12||339705||341903||Cerca12S13727||-1||CDS||2028475867||2841||84.75	2841	2841	1.000000e-250	4221
a37644_phavu.G19833.gnm2.Chr01	phavu.G19833.gnm2.Chr01||46954612||46961647||phavu.G19833.gnm2.ann1.Phvul.001G213300.2||-1||CDS||1779001814||2820||68.55	2820	2820	b51759_scaffold12	scaffold12||329670||337871||Cerca12S13725||1||CDS||2028475863||2840||68.55	2840	2840	7.300000e-93	4271
a37644_phavu.G19833.gnm2.Chr01	phavu.G19833.gnm2.Chr01||46968820||46970316||phavu.G19833.gnm2.ann1.Phvul.001G213401.1||-1||CDS||1779001817||2821||70.98	2821	2821	b51759_scaffold12	scaffold12||324851||327463||Cerca12S00508||1||CDS||2028475512||2839||70.98	2839	2839	2.500000e-124	4321
a37644_phavu.G19833.gnm2.Chr01	phavu.G19833.gnm2.Chr01||46972469||46973338||phavu.G19833.gnm2.ann1.Phvul.001G213500.1||-1||CDS||1779001820||2822||73.16	2822	2822	b51759_scaffold12	scaffold12||318529||319377||Cerca12S00507||1||CDS||2028475510||2838||73.16	2838	2838	3.300000e-170	4371
a37644_phavu.G19833.gnm2.Chr01	phavu.G19833.gnm2.Chr01||46977593||46978949||phavu.G19833.gnm2.ann1.Phvul.001G213600.1||1||CDS||1779001822||2823||78.36	2823	2823	b51759_scaffold12	scaffold12||310731||311935||Cerca12S13726||-1||CDS||2028475865||2837||78.36	2837	2837	6.400000e-191	4421
a37644_phavu.G19833.gnm2.Chr01	phavu.G19833.gnm2.Chr01||46985329||46986591||phavu.G19833.gnm2.ann1.Phvul.001G213700.2||-1||CDS||1779001827||2825||76.62	2825	2825	b51759_scaffold12	scaffold12||304523||308588||Cerca12S13643||1||CDS||2028475686||2836||76.62	2836	2836	1.600000e-10	4430
a37644_phavu.G19833.gnm2.Chr01	phavu.G19833.gnm2.Chr01||46989570||46992584||phavu.G19833.gnm2.ann1.Phvul.001G213800.1||-1||CDS||1779001830||2826||83.14	2826	2826	b51759_scaffold12	scaffold12||300134||302903||Cerca12S32026||1||CDS||2028475972||2835||83.14	2835	2835	1.000000e-250	4480
a37644_phavu.G19833.gnm2.Chr01	phavu.G19833.gnm2.Chr01||46998913||47004469||phavu.G19833.gnm2.ann1.Phvul.001G214000.1||-1||CDS||1779001837||2829||81.58	2829	2829	b51759_scaffold12	scaffold12||278627||283753||Cerca12S13721||1||CDS||2028475855||2834||81.58	2834	2834	1.000000e-250	4530
###
a37644_phavu.G19833.gnm2.Chr01	phavu.G19833.gnm2.Chr01||47009692||47013601||phavu.G19833.gnm2.ann1.Phvul.001G214100.1||1||CDS||1779001846||2833||83.12	2833	2833	b51759_scaffold57	scaffold57||424511||429499||Cerca57S27017||1||CDS||2028525456||25819||83.12	25819	25819	1.000000e-250	50
a37644_phavu.G19833.gnm2.Chr01	phavu.G19833.gnm2.Chr01||47016267||47032464||phavu.G19833.gnm2.ann1.Phvul.001G214200.1||1||CDS||1779001849||2834||85.0	2834	2834	b51759_scaffold57	scaffold57||453599||465150||Cerca57S09872||1||CDS||2028525348||25824||85.0	25824	25824	1.000000e-250	100
a37644_phavu.G19833.gnm2.Chr01	phavu.G19833.gnm2.Chr01||47049455||47052342||phavu.G19833.gnm2.ann1.Phvul.001G214300.1||1||CDS||1779001861||2839||77.95	2839	2839	b51759_scaffold57	scaffold57||487421||490408||Cerca57S27020||1||CDS||2028525462||25826||77.95	25826	25826	1.000000e-250	150
a37644_phavu.G19833.gnm2.Chr01	phavu.G19833.gnm2.Chr01||47067439||47068783||phavu.G19833.gnm2.ann1.Phvul.001G214400.1||1||CDS||1779001866||2841||82.39	2841	2841	b51759_scaffold57	scaffold57||509449||510979||Cerca57S26981||1||CDS||2028525381||25829||82.39	25829	25829	3.400000e-156	200
a37644_phavu.G19833.gnm2.Chr01	phavu.G19833.gnm2.Chr01||47070819||47079419||phavu.G19833.gnm2.ann1.Phvul.001G214500.3||-1||CDS||1779001871||2842||76.5	2842	2842	b51759_scaffold57	scaffold57||513055||522273||Cerca57S26984||-1||CDS||2028525388||25830||76.5	25830	25830	6.600000e-137	250
a37644_phavu.G19833.gnm2.Chr01	phavu.G19833.gnm2.Chr01||47084182||47086976||phavu.G19833.gnm2.ann1.Phvul.001G214600.1||1||CDS||1779001878||2852||87.74	2852	2852	b51759_scaffold57	scaffold57||522986||525680||Cerca57S26982||1||CDS||2028525383||25831||87.74	25831	25831	1.000000e-250	300
a37644_phavu.G19833.gnm2.Chr01	phavu.G19833.gnm2.Chr01||47091446||47095287||phavu.G19833.gnm2.ann1.Phvul.001G214700.1||1||CDS||1779001893||2853||86.66	2853	2853	b51759_scaffold57	scaffold57||541434||545062||Cerca57S27022||1||CDS||2028525466||25833||86.66	25833	25833	1.000000e-250	350
a37644_phavu.G19833.gnm2.Chr01	phavu.G19833.gnm2.Chr01||47096924||47098407||phavu.G19833.gnm2.ann1.Phvul.001G214800.1||1||CDS||1779001896||2854||81.25	2854	2854	b51759_scaffold57	scaffold57||557004||558627||Cerca57S26983||1||CDS||2028525385||25836||81.25	25836	25836	2.300000e-134	400
a37644_phavu.G19833.gnm2.Chr01	phavu.G19833.gnm2.Chr01||47100536||47107121||phavu.G19833.gnm2.ann1.Phvul.001G214900.1||-1||CDS||1779001899||2855||84.74	2855	2855	b51759_scaffold57	scaffold57||563668||568784||Cerca57S26985||-1||CDS||2028525390||25839||84.74	25839	25839	1.000000e-250	450
a37644_phavu.G19833.gnm2.Chr01	phavu.G19833.gnm2.Chr01||47111645||47114243||phavu.G19833.gnm2.ann1.Phvul.001G215000.1||1||CDS||1779001902||2856||75.8	2856	2856	b51759_scaffold57	scaffold57||576221||578959||Cerca57S27024||1||CDS||2028525470||25840||75.8	25840	25840	2.100000e-113	500
a37644_phavu.G19833.gnm2.Chr01	phavu.G19833.gnm2.Chr01||47167008||47168446||phavu.G19833.gnm2.ann1.Phvul.001G215300.1||1||CDS||1779001911||2859||80.6	2859	2859	b51759_scaffold57	scaffold57||604823||606208||Cerca57S27026||1||CDS||2028525475||25843||80.6	25843	25843	4.900000e-234	550
a37644_phavu.G19833.gnm2.Chr01	phavu.G19833.gnm2.Chr01||47176230||47177776||phavu.G19833.gnm2.ann1.Phvul.001G215400.1||-1||CDS||1779001916||2861||92.12	2861	2861	b51759_scaffold57	scaffold57||610833||612607||Cerca57S27034||-1||CDS||2028525492||25845||92.12	25845	25845	1.200000e-201	600
a37644_phavu.G19833.gnm2.Chr01	phavu.G19833.gnm2.Chr01||47178936||47182057||phavu.G19833.gnm2.ann1.Phvul.001G215500.1||-1||CDS||1779001921||2863||87.04	2863	2863	b51759_scaffold57	scaffold57||614394||617371||Cerca57S26986||-1||CDS||2028525392||25846||87.04	25846	25846	1.700000e-105	650
a37644_phavu.G19833.gnm2.Chr01	phavu.G19833.gnm2.Chr01||47182289||47183091||phavu.G19833.gnm2.ann1.Phvul.001G215600.1||1||CDS||1779001926||2865||82.02	2865	2865	b51759_scaffold57	scaffold57||617721||619085||Cerca57S27027||1||CDS||2028525477||25847||82.02	25847	25847	1.600000e-103	700
a37644_phavu.G19833.gnm2.Chr01	phavu.G19833.gnm2.Chr01||47197097||47200884||phavu.G19833.gnm2.ann1.Phvul.001G215700.1||1||CDS||1779001929||2866||87.64	2866	2866	b51759_scaffold57	scaffold57||630367||633859||Cerca57S27032||1||CDS||2028525487||25851||87.64	25851	25851	1.000000e-250	750
a37644_phavu.G19833.gnm2.Chr01	phavu.G19833.gnm2.Chr01||47214240||47217912||phavu.G19833.gnm2.ann1.Phvul.001G215800.2||-1||CDS||1779001934||2867||67.58	2867	2867	b51759_scaffold57	scaffold57||639403||639759||Cerca57S03999||-1||CDS||2028525313||25852||67.58	25852	25852	3.500000e-27	776
a37644_phavu.G19833.gnm2.Chr01	phavu.G19833.gnm2.Chr01||47224165||47226401||phavu.G19833.gnm2.ann1.Phvul.001G215900.1||-1||CDS||1779001937||2869||85.58	2869	2869	b51759_scaffold57	scaffold57||661703||663573||Cerca57S27028||-1||CDS||2028525479||25854||85.58	25854	25854	1.000000e-250	826
a37644_phavu.G19833.gnm2.Chr01	phavu.G19833.gnm2.Chr01||47235660||47236697||phavu.G19833.gnm2.ann1.Phvul.001G216100.1||1||CDS||1779001947||2873||80.61	2873	2873	b51759_scaffold57	scaffold57||688079||693559||Cerca57S27038||1||CDS||2028525500||25858||80.61	25858	25858	2.800000e-224	876
a37644_phavu.G19833.gnm2.Chr01	phavu.G19833.gnm2.Chr01||47252623||47255524||phavu.G19833.gnm2.ann1.Phvul.001G216300.1||1||CDS||1779001953||2875||77.45	2875	2875	b51759_scaffold57	scaffold57||695499||699087||Cerca57S27039||1||CDS||2028525502||25859||77.45	25859	25859	1.000000e-250	926
a37644_phavu.G19833.gnm2.Chr01	phavu.G19833.gnm2.Chr01||47259234||47262984||phavu.G19833.gnm2.ann1.Phvul.001G216400.1||1||CDS||1779001958||2877||75.07	2877	2877	b51759_scaffold57	scaffold57||721651||725593||Cerca57S27041||1||CDS||2028525507||25865||75.07	25865	25865	1.000000e-250	976
a37644_phavu.G19833.gnm2.Chr01	phavu.G19833.gnm2.Chr01||47264839||47275991||phavu.G19833.gnm2.ann1.Phvul.001G216500.1||1||CDS||1779001961||2878||81.09	2878	2878	b51759_scaffold57	scaffold57||728777||738480||Cerca57S09878||1||CDS||2028525362||25867||81.09	25867	25867	1.000000e-250	1026
a37644_phavu.G19833.gnm2.Chr01	phavu.G19833.gnm2.Chr01||47283013||47284197||phavu.G19833.gnm2.ann1.Phvul.001G216600.1||1||CDS||1779001964||2879||87.5	2879	2879	b51759_scaffold57	scaffold57||745763||746941||Cerca57S04004||1||CDS||2028525324||25869||87.5	25869	25869	1.000000e-250	1076
a37644_phavu.G19833.gnm2.Chr01	phavu.G19833.gnm2.Chr01||47298432||47300800||phavu.G19833.gnm2.ann1.Phvul.001G216800.1||1||CDS||1779001969||2881||88.03	2881	2881	b51759_scaffold57	scaffold57||769809||772440||Cerca57S26988||1||CDS||2028525396||25871||88.03	25871	25871	1.000000e-250	1126
a37644_phavu.G19833.gnm2.Chr01	phavu.G19833.gnm2.Chr01||47304973||47311663||phavu.G19833.gnm2.ann1.Phvul.001G216900.1||1||CDS||1779001978||2885||83.67	2885	2885	b51759_scaffold57	scaffold57||776198||777864||Cerca57S04005||1||CDS||2028525326||25872||83.67	25872	25872	1.000000e-191	1176
a37644_phavu.G19833.gnm2.Chr01	phavu.G19833.gnm2.Chr01||47313992||47315763||phavu.G19833.gnm2.ann1.Phvul.001G217000.1||1||CDS||1779001981||2886||69.4	2886	2886	b51759_scaffold57	scaffold57||779648||782499||Cerca57S09879||1||CDS||2028525364||25873||69.4	25873	25873	2.600000e-88	1226
a37644_phavu.G19833.gnm2.Chr01	phavu.G19833.gnm2.Chr01||47317997||47319363||phavu.G19833.gnm2.ann1.Phvul.001G217100.1||-1||CDS||1779001984||2887||78.27	2887	2887	b51759_scaffold57	scaffold57||784073||786367||Cerca57S26991||-1||CDS||2028525402||25874||78.27	25874	25874	7.100000e-99	1276
a37644_phavu.G19833.gnm2.Chr01	phavu.G19833.gnm2.Chr01||47328619||47330337||phavu.G19833.gnm2.ann1.Phvul.001G217300.1||1||CDS||1779001990||2889||71.04	2889	2889	b51759_scaffold57	scaffold57||787861||794047||Cerca57S27035||1||CDS||2028525494||25875||71.04	25875	25875	7.100000e-126	1326
###
a37644_phavu.G19833.gnm2.Chr01	phavu.G19833.gnm2.Chr01||47167008||47168446||phavu.G19833.gnm2.ann1.Phvul.001G215300.1||1||CDS||1779001911||2859||74.3	2859	2859	b51759_scaffold14	scaffold14||471587||473009||Cerca14S14889||-1||CDS||2028479897||4784||74.3	4784	4784	6.800000e-181	50
a37644_phavu.G19833.gnm2.Chr01	phavu.G19833.gnm2.Chr01||47176230||47177776||phavu.G19833.gnm2.ann1.Phvul.001G215400.1||-1||CDS||1779001916||2861||82.14	2861	2861	b51759_scaffold14	scaffold14||449409||457446||Cerca14S14971||1||CDS||2028480073||4780||82.14	4780	4780	8.000000e-165	100
a37644_phavu.G19833.gnm2.Chr01	phavu.G19833.gnm2.Chr01||47224165||47226401||phavu.G19833.gnm2.ann1.Phvul.001G215900.1||-1||CDS||1779001937||2869||72.8	2869	2869	b51759_scaffold14	scaffold14||423086||425237||Cerca14S14884||1||CDS||2028479886||4774||72.8	4774	4774	4.200000e-242	150
a37644_phavu.G19833.gnm2.Chr01	phavu.G19833.gnm2.Chr01||47259234||47262984||phavu.G19833.gnm2.ann1.Phvul.001G216400.1||1||CDS||1779001958||2877||71.82	2877	2877	b51759_scaffold14	scaffold14||383784||387896||Cerca14S14969||-1||CDS||2028480069||4766||71.82	4766	4766	1.000000e-174	200
a37644_phavu.G19833.gnm2.Chr01	phavu.G19833.gnm2.Chr01||47283013||47284197||phavu.G19833.gnm2.ann1.Phvul.001G216600.1||1||CDS||1779001964||2879||82.0	2879	2879	b51759_scaffold14	scaffold14||379433||380614||Cerca14S14968||-1||CDS||2028480067||4765||82.0	4765	4765	1.000000e-250	250
a37644_phavu.G19833.gnm2.Chr01	phavu.G19833.gnm2.Chr01||47298432||47300800||phavu.G19833.gnm2.ann1.Phvul.001G216800.1||1||CDS||1779001969||2881||61.78	2881	2881	b51759_scaffold14	scaffold14||356525||360295||Cerca14S14965||1||CDS||2028480060||4761||61.78	4761	4761	5.300000e-26	275
a37644_phavu.G19833.gnm2.Chr01	phavu.G19833.gnm2.Chr01||47313992||47315763||phavu.G19833.gnm2.ann1.Phvul.001G217000.1||1||CDS||1779001981||2886||68.35	2886	2886	b51759_scaffold14	scaffold14||316564||320619||Cerca14S14880||-1||CDS||2028479877||4756||68.35	4756	4756	1.000000e-69	325
a37644_phavu.G19833.gnm2.Chr01	phavu.G19833.gnm2.Chr01||47433165||47435550||phavu.G19833.gnm2.ann1.Phvul.001G218800.1||1||CDS||1779002040||2908||69.1	2908	2908	b51759_scaffold14	scaffold14||243591||247225||Cerca14S14871||-1||CDS||2028479856||4744||69.1	4744	4744	1.800000e-42	41
a37644_phavu.G19833.gnm2.Chr01	phavu.G19833.gnm2.Chr01||47461539||47462948||phavu.G19833.gnm2.ann1.Phvul.001G219000.1||1||CDS||1779002048||2911||79.76	2911	2911	b51759_scaffold14	scaffold14||228707||230320||Cerca14S14877||-1||CDS||2028479870||4742||79.76	4742	4742	1.500000e-106	91
a37644_phavu.G19833.gnm2.Chr01	phavu.G19833.gnm2.Chr01||47477053||47482545||phavu.G19833.gnm2.ann1.Phvul.001G219200.1||-1||CDS||1779002054||2913||73.74	2913	2913	b51759_scaffold14	scaffold14||221591||225137||Cerca14S14873||1||CDS||2028479861||4741||73.74	4741	4741	1.800000e-241	141
a37644_phavu.G19833.gnm2.Chr01	phavu.G19833.gnm2.Chr01||47503669||47508376||phavu.G19833.gnm2.ann1.Phvul.001G219500.1||1||CDS||1779002067||2918||83.54	2918	2918	b51759_scaffold14	scaffold14||52032||58625||Cerca14S14806||1||CDS||2028479685||4717||83.54	4717	4717	1.000000e-250	50
a37644_phavu.G19833.gnm2.Chr01	phavu.G19833.gnm2.Chr01||47514675||47515707||phavu.G19833.gnm2.ann1.Phvul.001G219700.1||-1||CDS||1779002077||2922||79.95	2922	2922	b51759_scaffold14	scaffold14||66177||67173||Cerca14S14809||-1||CDS||2028479691||4720||79.95	4720	4720	5.900000e-211	100
a37644_phavu.G19833.gnm2.Chr01	phavu.G19833.gnm2.Chr01||47531001||47533311||phavu.G19833.gnm2.ann1.Phvul.001G219800.1||1||CDS||1779002079||2923||75.28	2923	2923	b51759_scaffold14	scaffold14||78076||88613||Cerca14S14938||1||CDS||2028480004||4722||75.28	4722	4722	1.000000e-250	150
a37644_phavu.G19833.gnm2.Chr01	phavu.G19833.gnm2.Chr01||47535789||47541201||phavu.G19833.gnm2.ann1.Phvul.001G219900.1||-1||CDS||1779002082||2924||84.33	2924	2924	b51759_scaffold14	scaffold14||89355||94064||Cerca14S00810||-1||CDS||2028479572||4723||84.33	4723	4723	1.000000e-250	200
a37644_phavu.G19833.gnm2.Chr01	phavu.G19833.gnm2.Chr01||47543558||47556655||phavu.G19833.gnm2.ann1.Phvul.001G220000.1||-1||CDS||1779002091||2928||87.41	2928	2928	b51759_scaffold14	scaffold14||95997||108276||Cerca14S14942||-1||CDS||2028480012||4724||87.41	4724	4724	1.000000e-250	250
a37644_phavu.G19833.gnm2.Chr01	phavu.G19833.gnm2.Chr01||47561029||47568624||phavu.G19833.gnm2.ann1.Phvul.001G220100.1||-1||CDS||1779002096||2930||84.17	2930	2930	b51759_scaffold14	scaffold14||111273||117095||Cerca14S14813||-1||CDS||2028479701||4725||84.17	4725	4725	7.100000e-216	300
a37644_phavu.G19833.gnm2.Chr01	phavu.G19833.gnm2.Chr01||47574621||47592787||phavu.G19833.gnm2.ann1.Phvul.001G220300.1||1||CDS||1779002099||2931||88.02	2931	2931	b51759_scaffold14	scaffold14||119369||130784||Cerca14S14810||1||CDS||2028479694||4726||88.02	4726	4726	1.000000e-250	350
a37644_phavu.G19833.gnm2.Chr01	phavu.G19833.gnm2.Chr01||47594182||47595043||phavu.G19833.gnm2.ann1.Phvul.001G220400.1||-1||CDS||1779002102||2932||88.83	2932	2932	b51759_scaffold14	scaffold14||131727||132369||Cerca14S14814||-1||CDS||2028479703||4727||88.83	4727	4727	4.600000e-66	400
a37644_phavu.G19833.gnm2.Chr01	phavu.G19833.gnm2.Chr01||47596515||47601798||phavu.G19833.gnm2.ann1.Phvul.001G220500.1||-1||CDS||1779002105||2933||85.28	2933	2933	b51759_scaffold14	scaffold14||138538||143349||Cerca14S14815||-1||CDS||2028479705||4730||85.28	4730	4730	1.000000e-250	188
a37644_phavu.G19833.gnm2.Chr01	phavu.G19833.gnm2.Chr01||47604604||47609180||phavu.G19833.gnm2.ann1.Phvul.001G220600.1||1||CDS||1779002108||2934||84.83	2934	2934	b51759_scaffold14	scaffold14||159121||163287||Cerca14S14811||1||CDS||2028479696||4732||84.83	4732	4732	1.000000e-250	500
a37644_phavu.G19833.gnm2.Chr01	phavu.G19833.gnm2.Chr01||47614584||47614976||phavu.G19833.gnm2.ann1.Phvul.001G220700.1||1||CDS||1779002111||2935||80.37	2935	2935	b51759_scaffold14	scaffold14||165820||166176||Cerca14S14941||1||CDS||2028480010||4733||80.37	4733	4733	5.900000e-78	550
a37644_phavu.G19833.gnm2.Chr01	phavu.G19833.gnm2.Chr01||47627278||47631685||phavu.G19833.gnm2.ann1.Phvul.001G220900.1||1||CDS||1779002117||2937||82.18	2937	2937	b51759_scaffold14	scaffold14||174156||178522||Cerca14S14812||1||CDS||2028479698||4734||82.18	4734	4734	1.000000e-250	600
a37644_phavu.G19833.gnm2.Chr01	phavu.G19833.gnm2.Chr01||47637104||47637550||phavu.G19833.gnm2.ann1.Phvul.001G221000.1||1||CDS||1779002120||2938||77.36	2938	2938	b51759_scaffold14	scaffold14||180008||180493||Cerca14S00812||1||CDS||2028479577||4735||77.36	4735	4735	3.000000e-32	631
a37644_phavu.G19833.gnm2.Chr01	phavu.G19833.gnm2.Chr01||47643253||47647636||phavu.G19833.gnm2.ann1.Phvul.001G221100.1||1||CDS||1779002123||2939||84.97	2939	2939	b51759_scaffold14	scaffold14||185704||190829||Cerca14S14869||1||CDS||2028479852||4736||84.97	4736	4736	1.000000e-250	681
a37644_phavu.G19833.gnm2.Chr01	phavu.G19833.gnm2.Chr01||47651199||47652411||phavu.G19833.gnm2.ann1.Phvul.001G221200.1||-1||CDS||1779002126||2940||80.46	2940	2940	b51759_scaffold14	scaffold14||199832||201016||Cerca14S00828||-1||CDS||2028479612||4738||80.46	4738	4738	3.000000e-180	731
a37644_phavu.G19833.gnm2.Chr01	phavu.G19833.gnm2.Chr01||47662002||47665012||phavu.G19833.gnm2.ann1.Phvul.001G221300.1||1||CDS||1779002129||2941||80.71	2941	2941	b51759_scaffold14	scaffold14||214523||217470||Cerca14S14872||1||CDS||2028479858||4740||80.71	4740	4740	1.000000e-250	781
a37644_phavu.G19833.gnm2.Chr01	phavu.G19833.gnm2.Chr01||47673290||47676705||phavu.G19833.gnm2.ann1.Phvul.001G221400.1||1||CDS||1779002132||2942||83.77	2942	2942	b51759_scaffold14	scaffold14||221591||225137||Cerca14S14873||1||CDS||2028479861||4741||83.77	4741	4741	1.000000e-250	831
a37644_phavu.G19833.gnm2.Chr01	phavu.G19833.gnm2.Chr01||47685407||47687051||phavu.G19833.gnm2.ann1.Phvul.001G221500.1||-1||CDS||1779002137||2944||82.78	2944	2944	b51759_scaffold14	scaffold14||228707||230320||Cerca14S14877||-1||CDS||2028479870||4742||82.78	4742	4742	4.200000e-167	881
a37644_phavu.G19833.gnm2.Chr01	phavu.G19833.gnm2.Chr01||47700379||47702124||phavu.G19833.gnm2.ann1.Phvul.001G221600.2||-1||CDS||1779002140||2945||55.19	2945	2945	b51759_scaffold14	scaffold14||134379||135713||Cerca14S00813||-1||CDS||2028479579||4728||55.19	4728	4728	5.400000e-11	195
a37644_phavu.G19833.gnm2.Chr01	phavu.G19833.gnm2.Chr01||47706630||47706899||phavu.G19833.gnm2.ann1.Phvul.001G221700.1||1||CDS||1779002143||2946||81.37	2946	2946	b51759_scaffold14	scaffold14||256705||256961||Cerca14S14875||1||CDS||2028479865||4745||81.37	4745	4745	2.300000e-41	921
a37644_phavu.G19833.gnm2.Chr01	phavu.G19833.gnm2.Chr01||47739577||47739852||phavu.G19833.gnm2.ann1.Phvul.001G221900.1||-1||CDS||1779002148||2948||74.15	2948	2948	b51759_scaffold14	scaffold14||270410||273538||Cerca14S14964||-1||CDS||2028480058||4748||74.15	4748	4748	5.300000e-39	959
a37644_phavu.G19833.gnm2.Chr01	phavu.G19833.gnm2.Chr01||47744544||47747437||phavu.G19833.gnm2.ann1.Phvul.001G222000.1||1||CDS||1779002151||2949||84.12	2949	2949	b51759_scaffold14	scaffold14||277743||280444||Cerca14S00830||1||CDS||2028479617||4749||84.12	4749	4749	1.000000e-141	1009
a37644_phavu.G19833.gnm2.Chr01	phavu.G19833.gnm2.Chr01||47757320||47758675||phavu.G19833.gnm2.ann1.Phvul.001G222200.1||1||CDS||1779002157||2951||78.11	2951	2951	b51759_scaffold14	scaffold14||283628||284989||Cerca14S00831||1||CDS||2028479619||4750||78.11	4750	4750	1.000000e-250	1059
a37644_phavu.G19833.gnm2.Chr01	phavu.G19833.gnm2.Chr01||47763862||47767097||phavu.G19833.gnm2.ann1.Phvul.001G222300.1||-1||CDS||1779002160||2953||79.44	2953	2953	b51759_scaffold14	scaffold14||316564||320619||Cerca14S14880||-1||CDS||2028479877||4756||79.44	4756	4756	1.000000e-250	1109
a37644_phavu.G19833.gnm2.Chr01	phavu.G19833.gnm2.Chr01||47769747||47772209||phavu.G19833.gnm2.ann1.Phvul.001G222500.1||-1||CDS||1779002169||2956||72.16	2956	2956	b51759_scaffold14	scaffold14||339852||342174||Cerca14S14881||-1||CDS||2028479879||4759||72.16	4759	4759	1.200000e-183	1159
a37644_phavu.G19833.gnm2.Chr01	phavu.G19833.gnm2.Chr01||47774811||47781230||phavu.G19833.gnm2.ann1.Phvul.001G222600.1||-1||CDS||1779002176||2959||81.18	2959	2959	b51759_scaffold14	scaffold14||344648||350200||Cerca14S14882||-1||CDS||2028479881||4760||81.18	4760	4760	1.000000e-250	1209
a37644_phavu.G19833.gnm2.Chr01	phavu.G19833.gnm2.Chr01||47788355||47791671||phavu.G19833.gnm2.ann1.Phvul.001G222700.1||1||CDS||1779002179||2960||85.5	2960	2960	b51759_scaffold14	scaffold14||356525||360295||Cerca14S14965||1||CDS||2028480060||4761||85.5	4761	4761	1.000000e-250	1259
a37644_phavu.G19833.gnm2.Chr01	phavu.G19833.gnm2.Chr01||47799418||47800599||phavu.G19833.gnm2.ann1.Phvul.001G222800.1||-1||CDS||1779002182||2962||87.73	2962	2962	b51759_scaffold14	scaffold14||379433||380614||Cerca14S14968||-1||CDS||2028480067||4765||87.73	4765	4765	1.000000e-250	1309
a37644_phavu.G19833.gnm2.Chr01	phavu.G19833.gnm2.Chr01||47803805||47807949||phavu.G19833.gnm2.ann1.Phvul.001G222900.1||-1||CDS||1779002187||2963||86.16	2963	2963	b51759_scaffold14	scaffold14||394740||399666||Cerca14S14886||-1||CDS||2028479890||4770||86.16	4770	4770	1.000000e-250	1359
a37644_phavu.G19833.gnm2.Chr01	phavu.G19833.gnm2.Chr01||47810152||47818847||phavu.G19833.gnm2.ann1.Phvul.001G223000.1||1||CDS||1779002190||2964||84.77	2964	2964	b51759_scaffold14	scaffold14||402778||409345||Cerca14S14883||1||CDS||2028479884||4771||84.77	4771	4771	1.000000e-250	1409
a37644_phavu.G19833.gnm2.Chr01	phavu.G19833.gnm2.Chr01||47823372||47825121||phavu.G19833.gnm2.ann1.Phvul.001G223100.1||1||CDS||1779002193||2965||71.76	2965	2965	b51759_scaffold14	scaffold14||78076||88613||Cerca14S14938||1||CDS||2028480004||4722||71.76	4722	4722	1.000000e-210	242
a37644_phavu.G19833.gnm2.Chr01	phavu.G19833.gnm2.Chr01||47833849||47835952||phavu.G19833.gnm2.ann1.Phvul.001G223200.1||-1||CDS||1779002196||2966||85.65	2966	2966	b51759_scaffold14	scaffold14||428173||429737||Cerca14S14887||-1||CDS||2028479893||4775||85.65	4775	4775	4.400000e-225	1459
a37644_phavu.G19833.gnm2.Chr01	phavu.G19833.gnm2.Chr01||47839923||47845074||phavu.G19833.gnm2.ann1.Phvul.001G223300.1||1||CDS||1779002199||2967||82.27	2967	2967	b51759_scaffold14	scaffold14||432194||436274||Cerca14S14885||1||CDS||2028479888||4776||82.27	4776	4776	1.000000e-250	1509
a37644_phavu.G19833.gnm2.Chr01	phavu.G19833.gnm2.Chr01||47849536||47849934||phavu.G19833.gnm2.ann1.Phvul.001G223400.1||1||CDS||1779002202||2968||80.5	2968	2968	b51759_scaffold14	scaffold14||438471||438875||Cerca14S00840||1||CDS||2028479639||4777||80.5	4777	4777	3.700000e-49	1557
a37644_phavu.G19833.gnm2.Chr01	phavu.G19833.gnm2.Chr01||47853683||47856894||phavu.G19833.gnm2.ann1.Phvul.001G223500.1||-1||CDS||1779002205||2969||83.2	2969	2969	b51759_scaffold14	scaffold14||444753||447516||Cerca14S00843||-1||CDS||2028479645||4779||83.2	4779	4779	1.000000e-250	1607
a37644_phavu.G19833.gnm2.Chr01	phavu.G19833.gnm2.Chr01||47864456||47867088||phavu.G19833.gnm2.ann1.Phvul.001G223600.1||1||CDS||1779002208||2970||75.35	2970	2970	b51759_scaffold14	scaffold14||449409||457446||Cerca14S14971||1||CDS||2028480073||4780||75.35	4780	4780	2.100000e-229	1657
a37644_phavu.G19833.gnm2.Chr01	phavu.G19833.gnm2.Chr01||47870196||47872577||phavu.G19833.gnm2.ann1.Phvul.001G223700.1||-1||CDS||1779002211||2971||78.99	2971	2971	b51759_scaffold14	scaffold14||471587||473009||Cerca14S14889||-1||CDS||2028479897||4784||78.99	4784	4784	2.400000e-220	1707
a37644_phavu.G19833.gnm2.Chr01	phavu.G19833.gnm2.Chr01||47878540||47881958||phavu.G19833.gnm2.ann1.Phvul.001G223800.1||-1||CDS||1779002214||2972||88.28	2972	2972	b51759_scaffold14	scaffold14||481770||485505||Cerca14S14891||-1||CDS||2028479901||4786||88.28	4786	4786	1.000000e-250	1757
a37644_phavu.G19833.gnm2.Chr01	phavu.G19833.gnm2.Chr01||47890319||47893268||phavu.G19833.gnm2.ann1.Phvul.001G224000.1||1||CDS||1779002220||2974||86.28	2974	2974	b51759_scaffold14	scaffold14||487507||491106||Cerca14S00844||1||CDS||2028479647||4787||86.28	4787	4787	1.000000e-250	1807
a37644_phavu.G19833.gnm2.Chr01	phavu.G19833.gnm2.Chr01||47894249||47896243||phavu.G19833.gnm2.ann1.Phvul.001G224100.1||-1||CDS||1779002223||2975||82.67	2975	2975	b51759_scaffold14	scaffold14||491575||493610||Cerca14S00845||-1||CDS||2028479649||4788||82.67	4788	4788	3.600000e-219	1857
a37644_phavu.G19833.gnm2.Chr01	phavu.G19833.gnm2.Chr01||47897726||47900449||phavu.G19833.gnm2.ann1.Phvul.001G224200.1||1||CDS||1779002226||2976||79.25	2976	2976	b51759_scaffold14	scaffold14||498279||502114||Cerca14S14892||1||CDS||2028479904||4789||79.25	4789	4789	1.000000e-250	1907
a37644_phavu.G19833.gnm2.Chr01	phavu.G19833.gnm2.Chr01||47901386||47903359||phavu.G19833.gnm2.ann1.Phvul.001G224300.1||-1||CDS||1779002229||2977||74.88	2977	2977	b51759_scaffold14	scaffold14||502779||504752||Cerca14S00846||-1||CDS||2028479651||4790||74.88	4790	4790	1.000000e-250	1957
a37644_phavu.G19833.gnm2.Chr01	phavu.G19833.gnm2.Chr01||47905460||47905945||phavu.G19833.gnm2.ann1.Phvul.001G224400.1||-1||CDS||1779002231||2978||75.83	2978	2978	b51759_scaffold14	scaffold14||517313||517768||Cerca14S00848||-1||CDS||2028479656||4793||75.83	4793	4793	5.000000e-88	2007
a37644_phavu.G19833.gnm2.Chr01	phavu.G19833.gnm2.Chr01||47908897||47912503||phavu.G19833.gnm2.ann1.Phvul.001G224500.1||-1||CDS||1779002234||2979||68.84	2979	2979	b51759_scaffold14	scaffold14||535353||540187||Cerca14S14897||-1||CDS||2028479915||4796||68.84	4796	4796	9.400000e-130	2057
a37644_phavu.G19833.gnm2.Chr01	phavu.G19833.gnm2.Chr01||47923075||47923623||phavu.G19833.gnm2.ann1.Phvul.001G224600.1||-1||CDS||1779002257||2990||69.5	2990	2990	b51759_scaffold14	scaffold14||554105||554710||Cerca14S00849||-1||CDS||2028479658||4799||69.5	4799	4799	8.800000e-51	2104
a37644_phavu.G19833.gnm2.Chr01	phavu.G19833.gnm2.Chr01||47929825||47946607||phavu.G19833.gnm2.ann1.Phvul.001G224700.1||-1||CDS||1779002260||2991||84.18	2991	2991	b51759_scaffold14	scaffold14||559930||581681||Cerca14S14975||-1||CDS||2028480082||4800||84.18	4800	4800	1.000000e-250	2154
a37644_phavu.G19833.gnm2.Chr01	phavu.G19833.gnm2.Chr01||47953181||47957039||phavu.G19833.gnm2.ann1.Phvul.001G224800.1||1||CDS||1779002267||2994||83.72	2994	2994	b51759_scaffold14	scaffold14||606205||610627||Cerca14S14978||1||CDS||2028480088||4805||83.72	4805	4805	1.000000e-250	2204
a37644_phavu.G19833.gnm2.Chr01	phavu.G19833.gnm2.Chr01||47970654||47976017||phavu.G19833.gnm2.ann1.Phvul.001G224900.1||1||CDS||1779002272||2996||81.82	2996	2996	b51759_scaffold14	scaffold14||641179||645292||Cerca14S14903||1||CDS||2028479928||4810||81.82	4810	4810	2.700000e-97	2254
a37644_phavu.G19833.gnm2.Chr01	phavu.G19833.gnm2.Chr01||47981489||47982442||phavu.G19833.gnm2.ann1.Phvul.001G225000.1||-1||CDS||1779002275||2997||82.33	2997	2997	b51759_scaffold14	scaffold14||648244||649197||Cerca14S00850||-1||CDS||2028479660||4811||82.33	4811	4811	1.000000e-250	2304
a37644_phavu.G19833.gnm2.Chr01	phavu.G19833.gnm2.Chr01||47999745||48001174||phavu.G19833.gnm2.ann1.Phvul.001G225100.1||-1||CDS||1779002278||2998||78.58	2998	2998	b51759_scaffold14	scaffold14||655753||657804||Cerca14S14905||-1||CDS||2028479933||4812||78.58	4812	4812	6.500000e-163	2354
a37644_phavu.G19833.gnm2.Chr01	phavu.G19833.gnm2.Chr01||48002431||48007159||phavu.G19833.gnm2.ann1.Phvul.001G225200.1||-1||CDS||1779002280||3002||85.87	3002	3002	b51759_scaffold14	scaffold14||684652||687459||Cerca14S14907||-1||CDS||2028479938||4816||85.87	4816	4816	1.000000e-250	2404
a37644_phavu.G19833.gnm2.Chr01	phavu.G19833.gnm2.Chr01||48008864||48009831||phavu.G19833.gnm2.ann1.Phvul.001G225300.1||-1||CDS||1779002293||3005||74.29	3005	3005	b51759_scaffold14	scaffold14||703705||704572||Cerca14S14911||-1||CDS||2028479946||4820||74.29	4820	4820	1.700000e-102	2454
a37644_phavu.G19833.gnm2.Chr01	phavu.G19833.gnm2.Chr01||48014944||48017194||phavu.G19833.gnm2.ann1.Phvul.001G225400.1||1||CDS||1779002298||3007||88.14	3007	3007	b51759_scaffold14	scaffold14||708718||711293||Cerca14S14909||1||CDS||2028479942||4821||88.14	4821	4821	4.800000e-215	2504
a37644_phavu.G19833.gnm2.Chr01	phavu.G19833.gnm2.Chr01||48019865||48022500||phavu.G19833.gnm2.ann1.Phvul.001G225500.1||-1||CDS||1779002303||3009||86.93	3009	3009	b51759_scaffold14	scaffold14||718996||721718||Cerca14S14912||-1||CDS||2028479948||4824||86.93	4824	4824	3.300000e-214	2554
a37644_phavu.G19833.gnm2.Chr01	phavu.G19833.gnm2.Chr01||48032117||48033218||phavu.G19833.gnm2.ann1.Phvul.001G225700.1||-1||CDS||1779002311||3012||71.17	3012	3012	b51759_scaffold14	scaffold14||731640||732845||Cerca14S00853||-1||CDS||2028479667||4825||71.17	4825	4825	1.300000e-87	2604
a37644_phavu.G19833.gnm2.Chr01	phavu.G19833.gnm2.Chr01||48051153||48055012||phavu.G19833.gnm2.ann1.Phvul.001G225800.1||-1||CDS||1779002314||3013||75.28	3013	3013	b51759_scaffold14	scaffold14||738325||742585||Cerca14S14913||-1||CDS||2028479950||4826||75.28	4826	4826	1.000000e-250	2654
a37644_phavu.G19833.gnm2.Chr01	phavu.G19833.gnm2.Chr01||48062264||48062566||phavu.G19833.gnm2.ann1.Phvul.001G225900.1||-1||CDS||1779002319||3015||74.42	3015	3015	b51759_scaffold14	scaffold14||758009||758332||Cerca14S00854||-1||CDS||2028479669||4830||74.42	4830	4830	5.100000e-21	2674
a37644_phavu.G19833.gnm2.Chr01	phavu.G19833.gnm2.Chr01||48069765||48073064||phavu.G19833.gnm2.ann1.Phvul.001G226000.1||1||CDS||1779002321||3016||69.54	3016	3016	b51759_scaffold14	scaffold14||772168||775186||Cerca14S14982||1||CDS||2028480097||4833||69.54	4833	4833	1.000000e-250	2724
a37644_phavu.G19833.gnm2.Chr01	phavu.G19833.gnm2.Chr01||48090928||48091769||phavu.G19833.gnm2.ann1.Phvul.001G226300.1||1||CDS||1779002331||3020||86.13	3020	3020	b51759_scaffold14	scaffold14||785123||786333||Cerca14S14910||1||CDS||2028479944||4835||86.13	4835	4835	8.300000e-162	2774
a37644_phavu.G19833.gnm2.Chr01	phavu.G19833.gnm2.Chr01||48095301||48100620||phavu.G19833.gnm2.ann1.Phvul.001G226400.1||1||CDS||1779002334||3021||85.61	3021	3021	b51759_scaffold14	scaffold14||790293||794558||Cerca14S14917||1||CDS||2028479959||4836||85.61	4836	4836	1.000000e-250	2824
a37644_phavu.G19833.gnm2.Chr01	phavu.G19833.gnm2.Chr01||48107385||48107776||phavu.G19833.gnm2.ann1.Phvul.001G226500.1||1||CDS||1779002337||3022||78.47	3022	3022	b51759_scaffold14	scaffold14||798718||799830||Cerca14S14918||1||CDS||2028479961||4837||78.47	4837	4837	4.100000e-30	2853
a37644_phavu.G19833.gnm2.Chr01	phavu.G19833.gnm2.Chr01||48112613||48114866||phavu.G19833.gnm2.ann1.Phvul.001G226600.1||1||CDS||1779002340||3023||79.03	3023	3023	b51759_scaffold14	scaffold14||802476||804926||Cerca14S14919||1||CDS||2028479963||4838||79.03	4838	4838	1.000000e-250	2903
a37644_phavu.G19833.gnm2.Chr01	phavu.G19833.gnm2.Chr01||48119467||48124142||phavu.G19833.gnm2.ann1.Phvul.001G226700.2||1||CDS||1779002345||3025||75.04	3025	3025	b51759_scaffold14	scaffold14||829063||834317||Cerca14S00855||1||CDS||2028479671||4842||75.04	4842	4842	1.000000e-250	2953
a37644_phavu.G19833.gnm2.Chr01	phavu.G19833.gnm2.Chr01||48126459||48128704||phavu.G19833.gnm2.ann1.Phvul.001G226800.1||1||CDS||1779002348||3026||87.36	3026	3026	b51759_scaffold14	scaffold14||840825||842965||Cerca14S14922||1||CDS||2028479970||4844||87.36	4844	4844	1.000000e-250	3003
a37644_phavu.G19833.gnm2.Chr01	phavu.G19833.gnm2.Chr01||48138103||48138723||phavu.G19833.gnm2.ann1.Phvul.001G226900.1||-1||CDS||1779002351||3027||73.56	3027	3027	b51759_scaffold14	scaffold14||844516||845130||Cerca14S00856||-1||CDS||2028479674||4845||73.56	4845	4845	7.800000e-124	3053
a37644_phavu.G19833.gnm2.Chr01	phavu.G19833.gnm2.Chr01||48141275||48149957||phavu.G19833.gnm2.ann1.Phvul.001G227000.1||-1||CDS||1779002354||3028||86.59	3028	3028	b51759_scaffold14	scaffold14||865899||874588||Cerca14S14928||-1||CDS||2028479983||4850||86.59	4850	4850	1.000000e-250	3103
a37644_phavu.G19833.gnm2.Chr01	phavu.G19833.gnm2.Chr01||48154769||48156441||phavu.G19833.gnm2.ann1.Phvul.001G227100.3||-1||CDS||1779002365||3033||85.21	3033	3033	b51759_scaffold14	scaffold14||883842||885514||Cerca14S00857||-1||CDS||2028479676||4852||85.21	4852	4852	4.800000e-211	3153
a37644_phavu.G19833.gnm2.Chr01	phavu.G19833.gnm2.Chr01||48164285||48166323||phavu.G19833.gnm2.ann1.Phvul.001G227200.1||-1||CDS||1779002376||3038||79.95	3038	3038	b51759_scaffold14	scaffold14||890919||892612||Cerca14S14933||-1||CDS||2028479994||4853||79.95	4853	4853	1.500000e-93	3203
###
a37644_phavu.G19833.gnm2.Chr01	phavu.G19833.gnm2.Chr01||48175655||48177085||phavu.G19833.gnm2.ann1.Phvul.001G227400.1||1||CDS||1779002385||3042||76.95	3042	3042	b51759_scaffold186	scaffold186||166427||167880||Cerca186S16751||1||CDS||2028488341||8724||76.95	8724	8724	4.400000e-144	50
a37644_phavu.G19833.gnm2.Chr01	phavu.G19833.gnm2.Chr01||48192165||48194993||phavu.G19833.gnm2.ann1.Phvul.001G227700.1||-1||CDS||1779002393||3045||79.48	3045	3045	b51759_scaffold186	scaffold186||183462||185895||Cerca186S16774||-1||CDS||2028488393||8727||79.48	8727	8727	1.400000e-92	100
a37644_phavu.G19833.gnm2.Chr01	phavu.G19833.gnm2.Chr01||48202617||48205500||phavu.G19833.gnm2.ann1.Phvul.001G227800.1||-1||CDS||1779002398||3047||80.14	3047	3047	b51759_scaffold186	scaffold186||190725||194141||Cerca186S32316||-1||CDS||2028488409||8728||80.14	8728	8728	3.300000e-148	150
a37644_phavu.G19833.gnm2.Chr01	phavu.G19833.gnm2.Chr01||48245403||48247820||phavu.G19833.gnm2.ann1.Phvul.001G228000.2||-1||CDS||1779002408||3051||76.47	3051	3051	b51759_scaffold186	scaffold186||230444||234011||Cerca186S16775||-1||CDS||2028488395||8730||76.47	8730	8730	5.900000e-137	200
a37644_phavu.G19833.gnm2.Chr01	phavu.G19833.gnm2.Chr01||48254197||48258152||phavu.G19833.gnm2.ann1.Phvul.001G228200.1||1||CDS||1779002414||3053||69.66	3053	3053	b51759_scaffold186	scaffold186||238238||244830||Cerca186S16776||-1||CDS||2028488397||8733||69.66	8733	8733	1.300000e-109	250
a37644_phavu.G19833.gnm2.Chr01	phavu.G19833.gnm2.Chr01||48269345||48270115||phavu.G19833.gnm2.ann1.Phvul.001G228400.1||1||CDS||1779002416||3054||79.95	3054	3054	b51759_scaffold186	scaffold186||253842||254615||Cerca186S01323||-1||CDS||2028488312||8736||79.95	8736	8736	2.400000e-204	300
a37644_phavu.G19833.gnm2.Chr01	phavu.G19833.gnm2.Chr01||48272341||48273681||phavu.G19833.gnm2.ann1.Phvul.001G228500.1||1||CDS||1779002421||3056||73.92	3056	3056	b51759_scaffold186	scaffold186||271707||273008||Cerca186S01321||1||CDS||2028488308||8738||73.92	8738	8738	2.400000e-172	350
a37644_phavu.G19833.gnm2.Chr01	phavu.G19833.gnm2.Chr01||48275272||48275985||phavu.G19833.gnm2.ann1.Phvul.001G228600.1||-1||CDS||1779002424||3057||81.63	3057	3057	b51759_scaffold186	scaffold186||274460||275191||Cerca186S01324||-1||CDS||2028488315||8739||81.63	8739	8739	6.700000e-139	400
a37644_phavu.G19833.gnm2.Chr01	phavu.G19833.gnm2.Chr01||48278684||48285637||phavu.G19833.gnm2.ann1.Phvul.001G228700.1||1||CDS||1779002426||3058||83.02	3058	3058	b51759_scaffold186	scaffold186||315172||326060||Cerca186S16779||1||CDS||2028488404||8746||83.02	8746	8746	1.000000e-250	450
a37644_phavu.G19833.gnm2.Chr01	phavu.G19833.gnm2.Chr01||48299945||48305867||phavu.G19833.gnm2.ann1.Phvul.001G229000.1||1||CDS||1779002435||3061||85.29	3061	3061	b51759_scaffold186	scaffold186||327622||332917||Cerca186S16758||1||CDS||2028488357||8747||85.29	8747	8747	1.000000e-250	500
a37644_phavu.G19833.gnm2.Chr01	phavu.G19833.gnm2.Chr01||48306936||48307349||phavu.G19833.gnm2.ann1.Phvul.001G229100.1||-1||CDS||1779002438||3062||85.23	3062	3062	b51759_scaffold186	scaffold186||336882||337502||Cerca186S16759||1||CDS||2028488359||8749||85.23	8749	8749	1.700000e-136	550
a37644_phavu.G19833.gnm2.Chr01	phavu.G19833.gnm2.Chr01||48319481||48320821||phavu.G19833.gnm2.ann1.Phvul.001G229200.1||1||CDS||1779002441||3063||76.28	3063	3063	b51759_scaffold186	scaffold186||349423||350610||Cerca186S01325||1||CDS||2028488317||8750||76.28	8750	8750	1.000000e-250	600
a37644_phavu.G19833.gnm2.Chr01	phavu.G19833.gnm2.Chr01||48342504||48342974||phavu.G19833.gnm2.ann1.Phvul.001G229400.1||1||CDS||1779002453||3068||73.96	3068	3068	b51759_scaffold186	scaffold186||360053||360574||Cerca186S06480||-1||CDS||2028488328||8752||73.96	8752	8752	1.700000e-61	650
a37644_phavu.G19833.gnm2.Chr01	phavu.G19833.gnm2.Chr01||48344743||48348077||phavu.G19833.gnm2.ann1.Phvul.001G229500.1||-1||CDS||1779002456||3069||84.87	3069	3069	b51759_scaffold186	scaffold186||378179||380932||Cerca186S16780||-1||CDS||2028488406||8754||84.87	8754	8754	1.000000e-250	700
a37644_phavu.G19833.gnm2.Chr01	phavu.G19833.gnm2.Chr01||48361879||48368198||phavu.G19833.gnm2.ann1.Phvul.001G229600.1||1||CDS||1779002459||3070||80.89	3070	3070	b51759_scaffold186	scaffold186||389125||395671||Cerca186S16760||1||CDS||2028488362||8755||80.89	8755	8755	1.000000e-250	750
###
a37644_phavu.G19833.gnm2.Chr01	phavu.G19833.gnm2.Chr01||48430151||48432790||phavu.G19833.gnm2.ann1.Phvul.001G230000.1||1||CDS||1779002473||3075||81.78	3075	3075	b51759_scaffold32	scaffold32||335969||338782||Cerca32S21805||1||CDS||2028506093||16719||81.78	16719	16719	1.000000e-250	50
a37644_phavu.G19833.gnm2.Chr01	phavu.G19833.gnm2.Chr01||48436327||48439970||phavu.G19833.gnm2.ann1.Phvul.001G230100.1||1||CDS||1779002476||3076||79.53	3076	3076	b51759_scaffold32	scaffold32||345688||348751||Cerca32S21806||1||CDS||2028506095||16721||79.53	16721	16721	1.000000e-250	100
a37644_phavu.G19833.gnm2.Chr01	phavu.G19833.gnm2.Chr01||48440703||48446020||phavu.G19833.gnm2.ann1.Phvul.001G230200.1||-1||CDS||1779002479||3077||81.07	3077	3077	b51759_scaffold32	scaffold32||349516||352394||Cerca32S21703||-1||CDS||2028505876||16722||81.07	16722	16722	6.600000e-175	150
a37644_phavu.G19833.gnm2.Chr01	phavu.G19833.gnm2.Chr01||48452490||48457708||phavu.G19833.gnm2.ann1.Phvul.001G230400.1||-1||CDS||1779002485||3079||80.9	3079	3079	b51759_scaffold32	scaffold32||419156||423048||Cerca32S02651||-1||CDS||2028505720||16738||80.9	16738	16738	2.200000e-191	197
a37644_phavu.G19833.gnm2.Chr01	phavu.G19833.gnm2.Chr01||48472345||48474135||phavu.G19833.gnm2.ann1.Phvul.001G230500.1||1||CDS||1779002488||3080||77.96	3080	3080	b51759_scaffold32	scaffold32||435890||437698||Cerca32S02650||1||CDS||2028505718||16739||77.96	16739	16739	1.000000e-250	247
a37644_phavu.G19833.gnm2.Chr01	phavu.G19833.gnm2.Chr01||48489143||48490524||phavu.G19833.gnm2.ann1.Phvul.001G230600.1||-1||CDS||1779002491||3081||74.26	3081	3081	b51759_scaffold32	scaffold32||444662||445614||Cerca32S21810||-1||CDS||2028506104||16740||74.26	16740	16740	2.300000e-86	297
a37644_phavu.G19833.gnm2.Chr01	phavu.G19833.gnm2.Chr01||48495446||48499742||phavu.G19833.gnm2.ann1.Phvul.001G230700.1||-1||CDS||1779002494||3082||80.24	3082	3082	b51759_scaffold32	scaffold32||447748||452700||Cerca32S21708||-1||CDS||2028505887||16741||80.24	16741	16741	7.900000e-245	347
a37644_phavu.G19833.gnm2.Chr01	phavu.G19833.gnm2.Chr01||48502427||48504369||phavu.G19833.gnm2.ann1.Phvul.001G230800.1||-1||CDS||1779002501||3085||74.63	3085	3085	b51759_scaffold32	scaffold32||460597||461819||Cerca32S21705||1||CDS||2028505880||16742||74.63	16742	16742	3.000000e-86	397
a37644_phavu.G19833.gnm2.Chr01	phavu.G19833.gnm2.Chr01||48514192||48514611||phavu.G19833.gnm2.ann1.Phvul.001G231000.1||-1||CDS||1779002507||3087||75.88	3087	3087	b51759_scaffold32	scaffold32||481010||482889||Cerca32S21811||1||CDS||2028506106||16746||75.88	16746	16746	2.900000e-94	447
a37644_phavu.G19833.gnm2.Chr01	phavu.G19833.gnm2.Chr01||48520494||48523157||phavu.G19833.gnm2.ann1.Phvul.001G231200.1||-1||CDS||1779002513||3089||81.2	3089	3089	b51759_scaffold32	scaffold32||490000||492678||Cerca32S08175||-1||CDS||2028505770||16748||81.2	16748	16748	1.000000e-250	497
a37644_phavu.G19833.gnm2.Chr01	phavu.G19833.gnm2.Chr01||48535804||48537273||phavu.G19833.gnm2.ann1.Phvul.001G231300.1||-1||CDS||1779002516||3090||69.23	3090	3090	b51759_scaffold32	scaffold32||509195||510646||Cerca32S02654||-1||CDS||2028505727||16749||69.23	16749	16749	4.000000e-239	547
a37644_phavu.G19833.gnm2.Chr01	phavu.G19833.gnm2.Chr01||48540255||48542677||phavu.G19833.gnm2.ann1.Phvul.001G231400.1||1||CDS||1779002519||3091||66.37	3091	3091	b51759_scaffold32	scaffold32||516983||520607||Cerca32S21816||1||CDS||2028506117||16751||66.37	16751	16751	2.000000e-53	597
a37644_phavu.G19833.gnm2.Chr01	phavu.G19833.gnm2.Chr01||48546424||48548174||phavu.G19833.gnm2.ann1.Phvul.001G231500.1||1||CDS||1779002521||3092||77.46	3092	3092	b51759_scaffold32	scaffold32||523783||525233||Cerca32S32837||1||CDS||2028506185||16752||77.46	16752	16752	8.400000e-149	647
a37644_phavu.G19833.gnm2.Chr01	phavu.G19833.gnm2.Chr01||48557939||48561519||phavu.G19833.gnm2.ann1.Phvul.001G231600.1||1||CDS||1779002524||3093||86.03	3093	3093	b51759_scaffold32	scaffold32||537962||540925||Cerca32S21817||1||CDS||2028506119||16753||86.03	16753	16753	1.000000e-250	697
a37644_phavu.G19833.gnm2.Chr01	phavu.G19833.gnm2.Chr01||48563677||48579243||phavu.G19833.gnm2.ann1.Phvul.001G231700.1||1||CDS||1779002527||3094||86.0	3094	3094	b51759_scaffold32	scaffold32||543344||561119||Cerca32S21818||1||CDS||2028506121||16754||86.0	16754	16754	1.000000e-250	747
a37644_phavu.G19833.gnm2.Chr01	phavu.G19833.gnm2.Chr01||48580732||48581253||phavu.G19833.gnm2.ann1.Phvul.001G231800.1||-1||CDS||1779002530||3095||77.59	3095	3095	b51759_scaffold32	scaffold32||565638||566111||Cerca32S02655||-1||CDS||2028505729||16755||77.59	16755	16755	3.800000e-21	767
a37644_phavu.G19833.gnm2.Chr01	phavu.G19833.gnm2.Chr01||48590670||48593492||phavu.G19833.gnm2.ann1.Phvul.001G232100.1||-1||CDS||1779002542||3100||75.89	3100	3100	b51759_scaffold32	scaffold32||573599||575778||Cerca32S21819||-1||CDS||2028506124||16757||75.89	16757	16757	4.300000e-74	817
a37644_phavu.G19833.gnm2.Chr01	phavu.G19833.gnm2.Chr01||48600209||48607139||phavu.G19833.gnm2.ann1.Phvul.001G232200.2||1||CDS||1779002547||3101||85.73	3101	3101	b51759_scaffold32	scaffold32||593676||600974||Cerca32S21820||1||CDS||2028506126||16760||85.73	16760	16760	1.000000e-250	867
a37644_phavu.G19833.gnm2.Chr01	phavu.G19833.gnm2.Chr01||48611681||48614832||phavu.G19833.gnm2.ann1.Phvul.001G232300.1||1||CDS||1779002554||3105||80.84	3105	3105	b51759_scaffold32	scaffold32||620206||623686||Cerca32S21821||1||CDS||2028506128||16762||80.84	16762	16762	1.000000e-250	917
a37644_phavu.G19833.gnm2.Chr01	phavu.G19833.gnm2.Chr01||48631063||48632208||phavu.G19833.gnm2.ann1.Phvul.001G232600.1||-1||CDS||1779002571||3112||81.94	3112	3112	b51759_scaffold32	scaffold32||674618||676206||Cerca32S21823||-1||CDS||2028506132||16768||81.94	16768	16768	2.100000e-233	967
a37644_phavu.G19833.gnm2.Chr01	phavu.G19833.gnm2.Chr01||48656793||48660078||phavu.G19833.gnm2.ann1.Phvul.001G232700.1||1||CDS||1779002574||3113||83.39	3113	3113	b51759_scaffold32	scaffold32||690898||694228||Cerca32S08180||1||CDS||2028505780||16769||83.39	16769	16769	1.000000e-250	1017
[truncated: 12,940 more rows]
