# Supplementary material for: Cercis: A Non-polyploid Genomic Relic Within the Generally Polyploid Legume Family
Source: Front Plant Sci. 2019 Apr 11;10:345. doi: 10.3389/fpls.2019.00345 (PMC6499179; doi:10.3389/fpls.2019.00345)
Supplement: DATA SHEET S9 — SD09_quota_tables Results from quota-alignment pipeline for comparisons between C. canadensis, Phaseolus vulgaris, and Prunus persica. [file Data_Sheet_9.zip › SD09_quota_tables/phavu-phavu_q2-2_quota_q2-2.txt]

###
a37644_phavu.G19833.gnm2.Chr01	phavu.G19833.gnm2.Chr01||104167||107984||phavu.G19833.gnm2.ann1.Phvul.001G001500.1||1||CDS||1778994454||24||83.01	24	24	b37644_phavu.G19833.gnm2.Chr09	phavu.G19833.gnm2.Chr09||4327691||4332974||phavu.G19833.gnm2.ann1.Phvul.009G021000.1||-1||CDS||1779067460||27898||83.01	27898	27898	1.000000e-250	50
a37644_phavu.G19833.gnm2.Chr01	phavu.G19833.gnm2.Chr01||113824||117460||phavu.G19833.gnm2.ann1.Phvul.001G001700.1||-1||CDS||1778994460||26||83.2	26	26	b37644_phavu.G19833.gnm2.Chr09	phavu.G19833.gnm2.Chr09||4312201||4318156||phavu.G19833.gnm2.ann1.Phvul.009G020800.1||1||CDS||1779067450||27894||83.2	27894	27894	1.000000e-250	100
a37644_phavu.G19833.gnm2.Chr01	phavu.G19833.gnm2.Chr01||147670||148410||phavu.G19833.gnm2.ann1.Phvul.001G002200.1||-1||CDS||1778994475||31||68.75	31	31	b37644_phavu.G19833.gnm2.Chr09	phavu.G19833.gnm2.Chr09||3950948||3951739||phavu.G19833.gnm2.ann1.Phvul.009G019900.1||1||CDS||1779067415||27881||68.75	27881	27881	3.500000e-25	121
a37644_phavu.G19833.gnm2.Chr01	phavu.G19833.gnm2.Chr01||195583||195969||phavu.G19833.gnm2.ann1.Phvul.001G003400.1||-1||CDS||1778994519||48||75.73	48	48	b37644_phavu.G19833.gnm2.Chr09	phavu.G19833.gnm2.Chr09||3783017||3783406||phavu.G19833.gnm2.ann1.Phvul.009G019300.1||1||CDS||1779067396||27874||75.73	27874	27874	1.700000e-80	168
a37644_phavu.G19833.gnm2.Chr01	phavu.G19833.gnm2.Chr01||206247||210775||phavu.G19833.gnm2.ann1.Phvul.001G003600.1||1||CDS||1778994524||50||82.89	50	50	b37644_phavu.G19833.gnm2.Chr09	phavu.G19833.gnm2.Chr09||3688770||3691531||phavu.G19833.gnm2.ann1.Phvul.009G019100.1||-1||CDS||1779067390||27872||82.89	27872	27872	1.000000e-250	218
a37644_phavu.G19833.gnm2.Chr01	phavu.G19833.gnm2.Chr01||212367||213680||phavu.G19833.gnm2.ann1.Phvul.001G003700.1||1||CDS||1778994527||51||83.01	51	51	b37644_phavu.G19833.gnm2.Chr09	phavu.G19833.gnm2.Chr09||3642006||3643561||phavu.G19833.gnm2.ann1.Phvul.009G019000.1||-1||CDS||1779067387||27871||83.01	27871	27871	1.300000e-237	268
a37644_phavu.G19833.gnm2.Chr01	phavu.G19833.gnm2.Chr01||244672||248367||phavu.G19833.gnm2.ann1.Phvul.001G004100.1||1||CDS||1778994546||58||70.81	58	58	b37644_phavu.G19833.gnm2.Chr09	phavu.G19833.gnm2.Chr09||3620543||3624187||phavu.G19833.gnm2.ann1.Phvul.009G018800.1||-1||CDS||1779067379||27868||70.81	27868	27868	5.100000e-170	318
a37644_phavu.G19833.gnm2.Chr01	phavu.G19833.gnm2.Chr01||282704||288880||phavu.G19833.gnm2.ann1.Phvul.001G004600.1||-1||CDS||1778994560||63||77.53	63	63	b37644_phavu.G19833.gnm2.Chr09	phavu.G19833.gnm2.Chr09||3356781||3360734||phavu.G19833.gnm2.ann1.Phvul.009G018100.1||1||CDS||1779067358||27861||77.53	27861	27861	1.000000e-250	368
a37644_phavu.G19833.gnm2.Chr01	phavu.G19833.gnm2.Chr01||307242||309300||phavu.G19833.gnm2.ann1.Phvul.001G004800.1||-1||CDS||1778994568||66||85.53	66	66	b37644_phavu.G19833.gnm2.Chr09	phavu.G19833.gnm2.Chr09||3080300||3083270||phavu.G19833.gnm2.ann1.Phvul.009G017300.1||-1||CDS||1779067337||27846||85.53	27846	27846	1.000000e-250	50
a37644_phavu.G19833.gnm2.Chr01	phavu.G19833.gnm2.Chr01||313474||318360||phavu.G19833.gnm2.ann1.Phvul.001G004900.1||1||CDS||1778994571||67||76.49	67	67	b37644_phavu.G19833.gnm2.Chr09	phavu.G19833.gnm2.Chr09||3122767||3127036||phavu.G19833.gnm2.ann1.Phvul.009G017500.1||1||CDS||1779067342||27848||76.49	27848	27848	1.000000e-250	100
a37644_phavu.G19833.gnm2.Chr01	phavu.G19833.gnm2.Chr01||322100||324065||phavu.G19833.gnm2.ann1.Phvul.001G005000.1||1||CDS||1778994576||69||79.09	69	69	b37644_phavu.G19833.gnm2.Chr09	phavu.G19833.gnm2.Chr09||3149064||3151901||phavu.G19833.gnm2.ann1.Phvul.009G017700.1||1||CDS||1779067347||27850||79.09	27850	27850	1.100000e-175	150
a37644_phavu.G19833.gnm2.Chr01	phavu.G19833.gnm2.Chr01||357313||357660||phavu.G19833.gnm2.ann1.Phvul.001G005300.1||1||CDS||1778994587||73||65.24	73	73	b37644_phavu.G19833.gnm2.Chr09	phavu.G19833.gnm2.Chr09||3180721||3181542||phavu.G19833.gnm2.ann1.Phvul.009G017800.2||1||CDS||1779067352||27852||65.24	27852	27852	2.500000e-21	170
a37644_phavu.G19833.gnm2.Chr01	phavu.G19833.gnm2.Chr01||360397||363546||phavu.G19833.gnm2.ann1.Phvul.001G005400.1||-1||CDS||1778994590||74||78.46	74	74	b37644_phavu.G19833.gnm2.Chr09	phavu.G19833.gnm2.Chr09||3185780||3188752||phavu.G19833.gnm2.ann1.Phvul.009G009400.1||-1||CDS||1779067061||27853||78.46	27853	27853	1.200000e-151	415
a37644_phavu.G19833.gnm2.Chr01	phavu.G19833.gnm2.Chr01||383390||383929||phavu.G19833.gnm2.ann1.Phvul.001G005800.1||1||CDS||1778994604||79||66.96	79	79	b37644_phavu.G19833.gnm2.Chr09	phavu.G19833.gnm2.Chr09||3235096||3235698||phavu.G19833.gnm2.ann1.Phvul.009G009600.1||1||CDS||1779067071||27856||66.96	27856	27856	4.200000e-09	228
a37644_phavu.G19833.gnm2.Chr01	phavu.G19833.gnm2.Chr01||421939||428836||phavu.G19833.gnm2.ann1.Phvul.001G006400.1||1||CDS||1778994619||85||77.67	85	85	b37644_phavu.G19833.gnm2.Chr09	phavu.G19833.gnm2.Chr09||3038275||3038867||phavu.G19833.gnm2.ann1.Phvul.009G016800.1||-1||CDS||1779067324||27841||77.67	27841	27841	4.800000e-72	462
a37644_phavu.G19833.gnm2.Chr01	phavu.G19833.gnm2.Chr01||443170||447235||phavu.G19833.gnm2.ann1.Phvul.001G006800.1||1||CDS||1778994629||89||67.04	89	89	b37644_phavu.G19833.gnm2.Chr09	phavu.G19833.gnm2.Chr09||3008409||3012222||phavu.G19833.gnm2.ann1.Phvul.009G016700.1||-1||CDS||1779067321||27840||67.04	27840	27840	1.600000e-139	512
a37644_phavu.G19833.gnm2.Chr01	phavu.G19833.gnm2.Chr01||487149||489140||phavu.G19833.gnm2.ann1.Phvul.001G007300.1||-1||CDS||1778994648||96||78.58	96	96	b37644_phavu.G19833.gnm2.Chr09	phavu.G19833.gnm2.Chr09||2904559||2906568||phavu.G19833.gnm2.ann1.Phvul.009G016200.1||1||CDS||1779067301||27832||78.58	27832	27832	8.500000e-158	562
a37644_phavu.G19833.gnm2.Chr01	phavu.G19833.gnm2.Chr01||511723||515457||phavu.G19833.gnm2.ann1.Phvul.001G007800.1||-1||CDS||1778994667||103||86.4	103	103	b37644_phavu.G19833.gnm2.Chr09	phavu.G19833.gnm2.Chr09||2771581||2773863||phavu.G19833.gnm2.ann1.Phvul.009G016000.1||1||CDS||1779067295||27830||86.4	27830	27830	8.400000e-209	612
a37644_phavu.G19833.gnm2.Chr01	phavu.G19833.gnm2.Chr01||537934||542299||phavu.G19833.gnm2.ann1.Phvul.001G008000.1||-1||CDS||1778994673||105||79.41	105	105	b37644_phavu.G19833.gnm2.Chr09	phavu.G19833.gnm2.Chr09||2584053||2588208||phavu.G19833.gnm2.ann1.Phvul.009G015700.1||1||CDS||1779067285||27826||79.41	27826	27826	1.000000e-250	662
a37644_phavu.G19833.gnm2.Chr01	phavu.G19833.gnm2.Chr01||566289||566738||phavu.G19833.gnm2.ann1.Phvul.001G008100.1||-1||CDS||1778994676||106||80.26	106	106	b37644_phavu.G19833.gnm2.Chr09	phavu.G19833.gnm2.Chr09||2557548||2557958||phavu.G19833.gnm2.ann1.Phvul.009G015600.1||1||CDS||1779067282||27825||80.26	27825	27825	1.700000e-75	712
a37644_phavu.G19833.gnm2.Chr01	phavu.G19833.gnm2.Chr01||624011||625273||phavu.G19833.gnm2.ann1.Phvul.001G008400.1||-1||CDS||1778994684||109||79.05	109	109	b37644_phavu.G19833.gnm2.Chr09	phavu.G19833.gnm2.Chr09||2532780||2534039||phavu.G19833.gnm2.ann1.Phvul.009G015500.1||1||CDS||1779067279||27824||79.05	27824	27824	1.000000e-250	762
a37644_phavu.G19833.gnm2.Chr01	phavu.G19833.gnm2.Chr01||683979||685733||phavu.G19833.gnm2.ann1.Phvul.001G009200.1||-1||CDS||1778994709||119||71.69	119	119	b37644_phavu.G19833.gnm2.Chr09	phavu.G19833.gnm2.Chr09||2446082||2449142||phavu.G19833.gnm2.ann1.Phvul.009G014800.2||1||CDS||1779067249||27812||71.69	27812	27812	1.000000e-250	809
a37644_phavu.G19833.gnm2.Chr01	phavu.G19833.gnm2.Chr01||709104||712781||phavu.G19833.gnm2.ann1.Phvul.001G009400.1||1||CDS||1778994717||122||82.37	122	122	b37644_phavu.G19833.gnm2.Chr09	phavu.G19833.gnm2.Chr09||2388636||2393882||phavu.G19833.gnm2.ann1.Phvul.009G014600.1||-1||CDS||1779067239||27808||82.37	27808	27808	1.000000e-250	859
a37644_phavu.G19833.gnm2.Chr01	phavu.G19833.gnm2.Chr01||721819||722406||phavu.G19833.gnm2.ann1.Phvul.001G009600.1||1||CDS||1778994722||124||76.71	124	124	b37644_phavu.G19833.gnm2.Chr09	phavu.G19833.gnm2.Chr09||2350374||2350964||phavu.G19833.gnm2.ann1.Phvul.009G014200.1||-1||CDS||1779067225||27803||76.71	27803	27803	7.300000e-28	886
a37644_phavu.G19833.gnm2.Chr01	phavu.G19833.gnm2.Chr01||724775||725968||phavu.G19833.gnm2.ann1.Phvul.001G009700.2||-1||CDS||1778994725||125||79.32	125	125	b37644_phavu.G19833.gnm2.Chr09	phavu.G19833.gnm2.Chr09||2339297||2340386||phavu.G19833.gnm2.ann1.Phvul.009G014100.1||1||CDS||1779067222||27802||79.32	27802	27802	1.100000e-77	936
a37644_phavu.G19833.gnm2.Chr01	phavu.G19833.gnm2.Chr01||745786||747240||phavu.G19833.gnm2.ann1.Phvul.001G009800.1||1||CDS||1778994728||126||72.42	126	126	b37644_phavu.G19833.gnm2.Chr09	phavu.G19833.gnm2.Chr09||2258060||2259521||phavu.G19833.gnm2.ann1.Phvul.009G013700.2||-1||CDS||1779067208||27797||72.42	27797	27797	5.200000e-67	986
a37644_phavu.G19833.gnm2.Chr01	phavu.G19833.gnm2.Chr01||754907||757180||phavu.G19833.gnm2.ann1.Phvul.001G009900.1||-1||CDS||1778994731||127||78.1	127	127	b37644_phavu.G19833.gnm2.Chr09	phavu.G19833.gnm2.Chr09||2241921||2243444||phavu.G19833.gnm2.ann1.Phvul.009G013600.1||1||CDS||1779067205||27796||78.1	27796	27796	1.000000e-250	1036
a37644_phavu.G19833.gnm2.Chr01	phavu.G19833.gnm2.Chr01||787874||791446||phavu.G19833.gnm2.ann1.Phvul.001G010100.1||1||CDS||1778994739||130||85.02	130	130	b37644_phavu.G19833.gnm2.Chr09	phavu.G19833.gnm2.Chr09||2182009||2185337||phavu.G19833.gnm2.ann1.Phvul.009G013400.1||-1||CDS||1779067199||27794||85.02	27794	27794	1.900000e-194	1086
a37644_phavu.G19833.gnm2.Chr01	phavu.G19833.gnm2.Chr01||811321||812118||phavu.G19833.gnm2.ann1.Phvul.001G010400.1||-1||CDS||1778994748||133||76.36	133	133	b37644_phavu.G19833.gnm2.Chr09	phavu.G19833.gnm2.Chr09||2156072||2156821||phavu.G19833.gnm2.ann1.Phvul.009G013200.1||1||CDS||1779067194||27792||76.36	27792	27792	6.700000e-84	1136
a37644_phavu.G19833.gnm2.Chr01	phavu.G19833.gnm2.Chr01||822211||824614||phavu.G19833.gnm2.ann1.Phvul.001G010600.1||-1||CDS||1778994754||135||72.1	135	135	b37644_phavu.G19833.gnm2.Chr09	phavu.G19833.gnm2.Chr09||2144896||2147575||phavu.G19833.gnm2.ann1.Phvul.009G013100.1||1||CDS||1779067191||27791||72.1	27791	27791	5.000000e-122	1186
a37644_phavu.G19833.gnm2.Chr01	phavu.G19833.gnm2.Chr01||825756||826544||phavu.G19833.gnm2.ann1.Phvul.001G010700.1||-1||CDS||1778994757||136||79.69	136	136	b37644_phavu.G19833.gnm2.Chr09	phavu.G19833.gnm2.Chr09||2133077||2133946||phavu.G19833.gnm2.ann1.Phvul.009G012900.1||1||CDS||1779067185||27789||79.69	27789	27789	3.600000e-169	1236
a37644_phavu.G19833.gnm2.Chr01	phavu.G19833.gnm2.Chr01||829171||830097||phavu.G19833.gnm2.ann1.Phvul.001G010800.1||1||CDS||1778994760||137||77.78	137	137	b37644_phavu.G19833.gnm2.Chr09	phavu.G19833.gnm2.Chr09||2128347||2129570||phavu.G19833.gnm2.ann1.Phvul.009G012800.1||-1||CDS||1779067182||27788||77.78	27788	27788	1.500000e-80	1286
a37644_phavu.G19833.gnm2.Chr01	phavu.G19833.gnm2.Chr01||830943||836327||phavu.G19833.gnm2.ann1.Phvul.001G010900.1||-1||CDS||1778994763||138||83.24	138	138	b37644_phavu.G19833.gnm2.Chr09	phavu.G19833.gnm2.Chr09||2122380||2127142||phavu.G19833.gnm2.ann1.Phvul.009G012700.1||1||CDS||1779067179||27787||83.24	27787	27787	1.000000e-250	1336
a37644_phavu.G19833.gnm2.Chr01	phavu.G19833.gnm2.Chr01||937946||941631||phavu.G19833.gnm2.ann1.Phvul.001G012300.1||1||CDS||1778994811||156||61.27	156	156	b37644_phavu.G19833.gnm2.Chr09	phavu.G19833.gnm2.Chr09||5373127||5374538||phavu.G19833.gnm2.ann1.Phvul.009G022200.1||1||CDS||1779067497||27911||61.27	27911	27911	3.000000e-29	28
a37644_phavu.G19833.gnm2.Chr01	phavu.G19833.gnm2.Chr01||953035||957813||phavu.G19833.gnm2.ann1.Phvul.001G012500.1||1||CDS||1778994817||158||69.77	158	158	b37644_phavu.G19833.gnm2.Chr09	phavu.G19833.gnm2.Chr09||5558119||5561667||phavu.G19833.gnm2.ann1.Phvul.009G023100.1||1||CDS||1779067520||27920||69.77	27920	27920	1.000000e-233	78
a37644_phavu.G19833.gnm2.Chr01	phavu.G19833.gnm2.Chr01||1059700||1061235||phavu.G19833.gnm2.ann1.Phvul.001G014100.1||-1||CDS||1778994869||177||73.47	177	177	b37644_phavu.G19833.gnm2.Chr09	phavu.G19833.gnm2.Chr09||5706224||5707762||phavu.G19833.gnm2.ann1.Phvul.009G023600.1||-1||CDS||1779067543||27929||73.47	27929	27929	1.000000e-250	125
a37644_phavu.G19833.gnm2.Chr01	phavu.G19833.gnm2.Chr01||1087101||1090994||phavu.G19833.gnm2.ann1.Phvul.001G014400.1||1||CDS||1778994880||181||65.65	181	181	b37644_phavu.G19833.gnm2.Chr09	phavu.G19833.gnm2.Chr09||5776422||5780992||phavu.G19833.gnm2.ann1.Phvul.009G023800.1||1||CDS||1779067549||27931||65.65	27931	27931	1.300000e-124	175
a37644_phavu.G19833.gnm2.Chr01	phavu.G19833.gnm2.Chr01||1148634||1151564||phavu.G19833.gnm2.ann1.Phvul.001G014900.1||1||CDS||1778994904||190||68.69	190	190	b37644_phavu.G19833.gnm2.Chr09	phavu.G19833.gnm2.Chr09||5867051||5870550||phavu.G19833.gnm2.ann1.Phvul.009G024000.1||1||CDS||1779067554||27933||68.69	27933	27933	8.100000e-160	225
###
a37644_phavu.G19833.gnm2.Chr01	phavu.G19833.gnm2.Chr01||215850||217510||phavu.G19833.gnm2.ann1.Phvul.001G003800.1||1||CDS||1778994532||53||72.36	53	53	b37644_phavu.G19833.gnm2.Chr02	phavu.G19833.gnm2.Chr02||22416476||22417780||phavu.G19833.gnm2.ann1.Phvul.002G105400.1||1||CDS||1779007653||5037||72.36	5037	5037	2.200000e-170	50
a37644_phavu.G19833.gnm2.Chr01	phavu.G19833.gnm2.Chr01||244672||248367||phavu.G19833.gnm2.ann1.Phvul.001G004100.1||1||CDS||1778994546||58||65.79	58	58	b37644_phavu.G19833.gnm2.Chr02	phavu.G19833.gnm2.Chr02||22457677||22461584||phavu.G19833.gnm2.ann1.Phvul.002G105500.1||1||CDS||1779007656||5041||65.79	5041	5041	3.500000e-30	79
a37644_phavu.G19833.gnm2.Chr01	phavu.G19833.gnm2.Chr01||282704||288880||phavu.G19833.gnm2.ann1.Phvul.001G004600.1||-1||CDS||1778994560||63||63.2	63	63	b37644_phavu.G19833.gnm2.Chr02	phavu.G19833.gnm2.Chr02||22636391||22639072||phavu.G19833.gnm2.ann1.Phvul.002G106300.1||-1||CDS||1779007689||5054||63.2	5054	5054	6.600000e-100	126
a37644_phavu.G19833.gnm2.Chr01	phavu.G19833.gnm2.Chr01||396327||404392||phavu.G19833.gnm2.ann1.Phvul.001G006000.1||-1||CDS||1778994610||81||74.31	81	81	b37644_phavu.G19833.gnm2.Chr02	phavu.G19833.gnm2.Chr02||22721059||22731373||phavu.G19833.gnm2.ann1.Phvul.002G106500.1||1||CDS||1779007695||5056||74.31	5056	5056	1.000000e-250	173
a37644_phavu.G19833.gnm2.Chr01	phavu.G19833.gnm2.Chr01||503458||504446||phavu.G19833.gnm2.ann1.Phvul.001G007600.1||-1||CDS||1778994661||101||63.37	101	101	b37644_phavu.G19833.gnm2.Chr02	phavu.G19833.gnm2.Chr02||22744868||22747437||phavu.G19833.gnm2.ann1.Phvul.002G106800.2||1||CDS||1779007706||5060||63.37	5060	5060	5.300000e-16	185
###
a37644_phavu.G19833.gnm2.Chr01	phavu.G19833.gnm2.Chr01||724775||725968||phavu.G19833.gnm2.ann1.Phvul.001G009700.2||-1||CDS||1778994725||125||67.99	125	125	b37644_phavu.G19833.gnm2.Chr09	phavu.G19833.gnm2.Chr09||798767||799829||phavu.G19833.gnm2.ann1.Phvul.009G004200.1||-1||CDS||1779066886||27683||67.99	27683	27683	2.800000e-43	42
a37644_phavu.G19833.gnm2.Chr01	phavu.G19833.gnm2.Chr01||745786||747240||phavu.G19833.gnm2.ann1.Phvul.001G009800.1||1||CDS||1778994728||126||72.52	126	126	b37644_phavu.G19833.gnm2.Chr09	phavu.G19833.gnm2.Chr09||813256||814001||phavu.G19833.gnm2.ann1.Phvul.009G004300.1||1||CDS||1779066891||27685||72.52	27685	27685	2.400000e-18	59
a37644_phavu.G19833.gnm2.Chr01	phavu.G19833.gnm2.Chr01||862606||865685||phavu.G19833.gnm2.ann1.Phvul.001G011100.1||1||CDS||1778994771||141||78.28	141	141	b37644_phavu.G19833.gnm2.Chr09	phavu.G19833.gnm2.Chr09||864845||866980||phavu.G19833.gnm2.ann1.Phvul.009G004801.1||1||CDS||1779066906||27690||78.28	27690	27690	4.500000e-68	106
a37644_phavu.G19833.gnm2.Chr01	phavu.G19833.gnm2.Chr01||882559||884977||phavu.G19833.gnm2.ann1.Phvul.001G011400.1||1||CDS||1778994780||144||67.51	144	144	b37644_phavu.G19833.gnm2.Chr09	phavu.G19833.gnm2.Chr09||870695||872795||phavu.G19833.gnm2.ann1.Phvul.009G005000.1||1||CDS||1779066911||27692||67.51	27692	27692	5.600000e-182	156
a37644_phavu.G19833.gnm2.Chr01	phavu.G19833.gnm2.Chr01||895760||897869||phavu.G19833.gnm2.ann1.Phvul.001G011700.1||-1||CDS||1778994789||147||64.47	147	147	b37644_phavu.G19833.gnm2.Chr09	phavu.G19833.gnm2.Chr09||919425||922258||phavu.G19833.gnm2.ann1.Phvul.009G005500.1||-1||CDS||1779066925||27697||64.47	27697	27697	8.700000e-89	206
a37644_phavu.G19833.gnm2.Chr01	phavu.G19833.gnm2.Chr01||901678||902148||phavu.G19833.gnm2.ann1.Phvul.001G011800.1||-1||CDS||1778994792||148||64.21	148	148	b37644_phavu.G19833.gnm2.Chr09	phavu.G19833.gnm2.Chr09||988062||988544||phavu.G19833.gnm2.ann1.Phvul.009G005800.1||-1||CDS||1779066934||27701||64.21	27701	27701	3.400000e-31	236
a37644_phavu.G19833.gnm2.Chr01	phavu.G19833.gnm2.Chr01||902315||902440||phavu.G19833.gnm2.ann1.Phvul.001G011900.1||-1||CDS||1778994794||149||79.65	149	149	b37644_phavu.G19833.gnm2.Chr09	phavu.G19833.gnm2.Chr09||988720||988845||phavu.G19833.gnm2.ann1.Phvul.009G005900.1||-1||CDS||1779066936||27702||79.65	27702	27702	1.600000e-24	259
a37644_phavu.G19833.gnm2.Chr01	phavu.G19833.gnm2.Chr01||922550||926897||phavu.G19833.gnm2.ann1.Phvul.001G012100.1||1||CDS||1778994799||151||72.65	151	151	b37644_phavu.G19833.gnm2.Chr09	phavu.G19833.gnm2.Chr09||1005931||1010275||phavu.G19833.gnm2.ann1.Phvul.009G006000.1||1||CDS||1779066938||27703||72.65	27703	27703	1.000000e-250	309
###
a37644_phavu.G19833.gnm2.Chr01	phavu.G19833.gnm2.Chr01||862606||865685||phavu.G19833.gnm2.ann1.Phvul.001G011100.1||1||CDS||1778994771||141||86.38	141	141	b37644_phavu.G19833.gnm2.Chr09	phavu.G19833.gnm2.Chr09||11031027||11033475||phavu.G19833.gnm2.ann1.Phvul.009G060400.1||1||CDS||1779068906||28446||86.38	28446	28446	1.300000e-210	50
a37644_phavu.G19833.gnm2.Chr01	phavu.G19833.gnm2.Chr01||882559||884977||phavu.G19833.gnm2.ann1.Phvul.001G011400.1||1||CDS||1778994780||144||88.64	144	144	b37644_phavu.G19833.gnm2.Chr09	phavu.G19833.gnm2.Chr09||11046893||11050909||phavu.G19833.gnm2.ann1.Phvul.009G060700.1||1||CDS||1779068917||28450||88.64	28450	28450	1.000000e-250	50
a37644_phavu.G19833.gnm2.Chr01	phavu.G19833.gnm2.Chr01||895760||897869||phavu.G19833.gnm2.ann1.Phvul.001G011700.1||-1||CDS||1778994789||147||78.71	147	147	b37644_phavu.G19833.gnm2.Chr09	phavu.G19833.gnm2.Chr09||11052093||11054384||phavu.G19833.gnm2.ann1.Phvul.009G060800.3||-1||CDS||1779068924||28453||78.71	28453	28453	1.000000e-250	150
a37644_phavu.G19833.gnm2.Chr01	phavu.G19833.gnm2.Chr01||901678||902148||phavu.G19833.gnm2.ann1.Phvul.001G011800.1||-1||CDS||1778994792||148||66.86	148	148	b37644_phavu.G19833.gnm2.Chr09	phavu.G19833.gnm2.Chr09||11063303||11063740||phavu.G19833.gnm2.ann1.Phvul.009G060900.1||-1||CDS||1779068929||28455||66.86	28455	28455	9.000000e-41	190
a37644_phavu.G19833.gnm2.Chr01	phavu.G19833.gnm2.Chr01||902315||902440||phavu.G19833.gnm2.ann1.Phvul.001G011900.1||-1||CDS||1778994794||149||82.03	149	149	b37644_phavu.G19833.gnm2.Chr09	phavu.G19833.gnm2.Chr09||11063855||11064022||phavu.G19833.gnm2.ann1.Phvul.009G060950.1||-1||CDS||1779068931||28456||82.03	28456	28456	6.000000e-29	218
a37644_phavu.G19833.gnm2.Chr01	phavu.G19833.gnm2.Chr01||922550||926897||phavu.G19833.gnm2.ann1.Phvul.001G012100.1||1||CDS||1778994799||151||83.47	151	151	b37644_phavu.G19833.gnm2.Chr09	phavu.G19833.gnm2.Chr09||11096614||11101221||phavu.G19833.gnm2.ann1.Phvul.009G061300.1||1||CDS||1779068942||28460||83.47	28460	28460	1.000000e-250	268
a37644_phavu.G19833.gnm2.Chr01	phavu.G19833.gnm2.Chr01||928754||932575||phavu.G19833.gnm2.ann1.Phvul.001G012200.1||-1||CDS||1778994802||152||78.9	152	152	b37644_phavu.G19833.gnm2.Chr09	phavu.G19833.gnm2.Chr09||10975963||10979959||phavu.G19833.gnm2.ann1.Phvul.009G060100.1||1||CDS||1779068895||28442||78.9	28442	28442	1.000000e-250	100
a37644_phavu.G19833.gnm2.Chr01	phavu.G19833.gnm2.Chr01||953035||957813||phavu.G19833.gnm2.ann1.Phvul.001G012500.1||1||CDS||1778994817||158||78.14	158	158	b37644_phavu.G19833.gnm2.Chr09	phavu.G19833.gnm2.Chr09||10946552||10950274||phavu.G19833.gnm2.ann1.Phvul.009G059800.1||-1||CDS||1779068882||28437||78.14	28437	28437	1.000000e-250	150
a37644_phavu.G19833.gnm2.Chr01	phavu.G19833.gnm2.Chr01||958568||961917||phavu.G19833.gnm2.ann1.Phvul.001G012600.1||-1||CDS||1778994819||159||79.04	159	159	b37644_phavu.G19833.gnm2.Chr09	phavu.G19833.gnm2.Chr09||10943248||10946298||phavu.G19833.gnm2.ann1.Phvul.009G059700.1||1||CDS||1779068879||28436||79.04	28436	28436	1.000000e-250	200
a37644_phavu.G19833.gnm2.Chr01	phavu.G19833.gnm2.Chr01||1000576||1003839||phavu.G19833.gnm2.ann1.Phvul.001G013100.1||-1||CDS||1778994836||165||78.13	165	165	b37644_phavu.G19833.gnm2.Chr09	phavu.G19833.gnm2.Chr09||10918257||10921158||phavu.G19833.gnm2.ann1.Phvul.009G059500.1||1||CDS||1779068873||28434||78.13	28434	28434	1.000000e-250	250
a37644_phavu.G19833.gnm2.Chr01	phavu.G19833.gnm2.Chr01||1008926||1010355||phavu.G19833.gnm2.ann1.Phvul.001G013200.1||-1||CDS||1778994839||166||76.92	166	166	b37644_phavu.G19833.gnm2.Chr09	phavu.G19833.gnm2.Chr09||10882240||10882955||phavu.G19833.gnm2.ann1.Phvul.009G058900.1||1||CDS||1779068854||28427||76.92	28427	28427	8.900000e-31	280
a37644_phavu.G19833.gnm2.Chr01	phavu.G19833.gnm2.Chr01||1035245||1037089||phavu.G19833.gnm2.ann1.Phvul.001G013600.1||-1||CDS||1778994855||172||71.9	172	172	b37644_phavu.G19833.gnm2.Chr09	phavu.G19833.gnm2.Chr09||10871731||10872792||phavu.G19833.gnm2.ann1.Phvul.009G058700.1||1||CDS||1779068848||28425||71.9	28425	28425	3.400000e-15	294
a37644_phavu.G19833.gnm2.Chr01	phavu.G19833.gnm2.Chr01||1073419||1074267||phavu.G19833.gnm2.ann1.Phvul.001G014300.1||-1||CDS||1778994877||180||81.48	180	180	b37644_phavu.G19833.gnm2.Chr09	phavu.G19833.gnm2.Chr09||10864106||10865089||phavu.G19833.gnm2.ann1.Phvul.009G058500.1||-1||CDS||1779068838||28421||81.48	28421	28421	9.500000e-80	344
a37644_phavu.G19833.gnm2.Chr01	phavu.G19833.gnm2.Chr01||1112422||1112814||phavu.G19833.gnm2.ann1.Phvul.001G014600.1||-1||CDS||1778994891||185||66.67	185	185	b37644_phavu.G19833.gnm2.Chr09	phavu.G19833.gnm2.Chr09||10798886||10799260||phavu.G19833.gnm2.ann1.Phvul.009G057600.1||1||CDS||1779068809||28410||66.67	28410	28410	1.400000e-13	353
a37644_phavu.G19833.gnm2.Chr01	phavu.G19833.gnm2.Chr01||1158250||1166309||phavu.G19833.gnm2.ann1.Phvul.001G015100.1||1||CDS||1778994912||193||72.31	193	193	b37644_phavu.G19833.gnm2.Chr09	phavu.G19833.gnm2.Chr09||10759433||10767820||phavu.G19833.gnm2.ann1.Phvul.009G057400.1||-1||CDS||1779068801||28407||72.31	28407	28407	1.000000e-250	403
a37644_phavu.G19833.gnm2.Chr01	phavu.G19833.gnm2.Chr01||1174033||1177091||phavu.G19833.gnm2.ann1.Phvul.001G015200.1||-1||CDS||1778994919||196||73.01	196	196	b37644_phavu.G19833.gnm2.Chr09	phavu.G19833.gnm2.Chr09||10748878||10752640||phavu.G19833.gnm2.ann1.Phvul.009G057200.1||1||CDS||1779068793||28404||73.01	28404	28404	8.800000e-188	453
a37644_phavu.G19833.gnm2.Chr01	phavu.G19833.gnm2.Chr01||1197777||1204776||phavu.G19833.gnm2.ann1.Phvul.001G015600.1||1||CDS||1778994931||200||88.03	200	200	b37644_phavu.G19833.gnm2.Chr09	phavu.G19833.gnm2.Chr09||10684775||10690513||phavu.G19833.gnm2.ann1.Phvul.009G056600.2||1||CDS||1779068766||28393||88.03	28393	28393	1.200000e-214	500
a37644_phavu.G19833.gnm2.Chr01	phavu.G19833.gnm2.Chr01||1240037||1241975||phavu.G19833.gnm2.ann1.Phvul.001G016100.1||-1||CDS||1778994971||217||74.36	217	217	b37644_phavu.G19833.gnm2.Chr09	phavu.G19833.gnm2.Chr09||10678412||10680048||phavu.G19833.gnm2.ann1.Phvul.009G056400.1||1||CDS||1779068758||28390||74.36	28390	28390	7.800000e-160	547
a37644_phavu.G19833.gnm2.Chr01	phavu.G19833.gnm2.Chr01||1265115||1267367||phavu.G19833.gnm2.ann1.Phvul.001G016400.1||1||CDS||1778994981||221||69.38	221	221	b37644_phavu.G19833.gnm2.Chr09	phavu.G19833.gnm2.Chr09||10619850||10622426||phavu.G19833.gnm2.ann1.Phvul.009G056000.1||-1||CDS||1779068745||28385||69.38	28385	28385	3.900000e-107	597
a37644_phavu.G19833.gnm2.Chr01	phavu.G19833.gnm2.Chr01||1276688||1285158||phavu.G19833.gnm2.ann1.Phvul.001G016500.1||1||CDS||1778994987||223||86.66	223	223	b37644_phavu.G19833.gnm2.Chr09	phavu.G19833.gnm2.Chr09||10597902||10605719||phavu.G19833.gnm2.ann1.Phvul.009G055900.1||-1||CDS||1779068742||28384||86.66	28384	28384	1.000000e-250	647
a37644_phavu.G19833.gnm2.Chr01	phavu.G19833.gnm2.Chr01||1308881||1309933||phavu.G19833.gnm2.ann1.Phvul.001G016900.1||1||CDS||1778995003||229||78.79	229	229	b37644_phavu.G19833.gnm2.Chr09	phavu.G19833.gnm2.Chr09||10576651||10577751||phavu.G19833.gnm2.ann1.Phvul.009G055600.1||-1||CDS||1779068734||28381||78.79	28381	28381	1.000000e-250	697
a37644_phavu.G19833.gnm2.Chr01	phavu.G19833.gnm2.Chr01||1379821||1395925||phavu.G19833.gnm2.ann1.Phvul.001G017700.1||1||CDS||1778995029||238||82.91	238	238	b37644_phavu.G19833.gnm2.Chr09	phavu.G19833.gnm2.Chr09||10547132||10566823||phavu.G19833.gnm2.ann1.Phvul.009G055500.1||-1||CDS||1779068732||28380||82.91	28380	28380	1.000000e-250	747
a37644_phavu.G19833.gnm2.Chr01	phavu.G19833.gnm2.Chr01||1412134||1413690||phavu.G19833.gnm2.ann1.Phvul.001G017800.1||1||CDS||1778995034||240||74.4	240	240	b37644_phavu.G19833.gnm2.Chr09	phavu.G19833.gnm2.Chr09||11138343||11139902||phavu.G19833.gnm2.ann1.Phvul.009G061325.1||1||CDS||1779068945||28461||74.4	28461	28461	1.000000e-250	50
a37644_phavu.G19833.gnm2.Chr01	phavu.G19833.gnm2.Chr01||1452745||1456237||phavu.G19833.gnm2.ann1.Phvul.001G018300.1||-1||CDS||1778995046||244||74.59	244	244	b37644_phavu.G19833.gnm2.Chr09	phavu.G19833.gnm2.Chr09||11197230||11201079||phavu.G19833.gnm2.ann1.Phvul.009G061700.2||-1||CDS||1779068968||28469||74.59	28469	28469	9.100000e-95	100
a37644_phavu.G19833.gnm2.Chr01	phavu.G19833.gnm2.Chr01||1526622||1531381||phavu.G19833.gnm2.ann1.Phvul.001G019100.1||1||CDS||1778995081||258||72.18	258	258	b37644_phavu.G19833.gnm2.Chr09	phavu.G19833.gnm2.Chr09||11246869||11252566||phavu.G19833.gnm2.ann1.Phvul.009G062400.1||1||CDS||1779068989||28476||72.18	28476	28476	1.000000e-250	147
a37644_phavu.G19833.gnm2.Chr01	phavu.G19833.gnm2.Chr01||1532489||1533043||phavu.G19833.gnm2.ann1.Phvul.001G019200.2||-1||CDS||1778995084||259||72.55	259	259	b37644_phavu.G19833.gnm2.Chr09	phavu.G19833.gnm2.Chr09||11272478||11273152||phavu.G19833.gnm2.ann1.Phvul.009G062700.1||-1||CDS||1779068998||28479||72.55	28479	28479	1.900000e-56	197
a37644_phavu.G19833.gnm2.Chr01	phavu.G19833.gnm2.Chr01||1546279||1549394||phavu.G19833.gnm2.ann1.Phvul.001G019400.1||-1||CDS||1778995090||261||78.88	261	261	b37644_phavu.G19833.gnm2.Chr09	phavu.G19833.gnm2.Chr09||11294523||11298251||phavu.G19833.gnm2.ann1.Phvul.009G062900.1||-1||CDS||1779069002||28481||78.88	28481	28481	1.000000e-250	247
a37644_phavu.G19833.gnm2.Chr01	phavu.G19833.gnm2.Chr01||1570728||1574271||phavu.G19833.gnm2.ann1.Phvul.001G019600.1||-1||CDS||1778995096||263||83.44	263	263	b37644_phavu.G19833.gnm2.Chr09	phavu.G19833.gnm2.Chr09||11331596||11336894||phavu.G19833.gnm2.ann1.Phvul.009G063200.1||-1||CDS||1779069027||28492||83.44	28492	28492	1.000000e-250	294
a37644_phavu.G19833.gnm2.Chr01	phavu.G19833.gnm2.Chr01||1579655||1579990||phavu.G19833.gnm2.ann1.Phvul.001G019700.1||-1||CDS||1778995099||264||85.71	264	264	b37644_phavu.G19833.gnm2.Chr09	phavu.G19833.gnm2.Chr09||11343248||11343583||phavu.G19833.gnm2.ann1.Phvul.009G063300.1||-1||CDS||1779069030||28493||85.71	28493	28493	7.700000e-10	303
a37644_phavu.G19833.gnm2.Chr01	phavu.G19833.gnm2.Chr01||1637014||1640376||phavu.G19833.gnm2.ann1.Phvul.001G020100.1||1||CDS||1778995115||270||76.52	270	270	b37644_phavu.G19833.gnm2.Chr09	phavu.G19833.gnm2.Chr09||11366876||11372396||phavu.G19833.gnm2.ann1.Phvul.009G063500.2||1||CDS||1779069037||28496||76.52	28496	28496	1.000000e-250	353
a37644_phavu.G19833.gnm2.Chr01	phavu.G19833.gnm2.Chr01||1675595||1676686||phavu.G19833.gnm2.ann1.Phvul.001G020800.1||-1||CDS||1778995136||277||72.37	277	277	b37644_phavu.G19833.gnm2.Chr09	phavu.G19833.gnm2.Chr09||11384044||11384836||phavu.G19833.gnm2.ann1.Phvul.009G063700.1||-1||CDS||1779069043||28498||72.37	28498	28498	4.900000e-114	403
a37644_phavu.G19833.gnm2.Chr01	phavu.G19833.gnm2.Chr01||1682100||1686621||phavu.G19833.gnm2.ann1.Phvul.001G021000.1||-1||CDS||1778995142||279||79.49	279	279	b37644_phavu.G19833.gnm2.Chr09	phavu.G19833.gnm2.Chr09||11387104||11390468||phavu.G19833.gnm2.ann1.Phvul.009G063800.1||-1||CDS||1779069046||28499||79.49	28499	28499	1.000000e-250	453
a37644_phavu.G19833.gnm2.Chr01	phavu.G19833.gnm2.Chr01||1700582||1704253||phavu.G19833.gnm2.ann1.Phvul.001G021200.1||1||CDS||1778995148||281||81.9	281	281	b37644_phavu.G19833.gnm2.Chr09	phavu.G19833.gnm2.Chr09||11416365||11420618||phavu.G19833.gnm2.ann1.Phvul.009G064200.1||1||CDS||1779069061||28504||81.9	28504	28504	1.000000e-250	503
a37644_phavu.G19833.gnm2.Chr01	phavu.G19833.gnm2.Chr01||1711092||1712179||phavu.G19833.gnm2.ann1.Phvul.001G021300.1||1||CDS||1778995151||282||71.9	282	282	b37644_phavu.G19833.gnm2.Chr09	phavu.G19833.gnm2.Chr09||11431875||11432756||phavu.G19833.gnm2.ann1.Phvul.009G064300.1||1||CDS||1779069064||28505||71.9	28505	28505	3.400000e-127	553
a37644_phavu.G19833.gnm2.Chr01	phavu.G19833.gnm2.Chr01||1718694||1723123||phavu.G19833.gnm2.ann1.Phvul.001G021400.1||1||CDS||1778995153||283||83.24	283	283	b37644_phavu.G19833.gnm2.Chr09	phavu.G19833.gnm2.Chr09||11436014||11442823||phavu.G19833.gnm2.ann1.Phvul.009G064400.1||1||CDS||1779069067||28506||83.24	28506	28506	7.700000e-218	603
a37644_phavu.G19833.gnm2.Chr01	phavu.G19833.gnm2.Chr01||1783206||1787330||phavu.G19833.gnm2.ann1.Phvul.001G021800.1||1||CDS||1778995170||289||74.05	289	289	b37644_phavu.G19833.gnm2.Chr09	phavu.G19833.gnm2.Chr09||11455874||11460325||phavu.G19833.gnm2.ann1.Phvul.009G064700.1||1||CDS||1779069075||28509||74.05	28509	28509	1.000000e-250	653
a37644_phavu.G19833.gnm2.Chr01	phavu.G19833.gnm2.Chr01||1792489||1796320||phavu.G19833.gnm2.ann1.Phvul.001G021900.1||1||CDS||1778995175||291||76.23	291	291	b37644_phavu.G19833.gnm2.Chr09	phavu.G19833.gnm2.Chr09||11467301||11471196||phavu.G19833.gnm2.ann1.Phvul.009G064800.1||1||CDS||1779069078||28510||76.23	28510	28510	1.000000e-250	703
a37644_phavu.G19833.gnm2.Chr01	phavu.G19833.gnm2.Chr01||1858416||1861535||phavu.G19833.gnm2.ann1.Phvul.001G022500.1||-1||CDS||1778995199||300||77.08	300	300	b37644_phavu.G19833.gnm2.Chr09	phavu.G19833.gnm2.Chr09||11540202||11545560||phavu.G19833.gnm2.ann1.Phvul.009G065600.1||-1||CDS||1779069109||28522||77.08	28522	28522	1.000000e-250	750
a37644_phavu.G19833.gnm2.Chr01	phavu.G19833.gnm2.Chr01||1895835||1897403||phavu.G19833.gnm2.ann1.Phvul.001G022900.1||1||CDS||1778995210||304||78.15	304	304	b37644_phavu.G19833.gnm2.Chr09	phavu.G19833.gnm2.Chr09||11579500||11580690||phavu.G19833.gnm2.ann1.Phvul.009G065800.1||-1||CDS||1779069114||28524||78.15	28524	28524	3.600000e-172	800
a37644_phavu.G19833.gnm2.Chr01	phavu.G19833.gnm2.Chr01||1942457||1946037||phavu.G19833.gnm2.ann1.Phvul.001G023300.1||-1||CDS||1778995224||309||75.16	309	309	b37644_phavu.G19833.gnm2.Chr09	phavu.G19833.gnm2.Chr09||11604449||11610900||phavu.G19833.gnm2.ann1.Phvul.009G066000.1||-1||CDS||1779069119||28526||75.16	28526	28526	1.000000e-250	850
a37644_phavu.G19833.gnm2.Chr01	phavu.G19833.gnm2.Chr01||1965962||1970268||phavu.G19833.gnm2.ann1.Phvul.001G023500.1||-1||CDS||1778995230||311||73.5	311	311	b37644_phavu.G19833.gnm2.Chr09	phavu.G19833.gnm2.Chr09||11792353||11795795||phavu.G19833.gnm2.ann1.Phvul.009G066940.1||-1||CDS||1779069153||28539||73.5	28539	28539	9.100000e-166	897
a37644_phavu.G19833.gnm2.Chr01	phavu.G19833.gnm2.Chr01||1975315||1976750||phavu.G19833.gnm2.ann1.Phvul.001G023600.1||-1||CDS||1778995235||313||80.24	313	313	b37644_phavu.G19833.gnm2.Chr09	phavu.G19833.gnm2.Chr09||11799645||11800728||phavu.G19833.gnm2.ann1.Phvul.009G066960.1||-1||CDS||1779069155||28540||80.24	28540	28540	2.000000e-122	947
a37644_phavu.G19833.gnm2.Chr01	phavu.G19833.gnm2.Chr01||1998119||1998655||phavu.G19833.gnm2.ann1.Phvul.001G023700.1||-1||CDS||1778995238||314||76.23	314	314	b37644_phavu.G19833.gnm2.Chr09	phavu.G19833.gnm2.Chr09||11813659||11814132||phavu.G19833.gnm2.ann1.Phvul.009G066980.1||-1||CDS||1779069158||28541||76.23	28541	28541	1.300000e-77	997
a37644_phavu.G19833.gnm2.Chr01	phavu.G19833.gnm2.Chr01||2021380||2023259||phavu.G19833.gnm2.ann1.Phvul.001G024000.2||1||CDS||1778995251||319||82.48	319	319	b37644_phavu.G19833.gnm2.Chr09	phavu.G19833.gnm2.Chr09||11850625||11852587||phavu.G19833.gnm2.ann1.Phvul.009G067000.1||1||CDS||1779069160||28542||82.48	28542	28542	3.300000e-171	1047
a37644_phavu.G19833.gnm2.Chr01	phavu.G19833.gnm2.Chr01||2050397||2060008||phavu.G19833.gnm2.ann1.Phvul.001G024200.1||1||CDS||1778995257||321||86.94	321	321	b37644_phavu.G19833.gnm2.Chr09	phavu.G19833.gnm2.Chr09||11879747||11890172||phavu.G19833.gnm2.ann1.Phvul.009G067100.1||1||CDS||1779069168||28545||86.94	28545	28545	1.000000e-250	1097
a37644_phavu.G19833.gnm2.Chr01	phavu.G19833.gnm2.Chr01||2086921||2090412||phavu.G19833.gnm2.ann1.Phvul.001G024500.1||1||CDS||1778995266||324||73.39	324	324	b37644_phavu.G19833.gnm2.Chr09	phavu.G19833.gnm2.Chr09||11912782||11915059||phavu.G19833.gnm2.ann1.Phvul.009G067300.1||1||CDS||1779069176||28548||73.39	28548	28548	4.700000e-219	1147
a37644_phavu.G19833.gnm2.Chr01	phavu.G19833.gnm2.Chr01||2109081||2113460||phavu.G19833.gnm2.ann1.Phvul.001G024800.1||1||CDS||1778995275||327||73.56	327	327	b37644_phavu.G19833.gnm2.Chr09	phavu.G19833.gnm2.Chr09||11922565||11927588||phavu.G19833.gnm2.ann1.Phvul.009G067500.1||1||CDS||1779069182||28550||73.56	28550	28550	6.600000e-69	1197
a37644_phavu.G19833.gnm2.Chr01	phavu.G19833.gnm2.Chr01||2123278||2124788||phavu.G19833.gnm2.ann1.Phvul.001G024900.1||1||CDS||1778995278||328||71.67	328	328	b37644_phavu.G19833.gnm2.Chr09	phavu.G19833.gnm2.Chr09||11945275||11946862||phavu.G19833.gnm2.ann1.Phvul.009G067600.1||1||CDS||1779069185||28551||71.67	28551	28551	1.500000e-151	1247
a37644_phavu.G19833.gnm2.Chr01	phavu.G19833.gnm2.Chr01||2149309||2150817||phavu.G19833.gnm2.ann1.Phvul.001G025000.1||1||CDS||1778995281||329||80.82	329	329	b37644_phavu.G19833.gnm2.Chr09	phavu.G19833.gnm2.Chr09||11984262||11985974||phavu.G19833.gnm2.ann1.Phvul.009G067800.1||1||CDS||1779069191||28553||80.82	28553	28553	1.000000e-250	1297
a37644_phavu.G19833.gnm2.Chr01	phavu.G19833.gnm2.Chr01||2160574||2161503||phavu.G19833.gnm2.ann1.Phvul.001G025101.1||-1||CDS||1778995284||330||60.14	330	330	b37644_phavu.G19833.gnm2.Chr09	phavu.G19833.gnm2.Chr09||11994782||11996997||phavu.G19833.gnm2.ann1.Phvul.009G067900.1||-1||CDS||1779069194||28554||60.14	28554	28554	1.200000e-45	1341
a37644_phavu.G19833.gnm2.Chr01	phavu.G19833.gnm2.Chr01||2173517||2174347||phavu.G19833.gnm2.ann1.Phvul.001G025200.1||1||CDS||1778995287||331||79.45	331	331	b37644_phavu.G19833.gnm2.Chr09	phavu.G19833.gnm2.Chr09||12008243||12009031||phavu.G19833.gnm2.ann1.Phvul.009G068000.1||1||CDS||1779069197||28555||79.45	28555	28555	5.900000e-82	1391
a37644_phavu.G19833.gnm2.Chr01	phavu.G19833.gnm2.Chr01||2187167||2187436||phavu.G19833.gnm2.ann1.Phvul.001G025300.1||1||CDS||1778995290||332||72.12	332	332	b37644_phavu.G19833.gnm2.Chr09	phavu.G19833.gnm2.Chr09||12063678||12063944||phavu.G19833.gnm2.ann1.Phvul.009G068600.1||1||CDS||1779069214||28561||72.12	28561	28561	7.000000e-45	1435
a37644_phavu.G19833.gnm2.Chr01	phavu.G19833.gnm2.Chr01||2205610||2206014||phavu.G19833.gnm2.ann1.Phvul.001G025400.1||-1||CDS||1778995293||333||75.78	333	333	b37644_phavu.G19833.gnm2.Chr09	phavu.G19833.gnm2.Chr09||12073319||12073819||phavu.G19833.gnm2.ann1.Phvul.009G068700.1||-1||CDS||1779069217||28562||75.78	28562	28562	5.700000e-67	1485
a37644_phavu.G19833.gnm2.Chr01	phavu.G19833.gnm2.Chr01||2247517||2251058||phavu.G19833.gnm2.ann1.Phvul.001G025700.2||-1||CDS||1778995304||337||64.55	337	337	b37644_phavu.G19833.gnm2.Chr09	phavu.G19833.gnm2.Chr09||12097232||12098936||phavu.G19833.gnm2.ann1.Phvul.009G069100.1||-1||CDS||1779069231||28567||64.55	28567	28567	8.300000e-102	1535
a37644_phavu.G19833.gnm2.Chr01	phavu.G19833.gnm2.Chr01||2254692||2255818||phavu.G19833.gnm2.ann1.Phvul.001G025800.1||-1||CDS||1778995307||339||80.0	339	339	b37644_phavu.G19833.gnm2.Chr09	phavu.G19833.gnm2.Chr09||12162505||12162938||phavu.G19833.gnm2.ann1.Phvul.009G069900.1||-1||CDS||1779069262||28579||80.0	28579	28579	2.000000e-69	1582
a37644_phavu.G19833.gnm2.Chr01	phavu.G19833.gnm2.Chr01||2279308||2281405||phavu.G19833.gnm2.ann1.Phvul.001G026000.1||-1||CDS||1778995313||341||71.93	341	341	b37644_phavu.G19833.gnm2.Chr09	phavu.G19833.gnm2.Chr09||12199727||12201958||phavu.G19833.gnm2.ann1.Phvul.009G070300.1||-1||CDS||1779069279||28585||71.93	28585	28585	3.000000e-94	1632
a37644_phavu.G19833.gnm2.Chr01	phavu.G19833.gnm2.Chr01||2282281||2284614||phavu.G19833.gnm2.ann1.Phvul.001G026100.1||-1||CDS||1778995316||342||70.86	342	342	b37644_phavu.G19833.gnm2.Chr09	phavu.G19833.gnm2.Chr09||12207531||12209864||phavu.G19833.gnm2.ann1.Phvul.009G070500.1||-1||CDS||1779069295||28592||70.86	28592	28592	1.000000e-250	1682
a37644_phavu.G19833.gnm2.Chr01	phavu.G19833.gnm2.Chr01||2335387||2340417||phavu.G19833.gnm2.ann1.Phvul.001G026600.1||1||CDS||1778995334||349||75.94	349	349	b37644_phavu.G19833.gnm2.Chr09	phavu.G19833.gnm2.Chr09||12222918||12225601||phavu.G19833.gnm2.ann1.Phvul.009G070600.1||1||CDS||1779069298||28593||75.94	28593	28593	2.300000e-154	1732
a37644_phavu.G19833.gnm2.Chr01	phavu.G19833.gnm2.Chr01||2348804||2349466||phavu.G19833.gnm2.ann1.Phvul.001G026700.1||-1||CDS||1778995337||350||77.87	350	350	b37644_phavu.G19833.gnm2.Chr09	phavu.G19833.gnm2.Chr09||12234088||12234819||phavu.G19833.gnm2.ann1.Phvul.009G070800.1||-1||CDS||1779069306||28596||77.87	28596	28596	5.200000e-52	1782
a37644_phavu.G19833.gnm2.Chr01	phavu.G19833.gnm2.Chr01||2408895||2409998||phavu.G19833.gnm2.ann1.Phvul.001G027100.1||1||CDS||1778995347||354||71.49	354	354	b37644_phavu.G19833.gnm2.Chr09	phavu.G19833.gnm2.Chr09||12267587||12268726||phavu.G19833.gnm2.ann1.Phvul.009G071100.1||1||CDS||1779069315||28599||71.49	28599	28599	6.200000e-210	1832
a37644_phavu.G19833.gnm2.Chr01	phavu.G19833.gnm2.Chr01||2428335||2429841||phavu.G19833.gnm2.ann1.Phvul.001G027300.1||1||CDS||1778995353||356||76.63	356	356	b37644_phavu.G19833.gnm2.Chr09	phavu.G19833.gnm2.Chr09||12294221||12295391||phavu.G19833.gnm2.ann1.Phvul.009G071200.1||1||CDS||1779069318||28600||76.63	28600	28600	6.600000e-238	1882
a37644_phavu.G19833.gnm2.Chr01	phavu.G19833.gnm2.Chr01||2473955||2479659||phavu.G19833.gnm2.ann1.Phvul.001G027600.1||1||CDS||1778995359||358||80.92	358	358	b37644_phavu.G19833.gnm2.Chr09	phavu.G19833.gnm2.Chr09||12355979||12361562||phavu.G19833.gnm2.ann1.Phvul.009G071500.1||1||CDS||1779069333||28606||80.92	28606	28606	1.000000e-250	1932
a37644_phavu.G19833.gnm2.Chr01	phavu.G19833.gnm2.Chr01||2483917||2486882||phavu.G19833.gnm2.ann1.Phvul.001G027700.1||1||CDS||1778995362||359||81.09	359	359	b37644_phavu.G19833.gnm2.Chr09	phavu.G19833.gnm2.Chr09||12385900||12389180||phavu.G19833.gnm2.ann1.Phvul.009G071800.1||1||CDS||1779069355||28616||81.09	28616	28616	1.000000e-250	1982
a37644_phavu.G19833.gnm2.Chr01	phavu.G19833.gnm2.Chr01||2491758||2493453||phavu.G19833.gnm2.ann1.Phvul.001G027900.1||-1||CDS||1778995370||362||83.33	362	362	b37644_phavu.G19833.gnm2.Chr09	phavu.G19833.gnm2.Chr09||12391216||12392037||phavu.G19833.gnm2.ann1.Phvul.009G071900.1||-1||CDS||1779069358||28617||83.33	28617	28617	4.600000e-24	2005
a37644_phavu.G19833.gnm2.Chr01	phavu.G19833.gnm2.Chr01||2508969||2509748||phavu.G19833.gnm2.ann1.Phvul.001G028100.1||-1||CDS||1778995376||364||68.05	364	364	b37644_phavu.G19833.gnm2.Chr09	phavu.G19833.gnm2.Chr09||12396212||12396970||phavu.G19833.gnm2.ann1.Phvul.009G072000.1||-1||CDS||1779069363||28619||68.05	28619	28619	1.400000e-37	2041
a37644_phavu.G19833.gnm2.Chr01	phavu.G19833.gnm2.Chr01||2517402||2518766||phavu.G19833.gnm2.ann1.Phvul.001G028200.1||1||CDS||1778995378||365||88.32	365	365	b37644_phavu.G19833.gnm2.Chr09	phavu.G19833.gnm2.Chr09||12405077||12406779||phavu.G19833.gnm2.ann1.Phvul.009G072200.1||1||CDS||1779069368||28621||88.32	28621	28621	1.000000e-219	2091
a37644_phavu.G19833.gnm2.Chr01	phavu.G19833.gnm2.Chr01||2545033||2549321||phavu.G19833.gnm2.ann1.Phvul.001G028700.1||1||CDS||1778995393||371||75.97	371	371	b37644_phavu.G19833.gnm2.Chr09	phavu.G19833.gnm2.Chr09||12470543||12471539||phavu.G19833.gnm2.ann1.Phvul.009G072500.1||1||CDS||1779069381||28626||75.97	28626	28626	9.300000e-25	2115
a37644_phavu.G19833.gnm2.Chr01	phavu.G19833.gnm2.Chr01||2562920||2563788||phavu.G19833.gnm2.ann1.Phvul.001G028800.1||1||CDS||1778995396||372||74.41	372	372	b37644_phavu.G19833.gnm2.Chr09	phavu.G19833.gnm2.Chr09||12481639||12482515||phavu.G19833.gnm2.ann1.Phvul.009G072700.1||1||CDS||1779069388||28629||74.41	28629	28629	6.400000e-95	2165
a37644_phavu.G19833.gnm2.Chr01	phavu.G19833.gnm2.Chr01||2587033||2587482||phavu.G19833.gnm2.ann1.Phvul.001G029100.1||-1||CDS||1778995407||376||63.16	376	376	b37644_phavu.G19833.gnm2.Chr09	phavu.G19833.gnm2.Chr09||12526923||12527399||phavu.G19833.gnm2.ann1.Phvul.009G073000.1||-1||CDS||1779069397||28632||63.16	28632	28632	3.400000e-09	2173
a37644_phavu.G19833.gnm2.Chr01	phavu.G19833.gnm2.Chr01||2606478||2606771||phavu.G19833.gnm2.ann1.Phvul.001G029300.1||1||CDS||1778995413||378||72.47	378	378	b37644_phavu.G19833.gnm2.Chr09	phavu.G19833.gnm2.Chr09||12597941||12598288||phavu.G19833.gnm2.ann1.Phvul.009G073600.1||1||CDS||1779069417||28639||72.47	28639	28639	2.500000e-39	2211
a37644_phavu.G19833.gnm2.Chr01	phavu.G19833.gnm2.Chr01||2621826||2622248||phavu.G19833.gnm2.ann1.Phvul.001G029500.1||1||CDS||1778995421||381||70.37	381	381	b37644_phavu.G19833.gnm2.Chr09	phavu.G19833.gnm2.Chr09||12615902||12616315||phavu.G19833.gnm2.ann1.Phvul.009G073800.1||1||CDS||1779069425||28642||70.37	28642	28642	4.400000e-61	2261
a37644_phavu.G19833.gnm2.Chr01	phavu.G19833.gnm2.Chr01||2645525||2646932||phavu.G19833.gnm2.ann1.Phvul.001G029700.1||1||CDS||1778995427||383||75.23	383	383	b37644_phavu.G19833.gnm2.Chr09	phavu.G19833.gnm2.Chr09||12630278||12631680||phavu.G19833.gnm2.ann1.Phvul.009G073900.1||1||CDS||1779069428||28643||75.23	28643	28643	2.100000e-16	2276
a37644_phavu.G19833.gnm2.Chr01	phavu.G19833.gnm2.Chr01||2733548||2734006||phavu.G19833.gnm2.ann1.Phvul.001G030800.1||-1||CDS||1778995464||396||68.83	396	396	b37644_phavu.G19833.gnm2.Chr09	phavu.G19833.gnm2.Chr09||12638918||12639281||phavu.G19833.gnm2.ann1.Phvul.009G074000.1||-1||CDS||1779069431||28644||68.83	28644	28644	2.100000e-04	2276
a37644_phavu.G19833.gnm2.Chr01	phavu.G19833.gnm2.Chr01||2735187||2735603||phavu.G19833.gnm2.ann1.Phvul.001G030900.1||-1||CDS||1778995467||397||66.17	397	397	b37644_phavu.G19833.gnm2.Chr09	phavu.G19833.gnm2.Chr09||12640567||12641031||phavu.G19833.gnm2.ann1.Phvul.009G074100.1||-1||CDS||1779069433||28645||66.17	28645	28645	5.500000e-15	2290
a37644_phavu.G19833.gnm2.Chr01	phavu.G19833.gnm2.Chr01||2807138||2810651||phavu.G19833.gnm2.ann1.Phvul.001G031200.1||1||CDS||1778995475||400||71.21	400	400	b37644_phavu.G19833.gnm2.Chr09	phavu.G19833.gnm2.Chr09||12677565||12680690||phavu.G19833.gnm2.ann1.Phvul.009G074300.1||1||CDS||1779069438||28647||71.21	28647	28647	1.000000e-250	2340
a37644_phavu.G19833.gnm2.Chr01	phavu.G19833.gnm2.Chr01||2907677||2915852||phavu.G19833.gnm2.ann1.Phvul.001G031900.1||1||CDS||1778995500||409||80.37	409	409	b37644_phavu.G19833.gnm2.Chr09	phavu.G19833.gnm2.Chr09||12755788||12766200||phavu.G19833.gnm2.ann1.Phvul.009G074900.1||1||CDS||1779069456||28654||80.37	28654	28654	1.000000e-250	2390
a37644_phavu.G19833.gnm2.Chr01	phavu.G19833.gnm2.Chr01||2960491||2962875||phavu.G19833.gnm2.ann1.Phvul.001G032150.1||1||CDS||1778995513||414||72.03	414	414	b37644_phavu.G19833.gnm2.Chr09	phavu.G19833.gnm2.Chr09||12834530||12837375||phavu.G19833.gnm2.ann1.Phvul.009G075300.2||1||CDS||1779069484||28666||72.03	28666	28666	2.700000e-104	2437
a37644_phavu.G19833.gnm2.Chr01	phavu.G19833.gnm2.Chr01||3029314||3034162||phavu.G19833.gnm2.ann1.Phvul.001G032300.1||-1||CDS||1778995521||417||82.88	417	417	b37644_phavu.G19833.gnm2.Chr09	phavu.G19833.gnm2.Chr09||12843638||12847824||phavu.G19833.gnm2.ann1.Phvul.009G075400.1||-1||CDS||1779069487||28667||82.88	28667	28667	1.000000e-250	2487
a37644_phavu.G19833.gnm2.Chr01	phavu.G19833.gnm2.Chr01||3091809||3097516||phavu.G19833.gnm2.ann1.Phvul.001G033000.1||-1||CDS||1778995546||426||56.63	426	426	b37644_phavu.G19833.gnm2.Chr09	phavu.G19833.gnm2.Chr09||12871540||12875311||phavu.G19833.gnm2.ann1.Phvul.009G075700.1||-1||CDS||1779069498||28671||56.63	28671	28671	2.500000e-26	2512
a37644_phavu.G19833.gnm2.Chr01	phavu.G19833.gnm2.Chr01||3131788||3131967||phavu.G19833.gnm2.ann1.Phvul.001G033400.1||1||CDS||1778995565||434||73.72	434	434	b37644_phavu.G19833.gnm2.Chr09	phavu.G19833.gnm2.Chr09||12887705||12887893||phavu.G19833.gnm2.ann1.Phvul.009G075801.1||1||CDS||1779069500||28672||73.72	28672	28672	6.100000e-27	2538
a37644_phavu.G19833.gnm2.Chr01	phavu.G19833.gnm2.Chr01||3138966||3144304||phavu.G19833.gnm2.ann1.Phvul.001G033500.1||-1||CDS||1778995568||435||82.76	435	435	b37644_phavu.G19833.gnm2.Chr09	phavu.G19833.gnm2.Chr09||12905908||12910619||phavu.G19833.gnm2.ann1.Phvul.009G076100.1||-1||CDS||1779069508||28675||82.76	28675	28675	1.000000e-250	2588
a37644_phavu.G19833.gnm2.Chr01	phavu.G19833.gnm2.Chr01||3162944||3164279||phavu.G19833.gnm2.ann1.Phvul.001G033700.1||1||CDS||1778995571||436||75.64	436	436	b37644_phavu.G19833.gnm2.Chr09	phavu.G19833.gnm2.Chr09||12917368||12923577||phavu.G19833.gnm2.ann1.Phvul.009G076200.1||1||CDS||1779069511||28676||75.64	28676	28676	1.500000e-44	2631
a37644_phavu.G19833.gnm2.Chr01	phavu.G19833.gnm2.Chr01||3164789||3167783||phavu.G19833.gnm2.ann1.Phvul.001G033800.1||-1||CDS||1778995575||438||79.35	438	438	b37644_phavu.G19833.gnm2.Chr09	phavu.G19833.gnm2.Chr09||12925151||12926771||phavu.G19833.gnm2.ann1.Phvul.009G076300.1||-1||CDS||1779069514||28677||79.35	28677	28677	8.900000e-169	2681
a37644_phavu.G19833.gnm2.Chr01	phavu.G19833.gnm2.Chr01||3197245||3198802||phavu.G19833.gnm2.ann1.Phvul.001G033900.1||-1||CDS||1778995578||439||82.2	439	439	b37644_phavu.G19833.gnm2.Chr09	phavu.G19833.gnm2.Chr09||12979309||12982856||phavu.G19833.gnm2.ann1.Phvul.009G076900.1||-1||CDS||1779069537||28686||82.2	28686	28686	1.700000e-154	2731
a37644_phavu.G19833.gnm2.Chr01	phavu.G19833.gnm2.Chr01||3214495||3218596||phavu.G19833.gnm2.ann1.Phvul.001G034100.1||1||CDS||1778995584||441||85.23	441	441	b37644_phavu.G19833.gnm2.Chr09	phavu.G19833.gnm2.Chr09||12996392||13000689||phavu.G19833.gnm2.ann1.Phvul.009G077000.1||1||CDS||1779069540||28687||85.23	28687	28687	1.000000e-250	2781
a37644_phavu.G19833.gnm2.Chr01	phavu.G19833.gnm2.Chr01||3219954||3222543||phavu.G19833.gnm2.ann1.Phvul.001G034200.1||-1||CDS||1778995587||442||75.55	442	442	b37644_phavu.G19833.gnm2.Chr09	phavu.G19833.gnm2.Chr09||13001620||13003769||phavu.G19833.gnm2.ann1.Phvul.009G077100.1||-1||CDS||1779069543||28688||75.55	28688	28688	1.000000e-250	2831
a37644_phavu.G19833.gnm2.Chr01	phavu.G19833.gnm2.Chr01||3231690||3232253||phavu.G19833.gnm2.ann1.Phvul.001G034300.1||-1||CDS||1778995590||443||73.58	443	443	b37644_phavu.G19833.gnm2.Chr09	phavu.G19833.gnm2.Chr09||13011323||13011886||phavu.G19833.gnm2.ann1.Phvul.009G077200.1||-1||CDS||1779069550||28691||73.58	28691	28691	5.100000e-107	2881
a37644_phavu.G19833.gnm2.Chr01	phavu.G19833.gnm2.Chr01||3319734||3326124||phavu.G19833.gnm2.ann1.Phvul.001G035500.1||-1||CDS||1778995639||462||83.79	462	462	b37644_phavu.G19833.gnm2.Chr09	phavu.G19833.gnm2.Chr09||13025221||13030603||phavu.G19833.gnm2.ann1.Phvul.009G077400.1||-1||CDS||1779069555||28693||83.79	28693	28693	1.000000e-250	2928
a37644_phavu.G19833.gnm2.Chr01	phavu.G19833.gnm2.Chr01||3333907||3335815||phavu.G19833.gnm2.ann1.Phvul.001G035600.1||-1||CDS||1778995642||463||72.94	463	463	b37644_phavu.G19833.gnm2.Chr09	phavu.G19833.gnm2.Chr09||13033666||13034469||phavu.G19833.gnm2.ann1.Phvul.009G077500.1||-1||CDS||1779069558||28694||72.94	28694	28694	1.300000e-66	2978
a37644_phavu.G19833.gnm2.Chr01	phavu.G19833.gnm2.Chr01||3347625||3351006||phavu.G19833.gnm2.ann1.Phvul.001G035800.1||-1||CDS||1778995647||465||77.26	465	465	b37644_phavu.G19833.gnm2.Chr09	phavu.G19833.gnm2.Chr09||13064267||13065845||phavu.G19833.gnm2.ann1.Phvul.009G077700.1||-1||CDS||1779069562||28696||77.26	28696	28696	3.500000e-125	3028
a37644_phavu.G19833.gnm2.Chr01	phavu.G19833.gnm2.Chr01||3453432||3454420||phavu.G19833.gnm2.ann1.Phvul.001G036900.1||-1||CDS||1778995684||478||77.03	478	478	b37644_phavu.G19833.gnm2.Chr09	phavu.G19833.gnm2.Chr09||13113419||13113793||phavu.G19833.gnm2.ann1.Phvul.009G078100.1||-1||CDS||1779069578||28702||77.03	28702	28702	1.800000e-76	3075
a37644_phavu.G19833.gnm2.Chr01	phavu.G19833.gnm2.Chr01||3469688||3471560||phavu.G19833.gnm2.ann1.Phvul.001G037000.1||1||CDS||1778995687||479||74.52	479	479	b37644_phavu.G19833.gnm2.Chr09	phavu.G19833.gnm2.Chr09||13144613||13145938||phavu.G19833.gnm2.ann1.Phvul.009G078300.1||1||CDS||1779069580||28703||74.52	28703	28703	1.300000e-158	3125
a37644_phavu.G19833.gnm2.Chr01	phavu.G19833.gnm2.Chr01||3485775||3489103||phavu.G19833.gnm2.ann1.Phvul.001G037100.1||1||CDS||1778995692||481||81.14	481	481	b37644_phavu.G19833.gnm2.Chr09	phavu.G19833.gnm2.Chr09||13157492||13163603||phavu.G19833.gnm2.ann1.Phvul.009G078400.1||1||CDS||1779069587||28706||81.14	28706	28706	1.000000e-250	3175
a37644_phavu.G19833.gnm2.Chr01	phavu.G19833.gnm2.Chr01||3491542||3494650||phavu.G19833.gnm2.ann1.Phvul.001G037201.1||-1||CDS||1778995697||483||76.32	483	483	b37644_phavu.G19833.gnm2.Chr09	phavu.G19833.gnm2.Chr09||13164159||13166075||phavu.G19833.gnm2.ann1.Phvul.009G078500.1||-1||CDS||1779069592||28708||76.32	28708	28708	2.100000e-225	3225
a37644_phavu.G19833.gnm2.Chr01	phavu.G19833.gnm2.Chr01||3501986||3502804||phavu.G19833.gnm2.ann1.Phvul.001G037300.1||-1||CDS||1778995700||484||74.72	484	484	b37644_phavu.G19833.gnm2.Chr09	phavu.G19833.gnm2.Chr09||13183406||13184074||phavu.G19833.gnm2.ann1.Phvul.009G078700.1||-1||CDS||1779069600||28711||74.72	28711	28711	2.700000e-32	3256
a37644_phavu.G19833.gnm2.Chr01	phavu.G19833.gnm2.Chr01||3507762||3510367||phavu.G19833.gnm2.ann1.Phvul.001G037400.1||1||CDS||1778995702||485||85.17	485	485	b37644_phavu.G19833.gnm2.Chr09	phavu.G19833.gnm2.Chr09||13187780||13190039||phavu.G19833.gnm2.ann1.Phvul.009G078800.1||1||CDS||1779069602||28712||85.17	28712	28712	6.400000e-208	3306
a37644_phavu.G19833.gnm2.Chr01	phavu.G19833.gnm2.Chr01||3512268||3516736||phavu.G19833.gnm2.ann1.Phvul.001G037500.1||-1||CDS||1778995705||486||84.61	486	486	b37644_phavu.G19833.gnm2.Chr09	phavu.G19833.gnm2.Chr09||13198790||13202063||phavu.G19833.gnm2.ann1.Phvul.009G078900.1||-1||CDS||1779069605||28713||84.61	28713	28713	1.000000e-250	3356
a37644_phavu.G19833.gnm2.Chr01	phavu.G19833.gnm2.Chr01||3519169||3519528||phavu.G19833.gnm2.ann1.Phvul.001G037600.1||-1||CDS||1778995708||487||78.51	487	487	b37644_phavu.G19833.gnm2.Chr09	phavu.G19833.gnm2.Chr09||13207879||13208220||phavu.G19833.gnm2.ann1.Phvul.009G079000.1||-1||CDS||1779069608||28714||78.51	28714	28714	2.700000e-69	3406
a37644_phavu.G19833.gnm2.Chr01	phavu.G19833.gnm2.Chr01||3684624||3687765||phavu.G19833.gnm2.ann1.Phvul.001G045300.1||-1||CDS||1778995990||500||83.3	500	500	b37644_phavu.G19833.gnm2.Chr09	phavu.G19833.gnm2.Chr09||13268291||13271473||phavu.G19833.gnm2.ann1.Phvul.009G079600.1||-1||CDS||1779069635||28725||83.3	28725	28725	1.000000e-250	3453
###
a37644_phavu.G19833.gnm2.Chr01	phavu.G19833.gnm2.Chr01||958568||961917||phavu.G19833.gnm2.ann1.Phvul.001G012600.1||-1||CDS||1778994819||159||70.27	159	159	b37644_phavu.G19833.gnm2.Chr02	phavu.G19833.gnm2.Chr02||3367242||3369125||phavu.G19833.gnm2.ann1.Phvul.002G033500.1||1||CDS||1779005051||4042||70.27	4042	4042	9.500000e-143	50
a37644_phavu.G19833.gnm2.Chr01	phavu.G19833.gnm2.Chr01||978785||984664||phavu.G19833.gnm2.ann1.Phvul.001G012900.3||-1||CDS||1778994828||162||75.0	162	162	b37644_phavu.G19833.gnm2.Chr02	phavu.G19833.gnm2.Chr02||3240402||3246216||phavu.G19833.gnm2.ann1.Phvul.002G032500.1||-1||CDS||1779005014||4028||75.0	4028	4028	1.800000e-92	97
a37644_phavu.G19833.gnm2.Chr01	phavu.G19833.gnm2.Chr01||1031979||1034787||phavu.G19833.gnm2.ann1.Phvul.001G013500.1||1||CDS||1778994850||170||67.34	170	170	b37644_phavu.G19833.gnm2.Chr02	phavu.G19833.gnm2.Chr02||3196408||3198192||phavu.G19833.gnm2.ann1.Phvul.002G031500.1||-1||CDS||1779004983||4016||67.34	4016	4016	1.100000e-164	144
a37644_phavu.G19833.gnm2.Chr01	phavu.G19833.gnm2.Chr01||1042007||1043877||phavu.G19833.gnm2.ann1.Phvul.001G013800.1||-1||CDS||1778994860||174||58.6	174	174	b37644_phavu.G19833.gnm2.Chr02	phavu.G19833.gnm2.Chr02||3191332||3194831||phavu.G19833.gnm2.ann1.Phvul.002G031400.1||1||CDS||1779004974||4012||58.6	4012	4012	7.000000e-21	164
a37644_phavu.G19833.gnm2.Chr01	phavu.G19833.gnm2.Chr01||1073419||1074267||phavu.G19833.gnm2.ann1.Phvul.001G014300.1||-1||CDS||1778994877||180||68.61	180	180	b37644_phavu.G19833.gnm2.Chr02	phavu.G19833.gnm2.Chr02||3102059||3103309||phavu.G19833.gnm2.ann1.Phvul.002G030400.1||1||CDS||1779004940||4000||68.61	4000	4000	3.200000e-27	187
a37644_phavu.G19833.gnm2.Chr01	phavu.G19833.gnm2.Chr01||1174033||1177091||phavu.G19833.gnm2.ann1.Phvul.001G015200.1||-1||CDS||1778994919||196||65.13	196	196	b37644_phavu.G19833.gnm2.Chr02	phavu.G19833.gnm2.Chr02||2953099||2955469||phavu.G19833.gnm2.ann1.Phvul.002G028700.1||1||CDS||1779004884||3980||65.13	3980	3980	6.400000e-109	234
a37644_phavu.G19833.gnm2.Chr01	phavu.G19833.gnm2.Chr01||1222083||1224595||phavu.G19833.gnm2.ann1.Phvul.001G015900.1||-1||CDS||1778994944||205||72.72	205	205	b37644_phavu.G19833.gnm2.Chr02	phavu.G19833.gnm2.Chr02||2897676||2900427||phavu.G19833.gnm2.ann1.Phvul.002G028000.1||-1||CDS||1779004862||3972||72.72	3972	3972	1.200000e-172	284
a37644_phavu.G19833.gnm2.Chr01	phavu.G19833.gnm2.Chr01||1240037||1241975||phavu.G19833.gnm2.ann1.Phvul.001G016100.1||-1||CDS||1778994971||217||71.27	217	217	b37644_phavu.G19833.gnm2.Chr02	phavu.G19833.gnm2.Chr02||2798693||2799722||phavu.G19833.gnm2.ann1.Phvul.002G026700.2||1||CDS||1779004822||3957||71.27	3957	3957	2.800000e-62	331
a37644_phavu.G19833.gnm2.Chr01	phavu.G19833.gnm2.Chr01||1308881||1309933||phavu.G19833.gnm2.ann1.Phvul.001G016900.1||1||CDS||1778995003||229||73.78	229	229	b37644_phavu.G19833.gnm2.Chr02	phavu.G19833.gnm2.Chr02||2741262||2742329||phavu.G19833.gnm2.ann1.Phvul.002G026000.1||-1||CDS||1779004799||3949||73.78	3949	3949	4.200000e-196	378
a37644_phavu.G19833.gnm2.Chr01	phavu.G19833.gnm2.Chr01||1321933||1323714||phavu.G19833.gnm2.ann1.Phvul.001G017000.1||1||CDS||1778995006||230||62.21	230	230	b37644_phavu.G19833.gnm2.Chr02	phavu.G19833.gnm2.Chr02||2714226||2716076||phavu.G19833.gnm2.ann1.Phvul.002G025700.1||-1||CDS||1779004792||3946||62.21	3946	3946	4.300000e-48	425
a37644_phavu.G19833.gnm2.Chr01	phavu.G19833.gnm2.Chr01||1324726||1329795||phavu.G19833.gnm2.ann1.Phvul.001G017100.1||-1||CDS||1778995009||231||71.77	231	231	b37644_phavu.G19833.gnm2.Chr02	phavu.G19833.gnm2.Chr02||2616392||2621687||phavu.G19833.gnm2.ann1.Phvul.002G024900.1||1||CDS||1779004760||3934||71.77	3934	3934	1.300000e-185	472
###
a37644_phavu.G19833.gnm2.Chr01	phavu.G19833.gnm2.Chr01||1877431||1881103||phavu.G19833.gnm2.ann1.Phvul.001G022700.1||1||CDS||1778995204||302||76.06	302	302	b37644_phavu.G19833.gnm2.Chr02	phavu.G19833.gnm2.Chr02||1983752||1985872||phavu.G19833.gnm2.ann1.Phvul.002G018600.1||-1||CDS||1779004533||3849||76.06	3849	3849	1.200000e-36	35
a37644_phavu.G19833.gnm2.Chr01	phavu.G19833.gnm2.Chr01||1882254||1886608||phavu.G19833.gnm2.ann1.Phvul.001G022800.1||-1||CDS||1778995207||303||62.47	303	303	b37644_phavu.G19833.gnm2.Chr02	phavu.G19833.gnm2.Chr02||1972423||1976778||phavu.G19833.gnm2.ann1.Phvul.002G018400.1||1||CDS||1779004527||3847||62.47	3847	3847	5.600000e-94	85
a37644_phavu.G19833.gnm2.Chr01	phavu.G19833.gnm2.Chr01||1932261||1935419||phavu.G19833.gnm2.ann1.Phvul.001G023200.1||-1||CDS||1778995219||307||78.97	307	307	b37644_phavu.G19833.gnm2.Chr02	phavu.G19833.gnm2.Chr02||1894616||1897396||phavu.G19833.gnm2.ann1.Phvul.002G017600.1||1||CDS||1779004506||3839||78.97	3839	3839	1.100000e-54	135
a37644_phavu.G19833.gnm2.Chr01	phavu.G19833.gnm2.Chr01||1998119||1998655||phavu.G19833.gnm2.ann1.Phvul.001G023700.1||-1||CDS||1778995238||314||73.53	314	314	b37644_phavu.G19833.gnm2.Chr02	phavu.G19833.gnm2.Chr02||1794061||1794576||phavu.G19833.gnm2.ann1.Phvul.002G016700.1||1||CDS||1779004469||3825||73.53	3825	3825	1.200000e-52	182
a37644_phavu.G19833.gnm2.Chr01	phavu.G19833.gnm2.Chr01||2101658||2103325||phavu.G19833.gnm2.ann1.Phvul.001G024700.1||-1||CDS||1778995272||326||62.35	326	326	b37644_phavu.G19833.gnm2.Chr02	phavu.G19833.gnm2.Chr02||1687079||1688773||phavu.G19833.gnm2.ann1.Phvul.002G015600.1||1||CDS||1779004432||3811||62.35	3811	3811	7.700000e-136	229
a37644_phavu.G19833.gnm2.Chr01	phavu.G19833.gnm2.Chr01||2123278||2124788||phavu.G19833.gnm2.ann1.Phvul.001G024900.1||1||CDS||1778995278||328||65.36	328	328	b37644_phavu.G19833.gnm2.Chr02	phavu.G19833.gnm2.Chr02||1681866||1683184||phavu.G19833.gnm2.ann1.Phvul.002G015500.1||-1||CDS||1779004429||3810||65.36	3810	3810	4.400000e-65	279
a37644_phavu.G19833.gnm2.Chr01	phavu.G19833.gnm2.Chr01||2173517||2174347||phavu.G19833.gnm2.ann1.Phvul.001G025200.1||1||CDS||1778995287||331||75.7	331	331	b37644_phavu.G19833.gnm2.Chr02	phavu.G19833.gnm2.Chr02||1650600||1651535||phavu.G19833.gnm2.ann1.Phvul.002G015100.1||-1||CDS||1779004418||3806||75.7	3806	3806	6.600000e-83	329
a37644_phavu.G19833.gnm2.Chr01	phavu.G19833.gnm2.Chr01||2282281||2284614||phavu.G19833.gnm2.ann1.Phvul.001G026100.1||-1||CDS||1778995316||342||58.73	342	342	b37644_phavu.G19833.gnm2.Chr02	phavu.G19833.gnm2.Chr02||1470618||1472804||phavu.G19833.gnm2.ann1.Phvul.002G013500.1||-1||CDS||1779004366||3787||58.73	3787	3787	1.500000e-147	376
a37644_phavu.G19833.gnm2.Chr01	phavu.G19833.gnm2.Chr01||2298317||2301564||phavu.G19833.gnm2.ann1.Phvul.001G026200.1||-1||CDS||1778995318||343||63.91	343	343	b37644_phavu.G19833.gnm2.Chr02	phavu.G19833.gnm2.Chr02||1434143||1435340||phavu.G19833.gnm2.ann1.Phvul.002G013000.1||1||CDS||1779004347||3780||63.91	3780	3780	1.700000e-23	398
a37644_phavu.G19833.gnm2.Chr01	phavu.G19833.gnm2.Chr01||2417803||2420032||phavu.G19833.gnm2.ann1.Phvul.001G027200.1||-1||CDS||1778995350||355||66.58	355	355	b37644_phavu.G19833.gnm2.Chr02	phavu.G19833.gnm2.Chr02||1219800||1222861||phavu.G19833.gnm2.ann1.Phvul.002G011300.1||-1||CDS||1779004288||3759||66.58	3759	3759	2.400000e-117	442
###
a37644_phavu.G19833.gnm2.Chr01	phavu.G19833.gnm2.Chr01||2254692||2255818||phavu.G19833.gnm2.ann1.Phvul.001G025800.1||-1||CDS||1778995307||339||69.37	339	339	b37644_phavu.G19833.gnm2.Chr07	phavu.G19833.gnm2.Chr07||3442439||3442814||phavu.G19833.gnm2.ann1.Phvul.007G042400.1||-1||CDS||1779048239||20530||69.37	20530	20530	5.100000e-38	37
a37644_phavu.G19833.gnm2.Chr01	phavu.G19833.gnm2.Chr01||2270003||2271959||phavu.G19833.gnm2.ann1.Phvul.001G025900.1||1||CDS||1778995310||340||76.06	340	340	b37644_phavu.G19833.gnm2.Chr07	phavu.G19833.gnm2.Chr07||3469580||3471682||phavu.G19833.gnm2.ann1.Phvul.007G042600.1||1||CDS||1779048265||20542||76.06	20542	20542	1.000000e-250	84
a37644_phavu.G19833.gnm2.Chr01	phavu.G19833.gnm2.Chr01||2335387||2340417||phavu.G19833.gnm2.ann1.Phvul.001G026600.1||1||CDS||1778995334||349||63.5	349	349	b37644_phavu.G19833.gnm2.Chr07	phavu.G19833.gnm2.Chr07||3554077||3558327||phavu.G19833.gnm2.ann1.Phvul.007G043900.1||1||CDS||1779048312||20559||63.5	20559	20559	3.100000e-75	131
a37644_phavu.G19833.gnm2.Chr01	phavu.G19833.gnm2.Chr01||2348804||2349466||phavu.G19833.gnm2.ann1.Phvul.001G026700.1||-1||CDS||1778995337||350||66.43	350	350	b37644_phavu.G19833.gnm2.Chr07	phavu.G19833.gnm2.Chr07||3592852||3593655||phavu.G19833.gnm2.ann1.Phvul.007G044500.1||-1||CDS||1779048330||20566||66.43	20566	20566	2.500000e-34	164
a37644_phavu.G19833.gnm2.Chr01	phavu.G19833.gnm2.Chr01||2355945||2357656||phavu.G19833.gnm2.ann1.Phvul.001G026800.1||-1||CDS||1778995340||351||81.75	351	351	b37644_phavu.G19833.gnm2.Chr07	phavu.G19833.gnm2.Chr07||3622916||3624554||phavu.G19833.gnm2.ann1.Phvul.007G044900.1||1||CDS||1779048341||20570||81.75	20570	20570	1.600000e-66	214
a37644_phavu.G19833.gnm2.Chr01	phavu.G19833.gnm2.Chr01||2517402||2518766||phavu.G19833.gnm2.ann1.Phvul.001G028200.1||1||CDS||1778995378||365||72.68	365	365	b37644_phavu.G19833.gnm2.Chr07	phavu.G19833.gnm2.Chr07||3744201||3746170||phavu.G19833.gnm2.ann1.Phvul.007G046100.1||1||CDS||1779048380||20585||72.68	20585	20585	6.100000e-105	261
a37644_phavu.G19833.gnm2.Chr01	phavu.G19833.gnm2.Chr01||2545033||2549321||phavu.G19833.gnm2.ann1.Phvul.001G028700.1||1||CDS||1778995393||371||65.02	371	371	b37644_phavu.G19833.gnm2.Chr07	phavu.G19833.gnm2.Chr07||3780262||3785723||phavu.G19833.gnm2.ann1.Phvul.007G046500.1||1||CDS||1779048395||20590||65.02	20590	20590	3.000000e-168	311
a37644_phavu.G19833.gnm2.Chr01	phavu.G19833.gnm2.Chr01||2562920||2563788||phavu.G19833.gnm2.ann1.Phvul.001G028800.1||1||CDS||1778995396||372||87.76	372	372	b37644_phavu.G19833.gnm2.Chr07	phavu.G19833.gnm2.Chr07||3822943||3824086||phavu.G19833.gnm2.ann1.Phvul.007G046700.1||1||CDS||1779048400||20592||87.76	20592	20592	3.900000e-08	318
a37644_phavu.G19833.gnm2.Chr01	phavu.G19833.gnm2.Chr01||2599087||2599702||phavu.G19833.gnm2.ann1.Phvul.001G029200.1||-1||CDS||1778995410||377||81.16	377	377	b37644_phavu.G19833.gnm2.Chr07	phavu.G19833.gnm2.Chr07||3838237||3838589||phavu.G19833.gnm2.ann1.Phvul.007G047000.2||-1||CDS||1779048413||20597||81.16	20597	20597	1.900000e-11	328
a37644_phavu.G19833.gnm2.Chr01	phavu.G19833.gnm2.Chr01||2647635||2660769||phavu.G19833.gnm2.ann1.Phvul.001G029800.1||-1||CDS||1778995432||385||67.83	385	385	b37644_phavu.G19833.gnm2.Chr07	phavu.G19833.gnm2.Chr07||3842382||3860484||phavu.G19833.gnm2.ann1.Phvul.007G047100.2||-1||CDS||1779048417||20598||67.83	20598	20598	5.800000e-247	378
###
a37644_phavu.G19833.gnm2.Chr01	phavu.G19833.gnm2.Chr01||3333907||3335815||phavu.G19833.gnm2.ann1.Phvul.001G035600.1||-1||CDS||1778995642||463||75.89	463	463	b37644_phavu.G19833.gnm2.Chr03	phavu.G19833.gnm2.Chr03||33533212||33534488||phavu.G19833.gnm2.ann1.Phvul.003G137100.1||1||CDS||1779020567||9961||75.89	9961	9961	4.300000e-25	24
a37644_phavu.G19833.gnm2.Chr01	phavu.G19833.gnm2.Chr01||3370134||3371051||phavu.G19833.gnm2.ann1.Phvul.001G036100.1||1||CDS||1778995658||469||77.5	469	469	b37644_phavu.G19833.gnm2.Chr03	phavu.G19833.gnm2.Chr03||33443577||33444389||phavu.G19833.gnm2.ann1.Phvul.003G136600.1||-1||CDS||1779020548||9954||77.5	9954	9954	3.100000e-11	34
a37644_phavu.G19833.gnm2.Chr01	phavu.G19833.gnm2.Chr01||3392108||3396132||phavu.G19833.gnm2.ann1.Phvul.001G036300.1||-1||CDS||1778995664||471||67.09	471	471	b37644_phavu.G19833.gnm2.Chr03	phavu.G19833.gnm2.Chr03||33360320||33378611||phavu.G19833.gnm2.ann1.Phvul.003G136000.2||1||CDS||1779020527||9946||67.09	9946	9946	1.600000e-102	84
a37644_phavu.G19833.gnm2.Chr01	phavu.G19833.gnm2.Chr01||3469688||3471560||phavu.G19833.gnm2.ann1.Phvul.001G037000.1||1||CDS||1778995687||479||73.16	479	479	b37644_phavu.G19833.gnm2.Chr03	phavu.G19833.gnm2.Chr03||33268630||33270340||phavu.G19833.gnm2.ann1.Phvul.003G135200.1||-1||CDS||1779020501||9936||73.16	9936	9936	2.600000e-59	134
a37644_phavu.G19833.gnm2.Chr01	phavu.G19833.gnm2.Chr01||3519169||3519528||phavu.G19833.gnm2.ann1.Phvul.001G037600.1||-1||CDS||1778995708||487||71.15	487	487	b37644_phavu.G19833.gnm2.Chr03	phavu.G19833.gnm2.Chr03||33243130||33243480||phavu.G19833.gnm2.ann1.Phvul.003G135000.1||1||CDS||1779020495||9934||71.15	9934	9934	1.800000e-29	162
a37644_phavu.G19833.gnm2.Chr01	phavu.G19833.gnm2.Chr01||3684624||3687765||phavu.G19833.gnm2.ann1.Phvul.001G045300.1||-1||CDS||1778995990||500||70.87	500	500	b37644_phavu.G19833.gnm2.Chr03	phavu.G19833.gnm2.Chr03||33115652||33118258||phavu.G19833.gnm2.ann1.Phvul.003G134200.1||-1||CDS||1779020465||9923||70.87	9923	9923	2.000000e-103	209
###
a37644_phavu.G19833.gnm2.Chr01	phavu.G19833.gnm2.Chr01||3418247||3421776||phavu.G19833.gnm2.ann1.Phvul.001G036500.1||-1||CDS||1778995670||473||78.51	473	473	b37644_phavu.G19833.gnm2.Chr05	phavu.G19833.gnm2.Chr05||38713901||38717944||phavu.G19833.gnm2.ann1.Phvul.005G158600.1||1||CDS||1779037931||16605||78.51	16605	16605	3.300000e-155	50
a37644_phavu.G19833.gnm2.Chr01	phavu.G19833.gnm2.Chr01||3441592||3444514||phavu.G19833.gnm2.ann1.Phvul.001G036800.1||1||CDS||1778995681||477||62.78	477	477	b37644_phavu.G19833.gnm2.Chr05	phavu.G19833.gnm2.Chr05||38694729||38697333||phavu.G19833.gnm2.ann1.Phvul.005G158500.1||-1||CDS||1779037926||16602||62.78	16602	16602	8.700000e-168	100
a37644_phavu.G19833.gnm2.Chr01	phavu.G19833.gnm2.Chr01||3491542||3494650||phavu.G19833.gnm2.ann1.Phvul.001G037201.1||-1||CDS||1778995697||483||69.2	483	483	b37644_phavu.G19833.gnm2.Chr05	phavu.G19833.gnm2.Chr05||38650854||38652878||phavu.G19833.gnm2.ann1.Phvul.005G157700.1||-1||CDS||1779037883||16585||69.2	16585	16585	1.300000e-87	147
a37644_phavu.G19833.gnm2.Chr01	phavu.G19833.gnm2.Chr01||3519169||3519528||phavu.G19833.gnm2.ann1.Phvul.001G037600.1||-1||CDS||1778995708||487||71.5	487	487	b37644_phavu.G19833.gnm2.Chr05	phavu.G19833.gnm2.Chr05||38601150||38601512||phavu.G19833.gnm2.ann1.Phvul.005G157200.1||1||CDS||1779037867||16579||71.5	16579	16579	6.000000e-30	176
a37644_phavu.G19833.gnm2.Chr01	phavu.G19833.gnm2.Chr01||3720223||3724320||phavu.G19833.gnm2.ann1.Phvul.001G045100.1||1||CDS||1778995982||503||67.47	503	503	b37644_phavu.G19833.gnm2.Chr05	phavu.G19833.gnm2.Chr05||38543811||38546483||phavu.G19833.gnm2.ann1.Phvul.005G156500.1||1||CDS||1779037845||16571||67.47	16571	16571	2.800000e-134	223
###
a37644_phavu.G19833.gnm2.Chr01	phavu.G19833.gnm2.Chr01||3636754||3654903||phavu.G19833.gnm2.ann1.Phvul.001G043001.1||-1||CDS||1778995904||496||85.92	496	496	b37644_phavu.G19833.gnm2.Chr09	phavu.G19833.gnm2.Chr09||13597921||13621380||phavu.G19833.gnm2.ann1.Phvul.009G082600.1||1||CDS||1779069736||28762||85.92	28762	28762	1.000000e-250	50
a37644_phavu.G19833.gnm2.Chr01	phavu.G19833.gnm2.Chr01||3764555||3765004||phavu.G19833.gnm2.ann1.Phvul.001G044700.1||-1||CDS||1778995965||511||68.07	511	511	b37644_phavu.G19833.gnm2.Chr09	phavu.G19833.gnm2.Chr09||13666855||13667289||phavu.G19833.gnm2.ann1.Phvul.009G083500.1||-1||CDS||1779069768||28774||68.07	28774	28774	3.000000e-42	88
a37644_phavu.G19833.gnm2.Chr01	phavu.G19833.gnm2.Chr01||3794534||3797823||phavu.G19833.gnm2.ann1.Phvul.001G044600.1||1||CDS||1778995962||512||80.38	512	512	b37644_phavu.G19833.gnm2.Chr09	phavu.G19833.gnm2.Chr09||13679278||13684094||phavu.G19833.gnm2.ann1.Phvul.009G083600.1||1||CDS||1779069771||28775||80.38	28775	28775	1.000000e-250	138
a37644_phavu.G19833.gnm2.Chr01	phavu.G19833.gnm2.Chr01||3805613||3806302||phavu.G19833.gnm2.ann1.Phvul.001G044500.1||-1||CDS||1778995960||513||77.18	513	513	b37644_phavu.G19833.gnm2.Chr09	phavu.G19833.gnm2.Chr09||13771401||13772201||phavu.G19833.gnm2.ann1.Phvul.009G084400.1||-1||CDS||1779069803||28787||77.18	28787	28787	7.500000e-44	178
a37644_phavu.G19833.gnm2.Chr01	phavu.G19833.gnm2.Chr01||3835436||3836623||phavu.G19833.gnm2.ann1.Phvul.001G044400.1||-1||CDS||1778995958||514||69.7	514	514	b37644_phavu.G19833.gnm2.Chr09	phavu.G19833.gnm2.Chr09||13859019||13861225||phavu.G19833.gnm2.ann1.Phvul.009G084600.1||-1||CDS||1779069809||28789||69.7	28789	28789	1.900000e-45	222
a37644_phavu.G19833.gnm2.Chr01	phavu.G19833.gnm2.Chr01||3921642||3922868||phavu.G19833.gnm2.ann1.Phvul.001G043800.1||-1||CDS||1778995936||522||81.12	522	522	b37644_phavu.G19833.gnm2.Chr09	phavu.G19833.gnm2.Chr09||13879636||13881025||phavu.G19833.gnm2.ann1.Phvul.009G084700.1||-1||CDS||1779069812||28790||81.12	28790	28790	1.000000e-250	272
a37644_phavu.G19833.gnm2.Chr01	phavu.G19833.gnm2.Chr01||3925116||3931437||phavu.G19833.gnm2.ann1.Phvul.001G043700.1||-1||CDS||1778995931||523||81.57	523	523	b37644_phavu.G19833.gnm2.Chr09	phavu.G19833.gnm2.Chr09||13899667||13907070||phavu.G19833.gnm2.ann1.Phvul.009G084800.1||-1||CDS||1779069820||28793||81.57	28793	28793	1.000000e-250	322
a37644_phavu.G19833.gnm2.Chr01	phavu.G19833.gnm2.Chr01||3950525||3956739||phavu.G19833.gnm2.ann1.Phvul.001G043600.1||1||CDS||1778995928||525||84.62	525	525	b37644_phavu.G19833.gnm2.Chr09	phavu.G19833.gnm2.Chr09||13920835||13925586||phavu.G19833.gnm2.ann1.Phvul.009G084900.1||1||CDS||1779069823||28794||84.62	28794	28794	1.000000e-250	372
a37644_phavu.G19833.gnm2.Chr01	phavu.G19833.gnm2.Chr01||3977432||3977965||phavu.G19833.gnm2.ann1.Phvul.001G043500.1||1||CDS||1778995925||526||61.98	526	526	b37644_phavu.G19833.gnm2.Chr09	phavu.G19833.gnm2.Chr09||13942183||13942686||phavu.G19833.gnm2.ann1.Phvul.009G085200.1||1||CDS||1779069831||28797||61.98	28797	28797	5.600000e-23	394
a37644_phavu.G19833.gnm2.Chr01	phavu.G19833.gnm2.Chr01||3986993||3991428||phavu.G19833.gnm2.ann1.Phvul.001G043400.1||-1||CDS||1778995920||527||85.96	527	527	b37644_phavu.G19833.gnm2.Chr09	phavu.G19833.gnm2.Chr09||13968929||13971230||phavu.G19833.gnm2.ann1.Phvul.009G085400.1||-1||CDS||1779069837||28799||85.96	28799	28799	1.000000e-250	444
a37644_phavu.G19833.gnm2.Chr01	phavu.G19833.gnm2.Chr01||4005919||4006179||phavu.G19833.gnm2.ann1.Phvul.001G043300.1||1||CDS||1778995917||528||71.7	528	528	b37644_phavu.G19833.gnm2.Chr09	phavu.G19833.gnm2.Chr09||13988307||13988556||phavu.G19833.gnm2.ann1.Phvul.009G085600.1||1||CDS||1779069851||28805||71.7	28805	28805	3.800000e-13	456
a37644_phavu.G19833.gnm2.Chr01	phavu.G19833.gnm2.Chr01||4005919||4006179||phavu.G19833.gnm2.ann1.Phvul.001G043300.1||1||CDS||1778995917||528||72.64	528	528	b37644_phavu.G19833.gnm2.Chr09	phavu.G19833.gnm2.Chr09||14256100||14266261||phavu.G19833.gnm2.ann1.Phvul.009G088450.2||-1||CDS||1779069967||28849||72.64	28849	28849	4.000000e-14	13
a37644_phavu.G19833.gnm2.Chr01	phavu.G19833.gnm2.Chr01||4012398||4013285||phavu.G19833.gnm2.ann1.Phvul.001G043200.1||1||CDS||1778995914||529||74.8	529	529	b37644_phavu.G19833.gnm2.Chr09	phavu.G19833.gnm2.Chr09||14000636||14001454||phavu.G19833.gnm2.ann1.Phvul.009G085700.1||1||CDS||1779069854||28806||74.8	28806	28806	4.900000e-158	506
a37644_phavu.G19833.gnm2.Chr01	phavu.G19833.gnm2.Chr01||4016146||4017618||phavu.G19833.gnm2.ann1.Phvul.001G043100.2||-1||CDS||1778995909||530||76.88	530	530	b37644_phavu.G19833.gnm2.Chr09	phavu.G19833.gnm2.Chr09||14007348||14009334||phavu.G19833.gnm2.ann1.Phvul.009G085800.1||-1||CDS||1779069857||28807||76.88	28807	28807	1.800000e-183	556
a37644_phavu.G19833.gnm2.Chr01	phavu.G19833.gnm2.Chr01||4125324||4138897||phavu.G19833.gnm2.ann1.Phvul.001G042300.1||-1||CDS||1778995882||540||82.72	540	540	b37644_phavu.G19833.gnm2.Chr09	phavu.G19833.gnm2.Chr09||14159936||14169010||phavu.G19833.gnm2.ann1.Phvul.009G087600.1||1||CDS||1779069927||28833||82.72	28833	28833	1.000000e-250	60
a37644_phavu.G19833.gnm2.Chr01	phavu.G19833.gnm2.Chr01||4172748||4174406||phavu.G19833.gnm2.ann1.Phvul.001G042100.1||1||CDS||1778995874||543||79.31	543	543	b37644_phavu.G19833.gnm2.Chr09	phavu.G19833.gnm2.Chr09||14117005||14118294||phavu.G19833.gnm2.ann1.Phvul.009G087400.1||-1||CDS||1779069919||28830||79.31	28830	28830	2.600000e-63	110
a37644_phavu.G19833.gnm2.Chr01	phavu.G19833.gnm2.Chr01||4222371||4225536||phavu.G19833.gnm2.ann1.Phvul.001G041900.1||1||CDS||1778995846||556||72.37	556	556	b37644_phavu.G19833.gnm2.Chr09	phavu.G19833.gnm2.Chr09||14101479||14104199||phavu.G19833.gnm2.ann1.Phvul.009G087200.1||-1||CDS||1779069907||28825||72.37	28825	28825	2.100000e-145	157
a37644_phavu.G19833.gnm2.Chr01	phavu.G19833.gnm2.Chr01||4239690||4243695||phavu.G19833.gnm2.ann1.Phvul.001G041700.1||-1||CDS||1778995838||560||81.26	560	560	b37644_phavu.G19833.gnm2.Chr09	phavu.G19833.gnm2.Chr09||14077609||14081616||phavu.G19833.gnm2.ann1.Phvul.009G086900.1||1||CDS||1779069898||28822||81.26	28822	28822	1.000000e-250	207
a37644_phavu.G19833.gnm2.Chr01	phavu.G19833.gnm2.Chr01||4264766||4269025||phavu.G19833.gnm2.ann1.Phvul.001G041600.1||1||CDS||1778995835||561||88.09	561	561	b37644_phavu.G19833.gnm2.Chr09	phavu.G19833.gnm2.Chr09||14069944||14073780||phavu.G19833.gnm2.ann1.Phvul.009G086800.1||-1||CDS||1779069895||28821||88.09	28821	28821	1.000000e-250	257
a37644_phavu.G19833.gnm2.Chr01	phavu.G19833.gnm2.Chr01||4273688||4274735||phavu.G19833.gnm2.ann1.Phvul.001G041400.1||1||CDS||1778995829||563||75.38	563	563	b37644_phavu.G19833.gnm2.Chr09	phavu.G19833.gnm2.Chr09||14068030||14068728||phavu.G19833.gnm2.ann1.Phvul.009G086700.1||-1||CDS||1779069892||28820||75.38	28820	28820	2.300000e-95	307
a37644_phavu.G19833.gnm2.Chr01	phavu.G19833.gnm2.Chr01||4275244||4279144||phavu.G19833.gnm2.ann1.Phvul.001G041300.1||-1||CDS||1778995824||564||66.67	564	564	b37644_phavu.G19833.gnm2.Chr09	phavu.G19833.gnm2.Chr09||14060306||14061549||phavu.G19833.gnm2.ann1.Phvul.009G086600.1||1||CDS||1779069889||28819||66.67	28819	28819	3.200000e-39	345
a37644_phavu.G19833.gnm2.Chr01	phavu.G19833.gnm2.Chr01||4288535||4294495||phavu.G19833.gnm2.ann1.Phvul.001G041200.1||-1||CDS||1778995821||566||83.81	566	566	b37644_phavu.G19833.gnm2.Chr09	phavu.G19833.gnm2.Chr09||14042253||14052011||phavu.G19833.gnm2.ann1.Phvul.009G086400.1||1||CDS||1779069879||28815||83.81	28815	28815	1.000000e-250	395
###
a37644_phavu.G19833.gnm2.Chr01	phavu.G19833.gnm2.Chr01||4264766||4269025||phavu.G19833.gnm2.ann1.Phvul.001G041600.1||1||CDS||1778995835||561||75.53	561	561	b37644_phavu.G19833.gnm2.Chr03	phavu.G19833.gnm2.Chr03||37143355||37146173||phavu.G19833.gnm2.ann1.Phvul.003G155900.1||-1||CDS||1779021326||10252||75.53	10252	10252	1.000000e-250	50
a37644_phavu.G19833.gnm2.Chr01	phavu.G19833.gnm2.Chr01||4410138||4411412||phavu.G19833.gnm2.ann1.Phvul.001G039900.1||-1||CDS||1778995775||581||72.55	581	581	b37644_phavu.G19833.gnm2.Chr03	phavu.G19833.gnm2.Chr03||37178060||37183948||phavu.G19833.gnm2.ann1.Phvul.003G156300.1||-1||CDS||1779021341||10258||72.55	10258	10258	1.500000e-12	58
a37644_phavu.G19833.gnm2.Chr01	phavu.G19833.gnm2.Chr01||4677821||4681984||phavu.G19833.gnm2.ann1.Phvul.001G045700.1||-1||CDS||1778996001||600||79.25	600	600	b37644_phavu.G19833.gnm2.Chr03	phavu.G19833.gnm2.Chr03||37347934||37351798||phavu.G19833.gnm2.ann1.Phvul.003G157200.1||-1||CDS||1779021392||10278||79.25	10278	10278	1.000000e-250	105
a37644_phavu.G19833.gnm2.Chr01	phavu.G19833.gnm2.Chr01||4794660||4798136||phavu.G19833.gnm2.ann1.Phvul.001G046300.1||-1||CDS||1778996016||606||71.32	606	606	b37644_phavu.G19833.gnm2.Chr03	phavu.G19833.gnm2.Chr03||37425353||37428846||phavu.G19833.gnm2.ann1.Phvul.003G158200.1||-1||CDS||1779021433||10294||71.32	10294	10294	3.700000e-67	152
a37644_phavu.G19833.gnm2.Chr01	phavu.G19833.gnm2.Chr01||4817814||4819599||phavu.G19833.gnm2.ann1.Phvul.001G046400.1||-1||CDS||1778996019||607||61.68	607	607	b37644_phavu.G19833.gnm2.Chr03	phavu.G19833.gnm2.Chr03||37474854||37485227||phavu.G19833.gnm2.ann1.Phvul.003G158600.1||1||CDS||1779021445||10298||61.68	10298	10298	9.900000e-09	160
###
a37644_phavu.G19833.gnm2.Chr01	phavu.G19833.gnm2.Chr01||4410138||4411412||phavu.G19833.gnm2.ann1.Phvul.001G039900.1||-1||CDS||1778995775||581||81.3	581	581	b37644_phavu.G19833.gnm2.Chr09	phavu.G19833.gnm2.Chr09||13304340||13305024||phavu.G19833.gnm2.ann1.Phvul.009G080000.1||-1||CDS||1779069647||28729||81.3	28729	28729	1.600000e-59	50
a37644_phavu.G19833.gnm2.Chr01	phavu.G19833.gnm2.Chr01||4420546||4421022||phavu.G19833.gnm2.ann1.Phvul.001G039800.1||-1||CDS||1778995772||582||76.27	582	582	b37644_phavu.G19833.gnm2.Chr09	phavu.G19833.gnm2.Chr09||13314968||13315438||phavu.G19833.gnm2.ann1.Phvul.009G080200.1||-1||CDS||1779069655||28732||76.27	28732	28732	5.700000e-107	100
a37644_phavu.G19833.gnm2.Chr01	phavu.G19833.gnm2.Chr01||4425303||4428966||phavu.G19833.gnm2.ann1.Phvul.001G039600.1||1||CDS||1778995766||584||72.73	584	584	b37644_phavu.G19833.gnm2.Chr09	phavu.G19833.gnm2.Chr09||13322572||13323606||phavu.G19833.gnm2.ann1.Phvul.009G080300.1||1||CDS||1779069658||28733||72.73	28733	28733	4.100000e-83	150
a37644_phavu.G19833.gnm2.Chr01	phavu.G19833.gnm2.Chr01||4440773||4444629||phavu.G19833.gnm2.ann1.Phvul.001G039500.1||-1||CDS||1778995763||585||82.73	585	585	b37644_phavu.G19833.gnm2.Chr09	phavu.G19833.gnm2.Chr09||13332629||13335243||phavu.G19833.gnm2.ann1.Phvul.009G080400.1||-1||CDS||1779069660||28734||82.73	28734	28734	2.300000e-213	200
a37644_phavu.G19833.gnm2.Chr01	phavu.G19833.gnm2.Chr01||4490927||4492051||phavu.G19833.gnm2.ann1.Phvul.001G039400.1||1||CDS||1778995761||586||80.0	586	586	b37644_phavu.G19833.gnm2.Chr09	phavu.G19833.gnm2.Chr09||13397841||13399007||phavu.G19833.gnm2.ann1.Phvul.009G081100.1||1||CDS||1779069685||28744||80.0	28744	28744	2.300000e-37	236
a37644_phavu.G19833.gnm2.Chr01	phavu.G19833.gnm2.Chr01||4499497||4508975||phavu.G19833.gnm2.ann1.Phvul.001G039300.1||1||CDS||1778995756||587||72.7	587	587	b37644_phavu.G19833.gnm2.Chr09	phavu.G19833.gnm2.Chr09||13403484||13405621||phavu.G19833.gnm2.ann1.Phvul.009G081200.1||1||CDS||1779069688||28745||72.7	28745	28745	8.200000e-248	286
a37644_phavu.G19833.gnm2.Chr01	phavu.G19833.gnm2.Chr01||4509946||4510308||phavu.G19833.gnm2.ann1.Phvul.001G039200.1||1||CDS||1778995753||588||73.01	588	588	b37644_phavu.G19833.gnm2.Chr09	phavu.G19833.gnm2.Chr09||13413314||13413679||phavu.G19833.gnm2.ann1.Phvul.009G081400.1||1||CDS||1779069693||28747||73.01	28747	28747	1.600000e-40	325
a37644_phavu.G19833.gnm2.Chr01	phavu.G19833.gnm2.Chr01||4588703||4592813||phavu.G19833.gnm2.ann1.Phvul.001G038800.1||1||CDS||1778995738||592||75.46	592	592	b37644_phavu.G19833.gnm2.Chr09	phavu.G19833.gnm2.Chr09||13518020||13521437||phavu.G19833.gnm2.ann1.Phvul.009G081800.2||1||CDS||1779069711||28753||75.46	28753	28753	1.000000e-250	375
a37644_phavu.G19833.gnm2.Chr01	phavu.G19833.gnm2.Chr01||4610689||4621104||phavu.G19833.gnm2.ann1.Phvul.001G038700.1||1||CDS||1778995735||593||82.26	593	593	b37644_phavu.G19833.gnm2.Chr09	phavu.G19833.gnm2.Chr09||13540139||13545602||phavu.G19833.gnm2.ann1.Phvul.009G081900.1||1||CDS||1779069714||28754||82.26	28754	28754	1.000000e-250	425
a37644_phavu.G19833.gnm2.Chr01	phavu.G19833.gnm2.Chr01||4623173||4623678||phavu.G19833.gnm2.ann1.Phvul.001G038600.1||-1||CDS||1778995730||594||73.28	594	594	b37644_phavu.G19833.gnm2.Chr09	phavu.G19833.gnm2.Chr09||13558080||13558415||phavu.G19833.gnm2.ann1.Phvul.009G082200.1||-1||CDS||1779069723||28757||73.28	28757	28757	5.700000e-46	470
a37644_phavu.G19833.gnm2.Chr01	phavu.G19833.gnm2.Chr01||4652193||4658941||phavu.G19833.gnm2.ann1.Phvul.001G038850.1||1||CDS||1778995741||598||84.58	598	598	b37644_phavu.G19833.gnm2.Chr09	phavu.G19833.gnm2.Chr09||13597921||13621380||phavu.G19833.gnm2.ann1.Phvul.009G082600.1||1||CDS||1779069736||28762||84.58	28762	28762	1.600000e-238	520
###
a37644_phavu.G19833.gnm2.Chr01	phavu.G19833.gnm2.Chr01||4702001||4704142||phavu.G19833.gnm2.ann1.Phvul.001G045900.1||-1||CDS||1778996006||602||72.55	602	602	b37644_phavu.G19833.gnm2.Chr09	phavu.G19833.gnm2.Chr09||14240927||14242515||phavu.G19833.gnm2.ann1.Phvul.009G088200.1||-1||CDS||1779069959||28846||72.55	28846	28846	3.900000e-215	50
a37644_phavu.G19833.gnm2.Chr01	phavu.G19833.gnm2.Chr01||4750369||4762562||phavu.G19833.gnm2.ann1.Phvul.001G046100.1||1||CDS||1778996011||604||78.34	604	604	b37644_phavu.G19833.gnm2.Chr09	phavu.G19833.gnm2.Chr09||14283440||14302493||phavu.G19833.gnm2.ann1.Phvul.009G088700.1||1||CDS||1779069976||28853||78.34	28853	28853	1.000000e-250	100
a37644_phavu.G19833.gnm2.Chr01	phavu.G19833.gnm2.Chr01||4794660||4798136||phavu.G19833.gnm2.ann1.Phvul.001G046300.1||-1||CDS||1778996016||606||76.7	606	606	b37644_phavu.G19833.gnm2.Chr09	phavu.G19833.gnm2.Chr09||14305646||14309504||phavu.G19833.gnm2.ann1.Phvul.009G088850.1||-1||CDS||1779069985||28857||76.7	28857	28857	1.000000e-250	150
a37644_phavu.G19833.gnm2.Chr01	phavu.G19833.gnm2.Chr01||4838124||4838990||phavu.G19833.gnm2.ann1.Phvul.001G046500.1||1||CDS||1778996022||608||66.06	608	608	b37644_phavu.G19833.gnm2.Chr09	phavu.G19833.gnm2.Chr09||14324652||14325485||phavu.G19833.gnm2.ann1.Phvul.009G089000.1||1||CDS||1779069988||28858||66.06	28858	28858	5.400000e-59	200
a37644_phavu.G19833.gnm2.Chr01	phavu.G19833.gnm2.Chr01||4862459||4864271||phavu.G19833.gnm2.ann1.Phvul.001G046700.1||1||CDS||1778996031||612||78.18	612	612	b37644_phavu.G19833.gnm2.Chr09	phavu.G19833.gnm2.Chr09||14338425||14340022||phavu.G19833.gnm2.ann1.Phvul.009G089100.1||1||CDS||1779069991||28859||78.18	28859	28859	7.700000e-146	250
a37644_phavu.G19833.gnm2.Chr01	phavu.G19833.gnm2.Chr01||4873009||4874013||phavu.G19833.gnm2.ann1.Phvul.001G046800.1||-1||CDS||1778996034||613||69.76	613	613	b37644_phavu.G19833.gnm2.Chr09	phavu.G19833.gnm2.Chr09||14359953||14360912||phavu.G19833.gnm2.ann1.Phvul.009G089200.1||1||CDS||1779069994||28860||69.76	28860	28860	1.300000e-33	282
a37644_phavu.G19833.gnm2.Chr01	phavu.G19833.gnm2.Chr01||4924958||4925943||phavu.G19833.gnm2.ann1.Phvul.001G046900.1||-1||CDS||1778996037||614||76.27	614	614	b37644_phavu.G19833.gnm2.Chr09	phavu.G19833.gnm2.Chr09||14374787||14375567||phavu.G19833.gnm2.ann1.Phvul.009G089300.1||-1||CDS||1779069997||28861||76.27	28861	28861	1.900000e-122	332
a37644_phavu.G19833.gnm2.Chr01	phavu.G19833.gnm2.Chr01||4955983||4960844||phavu.G19833.gnm2.ann1.Phvul.001G047100.1||-1||CDS||1778996043||616||81.48	616	616	b37644_phavu.G19833.gnm2.Chr09	phavu.G19833.gnm2.Chr09||14394213||14397213||phavu.G19833.gnm2.ann1.Phvul.009G089500.1||-1||CDS||1779070003||28863||81.48	28863	28863	1.000000e-250	382
a37644_phavu.G19833.gnm2.Chr01	phavu.G19833.gnm2.Chr01||5324028||5324621||phavu.G19833.gnm2.ann1.Phvul.001G049400.1||1||CDS||1778996117||646||74.49	646	646	b37644_phavu.G19833.gnm2.Chr09	phavu.G19833.gnm2.Chr09||14566837||14567499||phavu.G19833.gnm2.ann1.Phvul.009G090900.1||1||CDS||1779070070||28888||74.49	28888	28888	7.600000e-81	50
a37644_phavu.G19833.gnm2.Chr01	phavu.G19833.gnm2.Chr01||5329452||5333295||phavu.G19833.gnm2.ann1.Phvul.001G049500.1||1||CDS||1778996119||647||79.53	647	647	b37644_phavu.G19833.gnm2.Chr09	phavu.G19833.gnm2.Chr09||14578989||14582405||phavu.G19833.gnm2.ann1.Phvul.009G091000.1||1||CDS||1779070072||28889||79.53	28889	28889	1.000000e-250	100
a37644_phavu.G19833.gnm2.Chr01	phavu.G19833.gnm2.Chr01||5335579||5336841||phavu.G19833.gnm2.ann1.Phvul.001G049601.1||1||CDS||1778996122||648||69.81	648	648	b37644_phavu.G19833.gnm2.Chr09	phavu.G19833.gnm2.Chr09||14584838||14587106||phavu.G19833.gnm2.ann1.Phvul.009G091100.2||1||CDS||1779070075||28890||69.81	28890	28890	3.300000e-70	150
a37644_phavu.G19833.gnm2.Chr01	phavu.G19833.gnm2.Chr01||5377038||5383057||phavu.G19833.gnm2.ann1.Phvul.001G050000.1||-1||CDS||1778996134||652||83.59	652	652	b37644_phavu.G19833.gnm2.Chr09	phavu.G19833.gnm2.Chr09||14632439||14638853||phavu.G19833.gnm2.ann1.Phvul.009G091400.1||-1||CDS||1779070093||28897||83.59	28897	28897	1.000000e-250	200
a37644_phavu.G19833.gnm2.Chr01	phavu.G19833.gnm2.Chr01||5390444||5398675||phavu.G19833.gnm2.ann1.Phvul.001G050100.2||1||CDS||1778996137||653||80.76	653	653	b37644_phavu.G19833.gnm2.Chr09	phavu.G19833.gnm2.Chr09||14663209||14666950||phavu.G19833.gnm2.ann1.Phvul.009G091800.1||1||CDS||1779070103||28901||80.76	28901	28901	1.000000e-250	250
a37644_phavu.G19833.gnm2.Chr01	phavu.G19833.gnm2.Chr01||5427864||5428229||phavu.G19833.gnm2.ann1.Phvul.001G050300.1||1||CDS||1778996142||655||75.0	655	655	b37644_phavu.G19833.gnm2.Chr09	phavu.G19833.gnm2.Chr09||14698314||14698802||phavu.G19833.gnm2.ann1.Phvul.009G092000.1||1||CDS||1779070108||28903||75.0	28903	28903	3.900000e-51	300
a37644_phavu.G19833.gnm2.Chr01	phavu.G19833.gnm2.Chr01||5456559||5459462||phavu.G19833.gnm2.ann1.Phvul.001G050500.1||-1||CDS||1778996148||657||84.4	657	657	b37644_phavu.G19833.gnm2.Chr09	phavu.G19833.gnm2.Chr09||14723826||14727331||phavu.G19833.gnm2.ann1.Phvul.009G092200.1||-1||CDS||1779070114||28905||84.4	28905	28905	2.300000e-175	350
a37644_phavu.G19833.gnm2.Chr01	phavu.G19833.gnm2.Chr01||5481660||5488299||phavu.G19833.gnm2.ann1.Phvul.001G050700.1||-1||CDS||1778996160||662||77.99	662	662	b37644_phavu.G19833.gnm2.Chr09	phavu.G19833.gnm2.Chr09||14752836||14755824||phavu.G19833.gnm2.ann1.Phvul.009G092300.1||-1||CDS||1779070117||28906||77.99	28906	28906	1.000000e-250	400
a37644_phavu.G19833.gnm2.Chr01	phavu.G19833.gnm2.Chr01||5496702||5499384||phavu.G19833.gnm2.ann1.Phvul.001G050800.1||-1||CDS||1778996163||663||67.79	663	663	b37644_phavu.G19833.gnm2.Chr09	phavu.G19833.gnm2.Chr09||14760405||14762277||phavu.G19833.gnm2.ann1.Phvul.009G092432.1||-1||CDS||1779070124||28909||67.79	28909	28909	3.100000e-99	450
a37644_phavu.G19833.gnm2.Chr01	phavu.G19833.gnm2.Chr01||5503502||5511982||phavu.G19833.gnm2.ann1.Phvul.001G050900.1||-1||CDS||1778996168||665||83.41	665	665	b37644_phavu.G19833.gnm2.Chr09	phavu.G19833.gnm2.Chr09||14764805||14770874||phavu.G19833.gnm2.ann1.Phvul.009G092500.1||-1||CDS||1779070126||28910||83.41	28910	28910	1.000000e-250	500
a37644_phavu.G19833.gnm2.Chr01	phavu.G19833.gnm2.Chr01||5515699||5518574||phavu.G19833.gnm2.ann1.Phvul.001G051000.1||-1||CDS||1778996173||667||73.5	667	667	b37644_phavu.G19833.gnm2.Chr09	phavu.G19833.gnm2.Chr09||14789405||14792575||phavu.G19833.gnm2.ann1.Phvul.009G092800.1||-1||CDS||1779070155||28924||73.5	28924	28924	3.300000e-147	547
a37644_phavu.G19833.gnm2.Chr01	phavu.G19833.gnm2.Chr01||5529449||5531887||phavu.G19833.gnm2.ann1.Phvul.001G051100.1||1||CDS||1778996178||669||75.09	669	669	b37644_phavu.G19833.gnm2.Chr09	phavu.G19833.gnm2.Chr09||14813555||14815999||phavu.G19833.gnm2.ann1.Phvul.009G092900.1||1||CDS||1779070160||28925||75.09	28925	28925	1.000000e-250	597
a37644_phavu.G19833.gnm2.Chr01	phavu.G19833.gnm2.Chr01||5558602||5562162||phavu.G19833.gnm2.ann1.Phvul.001G051200.1||1||CDS||1778996181||670||70.48	670	670	b37644_phavu.G19833.gnm2.Chr09	phavu.G19833.gnm2.Chr09||14823742||14828729||phavu.G19833.gnm2.ann1.Phvul.009G093100.1||1||CDS||1779070166||28927||70.48	28927	28927	9.300000e-247	647
a37644_phavu.G19833.gnm2.Chr01	phavu.G19833.gnm2.Chr01||5571302||5573899||phavu.G19833.gnm2.ann1.Phvul.001G051300.1||-1||CDS||1778996188||673||73.77	673	673	b37644_phavu.G19833.gnm2.Chr09	phavu.G19833.gnm2.Chr09||14831814||14834402||phavu.G19833.gnm2.ann1.Phvul.009G093200.1||-1||CDS||1779070171||28929||73.77	28929	28929	1.000000e-250	697
a37644_phavu.G19833.gnm2.Chr01	phavu.G19833.gnm2.Chr01||5619363||5620200||phavu.G19833.gnm2.ann1.Phvul.001G051550.1||1||CDS||1778996205||680||82.47	680	680	b37644_phavu.G19833.gnm2.Chr09	phavu.G19833.gnm2.Chr09||14877094||14877862||phavu.G19833.gnm2.ann1.Phvul.009G093600.1||1||CDS||1779070199||28941||82.47	28941	28941	3.300000e-128	744
a37644_phavu.G19833.gnm2.Chr01	phavu.G19833.gnm2.Chr01||5635634||5643086||phavu.G19833.gnm2.ann1.Phvul.001G051700.1||1||CDS||1778996210||682||87.62	682	682	b37644_phavu.G19833.gnm2.Chr09	phavu.G19833.gnm2.Chr09||14903597||14909642||phavu.G19833.gnm2.ann1.Phvul.009G093800.1||1||CDS||1779070204||28943||87.62	28943	28943	1.000000e-250	794
a37644_phavu.G19833.gnm2.Chr01	phavu.G19833.gnm2.Chr01||5680952||5683766||phavu.G19833.gnm2.ann1.Phvul.001G052000.1||1||CDS||1778996219||685||80.96	685	685	b37644_phavu.G19833.gnm2.Chr09	phavu.G19833.gnm2.Chr09||14959405||14962602||phavu.G19833.gnm2.ann1.Phvul.009G094100.1||1||CDS||1779070213||28946||80.96	28946	28946	3.600000e-248	844
a37644_phavu.G19833.gnm2.Chr01	phavu.G19833.gnm2.Chr01||5893864||5901772||phavu.G19833.gnm2.ann1.Phvul.001G053200.1||1||CDS||1778996264||704||68.69	704	704	b37644_phavu.G19833.gnm2.Chr09	phavu.G19833.gnm2.Chr09||15201148||15207574||phavu.G19833.gnm2.ann1.Phvul.009G095700.1||1||CDS||1779070259||28963||68.69	28963	28963	1.000000e-250	891
a37644_phavu.G19833.gnm2.Chr01	phavu.G19833.gnm2.Chr01||5911959||5916089||phavu.G19833.gnm2.ann1.Phvul.001G053300.1||-1||CDS||1778996267||705||76.81	705	705	b37644_phavu.G19833.gnm2.Chr09	phavu.G19833.gnm2.Chr09||15209078||15213481||phavu.G19833.gnm2.ann1.Phvul.009G095800.1||-1||CDS||1779070266||28966||76.81	28966	28966	1.000000e-250	941
a37644_phavu.G19833.gnm2.Chr01	phavu.G19833.gnm2.Chr01||6030053||6040250||phavu.G19833.gnm2.ann1.Phvul.001G054500.1||1||CDS||1778996303||718||72.6	718	718	b37644_phavu.G19833.gnm2.Chr09	phavu.G19833.gnm2.Chr09||15245730||15252832||phavu.G19833.gnm2.ann1.Phvul.009G096200.1||1||CDS||1779070282||28972||72.6	28972	28972	1.000000e-250	988
a37644_phavu.G19833.gnm2.Chr01	phavu.G19833.gnm2.Chr01||6056275||6058571||phavu.G19833.gnm2.ann1.Phvul.001G054600.1||1||CDS||1778996306||719||74.7	719	719	b37644_phavu.G19833.gnm2.Chr09	phavu.G19833.gnm2.Chr09||15290180||15292520||phavu.G19833.gnm2.ann1.Phvul.009G096500.1||1||CDS||1779070295||28977||74.7	28977	28977	1.000000e-250	1038
a37644_phavu.G19833.gnm2.Chr01	phavu.G19833.gnm2.Chr01||6089513||6103417||phavu.G19833.gnm2.ann1.Phvul.001G054700.1||1||CDS||1778996309||720||84.29	720	720	b37644_phavu.G19833.gnm2.Chr09	phavu.G19833.gnm2.Chr09||15307809||15315771||phavu.G19833.gnm2.ann1.Phvul.009G096600.1||1||CDS||1779070298||28978||84.29	28978	28978	1.000000e-250	1088
a37644_phavu.G19833.gnm2.Chr01	phavu.G19833.gnm2.Chr01||6125446||6127996||phavu.G19833.gnm2.ann1.Phvul.001G054800.1||1||CDS||1778996312||721||69.13	721	721	b37644_phavu.G19833.gnm2.Chr09	phavu.G19833.gnm2.Chr09||15352420||15353800||phavu.G19833.gnm2.ann1.Phvul.009G096900.2||1||CDS||1779070309||28982||69.13	28982	28982	6.200000e-157	1138
a37644_phavu.G19833.gnm2.Chr01	phavu.G19833.gnm2.Chr01||6168026||6169909||phavu.G19833.gnm2.ann1.Phvul.001G055000.1||-1||CDS||1778996318||723||71.07	723	723	b37644_phavu.G19833.gnm2.Chr09	phavu.G19833.gnm2.Chr09||15382312||15383788||phavu.G19833.gnm2.ann1.Phvul.009G097200.1||-1||CDS||1779070320||28986||71.07	28986	28986	1.400000e-161	1188
a37644_phavu.G19833.gnm2.Chr01	phavu.G19833.gnm2.Chr01||6204656||6218668||phavu.G19833.gnm2.ann1.Phvul.001G055100.2||-1||CDS||1778996321||726||76.32	726	726	b37644_phavu.G19833.gnm2.Chr09	phavu.G19833.gnm2.Chr09||15391065||15398943||phavu.G19833.gnm2.ann1.Phvul.009G097300.1||-1||CDS||1779070323||28987||76.32	28987	28987	4.100000e-191	1238
a37644_phavu.G19833.gnm2.Chr01	phavu.G19833.gnm2.Chr01||6251909||6257503||phavu.G19833.gnm2.ann1.Phvul.001G055400.1||1||CDS||1778996340||732||80.02	732	732	b37644_phavu.G19833.gnm2.Chr09	phavu.G19833.gnm2.Chr09||15423847||15428516||phavu.G19833.gnm2.ann1.Phvul.009G097500.1||1||CDS||1779070339||28994||80.02	28994	28994	1.400000e-241	1288
a37644_phavu.G19833.gnm2.Chr01	phavu.G19833.gnm2.Chr01||6258550||6260750||phavu.G19833.gnm2.ann1.Phvul.001G055500.1||-1||CDS||1778996345||734||79.11	734	734	b37644_phavu.G19833.gnm2.Chr09	phavu.G19833.gnm2.Chr09||15430428||15432745||phavu.G19833.gnm2.ann1.Phvul.009G097600.1||-1||CDS||1779070342||28995||79.11	28995	28995	1.000000e-250	1338
a37644_phavu.G19833.gnm2.Chr01	phavu.G19833.gnm2.Chr01||6292255||6293593||phavu.G19833.gnm2.ann1.Phvul.001G055700.1||-1||CDS||1778996351||736||64.0	736	736	b37644_phavu.G19833.gnm2.Chr09	phavu.G19833.gnm2.Chr09||15459522||15460949||phavu.G19833.gnm2.ann1.Phvul.009G097900.1||-1||CDS||1779070351||28998||64.0	28998	28998	3.400000e-17	1354
a37644_phavu.G19833.gnm2.Chr01	phavu.G19833.gnm2.Chr01||6309587||6361821||phavu.G19833.gnm2.ann1.Phvul.001G055800.1||-1||CDS||1778996358||739||81.04	739	739	b37644_phavu.G19833.gnm2.Chr09	phavu.G19833.gnm2.Chr09||15469010||15502252||phavu.G19833.gnm2.ann1.Phvul.009G098100.2||-1||CDS||1779070357||29000||81.04	29000	29000	1.000000e-250	1404
a37644_phavu.G19833.gnm2.Chr01	phavu.G19833.gnm2.Chr01||6366227||6372015||phavu.G19833.gnm2.ann1.Phvul.001G055900.1||1||CDS||1778996367||743||74.69	743	743	b37644_phavu.G19833.gnm2.Chr09	phavu.G19833.gnm2.Chr09||15531109||15536998||phavu.G19833.gnm2.ann1.Phvul.009G098700.1||1||CDS||1779070373||29006||74.69	29006	29006	1.000000e-250	1454
a37644_phavu.G19833.gnm2.Chr01	phavu.G19833.gnm2.Chr01||6410550||6412013||phavu.G19833.gnm2.ann1.Phvul.001G056300.1||-1||CDS||1778996376||746||75.1	746	746	b37644_phavu.G19833.gnm2.Chr09	phavu.G19833.gnm2.Chr09||15544664||15546040||phavu.G19833.gnm2.ann1.Phvul.009G098800.1||-1||CDS||1779070376||29007||75.1	29007	29007	1.000000e-250	1504
a37644_phavu.G19833.gnm2.Chr01	phavu.G19833.gnm2.Chr01||6460623||6464187||phavu.G19833.gnm2.ann1.Phvul.001G056800.1||1||CDS||1778996393||753||83.82	753	753	b37644_phavu.G19833.gnm2.Chr09	phavu.G19833.gnm2.Chr09||15560492||15563697||phavu.G19833.gnm2.ann1.Phvul.009G099000.10||1||CDS||1779070383||29010||83.82	29010	29010	1.000000e-250	1554
a37644_phavu.G19833.gnm2.Chr01	phavu.G19833.gnm2.Chr01||6467346||6468640||phavu.G19833.gnm2.ann1.Phvul.001G056900.1||-1||CDS||1778996398||755||70.39	755	755	b37644_phavu.G19833.gnm2.Chr09	phavu.G19833.gnm2.Chr09||15568661||15570123||phavu.G19833.gnm2.ann1.Phvul.009G099100.1||-1||CDS||1779070402||29019||70.39	29019	29019	4.200000e-190	1604
a37644_phavu.G19833.gnm2.Chr01	phavu.G19833.gnm2.Chr01||6486786||6489568||phavu.G19833.gnm2.ann1.Phvul.001G057100.1||-1||CDS||1778996406||758||80.01	758	758	b37644_phavu.G19833.gnm2.Chr09	phavu.G19833.gnm2.Chr09||15655522||15658583||phavu.G19833.gnm2.ann1.Phvul.009G099801.1||-1||CDS||1779070422||29027||80.01	29027	29027	1.000000e-250	1654
a37644_phavu.G19833.gnm2.Chr01	phavu.G19833.gnm2.Chr01||6541687||6550758||phavu.G19833.gnm2.ann1.Phvul.001G057700.1||-1||CDS||1778996432||768||79.67	768	768	b37644_phavu.G19833.gnm2.Chr09	phavu.G19833.gnm2.Chr09||15698005||15709250||phavu.G19833.gnm2.ann1.Phvul.009G100000.2||-1||CDS||1779070428||29029||79.67	29029	29029	1.000000e-250	1704
a37644_phavu.G19833.gnm2.Chr01	phavu.G19833.gnm2.Chr01||6558272||6562573||phavu.G19833.gnm2.ann1.Phvul.001G057800.1||-1||CDS||1778996435||769||78.59	769	769	b37644_phavu.G19833.gnm2.Chr09	phavu.G19833.gnm2.Chr09||15778028||15780942||phavu.G19833.gnm2.ann1.Phvul.009G100100.1||-1||CDS||1779070437||29033||78.59	29033	29033	2.200000e-244	1754
a37644_phavu.G19833.gnm2.Chr01	phavu.G19833.gnm2.Chr01||6631149||6631997||phavu.G19833.gnm2.ann1.Phvul.001G058300.1||1||CDS||1778996456||777||63.64	777	777	b37644_phavu.G19833.gnm2.Chr09	phavu.G19833.gnm2.Chr09||15795947||15796639||phavu.G19833.gnm2.ann1.Phvul.009G100266.1||1||CDS||1779070446||29036||63.64	29036	29036	2.400000e-41	1794
a37644_phavu.G19833.gnm2.Chr01	phavu.G19833.gnm2.Chr01||6669269||6669616||phavu.G19833.gnm2.ann1.Phvul.001G058400.1||1||CDS||1778996462||779||77.9	779	779	b37644_phavu.G19833.gnm2.Chr09	phavu.G19833.gnm2.Chr09||15820155||15820475||phavu.G19833.gnm2.ann1.Phvul.009G100300.1||1||CDS||1779070449||29037||77.9	29037	29037	1.800000e-62	1844
a37644_phavu.G19833.gnm2.Chr01	phavu.G19833.gnm2.Chr01||6725620||6727111||phavu.G19833.gnm2.ann1.Phvul.001G058700.1||1||CDS||1778996471||782||82.43	782	782	b37644_phavu.G19833.gnm2.Chr09	phavu.G19833.gnm2.Chr09||15840296||15841481||phavu.G19833.gnm2.ann1.Phvul.009G100500.1||1||CDS||1779070454||29039||82.43	29039	29039	4.600000e-110	1894
a37644_phavu.G19833.gnm2.Chr01	phavu.G19833.gnm2.Chr01||6793553||6801561||phavu.G19833.gnm2.ann1.Phvul.001G058900.1||1||CDS||1778996483||787||87.57	787	787	b37644_phavu.G19833.gnm2.Chr09	phavu.G19833.gnm2.Chr09||15874591||15880510||phavu.G19833.gnm2.ann1.Phvul.009G100900.1||1||CDS||1779070466||29043||87.57	29043	29043	1.000000e-250	1944
a37644_phavu.G19833.gnm2.Chr01	phavu.G19833.gnm2.Chr01||6827567||6828820||phavu.G19833.gnm2.ann1.Phvul.001G059200.1||1||CDS||1778996492||790||78.69	790	790	b37644_phavu.G19833.gnm2.Chr09	phavu.G19833.gnm2.Chr09||15910324||15911583||phavu.G19833.gnm2.ann1.Phvul.009G101100.1||1||CDS||1779070476||29047||78.69	29047	29047	1.000000e-250	1994
a37644_phavu.G19833.gnm2.Chr01	phavu.G19833.gnm2.Chr01||6832208||6834621||phavu.G19833.gnm2.ann1.Phvul.001G059300.1||-1||CDS||1778996495||791||73.35	791	791	b37644_phavu.G19833.gnm2.Chr09	phavu.G19833.gnm2.Chr09||15918307||15920799||phavu.G19833.gnm2.ann1.Phvul.009G101200.1||-1||CDS||1779070479||29048||73.35	29048	29048	1.000000e-250	2044
a37644_phavu.G19833.gnm2.Chr01	phavu.G19833.gnm2.Chr01||6862885||6864072||phavu.G19833.gnm2.ann1.Phvul.001G059400.1||1||CDS||1778996498||792||70.09	792	792	b37644_phavu.G19833.gnm2.Chr09	phavu.G19833.gnm2.Chr09||15933143||15934750||phavu.G19833.gnm2.ann1.Phvul.009G101300.1||1||CDS||1779070488||29052||70.09	29052	29052	1.500000e-12	2055
a37644_phavu.G19833.gnm2.Chr01	phavu.G19833.gnm2.Chr01||6882279||6882479||phavu.G19833.gnm2.ann1.Phvul.001G059600.1||-1||CDS||1778996504||794||70.49	794	794	b37644_phavu.G19833.gnm2.Chr09	phavu.G19833.gnm2.Chr09||15961188||15961388||phavu.G19833.gnm2.ann1.Phvul.009G101600.1||1||CDS||1779070496||29055||70.49	29055	29055	3.300000e-27	2081
a37644_phavu.G19833.gnm2.Chr01	phavu.G19833.gnm2.Chr01||6904307||6905229||phavu.G19833.gnm2.ann1.Phvul.001G059700.2||1||CDS||1778996506||795||77.11	795	795	b37644_phavu.G19833.gnm2.Chr09	phavu.G19833.gnm2.Chr09||15976210||15977166||phavu.G19833.gnm2.ann1.Phvul.009G101800.1||-1||CDS||1779070506||29059||77.11	29059	29059	8.200000e-55	2131
a37644_phavu.G19833.gnm2.Chr01	phavu.G19833.gnm2.Chr01||7010571||7012959||phavu.G19833.gnm2.ann1.Phvul.001G060200.1||-1||CDS||1778996527||803||79.61	803	803	b37644_phavu.G19833.gnm2.Chr09	phavu.G19833.gnm2.Chr09||15996139||15997386||phavu.G19833.gnm2.ann1.Phvul.009G101900.1||-1||CDS||1779070509||29060||79.61	29060	29060	8.800000e-149	2181
a37644_phavu.G19833.gnm2.Chr01	phavu.G19833.gnm2.Chr01||7139219||7144206||phavu.G19833.gnm2.ann1.Phvul.001G060600.1||1||CDS||1778996543||809||77.09	809	809	b37644_phavu.G19833.gnm2.Chr09	phavu.G19833.gnm2.Chr09||16062945||16067497||phavu.G19833.gnm2.ann1.Phvul.009G102500.1||-1||CDS||1779070527||29066||77.09	29066	29066	1.000000e-250	2231
###
a37644_phavu.G19833.gnm2.Chr01	phavu.G19833.gnm2.Chr01||5844346||5849773||phavu.G19833.gnm2.ann1.Phvul.001G053100.1||-1||CDS||1778996259||701||69.74	701	701	b37644_phavu.G19833.gnm2.Chr05	phavu.G19833.gnm2.Chr05||40041725||40044886||phavu.G19833.gnm2.ann1.Phvul.005G174500.2||1||CDS||1779038504||16825||69.74	16825	16825	6.200000e-186	50
a37644_phavu.G19833.gnm2.Chr01	phavu.G19833.gnm2.Chr01||5911959||5916089||phavu.G19833.gnm2.ann1.Phvul.001G053300.1||-1||CDS||1778996267||705||68.8	705	705	b37644_phavu.G19833.gnm2.Chr05	phavu.G19833.gnm2.Chr05||40029786||40033319||phavu.G19833.gnm2.ann1.Phvul.005G174400.1||1||CDS||1779038501||16824||68.8	16824	16824	1.000000e-250	100
a37644_phavu.G19833.gnm2.Chr01	phavu.G19833.gnm2.Chr01||6030053||6040250||phavu.G19833.gnm2.ann1.Phvul.001G054500.1||1||CDS||1778996303||718||72.69	718	718	b37644_phavu.G19833.gnm2.Chr05	phavu.G19833.gnm2.Chr05||39919836||39926876||phavu.G19833.gnm2.ann1.Phvul.005G173600.1||-1||CDS||1779038473||16814||72.69	16814	16814	1.000000e-250	147
a37644_phavu.G19833.gnm2.Chr01	phavu.G19833.gnm2.Chr01||6168026||6169909||phavu.G19833.gnm2.ann1.Phvul.001G055000.1||-1||CDS||1778996318||723||60.53	723	723	b37644_phavu.G19833.gnm2.Chr05	phavu.G19833.gnm2.Chr05||39908766||39910454||phavu.G19833.gnm2.ann1.Phvul.005G173500.1||1||CDS||1779038470||16813||60.53	16813	16813	1.100000e-62	197
a37644_phavu.G19833.gnm2.Chr01	phavu.G19833.gnm2.Chr01||6283675||6289482||phavu.G19833.gnm2.ann1.Phvul.001G055600.1||1||CDS||1778996348||735||75.73	735	735	b37644_phavu.G19833.gnm2.Chr05	phavu.G19833.gnm2.Chr05||39840287||39843079||phavu.G19833.gnm2.ann1.Phvul.005G172800.1||-1||CDS||1779038442||16802||75.73	16802	16802	6.300000e-118	244
a37644_phavu.G19833.gnm2.Chr01	phavu.G19833.gnm2.Chr01||6467346||6468640||phavu.G19833.gnm2.ann1.Phvul.001G056900.1||-1||CDS||1778996398||755||70.55	755	755	b37644_phavu.G19833.gnm2.Chr05	phavu.G19833.gnm2.Chr05||39737211||39738478||phavu.G19833.gnm2.ann1.Phvul.005G171700.1||1||CDS||1779038403||16788||70.55	16788	16788	9.800000e-19	259
###
a37644_phavu.G19833.gnm2.Chr01	phavu.G19833.gnm2.Chr01||7777645||7780308||phavu.G19833.gnm2.ann1.Phvul.001G064000.1||1||CDS||1778996709||877||85.29	877	877	b37644_phavu.G19833.gnm2.Chr09	phavu.G19833.gnm2.Chr09||20373590||20376086||phavu.G19833.gnm2.ann1.Phvul.009G134700.1||1||CDS||1779071700||29507||85.29	29507	29507	1.000000e-250	50
a37644_phavu.G19833.gnm2.Chr01	phavu.G19833.gnm2.Chr01||7828178||7830747||phavu.G19833.gnm2.ann1.Phvul.001G064300.1||-1||CDS||1778996722||882||80.93	882	882	b37644_phavu.G19833.gnm2.Chr09	phavu.G19833.gnm2.Chr09||20323322||20325520||phavu.G19833.gnm2.ann1.Phvul.009G134300.1||-1||CDS||1779071685||29502||80.93	29502	29502	2.000000e-189	100
a37644_phavu.G19833.gnm2.Chr01	phavu.G19833.gnm2.Chr01||7870535||7872310||phavu.G19833.gnm2.ann1.Phvul.001G064500.1||-1||CDS||1778996730||885||79.93	885	885	b37644_phavu.G19833.gnm2.Chr09	phavu.G19833.gnm2.Chr09||20237093||20238883||phavu.G19833.gnm2.ann1.Phvul.009G133800.1||1||CDS||1779071669||29497||79.93	29497	29497	1.000000e-250	150
a37644_phavu.G19833.gnm2.Chr01	phavu.G19833.gnm2.Chr01||7904199||7906045||phavu.G19833.gnm2.ann1.Phvul.001G064600.1||-1||CDS||1778996737||888||72.55	888	888	b37644_phavu.G19833.gnm2.Chr09	phavu.G19833.gnm2.Chr09||20210594||20211964||phavu.G19833.gnm2.ann1.Phvul.009G133700.1||-1||CDS||1779071666||29495||72.55	29495	29495	3.100000e-56	200
a37644_phavu.G19833.gnm2.Chr01	phavu.G19833.gnm2.Chr01||7936901||7937899||phavu.G19833.gnm2.ann1.Phvul.001G064700.1||1||CDS||1778996739||889||73.97	889	889	b37644_phavu.G19833.gnm2.Chr09	phavu.G19833.gnm2.Chr09||20177818||20178816||phavu.G19833.gnm2.ann1.Phvul.009G133500.1||-1||CDS||1779071660||29493||73.97	29493	29493	1.200000e-218	250
a37644_phavu.G19833.gnm2.Chr01	phavu.G19833.gnm2.Chr01||8049664||8052140||phavu.G19833.gnm2.ann1.Phvul.001G065400.1||1||CDS||1778996756||895||82.0	895	895	b37644_phavu.G19833.gnm2.Chr09	phavu.G19833.gnm2.Chr09||20131398||20134005||phavu.G19833.gnm2.ann1.Phvul.009G133200.1||1||CDS||1779071652||29490||82.0	29490	29490	1.000000e-250	300
a37644_phavu.G19833.gnm2.Chr01	phavu.G19833.gnm2.Chr01||8087889||8098626||phavu.G19833.gnm2.ann1.Phvul.001G065550.1||1||CDS||1778996759||896||84.75	896	896	b37644_phavu.G19833.gnm2.Chr09	phavu.G19833.gnm2.Chr09||20114083||20117446||phavu.G19833.gnm2.ann1.Phvul.009G133100.1||1||CDS||1779071647||29488||84.75	29488	29488	1.000000e-250	350
a37644_phavu.G19833.gnm2.Chr01	phavu.G19833.gnm2.Chr01||8111098||8123370||phavu.G19833.gnm2.ann1.Phvul.001G065700.2||1||CDS||1778996774||903||78.68	903	903	b37644_phavu.G19833.gnm2.Chr09	phavu.G19833.gnm2.Chr09||20026689||20032364||phavu.G19833.gnm2.ann1.Phvul.009G132300.1||-1||CDS||1779071618||29478||78.68	29478	29478	1.000000e-250	400
a37644_phavu.G19833.gnm2.Chr01	phavu.G19833.gnm2.Chr01||8289680||8293530||phavu.G19833.gnm2.ann1.Phvul.001G066200.1||1||CDS||1778996789||909||67.95	909	909	b37644_phavu.G19833.gnm2.Chr09	phavu.G19833.gnm2.Chr09||19978398||19981940||phavu.G19833.gnm2.ann1.Phvul.009G131700.1||1||CDS||1779071604||29473||67.95	29473	29473	1.500000e-158	450
a37644_phavu.G19833.gnm2.Chr01	phavu.G19833.gnm2.Chr01||8414176||8428679||phavu.G19833.gnm2.ann1.Phvul.001G067001.1||-1||CDS||1778996813||918||71.11	918	918	b37644_phavu.G19833.gnm2.Chr09	phavu.G19833.gnm2.Chr09||19774523||19781080||phavu.G19833.gnm2.ann1.Phvul.009G130800.1||1||CDS||1779071571||29460||71.11	29460	29460	6.800000e-212	497
a37644_phavu.G19833.gnm2.Chr01	phavu.G19833.gnm2.Chr01||8479851||8480321||phavu.G19833.gnm2.ann1.Phvul.001G067400.1||-1||CDS||1778996826||923||80.21	923	923	b37644_phavu.G19833.gnm2.Chr09	phavu.G19833.gnm2.Chr09||19752962||19753420||phavu.G19833.gnm2.ann1.Phvul.009G130600.1||1||CDS||1779071565||29458||80.21	29458	29458	4.800000e-46	542
a37644_phavu.G19833.gnm2.Chr01	phavu.G19833.gnm2.Chr01||8565533||8569041||phavu.G19833.gnm2.ann1.Phvul.001G067700.1||-1||CDS||1778996841||929||78.22	929	929	b37644_phavu.G19833.gnm2.Chr09	phavu.G19833.gnm2.Chr09||19726770||19730111||phavu.G19833.gnm2.ann1.Phvul.009G130300.1||1||CDS||1779071556||29455||78.22	29455	29455	1.000000e-250	592
a37644_phavu.G19833.gnm2.Chr01	phavu.G19833.gnm2.Chr01||8704349||8705512||phavu.G19833.gnm2.ann1.Phvul.001G068100.1||1||CDS||1778996849||932||84.58	932	932	b37644_phavu.G19833.gnm2.Chr09	phavu.G19833.gnm2.Chr09||19713476||19715397||phavu.G19833.gnm2.ann1.Phvul.009G130200.1||-1||CDS||1779071551||29453||84.58	29453	29453	1.000000e-250	642
a37644_phavu.G19833.gnm2.Chr01	phavu.G19833.gnm2.Chr01||8719188||8721291||phavu.G19833.gnm2.ann1.Phvul.001G068200.1||1||CDS||1778996854||934||83.69	934	934	b37644_phavu.G19833.gnm2.Chr09	phavu.G19833.gnm2.Chr09||19690002||19692826||phavu.G19833.gnm2.ann1.Phvul.009G130000.1||1||CDS||1779071543||29450||83.69	29450	29450	1.300000e-158	692
a37644_phavu.G19833.gnm2.Chr01	phavu.G19833.gnm2.Chr01||9264940||9281718||phavu.G19833.gnm2.ann1.Phvul.001G070500.1||1||CDS||1778996927||964||76.02	964	964	b37644_phavu.G19833.gnm2.Chr09	phavu.G19833.gnm2.Chr09||19653776||19662299||phavu.G19833.gnm2.ann1.Phvul.009G129800.1||-1||CDS||1779071533||29446||76.02	29446	29446	1.000000e-250	50
a37644_phavu.G19833.gnm2.Chr01	phavu.G19833.gnm2.Chr01||9313407||9327707||phavu.G19833.gnm2.ann1.Phvul.001G070700.1||1||CDS||1778996961||980||83.6	980	980	b37644_phavu.G19833.gnm2.Chr09	phavu.G19833.gnm2.Chr09||19631742||19647730||phavu.G19833.gnm2.ann1.Phvul.009G129700.2||-1||CDS||1779071518||29438||83.6	29438	29438	1.000000e-250	97
a37644_phavu.G19833.gnm2.Chr01	phavu.G19833.gnm2.Chr01||9451384||9453667||phavu.G19833.gnm2.ann1.Phvul.001G071500.2||-1||CDS||1778996978||987||75.4	987	987	b37644_phavu.G19833.gnm2.Chr09	phavu.G19833.gnm2.Chr09||19521929||19523976||phavu.G19833.gnm2.ann1.Phvul.009G128500.2||1||CDS||1779071477||29423||75.4	29423	29423	1.000000e-250	144
a37644_phavu.G19833.gnm2.Chr01	phavu.G19833.gnm2.Chr01||9491643||9495071||phavu.G19833.gnm2.ann1.Phvul.001G071600.1||-1||CDS||1778996985||990||82.42	990	990	b37644_phavu.G19833.gnm2.Chr09	phavu.G19833.gnm2.Chr09||19490340||19493502||phavu.G19833.gnm2.ann1.Phvul.009G128200.1||1||CDS||1779071464||29419||82.42	29419	29419	1.000000e-250	194
a37644_phavu.G19833.gnm2.Chr01	phavu.G19833.gnm2.Chr01||9524886||9530083||phavu.G19833.gnm2.ann1.Phvul.001G071900.1||-1||CDS||1778996992||993||78.42	993	993	b37644_phavu.G19833.gnm2.Chr09	phavu.G19833.gnm2.Chr09||19415236||19422477||phavu.G19833.gnm2.ann1.Phvul.009G127700.1||1||CDS||1779071439||29409||78.42	29409	29409	1.000000e-250	244
a37644_phavu.G19833.gnm2.Chr01	phavu.G19833.gnm2.Chr01||9698408||9716826||phavu.G19833.gnm2.ann1.Phvul.001G072600.2||-1||CDS||1778997019||1003||79.81	1003	1003	b37644_phavu.G19833.gnm2.Chr09	phavu.G19833.gnm2.Chr09||19219963||19223814||phavu.G19833.gnm2.ann1.Phvul.009G126400.1||-1||CDS||1779071390||29391||79.81	29391	29391	1.000000e-250	291
###
a37644_phavu.G19833.gnm2.Chr01	phavu.G19833.gnm2.Chr01||11974945||11975846||phavu.G19833.gnm2.ann1.Phvul.001G079100.1||-1||CDS||1778997239||1084||86.97	1084	1084	b37644_phavu.G19833.gnm2.Chr04	phavu.G19833.gnm2.Chr04||10795126||10795887||phavu.G19833.gnm2.ann1.Phvul.004G069100.1||-1||CDS||1779028938||13151||86.97	13151	13151	5.400000e-89	50
a37644_phavu.G19833.gnm2.Chr01	phavu.G19833.gnm2.Chr01||12010130||12012994||phavu.G19833.gnm2.ann1.Phvul.001G079200.1||-1||CDS||1778997242||1085||80.91	1085	1085	b37644_phavu.G19833.gnm2.Chr04	phavu.G19833.gnm2.Chr04||10800631||10803428||phavu.G19833.gnm2.ann1.Phvul.004G069200.1||-1||CDS||1779028941||13152||80.91	13152	13152	1.000000e-250	100
a37644_phavu.G19833.gnm2.Chr01	phavu.G19833.gnm2.Chr01||12657926||12659127||phavu.G19833.gnm2.ann1.Phvul.001G083200.1||1||CDS||1778997281||1100||65.0	1100	1100	b37644_phavu.G19833.gnm2.Chr04	phavu.G19833.gnm2.Chr04||10836625||10837697||phavu.G19833.gnm2.ann1.Phvul.004G069400.1||1||CDS||1779028955||13158||65.0	13158	13158	1.300000e-32	128
a37644_phavu.G19833.gnm2.Chr01	phavu.G19833.gnm2.Chr01||12738842||12746985||phavu.G19833.gnm2.ann1.Phvul.001G083400.1||-1||CDS||1778997287||1102||81.29	1102	1102	b37644_phavu.G19833.gnm2.Chr04	phavu.G19833.gnm2.Chr04||10838542||10846700||phavu.G19833.gnm2.ann1.Phvul.004G069500.1||-1||CDS||1779028958||13159||81.29	13159	13159	1.000000e-250	178
a37644_phavu.G19833.gnm2.Chr01	phavu.G19833.gnm2.Chr01||12832717||12835051||phavu.G19833.gnm2.ann1.Phvul.001G083900.1||-1||CDS||1778997317||1115||81.5	1115	1115	b37644_phavu.G19833.gnm2.Chr04	phavu.G19833.gnm2.Chr04||10913692||10915522||phavu.G19833.gnm2.ann1.Phvul.004G069800.1||-1||CDS||1779028987||13172||81.5	13172	13172	2.500000e-238	225
a37644_phavu.G19833.gnm2.Chr01	phavu.G19833.gnm2.Chr01||12888838||12890955||phavu.G19833.gnm2.ann1.Phvul.001G084000.1||-1||CDS||1778997320||1116||75.0	1116	1116	b37644_phavu.G19833.gnm2.Chr04	phavu.G19833.gnm2.Chr04||10969915||10971450||phavu.G19833.gnm2.ann1.Phvul.004G069900.1||1||CDS||1779028990||13173||75.0	13173	13173	3.900000e-54	275
a37644_phavu.G19833.gnm2.Chr01	phavu.G19833.gnm2.Chr01||13171475||13174719||phavu.G19833.gnm2.ann1.Phvul.001G085500.1||-1||CDS||1778997352||1128||79.14	1128	1128	b37644_phavu.G19833.gnm2.Chr04	phavu.G19833.gnm2.Chr04||11034952||11044101||phavu.G19833.gnm2.ann1.Phvul.004G070125.1||-1||CDS||1779029001||13177||79.14	13177	13177	2.400000e-77	322
a37644_phavu.G19833.gnm2.Chr01	phavu.G19833.gnm2.Chr01||13407266||13410396||phavu.G19833.gnm2.ann1.Phvul.001G086600.1||1||CDS||1778997400||1147||77.71	1147	1147	b37644_phavu.G19833.gnm2.Chr04	phavu.G19833.gnm2.Chr04||11081868||11096635||phavu.G19833.gnm2.ann1.Phvul.004G070500.2||1||CDS||1779029010||13181||77.71	13181	13181	2.100000e-237	369
a37644_phavu.G19833.gnm2.Chr01	phavu.G19833.gnm2.Chr01||13421118||13429303||phavu.G19833.gnm2.ann1.Phvul.001G086700.1||-1||CDS||1778997403||1148||86.16	1148	1148	b37644_phavu.G19833.gnm2.Chr04	phavu.G19833.gnm2.Chr04||11160647||11167045||phavu.G19833.gnm2.ann1.Phvul.004G070900.1||1||CDS||1779029023||13186||86.16	13186	13186	1.000000e-250	419
###
a37644_phavu.G19833.gnm2.Chr01	phavu.G19833.gnm2.Chr01||16831401||16833219||phavu.G19833.gnm2.ann1.Phvul.001G094300.1||-1||CDS||1778997655||1228||76.19	1228	1228	b37644_phavu.G19833.gnm2.Chr04	phavu.G19833.gnm2.Chr04||7280106||7282188||phavu.G19833.gnm2.ann1.Phvul.004G054400.1||-1||CDS||1779028442||12956||76.19	12956	12956	1.000000e-250	50
a37644_phavu.G19833.gnm2.Chr01	phavu.G19833.gnm2.Chr01||17653153||17655159||phavu.G19833.gnm2.ann1.Phvul.001G094500.1||1||CDS||1778997661||1243||74.83	1243	1243	b37644_phavu.G19833.gnm2.Chr04	phavu.G19833.gnm2.Chr04||7300555||7302662||phavu.G19833.gnm2.ann1.Phvul.004G054500.1||1||CDS||1779028447||12957||74.83	12957	12957	6.300000e-59	97
a37644_phavu.G19833.gnm2.Chr01	phavu.G19833.gnm2.Chr01||17681053||17685445||phavu.G19833.gnm2.ann1.Phvul.001G094700.1||1||CDS||1778997669||1246||83.58	1246	1246	b37644_phavu.G19833.gnm2.Chr04	phavu.G19833.gnm2.Chr04||7320407||7324410||phavu.G19833.gnm2.ann1.Phvul.004G054600.1||1||CDS||1779028450||12958||83.58	12958	12958	1.000000e-250	147
a37644_phavu.G19833.gnm2.Chr01	phavu.G19833.gnm2.Chr01||17741312||17741987||phavu.G19833.gnm2.ann1.Phvul.001G095100.1||1||CDS||1778997689||1252||78.26	1252	1252	b37644_phavu.G19833.gnm2.Chr04	phavu.G19833.gnm2.Chr04||7326376||7329510||phavu.G19833.gnm2.ann1.Phvul.004G054700.1||-1||CDS||1779028453||12959||78.26	12959	12959	1.300000e-102	197
a37644_phavu.G19833.gnm2.Chr01	phavu.G19833.gnm2.Chr01||17761780||17765059||phavu.G19833.gnm2.ann1.Phvul.001G095300.1||-1||CDS||1778997697||1255||70.24	1255	1255	b37644_phavu.G19833.gnm2.Chr04	phavu.G19833.gnm2.Chr04||7432379||7435367||phavu.G19833.gnm2.ann1.Phvul.004G055100.1||1||CDS||1779028468||12964||70.24	12964	12964	9.300000e-78	247
a37644_phavu.G19833.gnm2.Chr01	phavu.G19833.gnm2.Chr01||17908398||17908820||phavu.G19833.gnm2.ann1.Phvul.001G095600.1||-1||CDS||1778997708||1259||78.96	1259	1259	b37644_phavu.G19833.gnm2.Chr04	phavu.G19833.gnm2.Chr04||7442745||7443170||phavu.G19833.gnm2.ann1.Phvul.004G055200.1||1||CDS||1779028471||12965||78.96	12965	12965	1.900000e-110	297
a37644_phavu.G19833.gnm2.Chr01	phavu.G19833.gnm2.Chr01||18029201||18035450||phavu.G19833.gnm2.ann1.Phvul.001G095700.1||-1||CDS||1778997713||1261||75.36	1261	1261	b37644_phavu.G19833.gnm2.Chr04	phavu.G19833.gnm2.Chr04||7451966||7457260||phavu.G19833.gnm2.ann1.Phvul.004G055300.1||-1||CDS||1779028474||12966||75.36	12966	12966	1.000000e-250	347
###
a37644_phavu.G19833.gnm2.Chr01	phavu.G19833.gnm2.Chr01||18747414||18748727||phavu.G19833.gnm2.ann1.Phvul.001G097700.1||1||CDS||1778997802||1297||88.58	1297	1297	b37644_phavu.G19833.gnm2.Chr04	phavu.G19833.gnm2.Chr04||10008202||10009512||phavu.G19833.gnm2.ann1.Phvul.004G067400.1||-1||CDS||1779028884||13132||88.58	13132	13132	1.000000e-250	50
a37644_phavu.G19833.gnm2.Chr01	phavu.G19833.gnm2.Chr01||19029894||19030496||phavu.G19833.gnm2.ann1.Phvul.001G098500.1||-1||CDS||1778997827||1306||78.63	1306	1306	b37644_phavu.G19833.gnm2.Chr04	phavu.G19833.gnm2.Chr04||10105955||10106566||phavu.G19833.gnm2.ann1.Phvul.004G067800.1||-1||CDS||1779028898||13137||78.63	13137	13137	2.700000e-58	100
a37644_phavu.G19833.gnm2.Chr01	phavu.G19833.gnm2.Chr01||19078878||19079483||phavu.G19833.gnm2.ann1.Phvul.001G098600.1||1||CDS||1778997829||1307||76.51	1307	1307	b37644_phavu.G19833.gnm2.Chr04	phavu.G19833.gnm2.Chr04||10160865||10161461||phavu.G19833.gnm2.ann1.Phvul.004G067900.1||1||CDS||1779028900||13138||76.51	13138	13138	3.100000e-71	150
a37644_phavu.G19833.gnm2.Chr01	phavu.G19833.gnm2.Chr01||19568490||19569185||phavu.G19833.gnm2.ann1.Phvul.001G099700.1||-1||CDS||1778997864||1322||74.68	1322	1322	b37644_phavu.G19833.gnm2.Chr04	phavu.G19833.gnm2.Chr04||10709505||10710350||phavu.G19833.gnm2.ann1.Phvul.004G068900.2||-1||CDS||1779028932||13149||74.68	13149	13149	1.300000e-59	197
a37644_phavu.G19833.gnm2.Chr01	phavu.G19833.gnm2.Chr01||19833832||19837491||phavu.G19833.gnm2.ann1.Phvul.001G099800.1||-1||CDS||1778997866||1323||79.1	1323	1323	b37644_phavu.G19833.gnm2.Chr04	phavu.G19833.gnm2.Chr04||10771376||10776314||phavu.G19833.gnm2.ann1.Phvul.004G069000.1||-1||CDS||1779028935||13150||79.1	13150	13150	2.800000e-181	247
###
a37644_phavu.G19833.gnm2.Chr01	phavu.G19833.gnm2.Chr01||32466194||32467030||phavu.G19833.gnm2.ann1.Phvul.001G111800.1||1||CDS||1778998313||1590||85.07	1590	1590	b37644_phavu.G19833.gnm2.Chr04	phavu.G19833.gnm2.Chr04||19351512||19352465||phavu.G19833.gnm2.ann1.Phvul.004G081200.1||-1||CDS||1779029389||13380||85.07	13380	13380	4.900000e-80	50
a37644_phavu.G19833.gnm2.Chr01	phavu.G19833.gnm2.Chr01||32469720||32472250||phavu.G19833.gnm2.ann1.Phvul.001G111700.1||-1||CDS||1778998310||1591||86.81	1591	1591	b37644_phavu.G19833.gnm2.Chr04	phavu.G19833.gnm2.Chr04||19308753||19320449||phavu.G19833.gnm2.ann1.Phvul.004G081100.1||1||CDS||1779029386||13379||86.81	13379	13379	1.000000e-250	100
a37644_phavu.G19833.gnm2.Chr01	phavu.G19833.gnm2.Chr01||32494307||32503860||phavu.G19833.gnm2.ann1.Phvul.001G111600.1||1||CDS||1778998307||1592||74.9	1592	1592	b37644_phavu.G19833.gnm2.Chr04	phavu.G19833.gnm2.Chr04||19251054||19256076||phavu.G19833.gnm2.ann1.Phvul.004G080800.1||-1||CDS||1779029369||13372||74.9	13372	13372	4.600000e-161	150
a37644_phavu.G19833.gnm2.Chr01	phavu.G19833.gnm2.Chr01||32516506||32517635||phavu.G19833.gnm2.ann1.Phvul.001G111500.1||1||CDS||1778998304||1593||71.15	1593	1593	b37644_phavu.G19833.gnm2.Chr04	phavu.G19833.gnm2.Chr04||19194288||19195590||phavu.G19833.gnm2.ann1.Phvul.004G080700.1||-1||CDS||1779029366||13371||71.15	13371	13371	5.500000e-70	200
a37644_phavu.G19833.gnm2.Chr01	phavu.G19833.gnm2.Chr01||32576838||32577011||phavu.G19833.gnm2.ann1.Phvul.001G111400.1||-1||CDS||1778998302||1594||73.33	1594	1594	b37644_phavu.G19833.gnm2.Chr04	phavu.G19833.gnm2.Chr04||19165958||19166125||phavu.G19833.gnm2.ann1.Phvul.004G080600.1||1||CDS||1779029363||13370||73.33	13370	13370	1.600000e-21	220
###
a37644_phavu.G19833.gnm2.Chr01	phavu.G19833.gnm2.Chr01||35304385||35307965||phavu.G19833.gnm2.ann1.Phvul.001G127000.1||1||CDS||1778998812||1688||69.6	1688	1688	b37644_phavu.G19833.gnm2.Chr05	phavu.G19833.gnm2.Chr05||2938290||2940596||phavu.G19833.gnm2.ann1.Phvul.005G031900.1||1||CDS||1779033807||15021||69.6	15021	15021	4.700000e-32	31
a37644_phavu.G19833.gnm2.Chr01	phavu.G19833.gnm2.Chr01||35500193||35500661||phavu.G19833.gnm2.ann1.Phvul.001G127900.1||1||CDS||1778998840||1698||64.54	1698	1698	b37644_phavu.G19833.gnm2.Chr05	phavu.G19833.gnm2.Chr05||3045792||3046662||phavu.G19833.gnm2.ann1.Phvul.005G033200.1||1||CDS||1779033849||15038||64.54	15038	15038	1.100000e-25	53
a37644_phavu.G19833.gnm2.Chr01	phavu.G19833.gnm2.Chr01||35590875||35596489||phavu.G19833.gnm2.ann1.Phvul.001G128300.1||1||CDS||1778998854||1703||75.0	1703	1703	b37644_phavu.G19833.gnm2.Chr05	phavu.G19833.gnm2.Chr05||3054019||3059278||phavu.G19833.gnm2.ann1.Phvul.005G033300.1||1||CDS||1779033854||15040||75.0	15040	15040	1.000000e-250	103
a37644_phavu.G19833.gnm2.Chr01	phavu.G19833.gnm2.Chr01||35646278||35648765||phavu.G19833.gnm2.ann1.Phvul.001G128400.1||-1||CDS||1778998857||1704||63.39	1704	1704	b37644_phavu.G19833.gnm2.Chr05	phavu.G19833.gnm2.Chr05||3070453||3076850||phavu.G19833.gnm2.ann1.Phvul.005G033600.1||-1||CDS||1779033863||15043||63.39	15043	15043	1.100000e-22	125
a37644_phavu.G19833.gnm2.Chr01	phavu.G19833.gnm2.Chr01||35998125||36000401||phavu.G19833.gnm2.ann1.Phvul.001G128800.2||1||CDS||1778998873||1710||70.48	1710	1710	b37644_phavu.G19833.gnm2.Chr05	phavu.G19833.gnm2.Chr05||3167335||3169899||phavu.G19833.gnm2.ann1.Phvul.005G034000.1||1||CDS||1779033874||15047||70.48	15047	15047	4.200000e-243	175
a37644_phavu.G19833.gnm2.Chr01	phavu.G19833.gnm2.Chr01||36072593||36076227||phavu.G19833.gnm2.ann1.Phvul.001G129300.1||1||CDS||1778998892||1717||76.78	1717	1717	b37644_phavu.G19833.gnm2.Chr05	phavu.G19833.gnm2.Chr05||3173521||3180215||phavu.G19833.gnm2.ann1.Phvul.005G034100.1||1||CDS||1779033877||15048||76.78	15048	15048	1.000000e-250	225
###
a37644_phavu.G19833.gnm2.Chr01	phavu.G19833.gnm2.Chr01||36072593||36076227||phavu.G19833.gnm2.ann1.Phvul.001G129300.1||1||CDS||1778998892||1717||86.22	1717	1717	b37644_phavu.G19833.gnm2.Chr07	phavu.G19833.gnm2.Chr07||37291883||37297257||phavu.G19833.gnm2.ann1.Phvul.007G250600.4||1||CDS||1779055338||23246||86.22	23246	23246	1.000000e-250	50
a37644_phavu.G19833.gnm2.Chr01	phavu.G19833.gnm2.Chr01||36110112||36113277||phavu.G19833.gnm2.ann1.Phvul.001G129600.2||-1||CDS||1778998905||1722||82.46	1722	1722	b37644_phavu.G19833.gnm2.Chr07	phavu.G19833.gnm2.Chr07||37310257||37318996||phavu.G19833.gnm2.ann1.Phvul.007G250900.1||-1||CDS||1779055351||23254||82.46	23254	23254	1.000000e-250	100
a37644_phavu.G19833.gnm2.Chr01	phavu.G19833.gnm2.Chr01||36135557||36138734||phavu.G19833.gnm2.ann1.Phvul.001G130000.1||-1||CDS||1778998908||1723||88.15	1723	1723	b37644_phavu.G19833.gnm2.Chr07	phavu.G19833.gnm2.Chr07||37347248||37351213||phavu.G19833.gnm2.ann1.Phvul.007G251400.1||-1||CDS||1779055363||23259||88.15	23259	23259	1.000000e-250	150
a37644_phavu.G19833.gnm2.Chr01	phavu.G19833.gnm2.Chr01||36356557||36358457||phavu.G19833.gnm2.ann1.Phvul.001G131000.1||1||CDS||1778998938||1734||75.6	1734	1734	b37644_phavu.G19833.gnm2.Chr07	phavu.G19833.gnm2.Chr07||37398839||37401899||phavu.G19833.gnm2.ann1.Phvul.007G251900.1||1||CDS||1779055380||23265||75.6	23265	23265	3.500000e-69	197
a37644_phavu.G19833.gnm2.Chr01	phavu.G19833.gnm2.Chr01||36572118||36573732||phavu.G19833.gnm2.ann1.Phvul.001G131600.1||1||CDS||1778998964||1744||69.8	1744	1744	b37644_phavu.G19833.gnm2.Chr07	phavu.G19833.gnm2.Chr07||37435550||37435909||phavu.G19833.gnm2.ann1.Phvul.007G252301.1||1||CDS||1779055393||23270||69.8	23270	23270	2.400000e-46	242
a37644_phavu.G19833.gnm2.Chr01	phavu.G19833.gnm2.Chr01||36585308||36594202||phavu.G19833.gnm2.ann1.Phvul.001G131700.1||-1||CDS||1778998967||1745||84.4	1745	1745	b37644_phavu.G19833.gnm2.Chr07	phavu.G19833.gnm2.Chr07||37440968||37451281||phavu.G19833.gnm2.ann1.Phvul.007G252400.1||-1||CDS||1779055396||23271||84.4	23271	23271	1.000000e-250	292
a37644_phavu.G19833.gnm2.Chr01	phavu.G19833.gnm2.Chr01||36661531||36667923||phavu.G19833.gnm2.ann1.Phvul.001G132200.1||1||CDS||1778998988||1753||86.8	1753	1753	b37644_phavu.G19833.gnm2.Chr07	phavu.G19833.gnm2.Chr07||37470431||37476104||phavu.G19833.gnm2.ann1.Phvul.007G252700.1||1||CDS||1779055405||23274||86.8	23274	23274	1.000000e-250	342
a37644_phavu.G19833.gnm2.Chr01	phavu.G19833.gnm2.Chr01||36754583||36762502||phavu.G19833.gnm2.ann1.Phvul.001G132748.1||1||CDS||1778999006||1758||65.9	1758	1758	b37644_phavu.G19833.gnm2.Chr07	phavu.G19833.gnm2.Chr07||37605116||37607674||phavu.G19833.gnm2.ann1.Phvul.007G254200.1||-1||CDS||1779055451||23290||65.9	23290	23290	1.000000e-250	389
###
a37644_phavu.G19833.gnm2.Chr01	phavu.G19833.gnm2.Chr01||37318625||37320080||phavu.G19833.gnm2.ann1.Phvul.001G134900.1||-1||CDS||1778999086||1792||75.46	1792	1792	b37644_phavu.G19833.gnm2.Chr07	phavu.G19833.gnm2.Chr07||37494236||37497212||phavu.G19833.gnm2.ann1.Phvul.007G253000.1||-1||CDS||1779055413||23277||75.46	23277	23277	3.000000e-193	50
a37644_phavu.G19833.gnm2.Chr01	phavu.G19833.gnm2.Chr01||37340608||37343134||phavu.G19833.gnm2.ann1.Phvul.001G135100.1||-1||CDS||1778999092||1794||77.4	1794	1794	b37644_phavu.G19833.gnm2.Chr07	phavu.G19833.gnm2.Chr07||37499343||37502538||phavu.G19833.gnm2.ann1.Phvul.007G253101.1||-1||CDS||1779055416||23278||77.4	23278	23278	1.000000e-250	100
a37644_phavu.G19833.gnm2.Chr01	phavu.G19833.gnm2.Chr01||37356048||37360129||phavu.G19833.gnm2.ann1.Phvul.001G135200.1||-1||CDS||1778999097||1796||83.72	1796	1796	b37644_phavu.G19833.gnm2.Chr07	phavu.G19833.gnm2.Chr07||37511054||37514588||phavu.G19833.gnm2.ann1.Phvul.007G253200.3||-1||CDS||1779055419||23279||83.72	23279	23279	1.000000e-250	150
a37644_phavu.G19833.gnm2.Chr01	phavu.G19833.gnm2.Chr01||37389049||37392770||phavu.G19833.gnm2.ann1.Phvul.001G135300.1||-1||CDS||1778999100||1797||83.47	1797	1797	b37644_phavu.G19833.gnm2.Chr07	phavu.G19833.gnm2.Chr07||37519118||37523751||phavu.G19833.gnm2.ann1.Phvul.007G253300.1||-1||CDS||1779055422||23280||83.47	23280	23280	1.000000e-250	200
a37644_phavu.G19833.gnm2.Chr01	phavu.G19833.gnm2.Chr01||37444029||37446208||phavu.G19833.gnm2.ann1.Phvul.001G135500.1||-1||CDS||1778999106||1799||86.2	1799	1799	b37644_phavu.G19833.gnm2.Chr07	phavu.G19833.gnm2.Chr07||37545756||37547812||phavu.G19833.gnm2.ann1.Phvul.007G253600.1||-1||CDS||1779055431||23283||86.2	23283	23283	4.400000e-113	250
a37644_phavu.G19833.gnm2.Chr01	phavu.G19833.gnm2.Chr01||37469874||37472001||phavu.G19833.gnm2.ann1.Phvul.001G135600.1||1||CDS||1778999111||1801||79.63	1801	1801	b37644_phavu.G19833.gnm2.Chr07	phavu.G19833.gnm2.Chr07||37558019||37560684||phavu.G19833.gnm2.ann1.Phvul.007G253800.1||1||CDS||1779055437||23285||79.63	23285	23285	1.000000e-250	300
a37644_phavu.G19833.gnm2.Chr01	phavu.G19833.gnm2.Chr01||37480975||37481316||phavu.G19833.gnm2.ann1.Phvul.001G135700.1||-1||CDS||1778999114||1802||77.22	1802	1802	b37644_phavu.G19833.gnm2.Chr07	phavu.G19833.gnm2.Chr07||37565902||37566294||phavu.G19833.gnm2.ann1.Phvul.007G253900.1||-1||CDS||1779055440||23286||77.22	23286	23286	1.500000e-28	327
a37644_phavu.G19833.gnm2.Chr01	phavu.G19833.gnm2.Chr01||37543614||37544456||phavu.G19833.gnm2.ann1.Phvul.001G136100.1||1||CDS||1778999126||1806||82.7	1806	1806	b37644_phavu.G19833.gnm2.Chr07	phavu.G19833.gnm2.Chr07||37666591||37667469||phavu.G19833.gnm2.ann1.Phvul.007G255100.1||1||CDS||1779055479||23302||82.7	23302	23302	8.900000e-119	374
a37644_phavu.G19833.gnm2.Chr01	phavu.G19833.gnm2.Chr01||37622418||37631721||phavu.G19833.gnm2.ann1.Phvul.001G136600.1||1||CDS||1778999142||1812||84.77	1812	1812	b37644_phavu.G19833.gnm2.Chr07	phavu.G19833.gnm2.Chr07||37686079||37694503||phavu.G19833.gnm2.ann1.Phvul.007G255300.1||1||CDS||1779055485||23304||84.77	23304	23304	1.000000e-250	424
a37644_phavu.G19833.gnm2.Chr01	phavu.G19833.gnm2.Chr01||37662951||37665279||phavu.G19833.gnm2.ann1.Phvul.001G136700.1||1||CDS||1778999147||1814||89.44	1814	1814	b37644_phavu.G19833.gnm2.Chr07	phavu.G19833.gnm2.Chr07||37723054||37725050||phavu.G19833.gnm2.ann1.Phvul.007G255500.2||1||CDS||1779055493||23307||89.44	23307	23307	1.000000e-193	474
a37644_phavu.G19833.gnm2.Chr01	phavu.G19833.gnm2.Chr01||37723540||37723746||phavu.G19833.gnm2.ann1.Phvul.001G136900.1||-1||CDS||1778999152||1816||76.41	1816	1816	b37644_phavu.G19833.gnm2.Chr07	phavu.G19833.gnm2.Chr07||37754407||37754613||phavu.G19833.gnm2.ann1.Phvul.007G255700.1||-1||CDS||1779055501||23310||76.41	23310	23310	2.600000e-41	514
a37644_phavu.G19833.gnm2.Chr01	phavu.G19833.gnm2.Chr01||37727831||37728007||phavu.G19833.gnm2.ann1.Phvul.001G137100.1||1||CDS||1778999171||1817||77.97	1817	1817	b37644_phavu.G19833.gnm2.Chr07	phavu.G19833.gnm2.Chr07||37758698||37758874||phavu.G19833.gnm2.ann1.Phvul.007G255800.1||1||CDS||1779055503||23311||77.97	23311	23311	4.400000e-40	553
a37644_phavu.G19833.gnm2.Chr01	phavu.G19833.gnm2.Chr01||37728011||37733837||phavu.G19833.gnm2.ann1.Phvul.001G137000.8||-1||CDS||1778999168||1818||77.68	1818	1818	b37644_phavu.G19833.gnm2.Chr07	phavu.G19833.gnm2.Chr07||37759812||37766851||phavu.G19833.gnm2.ann1.Phvul.007G255900.1||-1||CDS||1779055506||23312||77.68	23312	23312	1.000000e-250	603
a37644_phavu.G19833.gnm2.Chr01	phavu.G19833.gnm2.Chr01||37737411||37740070||phavu.G19833.gnm2.ann1.Phvul.001G137200.2||-1||CDS||1778999175||1826||83.73	1826	1826	b37644_phavu.G19833.gnm2.Chr07	phavu.G19833.gnm2.Chr07||37774295||37776953||phavu.G19833.gnm2.ann1.Phvul.007G256000.2||-1||CDS||1779055509||23313||83.73	23313	23313	1.200000e-237	653
a37644_phavu.G19833.gnm2.Chr01	phavu.G19833.gnm2.Chr01||37905258||37915416||phavu.G19833.gnm2.ann1.Phvul.001G138200.1||-1||CDS||1778999224||1847||79.75	1847	1847	b37644_phavu.G19833.gnm2.Chr07	phavu.G19833.gnm2.Chr07||37825809||37832684||phavu.G19833.gnm2.ann1.Phvul.007G256800.2||-1||CDS||1779055535||23322||79.75	23322	23322	1.300000e-181	697
a37644_phavu.G19833.gnm2.Chr01	phavu.G19833.gnm2.Chr01||37952203||37955593||phavu.G19833.gnm2.ann1.Phvul.001G138400.1||-1||CDS||1778999240||1854||75.29	1854	1854	b37644_phavu.G19833.gnm2.Chr07	phavu.G19833.gnm2.Chr07||37852106||37855566||phavu.G19833.gnm2.ann1.Phvul.007G256900.1||-1||CDS||1779055538||23324||75.29	23324	23324	1.500000e-94	747
a37644_phavu.G19833.gnm2.Chr01	phavu.G19833.gnm2.Chr01||37974877||37977369||phavu.G19833.gnm2.ann1.Phvul.001G138600.1||1||CDS||1778999250||1858||75.29	1858	1858	b37644_phavu.G19833.gnm2.Chr07	phavu.G19833.gnm2.Chr07||37869258||37872092||phavu.G19833.gnm2.ann1.Phvul.007G257100.1||1||CDS||1779055544||23326||75.29	23326	23326	4.400000e-158	797
a37644_phavu.G19833.gnm2.Chr01	phavu.G19833.gnm2.Chr01||38131968||38134366||phavu.G19833.gnm2.ann1.Phvul.001G139600.1||1||CDS||1778999281||1869||66.79	1869	1869	b37644_phavu.G19833.gnm2.Chr07	phavu.G19833.gnm2.Chr07||37906052||37909262||phavu.G19833.gnm2.ann1.Phvul.007G257500.1||1||CDS||1779055556||23330||66.79	23330	23330	1.800000e-189	844
a37644_phavu.G19833.gnm2.Chr01	phavu.G19833.gnm2.Chr01||38214344||38216671||phavu.G19833.gnm2.ann1.Phvul.001G140200.1||-1||CDS||1778999300||1876||86.08	1876	1876	b37644_phavu.G19833.gnm2.Chr07	phavu.G19833.gnm2.Chr07||37912592||37914982||phavu.G19833.gnm2.ann1.Phvul.007G257600.1||1||CDS||1779055559||23331||86.08	23331	23331	1.000000e-250	894
a37644_phavu.G19833.gnm2.Chr01	phavu.G19833.gnm2.Chr01||38293045||38295340||phavu.G19833.gnm2.ann1.Phvul.001G140900.2||-1||CDS||1778999320||1883||72.77	1883	1883	b37644_phavu.G19833.gnm2.Chr07	phavu.G19833.gnm2.Chr07||37967248||37972471||phavu.G19833.gnm2.ann1.Phvul.007G258000.1||-1||CDS||1779055575||23337||72.77	23337	23337	1.000000e-250	944
a37644_phavu.G19833.gnm2.Chr01	phavu.G19833.gnm2.Chr01||38299627||38303265||phavu.G19833.gnm2.ann1.Phvul.001G141000.1||-1||CDS||1778999323||1884||72.95	1884	1884	b37644_phavu.G19833.gnm2.Chr07	phavu.G19833.gnm2.Chr07||37986342||37990939||phavu.G19833.gnm2.ann1.Phvul.007G258400.1||-1||CDS||1779055589||23342||72.95	23342	23342	1.800000e-198	994
a37644_phavu.G19833.gnm2.Chr01	phavu.G19833.gnm2.Chr01||38447416||38449951||phavu.G19833.gnm2.ann1.Phvul.001G141600.1||1||CDS||1778999342||1891||75.57	1891	1891	b37644_phavu.G19833.gnm2.Chr07	phavu.G19833.gnm2.Chr07||38005161||38008121||phavu.G19833.gnm2.ann1.Phvul.007G258700.1||-1||CDS||1779055603||23348||75.57	23348	23348	1.000000e-250	1044
a37644_phavu.G19833.gnm2.Chr01	phavu.G19833.gnm2.Chr01||38483523||38486186||phavu.G19833.gnm2.ann1.Phvul.001G141900.1||1||CDS||1778999351||1894||80.18	1894	1894	b37644_phavu.G19833.gnm2.Chr07	phavu.G19833.gnm2.Chr07||38090514||38094490||phavu.G19833.gnm2.ann1.Phvul.007G259300.1||1||CDS||1779055625||23356||80.18	23356	23356	5.900000e-237	1094
a37644_phavu.G19833.gnm2.Chr01	phavu.G19833.gnm2.Chr01||38494111||38494576||phavu.G19833.gnm2.ann1.Phvul.001G142000.1||-1||CDS||1778999360||1898||69.17	1898	1898	b37644_phavu.G19833.gnm2.Chr07	phavu.G19833.gnm2.Chr07||38096236||38096949||phavu.G19833.gnm2.ann1.Phvul.007G259400.1||-1||CDS||1779055628||23357||69.17	23357	23357	9.600000e-35	1128
a37644_phavu.G19833.gnm2.Chr01	phavu.G19833.gnm2.Chr01||38514346||38515497||phavu.G19833.gnm2.ann1.Phvul.001G142100.1||1||CDS||1778999363||1899||75.16	1899	1899	b37644_phavu.G19833.gnm2.Chr07	phavu.G19833.gnm2.Chr07||38100638||38101789||phavu.G19833.gnm2.ann1.Phvul.007G259500.1||1||CDS||1779055631||23358||75.16	23358	23358	1.800000e-248	1178
a37644_phavu.G19833.gnm2.Chr01	phavu.G19833.gnm2.Chr01||38535687||38536781||phavu.G19833.gnm2.ann1.Phvul.001G142300.1||1||CDS||1778999369||1901||78.74	1901	1901	b37644_phavu.G19833.gnm2.Chr07	phavu.G19833.gnm2.Chr07||38125430||38126916||phavu.G19833.gnm2.ann1.Phvul.007G259800.1||1||CDS||1779055640||23361||78.74	23361	23361	2.800000e-22	1199
a37644_phavu.G19833.gnm2.Chr01	phavu.G19833.gnm2.Chr01||38545272||38547542||phavu.G19833.gnm2.ann1.Phvul.001G142400.1||1||CDS||1778999372||1902||69.62	1902	1902	b37644_phavu.G19833.gnm2.Chr07	phavu.G19833.gnm2.Chr07||38132342||38135698||phavu.G19833.gnm2.ann1.Phvul.007G259900.1||1||CDS||1779055643||23362||69.62	23362	23362	7.000000e-197	1249
a37644_phavu.G19833.gnm2.Chr01	phavu.G19833.gnm2.Chr01||38549785||38552059||phavu.G19833.gnm2.ann1.Phvul.001G142500.1||-1||CDS||1778999375||1903||88.27	1903	1903	b37644_phavu.G19833.gnm2.Chr07	phavu.G19833.gnm2.Chr07||38138651||38141085||phavu.G19833.gnm2.ann1.Phvul.007G260000.1||-1||CDS||1779055646||23363||88.27	23363	23363	1.000000e-250	1299
a37644_phavu.G19833.gnm2.Chr01	phavu.G19833.gnm2.Chr01||38565407||38568216||phavu.G19833.gnm2.ann1.Phvul.001G142600.1||1||CDS||1778999378||1904||73.38	1904	1904	b37644_phavu.G19833.gnm2.Chr07	phavu.G19833.gnm2.Chr07||38149711||38157464||phavu.G19833.gnm2.ann1.Phvul.007G260100.1||1||CDS||1779055651||23365||73.38	23365	23365	9.900000e-136	1349
a37644_phavu.G19833.gnm2.Chr01	phavu.G19833.gnm2.Chr01||38569160||38572612||phavu.G19833.gnm2.ann1.Phvul.001G142700.1||1||CDS||1778999383||1906||83.91	1906	1906	b37644_phavu.G19833.gnm2.Chr07	phavu.G19833.gnm2.Chr07||38160260||38162759||phavu.G19833.gnm2.ann1.Phvul.007G260200.1||1||CDS||1779055654||23366||83.91	23366	23366	4.300000e-196	1399
a37644_phavu.G19833.gnm2.Chr01	phavu.G19833.gnm2.Chr01||38614451||38616357||phavu.G19833.gnm2.ann1.Phvul.001G143000.1||-1||CDS||1778999394||1910||72.13	1910	1910	b37644_phavu.G19833.gnm2.Chr07	phavu.G19833.gnm2.Chr07||38205833||38208041||phavu.G19833.gnm2.ann1.Phvul.007G260600.1||-1||CDS||1779055666||23370||72.13	23370	23370	2.900000e-60	1449
a37644_phavu.G19833.gnm2.Chr01	phavu.G19833.gnm2.Chr01||38675488||38677275||phavu.G19833.gnm2.ann1.Phvul.001G143300.1||1||CDS||1778999405||1914||79.16	1914	1914	b37644_phavu.G19833.gnm2.Chr07	phavu.G19833.gnm2.Chr07||38223883||38226130||phavu.G19833.gnm2.ann1.Phvul.007G260700.1||1||CDS||1779055671||23372||79.16	23372	23372	1.000000e-250	1499
a37644_phavu.G19833.gnm2.Chr01	phavu.G19833.gnm2.Chr01||38707133||38708598||phavu.G19833.gnm2.ann1.Phvul.001G143500.3||1||CDS||1778999417||1918||84.5	1918	1918	b37644_phavu.G19833.gnm2.Chr07	phavu.G19833.gnm2.Chr07||38250207||38251805||phavu.G19833.gnm2.ann1.Phvul.007G260900.1||1||CDS||1779055677||23374||84.5	23374	23374	4.100000e-118	1549
a37644_phavu.G19833.gnm2.Chr01	phavu.G19833.gnm2.Chr01||38716188||38718781||phavu.G19833.gnm2.ann1.Phvul.001G143600.1||-1||CDS||1778999420||1920||80.85	1920	1920	b37644_phavu.G19833.gnm2.Chr07	phavu.G19833.gnm2.Chr07||38259766||38263130||phavu.G19833.gnm2.ann1.Phvul.007G261000.1||-1||CDS||1779055680||23375||80.85	23375	23375	1.000000e-250	1599
a37644_phavu.G19833.gnm2.Chr01	phavu.G19833.gnm2.Chr01||38747229||38748570||phavu.G19833.gnm2.ann1.Phvul.001G143800.1||-1||CDS||1778999426||1922||80.62	1922	1922	b37644_phavu.G19833.gnm2.Chr07	phavu.G19833.gnm2.Chr07||38272182||38274324||phavu.G19833.gnm2.ann1.Phvul.007G261100.1||-1||CDS||1779055683||23376||80.62	23376	23376	8.100000e-123	1649
a37644_phavu.G19833.gnm2.Chr01	phavu.G19833.gnm2.Chr01||38796113||38803411||phavu.G19833.gnm2.ann1.Phvul.001G144300.1||1||CDS||1778999437||1926||83.54	1926	1926	b37644_phavu.G19833.gnm2.Chr07	phavu.G19833.gnm2.Chr07||38295124||38302050||phavu.G19833.gnm2.ann1.Phvul.007G261300.1||1||CDS||1779055691||23379||83.54	23379	23379	1.000000e-250	1699
a37644_phavu.G19833.gnm2.Chr01	phavu.G19833.gnm2.Chr01||38862563||38881178||phavu.G19833.gnm2.ann1.Phvul.001G144600.1||-1||CDS||1778999445||1929||83.45	1929	1929	b37644_phavu.G19833.gnm2.Chr07	phavu.G19833.gnm2.Chr07||38309904||38327104||phavu.G19833.gnm2.ann1.Phvul.007G261400.1||-1||CDS||1779055694||23380||83.45	23380	23380	1.000000e-250	1749
a37644_phavu.G19833.gnm2.Chr01	phavu.G19833.gnm2.Chr01||38952513||38953211||phavu.G19833.gnm2.ann1.Phvul.001G144900.2||1||CDS||1778999453||1932||79.72	1932	1932	b37644_phavu.G19833.gnm2.Chr07	phavu.G19833.gnm2.Chr07||38351846||38352667||phavu.G19833.gnm2.ann1.Phvul.007G261500.1||1||CDS||1779055697||23381||79.72	23381	23381	1.300000e-27	1775
a37644_phavu.G19833.gnm2.Chr01	phavu.G19833.gnm2.Chr01||39060558||39061541||phavu.G19833.gnm2.ann1.Phvul.001G145400.1||1||CDS||1778999466||1937||67.42	1937	1937	b37644_phavu.G19833.gnm2.Chr07	phavu.G19833.gnm2.Chr07||38373507||38374058||phavu.G19833.gnm2.ann1.Phvul.007G261700.1||-1||CDS||1779055703||23383||67.42	23383	23383	3.300000e-61	1825
###
a37644_phavu.G19833.gnm2.Chr01	phavu.G19833.gnm2.Chr01||39287726||39289163||phavu.G19833.gnm2.ann1.Phvul.001G146300.1||1||CDS||1778999502||1952||79.81	1952	1952	b37644_phavu.G19833.gnm2.Chr07	phavu.G19833.gnm2.Chr07||28342049||28343815||phavu.G19833.gnm2.ann1.Phvul.007G167600.1||1||CDS||1779052274||22077||79.81	22077	22077	1.000000e-250	50
a37644_phavu.G19833.gnm2.Chr01	phavu.G19833.gnm2.Chr01||39315724||39316899||phavu.G19833.gnm2.ann1.Phvul.001G146600.1||-1||CDS||1778999512||1956||76.06	1956	1956	b37644_phavu.G19833.gnm2.Chr07	phavu.G19833.gnm2.Chr07||28381494||28382684||phavu.G19833.gnm2.ann1.Phvul.007G167800.1||-1||CDS||1779052286||22082||76.06	22082	22082	1.000000e-250	100
a37644_phavu.G19833.gnm2.Chr01	phavu.G19833.gnm2.Chr01||39341743||39343922||phavu.G19833.gnm2.ann1.Phvul.001G146800.1||-1||CDS||1778999521||1960||78.62	1960	1960	b37644_phavu.G19833.gnm2.Chr07	phavu.G19833.gnm2.Chr07||28401758||28404344||phavu.G19833.gnm2.ann1.Phvul.007G168000.1||-1||CDS||1779052292||22084||78.62	22084	22084	1.000000e-250	150
a37644_phavu.G19833.gnm2.Chr01	phavu.G19833.gnm2.Chr01||39427229||39429942||phavu.G19833.gnm2.ann1.Phvul.001G147400.1||-1||CDS||1778999543||1968||79.18	1968	1968	b37644_phavu.G19833.gnm2.Chr07	phavu.G19833.gnm2.Chr07||28432796||28435919||phavu.G19833.gnm2.ann1.Phvul.007G168200.1||-1||CDS||1779052298||22086||79.18	22086	22086	2.200000e-248	200
a37644_phavu.G19833.gnm2.Chr01	phavu.G19833.gnm2.Chr01||39456540||39457853||phavu.G19833.gnm2.ann1.Phvul.001G147700.1||1||CDS||1778999552||1971||74.88	1971	1971	b37644_phavu.G19833.gnm2.Chr07	phavu.G19833.gnm2.Chr07||28531613||28532956||phavu.G19833.gnm2.ann1.Phvul.007G168800.1||1||CDS||1779052324||22096||74.88	22096	22096	1.400000e-134	250
a37644_phavu.G19833.gnm2.Chr01	phavu.G19833.gnm2.Chr01||39459414||39465289||phavu.G19833.gnm2.ann1.Phvul.001G147800.1||-1||CDS||1778999555||1972||82.22	1972	1972	b37644_phavu.G19833.gnm2.Chr07	phavu.G19833.gnm2.Chr07||28534253||28539146||phavu.G19833.gnm2.ann1.Phvul.007G168900.1||-1||CDS||1779052327||22097||82.22	22097	22097	1.000000e-250	300
a37644_phavu.G19833.gnm2.Chr01	phavu.G19833.gnm2.Chr01||39480138||39480797||phavu.G19833.gnm2.ann1.Phvul.001G147900.1||-1||CDS||1778999560||1974||71.53	1974	1974	b37644_phavu.G19833.gnm2.Chr07	phavu.G19833.gnm2.Chr07||28558456||28559106||phavu.G19833.gnm2.ann1.Phvul.007G169000.1||-1||CDS||1779052334||22100||71.53	22100	22100	1.500000e-18	317
a37644_phavu.G19833.gnm2.Chr01	phavu.G19833.gnm2.Chr01||39528140||39531975||phavu.G19833.gnm2.ann1.Phvul.001G148300.1||-1||CDS||1778999569||1978||71.7	1978	1978	b37644_phavu.G19833.gnm2.Chr07	phavu.G19833.gnm2.Chr07||28568098||28572334||phavu.G19833.gnm2.ann1.Phvul.007G169200.1||-1||CDS||1779052341||22103||71.7	22103	22103	3.500000e-220	367
a37644_phavu.G19833.gnm2.Chr01	phavu.G19833.gnm2.Chr01||39533750||39537610||phavu.G19833.gnm2.ann1.Phvul.001G148400.1||1||CDS||1778999572||1979||84.55	1979	1979	b37644_phavu.G19833.gnm2.Chr07	phavu.G19833.gnm2.Chr07||28587027||28591685||phavu.G19833.gnm2.ann1.Phvul.007G169300.1||1||CDS||1779052348||22106||84.55	22106	22106	1.000000e-250	417
a37644_phavu.G19833.gnm2.Chr01	phavu.G19833.gnm2.Chr01||39584747||39598229||phavu.G19833.gnm2.ann1.Phvul.001G148900.1||1||CDS||1778999590||1986||72.87	1986	1986	b37644_phavu.G19833.gnm2.Chr07	phavu.G19833.gnm2.Chr07||28604364||28616394||phavu.G19833.gnm2.ann1.Phvul.007G169500.1||1||CDS||1779052360||22111||72.87	22111	22111	1.000000e-250	467
a37644_phavu.G19833.gnm2.Chr01	phavu.G19833.gnm2.Chr01||39602132||39604592||phavu.G19833.gnm2.ann1.Phvul.001G149000.1||1||CDS||1778999599||1990||80.64	1990	1990	b37644_phavu.G19833.gnm2.Chr07	phavu.G19833.gnm2.Chr07||28622231||28625123||phavu.G19833.gnm2.ann1.Phvul.007G169601.1||1||CDS||1779052363||22112||80.64	22112	22112	4.900000e-141	517
a37644_phavu.G19833.gnm2.Chr01	phavu.G19833.gnm2.Chr01||39617540||39617752||phavu.G19833.gnm2.ann1.Phvul.001G149100.1||1||CDS||1778999602||1991||80.17	1991	1991	b37644_phavu.G19833.gnm2.Chr07	phavu.G19833.gnm2.Chr07||28628079||28628216||phavu.G19833.gnm2.ann1.Phvul.007G169700.1||1||CDS||1779052366||22113||80.17	22113	22113	1.100000e-24	541
a37644_phavu.G19833.gnm2.Chr01	phavu.G19833.gnm2.Chr01||39629394||39629849||phavu.G19833.gnm2.ann1.Phvul.001G149300.1||1||CDS||1778999608||1993||82.47	1993	1993	b37644_phavu.G19833.gnm2.Chr07	phavu.G19833.gnm2.Chr07||28643176||28643586||phavu.G19833.gnm2.ann1.Phvul.007G170000.1||1||CDS||1779052376||22117||82.47	22117	22117	2.100000e-38	578
a37644_phavu.G19833.gnm2.Chr01	phavu.G19833.gnm2.Chr01||39644867||39645790||phavu.G19833.gnm2.ann1.Phvul.001G149400.1||-1||CDS||1778999610||1994||67.91	1994	1994	b37644_phavu.G19833.gnm2.Chr07	phavu.G19833.gnm2.Chr07||28653126||28654094||phavu.G19833.gnm2.ann1.Phvul.007G170100.1||-1||CDS||1779052378||22118||67.91	22118	22118	1.800000e-134	628
a37644_phavu.G19833.gnm2.Chr01	phavu.G19833.gnm2.Chr01||39653753||39655111||phavu.G19833.gnm2.ann1.Phvul.001G149500.1||-1||CDS||1778999613||1995||59.83	1995	1995	b37644_phavu.G19833.gnm2.Chr07	phavu.G19833.gnm2.Chr07||28710869||28712176||phavu.G19833.gnm2.ann1.Phvul.007G170900.1||1||CDS||1779052395||22124||59.83	22124	22124	2.900000e-37	664
a37644_phavu.G19833.gnm2.Chr01	phavu.G19833.gnm2.Chr01||39693311||39694432||phavu.G19833.gnm2.ann1.Phvul.001G149900.1||1||CDS||1778999625||1999||82.56	1999	1999	b37644_phavu.G19833.gnm2.Chr07	phavu.G19833.gnm2.Chr07||28714828||28715949||phavu.G19833.gnm2.ann1.Phvul.007G171100.1||1||CDS||1779052401||22125||82.56	22125	22125	1.000000e-250	714
a37644_phavu.G19833.gnm2.Chr01	phavu.G19833.gnm2.Chr01||39710768||39711172||phavu.G19833.gnm2.ann1.Phvul.001G150100.1||-1||CDS||1778999631||2001||80.11	2001	2001	b37644_phavu.G19833.gnm2.Chr07	phavu.G19833.gnm2.Chr07||28716678||28717079||phavu.G19833.gnm2.ann1.Phvul.007G171000.2||-1||CDS||1779052398||22126||80.11	22126	22126	4.300000e-96	764
a37644_phavu.G19833.gnm2.Chr01	phavu.G19833.gnm2.Chr01||39712736||39714596||phavu.G19833.gnm2.ann1.Phvul.001G150200.1||-1||CDS||1778999633||2002||73.34	2002	2002	b37644_phavu.G19833.gnm2.Chr07	phavu.G19833.gnm2.Chr07||28721166||28724624||phavu.G19833.gnm2.ann1.Phvul.007G171200.1||-1||CDS||1779052404||22127||73.34	22127	22127	6.700000e-235	814
a37644_phavu.G19833.gnm2.Chr01	phavu.G19833.gnm2.Chr01||39775988||39789629||phavu.G19833.gnm2.ann1.Phvul.001G150300.1||1||CDS||1778999636||2003||80.21	2003	2003	b37644_phavu.G19833.gnm2.Chr07	phavu.G19833.gnm2.Chr07||28752576||28766007||phavu.G19833.gnm2.ann1.Phvul.007G171333.1||1||CDS||1779052407||22128||80.21	22128	22128	1.900000e-174	864
a37644_phavu.G19833.gnm2.Chr01	phavu.G19833.gnm2.Chr01||39816519||39820516||phavu.G19833.gnm2.ann1.Phvul.001G150600.1||-1||CDS||1778999651||2009||71.0	2009	2009	b37644_phavu.G19833.gnm2.Chr07	phavu.G19833.gnm2.Chr07||28776145||28778244||phavu.G19833.gnm2.ann1.Phvul.007G171600.2||-1||CDS||1779052413||22130||71.0	22130	22130	5.900000e-67	914
a37644_phavu.G19833.gnm2.Chr01	phavu.G19833.gnm2.Chr01||39830045||39838418||phavu.G19833.gnm2.ann1.Phvul.001G150700.1||1||CDS||1778999654||2010||80.77	2010	2010	b37644_phavu.G19833.gnm2.Chr07	phavu.G19833.gnm2.Chr07||28796386||28808935||phavu.G19833.gnm2.ann1.Phvul.007G171800.1||1||CDS||1779052419||22132||80.77	22132	22132	1.000000e-250	964
a37644_phavu.G19833.gnm2.Chr01	phavu.G19833.gnm2.Chr01||39871752||39872723||phavu.G19833.gnm2.ann1.Phvul.001G150800.1||-1||CDS||1778999657||2011||62.72	2011	2011	b37644_phavu.G19833.gnm2.Chr07	phavu.G19833.gnm2.Chr07||28852878||28853762||phavu.G19833.gnm2.ann1.Phvul.007G171900.1||1||CDS||1779052426||22135||62.72	22135	22135	1.600000e-35	998
a37644_phavu.G19833.gnm2.Chr01	phavu.G19833.gnm2.Chr01||40009835||40011102||phavu.G19833.gnm2.ann1.Phvul.001G151400.1||-1||CDS||1778999676||2018||77.12	2018	2018	b37644_phavu.G19833.gnm2.Chr07	phavu.G19833.gnm2.Chr07||28896661||28897948||phavu.G19833.gnm2.ann1.Phvul.007G172300.1||-1||CDS||1779052438||22139||77.12	22139	22139	1.000000e-250	1048
a37644_phavu.G19833.gnm2.Chr01	phavu.G19833.gnm2.Chr01||40029565||40034089||phavu.G19833.gnm2.ann1.Phvul.001G151600.1||1||CDS||1778999681||2020||71.93	2020	2020	b37644_phavu.G19833.gnm2.Chr07	phavu.G19833.gnm2.Chr07||28921399||28926206||phavu.G19833.gnm2.ann1.Phvul.007G172500.1||1||CDS||1779052444||22141||71.93	22141	22141	1.000000e-250	1098
a37644_phavu.G19833.gnm2.Chr01	phavu.G19833.gnm2.Chr01||40209924||40210829||phavu.G19833.gnm2.ann1.Phvul.001G152600.1||-1||CDS||1778999711||2032||82.78	2032	2032	b37644_phavu.G19833.gnm2.Chr07	phavu.G19833.gnm2.Chr07||28948890||28949792||phavu.G19833.gnm2.ann1.Phvul.007G172700.1||-1||CDS||1779052450||22143||82.78	22143	22143	1.000000e-250	1145
a37644_phavu.G19833.gnm2.Chr01	phavu.G19833.gnm2.Chr01||40242125||40247679||phavu.G19833.gnm2.ann1.Phvul.001G152900.1||1||CDS||1778999719||2035||65.57	2035	2035	b37644_phavu.G19833.gnm2.Chr07	phavu.G19833.gnm2.Chr07||28974967||28982491||phavu.G19833.gnm2.ann1.Phvul.007G172900.1||1||CDS||1779052455||22145||65.57	22145	22145	4.200000e-119	1195
a37644_phavu.G19833.gnm2.Chr01	phavu.G19833.gnm2.Chr01||40252107||40252835||phavu.G19833.gnm2.ann1.Phvul.001G153000.1||-1||CDS||1778999722||2036||80.45	2036	2036	b37644_phavu.G19833.gnm2.Chr07	phavu.G19833.gnm2.Chr07||28991229||28991876||phavu.G19833.gnm2.ann1.Phvul.007G173000.1||-1||CDS||1779052458||22146||80.45	22146	22146	2.500000e-54	1245
a37644_phavu.G19833.gnm2.Chr01	phavu.G19833.gnm2.Chr01||40290822||40291406||phavu.G19833.gnm2.ann1.Phvul.001G153100.1||1||CDS||1778999725||2037||66.67	2037	2037	b37644_phavu.G19833.gnm2.Chr07	phavu.G19833.gnm2.Chr07||29041974||29042561||phavu.G19833.gnm2.ann1.Phvul.007G173300.1||1||CDS||1779052466||22149||66.67	22149	22149	9.600000e-38	1282
a37644_phavu.G19833.gnm2.Chr01	phavu.G19833.gnm2.Chr01||40307223||40308290||phavu.G19833.gnm2.ann1.Phvul.001G153200.1||-1||CDS||1778999728||2038||75.76	2038	2038	b37644_phavu.G19833.gnm2.Chr07	phavu.G19833.gnm2.Chr07||29046646||29047554||phavu.G19833.gnm2.ann1.Phvul.007G173400.1||-1||CDS||1779052469||22150||75.76	22150	22150	1.300000e-56	1332
a37644_phavu.G19833.gnm2.Chr01	phavu.G19833.gnm2.Chr01||40361010||40362245||phavu.G19833.gnm2.ann1.Phvul.001G153500.1||-1||CDS||1778999737||2041||60.49	2041	2041	b37644_phavu.G19833.gnm2.Chr07	phavu.G19833.gnm2.Chr07||29073217||29074213||phavu.G19833.gnm2.ann1.Phvul.007G173500.1||-1||CDS||1779052472||22151||60.49	22151	22151	1.700000e-11	1342
a37644_phavu.G19833.gnm2.Chr01	phavu.G19833.gnm2.Chr01||40376500||40379440||phavu.G19833.gnm2.ann1.Phvul.001G153800.1||-1||CDS||1778999746||2044||85.72	2044	2044	b37644_phavu.G19833.gnm2.Chr07	phavu.G19833.gnm2.Chr07||29102216||29105069||phavu.G19833.gnm2.ann1.Phvul.007G173700.1||-1||CDS||1779052478||22153||85.72	22153	22153	1.000000e-250	1392
a37644_phavu.G19833.gnm2.Chr01	phavu.G19833.gnm2.Chr01||40420655||40426993||phavu.G19833.gnm2.ann1.Phvul.001G154100.1||1||CDS||1778999754||2047||78.49	2047	2047	b37644_phavu.G19833.gnm2.Chr07	phavu.G19833.gnm2.Chr07||29165174||29171840||phavu.G19833.gnm2.ann1.Phvul.007G174000.1||1||CDS||1779052489||22157||78.49	22157	22157	1.000000e-250	1442
a37644_phavu.G19833.gnm2.Chr01	phavu.G19833.gnm2.Chr01||40435688||40442544||phavu.G19833.gnm2.ann1.Phvul.001G154200.1||-1||CDS||1778999757||2048||82.2	2048	2048	b37644_phavu.G19833.gnm2.Chr07	phavu.G19833.gnm2.Chr07||29172719||29180472||phavu.G19833.gnm2.ann1.Phvul.007G174100.1||-1||CDS||1779052492||22158||82.2	22158	22158	1.000000e-250	1492
a37644_phavu.G19833.gnm2.Chr01	phavu.G19833.gnm2.Chr01||40486869||40492951||phavu.G19833.gnm2.ann1.Phvul.001G154300.1||1||CDS||1778999760||2049||82.02	2049	2049	b37644_phavu.G19833.gnm2.Chr07	phavu.G19833.gnm2.Chr07||29224368||29230187||phavu.G19833.gnm2.ann1.Phvul.007G174200.1||1||CDS||1779052497||22160||82.02	22160	22160	1.000000e-250	1542
a37644_phavu.G19833.gnm2.Chr01	phavu.G19833.gnm2.Chr01||40508395||40511742||phavu.G19833.gnm2.ann1.Phvul.001G154400.1||1||CDS||1778999767||2052||81.32	2052	2052	b37644_phavu.G19833.gnm2.Chr07	phavu.G19833.gnm2.Chr07||29238858||29242874||phavu.G19833.gnm2.ann1.Phvul.007G174400.1||1||CDS||1779052509||22165||81.32	22165	22165	1.000000e-250	1592
a37644_phavu.G19833.gnm2.Chr01	phavu.G19833.gnm2.Chr01||40512662||40514868||phavu.G19833.gnm2.ann1.Phvul.001G154500.1||-1||CDS||1778999770||2053||77.06	2053	2053	b37644_phavu.G19833.gnm2.Chr07	phavu.G19833.gnm2.Chr07||29244095||29245891||phavu.G19833.gnm2.ann1.Phvul.007G174500.1||-1||CDS||1779052514||22167||77.06	22167	22167	2.000000e-167	1642
a37644_phavu.G19833.gnm2.Chr01	phavu.G19833.gnm2.Chr01||40521386||40529718||phavu.G19833.gnm2.ann1.Phvul.001G154600.1||1||CDS||1778999773||2054||82.96	2054	2054	b37644_phavu.G19833.gnm2.Chr07	phavu.G19833.gnm2.Chr07||29255772||29259736||phavu.G19833.gnm2.ann1.Phvul.007G174600.1||1||CDS||1779052517||22168||82.96	22168	22168	1.000000e-250	1692
a37644_phavu.G19833.gnm2.Chr01	phavu.G19833.gnm2.Chr01||40541942||40543732||phavu.G19833.gnm2.ann1.Phvul.001G154700.1||1||CDS||1778999776||2055||73.59	2055	2055	b37644_phavu.G19833.gnm2.Chr07	phavu.G19833.gnm2.Chr07||29286171||29287587||phavu.G19833.gnm2.ann1.Phvul.007G174800.1||1||CDS||1779052525||22171||73.59	22171	22171	7.300000e-212	1742
a37644_phavu.G19833.gnm2.Chr01	phavu.G19833.gnm2.Chr01||40570442||40573826||phavu.G19833.gnm2.ann1.Phvul.001G154800.1||1||CDS||1778999779||2056||77.52	2056	2056	b37644_phavu.G19833.gnm2.Chr07	phavu.G19833.gnm2.Chr07||29316060||29319119||phavu.G19833.gnm2.ann1.Phvul.007G174900.1||1||CDS||1779052532||22174||77.52	22174	22174	1.000000e-237	1792
a37644_phavu.G19833.gnm2.Chr01	phavu.G19833.gnm2.Chr01||40649979||40650678||phavu.G19833.gnm2.ann1.Phvul.001G155400.1||-1||CDS||1778999803||2066||76.55	2066	2066	b37644_phavu.G19833.gnm2.Chr07	phavu.G19833.gnm2.Chr07||29438099||29438917||phavu.G19833.gnm2.ann1.Phvul.007G175400.1||-1||CDS||1779052555||22183||76.55	22183	22183	2.100000e-102	1842
a37644_phavu.G19833.gnm2.Chr01	phavu.G19833.gnm2.Chr01||40670476||40678973||phavu.G19833.gnm2.ann1.Phvul.001G155600.1||-1||CDS||1778999811||2069||75.5	2069	2069	b37644_phavu.G19833.gnm2.Chr07	phavu.G19833.gnm2.Chr07||29497695||29506561||phavu.G19833.gnm2.ann1.Phvul.007G175900.1||-1||CDS||1779052570||22189||75.5	22189	22189	1.600000e-167	1892
a37644_phavu.G19833.gnm2.Chr01	phavu.G19833.gnm2.Chr01||40681210||40682285||phavu.G19833.gnm2.ann1.Phvul.001G155700.1||-1||CDS||1778999814||2070||85.01	2070	2070	b37644_phavu.G19833.gnm2.Chr07	phavu.G19833.gnm2.Chr07||29513041||29514069||phavu.G19833.gnm2.ann1.Phvul.007G176000.1||-1||CDS||1779052575||22191||85.01	22191	22191	3.500000e-133	1942
a37644_phavu.G19833.gnm2.Chr01	phavu.G19833.gnm2.Chr01||40705919||40707192||phavu.G19833.gnm2.ann1.Phvul.001G155900.1||1||CDS||1778999820||2072||73.49	2072	2072	b37644_phavu.G19833.gnm2.Chr07	phavu.G19833.gnm2.Chr07||29535662||29536956||phavu.G19833.gnm2.ann1.Phvul.007G176100.1||1||CDS||1779052578||22192||73.49	22192	22192	5.100000e-185	1992
a37644_phavu.G19833.gnm2.Chr01	phavu.G19833.gnm2.Chr01||40809533||40811996||phavu.G19833.gnm2.ann1.Phvul.001G156600.1||1||CDS||1778999842||2080||80.95	2080	2080	b37644_phavu.G19833.gnm2.Chr07	phavu.G19833.gnm2.Chr07||29633028||29635474||phavu.G19833.gnm2.ann1.Phvul.007G176600.1||-1||CDS||1779052593||22197||80.95	22197	22197	1.700000e-193	2042
a37644_phavu.G19833.gnm2.Chr01	phavu.G19833.gnm2.Chr01||40844721||40847489||phavu.G19833.gnm2.ann1.Phvul.001G156900.1||1||CDS||1778999853||2084||71.16	2084	2084	b37644_phavu.G19833.gnm2.Chr07	phavu.G19833.gnm2.Chr07||29687125||29690003||phavu.G19833.gnm2.ann1.Phvul.007G177100.1||1||CDS||1779052612||22204||71.16	22204	22204	1.100000e-235	2092
a37644_phavu.G19833.gnm2.Chr01	phavu.G19833.gnm2.Chr01||40875271||40875936||phavu.G19833.gnm2.ann1.Phvul.001G157100.1||-1||CDS||1778999856||2085||84.52	2085	2085	b37644_phavu.G19833.gnm2.Chr07	phavu.G19833.gnm2.Chr07||29705904||29706537||phavu.G19833.gnm2.ann1.Phvul.007G177300.1||-1||CDS||1779052618||22206||84.52	22206	22206	4.300000e-127	2142
a37644_phavu.G19833.gnm2.Chr01	phavu.G19833.gnm2.Chr01||40877147||40882903||phavu.G19833.gnm2.ann1.Phvul.001G157200.1||-1||CDS||1778999861||2087||80.82	2087	2087	b37644_phavu.G19833.gnm2.Chr07	phavu.G19833.gnm2.Chr07||29708113||29713533||phavu.G19833.gnm2.ann1.Phvul.007G177400.1||-1||CDS||1779052621||22207||80.82	22207	22207	1.000000e-250	2192
a37644_phavu.G19833.gnm2.Chr01	phavu.G19833.gnm2.Chr01||40903211||40909093||phavu.G19833.gnm2.ann1.Phvul.001G157400.1||1||CDS||1778999875||2093||79.4	2093	2093	b37644_phavu.G19833.gnm2.Chr07	phavu.G19833.gnm2.Chr07||29717988||29722553||phavu.G19833.gnm2.ann1.Phvul.007G177500.1||1||CDS||1779052624||22208||79.4	22208	22208	1.000000e-250	2242
a37644_phavu.G19833.gnm2.Chr01	phavu.G19833.gnm2.Chr01||40930359||40930973||phavu.G19833.gnm2.ann1.Phvul.001G157500.1||-1||CDS||1778999878||2094||69.56	2094	2094	b37644_phavu.G19833.gnm2.Chr07	phavu.G19833.gnm2.Chr07||29726014||29726592||phavu.G19833.gnm2.ann1.Phvul.007G177600.1||-1||CDS||1779052627||22209||69.56	22209	22209	3.300000e-83	2292
a37644_phavu.G19833.gnm2.Chr01	phavu.G19833.gnm2.Chr01||40960233||40963699||phavu.G19833.gnm2.ann1.Phvul.001G157700.1||-1||CDS||1778999883||2096||83.4	2096	2096	b37644_phavu.G19833.gnm2.Chr07	phavu.G19833.gnm2.Chr07||29828524||29835358||phavu.G19833.gnm2.ann1.Phvul.007G178200.1||-1||CDS||1779052647||22216||83.4	22216	22216	1.000000e-250	2342
a37644_phavu.G19833.gnm2.Chr01	phavu.G19833.gnm2.Chr01||40992122||40996196||phavu.G19833.gnm2.ann1.Phvul.001G157800.1||1||CDS||1778999886||2097||80.73	2097	2097	b37644_phavu.G19833.gnm2.Chr07	phavu.G19833.gnm2.Chr07||29862232||29869538||phavu.G19833.gnm2.ann1.Phvul.007G178400.2||1||CDS||1779052678||22231||80.73	22231	22231	1.000000e-250	2389
a37644_phavu.G19833.gnm2.Chr01	phavu.G19833.gnm2.Chr01||41005777||41007321||phavu.G19833.gnm2.ann1.Phvul.001G157900.1||-1||CDS||1778999893||2100||71.39	2100	2100	b37644_phavu.G19833.gnm2.Chr07	phavu.G19833.gnm2.Chr07||29915279||29916796||phavu.G19833.gnm2.ann1.Phvul.007G179000.1||1||CDS||1779052706||22243||71.39	22243	22243	6.800000e-136	2436
###
a37644_phavu.G19833.gnm2.Chr01	phavu.G19833.gnm2.Chr01||39522667||39526293||phavu.G19833.gnm2.ann1.Phvul.001G148200.1||1||CDS||1778999566||1977||80.59	1977	1977	b37644_phavu.G19833.gnm2.Chr06	phavu.G19833.gnm2.Chr06||26059680||26063042||phavu.G19833.gnm2.ann1.Phvul.006G155600.1||-1||CDS||1779044331||19057||80.59	19057	19057	1.000000e-250	50
a37644_phavu.G19833.gnm2.Chr01	phavu.G19833.gnm2.Chr01||39550745||39559923||phavu.G19833.gnm2.ann1.Phvul.001G148600.2||1||CDS||1778999578||1981||65.07	1981	1981	b37644_phavu.G19833.gnm2.Chr06	phavu.G19833.gnm2.Chr06||25998073||26006280||phavu.G19833.gnm2.ann1.Phvul.006G154900.1||-1||CDS||1779044309||19049||65.07	19049	19049	1.000000e-250	100
a37644_phavu.G19833.gnm2.Chr01	phavu.G19833.gnm2.Chr01||39620111||39625591||phavu.G19833.gnm2.ann1.Phvul.001G149200.1||-1||CDS||1778999605||1992||76.25	1992	1992	b37644_phavu.G19833.gnm2.Chr06	phavu.G19833.gnm2.Chr06||25953426||25959464||phavu.G19833.gnm2.ann1.Phvul.006G154300.1||1||CDS||1779044290||19042||76.25	19042	19042	5.400000e-220	147
a37644_phavu.G19833.gnm2.Chr01	phavu.G19833.gnm2.Chr01||39644867||39645790||phavu.G19833.gnm2.ann1.Phvul.001G149400.1||-1||CDS||1778999610||1994||63.91	1994	1994	b37644_phavu.G19833.gnm2.Chr06	phavu.G19833.gnm2.Chr06||25935245||25936231||phavu.G19833.gnm2.ann1.Phvul.006G154200.1||1||CDS||1779044287||19041||63.91	19041	19041	3.600000e-54	197
a37644_phavu.G19833.gnm2.Chr01	phavu.G19833.gnm2.Chr01||39653753||39655111||phavu.G19833.gnm2.ann1.Phvul.001G149500.1||-1||CDS||1778999613||1995||66.36	1995	1995	b37644_phavu.G19833.gnm2.Chr06	phavu.G19833.gnm2.Chr06||25805968||25807272||phavu.G19833.gnm2.ann1.Phvul.006G153000.1||1||CDS||1779044253||19028||66.36	19028	19028	9.300000e-07	200
a37644_phavu.G19833.gnm2.Chr01	phavu.G19833.gnm2.Chr01||39705883||39709227||phavu.G19833.gnm2.ann1.Phvul.001G150000.1||1||CDS||1778999628||2000||69.94	2000	2000	b37644_phavu.G19833.gnm2.Chr06	phavu.G19833.gnm2.Chr06||25729533||25732122||phavu.G19833.gnm2.ann1.Phvul.006G152100.2||-1||CDS||1779044231||19019||69.94	19019	19019	9.000000e-140	250
###
a37644_phavu.G19833.gnm2.Chr01	phavu.G19833.gnm2.Chr01||39961785||39966125||phavu.G19833.gnm2.ann1.Phvul.001G151300.1||-1||CDS||1778999673||2017||68.67	2017	2017	b37644_phavu.G19833.gnm2.Chr07	phavu.G19833.gnm2.Chr07||4498737||4507480||phavu.G19833.gnm2.ann1.Phvul.007G054500.1||-1||CDS||1779048647||20684||68.67	20684	20684	1.000000e-250	50
a37644_phavu.G19833.gnm2.Chr01	phavu.G19833.gnm2.Chr01||40029565||40034089||phavu.G19833.gnm2.ann1.Phvul.001G151600.1||1||CDS||1778999681||2020||59.41	2020	2020	b37644_phavu.G19833.gnm2.Chr07	phavu.G19833.gnm2.Chr07||4592673||4598311||phavu.G19833.gnm2.ann1.Phvul.007G055400.1||1||CDS||1779048675||20694||59.41	20694	20694	1.800000e-13	62
a37644_phavu.G19833.gnm2.Chr01	phavu.G19833.gnm2.Chr01||40233721||40234038||phavu.G19833.gnm2.ann1.Phvul.001G152800.1||1||CDS||1778999716||2034||76.77	2034	2034	b37644_phavu.G19833.gnm2.Chr07	phavu.G19833.gnm2.Chr07||4785839||4786434||phavu.G19833.gnm2.ann1.Phvul.007G056800.1||1||CDS||1779048722||20711||76.77	20711	20711	2.600000e-31	89
a37644_phavu.G19833.gnm2.Chr01	phavu.G19833.gnm2.Chr01||40252107||40252835||phavu.G19833.gnm2.ann1.Phvul.001G153000.1||-1||CDS||1778999722||2036||82.56	2036	2036	b37644_phavu.G19833.gnm2.Chr07	phavu.G19833.gnm2.Chr07||4867478||4868020||phavu.G19833.gnm2.ann1.Phvul.007G057800.1||-1||CDS||1779048758||20724||82.56	20724	20724	4.500000e-17	102
a37644_phavu.G19833.gnm2.Chr01	phavu.G19833.gnm2.Chr01||40307223||40308290||phavu.G19833.gnm2.ann1.Phvul.001G153200.1||-1||CDS||1778999728||2038||76.7	2038	2038	b37644_phavu.G19833.gnm2.Chr07	phavu.G19833.gnm2.Chr07||4926153||4927807||phavu.G19833.gnm2.ann1.Phvul.007G058400.1||-1||CDS||1779048778||20731||76.7	20731	20731	1.600000e-16	117
a37644_phavu.G19833.gnm2.Chr01	phavu.G19833.gnm2.Chr01||40361010||40362245||phavu.G19833.gnm2.ann1.Phvul.001G153500.1||-1||CDS||1778999737||2041||68.83	2041	2041	b37644_phavu.G19833.gnm2.Chr07	phavu.G19833.gnm2.Chr07||4947141||4947943||phavu.G19833.gnm2.ann1.Phvul.007G058500.1||-1||CDS||1779048783||20733||68.83	20733	20733	1.100000e-28	145
a37644_phavu.G19833.gnm2.Chr01	phavu.G19833.gnm2.Chr01||40376500||40379440||phavu.G19833.gnm2.ann1.Phvul.001G153800.1||-1||CDS||1778999746||2044||74.35	2044	2044	b37644_phavu.G19833.gnm2.Chr07	phavu.G19833.gnm2.Chr07||5228466||5231695||phavu.G19833.gnm2.ann1.Phvul.007G060200.1||-1||CDS||1779048850||20757||74.35	20757	20757	6.900000e-197	50
a37644_phavu.G19833.gnm2.Chr01	phavu.G19833.gnm2.Chr01||40389461||40394292||phavu.G19833.gnm2.ann1.Phvul.001G153900.1||-1||CDS||1778999749||2045||68.27	2045	2045	b37644_phavu.G19833.gnm2.Chr07	phavu.G19833.gnm2.Chr07||5246077||5250721||phavu.G19833.gnm2.ann1.Phvul.007G060300.1||-1||CDS||1779048853||20758||68.27	20758	20758	3.700000e-150	100
a37644_phavu.G19833.gnm2.Chr01	phavu.G19833.gnm2.Chr01||40420655||40426993||phavu.G19833.gnm2.ann1.Phvul.001G154100.1||1||CDS||1778999754||2047||58.33	2047	2047	b37644_phavu.G19833.gnm2.Chr07	phavu.G19833.gnm2.Chr07||5313120||5318976||phavu.G19833.gnm2.ann1.Phvul.007G060600.1||1||CDS||1779048862||20761||58.33	20761	20761	1.300000e-166	150
a37644_phavu.G19833.gnm2.Chr01	phavu.G19833.gnm2.Chr01||40508395||40511742||phavu.G19833.gnm2.ann1.Phvul.001G154400.1||1||CDS||1778999767||2052||68.45	2052	2052	b37644_phavu.G19833.gnm2.Chr07	phavu.G19833.gnm2.Chr07||5385337||5388353||phavu.G19833.gnm2.ann1.Phvul.007G061200.1||1||CDS||1779048880||20767||68.45	20767	20767	1.600000e-144	200
a37644_phavu.G19833.gnm2.Chr01	phavu.G19833.gnm2.Chr01||40541942||40543732||phavu.G19833.gnm2.ann1.Phvul.001G154700.1||1||CDS||1778999776||2055||68.16	2055	2055	b37644_phavu.G19833.gnm2.Chr07	phavu.G19833.gnm2.Chr07||5455207||5456777||phavu.G19833.gnm2.ann1.Phvul.007G061800.1||1||CDS||1779048905||20777||68.16	20777	20777	2.100000e-99	250
a37644_phavu.G19833.gnm2.Chr01	phavu.G19833.gnm2.Chr01||40603843||40605117||phavu.G19833.gnm2.ann1.Phvul.001G155000.1||1||CDS||1778999784||2058||70.6	2058	2058	b37644_phavu.G19833.gnm2.Chr07	phavu.G19833.gnm2.Chr07||5481825||5484417||phavu.G19833.gnm2.ann1.Phvul.007G062200.1||1||CDS||1779048917||20781||70.6	20781	20781	1.600000e-112	300
###
a37644_phavu.G19833.gnm2.Chr01	phavu.G19833.gnm2.Chr01||40209924||40210829||phavu.G19833.gnm2.ann1.Phvul.001G152600.1||-1||CDS||1778999711||2032||68.1	2032	2032	b37644_phavu.G19833.gnm2.Chr06	phavu.G19833.gnm2.Chr06||21044399||21045292||phavu.G19833.gnm2.ann1.Phvul.006G100000.1||1||CDS||1779042386||18331||68.1	18331	18331	5.200000e-134	50
a37644_phavu.G19833.gnm2.Chr01	phavu.G19833.gnm2.Chr01||40486869||40492951||phavu.G19833.gnm2.ann1.Phvul.001G154300.1||1||CDS||1778999760||2049||75.91	2049	2049	b37644_phavu.G19833.gnm2.Chr06	phavu.G19833.gnm2.Chr06||21082556||21087597||phavu.G19833.gnm2.ann1.Phvul.006G100400.1||1||CDS||1779042398||18335||75.91	18335	18335	6.400000e-235	97
a37644_phavu.G19833.gnm2.Chr01	phavu.G19833.gnm2.Chr01||40649979||40650678||phavu.G19833.gnm2.ann1.Phvul.001G155400.1||-1||CDS||1778999803||2066||71.03	2066	2066	b37644_phavu.G19833.gnm2.Chr06	phavu.G19833.gnm2.Chr06||21141661||21142496||phavu.G19833.gnm2.ann1.Phvul.006G101200.1||-1||CDS||1779042419||18342||71.03	18342	18342	1.400000e-73	144
a37644_phavu.G19833.gnm2.Chr01	phavu.G19833.gnm2.Chr01||40809533||40811996||phavu.G19833.gnm2.ann1.Phvul.001G156600.1||1||CDS||1778999842||2080||77.5	2080	2080	b37644_phavu.G19833.gnm2.Chr06	phavu.G19833.gnm2.Chr06||21201278||21203497||phavu.G19833.gnm2.ann1.Phvul.006G102100.1||1||CDS||1779042454||18356||77.5	18356	18356	1.400000e-81	191
a37644_phavu.G19833.gnm2.Chr01	phavu.G19833.gnm2.Chr01||40992122||40996196||phavu.G19833.gnm2.ann1.Phvul.001G157800.1||1||CDS||1778999886||2097||69.5	2097	2097	b37644_phavu.G19833.gnm2.Chr06	phavu.G19833.gnm2.Chr06||21257873||21263812||phavu.G19833.gnm2.ann1.Phvul.006G103100.1||1||CDS||1779042488||18368||69.5	18368	18368	3.600000e-171	238
###
a37644_phavu.G19833.gnm2.Chr01	phavu.G19833.gnm2.Chr01||41132663||41133295||phavu.G19833.gnm2.ann1.Phvul.001G158700.1||1||CDS||1778999913||2108||73.51	2108	2108	b37644_phavu.G19833.gnm2.Chr07	phavu.G19833.gnm2.Chr07||31790754||31791404||phavu.G19833.gnm2.ann1.Phvul.007G195600.1||-1||CDS||1779053329||22482||73.51	22482	22482	5.700000e-114	50
a37644_phavu.G19833.gnm2.Chr01	phavu.G19833.gnm2.Chr01||41163610||41167342||phavu.G19833.gnm2.ann1.Phvul.001G158900.3||-1||CDS||1778999923||2110||87.3	2110	2110	b37644_phavu.G19833.gnm2.Chr07	phavu.G19833.gnm2.Chr07||31738440||31749721||phavu.G19833.gnm2.ann1.Phvul.007G195300.1||1||CDS||1779053319||22478||87.3	22478	22478	1.600000e-129	100
a37644_phavu.G19833.gnm2.Chr01	phavu.G19833.gnm2.Chr01||41194869||41196259||phavu.G19833.gnm2.ann1.Phvul.001G159300.1||1||CDS||1778999934||2116||79.68	2116	2116	b37644_phavu.G19833.gnm2.Chr07	phavu.G19833.gnm2.Chr07||31720659||31721746||phavu.G19833.gnm2.ann1.Phvul.007G195100.1||-1||CDS||1779053313||22476||79.68	22476	22476	5.500000e-158	150
a37644_phavu.G19833.gnm2.Chr01	phavu.G19833.gnm2.Chr01||41247702||41250523||phavu.G19833.gnm2.ann1.Phvul.001G159500.1||1||CDS||1778999940||2118||82.39	2118	2118	b37644_phavu.G19833.gnm2.Chr07	phavu.G19833.gnm2.Chr07||31655287||31657057||phavu.G19833.gnm2.ann1.Phvul.007G194800.1||-1||CDS||1779053304||22473||82.39	22473	22473	1.700000e-139	200
a37644_phavu.G19833.gnm2.Chr01	phavu.G19833.gnm2.Chr01||41275852||41282355||phavu.G19833.gnm2.ann1.Phvul.001G159600.1||-1||CDS||1778999943||2119||76.74	2119	2119	b37644_phavu.G19833.gnm2.Chr07	phavu.G19833.gnm2.Chr07||31645452||31650865||phavu.G19833.gnm2.ann1.Phvul.007G194600.1||1||CDS||1779053297||22471||76.74	22471	22471	1.000000e-250	250
a37644_phavu.G19833.gnm2.Chr01	phavu.G19833.gnm2.Chr01||41282483||41282587||phavu.G19833.gnm2.ann1.Phvul.001G159700.1||-1||CDS||1778999948||2121||83.65	2121	2121	b37644_phavu.G19833.gnm2.Chr07	phavu.G19833.gnm2.Chr07||31645197||31645301||phavu.G19833.gnm2.ann1.Phvul.007G194700.1||1||CDS||1779053302||22470||83.65	22470	22470	3.300000e-27	276
a37644_phavu.G19833.gnm2.Chr01	phavu.G19833.gnm2.Chr01||41313845||41319062||phavu.G19833.gnm2.ann1.Phvul.001G159900.1||1||CDS||1778999952||2124||82.49	2124	2124	b37644_phavu.G19833.gnm2.Chr07	phavu.G19833.gnm2.Chr07||31618198||31623866||phavu.G19833.gnm2.ann1.Phvul.007G194300.1||-1||CDS||1779053286||22466||82.49	22466	22466	1.000000e-250	326
a37644_phavu.G19833.gnm2.Chr01	phavu.G19833.gnm2.Chr01||41321491||41322444||phavu.G19833.gnm2.ann1.Phvul.001G160000.1||-1||CDS||1778999967||2130||76.7	2130	2130	b37644_phavu.G19833.gnm2.Chr07	phavu.G19833.gnm2.Chr07||31609553||31610587||phavu.G19833.gnm2.ann1.Phvul.007G194100.1||1||CDS||1779053280||22464||76.7	22464	22464	4.600000e-154	376
a37644_phavu.G19833.gnm2.Chr01	phavu.G19833.gnm2.Chr01||41395986||41396669||phavu.G19833.gnm2.ann1.Phvul.001G160500.1||1||CDS||1778999979||2135||74.08	2135	2135	b37644_phavu.G19833.gnm2.Chr07	phavu.G19833.gnm2.Chr07||31477776||31478543||phavu.G19833.gnm2.ann1.Phvul.007G193300.1||-1||CDS||1779053257||22454||74.08	22454	22454	8.100000e-78	426
a37644_phavu.G19833.gnm2.Chr01	phavu.G19833.gnm2.Chr01||41445027||41446652||phavu.G19833.gnm2.ann1.Phvul.001G160600.1||1||CDS||1778999982||2136||81.53	2136	2136	b37644_phavu.G19833.gnm2.Chr07	phavu.G19833.gnm2.Chr07||31446334||31447887||phavu.G19833.gnm2.ann1.Phvul.007G193200.1||-1||CDS||1779053254||22453||81.53	22453	22453	1.000000e-250	476
a37644_phavu.G19833.gnm2.Chr01	phavu.G19833.gnm2.Chr01||41481385||41484974||phavu.G19833.gnm2.ann1.Phvul.001G160800.1||1||CDS||1778999988||2138||83.41	2138	2138	b37644_phavu.G19833.gnm2.Chr07	phavu.G19833.gnm2.Chr07||31428208||31432174||phavu.G19833.gnm2.ann1.Phvul.007G193000.1||-1||CDS||1779053244||22449||83.41	22449	22449	1.000000e-250	526
a37644_phavu.G19833.gnm2.Chr01	phavu.G19833.gnm2.Chr01||41511873||41513548||phavu.G19833.gnm2.ann1.Phvul.001G161000.1||1||CDS||1778999994||2140||79.66	2140	2140	b37644_phavu.G19833.gnm2.Chr07	phavu.G19833.gnm2.Chr07||31425177||31426156||phavu.G19833.gnm2.ann1.Phvul.007G192900.1||-1||CDS||1779053241||22448||79.66	22448	22448	1.600000e-90	576
a37644_phavu.G19833.gnm2.Chr01	phavu.G19833.gnm2.Chr01||41546751||41547626||phavu.G19833.gnm2.ann1.Phvul.001G161400.1||1||CDS||1779000005||2144||81.7	2144	2144	b37644_phavu.G19833.gnm2.Chr07	phavu.G19833.gnm2.Chr07||31269205||31270124||phavu.G19833.gnm2.ann1.Phvul.007G192200.1||1||CDS||1779053216||22439||81.7	22439	22439	7.200000e-150	626
a37644_phavu.G19833.gnm2.Chr01	phavu.G19833.gnm2.Chr01||41598235||41603985||phavu.G19833.gnm2.ann1.Phvul.001G161700.1||-1||CDS||1779000016||2148||83.57	2148	2148	b37644_phavu.G19833.gnm2.Chr07	phavu.G19833.gnm2.Chr07||31240705||31244548||phavu.G19833.gnm2.ann1.Phvul.007G192100.1||1||CDS||1779053213||22438||83.57	22438	22438	3.200000e-167	676
a37644_phavu.G19833.gnm2.Chr01	phavu.G19833.gnm2.Chr01||41650649||41655210||phavu.G19833.gnm2.ann1.Phvul.001G161900.1||1||CDS||1779000021||2150||83.72	2150	2150	b37644_phavu.G19833.gnm2.Chr07	phavu.G19833.gnm2.Chr07||31182653||31185702||phavu.G19833.gnm2.ann1.Phvul.007G191900.1||-1||CDS||1779053199||22432||83.72	22432	22432	1.000000e-250	726
a37644_phavu.G19833.gnm2.Chr01	phavu.G19833.gnm2.Chr01||41657182||41665820||phavu.G19833.gnm2.ann1.Phvul.001G162000.1||-1||CDS||1779000030||2154||82.35	2154	2154	b37644_phavu.G19833.gnm2.Chr07	phavu.G19833.gnm2.Chr07||31171865||31179632||phavu.G19833.gnm2.ann1.Phvul.007G191800.1||1||CDS||1779053196||22431||82.35	22431	22431	1.000000e-250	776
a37644_phavu.G19833.gnm2.Chr01	phavu.G19833.gnm2.Chr01||41672202||41676844||phavu.G19833.gnm2.ann1.Phvul.001G162200.1||1||CDS||1779000036||2156||84.84	2156	2156	b37644_phavu.G19833.gnm2.Chr07	phavu.G19833.gnm2.Chr07||31137333||31144641||phavu.G19833.gnm2.ann1.Phvul.007G191400.1||-1||CDS||1779053180||22425||84.84	22425	22425	1.000000e-250	826
a37644_phavu.G19833.gnm2.Chr01	phavu.G19833.gnm2.Chr01||41706062||41711190||phavu.G19833.gnm2.ann1.Phvul.001G162300.1||1||CDS||1779000038||2157||85.98	2157	2157	b37644_phavu.G19833.gnm2.Chr07	phavu.G19833.gnm2.Chr07||31111816||31117437||phavu.G19833.gnm2.ann1.Phvul.007G191200.1||-1||CDS||1779053169||22420||85.98	22420	22420	1.000000e-250	876
a37644_phavu.G19833.gnm2.Chr01	phavu.G19833.gnm2.Chr01||41717319||41718757||phavu.G19833.gnm2.ann1.Phvul.001G162500.1||-1||CDS||1779000044||2159||72.68	2159	2159	b37644_phavu.G19833.gnm2.Chr07	phavu.G19833.gnm2.Chr07||31084451||31085348||phavu.G19833.gnm2.ann1.Phvul.007G190900.1||1||CDS||1779053155||22414||72.68	22414	22414	1.300000e-26	901
a37644_phavu.G19833.gnm2.Chr01	phavu.G19833.gnm2.Chr01||41761338||41764872||phavu.G19833.gnm2.ann1.Phvul.001G163000.1||1||CDS||1779000058||2165||78.15	2165	2165	b37644_phavu.G19833.gnm2.Chr07	phavu.G19833.gnm2.Chr07||31033704||31038470||phavu.G19833.gnm2.ann1.Phvul.007G190600.2||-1||CDS||1779053141||22408||78.15	22408	22408	1.000000e-250	951
a37644_phavu.G19833.gnm2.Chr01	phavu.G19833.gnm2.Chr01||41822563||41824197||phavu.G19833.gnm2.ann1.Phvul.001G163600.1||1||CDS||1779000112||2188||73.09	2188	2188	b37644_phavu.G19833.gnm2.Chr07	phavu.G19833.gnm2.Chr07||31023256||31024830||phavu.G19833.gnm2.ann1.Phvul.007G190400.1||-1||CDS||1779053131||22404||73.09	22404	22404	1.700000e-55	50
a37644_phavu.G19833.gnm2.Chr01	phavu.G19833.gnm2.Chr01||41842036||41847220||phavu.G19833.gnm2.ann1.Phvul.001G163900.1||-1||CDS||1779000121||2191||76.39	2191	2191	b37644_phavu.G19833.gnm2.Chr07	phavu.G19833.gnm2.Chr07||30992025||30999341||phavu.G19833.gnm2.ann1.Phvul.007G190100.1||1||CDS||1779053112||22396||76.39	22396	22396	1.000000e-250	100
a37644_phavu.G19833.gnm2.Chr01	phavu.G19833.gnm2.Chr01||41857692||41857991||phavu.G19833.gnm2.ann1.Phvul.001G164100.2||-1||CDS||1779000128||2194||72.69	2194	2194	b37644_phavu.G19833.gnm2.Chr07	phavu.G19833.gnm2.Chr07||30982306||30982596||phavu.G19833.gnm2.ann1.Phvul.007G190000.1||1||CDS||1779053109||22395||72.69	22395	22395	3.600000e-44	143
a37644_phavu.G19833.gnm2.Chr01	phavu.G19833.gnm2.Chr01||41860103||41860878||phavu.G19833.gnm2.ann1.Phvul.001G164200.1||-1||CDS||1779000130||2195||85.11	2195	2195	b37644_phavu.G19833.gnm2.Chr07	phavu.G19833.gnm2.Chr07||30976426||30977486||phavu.G19833.gnm2.ann1.Phvul.007G189900.1||1||CDS||1779053106||22394||85.11	22394	22394	2.300000e-139	193
a37644_phavu.G19833.gnm2.Chr01	phavu.G19833.gnm2.Chr01||41862359||41867266||phavu.G19833.gnm2.ann1.Phvul.001G164300.1||-1||CDS||1779000133||2196||75.53	2196	2196	b37644_phavu.G19833.gnm2.Chr07	phavu.G19833.gnm2.Chr07||30966004||30973309||phavu.G19833.gnm2.ann1.Phvul.007G189700.1||1||CDS||1779053098||22391||75.53	22391	22391	1.000000e-250	243
a37644_phavu.G19833.gnm2.Chr01	phavu.G19833.gnm2.Chr01||41874123||41875193||phavu.G19833.gnm2.ann1.Phvul.001G164400.1||1||CDS||1779000140||2199||66.18	2199	2199	b37644_phavu.G19833.gnm2.Chr07	phavu.G19833.gnm2.Chr07||30949576||30950871||phavu.G19833.gnm2.ann1.Phvul.007G189600.1||-1||CDS||1779053095||22390||66.18	22390	22390	1.400000e-99	293
a37644_phavu.G19833.gnm2.Chr01	phavu.G19833.gnm2.Chr01||41920757||41923378||phavu.G19833.gnm2.ann1.Phvul.001G164900.1||1||CDS||1779000158||2206||77.76	2206	2206	b37644_phavu.G19833.gnm2.Chr07	phavu.G19833.gnm2.Chr07||30927405||30931358||phavu.G19833.gnm2.ann1.Phvul.007G189400.2||-1||CDS||1779053089||22388||77.76	22388	22388	1.600000e-140	343
a37644_phavu.G19833.gnm2.Chr01	phavu.G19833.gnm2.Chr01||41924575||41926647||phavu.G19833.gnm2.ann1.Phvul.001G165000.1||1||CDS||1779000161||2207||60.62	2207	2207	b37644_phavu.G19833.gnm2.Chr07	phavu.G19833.gnm2.Chr07||30886272||30888534||phavu.G19833.gnm2.ann1.Phvul.007G189100.1||1||CDS||1779053077||22383||60.62	22383	22383	2.000000e-19	361
###
a37644_phavu.G19833.gnm2.Chr01	phavu.G19833.gnm2.Chr01||41163610||41167342||phavu.G19833.gnm2.ann1.Phvul.001G158900.3||-1||CDS||1778999923||2110||64.74	2110	2110	b37644_phavu.G19833.gnm2.Chr07	phavu.G19833.gnm2.Chr07||39320100||39323552||phavu.G19833.gnm2.ann1.Phvul.007G271900.1||-1||CDS||1779056067||23520||64.74	23520	23520	9.200000e-34	33
a37644_phavu.G19833.gnm2.Chr01	phavu.G19833.gnm2.Chr01||41247702||41250523||phavu.G19833.gnm2.ann1.Phvul.001G159500.1||1||CDS||1778999940||2118||61.11	2118	2118	b37644_phavu.G19833.gnm2.Chr07	phavu.G19833.gnm2.Chr07||39363446||39365243||phavu.G19833.gnm2.ann1.Phvul.007G272400.1||-1||CDS||1779056085||23527||61.11	23527	23527	2.300000e-38	70
a37644_phavu.G19833.gnm2.Chr01	phavu.G19833.gnm2.Chr01||41321491||41322444||phavu.G19833.gnm2.ann1.Phvul.001G160000.1||-1||CDS||1778999967||2130||66.67	2130	2130	b37644_phavu.G19833.gnm2.Chr07	phavu.G19833.gnm2.Chr07||39382864||39383820||phavu.G19833.gnm2.ann1.Phvul.007G272700.1||-1||CDS||1779056094||23530||66.67	23530	23530	9.800000e-11	77
a37644_phavu.G19833.gnm2.Chr01	phavu.G19833.gnm2.Chr01||41395986||41396669||phavu.G19833.gnm2.ann1.Phvul.001G160500.1||1||CDS||1778999979||2135||64.96	2135	2135	b37644_phavu.G19833.gnm2.Chr07	phavu.G19833.gnm2.Chr07||39412931||39413569||phavu.G19833.gnm2.ann1.Phvul.007G273000.1||1||CDS||1779056102||23533||64.96	23533	23533	4.400000e-39	115
a37644_phavu.G19833.gnm2.Chr01	phavu.G19833.gnm2.Chr01||41445027||41446652||phavu.G19833.gnm2.ann1.Phvul.001G160600.1||1||CDS||1778999982||2136||72.31	2136	2136	b37644_phavu.G19833.gnm2.Chr07	phavu.G19833.gnm2.Chr07||39432457||39434646||phavu.G19833.gnm2.ann1.Phvul.007G273200.1||1||CDS||1779056108||23535||72.31	23535	23535	1.000000e-250	165
a37644_phavu.G19833.gnm2.Chr01	phavu.G19833.gnm2.Chr01||41511873||41513548||phavu.G19833.gnm2.ann1.Phvul.001G161000.1||1||CDS||1778999994||2140||77.65	2140	2140	b37644_phavu.G19833.gnm2.Chr07	phavu.G19833.gnm2.Chr07||39450111||39451980||phavu.G19833.gnm2.ann1.Phvul.007G273400.1||1||CDS||1779056126||23543||77.65	23543	23543	2.200000e-82	215
a37644_phavu.G19833.gnm2.Chr01	phavu.G19833.gnm2.Chr01||41546751||41547626||phavu.G19833.gnm2.ann1.Phvul.001G161400.1||1||CDS||1779000005||2144||80.55	2144	2144	b37644_phavu.G19833.gnm2.Chr07	phavu.G19833.gnm2.Chr07||39497581||39498772||phavu.G19833.gnm2.ann1.Phvul.007G274100.1||1||CDS||1779056151||23552||80.55	23552	23552	8.200000e-108	265
a37644_phavu.G19833.gnm2.Chr01	phavu.G19833.gnm2.Chr01||41650649||41655210||phavu.G19833.gnm2.ann1.Phvul.001G161900.1||1||CDS||1779000021||2150||73.29	2150	2150	b37644_phavu.G19833.gnm2.Chr07	phavu.G19833.gnm2.Chr07||39508627||39513414||phavu.G19833.gnm2.ann1.Phvul.007G274300.1||-1||CDS||1779056157||23554||73.29	23554	23554	1.000000e-250	315
a37644_phavu.G19833.gnm2.Chr01	phavu.G19833.gnm2.Chr01||41672202||41676844||phavu.G19833.gnm2.ann1.Phvul.001G162200.1||1||CDS||1779000036||2156||75.56	2156	2156	b37644_phavu.G19833.gnm2.Chr07	phavu.G19833.gnm2.Chr07||39532004||39538985||phavu.G19833.gnm2.ann1.Phvul.007G274600.1||1||CDS||1779056166||23557||75.56	23557	23557	1.000000e-250	365
a37644_phavu.G19833.gnm2.Chr01	phavu.G19833.gnm2.Chr01||41717319||41718757||phavu.G19833.gnm2.ann1.Phvul.001G162500.1||-1||CDS||1779000044||2159||72.66	2159	2159	b37644_phavu.G19833.gnm2.Chr07	phavu.G19833.gnm2.Chr07||39624139||39626234||phavu.G19833.gnm2.ann1.Phvul.007G275500.1||-1||CDS||1779056205||23572||72.66	23572	23572	1.100000e-14	376
###
a37644_phavu.G19833.gnm2.Chr01	phavu.G19833.gnm2.Chr01||42226038||42228637||phavu.G19833.gnm2.ann1.Phvul.001G167100.2||-1||CDS||1779000237||2235||86.4	2235	2235	b37644_phavu.G19833.gnm2.Chr07	phavu.G19833.gnm2.Chr07||26063053||26070254||phavu.G19833.gnm2.ann1.Phvul.007G154200.2||-1||CDS||1779051724||21860||86.4	21860	21860	1.000000e-250	50
a37644_phavu.G19833.gnm2.Chr01	phavu.G19833.gnm2.Chr01||42240972||42241603||phavu.G19833.gnm2.ann1.Phvul.001G167300.1||1||CDS||1779000243||2238||84.23	2238	2238	b37644_phavu.G19833.gnm2.Chr07	phavu.G19833.gnm2.Chr07||26095230||26095712||phavu.G19833.gnm2.ann1.Phvul.007G154400.1||1||CDS||1779051730||21862||84.23	21862	21862	1.100000e-96	100
a37644_phavu.G19833.gnm2.Chr01	phavu.G19833.gnm2.Chr01||42289424||42296049||phavu.G19833.gnm2.ann1.Phvul.001G167700.1||1||CDS||1779000259||2244||79.63	2244	2244	b37644_phavu.G19833.gnm2.Chr07	phavu.G19833.gnm2.Chr07||26106310||26112918||phavu.G19833.gnm2.ann1.Phvul.007G154500.1||1||CDS||1779051733||21863||79.63	21863	21863	1.000000e-250	150
a37644_phavu.G19833.gnm2.Chr01	phavu.G19833.gnm2.Chr01||42297650||42302821||phavu.G19833.gnm2.ann1.Phvul.001G167800.1||1||CDS||1779000262||2245||80.77	2245	2245	b37644_phavu.G19833.gnm2.Chr07	phavu.G19833.gnm2.Chr07||26119197||26125222||phavu.G19833.gnm2.ann1.Phvul.007G154700.2||1||CDS||1779051739||21865||80.77	21865	21865	1.000000e-250	200
a37644_phavu.G19833.gnm2.Chr01	phavu.G19833.gnm2.Chr01||42310457||42328447||phavu.G19833.gnm2.ann1.Phvul.001G167900.1||1||CDS||1779000265||2246||86.6	2246	2246	b37644_phavu.G19833.gnm2.Chr07	phavu.G19833.gnm2.Chr07||26157907||26175135||phavu.G19833.gnm2.ann1.Phvul.007G155000.1||1||CDS||1779051778||21883||86.6	21883	21883	1.000000e-250	247
a37644_phavu.G19833.gnm2.Chr01	phavu.G19833.gnm2.Chr01||42365056||42366779||phavu.G19833.gnm2.ann1.Phvul.001G168000.1||1||CDS||1779000268||2247||80.6	2247	2247	b37644_phavu.G19833.gnm2.Chr07	phavu.G19833.gnm2.Chr07||26232682||26234331||phavu.G19833.gnm2.ann1.Phvul.007G155200.1||1||CDS||1779051784||21885||80.6	21885	21885	1.000000e-250	297
a37644_phavu.G19833.gnm2.Chr01	phavu.G19833.gnm2.Chr01||42402164||42406582||phavu.G19833.gnm2.ann1.Phvul.001G168100.1||1||CDS||1779000271||2248||72.27	2248	2248	b37644_phavu.G19833.gnm2.Chr07	phavu.G19833.gnm2.Chr07||26296460||26300042||phavu.G19833.gnm2.ann1.Phvul.007G155800.1||1||CDS||1779051801||21892||72.27	21892	21892	1.000000e-250	347
a37644_phavu.G19833.gnm2.Chr01	phavu.G19833.gnm2.Chr01||42415750||42417425||phavu.G19833.gnm2.ann1.Phvul.001G168200.1||1||CDS||1779000274||2249||76.21	2249	2249	b37644_phavu.G19833.gnm2.Chr07	phavu.G19833.gnm2.Chr07||26326895||26330531||phavu.G19833.gnm2.ann1.Phvul.007G156000.1||1||CDS||1779051809||21895||76.21	21895	21895	2.800000e-249	397
a37644_phavu.G19833.gnm2.Chr01	phavu.G19833.gnm2.Chr01||42447854||42460001||phavu.G19833.gnm2.ann1.Phvul.001G168400.1||1||CDS||1779000280||2251||84.61	2251	2251	b37644_phavu.G19833.gnm2.Chr07	phavu.G19833.gnm2.Chr07||26339974||26356380||phavu.G19833.gnm2.ann1.Phvul.007G156100.1||1||CDS||1779051812||21896||84.61	21896	21896	1.000000e-250	447
a37644_phavu.G19833.gnm2.Chr01	phavu.G19833.gnm2.Chr01||42509765||42513200||phavu.G19833.gnm2.ann1.Phvul.001G168700.1||1||CDS||1779000288||2254||79.07	2254	2254	b37644_phavu.G19833.gnm2.Chr07	phavu.G19833.gnm2.Chr07||26387078||26399167||phavu.G19833.gnm2.ann1.Phvul.007G156200.2||1||CDS||1779051819||21899||79.07	21899	21899	1.600000e-206	497
a37644_phavu.G19833.gnm2.Chr01	phavu.G19833.gnm2.Chr01||42518546||42522974||phavu.G19833.gnm2.ann1.Phvul.001G168800.1||-1||CDS||1779000293||2256||88.74	2256	2256	b37644_phavu.G19833.gnm2.Chr07	phavu.G19833.gnm2.Chr07||26412433||26418040||phavu.G19833.gnm2.ann1.Phvul.007G156500.1||-1||CDS||1779051831||21904||88.74	21904	21904	1.000000e-250	547
a37644_phavu.G19833.gnm2.Chr01	phavu.G19833.gnm2.Chr01||42533681||42534028||phavu.G19833.gnm2.ann1.Phvul.001G168900.1||-1||CDS||1779000296||2257||66.51	2257	2257	b37644_phavu.G19833.gnm2.Chr07	phavu.G19833.gnm2.Chr07||26432559||26432855||phavu.G19833.gnm2.ann1.Phvul.007G156700.1||-1||CDS||1779051837||21906||66.51	21906	21906	4.300000e-15	561
a37644_phavu.G19833.gnm2.Chr01	phavu.G19833.gnm2.Chr01||42542329||42544896||phavu.G19833.gnm2.ann1.Phvul.001G169000.1||-1||CDS||1779000299||2258||85.69	2258	2258	b37644_phavu.G19833.gnm2.Chr07	phavu.G19833.gnm2.Chr07||26568357||26571106||phavu.G19833.gnm2.ann1.Phvul.007G157200.1||-1||CDS||1779051850||21911||85.69	21911	21911	1.000000e-250	611
a37644_phavu.G19833.gnm2.Chr01	phavu.G19833.gnm2.Chr01||42610626||42614656||phavu.G19833.gnm2.ann1.Phvul.001G169400.1||-1||CDS||1779000311||2262||75.18	2262	2262	b37644_phavu.G19833.gnm2.Chr07	phavu.G19833.gnm2.Chr07||26592592||26596124||phavu.G19833.gnm2.ann1.Phvul.007G157400.1||-1||CDS||1779051858||21914||75.18	21914	21914	1.100000e-214	661
a37644_phavu.G19833.gnm2.Chr01	phavu.G19833.gnm2.Chr01||42638919||42643816||phavu.G19833.gnm2.ann1.Phvul.001G169500.1||1||CDS||1779000316||2264||80.08	2264	2264	b37644_phavu.G19833.gnm2.Chr07	phavu.G19833.gnm2.Chr07||26648573||26651304||phavu.G19833.gnm2.ann1.Phvul.007G157500.1||1||CDS||1779051861||21915||80.08	21915	21915	1.000000e-250	711
a37644_phavu.G19833.gnm2.Chr01	phavu.G19833.gnm2.Chr01||42651269||42651628||phavu.G19833.gnm2.ann1.Phvul.001G169700.1||-1||CDS||1779000322||2266||66.23	2266	2266	b37644_phavu.G19833.gnm2.Chr07	phavu.G19833.gnm2.Chr07||26652208||26652621||phavu.G19833.gnm2.ann1.Phvul.007G157600.2||-1||CDS||1779051872||21920||66.23	21920	21920	7.100000e-32	742
a37644_phavu.G19833.gnm2.Chr01	phavu.G19833.gnm2.Chr01||42672491||42674018||phavu.G19833.gnm2.ann1.Phvul.001G170100.4||-1||CDS||1779000333||2270||69.06	2270	2270	b37644_phavu.G19833.gnm2.Chr07	phavu.G19833.gnm2.Chr07||26760649||26762047||phavu.G19833.gnm2.ann1.Phvul.007G158100.1||-1||CDS||1779051893||21928||69.06	21928	21928	8.000000e-76	792
a37644_phavu.G19833.gnm2.Chr01	phavu.G19833.gnm2.Chr01||42684656||42688407||phavu.G19833.gnm2.ann1.Phvul.001G170300.1||-1||CDS||1779000340||2273||85.52	2273	2273	b37644_phavu.G19833.gnm2.Chr07	phavu.G19833.gnm2.Chr07||26780707||26783401||phavu.G19833.gnm2.ann1.Phvul.007G158400.1||-1||CDS||1779051910||21935||85.52	21935	21935	2.300000e-218	842
a37644_phavu.G19833.gnm2.Chr01	phavu.G19833.gnm2.Chr01||42717919||42720409||phavu.G19833.gnm2.ann1.Phvul.001G170400.1||1||CDS||1779000345||2275||76.36	2275	2275	b37644_phavu.G19833.gnm2.Chr07	phavu.G19833.gnm2.Chr07||26842397||26845743||phavu.G19833.gnm2.ann1.Phvul.007G158600.1||1||CDS||1779051918||21938||76.36	21938	21938	6.200000e-233	892
a37644_phavu.G19833.gnm2.Chr01	phavu.G19833.gnm2.Chr01||42726488||42729291||phavu.G19833.gnm2.ann1.Phvul.001G170500.1||-1||CDS||1779000348||2276||82.27	2276	2276	b37644_phavu.G19833.gnm2.Chr07	phavu.G19833.gnm2.Chr07||26855670||26859804||phavu.G19833.gnm2.ann1.Phvul.007G158800.1||-1||CDS||1779051938||21947||82.27	21947	21947	4.600000e-207	942
a37644_phavu.G19833.gnm2.Chr01	phavu.G19833.gnm2.Chr01||42755772||42756278||phavu.G19833.gnm2.ann1.Phvul.001G170701.1||-1||CDS||1779000356||2279||71.25	2279	2279	b37644_phavu.G19833.gnm2.Chr07	phavu.G19833.gnm2.Chr07||26880656||26881138||phavu.G19833.gnm2.ann1.Phvul.007G158900.1||-1||CDS||1779051953||21954||71.25	21954	21954	5.400000e-70	992
a37644_phavu.G19833.gnm2.Chr01	phavu.G19833.gnm2.Chr01||42783959||42784760||phavu.G19833.gnm2.ann1.Phvul.001G171100.1||1||CDS||1779000367||2283||80.54	2283	2283	b37644_phavu.G19833.gnm2.Chr07	phavu.G19833.gnm2.Chr07||26910053||26911121||phavu.G19833.gnm2.ann1.Phvul.007G159200.1||1||CDS||1779051962||21957||80.54	21957	21957	6.800000e-68	1042
a37644_phavu.G19833.gnm2.Chr01	phavu.G19833.gnm2.Chr01||42814852||42815943||phavu.G19833.gnm2.ann1.Phvul.001G171200.1||1||CDS||1779000370||2284||69.81	2284	2284	b37644_phavu.G19833.gnm2.Chr07	phavu.G19833.gnm2.Chr07||26932866||26933975||phavu.G19833.gnm2.ann1.Phvul.007G159400.1||1||CDS||1779051969||21960||69.81	21960	21960	2.400000e-90	1092
a37644_phavu.G19833.gnm2.Chr01	phavu.G19833.gnm2.Chr01||42823221||42828857||phavu.G19833.gnm2.ann1.Phvul.001G171300.2||1||CDS||1779000375||2285||72.86	2285	2285	b37644_phavu.G19833.gnm2.Chr07	phavu.G19833.gnm2.Chr07||26958757||26963587||phavu.G19833.gnm2.ann1.Phvul.007G159500.1||1||CDS||1779051974||21962||72.86	21962	21962	6.500000e-198	1142
a37644_phavu.G19833.gnm2.Chr01	phavu.G19833.gnm2.Chr01||42861122||42863029||phavu.G19833.gnm2.ann1.Phvul.001G171500.1||1||CDS||1779000383||2289||70.23	2289	2289	b37644_phavu.G19833.gnm2.Chr07	phavu.G19833.gnm2.Chr07||27021997||27023883||phavu.G19833.gnm2.ann1.Phvul.007G160000.2||1||CDS||1779051981||21965||70.23	21965	21965	1.000000e-250	1192
a37644_phavu.G19833.gnm2.Chr01	phavu.G19833.gnm2.Chr01||42888937||42890022||phavu.G19833.gnm2.ann1.Phvul.001G171800.1||-1||CDS||1779000392||2292||74.09	2292	2292	b37644_phavu.G19833.gnm2.Chr07	phavu.G19833.gnm2.Chr07||27095831||27096871||phavu.G19833.gnm2.ann1.Phvul.007G160200.1||-1||CDS||1779051987||21967||74.09	21967	21967	1.200000e-52	1242
a37644_phavu.G19833.gnm2.Chr01	phavu.G19833.gnm2.Chr01||42899740||42906601||phavu.G19833.gnm2.ann1.Phvul.001G171900.1||-1||CDS||1779000395||2293||78.22	2293	2293	b37644_phavu.G19833.gnm2.Chr07	phavu.G19833.gnm2.Chr07||27141836||27149331||phavu.G19833.gnm2.ann1.Phvul.007G160600.1||-1||CDS||1779051998||21971||78.22	21971	21971	1.000000e-250	1292
a37644_phavu.G19833.gnm2.Chr01	phavu.G19833.gnm2.Chr01||42907730||42909052||phavu.G19833.gnm2.ann1.Phvul.001G172000.1||1||CDS||1779000404||2297||78.85	2297	2297	b37644_phavu.G19833.gnm2.Chr07	phavu.G19833.gnm2.Chr07||27177412||27178731||phavu.G19833.gnm2.ann1.Phvul.007G160700.1||1||CDS||1779052001||21972||78.85	21972	21972	1.000000e-250	1342
a37644_phavu.G19833.gnm2.Chr01	phavu.G19833.gnm2.Chr01||42914119||42914553||phavu.G19833.gnm2.ann1.Phvul.001G172100.1||-1||CDS||1779000407||2298||67.64	2298	2298	b37644_phavu.G19833.gnm2.Chr07	phavu.G19833.gnm2.Chr07||27203180||27203587||phavu.G19833.gnm2.ann1.Phvul.007G160800.2||-1||CDS||1779052006||21974||67.64	21974	21974	2.700000e-30	1371
a37644_phavu.G19833.gnm2.Chr01	phavu.G19833.gnm2.Chr01||42976323||42983849||phavu.G19833.gnm2.ann1.Phvul.001G172800.1||-1||CDS||1779000434||2309||72.17	2309	2309	b37644_phavu.G19833.gnm2.Chr07	phavu.G19833.gnm2.Chr07||27256695||27260344||phavu.G19833.gnm2.ann1.Phvul.007G161100.1||-1||CDS||1779052014||21977||72.17	21977	21977	3.100000e-80	1418
a37644_phavu.G19833.gnm2.Chr01	phavu.G19833.gnm2.Chr01||43004001||43005861||phavu.G19833.gnm2.ann1.Phvul.001G173100.1||1||CDS||1779000445||2313||80.77	2313	2313	b37644_phavu.G19833.gnm2.Chr07	phavu.G19833.gnm2.Chr07||27322456||27324220||phavu.G19833.gnm2.ann1.Phvul.007G161700.1||1||CDS||1779052032||21984||80.77	21984	21984	1.000000e-250	1468
a37644_phavu.G19833.gnm2.Chr01	phavu.G19833.gnm2.Chr01||43023310||43025461||phavu.G19833.gnm2.ann1.Phvul.001G173500.1||1||CDS||1779000463||2320||82.06	2320	2320	b37644_phavu.G19833.gnm2.Chr07	phavu.G19833.gnm2.Chr07||27356483||27358911||phavu.G19833.gnm2.ann1.Phvul.007G162000.1||1||CDS||1779052041||21987||82.06	21987	21987	2.300000e-213	1518
a37644_phavu.G19833.gnm2.Chr01	phavu.G19833.gnm2.Chr01||43027197||43029863||phavu.G19833.gnm2.ann1.Phvul.001G173600.1||-1||CDS||1779000466||2321||89.81	2321	2321	b37644_phavu.G19833.gnm2.Chr07	phavu.G19833.gnm2.Chr07||27396076||27398981||phavu.G19833.gnm2.ann1.Phvul.007G162300.1||-1||CDS||1779052047||21989||89.81	21989	21989	1.000000e-250	1568
a37644_phavu.G19833.gnm2.Chr01	phavu.G19833.gnm2.Chr01||43043488||43045422||phavu.G19833.gnm2.ann1.Phvul.001G173800.1||-1||CDS||1779000480||2327||84.63	2327	2327	b37644_phavu.G19833.gnm2.Chr07	phavu.G19833.gnm2.Chr07||27445301||27448217||phavu.G19833.gnm2.ann1.Phvul.007G162600.1||-1||CDS||1779052058||21993||84.63	21993	21993	2.700000e-230	1618
a37644_phavu.G19833.gnm2.Chr01	phavu.G19833.gnm2.Chr01||43067762||43069706||phavu.G19833.gnm2.ann1.Phvul.001G174200.1||1||CDS||1779000494||2332||81.96	2332	2332	b37644_phavu.G19833.gnm2.Chr07	phavu.G19833.gnm2.Chr07||27551935||27557643||phavu.G19833.gnm2.ann1.Phvul.007G162800.1||1||CDS||1779052067||21996||81.96	21996	21996	7.600000e-244	1668
a37644_phavu.G19833.gnm2.Chr01	phavu.G19833.gnm2.Chr01||43071495||43072966||phavu.G19833.gnm2.ann1.Phvul.001G174300.1||1||CDS||1779000497||2333||79.55	2333	2333	b37644_phavu.G19833.gnm2.Chr07	phavu.G19833.gnm2.Chr07||27560622||27562735||phavu.G19833.gnm2.ann1.Phvul.007G162900.1||-1||CDS||1779052074||21999||79.55	21999	21999	1.000000e-250	1718
a37644_phavu.G19833.gnm2.Chr01	phavu.G19833.gnm2.Chr01||43115886||43122852||phavu.G19833.gnm2.ann1.Phvul.001G174500.1||1||CDS||1779000503||2335||81.78	2335	2335	b37644_phavu.G19833.gnm2.Chr07	phavu.G19833.gnm2.Chr07||27574344||27580677||phavu.G19833.gnm2.ann1.Phvul.007G163000.1||1||CDS||1779052077||22000||81.78	22000	22000	1.000000e-250	1768
a37644_phavu.G19833.gnm2.Chr01	phavu.G19833.gnm2.Chr01||43127217||43131809||phavu.G19833.gnm2.ann1.Phvul.001G174600.3||1||CDS||1779000508||2337||81.9	2337	2337	b37644_phavu.G19833.gnm2.Chr07	phavu.G19833.gnm2.Chr07||27582564||27584967||phavu.G19833.gnm2.ann1.Phvul.007G163100.1||1||CDS||1779052080||22001||81.9	22001	22001	2.400000e-148	1818
a37644_phavu.G19833.gnm2.Chr01	phavu.G19833.gnm2.Chr01||43172626||43174130||phavu.G19833.gnm2.ann1.Phvul.001G174900.1||-1||CDS||1779000519||2341||87.18	2341	2341	b37644_phavu.G19833.gnm2.Chr07	phavu.G19833.gnm2.Chr07||27637676||27639098||phavu.G19833.gnm2.ann1.Phvul.007G163700.1||-1||CDS||1779052101||22009||87.18	22009	22009	6.000000e-152	1868
a37644_phavu.G19833.gnm2.Chr01	phavu.G19833.gnm2.Chr01||43181078||43184208||phavu.G19833.gnm2.ann1.Phvul.001G175100.1||-1||CDS||1779000525||2343||76.91	2343	2343	b37644_phavu.G19833.gnm2.Chr07	phavu.G19833.gnm2.Chr07||27727804||27730054||phavu.G19833.gnm2.ann1.Phvul.007G164300.1||-1||CDS||1779052132||22021||76.91	22021	22021	1.900000e-242	1915
a37644_phavu.G19833.gnm2.Chr01	phavu.G19833.gnm2.Chr01||43204081||43206201||phavu.G19833.gnm2.ann1.Phvul.001G175200.1||-1||CDS||1779000528||2344||84.7	2344	2344	b37644_phavu.G19833.gnm2.Chr07	phavu.G19833.gnm2.Chr07||27734804||27737429||phavu.G19833.gnm2.ann1.Phvul.007G164400.1||-1||CDS||1779052135||22022||84.7	22022	22022	3.300000e-231	1965
a37644_phavu.G19833.gnm2.Chr01	phavu.G19833.gnm2.Chr01||43216724||43217684||phavu.G19833.gnm2.ann1.Phvul.001G175350.1||1||CDS||1779000533||2346||70.12	2346	2346	b37644_phavu.G19833.gnm2.Chr07	phavu.G19833.gnm2.Chr07||27766255||27769175||phavu.G19833.gnm2.ann1.Phvul.007G164700.1||1||CDS||1779052146||22026||70.12	22026	22026	2.000000e-63	2015
a37644_phavu.G19833.gnm2.Chr01	phavu.G19833.gnm2.Chr01||43220656||43221441||phavu.G19833.gnm2.ann1.Phvul.001G175400.1||1||CDS||1779000535||2347||70.93	2347	2347	b37644_phavu.G19833.gnm2.Chr07	phavu.G19833.gnm2.Chr07||27773004||27773879||phavu.G19833.gnm2.ann1.Phvul.007G164800.1||1||CDS||1779052149||22027||70.93	22027	22027	5.700000e-29	2043
a37644_phavu.G19833.gnm2.Chr01	phavu.G19833.gnm2.Chr01||43298987||43300931||phavu.G19833.gnm2.ann1.Phvul.001G176200.1||1||CDS||1779000565||2358||77.43	2358	2358	b37644_phavu.G19833.gnm2.Chr07	phavu.G19833.gnm2.Chr07||27862657||27865833||phavu.G19833.gnm2.ann1.Phvul.007G165133.1||1||CDS||1779052159||22031||77.43	22031	22031	2.300000e-116	2090
a37644_phavu.G19833.gnm2.Chr01	phavu.G19833.gnm2.Chr01||43390687||43392516||phavu.G19833.gnm2.ann1.Phvul.001G177000.1||-1||CDS||1779000589||2366||65.09	2366	2366	b37644_phavu.G19833.gnm2.Chr07	phavu.G19833.gnm2.Chr07||25652728||25653982||phavu.G19833.gnm2.ann1.Phvul.007G151600.1||-1||CDS||1779051620||21820||65.09	21820	21820	1.500000e-05	4
a37644_phavu.G19833.gnm2.Chr01	phavu.G19833.gnm2.Chr01||43422259||43426167||phavu.G19833.gnm2.ann1.Phvul.001G177400.1||-1||CDS||1779000601||2370||88.79	2370	2370	b37644_phavu.G19833.gnm2.Chr07	phavu.G19833.gnm2.Chr07||24663897||24667376||phavu.G19833.gnm2.ann1.Phvul.007G148800.1||1||CDS||1779051524||21784||88.79	21784	21784	1.100000e-249	50
a37644_phavu.G19833.gnm2.Chr01	phavu.G19833.gnm2.Chr01||43455125||43463173||phavu.G19833.gnm2.ann1.Phvul.001G177500.1||1||CDS||1779000604||2371||80.53	2371	2371	b37644_phavu.G19833.gnm2.Chr07	phavu.G19833.gnm2.Chr07||25447800||25453731||phavu.G19833.gnm2.ann1.Phvul.007G150600.1||-1||CDS||1779051591||21810||80.53	21810	21810	1.000000e-250	54
a37644_phavu.G19833.gnm2.Chr01	phavu.G19833.gnm2.Chr01||43488642||43491993||phavu.G19833.gnm2.ann1.Phvul.001G177800.1||1||CDS||1779000612||2374||83.11	2374	2374	b37644_phavu.G19833.gnm2.Chr07	phavu.G19833.gnm2.Chr07||25074551||25078390||phavu.G19833.gnm2.ann1.Phvul.007G150500.1||1||CDS||1779051588||21809||83.11	21809	21809	1.000000e-250	104
a37644_phavu.G19833.gnm2.Chr01	phavu.G19833.gnm2.Chr01||43527881||43531563||phavu.G19833.gnm2.ann1.Phvul.001G178000.1||1||CDS||1779000618||2376||82.75	2376	2376	b37644_phavu.G19833.gnm2.Chr07	phavu.G19833.gnm2.Chr07||24963823||24968123||phavu.G19833.gnm2.ann1.Phvul.007G150300.1||-1||CDS||1779051582||21807||82.75	21807	21807	1.000000e-250	154
a37644_phavu.G19833.gnm2.Chr01	phavu.G19833.gnm2.Chr01||43548867||43549244||phavu.G19833.gnm2.ann1.Phvul.001G178200.1||-1||CDS||1779000624||2378||73.02	2378	2378	b37644_phavu.G19833.gnm2.Chr07	phavu.G19833.gnm2.Chr07||24922040||24922408||phavu.G19833.gnm2.ann1.Phvul.007G150200.1||1||CDS||1779051580||21806||73.02	21806	21806	1.200000e-67	204
a37644_phavu.G19833.gnm2.Chr01	phavu.G19833.gnm2.Chr01||43566759||43570781||phavu.G19833.gnm2.ann1.Phvul.001G178400.1||1||CDS||1779000629||2380||80.65	2380	2380	b37644_phavu.G19833.gnm2.Chr07	phavu.G19833.gnm2.Chr07||24879354||24881893||phavu.G19833.gnm2.ann1.Phvul.007G149900.1||-1||CDS||1779051565||21800||80.65	21800	21800	1.000000e-250	254
a37644_phavu.G19833.gnm2.Chr01	phavu.G19833.gnm2.Chr01||43578205||43582049||phavu.G19833.gnm2.ann1.Phvul.001G178500.1||1||CDS||1779000634||2382||83.54	2382	2382	b37644_phavu.G19833.gnm2.Chr07	phavu.G19833.gnm2.Chr07||24871035||24874111||phavu.G19833.gnm2.ann1.Phvul.007G149800.1||-1||CDS||1779051562||21799||83.54	21799	21799	1.000000e-250	304
a37644_phavu.G19833.gnm2.Chr01	phavu.G19833.gnm2.Chr01||43583225||43588228||phavu.G19833.gnm2.ann1.Phvul.001G178600.1||1||CDS||1779000637||2383||76.09	2383	2383	b37644_phavu.G19833.gnm2.Chr07	phavu.G19833.gnm2.Chr07||24825153||24830181||phavu.G19833.gnm2.ann1.Phvul.007G149600.1||-1||CDS||1779051554||21796||76.09	21796	21796	1.000000e-250	354
a37644_phavu.G19833.gnm2.Chr01	phavu.G19833.gnm2.Chr01||43610495||43613170||phavu.G19833.gnm2.ann1.Phvul.001G178800.1||1||CDS||1779000647||2387||76.01	2387	2387	b37644_phavu.G19833.gnm2.Chr07	phavu.G19833.gnm2.Chr07||24734987||24741478||phavu.G19833.gnm2.ann1.Phvul.007G149300.1||-1||CDS||1779051543||21792||76.01	21792	21792	5.300000e-72	404
a37644_phavu.G19833.gnm2.Chr01	phavu.G19833.gnm2.Chr01||43747125||43748297||phavu.G19833.gnm2.ann1.Phvul.001G179500.1||1||CDS||1779000668||2395||86.1	2395	2395	b37644_phavu.G19833.gnm2.Chr07	phavu.G19833.gnm2.Chr07||24514145||24515317||phavu.G19833.gnm2.ann1.Phvul.007G148000.1||1||CDS||1779051493||21772||86.1	21772	21772	1.000000e-250	451
a37644_phavu.G19833.gnm2.Chr01	phavu.G19833.gnm2.Chr01||43807563||43810176||phavu.G19833.gnm2.ann1.Phvul.001G180200.1||1||CDS||1779000689||2402||81.49	2402	2402	b37644_phavu.G19833.gnm2.Chr07	phavu.G19833.gnm2.Chr07||25507577||25510544||phavu.G19833.gnm2.ann1.Phvul.007G150800.1||1||CDS||1779051597||21812||81.49	21812	21812	1.000000e-250	144
a37644_phavu.G19833.gnm2.Chr01	phavu.G19833.gnm2.Chr01||43812658||43816000||phavu.G19833.gnm2.ann1.Phvul.001G180300.1||-1||CDS||1779000692||2403||86.29	2403	2403	b37644_phavu.G19833.gnm2.Chr07	phavu.G19833.gnm2.Chr07||25512770||25517517||phavu.G19833.gnm2.ann1.Phvul.007G150900.1||-1||CDS||1779051600||21813||86.29	21813	21813	1.200000e-204	194
a37644_phavu.G19833.gnm2.Chr01	phavu.G19833.gnm2.Chr01||43830772||43832493||phavu.G19833.gnm2.ann1.Phvul.001G180500.1||1||CDS||1779000702||2407||76.65	2407	2407	b37644_phavu.G19833.gnm2.Chr07	phavu.G19833.gnm2.Chr07||25536445||25538211||phavu.G19833.gnm2.ann1.Phvul.007G151000.1||1||CDS||1779051603||21814||76.65	21814	21814	3.900000e-191	244
a37644_phavu.G19833.gnm2.Chr01	phavu.G19833.gnm2.Chr01||43841520||43847411||phavu.G19833.gnm2.ann1.Phvul.001G180600.1||1||CDS||1779000705||2408||82.88	2408	2408	b37644_phavu.G19833.gnm2.Chr07	phavu.G19833.gnm2.Chr07||25561368||25566600||phavu.G19833.gnm2.ann1.Phvul.007G151100.1||1||CDS||1779051606||21815||82.88	21815	21815	1.000000e-250	294
a37644_phavu.G19833.gnm2.Chr01	phavu.G19833.gnm2.Chr01||43852477||43854674||phavu.G19833.gnm2.ann1.Phvul.001G180800.1||-1||CDS||1779000711||2410||80.19	2410	2410	b37644_phavu.G19833.gnm2.Chr07	phavu.G19833.gnm2.Chr07||25589002||25591423||phavu.G19833.gnm2.ann1.Phvul.007G151200.1||-1||CDS||1779051609||21816||80.19	21816	21816	1.000000e-250	344
a37644_phavu.G19833.gnm2.Chr01	phavu.G19833.gnm2.Chr01||43862065||43864046||phavu.G19833.gnm2.ann1.Phvul.001G180900.1||-1||CDS||1779000714||2411||66.53	2411	2411	b37644_phavu.G19833.gnm2.Chr07	phavu.G19833.gnm2.Chr07||25644957||25648161||phavu.G19833.gnm2.ann1.Phvul.007G151500.2||-1||CDS||1779051617||21819||66.53	21819	21819	9.200000e-98	394
a37644_phavu.G19833.gnm2.Chr01	phavu.G19833.gnm2.Chr01||43883243||43884085||phavu.G19833.gnm2.ann1.Phvul.001G181100.1||-1||CDS||1779000720||2413||69.85	2413	2413	b37644_phavu.G19833.gnm2.Chr07	phavu.G19833.gnm2.Chr07||25652728||25653982||phavu.G19833.gnm2.ann1.Phvul.007G151600.1||-1||CDS||1779051620||21820||69.85	21820	21820	2.100000e-119	444
a37644_phavu.G19833.gnm2.Chr01	phavu.G19833.gnm2.Chr01||43916437||43917246||phavu.G19833.gnm2.ann1.Phvul.001G181200.2||1||CDS||1779000723||2414||71.43	2414	2414	b37644_phavu.G19833.gnm2.Chr07	phavu.G19833.gnm2.Chr07||25665810||25666604||phavu.G19833.gnm2.ann1.Phvul.007G151700.1||-1||CDS||1779051623||21821||71.43	21821	21821	2.100000e-40	483
a37644_phavu.G19833.gnm2.Chr01	phavu.G19833.gnm2.Chr01||43921706||43924180||phavu.G19833.gnm2.ann1.Phvul.001G181300.1||-1||CDS||1779000726||2415||85.22	2415	2415	b37644_phavu.G19833.gnm2.Chr07	phavu.G19833.gnm2.Chr07||25686595||25689663||phavu.G19833.gnm2.ann1.Phvul.007G151900.1||-1||CDS||1779051629||21823||85.22	21823	21823	4.100000e-214	533
a37644_phavu.G19833.gnm2.Chr01	phavu.G19833.gnm2.Chr01||43932642||43938242||phavu.G19833.gnm2.ann1.Phvul.001G181400.1||-1||CDS||1779000729||2416||84.55	2416	2416	b37644_phavu.G19833.gnm2.Chr07	phavu.G19833.gnm2.Chr07||25705586||25720775||phavu.G19833.gnm2.ann1.Phvul.007G152000.1||-1||CDS||1779051632||21824||84.55	21824	21824	1.000000e-250	583
a37644_phavu.G19833.gnm2.Chr01	phavu.G19833.gnm2.Chr01||44075203||44076708||phavu.G19833.gnm2.ann1.Phvul.001G182800.1||1||CDS||1779000763||2428||71.71	2428	2428	b37644_phavu.G19833.gnm2.Chr07	phavu.G19833.gnm2.Chr07||25837772||25839247||phavu.G19833.gnm2.ann1.Phvul.007G152800.1||-1||CDS||1779051673||21841||71.71	21841	21841	1.000000e-250	630
###
a37644_phavu.G19833.gnm2.Chr01	phavu.G19833.gnm2.Chr01||43262131||43264763||phavu.G19833.gnm2.ann1.Phvul.001G176000.1||-1||CDS||1779000555||2354||78.22	2354	2354	b37644_phavu.G19833.gnm2.Chr07	phavu.G19833.gnm2.Chr07||34494485||34496868||phavu.G19833.gnm2.ann1.Phvul.007G221700.1||1||CDS||1779054246||22829||78.22	22829	22829	1.000000e-250	50
a37644_phavu.G19833.gnm2.Chr01	phavu.G19833.gnm2.Chr01||43298987||43300931||phavu.G19833.gnm2.ann1.Phvul.001G176200.1||1||CDS||1779000565||2358||80.53	2358	2358	b37644_phavu.G19833.gnm2.Chr07	phavu.G19833.gnm2.Chr07||34447764||34449656||phavu.G19833.gnm2.ann1.Phvul.007G221400.1||-1||CDS||1779054237||22826||80.53	22826	22826	7.100000e-221	100
a37644_phavu.G19833.gnm2.Chr01	phavu.G19833.gnm2.Chr01||43348912||43350508||phavu.G19833.gnm2.ann1.Phvul.001G176600.1||1||CDS||1779000577||2362||77.27	2362	2362	b37644_phavu.G19833.gnm2.Chr07	phavu.G19833.gnm2.Chr07||34423228||34424676||phavu.G19833.gnm2.ann1.Phvul.007G221200.1||-1||CDS||1779054232||22824||77.27	22824	22824	8.600000e-67	150
a37644_phavu.G19833.gnm2.Chr01	phavu.G19833.gnm2.Chr01||43360024||43364368||phavu.G19833.gnm2.ann1.Phvul.001G176700.1||-1||CDS||1779000580||2363||80.93	2363	2363	b37644_phavu.G19833.gnm2.Chr07	phavu.G19833.gnm2.Chr07||34403981||34407894||phavu.G19833.gnm2.ann1.Phvul.007G220900.1||1||CDS||1779054207||22813||80.93	22813	22813	3.800000e-205	197
a37644_phavu.G19833.gnm2.Chr01	phavu.G19833.gnm2.Chr01||43366646||43368354||phavu.G19833.gnm2.ann1.Phvul.001G176800.1||1||CDS||1779000583||2364||72.21	2364	2364	b37644_phavu.G19833.gnm2.Chr07	phavu.G19833.gnm2.Chr07||34393724||34395468||phavu.G19833.gnm2.ann1.Phvul.007G220800.1||-1||CDS||1779054204||22812||72.21	22812	22812	1.700000e-219	247
a37644_phavu.G19833.gnm2.Chr01	phavu.G19833.gnm2.Chr01||43382835||43383541||phavu.G19833.gnm2.ann1.Phvul.001G176900.1||-1||CDS||1779000586||2365||81.02	2365	2365	b37644_phavu.G19833.gnm2.Chr07	phavu.G19833.gnm2.Chr07||34352850||34354095||phavu.G19833.gnm2.ann1.Phvul.007G220600.1||1||CDS||1779054198||22810||81.02	22810	22810	1.400000e-92	297
a37644_phavu.G19833.gnm2.Chr01	phavu.G19833.gnm2.Chr01||43400258||43400434||phavu.G19833.gnm2.ann1.Phvul.001G177100.1||-1||CDS||1779000592||2367||76.07	2367	2367	b37644_phavu.G19833.gnm2.Chr07	phavu.G19833.gnm2.Chr07||34347647||34347811||phavu.G19833.gnm2.ann1.Phvul.007G220400.1||1||CDS||1779054193||22808||76.07	22808	22808	1.600000e-20	316
a37644_phavu.G19833.gnm2.Chr01	phavu.G19833.gnm2.Chr01||43409132||43409620||phavu.G19833.gnm2.ann1.Phvul.001G177200.1||1||CDS||1779000595||2368||86.67	2368	2368	b37644_phavu.G19833.gnm2.Chr07	phavu.G19833.gnm2.Chr07||34331560||34332102||phavu.G19833.gnm2.ann1.Phvul.007G220200.1||-1||CDS||1779054187||22806||86.67	22806	22806	7.200000e-38	353
a37644_phavu.G19833.gnm2.Chr01	phavu.G19833.gnm2.Chr01||43619358||43619732||phavu.G19833.gnm2.ann1.Phvul.001G178900.1||-1||CDS||1779000650||2388||77.23	2388	2388	b37644_phavu.G19833.gnm2.Chr07	phavu.G19833.gnm2.Chr07||34263019||34263426||phavu.G19833.gnm2.ann1.Phvul.007G219400.1||1||CDS||1779054162||22797||77.23	22797	22797	2.200000e-43	392
a37644_phavu.G19833.gnm2.Chr01	phavu.G19833.gnm2.Chr01||43666806||43668422||phavu.G19833.gnm2.ann1.Phvul.001G179100.1||-1||CDS||1779000655||2390||69.35	2390	2390	b37644_phavu.G19833.gnm2.Chr07	phavu.G19833.gnm2.Chr07||34227241||34228675||phavu.G19833.gnm2.ann1.Phvul.007G219100.1||1||CDS||1779054151||22793||69.35	22793	22793	1.100000e-93	442
###
a37644_phavu.G19833.gnm2.Chr01	phavu.G19833.gnm2.Chr01||43619358||43619732||phavu.G19833.gnm2.ann1.Phvul.001G178900.1||-1||CDS||1779000650||2388||67.65	2388	2388	b37644_phavu.G19833.gnm2.Chr11	phavu.G19833.gnm2.Chr11||7923720||7924097||phavu.G19833.gnm2.ann1.Phvul.011G083900.1||1||CDS||1779085297||34719||67.65	34719	34719	9.300000e-22	21
a37644_phavu.G19833.gnm2.Chr01	phavu.G19833.gnm2.Chr01||43666806||43668422||phavu.G19833.gnm2.ann1.Phvul.001G179100.1||-1||CDS||1779000655||2390||66.02	2390	2390	b37644_phavu.G19833.gnm2.Chr11	phavu.G19833.gnm2.Chr11||7946852||7948181||phavu.G19833.gnm2.ann1.Phvul.011G084200.1||-1||CDS||1779085306||34722||66.02	34722	34722	1.200000e-21	41
a37644_phavu.G19833.gnm2.Chr01	phavu.G19833.gnm2.Chr01||43734451||43735889||phavu.G19833.gnm2.ann1.Phvul.001G179400.1||-1||CDS||1779000665||2394||79.95	2394	2394	b37644_phavu.G19833.gnm2.Chr11	phavu.G19833.gnm2.Chr11||8009114||8010730||phavu.G19833.gnm2.ann1.Phvul.011G084500.1||-1||CDS||1779085315||34725||79.95	34725	34725	4.300000e-97	91
a37644_phavu.G19833.gnm2.Chr01	phavu.G19833.gnm2.Chr01||43781203||43783020||phavu.G19833.gnm2.ann1.Phvul.001G179900.1||1||CDS||1779000680||2399||71.67	2399	2399	b37644_phavu.G19833.gnm2.Chr11	phavu.G19833.gnm2.Chr11||8122574||8124200||phavu.G19833.gnm2.ann1.Phvul.011G085200.1||1||CDS||1779085334||34732||71.67	34732	34732	1.600000e-158	141
a37644_phavu.G19833.gnm2.Chr01	phavu.G19833.gnm2.Chr01||43916437||43917246||phavu.G19833.gnm2.ann1.Phvul.001G181200.2||1||CDS||1779000723||2414||83.33	2414	2414	b37644_phavu.G19833.gnm2.Chr11	phavu.G19833.gnm2.Chr11||8251196||8252113||phavu.G19833.gnm2.ann1.Phvul.011G086400.1||1||CDS||1779085380||34750||83.33	34750	34750	4.100000e-15	152
a37644_phavu.G19833.gnm2.Chr01	phavu.G19833.gnm2.Chr01||44098525||44100732||phavu.G19833.gnm2.ann1.Phvul.001G183200.1||-1||CDS||1779000776||2433||65.57	2433	2433	b37644_phavu.G19833.gnm2.Chr11	phavu.G19833.gnm2.Chr11||8319373||8325239||phavu.G19833.gnm2.ann1.Phvul.011G087000.1||-1||CDS||1779085398||34756||65.57	34756	34756	2.800000e-05	153
a37644_phavu.G19833.gnm2.Chr01	phavu.G19833.gnm2.Chr01||44144989||44146199||phavu.G19833.gnm2.ann1.Phvul.001G183400.1||-1||CDS||1779000782||2435||69.68	2435	2435	b37644_phavu.G19833.gnm2.Chr11	phavu.G19833.gnm2.Chr11||8373842||8375114||phavu.G19833.gnm2.ann1.Phvul.011G087600.1||-1||CDS||1779085415||34763||69.68	34763	34763	5.800000e-65	203
a37644_phavu.G19833.gnm2.Chr01	phavu.G19833.gnm2.Chr01||44164184||44169891||phavu.G19833.gnm2.ann1.Phvul.001G183800.1||1||CDS||1779000800||2442||66.03	2442	2442	b37644_phavu.G19833.gnm2.Chr11	phavu.G19833.gnm2.Chr11||8494959||8499510||phavu.G19833.gnm2.ann1.Phvul.011G088300.1||-1||CDS||1779085443||34774||66.03	34774	34774	3.500000e-172	250
a37644_phavu.G19833.gnm2.Chr01	phavu.G19833.gnm2.Chr01||44374509||44378713||phavu.G19833.gnm2.ann1.Phvul.001G185800.1||1||CDS||1779000870||2467||72.09	2467	2467	b37644_phavu.G19833.gnm2.Chr11	phavu.G19833.gnm2.Chr11||8742273||8747538||phavu.G19833.gnm2.ann1.Phvul.011G089900.1||1||CDS||1779085493||34794||72.09	34794	34794	1.000000e-250	50
a37644_phavu.G19833.gnm2.Chr01	phavu.G19833.gnm2.Chr01||44407934||44418566||phavu.G19833.gnm2.ann1.Phvul.001G186300.2||-1||CDS||1779000887||2473||61.62	2473	2473	b37644_phavu.G19833.gnm2.Chr11	phavu.G19833.gnm2.Chr11||8753409||8755763||phavu.G19833.gnm2.ann1.Phvul.011G090000.1||-1||CDS||1779085496||34795||61.62	34795	34795	8.100000e-20	69
a37644_phavu.G19833.gnm2.Chr01	phavu.G19833.gnm2.Chr01||44529604||44530491||phavu.G19833.gnm2.ann1.Phvul.001G186900.1||1||CDS||1779000905||2480||65.35	2480	2480	b37644_phavu.G19833.gnm2.Chr11	phavu.G19833.gnm2.Chr11||8922357||8923325||phavu.G19833.gnm2.ann1.Phvul.011G090700.1||1||CDS||1779085520||34804||65.35	34804	34804	2.700000e-31	99
a37644_phavu.G19833.gnm2.Chr01	phavu.G19833.gnm2.Chr01||44585119||44585685||phavu.G19833.gnm2.ann1.Phvul.001G187100.1||1||CDS||1779000911||2482||65.38	2482	2482	b37644_phavu.G19833.gnm2.Chr11	phavu.G19833.gnm2.Chr11||9030327||9030995||phavu.G19833.gnm2.ann1.Phvul.011G091400.1||-1||CDS||1779085559||34820||65.38	34820	34820	7.500000e-25	120
a37644_phavu.G19833.gnm2.Chr01	phavu.G19833.gnm2.Chr01||44625041||44626549||phavu.G19833.gnm2.ann1.Phvul.001G187400.1||-1||CDS||1779000921||2486||76.37	2486	2486	b37644_phavu.G19833.gnm2.Chr11	phavu.G19833.gnm2.Chr11||9048279||9049981||phavu.G19833.gnm2.ann1.Phvul.011G091600.1||-1||CDS||1779085564||34822||76.37	34822	34822	3.000000e-92	170
a37644_phavu.G19833.gnm2.Chr01	phavu.G19833.gnm2.Chr01||44791054||44792637||phavu.G19833.gnm2.ann1.Phvul.001G188500.1||-1||CDS||1779000961||2502||74.38	2502	2502	b37644_phavu.G19833.gnm2.Chr11	phavu.G19833.gnm2.Chr11||9122985||9124484||phavu.G19833.gnm2.ann1.Phvul.011G092100.1||-1||CDS||1779085584||34830||74.38	34830	34830	2.300000e-64	217
a37644_phavu.G19833.gnm2.Chr01	phavu.G19833.gnm2.Chr01||44868743||44870749||phavu.G19833.gnm2.ann1.Phvul.001G189300.1||1||CDS||1779000986||2511||68.42	2511	2511	b37644_phavu.G19833.gnm2.Chr11	phavu.G19833.gnm2.Chr11||9380663||9383011||phavu.G19833.gnm2.ann1.Phvul.011G093500.3||1||CDS||1779085630||34845||68.42	34845	34845	9.300000e-14	227
a37644_phavu.G19833.gnm2.Chr01	phavu.G19833.gnm2.Chr01||44877141||44878400||phavu.G19833.gnm2.ann1.Phvul.001G189500.1||-1||CDS||1779000991||2513||69.6	2513	2513	b37644_phavu.G19833.gnm2.Chr11	phavu.G19833.gnm2.Chr11||9446798||9448057||phavu.G19833.gnm2.ann1.Phvul.011G093800.1||-1||CDS||1779085647||34854||69.6	34854	34854	6.200000e-226	277
a37644_phavu.G19833.gnm2.Chr01	phavu.G19833.gnm2.Chr01||44978908||44983393||phavu.G19833.gnm2.ann1.Phvul.001G190900.1||-1||CDS||1779001043||2532||70.92	2532	2532	b37644_phavu.G19833.gnm2.Chr11	phavu.G19833.gnm2.Chr11||9556876||9561187||phavu.G19833.gnm2.ann1.Phvul.011G094700.1||-1||CDS||1779085674||34864||70.92	34864	34864	9.100000e-224	324
a37644_phavu.G19833.gnm2.Chr01	phavu.G19833.gnm2.Chr01||45001466||45005189||phavu.G19833.gnm2.ann1.Phvul.001G191300.1||-1||CDS||1779001057||2537||75.33	2537	2537	b37644_phavu.G19833.gnm2.Chr11	phavu.G19833.gnm2.Chr11||9592590||9595809||phavu.G19833.gnm2.ann1.Phvul.011G094900.1||1||CDS||1779085682||34867||75.33	34867	34867	3.600000e-172	374
a37644_phavu.G19833.gnm2.Chr01	phavu.G19833.gnm2.Chr01||45054483||45055115||phavu.G19833.gnm2.ann1.Phvul.001G191900.1||1||CDS||1779001075||2543||67.56	2543	2543	b37644_phavu.G19833.gnm2.Chr11	phavu.G19833.gnm2.Chr11||9650063||9650929||phavu.G19833.gnm2.ann1.Phvul.011G095300.1||1||CDS||1779085698||34873||67.56	34873	34873	5.300000e-31	404
a37644_phavu.G19833.gnm2.Chr01	phavu.G19833.gnm2.Chr01||45081891||45083854||phavu.G19833.gnm2.ann1.Phvul.001G192000.1||1||CDS||1779001078||2544||65.65	2544	2544	b37644_phavu.G19833.gnm2.Chr11	phavu.G19833.gnm2.Chr11||9706417||9707334||phavu.G19833.gnm2.ann1.Phvul.011G095500.1||1||CDS||1779085706||34876||65.65	34876	34876	1.300000e-47	450
a37644_phavu.G19833.gnm2.Chr01	phavu.G19833.gnm2.Chr01||45138155||45142511||phavu.G19833.gnm2.ann1.Phvul.001G192500.1||1||CDS||1779001095||2550||67.93	2550	2550	b37644_phavu.G19833.gnm2.Chr11	phavu.G19833.gnm2.Chr11||9736673||9741221||phavu.G19833.gnm2.ann1.Phvul.011G095900.1||1||CDS||1779085721||34882||67.93	34882	34882	9.300000e-144	500
a37644_phavu.G19833.gnm2.Chr01	phavu.G19833.gnm2.Chr01||45166112||45167095||phavu.G19833.gnm2.ann1.Phvul.001G192900.1||-1||CDS||1779001106||2554||60.5	2554	2554	b37644_phavu.G19833.gnm2.Chr11	phavu.G19833.gnm2.Chr11||9807310||9809497||phavu.G19833.gnm2.ann1.Phvul.011G096300.1||1||CDS||1779085735||34887||60.5	34887	34887	5.900000e-58	550
a37644_phavu.G19833.gnm2.Chr01	phavu.G19833.gnm2.Chr01||45206163||45209215||phavu.G19833.gnm2.ann1.Phvul.001G193300.1||1||CDS||1779001123||2561||63.79	2561	2561	b37644_phavu.G19833.gnm2.Chr11	phavu.G19833.gnm2.Chr11||9818313||9821192||phavu.G19833.gnm2.ann1.Phvul.011G096600.1||1||CDS||1779085744||34890||63.79	34890	34890	2.500000e-103	600
a37644_phavu.G19833.gnm2.Chr01	phavu.G19833.gnm2.Chr01||45214071||45216087||phavu.G19833.gnm2.ann1.Phvul.001G193400.1||1||CDS||1779001126||2562||62.57	2562	2562	b37644_phavu.G19833.gnm2.Chr11	phavu.G19833.gnm2.Chr11||9842649||9843794||phavu.G19833.gnm2.ann1.Phvul.011G096800.1||1||CDS||1779085750||34892||62.57	34892	34892	2.600000e-74	650
a37644_phavu.G19833.gnm2.Chr01	phavu.G19833.gnm2.Chr01||45260114||45260707||phavu.G19833.gnm2.ann1.Phvul.001G193700.1||1||CDS||1779001135||2565||78.38	2565	2565	b37644_phavu.G19833.gnm2.Chr11	phavu.G19833.gnm2.Chr11||9971506||9971811||phavu.G19833.gnm2.ann1.Phvul.011G097300.1||1||CDS||1779085765||34897||78.38	34897	34897	1.100000e-20	670
a37644_phavu.G19833.gnm2.Chr01	phavu.G19833.gnm2.Chr01||45283390||45284214||phavu.G19833.gnm2.ann1.Phvul.001G193900.1||1||CDS||1779001141||2567||67.72	2567	2567	b37644_phavu.G19833.gnm2.Chr11	phavu.G19833.gnm2.Chr11||10007736||10009016||phavu.G19833.gnm2.ann1.Phvul.011G097400.1||1||CDS||1779085768||34898||67.72	34898	34898	3.900000e-111	720
a37644_phavu.G19833.gnm2.Chr01	phavu.G19833.gnm2.Chr01||45317589||45318945||phavu.G19833.gnm2.ann1.Phvul.001G194020.1||-1||CDS||1779001147||2569||69.83	2569	2569	b37644_phavu.G19833.gnm2.Chr11	phavu.G19833.gnm2.Chr11||10015961||10016530||phavu.G19833.gnm2.ann1.Phvul.011G097500.1||-1||CDS||1779085777||34902||69.83	34902	34902	2.300000e-24	743
a37644_phavu.G19833.gnm2.Chr01	phavu.G19833.gnm2.Chr01||45408220||45408849||phavu.G19833.gnm2.ann1.Phvul.001G195000.1||-1||CDS||1779001191||2586||65.24	2586	2586	b37644_phavu.G19833.gnm2.Chr11	phavu.G19833.gnm2.Chr11||10076618||10077241||phavu.G19833.gnm2.ann1.Phvul.011G097900.1||-1||CDS||1779085791||34907||65.24	34907	34907	1.400000e-51	790
a37644_phavu.G19833.gnm2.Chr01	phavu.G19833.gnm2.Chr01||45481371||45483454||phavu.G19833.gnm2.ann1.Phvul.001G195700.1||-1||CDS||1779001211||2593||66.39	2593	2593	b37644_phavu.G19833.gnm2.Chr11	phavu.G19833.gnm2.Chr11||10254295||10256783||phavu.G19833.gnm2.ann1.Phvul.011G098800.1||-1||CDS||1779085821||34916||66.39	34916	34916	1.800000e-83	840
a37644_phavu.G19833.gnm2.Chr01	phavu.G19833.gnm2.Chr01||45523610||45526442||phavu.G19833.gnm2.ann1.Phvul.001G195800.1||1||CDS||1779001214||2594||77.08	2594	2594	b37644_phavu.G19833.gnm2.Chr11	phavu.G19833.gnm2.Chr11||10443581||10447389||phavu.G19833.gnm2.ann1.Phvul.011G099100.1||1||CDS||1779085829||34919||77.08	34919	34919	3.100000e-145	890
a37644_phavu.G19833.gnm2.Chr01	phavu.G19833.gnm2.Chr01||45546558||45547814||phavu.G19833.gnm2.ann1.Phvul.001G196000.1||1||CDS||1779001228||2600||62.48	2600	2600	b37644_phavu.G19833.gnm2.Chr11	phavu.G19833.gnm2.Chr11||10475298||10476530||phavu.G19833.gnm2.ann1.Phvul.011G099300.1||1||CDS||1779085837||34922||62.48	34922	34922	7.900000e-68	940
###
a37644_phavu.G19833.gnm2.Chr01	phavu.G19833.gnm2.Chr01||44098525||44100732||phavu.G19833.gnm2.ann1.Phvul.001G183200.1||-1||CDS||1779000776||2433||79.51	2433	2433	b37644_phavu.G19833.gnm2.Chr07	phavu.G19833.gnm2.Chr07||35012535||35023475||phavu.G19833.gnm2.ann1.Phvul.007G226700.1||1||CDS||1779054456||22910||79.51	22910	22910	2.400000e-59	50
a37644_phavu.G19833.gnm2.Chr01	phavu.G19833.gnm2.Chr01||44117115||44118829||phavu.G19833.gnm2.ann1.Phvul.001G183300.1||-1||CDS||1779000779||2434||76.99	2434	2434	b37644_phavu.G19833.gnm2.Chr07	phavu.G19833.gnm2.Chr07||34974106||34976362||phavu.G19833.gnm2.ann1.Phvul.007G226400.1||1||CDS||1779054443||22905||76.99	22905	22905	1.000000e-250	100
a37644_phavu.G19833.gnm2.Chr01	phavu.G19833.gnm2.Chr01||44144989||44146199||phavu.G19833.gnm2.ann1.Phvul.001G183400.1||-1||CDS||1779000782||2435||82.16	2435	2435	b37644_phavu.G19833.gnm2.Chr07	phavu.G19833.gnm2.Chr07||34954623||34955934||phavu.G19833.gnm2.ann1.Phvul.007G226200.1||1||CDS||1779054437||22903||82.16	22903	22903	9.400000e-122	150
a37644_phavu.G19833.gnm2.Chr01	phavu.G19833.gnm2.Chr01||44151564||44156332||phavu.G19833.gnm2.ann1.Phvul.001G183500.1||1||CDS||1779000791||2439||80.67	2439	2439	b37644_phavu.G19833.gnm2.Chr07	phavu.G19833.gnm2.Chr07||34944419||34947061||phavu.G19833.gnm2.ann1.Phvul.007G226100.1||-1||CDS||1779054434||22902||80.67	22902	22902	1.200000e-139	200
a37644_phavu.G19833.gnm2.Chr01	phavu.G19833.gnm2.Chr01||44164184||44169891||phavu.G19833.gnm2.ann1.Phvul.001G183800.1||1||CDS||1779000800||2442||77.9	2442	2442	b37644_phavu.G19833.gnm2.Chr07	phavu.G19833.gnm2.Chr07||34930139||34934711||phavu.G19833.gnm2.ann1.Phvul.007G225900.1||-1||CDS||1779054422||22897||77.9	22897	22897	1.000000e-250	250
a37644_phavu.G19833.gnm2.Chr01	phavu.G19833.gnm2.Chr01||44172340||44177244||phavu.G19833.gnm2.ann1.Phvul.001G183900.1||1||CDS||1779000805||2444||77.61	2444	2444	b37644_phavu.G19833.gnm2.Chr07	phavu.G19833.gnm2.Chr07||34915020||34919028||phavu.G19833.gnm2.ann1.Phvul.007G225700.1||-1||CDS||1779054416||22895||77.61	22895	22895	1.000000e-250	300
a37644_phavu.G19833.gnm2.Chr01	phavu.G19833.gnm2.Chr01||44223111||44224795||phavu.G19833.gnm2.ann1.Phvul.001G184200.1||-1||CDS||1779000814||2447||69.16	2447	2447	b37644_phavu.G19833.gnm2.Chr07	phavu.G19833.gnm2.Chr07||34904928||34906250||phavu.G19833.gnm2.ann1.Phvul.007G225500.1||1||CDS||1779054410||22893||69.16	22893	22893	3.800000e-123	350
a37644_phavu.G19833.gnm2.Chr01	phavu.G19833.gnm2.Chr01||44251575||44254883||phavu.G19833.gnm2.ann1.Phvul.001G184500.1||1||CDS||1779000825||2451||76.85	2451	2451	b37644_phavu.G19833.gnm2.Chr07	phavu.G19833.gnm2.Chr07||34881250||34884734||phavu.G19833.gnm2.ann1.Phvul.007G225300.1||-1||CDS||1779054404||22891||76.85	22891	22891	1.000000e-250	400
a37644_phavu.G19833.gnm2.Chr01	phavu.G19833.gnm2.Chr01||44257277||44258304||phavu.G19833.gnm2.ann1.Phvul.001G184600.1||1||CDS||1779000828||2452||76.29	2452	2452	b37644_phavu.G19833.gnm2.Chr07	phavu.G19833.gnm2.Chr07||34875427||34877125||phavu.G19833.gnm2.ann1.Phvul.007G225200.1||-1||CDS||1779054399||22890||76.29	22890	22890	7.000000e-39	438
a37644_phavu.G19833.gnm2.Chr01	phavu.G19833.gnm2.Chr01||44260998||44262694||phavu.G19833.gnm2.ann1.Phvul.001G184700.1||1||CDS||1779000831||2453||82.35	2453	2453	b37644_phavu.G19833.gnm2.Chr07	phavu.G19833.gnm2.Chr07||34851367||34852943||phavu.G19833.gnm2.ann1.Phvul.007G224900.1||-1||CDS||1779054390||22886||82.35	22886	22886	2.200000e-144	488
a37644_phavu.G19833.gnm2.Chr01	phavu.G19833.gnm2.Chr01||44268504||44270104||phavu.G19833.gnm2.ann1.Phvul.001G184800.1||-1||CDS||1779000834||2454||73.62	2454	2454	b37644_phavu.G19833.gnm2.Chr07	phavu.G19833.gnm2.Chr07||34839410||34841170||phavu.G19833.gnm2.ann1.Phvul.007G224800.1||1||CDS||1779054387||22885||73.62	22885	22885	1.900000e-99	538
a37644_phavu.G19833.gnm2.Chr01	phavu.G19833.gnm2.Chr01||44297976||44302982||phavu.G19833.gnm2.ann1.Phvul.001G185000.1||-1||CDS||1779000840||2456||83.28	2456	2456	b37644_phavu.G19833.gnm2.Chr07	phavu.G19833.gnm2.Chr07||34826032||34829763||phavu.G19833.gnm2.ann1.Phvul.007G224700.1||1||CDS||1779054382||22883||83.28	22883	22883	1.000000e-250	588
a37644_phavu.G19833.gnm2.Chr01	phavu.G19833.gnm2.Chr01||44309326||44310678||phavu.G19833.gnm2.ann1.Phvul.001G185100.1||1||CDS||1779000843||2457||75.2	2457	2457	b37644_phavu.G19833.gnm2.Chr07	phavu.G19833.gnm2.Chr07||34820850||34822364||phavu.G19833.gnm2.ann1.Phvul.007G224600.1||-1||CDS||1779054377||22881||75.2	22881	22881	6.900000e-128	638
a37644_phavu.G19833.gnm2.Chr01	phavu.G19833.gnm2.Chr01||44312620||44323298||phavu.G19833.gnm2.ann1.Phvul.001G185200.1||-1||CDS||1779000848||2459||87.25	2459	2459	b37644_phavu.G19833.gnm2.Chr07	phavu.G19833.gnm2.Chr07||34810781||34818893||phavu.G19833.gnm2.ann1.Phvul.007G224500.1||1||CDS||1779054374||22880||87.25	22880	22880	1.000000e-250	688
a37644_phavu.G19833.gnm2.Chr01	phavu.G19833.gnm2.Chr01||44328003||44330109||phavu.G19833.gnm2.ann1.Phvul.001G185400.1||-1||CDS||1779000856||2462||75.76	2462	2462	b37644_phavu.G19833.gnm2.Chr07	phavu.G19833.gnm2.Chr07||34797752||34800076||phavu.G19833.gnm2.ann1.Phvul.007G224300.1||1||CDS||1779054366||22877||75.76	22877	22877	1.000000e-250	738
a37644_phavu.G19833.gnm2.Chr01	phavu.G19833.gnm2.Chr01||44347734||44349449||phavu.G19833.gnm2.ann1.Phvul.001G185600.1||-1||CDS||1779000862||2464||72.23	2464	2464	b37644_phavu.G19833.gnm2.Chr07	phavu.G19833.gnm2.Chr07||34770545||34772191||phavu.G19833.gnm2.ann1.Phvul.007G224000.1||1||CDS||1779054358||22874||72.23	22874	22874	7.800000e-177	788
a37644_phavu.G19833.gnm2.Chr01	phavu.G19833.gnm2.Chr01||44374509||44378713||phavu.G19833.gnm2.ann1.Phvul.001G185800.1||1||CDS||1779000870||2467||84.57	2467	2467	b37644_phavu.G19833.gnm2.Chr07	phavu.G19833.gnm2.Chr07||34717787||34723414||phavu.G19833.gnm2.ann1.Phvul.007G223800.1||-1||CDS||1779054352||22872||84.57	22872	22872	1.000000e-250	838
a37644_phavu.G19833.gnm2.Chr01	phavu.G19833.gnm2.Chr01||44449598||44460122||phavu.G19833.gnm2.ann1.Phvul.001G186500.1||1||CDS||1779000892||2475||80.51	2475	2475	b37644_phavu.G19833.gnm2.Chr07	phavu.G19833.gnm2.Chr07||34690075||34700218||phavu.G19833.gnm2.ann1.Phvul.007G223600.1||-1||CDS||1779054346||22870||80.51	22870	22870	2.900000e-224	888
a37644_phavu.G19833.gnm2.Chr01	phavu.G19833.gnm2.Chr01||44467057||44477629||phavu.G19833.gnm2.ann1.Phvul.001G186600.1||1||CDS||1779000894||2476||86.97	2476	2476	b37644_phavu.G19833.gnm2.Chr07	phavu.G19833.gnm2.Chr07||34670579||34678743||phavu.G19833.gnm2.ann1.Phvul.007G223500.1||-1||CDS||1779054343||22869||86.97	22869	22869	1.000000e-250	938
a37644_phavu.G19833.gnm2.Chr01	phavu.G19833.gnm2.Chr01||44553992||44556591||phavu.G19833.gnm2.ann1.Phvul.001G187000.1||-1||CDS||1779000908||2481||78.41	2481	2481	b37644_phavu.G19833.gnm2.Chr07	phavu.G19833.gnm2.Chr07||34623234||34626174||phavu.G19833.gnm2.ann1.Phvul.007G222800.1||1||CDS||1779054282||22842||78.41	22842	22842	1.000000e-250	50
a37644_phavu.G19833.gnm2.Chr01	phavu.G19833.gnm2.Chr01||44585119||44585685||phavu.G19833.gnm2.ann1.Phvul.001G187100.1||1||CDS||1779000911||2482||75.0	2482	2482	b37644_phavu.G19833.gnm2.Chr07	phavu.G19833.gnm2.Chr07||34595301||34596380||phavu.G19833.gnm2.ann1.Phvul.007G222600.1||-1||CDS||1779054276||22840||75.0	22840	22840	1.700000e-91	100
a37644_phavu.G19833.gnm2.Chr01	phavu.G19833.gnm2.Chr01||44606570||44609306||phavu.G19833.gnm2.ann1.Phvul.001G187300.1||-1||CDS||1779000918||2485||69.17	2485	2485	b37644_phavu.G19833.gnm2.Chr07	phavu.G19833.gnm2.Chr07||34578448||34581943||phavu.G19833.gnm2.ann1.Phvul.007G222400.1||1||CDS||1779054270||22838||69.17	22838	22838	8.000000e-117	150
a37644_phavu.G19833.gnm2.Chr01	phavu.G19833.gnm2.Chr01||44660367||44663219||phavu.G19833.gnm2.ann1.Phvul.001G187500.1||1||CDS||1779000926||2488||74.82	2488	2488	b37644_phavu.G19833.gnm2.Chr07	phavu.G19833.gnm2.Chr07||34555950||34558689||phavu.G19833.gnm2.ann1.Phvul.007G222300.1||-1||CDS||1779054267||22837||74.82	22837	22837	5.900000e-108	200
a37644_phavu.G19833.gnm2.Chr01	phavu.G19833.gnm2.Chr01||44751840||44755424||phavu.G19833.gnm2.ann1.Phvul.001G188100.1||-1||CDS||1779000944||2495||80.48	2495	2495	b37644_phavu.G19833.gnm2.Chr07	phavu.G19833.gnm2.Chr07||34542306||34547271||phavu.G19833.gnm2.ann1.Phvul.007G222100.1||1||CDS||1779054261||22835||80.48	22835	22835	1.000000e-250	250
a37644_phavu.G19833.gnm2.Chr01	phavu.G19833.gnm2.Chr01||44766010||44766613||phavu.G19833.gnm2.ann1.Phvul.001G188201.1||-1||CDS||1779000951||2498||71.3	2498	2498	b37644_phavu.G19833.gnm2.Chr07	phavu.G19833.gnm2.Chr07||35405055||35406300||phavu.G19833.gnm2.ann1.Phvul.007G230200.1||1||CDS||1779054570||22954||71.3	22954	22954	4.400000e-58	50
a37644_phavu.G19833.gnm2.Chr01	phavu.G19833.gnm2.Chr01||44776800||44778161||phavu.G19833.gnm2.ann1.Phvul.001G188401.1||-1||CDS||1779000959||2501||72.66	2501	2501	b37644_phavu.G19833.gnm2.Chr07	phavu.G19833.gnm2.Chr07||35373101||35379024||phavu.G19833.gnm2.ann1.Phvul.007G230000.1||1||CDS||1779054565||22952||72.66	22952	22952	1.100000e-129	100
a37644_phavu.G19833.gnm2.Chr01	phavu.G19833.gnm2.Chr01||44791054||44792637||phavu.G19833.gnm2.ann1.Phvul.001G188500.1||-1||CDS||1779000961||2502||75.34	2502	2502	b37644_phavu.G19833.gnm2.Chr07	phavu.G19833.gnm2.Chr07||35350067||35351599||phavu.G19833.gnm2.ann1.Phvul.007G229700.1||1||CDS||1779054557||22949||75.34	22949	22949	1.000000e-250	150
a37644_phavu.G19833.gnm2.Chr01	phavu.G19833.gnm2.Chr01||44800937||44803827||phavu.G19833.gnm2.ann1.Phvul.001G188600.1||-1||CDS||1779000963||2503||74.97	2503	2503	b37644_phavu.G19833.gnm2.Chr07	phavu.G19833.gnm2.Chr07||35219993||35223348||phavu.G19833.gnm2.ann1.Phvul.007G228600.1||-1||CDS||1779054514||22932||74.97	22932	22932	1.300000e-207	50
a37644_phavu.G19833.gnm2.Chr01	phavu.G19833.gnm2.Chr01||44826488||44826976||phavu.G19833.gnm2.ann1.Phvul.001G188800.1||1||CDS||1779000969||2506||87.17	2506	2506	b37644_phavu.G19833.gnm2.Chr07	phavu.G19833.gnm2.Chr07||35261421||35261936||phavu.G19833.gnm2.ann1.Phvul.007G228900.1||1||CDS||1779054524||22936||87.17	22936	22936	4.700000e-57	197
a37644_phavu.G19833.gnm2.Chr01	phavu.G19833.gnm2.Chr01||44856433||44857840||phavu.G19833.gnm2.ann1.Phvul.001G189200.1||-1||CDS||1779000983||2510||83.72	2510	2510	b37644_phavu.G19833.gnm2.Chr07	phavu.G19833.gnm2.Chr07||35309682||35310837||phavu.G19833.gnm2.ann1.Phvul.007G229300.1||-1||CDS||1779054546||22945||83.72	22945	22945	2.900000e-161	150
a37644_phavu.G19833.gnm2.Chr01	phavu.G19833.gnm2.Chr01||44868743||44870749||phavu.G19833.gnm2.ann1.Phvul.001G189300.1||1||CDS||1779000986||2511||75.45	2511	2511	b37644_phavu.G19833.gnm2.Chr07	phavu.G19833.gnm2.Chr07||35327666||35331470||phavu.G19833.gnm2.ann1.Phvul.007G229400.1||1||CDS||1779054548||22946||75.45	22946	22946	1.000000e-57	200
a37644_phavu.G19833.gnm2.Chr01	phavu.G19833.gnm2.Chr01||44873683||44876256||phavu.G19833.gnm2.ann1.Phvul.001G189400.1||1||CDS||1779000988||2512||83.2	2512	2512	b37644_phavu.G19833.gnm2.Chr07	phavu.G19833.gnm2.Chr07||35339498||35342128||phavu.G19833.gnm2.ann1.Phvul.007G229600.1||1||CDS||1779054554||22948||83.2	22948	22948	2.700000e-69	250
a37644_phavu.G19833.gnm2.Chr01	phavu.G19833.gnm2.Chr01||44888410||44892953||phavu.G19833.gnm2.ann1.Phvul.001G189700.1||1||CDS||1779001001||2517||81.69	2517	2517	b37644_phavu.G19833.gnm2.Chr07	phavu.G19833.gnm2.Chr07||35104499||35111110||phavu.G19833.gnm2.ann1.Phvul.007G227600.1||-1||CDS||1779054489||22922||81.69	22922	22922	1.000000e-250	244
a37644_phavu.G19833.gnm2.Chr01	phavu.G19833.gnm2.Chr01||44905035||44907888||phavu.G19833.gnm2.ann1.Phvul.001G189900.1||1||CDS||1779001007||2519||79.0	2519	2519	b37644_phavu.G19833.gnm2.Chr07	phavu.G19833.gnm2.Chr07||35099801||35100265||phavu.G19833.gnm2.ann1.Phvul.007G227500.1||-1||CDS||1779054486||22921||79.0	22921	22921	4.100000e-51	294
a37644_phavu.G19833.gnm2.Chr01	phavu.G19833.gnm2.Chr01||45038563||45040476||phavu.G19833.gnm2.ann1.Phvul.001G191600.2||1||CDS||1779001066||2540||73.57	2540	2540	b37644_phavu.G19833.gnm2.Chr07	phavu.G19833.gnm2.Chr07||35070431||35075551||phavu.G19833.gnm2.ann1.Phvul.007G227200.2||1||CDS||1779054473||22916||73.57	22916	22916	1.000000e-250	338
###
a37644_phavu.G19833.gnm2.Chr01	phavu.G19833.gnm2.Chr01||45274545||45278189||phavu.G19833.gnm2.ann1.Phvul.001G193800.1||1||CDS||1779001138||2566||89.12	2566	2566	b37644_phavu.G19833.gnm2.Chr07	phavu.G19833.gnm2.Chr07||39129238||39131455||phavu.G19833.gnm2.ann1.Phvul.007G270100.1||-1||CDS||1779056008||23498||89.12	23498	23498	2.200000e-166	50
a37644_phavu.G19833.gnm2.Chr01	phavu.G19833.gnm2.Chr01||45294645||45295502||phavu.G19833.gnm2.ann1.Phvul.001G194000.1||1||CDS||1779001144||2568||64.09	2568	2568	b37644_phavu.G19833.gnm2.Chr07	phavu.G19833.gnm2.Chr07||39100320||39101039||phavu.G19833.gnm2.ann1.Phvul.007G269900.1||-1||CDS||1779056003||23496||64.09	23496	23496	2.400000e-30	79
a37644_phavu.G19833.gnm2.Chr01	phavu.G19833.gnm2.Chr01||45317589||45318945||phavu.G19833.gnm2.ann1.Phvul.001G194020.1||-1||CDS||1779001147||2569||77.64	2569	2569	b37644_phavu.G19833.gnm2.Chr07	phavu.G19833.gnm2.Chr07||39088906||39089451||phavu.G19833.gnm2.ann1.Phvul.007G269800.2||1||CDS||1779056000||23495||77.64	23495	23495	1.800000e-55	129
a37644_phavu.G19833.gnm2.Chr01	phavu.G19833.gnm2.Chr01||45337384||45339409||phavu.G19833.gnm2.ann1.Phvul.001G194060.1||1||CDS||1779001161||2575||76.17	2575	2575	b37644_phavu.G19833.gnm2.Chr07	phavu.G19833.gnm2.Chr07||39079857||39083735||phavu.G19833.gnm2.ann1.Phvul.007G269700.1||-1||CDS||1779055997||23494||76.17	23494	23494	5.000000e-103	179
a37644_phavu.G19833.gnm2.Chr01	phavu.G19833.gnm2.Chr01||45339795||45340310||phavu.G19833.gnm2.ann1.Phvul.001G194080.1||1||CDS||1779001164||2576||71.81	2576	2576	b37644_phavu.G19833.gnm2.Chr07	phavu.G19833.gnm2.Chr07||39079246||39079629||phavu.G19833.gnm2.ann1.Phvul.007G269600.1||1||CDS||1779055995||23493||71.81	23493	23493	1.800000e-34	212
a37644_phavu.G19833.gnm2.Chr01	phavu.G19833.gnm2.Chr01||45360728||45365171||phavu.G19833.gnm2.ann1.Phvul.001G194400.1||-1||CDS||1779001176||2580||87.23	2580	2580	b37644_phavu.G19833.gnm2.Chr07	phavu.G19833.gnm2.Chr07||39055431||39058830||phavu.G19833.gnm2.ann1.Phvul.007G269400.1||1||CDS||1779055987||23490||87.23	23490	23490	5.700000e-231	262
a37644_phavu.G19833.gnm2.Chr01	phavu.G19833.gnm2.Chr01||45373394||45374794||phavu.G19833.gnm2.ann1.Phvul.001G194500.1||1||CDS||1779001179||2581||70.51	2581	2581	b37644_phavu.G19833.gnm2.Chr07	phavu.G19833.gnm2.Chr07||39036669||39038045||phavu.G19833.gnm2.ann1.Phvul.007G269300.1||1||CDS||1779055984||23489||70.51	23489	23489	7.800000e-235	312
a37644_phavu.G19833.gnm2.Chr01	phavu.G19833.gnm2.Chr01||45387547||45388230||phavu.G19833.gnm2.ann1.Phvul.001G194700.1||-1||CDS||1779001185||2583||66.13	2583	2583	b37644_phavu.G19833.gnm2.Chr07	phavu.G19833.gnm2.Chr07||38992535||38993251||phavu.G19833.gnm2.ann1.Phvul.007G268900.1||1||CDS||1779055970||23484||66.13	23484	23484	6.600000e-77	362
a37644_phavu.G19833.gnm2.Chr01	phavu.G19833.gnm2.Chr01||45408220||45408849||phavu.G19833.gnm2.ann1.Phvul.001G195000.1||-1||CDS||1779001191||2586||76.59	2586	2586	b37644_phavu.G19833.gnm2.Chr07	phavu.G19833.gnm2.Chr07||38981352||38981981||phavu.G19833.gnm2.ann1.Phvul.007G268600.1||1||CDS||1779055961||23481||76.59	23481	23481	8.900000e-152	412
a37644_phavu.G19833.gnm2.Chr01	phavu.G19833.gnm2.Chr01||45419995||45420876||phavu.G19833.gnm2.ann1.Phvul.001G195100.1||-1||CDS||1779001194||2587||64.24	2587	2587	b37644_phavu.G19833.gnm2.Chr07	phavu.G19833.gnm2.Chr07||38960736||38961593||phavu.G19833.gnm2.ann1.Phvul.007G268400.1||1||CDS||1779055955||23479||64.24	23479	23479	9.000000e-11	422
a37644_phavu.G19833.gnm2.Chr01	phavu.G19833.gnm2.Chr01||45450344||45453368||phavu.G19833.gnm2.ann1.Phvul.001G195500.1||-1||CDS||1779001205||2591||81.73	2591	2591	b37644_phavu.G19833.gnm2.Chr07	phavu.G19833.gnm2.Chr07||38944349||38947784||phavu.G19833.gnm2.ann1.Phvul.007G268200.1||1||CDS||1779055947||23476||81.73	23476	23476	1.000000e-250	472
a37644_phavu.G19833.gnm2.Chr01	phavu.G19833.gnm2.Chr01||45523610||45526442||phavu.G19833.gnm2.ann1.Phvul.001G195800.1||1||CDS||1779001214||2594||77.89	2594	2594	b37644_phavu.G19833.gnm2.Chr07	phavu.G19833.gnm2.Chr07||38901934||38905060||phavu.G19833.gnm2.ann1.Phvul.007G267900.1||-1||CDS||1779055936||23472||77.89	23472	23472	1.000000e-250	522
a37644_phavu.G19833.gnm2.Chr01	phavu.G19833.gnm2.Chr01||45546558||45547814||phavu.G19833.gnm2.ann1.Phvul.001G196000.1||1||CDS||1779001228||2600||69.1	2600	2600	b37644_phavu.G19833.gnm2.Chr07	phavu.G19833.gnm2.Chr07||38893592||38895309||phavu.G19833.gnm2.ann1.Phvul.007G267800.1||-1||CDS||1779055933||23471||69.1	23471	23471	1.500000e-200	572
a37644_phavu.G19833.gnm2.Chr01	phavu.G19833.gnm2.Chr01||45557112||45557897||phavu.G19833.gnm2.ann1.Phvul.001G196100.1||-1||CDS||1779001231||2601||86.06	2601	2601	b37644_phavu.G19833.gnm2.Chr07	phavu.G19833.gnm2.Chr07||38871259||38872086||phavu.G19833.gnm2.ann1.Phvul.007G267600.1||1||CDS||1779055928||23469||86.06	23469	23469	1.400000e-58	622
a37644_phavu.G19833.gnm2.Chr01	phavu.G19833.gnm2.Chr01||45597620||45599251||phavu.G19833.gnm2.ann1.Phvul.001G196400.1||1||CDS||1779001238||2604||72.13	2604	2604	b37644_phavu.G19833.gnm2.Chr07	phavu.G19833.gnm2.Chr07||38828493||38830557||phavu.G19833.gnm2.ann1.Phvul.007G267300.1||-1||CDS||1779055919||23466||72.13	23466	23466	5.100000e-169	672
a37644_phavu.G19833.gnm2.Chr01	phavu.G19833.gnm2.Chr01||45619047||45622909||phavu.G19833.gnm2.ann1.Phvul.001G196800.1||-1||CDS||1779001247||2607||76.67	2607	2607	b37644_phavu.G19833.gnm2.Chr07	phavu.G19833.gnm2.Chr07||38812842||38816892||phavu.G19833.gnm2.ann1.Phvul.007G267100.1||1||CDS||1779055911||23463||76.67	23463	23463	2.700000e-147	722
a37644_phavu.G19833.gnm2.Chr01	phavu.G19833.gnm2.Chr01||45646872||45647387||phavu.G19833.gnm2.ann1.Phvul.001G197000.1||1||CDS||1779001258||2612||74.95	2612	2612	b37644_phavu.G19833.gnm2.Chr07	phavu.G19833.gnm2.Chr07||38795676||38796443||phavu.G19833.gnm2.ann1.Phvul.007G266900.2||-1||CDS||1779055905||23461||74.95	23461	23461	1.800000e-101	772
a37644_phavu.G19833.gnm2.Chr01	phavu.G19833.gnm2.Chr01||45681851||45686217||phavu.G19833.gnm2.ann1.Phvul.001G197400.2||1||CDS||1779001272||2620||78.17	2620	2620	b37644_phavu.G19833.gnm2.Chr07	phavu.G19833.gnm2.Chr07||38741045||38745295||phavu.G19833.gnm2.ann1.Phvul.007G266400.1||-1||CDS||1779055886||23453||78.17	23453	23453	6.200000e-233	822
a37644_phavu.G19833.gnm2.Chr01	phavu.G19833.gnm2.Chr01||45693748||45697377||phavu.G19833.gnm2.ann1.Phvul.001G197700.1||1||CDS||1779001284||2622||81.91	2622	2622	b37644_phavu.G19833.gnm2.Chr07	phavu.G19833.gnm2.Chr07||38724263||38728178||phavu.G19833.gnm2.ann1.Phvul.007G266100.1||-1||CDS||1779055877||23450||81.91	23450	23450	1.000000e-250	872
a37644_phavu.G19833.gnm2.Chr01	phavu.G19833.gnm2.Chr01||45703312||45705822||phavu.G19833.gnm2.ann1.Phvul.001G197800.1||1||CDS||1779001287||2623||78.96	2623	2623	b37644_phavu.G19833.gnm2.Chr07	phavu.G19833.gnm2.Chr07||38708464||38710766||phavu.G19833.gnm2.ann1.Phvul.007G266000.1||-1||CDS||1779055874||23449||78.96	23449	23449	1.200000e-154	922
a37644_phavu.G19833.gnm2.Chr01	phavu.G19833.gnm2.Chr01||45727716||45731315||phavu.G19833.gnm2.ann1.Phvul.001G198000.1||-1||CDS||1779001295||2626||69.69	2626	2626	b37644_phavu.G19833.gnm2.Chr07	phavu.G19833.gnm2.Chr07||38695545||38699299||phavu.G19833.gnm2.ann1.Phvul.007G265800.1||1||CDS||1779055864||23445||69.69	23445	23445	2.100000e-184	972
a37644_phavu.G19833.gnm2.Chr01	phavu.G19833.gnm2.Chr01||45738821||45739354||phavu.G19833.gnm2.ann1.Phvul.001G198100.1||-1||CDS||1779001302||2629||78.46	2629	2629	b37644_phavu.G19833.gnm2.Chr07	phavu.G19833.gnm2.Chr07||38688281||38688847||phavu.G19833.gnm2.ann1.Phvul.007G265700.1||1||CDS||1779055861||23444||78.46	23444	23444	3.700000e-08	979
a37644_phavu.G19833.gnm2.Chr01	phavu.G19833.gnm2.Chr01||45745208||45745744||phavu.G19833.gnm2.ann1.Phvul.001G198200.1||-1||CDS||1779001305||2630||74.26	2630	2630	b37644_phavu.G19833.gnm2.Chr07	phavu.G19833.gnm2.Chr07||38677455||38678170||phavu.G19833.gnm2.ann1.Phvul.007G265600.1||1||CDS||1779055858||23443||74.26	23443	23443	5.100000e-14	992
a37644_phavu.G19833.gnm2.Chr01	phavu.G19833.gnm2.Chr01||45754426||45761976||phavu.G19833.gnm2.ann1.Phvul.001G198400.1||-1||CDS||1779001311||2632||81.47	2632	2632	b37644_phavu.G19833.gnm2.Chr07	phavu.G19833.gnm2.Chr07||38646189||38656388||phavu.G19833.gnm2.ann1.Phvul.007G265300.1||1||CDS||1779055847||23439||81.47	23439	23439	1.000000e-250	1042
a37644_phavu.G19833.gnm2.Chr01	phavu.G19833.gnm2.Chr01||45790880||45793126||phavu.G19833.gnm2.ann1.Phvul.001G198800.1||-1||CDS||1779001324||2637||73.29	2637	2637	b37644_phavu.G19833.gnm2.Chr07	phavu.G19833.gnm2.Chr07||38617171||38619567||phavu.G19833.gnm2.ann1.Phvul.007G265000.1||1||CDS||1779055834||23434||73.29	23434	23434	3.400000e-162	1092
a37644_phavu.G19833.gnm2.Chr01	phavu.G19833.gnm2.Chr01||45801681||45803966||phavu.G19833.gnm2.ann1.Phvul.001G198900.1||-1||CDS||1779001327||2638||78.43	2638	2638	b37644_phavu.G19833.gnm2.Chr07	phavu.G19833.gnm2.Chr07||38603784||38606682||phavu.G19833.gnm2.ann1.Phvul.007G264900.1||1||CDS||1779055831||23433||78.43	23433	23433	2.700000e-135	1142
a37644_phavu.G19833.gnm2.Chr01	phavu.G19833.gnm2.Chr01||45847349||45852046||phavu.G19833.gnm2.ann1.Phvul.001G199600.1||1||CDS||1779001354||2648||78.22	2648	2648	b37644_phavu.G19833.gnm2.Chr07	phavu.G19833.gnm2.Chr07||38585193||38590246||phavu.G19833.gnm2.ann1.Phvul.007G264800.1||-1||CDS||1779055828||23432||78.22	23432	23432	1.000000e-250	1192
a37644_phavu.G19833.gnm2.Chr01	phavu.G19833.gnm2.Chr01||45856176||45857703||phavu.G19833.gnm2.ann1.Phvul.001G199800.1||-1||CDS||1779001358||2650||72.05	2650	2650	b37644_phavu.G19833.gnm2.Chr07	phavu.G19833.gnm2.Chr07||38574040||38577251||phavu.G19833.gnm2.ann1.Phvul.007G264600.1||1||CDS||1779055822||23430||72.05	23430	23430	3.200000e-113	1242
###
a37644_phavu.G19833.gnm2.Chr01	phavu.G19833.gnm2.Chr01||45923306||45928676||phavu.G19833.gnm2.ann1.Phvul.001G200300.1||1||CDS||1779001380||2659||56.92	2659	2659	b37644_phavu.G19833.gnm2.Chr07	phavu.G19833.gnm2.Chr07||28290507||28302588||phavu.G19833.gnm2.ann1.Phvul.007G167400.1||-1||CDS||1779052269||22075||56.92	22075	22075	5.100000e-05	4
a37644_phavu.G19833.gnm2.Chr01	phavu.G19833.gnm2.Chr01||46007998||46009356||phavu.G19833.gnm2.ann1.Phvul.001G201300.1||-1||CDS||1779001420||2674||78.11	2674	2674	b37644_phavu.G19833.gnm2.Chr07	phavu.G19833.gnm2.Chr07||28274790||28276114||phavu.G19833.gnm2.ann1.Phvul.007G167200.1||1||CDS||1779052263||22073||78.11	22073	22073	3.600000e-239	51
a37644_phavu.G19833.gnm2.Chr01	phavu.G19833.gnm2.Chr01||46019556||46022104||phavu.G19833.gnm2.ann1.Phvul.001G201400.1||1||CDS||1779001423||2675||83.3	2675	2675	b37644_phavu.G19833.gnm2.Chr07	phavu.G19833.gnm2.Chr07||28254247||28257097||phavu.G19833.gnm2.ann1.Phvul.007G167100.1||-1||CDS||1779052258||22071||83.3	22071	22071	1.000000e-250	101
a37644_phavu.G19833.gnm2.Chr01	phavu.G19833.gnm2.Chr01||46025164||46025550||phavu.G19833.gnm2.ann1.Phvul.001G201500.1||-1||CDS||1779001426||2676||73.1	2676	2676	b37644_phavu.G19833.gnm2.Chr07	phavu.G19833.gnm2.Chr07||28250149||28250544||phavu.G19833.gnm2.ann1.Phvul.007G167000.1||1||CDS||1779052255||22070||73.1	22070	22070	4.300000e-25	125
a37644_phavu.G19833.gnm2.Chr01	phavu.G19833.gnm2.Chr01||46030592||46035509||phavu.G19833.gnm2.ann1.Phvul.001G201600.1||-1||CDS||1779001429||2677||84.14	2677	2677	b37644_phavu.G19833.gnm2.Chr07	phavu.G19833.gnm2.Chr07||28238785||28242877||phavu.G19833.gnm2.ann1.Phvul.007G166900.1||1||CDS||1779052248||22067||84.14	22067	22067	1.000000e-250	175
a37644_phavu.G19833.gnm2.Chr01	phavu.G19833.gnm2.Chr01||46121196||46121714||phavu.G19833.gnm2.ann1.Phvul.001G202300.1||1||CDS||1779001454||2686||66.67	2686	2686	b37644_phavu.G19833.gnm2.Chr07	phavu.G19833.gnm2.Chr07||28183756||28184172||phavu.G19833.gnm2.ann1.Phvul.007G166400.1||-1||CDS||1779052218||22054||66.67	22054	22054	4.900000e-33	204
a37644_phavu.G19833.gnm2.Chr01	phavu.G19833.gnm2.Chr01||46122328||46123930||phavu.G19833.gnm2.ann1.Phvul.001G202400.1||-1||CDS||1779001457||2687||78.72	2687	2687	b37644_phavu.G19833.gnm2.Chr07	phavu.G19833.gnm2.Chr07||28180382||28182901||phavu.G19833.gnm2.ann1.Phvul.007G166300.1||1||CDS||1779052213||22052||78.72	22052	22052	2.300000e-103	254
a37644_phavu.G19833.gnm2.Chr01	phavu.G19833.gnm2.Chr01||46141076||46144233||phavu.G19833.gnm2.ann1.Phvul.001G202600.1||1||CDS||1779001463||2689||83.43	2689	2689	b37644_phavu.G19833.gnm2.Chr07	phavu.G19833.gnm2.Chr07||28138463||28140670||phavu.G19833.gnm2.ann1.Phvul.007G166200.1||-1||CDS||1779052210||22051||83.43	22051	22051	1.000000e-250	304
a37644_phavu.G19833.gnm2.Chr01	phavu.G19833.gnm2.Chr01||46166398||46169575||phavu.G19833.gnm2.ann1.Phvul.001G203000.1||-1||CDS||1779001474||2694||68.84	2694	2694	b37644_phavu.G19833.gnm2.Chr07	phavu.G19833.gnm2.Chr07||28129841||28132155||phavu.G19833.gnm2.ann1.Phvul.007G166100.1||1||CDS||1779052207||22050||68.84	22050	22050	1.600000e-76	354
a37644_phavu.G19833.gnm2.Chr01	phavu.G19833.gnm2.Chr01||46208313||46208624||phavu.G19833.gnm2.ann1.Phvul.001G203600.1||1||CDS||1779001494||2701||88.03	2701	2701	b37644_phavu.G19833.gnm2.Chr07	phavu.G19833.gnm2.Chr07||27998498||27998815||phavu.G19833.gnm2.ann1.Phvul.007G165700.1||-1||CDS||1779052195||22046||88.03	22046	22046	2.100000e-110	404
a37644_phavu.G19833.gnm2.Chr01	phavu.G19833.gnm2.Chr01||46214152||46217650||phavu.G19833.gnm2.ann1.Phvul.001G203800.1||-1||CDS||1779001508||2707||81.87	2707	2707	b37644_phavu.G19833.gnm2.Chr07	phavu.G19833.gnm2.Chr07||27989858||27993868||phavu.G19833.gnm2.ann1.Phvul.007G165600.1||1||CDS||1779052186||22042||81.87	22042	22042	1.000000e-250	454
a37644_phavu.G19833.gnm2.Chr01	phavu.G19833.gnm2.Chr01||46288995||46290421||phavu.G19833.gnm2.ann1.Phvul.001G204700.2||-1||CDS||1779001539||2718||87.74	2718	2718	b37644_phavu.G19833.gnm2.Chr07	phavu.G19833.gnm2.Chr07||27862657||27865833||phavu.G19833.gnm2.ann1.Phvul.007G165133.1||1||CDS||1779052159||22031||87.74	22031	22031	1.100000e-174	501
###
a37644_phavu.G19833.gnm2.Chr01	phavu.G19833.gnm2.Chr01||46157378||46158475||phavu.G19833.gnm2.ann1.Phvul.001G202900.1||1||CDS||1779001471||2692||60.16	2692	2692	b37644_phavu.G19833.gnm2.Chr03	phavu.G19833.gnm2.Chr03||24708750||24711242||phavu.G19833.gnm2.ann1.Phvul.003G101200.1||-1||CDS||1779019343||9517||60.16	9517	9517	6.300000e-23	22
a37644_phavu.G19833.gnm2.Chr01	phavu.G19833.gnm2.Chr01||46208313||46208624||phavu.G19833.gnm2.ann1.Phvul.001G203600.1||1||CDS||1779001494||2701||67.64	2701	2701	b37644_phavu.G19833.gnm2.Chr03	phavu.G19833.gnm2.Chr03||24377560||24377868||phavu.G19833.gnm2.ann1.Phvul.003G102000.1||-1||CDS||1779019366||9509||67.64	9509	9509	3.800000e-43	64
a37644_phavu.G19833.gnm2.Chr01	phavu.G19833.gnm2.Chr01||46262568||46271029||phavu.G19833.gnm2.ann1.Phvul.001G204500.1||1||CDS||1779001531||2715||63.26	2715	2715	b37644_phavu.G19833.gnm2.Chr03	phavu.G19833.gnm2.Chr03||24009392||24017360||phavu.G19833.gnm2.ann1.Phvul.003G103100.1||-1||CDS||1779019406||9492||63.26	9492	9492	2.600000e-73	111
a37644_phavu.G19833.gnm2.Chr01	phavu.G19833.gnm2.Chr01||46297153||46301008||phavu.G19833.gnm2.ann1.Phvul.001G204800.1||-1||CDS||1779001542||2719||69.68	2719	2719	b37644_phavu.G19833.gnm2.Chr03	phavu.G19833.gnm2.Chr03||23579315||23584051||phavu.G19833.gnm2.ann1.Phvul.003G104100.1||-1||CDS||1779019443||9478||69.68	9478	9478	2.800000e-130	158
a37644_phavu.G19833.gnm2.Chr01	phavu.G19833.gnm2.Chr01||46324740||46326035||phavu.G19833.gnm2.ann1.Phvul.001G205300.1||1||CDS||1779001559||2726||69.76	2726	2726	b37644_phavu.G19833.gnm2.Chr03	phavu.G19833.gnm2.Chr03||23351131||23352386||phavu.G19833.gnm2.ann1.Phvul.003G104900.1||-1||CDS||1779019468||9470||69.76	9470	9470	7.500000e-29	186
a37644_phavu.G19833.gnm2.Chr01	phavu.G19833.gnm2.Chr01||46348520||46348864||phavu.G19833.gnm2.ann1.Phvul.001G205701.1||1||CDS||1779001571||2730||67.55	2730	2730	b37644_phavu.G19833.gnm2.Chr03	phavu.G19833.gnm2.Chr03||23292114||23292482||phavu.G19833.gnm2.ann1.Phvul.003G105300.1||-1||CDS||1779019484||9464||67.55	9464	9464	2.700000e-22	207
###
a37644_phavu.G19833.gnm2.Chr01	phavu.G19833.gnm2.Chr01||46262568||46271029||phavu.G19833.gnm2.ann1.Phvul.001G204500.1||1||CDS||1779001531||2715||64.91	2715	2715	b37644_phavu.G19833.gnm2.Chr09	phavu.G19833.gnm2.Chr09||36720901||36728774||phavu.G19833.gnm2.ann1.Phvul.009G246100.1||1||CDS||1779075753||31047||64.91	31047	31047	1.500000e-78	50
a37644_phavu.G19833.gnm2.Chr01	phavu.G19833.gnm2.Chr01||46324740||46326035||phavu.G19833.gnm2.ann1.Phvul.001G205300.1||1||CDS||1779001559||2726||67.74	2726	2726	b37644_phavu.G19833.gnm2.Chr09	phavu.G19833.gnm2.Chr09||36846539||36847786||phavu.G19833.gnm2.ann1.Phvul.009G247600.1||1||CDS||1779075804||31067||67.74	31067	31067	6.100000e-27	73
a37644_phavu.G19833.gnm2.Chr01	phavu.G19833.gnm2.Chr01||46350543||46356973||phavu.G19833.gnm2.ann1.Phvul.001G205800.2||-1||CDS||1779001576||2731||86.05	2731	2731	b37644_phavu.G19833.gnm2.Chr09	phavu.G19833.gnm2.Chr09||36859561||36861545||phavu.G19833.gnm2.ann1.Phvul.009G247900.1||-1||CDS||1779075815||31071||86.05	31071	31071	6.800000e-05	77
a37644_phavu.G19833.gnm2.Chr01	phavu.G19833.gnm2.Chr01||46358637||46359206||phavu.G19833.gnm2.ann1.Phvul.001G205900.1||1||CDS||1779001579||2733||61.02	2733	2733	b37644_phavu.G19833.gnm2.Chr09	phavu.G19833.gnm2.Chr09||36862842||36863342||phavu.G19833.gnm2.ann1.Phvul.009G248000.1||1||CDS||1779075818||31072||61.02	31072	31072	4.400000e-09	85
a37644_phavu.G19833.gnm2.Chr01	phavu.G19833.gnm2.Chr01||46361592||46362938||phavu.G19833.gnm2.ann1.Phvul.001G206000.1||-1||CDS||1779001582||2734||76.59	2734	2734	b37644_phavu.G19833.gnm2.Chr09	phavu.G19833.gnm2.Chr09||36865282||36866640||phavu.G19833.gnm2.ann1.Phvul.009G248100.1||-1||CDS||1779075820||31073||76.59	31073	31073	1.000000e-250	135
a37644_phavu.G19833.gnm2.Chr01	phavu.G19833.gnm2.Chr01||46402933||46409114||phavu.G19833.gnm2.ann1.Phvul.001G206700.1||1||CDS||1779001606||2743||67.16	2743	2743	b37644_phavu.G19833.gnm2.Chr09	phavu.G19833.gnm2.Chr09||36891303||36899850||phavu.G19833.gnm2.ann1.Phvul.009G248400.1||1||CDS||1779075832||31078||67.16	31078	31078	1.000000e-250	185
a37644_phavu.G19833.gnm2.Chr01	phavu.G19833.gnm2.Chr01||46545000||46546098||phavu.G19833.gnm2.ann1.Phvul.001G208400.1||1||CDS||1779001659||2762||72.54	2762	2762	b37644_phavu.G19833.gnm2.Chr09	phavu.G19833.gnm2.Chr09||37110646||37111476||phavu.G19833.gnm2.ann1.Phvul.009G250400.1||1||CDS||1779075895||31101||72.54	31101	31101	8.100000e-21	20
a37644_phavu.G19833.gnm2.Chr01	phavu.G19833.gnm2.Chr01||46608149||46612700||phavu.G19833.gnm2.ann1.Phvul.001G209400.1||1||CDS||1779001687||2772||58.56	2772	2772	b37644_phavu.G19833.gnm2.Chr09	phavu.G19833.gnm2.Chr09||37119977||37122699||phavu.G19833.gnm2.ann1.Phvul.009G250600.1||-1||CDS||1779075901||31103||58.56	31103	31103	1.600000e-29	48
a37644_phavu.G19833.gnm2.Chr01	phavu.G19833.gnm2.Chr01||46620008||46625606||phavu.G19833.gnm2.ann1.Phvul.001G209600.1||-1||CDS||1779001693||2774||74.17	2774	2774	b37644_phavu.G19833.gnm2.Chr09	phavu.G19833.gnm2.Chr09||37134746||37142362||phavu.G19833.gnm2.ann1.Phvul.009G250800.1||-1||CDS||1779075907||31105||74.17	31105	31105	1.000000e-250	98
a37644_phavu.G19833.gnm2.Chr01	phavu.G19833.gnm2.Chr01||46691510||46694341||phavu.G19833.gnm2.ann1.Phvul.001G210300.1||1||CDS||1779001722||2786||67.4	2786	2786	b37644_phavu.G19833.gnm2.Chr09	phavu.G19833.gnm2.Chr09||37285827||37288212||phavu.G19833.gnm2.ann1.Phvul.009G252200.1||1||CDS||1779075947||31119||67.4	31119	31119	1.200000e-183	145
a37644_phavu.G19833.gnm2.Chr01	phavu.G19833.gnm2.Chr01||46737749||46740781||phavu.G19833.gnm2.ann1.Phvul.001G210800.1||-1||CDS||1779001741||2793||64.22	2793	2793	b37644_phavu.G19833.gnm2.Chr09	phavu.G19833.gnm2.Chr09||37314567||37317819||phavu.G19833.gnm2.ann1.Phvul.009G252700.1||1||CDS||1779075961||31124||64.22	31124	31124	4.400000e-18	162
a37644_phavu.G19833.gnm2.Chr01	phavu.G19833.gnm2.Chr01||46785922||46786464||phavu.G19833.gnm2.ann1.Phvul.001G211400.1||1||CDS||1779001759||2800||76.53	2800	2800	b37644_phavu.G19833.gnm2.Chr09	phavu.G19833.gnm2.Chr09||37409673||37410242||phavu.G19833.gnm2.ann1.Phvul.009G253900.1||1||CDS||1779076000||31138||76.53	31138	31138	2.600000e-15	173
a37644_phavu.G19833.gnm2.Chr01	phavu.G19833.gnm2.Chr01||46852796||46857523||phavu.G19833.gnm2.ann1.Phvul.001G212100.1||-1||CDS||1779001780||2807||68.67	2807	2807	b37644_phavu.G19833.gnm2.Chr09	phavu.G19833.gnm2.Chr09||37450364||37456634||phavu.G19833.gnm2.ann1.Phvul.009G254300.1||-1||CDS||1779076023||31148||68.67	31148	31148	1.000000e-250	223
###
a37644_phavu.G19833.gnm2.Chr01	phavu.G19833.gnm2.Chr01||46297153||46301008||phavu.G19833.gnm2.ann1.Phvul.001G204800.1||-1||CDS||1779001542||2719||61.99	2719	2719	b37644_phavu.G19833.gnm2.Chr07	phavu.G19833.gnm2.Chr07||31914635||31917247||phavu.G19833.gnm2.ann1.Phvul.007G196000.1||1||CDS||1779053343||22488||61.99	22488	22488	5.700000e-76	50
a37644_phavu.G19833.gnm2.Chr01	phavu.G19833.gnm2.Chr01||46312726||46315284||phavu.G19833.gnm2.ann1.Phvul.001G205000.1||1||CDS||1779001550||2722||71.21	2722	2722	b37644_phavu.G19833.gnm2.Chr07	phavu.G19833.gnm2.Chr07||31977129||31979656||phavu.G19833.gnm2.ann1.Phvul.007G196400.1||1||CDS||1779053358||22494||71.21	22494	22494	2.100000e-192	100
a37644_phavu.G19833.gnm2.Chr01	phavu.G19833.gnm2.Chr01||46324740||46326035||phavu.G19833.gnm2.ann1.Phvul.001G205300.1||1||CDS||1779001559||2726||64.49	2726	2726	b37644_phavu.G19833.gnm2.Chr07	phavu.G19833.gnm2.Chr07||32025585||32027140||phavu.G19833.gnm2.ann1.Phvul.007G196900.1||1||CDS||1779053374||22500||64.49	22500	22500	4.400000e-24	123
a37644_phavu.G19833.gnm2.Chr01	phavu.G19833.gnm2.Chr01||46348520||46348864||phavu.G19833.gnm2.ann1.Phvul.001G205701.1||1||CDS||1779001571||2730||73.4	2730	2730	b37644_phavu.G19833.gnm2.Chr07	phavu.G19833.gnm2.Chr07||32033383||32033733||phavu.G19833.gnm2.ann1.Phvul.007G197000.1||1||CDS||1779053377||22501||73.4	22501	22501	3.000000e-36	158
a37644_phavu.G19833.gnm2.Chr01	phavu.G19833.gnm2.Chr01||46435846||46440290||phavu.G19833.gnm2.ann1.Phvul.001G207100.1||-1||CDS||1779001618||2747||72.07	2747	2747	b37644_phavu.G19833.gnm2.Chr07	phavu.G19833.gnm2.Chr07||32068268||32073486||phavu.G19833.gnm2.ann1.Phvul.007G197400.1||1||CDS||1779053389||22506||72.07	22506	22506	5.900000e-113	205
a37644_phavu.G19833.gnm2.Chr01	phavu.G19833.gnm2.Chr01||46513420||46513857||phavu.G19833.gnm2.ann1.Phvul.001G207800.1||1||CDS||1779001643||2756||69.46	2756	2756	b37644_phavu.G19833.gnm2.Chr07	phavu.G19833.gnm2.Chr07||34153121||34153626||phavu.G19833.gnm2.ann1.Phvul.007G218700.1||-1||CDS||1779054139||22789||69.46	22789	22789	3.900000e-43	42
a37644_phavu.G19833.gnm2.Chr01	phavu.G19833.gnm2.Chr01||46524082||46524552||phavu.G19833.gnm2.ann1.Phvul.001G208000.1||-1||CDS||1779001648||2758||67.6	2758	2758	b37644_phavu.G19833.gnm2.Chr07	phavu.G19833.gnm2.Chr07||34141351||34141839||phavu.G19833.gnm2.ann1.Phvul.007G218600.1||1||CDS||1779054136||22788||67.6	22788	22788	1.300000e-56	92
a37644_phavu.G19833.gnm2.Chr01	phavu.G19833.gnm2.Chr01||46534643||46536402||phavu.G19833.gnm2.ann1.Phvul.001G208200.1||1||CDS||1779001653||2760||79.08	2760	2760	b37644_phavu.G19833.gnm2.Chr07	phavu.G19833.gnm2.Chr07||32109016||32110836||phavu.G19833.gnm2.ann1.Phvul.007G197900.1||1||CDS||1779053412||22514||79.08	22514	22514	2.200000e-150	252
a37644_phavu.G19833.gnm2.Chr01	phavu.G19833.gnm2.Chr01||46537390||46539233||phavu.G19833.gnm2.ann1.Phvul.001G208300.1||-1||CDS||1779001656||2761||63.94	2761	2761	b37644_phavu.G19833.gnm2.Chr07	phavu.G19833.gnm2.Chr07||32118637||32120068||phavu.G19833.gnm2.ann1.Phvul.007G198000.1||-1||CDS||1779053415||22515||63.94	22515	22515	1.300000e-108	302
a37644_phavu.G19833.gnm2.Chr01	phavu.G19833.gnm2.Chr01||46561634||46562269||phavu.G19833.gnm2.ann1.Phvul.001G208600.1||1||CDS||1779001665||2764||67.34	2764	2764	b37644_phavu.G19833.gnm2.Chr07	phavu.G19833.gnm2.Chr07||34128088||34128639||phavu.G19833.gnm2.ann1.Phvul.007G246800.1||-1||CDS||1779055203||22786||67.34	22786	22786	9.900000e-48	139
a37644_phavu.G19833.gnm2.Chr01	phavu.G19833.gnm2.Chr01||46608149||46612700||phavu.G19833.gnm2.ann1.Phvul.001G209400.1||1||CDS||1779001687||2772||69.73	2772	2772	b37644_phavu.G19833.gnm2.Chr07	phavu.G19833.gnm2.Chr07||32125231||32127252||phavu.G19833.gnm2.ann1.Phvul.007G198100.1||-1||CDS||1779053418||22516||69.73	22516	22516	3.300000e-159	349
a37644_phavu.G19833.gnm2.Chr01	phavu.G19833.gnm2.Chr01||46608149||46612700||phavu.G19833.gnm2.ann1.Phvul.001G209400.1||1||CDS||1779001687||2772||80.51	2772	2772	b37644_phavu.G19833.gnm2.Chr07	phavu.G19833.gnm2.Chr07||34106349||34109863||phavu.G19833.gnm2.ann1.Phvul.007G218500.1||-1||CDS||1779054133||22784||80.51	22784	22784	1.000000e-250	189
a37644_phavu.G19833.gnm2.Chr01	phavu.G19833.gnm2.Chr01||46616817||46618752||phavu.G19833.gnm2.ann1.Phvul.001G209500.2||1||CDS||1779001690||2773||84.72	2773	2773	b37644_phavu.G19833.gnm2.Chr07	phavu.G19833.gnm2.Chr07||34079777||34082134||phavu.G19833.gnm2.ann1.Phvul.007G218400.1||-1||CDS||1779054130||22783||84.72	22783	22783	1.000000e-250	239
a37644_phavu.G19833.gnm2.Chr01	phavu.G19833.gnm2.Chr01||46691510||46694341||phavu.G19833.gnm2.ann1.Phvul.001G210300.1||1||CDS||1779001722||2786||78.83	2786	2786	b37644_phavu.G19833.gnm2.Chr07	phavu.G19833.gnm2.Chr07||34017875||34021174||phavu.G19833.gnm2.ann1.Phvul.007G217500.1||-1||CDS||1779054094||22767||78.83	22767	22767	1.000000e-250	286
a37644_phavu.G19833.gnm2.Chr01	phavu.G19833.gnm2.Chr01||46700187||46705713||phavu.G19833.gnm2.ann1.Phvul.001G210500.1||-1||CDS||1779001732||2790||72.26	2790	2790	b37644_phavu.G19833.gnm2.Chr07	phavu.G19833.gnm2.Chr07||32250076||32256073||phavu.G19833.gnm2.ann1.Phvul.007G199000.1||1||CDS||1779053453||22529||72.26	22529	22529	1.000000e-250	396
a37644_phavu.G19833.gnm2.Chr01	phavu.G19833.gnm2.Chr01||46700187||46705713||phavu.G19833.gnm2.ann1.Phvul.001G210500.1||-1||CDS||1779001732||2790||84.07	2790	2790	b37644_phavu.G19833.gnm2.Chr07	phavu.G19833.gnm2.Chr07||34007225||34012896||phavu.G19833.gnm2.ann1.Phvul.007G217400.1||1||CDS||1779054087||22764||84.07	22764	22764	1.000000e-250	336
a37644_phavu.G19833.gnm2.Chr01	phavu.G19833.gnm2.Chr01||46737749||46740781||phavu.G19833.gnm2.ann1.Phvul.001G210800.1||-1||CDS||1779001741||2793||63.95	2793	2793	b37644_phavu.G19833.gnm2.Chr07	phavu.G19833.gnm2.Chr07||32282819||32285070||phavu.G19833.gnm2.ann1.Phvul.007G199600.2||-1||CDS||1779053487||22543||63.95	22543	22543	5.100000e-41	433
a37644_phavu.G19833.gnm2.Chr01	phavu.G19833.gnm2.Chr01||46750658||46754525||phavu.G19833.gnm2.ann1.Phvul.001G210900.1||1||CDS||1779001744||2794||69.08	2794	2794	b37644_phavu.G19833.gnm2.Chr07	phavu.G19833.gnm2.Chr07||32288228||32292583||phavu.G19833.gnm2.ann1.Phvul.007G199700.1||1||CDS||1779053490||22544||69.08	22544	22544	4.000000e-152	483
a37644_phavu.G19833.gnm2.Chr01	phavu.G19833.gnm2.Chr01||46764604||46765641||phavu.G19833.gnm2.ann1.Phvul.001G211100.1||-1||CDS||1779001752||2797||78.99	2797	2797	b37644_phavu.G19833.gnm2.Chr07	phavu.G19833.gnm2.Chr07||33950441||33951526||phavu.G19833.gnm2.ann1.Phvul.007G217100.1||1||CDS||1779054078||22760||78.99	22760	22760	1.200000e-246	386
a37644_phavu.G19833.gnm2.Chr01	phavu.G19833.gnm2.Chr01||46768864||46769304||phavu.G19833.gnm2.ann1.Phvul.001G211200.1||-1||CDS||1779001754||2798||76.09	2798	2798	b37644_phavu.G19833.gnm2.Chr07	phavu.G19833.gnm2.Chr07||33923085||33923546||phavu.G19833.gnm2.ann1.Phvul.007G217000.1||1||CDS||1779054075||22759||76.09	22759	22759	1.600000e-13	398
a37644_phavu.G19833.gnm2.Chr01	phavu.G19833.gnm2.Chr01||46794085||46794720||phavu.G19833.gnm2.ann1.Phvul.001G211600.1||-1||CDS||1779001765||2802||64.44	2802	2802	b37644_phavu.G19833.gnm2.Chr07	phavu.G19833.gnm2.Chr07||33881935||33882561||phavu.G19833.gnm2.ann1.Phvul.007G216300.1||1||CDS||1779054051||22750||64.44	22750	22750	1.900000e-21	418
a37644_phavu.G19833.gnm2.Chr01	phavu.G19833.gnm2.Chr01||46805317||46809435||phavu.G19833.gnm2.ann1.Phvul.001G211700.1||-1||CDS||1779001768||2803||84.83	2803	2803	b37644_phavu.G19833.gnm2.Chr07	phavu.G19833.gnm2.Chr07||33845616||33849328||phavu.G19833.gnm2.ann1.Phvul.007G215800.1||1||CDS||1779054037||22745||84.83	22745	22745	1.200000e-108	468
a37644_phavu.G19833.gnm2.Chr01	phavu.G19833.gnm2.Chr01||46825938||46828868||phavu.G19833.gnm2.ann1.Phvul.001G211900.1||1||CDS||1779001774||2805||74.13	2805	2805	b37644_phavu.G19833.gnm2.Chr07	phavu.G19833.gnm2.Chr07||33829630||33832758||phavu.G19833.gnm2.ann1.Phvul.007G215600.1||-1||CDS||1779054031||22743||74.13	22743	22743	1.000000e-250	518
a37644_phavu.G19833.gnm2.Chr01	phavu.G19833.gnm2.Chr01||46840047||46842955||phavu.G19833.gnm2.ann1.Phvul.001G212000.1||-1||CDS||1779001777||2806||74.28	2806	2806	b37644_phavu.G19833.gnm2.Chr07	phavu.G19833.gnm2.Chr07||33794052||33796666||phavu.G19833.gnm2.ann1.Phvul.007G215200.1||1||CDS||1779054019||22739||74.28	22739	22739	1.000000e-250	568
a37644_phavu.G19833.gnm2.Chr01	phavu.G19833.gnm2.Chr01||46852796||46857523||phavu.G19833.gnm2.ann1.Phvul.001G212100.1||-1||CDS||1779001780||2807||77.8	2807	2807	b37644_phavu.G19833.gnm2.Chr07	phavu.G19833.gnm2.Chr07||33778586||33782487||phavu.G19833.gnm2.ann1.Phvul.007G215100.1||1||CDS||1779054016||22738||77.8	22738	22738	1.000000e-250	618
a37644_phavu.G19833.gnm2.Chr01	phavu.G19833.gnm2.Chr01||46863896||46864486||phavu.G19833.gnm2.ann1.Phvul.001G212200.1||-1||CDS||1779001783||2808||75.0	2808	2808	b37644_phavu.G19833.gnm2.Chr07	phavu.G19833.gnm2.Chr07||33764103||33764669||phavu.G19833.gnm2.ann1.Phvul.007G214900.1||1||CDS||1779054011||22736||75.0	22736	22736	7.400000e-69	668
a37644_phavu.G19833.gnm2.Chr01	phavu.G19833.gnm2.Chr01||46905384||46911920||phavu.G19833.gnm2.ann1.Phvul.001G212700.1||-1||CDS||1779001798||2814||78.32	2814	2814	b37644_phavu.G19833.gnm2.Chr07	phavu.G19833.gnm2.Chr07||33694236||33703589||phavu.G19833.gnm2.ann1.Phvul.007G214400.1||1||CDS||1779054002||22733||78.32	22733	22733	1.000000e-250	718
a37644_phavu.G19833.gnm2.Chr01	phavu.G19833.gnm2.Chr01||46925076||46925510||phavu.G19833.gnm2.ann1.Phvul.001G212800.1||1||CDS||1779001800||2815||70.41	2815	2815	b37644_phavu.G19833.gnm2.Chr07	phavu.G19833.gnm2.Chr07||33689109||33689558||phavu.G19833.gnm2.ann1.Phvul.007G214300.1||-1||CDS||1779053999||22732||70.41	22732	22732	2.500000e-67	768
a37644_phavu.G19833.gnm2.Chr01	phavu.G19833.gnm2.Chr01||46933401||46933799||phavu.G19833.gnm2.ann1.Phvul.001G212900.1||-1||CDS||1779001803||2816||75.2	2816	2816	b37644_phavu.G19833.gnm2.Chr07	phavu.G19833.gnm2.Chr07||33683607||33684002||phavu.G19833.gnm2.ann1.Phvul.007G214200.1||1||CDS||1779053996||22731||75.2	22731	22731	1.300000e-48	815
a37644_phavu.G19833.gnm2.Chr01	phavu.G19833.gnm2.Chr01||46945372||46946804||phavu.G19833.gnm2.ann1.Phvul.001G213100.1||-1||CDS||1779001809||2818||82.39	2818	2818	b37644_phavu.G19833.gnm2.Chr07	phavu.G19833.gnm2.Chr07||33677603||33677797||phavu.G19833.gnm2.ann1.Phvul.007G214100.1||1||CDS||1779053993||22730||82.39	22730	22730	1.700000e-45	859
a37644_phavu.G19833.gnm2.Chr01	phavu.G19833.gnm2.Chr01||46954612||46961647||phavu.G19833.gnm2.ann1.Phvul.001G213300.2||-1||CDS||1779001814||2820||68.78	2820	2820	b37644_phavu.G19833.gnm2.Chr07	phavu.G19833.gnm2.Chr07||33653679||33663913||phavu.G19833.gnm2.ann1.Phvul.007G213900.1||1||CDS||1779053985||22727||68.78	22727	22727	5.400000e-99	909
a37644_phavu.G19833.gnm2.Chr01	phavu.G19833.gnm2.Chr01||46972469||46973338||phavu.G19833.gnm2.ann1.Phvul.001G213500.1||-1||CDS||1779001820||2822||70.68	2822	2822	b37644_phavu.G19833.gnm2.Chr07	phavu.G19833.gnm2.Chr07||33624398||33625270||phavu.G19833.gnm2.ann1.Phvul.007G213800.1||1||CDS||1779053982||22726||70.68	22726	22726	2.400000e-139	959
a37644_phavu.G19833.gnm2.Chr01	phavu.G19833.gnm2.Chr01||46985329||46986591||phavu.G19833.gnm2.ann1.Phvul.001G213700.1||-1||CDS||1779001825||2824||77.92	2824	2824	b37644_phavu.G19833.gnm2.Chr07	phavu.G19833.gnm2.Chr07||33615045||33618439||phavu.G19833.gnm2.ann1.Phvul.007G213700.1||1||CDS||1779053979||22725||77.92	22725	22725	2.000000e-11	969
a37644_phavu.G19833.gnm2.Chr01	phavu.G19833.gnm2.Chr01||46996036||46996686||phavu.G19833.gnm2.ann1.Phvul.001G213900.1||-1||CDS||1779001835||2828||65.67	2828	2828	b37644_phavu.G19833.gnm2.Chr07	phavu.G19833.gnm2.Chr07||33605464||33606141||phavu.G19833.gnm2.ann1.Phvul.007G213550.1||1||CDS||1779053974||22723||65.67	22723	22723	2.300000e-55	1019
a37644_phavu.G19833.gnm2.Chr01	phavu.G19833.gnm2.Chr01||46998913||47004469||phavu.G19833.gnm2.ann1.Phvul.001G214000.1||-1||CDS||1779001837||2829||82.07	2829	2829	b37644_phavu.G19833.gnm2.Chr07	phavu.G19833.gnm2.Chr07||33594559||33599415||phavu.G19833.gnm2.ann1.Phvul.007G213400.1||1||CDS||1779053968||22721||82.07	22721	22721	1.000000e-250	1069
a37644_phavu.G19833.gnm2.Chr01	phavu.G19833.gnm2.Chr01||47067439||47068783||phavu.G19833.gnm2.ann1.Phvul.001G214400.1||1||CDS||1779001866||2841||89.31	2841	2841	b37644_phavu.G19833.gnm2.Chr07	phavu.G19833.gnm2.Chr07||33536495||33538179||phavu.G19833.gnm2.ann1.Phvul.007G212900.1||-1||CDS||1779053954||22716||89.31	22716	22716	1.200000e-109	1116
a37644_phavu.G19833.gnm2.Chr01	phavu.G19833.gnm2.Chr01||47111645||47114243||phavu.G19833.gnm2.ann1.Phvul.001G215000.1||1||CDS||1779001902||2856||76.04	2856	2856	b37644_phavu.G19833.gnm2.Chr07	phavu.G19833.gnm2.Chr07||33445411||33449106||phavu.G19833.gnm2.ann1.Phvul.007G212200.1||-1||CDS||1779053935||22709||76.04	22709	22709	1.000000e-115	1163
a37644_phavu.G19833.gnm2.Chr01	phavu.G19833.gnm2.Chr01||47146359||47147433||phavu.G19833.gnm2.ann1.Phvul.001G215200.1||-1||CDS||1779001908||2858||81.12	2858	2858	b37644_phavu.G19833.gnm2.Chr07	phavu.G19833.gnm2.Chr07||33420884||33421972||phavu.G19833.gnm2.ann1.Phvul.007G211900.1||1||CDS||1779053927||22706||81.12	22706	22706	1.200000e-125	1213
a37644_phavu.G19833.gnm2.Chr01	phavu.G19833.gnm2.Chr01||47176230||47177776||phavu.G19833.gnm2.ann1.Phvul.001G215400.1||-1||CDS||1779001916||2861||90.66	2861	2861	b37644_phavu.G19833.gnm2.Chr07	phavu.G19833.gnm2.Chr07||33380392||33382827||phavu.G19833.gnm2.ann1.Phvul.007G211700.1||1||CDS||1779053921||22704||90.66	22704	22704	1.800000e-217	1263
a37644_phavu.G19833.gnm2.Chr01	phavu.G19833.gnm2.Chr01||47214240||47217912||phavu.G19833.gnm2.ann1.Phvul.001G215800.2||-1||CDS||1779001934||2867||82.88	2867	2867	b37644_phavu.G19833.gnm2.Chr07	phavu.G19833.gnm2.Chr07||33361055||33361423||phavu.G19833.gnm2.ann1.Phvul.007G211600.1||1||CDS||1779053918||22703||82.88	22703	22703	1.100000e-25	1288
a37644_phavu.G19833.gnm2.Chr01	phavu.G19833.gnm2.Chr01||47224165||47226401||phavu.G19833.gnm2.ann1.Phvul.001G215900.1||-1||CDS||1779001937||2869||83.6	2869	2869	b37644_phavu.G19833.gnm2.Chr07	phavu.G19833.gnm2.Chr07||33331690||33333659||phavu.G19833.gnm2.ann1.Phvul.007G211400.1||1||CDS||1779053912||22701||83.6	22701	22701	1.000000e-250	1338
a37644_phavu.G19833.gnm2.Chr01	phavu.G19833.gnm2.Chr01||47252623||47255524||phavu.G19833.gnm2.ann1.Phvul.001G216300.1||1||CDS||1779001953||2875||72.78	2875	2875	b37644_phavu.G19833.gnm2.Chr07	phavu.G19833.gnm2.Chr07||33292290||33296263||phavu.G19833.gnm2.ann1.Phvul.007G211000.1||1||CDS||1779053900||22697||72.78	22697	22697	1.100000e-171	1388
a37644_phavu.G19833.gnm2.Chr01	phavu.G19833.gnm2.Chr01||47283013||47284197||phavu.G19833.gnm2.ann1.Phvul.001G216600.1||1||CDS||1779001964||2879||86.24	2879	2879	b37644_phavu.G19833.gnm2.Chr07	phavu.G19833.gnm2.Chr07||33275072||33276256||phavu.G19833.gnm2.ann1.Phvul.007G210700.1||-1||CDS||1779053891||22694||86.24	22694	22694	1.000000e-250	1438
a37644_phavu.G19833.gnm2.Chr01	phavu.G19833.gnm2.Chr01||47298432||47300800||phavu.G19833.gnm2.ann1.Phvul.001G216800.1||1||CDS||1779001969||2881||87.1	2881	2881	b37644_phavu.G19833.gnm2.Chr07	phavu.G19833.gnm2.Chr07||33250617||33253069||phavu.G19833.gnm2.ann1.Phvul.007G210500.1||-1||CDS||1779053885||22692||87.1	22692	22692	1.000000e-250	1488
a37644_phavu.G19833.gnm2.Chr01	phavu.G19833.gnm2.Chr01||47328619||47330337||phavu.G19833.gnm2.ann1.Phvul.001G217300.1||1||CDS||1779001990||2889||68.45	2889	2889	b37644_phavu.G19833.gnm2.Chr07	phavu.G19833.gnm2.Chr07||33245244||33247238||phavu.G19833.gnm2.ann1.Phvul.007G210400.1||-1||CDS||1779053882||22691||68.45	22691	22691	1.000000e-250	1538
a37644_phavu.G19833.gnm2.Chr01	phavu.G19833.gnm2.Chr01||47344624||47344998||phavu.G19833.gnm2.ann1.Phvul.001G217600.1||1||CDS||1779001997||2892||75.59	2892	2892	b37644_phavu.G19833.gnm2.Chr07	phavu.G19833.gnm2.Chr07||33225206||33229527||phavu.G19833.gnm2.ann1.Phvul.007G210000.3||-1||CDS||1779053859||22680||75.59	22680	22680	1.200000e-67	1585
a37644_phavu.G19833.gnm2.Chr01	phavu.G19833.gnm2.Chr01||47366885||47372240||phavu.G19833.gnm2.ann1.Phvul.001G218000.1||1||CDS||1779002008||2896||80.86	2896	2896	b37644_phavu.G19833.gnm2.Chr07	phavu.G19833.gnm2.Chr07||33196744||33205466||phavu.G19833.gnm2.ann1.Phvul.007G209700.1||-1||CDS||1779053851||22678||80.86	22678	22678	1.000000e-250	1635
a37644_phavu.G19833.gnm2.Chr01	phavu.G19833.gnm2.Chr01||47399214||47401959||phavu.G19833.gnm2.ann1.Phvul.001G218400.1||1||CDS||1779002024||2902||81.97	2902	2902	b37644_phavu.G19833.gnm2.Chr07	phavu.G19833.gnm2.Chr07||33138605||33141453||phavu.G19833.gnm2.ann1.Phvul.007G209200.1||-1||CDS||1779053830||22670||81.97	22670	22670	1.000000e-250	1685
a37644_phavu.G19833.gnm2.Chr01	phavu.G19833.gnm2.Chr01||47405933||47409571||phavu.G19833.gnm2.ann1.Phvul.001G218500.1||-1||CDS||1779002031||2905||72.04	2905	2905	b37644_phavu.G19833.gnm2.Chr07	phavu.G19833.gnm2.Chr07||33130956||33133441||phavu.G19833.gnm2.ann1.Phvul.007G209000.1||1||CDS||1779053822||22667||72.04	22667	22667	2.900000e-97	1735
a37644_phavu.G19833.gnm2.Chr01	phavu.G19833.gnm2.Chr01||47419098||47420221||phavu.G19833.gnm2.ann1.Phvul.001G218600.1||1||CDS||1779002034||2906||80.38	2906	2906	b37644_phavu.G19833.gnm2.Chr07	phavu.G19833.gnm2.Chr07||33118931||33120045||phavu.G19833.gnm2.ann1.Phvul.007G208900.1||-1||CDS||1779053819||22666||80.38	22666	22666	4.200000e-205	1785
a37644_phavu.G19833.gnm2.Chr01	phavu.G19833.gnm2.Chr01||47423283||47424170||phavu.G19833.gnm2.ann1.Phvul.001G218700.1||-1||CDS||1779002037||2907||79.96	2907	2907	b37644_phavu.G19833.gnm2.Chr07	phavu.G19833.gnm2.Chr07||33112081||33113168||phavu.G19833.gnm2.ann1.Phvul.007G208800.1||1||CDS||1779053816||22665||79.96	22665	22665	2.900000e-141	1835
a37644_phavu.G19833.gnm2.Chr01	phavu.G19833.gnm2.Chr01||47433165||47435550||phavu.G19833.gnm2.ann1.Phvul.001G218800.1||1||CDS||1779002040||2908||72.73	2908	2908	b37644_phavu.G19833.gnm2.Chr07	phavu.G19833.gnm2.Chr07||32845586||32849034||phavu.G19833.gnm2.ann1.Phvul.007G206000.4||1||CDS||1779053708||22625||72.73	22625	22625	8.500000e-45	44
a37644_phavu.G19833.gnm2.Chr01	phavu.G19833.gnm2.Chr01||47433165||47435550||phavu.G19833.gnm2.ann1.Phvul.001G218800.1||1||CDS||1779002040||2908||69.8	2908	2908	b37644_phavu.G19833.gnm2.Chr07	phavu.G19833.gnm2.Chr07||33081501||33082871||phavu.G19833.gnm2.ann1.Phvul.007G208500.1||-1||CDS||1779053807||22662||69.8	22662	22662	1.000000e-107	1885
a37644_phavu.G19833.gnm2.Chr01	phavu.G19833.gnm2.Chr01||47461539||47462948||phavu.G19833.gnm2.ann1.Phvul.001G219000.1||1||CDS||1779002048||2911||77.8	2911	2911	b37644_phavu.G19833.gnm2.Chr07	phavu.G19833.gnm2.Chr07||32882512||32884021||phavu.G19833.gnm2.ann1.Phvul.007G206200.1||1||CDS||1779053722||22631||77.8	22631	22631	7.400000e-99	94
a37644_phavu.G19833.gnm2.Chr01	phavu.G19833.gnm2.Chr01||47461539||47462948||phavu.G19833.gnm2.ann1.Phvul.001G219000.1||1||CDS||1779002048||2911||81.83	2911	2911	b37644_phavu.G19833.gnm2.Chr07	phavu.G19833.gnm2.Chr07||33053119||33054691||phavu.G19833.gnm2.ann1.Phvul.007G208400.1||-1||CDS||1779053804||22661||81.83	22661	22661	9.700000e-176	1935
a37644_phavu.G19833.gnm2.Chr01	phavu.G19833.gnm2.Chr01||47472350||47473232||phavu.G19833.gnm2.ann1.Phvul.001G219100.1||1||CDS||1779002051||2912||73.16	2912	2912	b37644_phavu.G19833.gnm2.Chr07	phavu.G19833.gnm2.Chr07||33047421||33048370||phavu.G19833.gnm2.ann1.Phvul.007G208300.1||-1||CDS||1779053801||22660||73.16	22660	22660	8.400000e-43	1977
a37644_phavu.G19833.gnm2.Chr01	phavu.G19833.gnm2.Chr01||47477053||47482545||phavu.G19833.gnm2.ann1.Phvul.001G219200.1||-1||CDS||1779002054||2913||72.31	2913	2913	b37644_phavu.G19833.gnm2.Chr07	phavu.G19833.gnm2.Chr07||32890022||32894226||phavu.G19833.gnm2.ann1.Phvul.007G206300.1||-1||CDS||1779053725||22632||72.31	22632	22632	1.600000e-225	144
a37644_phavu.G19833.gnm2.Chr01	phavu.G19833.gnm2.Chr01||47477053||47482545||phavu.G19833.gnm2.ann1.Phvul.001G219200.1||-1||CDS||1779002054||2913||84.82	2913	2913	b37644_phavu.G19833.gnm2.Chr07	phavu.G19833.gnm2.Chr07||33038937||33045872||phavu.G19833.gnm2.ann1.Phvul.007G208200.1||1||CDS||1779053798||22659||84.82	22659	22659	1.000000e-250	2027
a37644_phavu.G19833.gnm2.Chr01	phavu.G19833.gnm2.Chr01||47488766||47490562||phavu.G19833.gnm2.ann1.Phvul.001G219300.1||1||CDS||1779002061||2916||82.3	2916	2916	b37644_phavu.G19833.gnm2.Chr07	phavu.G19833.gnm2.Chr07||33019852||33021621||phavu.G19833.gnm2.ann1.Phvul.007G208000.1||-1||CDS||1779053792||22657||82.3	22657	22657	8.500000e-130	2077
a37644_phavu.G19833.gnm2.Chr01	phavu.G19833.gnm2.Chr01||47514675||47515707||phavu.G19833.gnm2.ann1.Phvul.001G219700.1||-1||CDS||1779002077||2922||82.35	2922	2922	b37644_phavu.G19833.gnm2.Chr07	phavu.G19833.gnm2.Chr07||32999415||33000405||phavu.G19833.gnm2.ann1.Phvul.007G207600.1||1||CDS||1779053780||22653||82.35	22653	22653	7.400000e-234	2127
a37644_phavu.G19833.gnm2.Chr01	phavu.G19833.gnm2.Chr01||47596515||47601798||phavu.G19833.gnm2.ann1.Phvul.001G220500.1||-1||CDS||1779002105||2933||81.23	2933	2933	b37644_phavu.G19833.gnm2.Chr07	phavu.G19833.gnm2.Chr07||32978210||32982848||phavu.G19833.gnm2.ann1.Phvul.007G207200.1||1||CDS||1779053762||22646||81.23	22646	22646	1.000000e-250	2174
a37644_phavu.G19833.gnm2.Chr01	phavu.G19833.gnm2.Chr01||47604604||47609180||phavu.G19833.gnm2.ann1.Phvul.001G220600.1||1||CDS||1779002108||2934||82.64	2934	2934	b37644_phavu.G19833.gnm2.Chr07	phavu.G19833.gnm2.Chr07||32973398||32976855||phavu.G19833.gnm2.ann1.Phvul.007G207100.1||-1||CDS||1779053759||22645||82.64	22645	22645	1.000000e-250	2224
a37644_phavu.G19833.gnm2.Chr01	phavu.G19833.gnm2.Chr01||47614584||47614976||phavu.G19833.gnm2.ann1.Phvul.001G220700.1||1||CDS||1779002111||2935||72.52	2935	2935	b37644_phavu.G19833.gnm2.Chr07	phavu.G19833.gnm2.Chr07||32970836||32971189||phavu.G19833.gnm2.ann1.Phvul.007G207000.1||-1||CDS||1779053756||22644||72.52	22644	22644	3.100000e-60	2274
a37644_phavu.G19833.gnm2.Chr01	phavu.G19833.gnm2.Chr01||47643253||47647636||phavu.G19833.gnm2.ann1.Phvul.001G221100.1||1||CDS||1779002123||2939||82.83	2939	2939	b37644_phavu.G19833.gnm2.Chr07	phavu.G19833.gnm2.Chr07||32946385||32950783||phavu.G19833.gnm2.ann1.Phvul.007G206800.1||-1||CDS||1779053744||22639||82.83	22639	22639	1.000000e-250	2324
a37644_phavu.G19833.gnm2.Chr01	phavu.G19833.gnm2.Chr01||47651199||47652411||phavu.G19833.gnm2.ann1.Phvul.001G221200.1||-1||CDS||1779002126||2940||83.99	2940	2940	b37644_phavu.G19833.gnm2.Chr07	phavu.G19833.gnm2.Chr07||32937790||32939287||phavu.G19833.gnm2.ann1.Phvul.007G206600.1||1||CDS||1779053738||22637||83.99	22637	22637	3.600000e-202	2374
a37644_phavu.G19833.gnm2.Chr01	phavu.G19833.gnm2.Chr01||47651199||47652411||phavu.G19833.gnm2.ann1.Phvul.001G221200.1||-1||CDS||1779002126||2940||70.39	2940	2940	b37644_phavu.G19833.gnm2.Chr07	phavu.G19833.gnm2.Chr07||33012408||33013199||phavu.G19833.gnm2.ann1.Phvul.007G207800.1||-1||CDS||1779053786||22655||70.39	22655	22655	1.100000e-105	241
a37644_phavu.G19833.gnm2.Chr01	phavu.G19833.gnm2.Chr01||47662002||47665012||phavu.G19833.gnm2.ann1.Phvul.001G221300.1||1||CDS||1779002129||2941||81.82	2941	2941	b37644_phavu.G19833.gnm2.Chr07	phavu.G19833.gnm2.Chr07||32919259||32922136||phavu.G19833.gnm2.ann1.Phvul.007G206400.1||-1||CDS||1779053730||22634||81.82	22634	22634	1.000000e-250	2424
a37644_phavu.G19833.gnm2.Chr01	phavu.G19833.gnm2.Chr01||47673290||47676705||phavu.G19833.gnm2.ann1.Phvul.001G221400.1||1||CDS||1779002132||2942||82.85	2942	2942	b37644_phavu.G19833.gnm2.Chr07	phavu.G19833.gnm2.Chr07||32890022||32894226||phavu.G19833.gnm2.ann1.Phvul.007G206300.1||-1||CDS||1779053725||22632||82.85	22632	22632	1.000000e-250	2474
a37644_phavu.G19833.gnm2.Chr01	phavu.G19833.gnm2.Chr01||47673290||47676705||phavu.G19833.gnm2.ann1.Phvul.001G221400.1||1||CDS||1779002132||2942||73.83	2942	2942	b37644_phavu.G19833.gnm2.Chr07	phavu.G19833.gnm2.Chr07||33038937||33045872||phavu.G19833.gnm2.ann1.Phvul.007G208200.1||1||CDS||1779053798||22659||73.83	22659	22659	6.100000e-238	291
a37644_phavu.G19833.gnm2.Chr01	phavu.G19833.gnm2.Chr01||47685407||47687051||phavu.G19833.gnm2.ann1.Phvul.001G221500.1||-1||CDS||1779002137||2944||85.08	2944	2944	b37644_phavu.G19833.gnm2.Chr07	phavu.G19833.gnm2.Chr07||32882512||32884021||phavu.G19833.gnm2.ann1.Phvul.007G206200.1||1||CDS||1779053722||22631||85.08	22631	22631	2.600000e-140	2524
a37644_phavu.G19833.gnm2.Chr01	phavu.G19833.gnm2.Chr01||47685407||47687051||phavu.G19833.gnm2.ann1.Phvul.001G221500.1||-1||CDS||1779002137||2944||77.91	2944	2944	b37644_phavu.G19833.gnm2.Chr07	phavu.G19833.gnm2.Chr07||33053119||33054691||phavu.G19833.gnm2.ann1.Phvul.007G208400.1||-1||CDS||1779053804||22661||77.91	22661	22661	9.400000e-100	341
a37644_phavu.G19833.gnm2.Chr01	phavu.G19833.gnm2.Chr01||47706630||47706899||phavu.G19833.gnm2.ann1.Phvul.001G221700.1||1||CDS||1779002143||2946||82.76	2946	2946	b37644_phavu.G19833.gnm2.Chr07	phavu.G19833.gnm2.Chr07||32828783||32829092||phavu.G19833.gnm2.ann1.Phvul.007G205901.1||-1||CDS||1779053703||22623||82.76	22623	22623	1.400000e-48	2571
a37644_phavu.G19833.gnm2.Chr01	phavu.G19833.gnm2.Chr01||47739577||47739852||phavu.G19833.gnm2.ann1.Phvul.001G221900.1||-1||CDS||1779002148||2948||78.65	2948	2948	b37644_phavu.G19833.gnm2.Chr07	phavu.G19833.gnm2.Chr07||32776501||32776767||phavu.G19833.gnm2.ann1.Phvul.007G205200.1||1||CDS||1779053682||22615||78.65	22615	22615	7.500000e-55	2621
a37644_phavu.G19833.gnm2.Chr01	phavu.G19833.gnm2.Chr01||47749258||47752467||phavu.G19833.gnm2.ann1.Phvul.001G222100.1||-1||CDS||1779002154||2950||81.79	2950	2950	b37644_phavu.G19833.gnm2.Chr07	phavu.G19833.gnm2.Chr07||32761125||32764602||phavu.G19833.gnm2.ann1.Phvul.007G205100.1||1||CDS||1779053679||22614||81.79	22614	22614	1.000000e-250	2671
a37644_phavu.G19833.gnm2.Chr01	phavu.G19833.gnm2.Chr01||47757320||47758675||phavu.G19833.gnm2.ann1.Phvul.001G222200.1||1||CDS||1779002157||2951||73.98	2951	2951	b37644_phavu.G19833.gnm2.Chr07	phavu.G19833.gnm2.Chr07||32748473||32749795||phavu.G19833.gnm2.ann1.Phvul.007G204900.1||-1||CDS||1779053674||22612||73.98	22612	22612	1.000000e-250	2721
a37644_phavu.G19833.gnm2.Chr01	phavu.G19833.gnm2.Chr01||47757320||47758675||phavu.G19833.gnm2.ann1.Phvul.001G222200.1||1||CDS||1779002157||2951||67.52	2951	2951	b37644_phavu.G19833.gnm2.Chr07	phavu.G19833.gnm2.Chr07||33168786||33170162||phavu.G19833.gnm2.ann1.Phvul.007G209500.1||1||CDS||1779053845||22676||67.52	22676	22676	4.800000e-177	388
a37644_phavu.G19833.gnm2.Chr01	phavu.G19833.gnm2.Chr01||47769747||47772209||phavu.G19833.gnm2.ann1.Phvul.001G222500.1||-1||CDS||1779002169||2956||70.14	2956	2956	b37644_phavu.G19833.gnm2.Chr07	phavu.G19833.gnm2.Chr07||32713643||32716234||phavu.G19833.gnm2.ann1.Phvul.007G204400.1||1||CDS||1779053658||22606||70.14	22606	22606	1.300000e-161	2771
a37644_phavu.G19833.gnm2.Chr01	phavu.G19833.gnm2.Chr01||47788355||47791671||phavu.G19833.gnm2.ann1.Phvul.001G222700.1||1||CDS||1779002179||2960||84.06	2960	2960	b37644_phavu.G19833.gnm2.Chr07	phavu.G19833.gnm2.Chr07||32694050||32697994||phavu.G19833.gnm2.ann1.Phvul.007G204300.2||-1||CDS||1779053655||22604||84.06	22604	22604	1.000000e-250	2821
a37644_phavu.G19833.gnm2.Chr01	phavu.G19833.gnm2.Chr01||47799418||47800599||phavu.G19833.gnm2.ann1.Phvul.001G222800.1||-1||CDS||1779002182||2962||81.17	2962	2962	b37644_phavu.G19833.gnm2.Chr07	phavu.G19833.gnm2.Chr07||33275072||33276256||phavu.G19833.gnm2.ann1.Phvul.007G210700.1||-1||CDS||1779053891||22694||81.17	22694	22694	1.000000e-250	435
a37644_phavu.G19833.gnm2.Chr01	phavu.G19833.gnm2.Chr01||47810152||47818847||phavu.G19833.gnm2.ann1.Phvul.001G223000.1||1||CDS||1779002190||2964||82.63	2964	2964	b37644_phavu.G19833.gnm2.Chr07	phavu.G19833.gnm2.Chr07||32672290||32682266||phavu.G19833.gnm2.ann1.Phvul.007G204100.1||-1||CDS||1779053647||22602||82.63	22602	22602	1.000000e-250	2871
a37644_phavu.G19833.gnm2.Chr01	phavu.G19833.gnm2.Chr01||47833849||47835952||phavu.G19833.gnm2.ann1.Phvul.001G223200.1||-1||CDS||1779002196||2966||80.18	2966	2966	b37644_phavu.G19833.gnm2.Chr07	phavu.G19833.gnm2.Chr07||32649672||32651774||phavu.G19833.gnm2.ann1.Phvul.007G203800.1||1||CDS||1779053626||22593||80.18	22593	22593	5.200000e-183	2921
a37644_phavu.G19833.gnm2.Chr01	phavu.G19833.gnm2.Chr01||47849536||47849934||phavu.G19833.gnm2.ann1.Phvul.001G223400.1||1||CDS||1779002202||2968||63.11	2968	2968	b37644_phavu.G19833.gnm2.Chr07	phavu.G19833.gnm2.Chr07||32638452||32638835||phavu.G19833.gnm2.ann1.Phvul.007G203700.1||-1||CDS||1779053623||22592||63.11	22592	22592	1.600000e-14	2934
a37644_phavu.G19833.gnm2.Chr01	phavu.G19833.gnm2.Chr01||47870196||47872577||phavu.G19833.gnm2.ann1.Phvul.001G223700.1||-1||CDS||1779002211||2971||79.98	2971	2971	b37644_phavu.G19833.gnm2.Chr07	phavu.G19833.gnm2.Chr07||32611012||32612280||phavu.G19833.gnm2.ann1.Phvul.007G203400.1||1||CDS||1779053614||22589||79.98	22589	22589	3.200000e-250	2984
a37644_phavu.G19833.gnm2.Chr01	phavu.G19833.gnm2.Chr01||47883220||47888691||phavu.G19833.gnm2.ann1.Phvul.001G223900.1||1||CDS||1779002217||2973||89.13	2973	2973	b37644_phavu.G19833.gnm2.Chr07	phavu.G19833.gnm2.Chr07||32604708||32608034||phavu.G19833.gnm2.ann1.Phvul.007G203300.1||-1||CDS||1779053611||22588||89.13	22588	22588	5.000000e-210	3034
a37644_phavu.G19833.gnm2.Chr01	phavu.G19833.gnm2.Chr01||47890319||47893268||phavu.G19833.gnm2.ann1.Phvul.001G224000.1||1||CDS||1779002220||2974||83.65	2974	2974	b37644_phavu.G19833.gnm2.Chr07	phavu.G19833.gnm2.Chr07||32598303||32600774||phavu.G19833.gnm2.ann1.Phvul.007G203200.1||-1||CDS||1779053600||22583||83.65	22583	22583	1.000000e-250	3084
a37644_phavu.G19833.gnm2.Chr01	phavu.G19833.gnm2.Chr01||47897726||47900449||phavu.G19833.gnm2.ann1.Phvul.001G224200.1||1||CDS||1779002226||2976||82.45	2976	2976	b37644_phavu.G19833.gnm2.Chr07	phavu.G19833.gnm2.Chr07||32593096||32596453||phavu.G19833.gnm2.ann1.Phvul.007G203100.1||-1||CDS||1779053597||22582||82.45	22582	22582	1.000000e-250	3134
a37644_phavu.G19833.gnm2.Chr01	phavu.G19833.gnm2.Chr01||47905460||47905945||phavu.G19833.gnm2.ann1.Phvul.001G224400.1||-1||CDS||1779002231||2978||69.54	2978	2978	b37644_phavu.G19833.gnm2.Chr07	phavu.G19833.gnm2.Chr07||32585664||32586188||phavu.G19833.gnm2.ann1.Phvul.007G202800.2||1||CDS||1779053588||22579||69.54	22579	22579	1.300000e-68	3184
a37644_phavu.G19833.gnm2.Chr01	phavu.G19833.gnm2.Chr01||47923075||47923623||phavu.G19833.gnm2.ann1.Phvul.001G224600.1||-1||CDS||1779002257||2990||73.37	2990	2990	b37644_phavu.G19833.gnm2.Chr07	phavu.G19833.gnm2.Chr07||32520377||32520970||phavu.G19833.gnm2.ann1.Phvul.007G202200.1||1||CDS||1779053570||22573||73.37	22573	22573	5.500000e-56	3231
a37644_phavu.G19833.gnm2.Chr01	phavu.G19833.gnm2.Chr01||47953181||47957039||phavu.G19833.gnm2.ann1.Phvul.001G224800.1||1||CDS||1779002267||2994||81.16	2994	2994	b37644_phavu.G19833.gnm2.Chr07	phavu.G19833.gnm2.Chr07||32466003||32469698||phavu.G19833.gnm2.ann1.Phvul.007G201700.1||-1||CDS||1779053557||22568||81.16	22568	22568	1.000000e-250	3281
a37644_phavu.G19833.gnm2.Chr01	phavu.G19833.gnm2.Chr01||47970654||47976017||phavu.G19833.gnm2.ann1.Phvul.001G224900.1||1||CDS||1779002272||2996||83.71	2996	2996	b37644_phavu.G19833.gnm2.Chr07	phavu.G19833.gnm2.Chr07||32412683||32416125||phavu.G19833.gnm2.ann1.Phvul.007G201400.1||-1||CDS||1779053544||22563||83.71	22563	22563	4.200000e-89	3331
a37644_phavu.G19833.gnm2.Chr01	phavu.G19833.gnm2.Chr01||47999745||48001174||phavu.G19833.gnm2.ann1.Phvul.001G225100.1||-1||CDS||1779002278||2998||77.62	2998	2998	b37644_phavu.G19833.gnm2.Chr07	phavu.G19833.gnm2.Chr07||32407008||32408388||phavu.G19833.gnm2.ann1.Phvul.007G201300.1||1||CDS||1779053541||22562||77.62	22562	22562	1.600000e-156	3381
a37644_phavu.G19833.gnm2.Chr01	phavu.G19833.gnm2.Chr01||48008864||48009831||phavu.G19833.gnm2.ann1.Phvul.001G225300.1||-1||CDS||1779002293||3005||74.25	3005	3005	b37644_phavu.G19833.gnm2.Chr07	phavu.G19833.gnm2.Chr07||32356242||32357008||phavu.G19833.gnm2.ann1.Phvul.007G200700.1||1||CDS||1779053524||22556||74.25	22556	22556	1.600000e-56	3431
a37644_phavu.G19833.gnm2.Chr01	phavu.G19833.gnm2.Chr01||48032117||48033218||phavu.G19833.gnm2.ann1.Phvul.001G225700.1||-1||CDS||1779002311||3012||74.0	3012	3012	b37644_phavu.G19833.gnm2.Chr07	phavu.G19833.gnm2.Chr07||32346041||32347237||phavu.G19833.gnm2.ann1.Phvul.007G200400.2||1||CDS||1779053515||22553||74.0	22553	22553	2.300000e-91	3481
a37644_phavu.G19833.gnm2.Chr01	phavu.G19833.gnm2.Chr01||48051153||48055012||phavu.G19833.gnm2.ann1.Phvul.001G225800.1||-1||CDS||1779002314||3013||69.34	3013	3013	b37644_phavu.G19833.gnm2.Chr07	phavu.G19833.gnm2.Chr07||32328634||32332231||phavu.G19833.gnm2.ann1.Phvul.007G200300.1||1||CDS||1779053512||22552||69.34	22552	22552	1.000000e-250	3531
a37644_phavu.G19833.gnm2.Chr01	phavu.G19833.gnm2.Chr01||48095301||48100620||phavu.G19833.gnm2.ann1.Phvul.001G226400.1||1||CDS||1779002334||3021||85.73	3021	3021	b37644_phavu.G19833.gnm2.Chr07	phavu.G19833.gnm2.Chr07||32301565||32305664||phavu.G19833.gnm2.ann1.Phvul.007G199900.1||-1||CDS||1779053500||22548||85.73	22548	22548	1.000000e-250	3581
a37644_phavu.G19833.gnm2.Chr01	phavu.G19833.gnm2.Chr01||48112613||48114866||phavu.G19833.gnm2.ann1.Phvul.001G226600.1||1||CDS||1779002340||3023||72.7	3023	3023	b37644_phavu.G19833.gnm2.Chr07	phavu.G19833.gnm2.Chr07||32295981||32297621||phavu.G19833.gnm2.ann1.Phvul.007G199800.1||-1||CDS||1779053495||22546||72.7	22546	22546	4.900000e-189	3631
a37644_phavu.G19833.gnm2.Chr01	phavu.G19833.gnm2.Chr01||48126459||48128704||phavu.G19833.gnm2.ann1.Phvul.001G226800.1||1||CDS||1779002348||3026||85.46	3026	3026	b37644_phavu.G19833.gnm2.Chr07	phavu.G19833.gnm2.Chr07||32262602||32264741||phavu.G19833.gnm2.ann1.Phvul.007G199100.1||1||CDS||1779053456||22530||85.46	22530	22530	1.000000e-250	3678
a37644_phavu.G19833.gnm2.Chr01	phavu.G19833.gnm2.Chr01||48141275||48149957||phavu.G19833.gnm2.ann1.Phvul.001G227000.1||-1||CDS||1779002354||3028||85.47	3028	3028	b37644_phavu.G19833.gnm2.Chr07	phavu.G19833.gnm2.Chr07||32231217||32239182||phavu.G19833.gnm2.ann1.Phvul.007G198900.1||1||CDS||1779053450||22528||85.47	22528	22528	1.000000e-250	3728
a37644_phavu.G19833.gnm2.Chr01	phavu.G19833.gnm2.Chr01||48154769||48156441||phavu.G19833.gnm2.ann1.Phvul.001G227100.3||-1||CDS||1779002365||3033||83.07	3033	3033	b37644_phavu.G19833.gnm2.Chr07	phavu.G19833.gnm2.Chr07||32201036||32202678||phavu.G19833.gnm2.ann1.Phvul.007G198700.1||1||CDS||1779053444||22526||83.07	22526	22526	1.000000e-250	3778
###
a37644_phavu.G19833.gnm2.Chr01	phavu.G19833.gnm2.Chr01||46968820||46970316||phavu.G19833.gnm2.ann1.Phvul.001G213401.1||-1||CDS||1779001817||2821||60.94	2821	2821	b37644_phavu.G19833.gnm2.Chr06	phavu.G19833.gnm2.Chr06||22531149||22532924||phavu.G19833.gnm2.ann1.Phvul.006G117200.1||-1||CDS||1779042983||18552||60.94	18552	18552	3.200000e-20	19
a37644_phavu.G19833.gnm2.Chr01	phavu.G19833.gnm2.Chr01||47042910||47044652||phavu.G19833.gnm2.ann1.Phvul.001G214250.1||1||CDS||1779001852||2835||57.56	2835	2835	b37644_phavu.G19833.gnm2.Chr06	phavu.G19833.gnm2.Chr06||22655366||22656436||phavu.G19833.gnm2.ann1.Phvul.006G118411.1||1||CDS||1779043026||18568||57.56	18568	18568	3.500000e-38	53
a37644_phavu.G19833.gnm2.Chr01	phavu.G19833.gnm2.Chr01||47067439||47068783||phavu.G19833.gnm2.ann1.Phvul.001G214400.1||1||CDS||1779001866||2841||76.01	2841	2841	b37644_phavu.G19833.gnm2.Chr06	phavu.G19833.gnm2.Chr06||22771040||22772890||phavu.G19833.gnm2.ann1.Phvul.006G119100.1||1||CDS||1779043056||18579||76.01	18579	18579	9.400000e-64	100
a37644_phavu.G19833.gnm2.Chr01	phavu.G19833.gnm2.Chr01||47111645||47114243||phavu.G19833.gnm2.ann1.Phvul.001G215000.1||1||CDS||1779001902||2856||68.5	2856	2856	b37644_phavu.G19833.gnm2.Chr06	phavu.G19833.gnm2.Chr06||22899154||22904650||phavu.G19833.gnm2.ann1.Phvul.006G120700.1||1||CDS||1779043108||18599||68.5	18599	18599	1.800000e-57	147
a37644_phavu.G19833.gnm2.Chr01	phavu.G19833.gnm2.Chr01||47146359||47147433||phavu.G19833.gnm2.ann1.Phvul.001G215200.1||-1||CDS||1779001908||2858||72.51	2858	2858	b37644_phavu.G19833.gnm2.Chr06	phavu.G19833.gnm2.Chr06||22924627||22926423||phavu.G19833.gnm2.ann1.Phvul.006G120800.1||-1||CDS||1779043111||18600||72.51	18600	18600	4.500000e-81	197
a37644_phavu.G19833.gnm2.Chr01	phavu.G19833.gnm2.Chr01||47197097||47200884||phavu.G19833.gnm2.ann1.Phvul.001G215700.1||1||CDS||1779001929||2866||73.44	2866	2866	b37644_phavu.G19833.gnm2.Chr06	phavu.G19833.gnm2.Chr06||23027701||23041545||phavu.G19833.gnm2.ann1.Phvul.006G121500.2||-1||CDS||1779043138||18609||73.44	18609	18609	1.000000e-250	247
###
a37644_phavu.G19833.gnm2.Chr01	phavu.G19833.gnm2.Chr01||48175655||48177085||phavu.G19833.gnm2.ann1.Phvul.001G227400.1||1||CDS||1779002385||3042||69.52	3042	3042	b37644_phavu.G19833.gnm2.Chr08	phavu.G19833.gnm2.Chr08||58805793||58807031||phavu.G19833.gnm2.ann1.Phvul.008G239400.1||-1||CDS||1779064833||26897||69.52	26897	26897	7.500000e-46	45
a37644_phavu.G19833.gnm2.Chr01	phavu.G19833.gnm2.Chr01||48235348||48241151||phavu.G19833.gnm2.ann1.Phvul.001G227900.1||1||CDS||1779002403||3049||80.0	3049	3049	b37644_phavu.G19833.gnm2.Chr08	phavu.G19833.gnm2.Chr08||58754182||58758986||phavu.G19833.gnm2.ann1.Phvul.008G238900.1||-1||CDS||1779064819||26892||80.0	26892	26892	7.200000e-169	95
a37644_phavu.G19833.gnm2.Chr01	phavu.G19833.gnm2.Chr01||48245403||48247820||phavu.G19833.gnm2.ann1.Phvul.001G228000.2||-1||CDS||1779002408||3051||75.68	3051	3051	b37644_phavu.G19833.gnm2.Chr08	phavu.G19833.gnm2.Chr08||58748067||58749921||phavu.G19833.gnm2.ann1.Phvul.008G238800.1||1||CDS||1779064816||26891||75.68	26891	26891	2.300000e-98	145
a37644_phavu.G19833.gnm2.Chr01	phavu.G19833.gnm2.Chr01||48269345||48270115||phavu.G19833.gnm2.ann1.Phvul.001G228400.1||1||CDS||1779002416||3054||79.69	3054	3054	b37644_phavu.G19833.gnm2.Chr08	phavu.G19833.gnm2.Chr08||58741177||58741929||phavu.G19833.gnm2.ann1.Phvul.008G238700.1||1||CDS||1779064811||26889||79.69	26889	26889	1.800000e-198	195
a37644_phavu.G19833.gnm2.Chr01	phavu.G19833.gnm2.Chr01||48272341||48273681||phavu.G19833.gnm2.ann1.Phvul.001G228500.1||1||CDS||1779002421||3056||71.75	3056	3056	b37644_phavu.G19833.gnm2.Chr08	phavu.G19833.gnm2.Chr08||58710762||58712075||phavu.G19833.gnm2.ann1.Phvul.008G238500.1||-1||CDS||1779064803||26886||71.75	26886	26886	3.700000e-143	245
a37644_phavu.G19833.gnm2.Chr01	phavu.G19833.gnm2.Chr01||48319481||48320821||phavu.G19833.gnm2.ann1.Phvul.001G229200.1||1||CDS||1779002441||3063||77.46	3063	3063	b37644_phavu.G19833.gnm2.Chr08	phavu.G19833.gnm2.Chr08||58606342||58607631||phavu.G19833.gnm2.ann1.Phvul.008G237800.1||-1||CDS||1779064773||26873||77.46	26873	26873	1.000000e-250	292
a37644_phavu.G19833.gnm2.Chr01	phavu.G19833.gnm2.Chr01||48342504||48342974||phavu.G19833.gnm2.ann1.Phvul.001G229400.1||1||CDS||1779002453||3068||67.17	3068	3068	b37644_phavu.G19833.gnm2.Chr08	phavu.G19833.gnm2.Chr08||58595055||58595612||phavu.G19833.gnm2.ann1.Phvul.008G237600.1||1||CDS||1779064767||26871||67.17	26871	26871	2.300000e-27	318
a37644_phavu.G19833.gnm2.Chr01	phavu.G19833.gnm2.Chr01||48344743||48348077||phavu.G19833.gnm2.ann1.Phvul.001G229500.1||-1||CDS||1779002456||3069||85.86	3069	3069	b37644_phavu.G19833.gnm2.Chr08	phavu.G19833.gnm2.Chr08||58589482||58592724||phavu.G19833.gnm2.ann1.Phvul.008G237500.1||1||CDS||1779064764||26870||85.86	26870	26870	1.000000e-250	368
a37644_phavu.G19833.gnm2.Chr01	phavu.G19833.gnm2.Chr01||48387331||48388609||phavu.G19833.gnm2.ann1.Phvul.001G229700.1||1||CDS||1779002462||3071||84.1	3071	3071	b37644_phavu.G19833.gnm2.Chr08	phavu.G19833.gnm2.Chr08||58562049||58563199||phavu.G19833.gnm2.ann1.Phvul.008G237200.1||-1||CDS||1779064756||26867||84.1	26867	26867	5.800000e-181	418
a37644_phavu.G19833.gnm2.Chr01	phavu.G19833.gnm2.Chr01||48395050||48396207||phavu.G19833.gnm2.ann1.Phvul.001G229800.1||1||CDS||1779002465||3072||75.0	3072	3072	b37644_phavu.G19833.gnm2.Chr08	phavu.G19833.gnm2.Chr08||58556044||58557615||phavu.G19833.gnm2.ann1.Phvul.008G237100.2||-1||CDS||1779064753||26866||75.0	26866	26866	8.400000e-168	468
a37644_phavu.G19833.gnm2.Chr01	phavu.G19833.gnm2.Chr01||48430151||48432790||phavu.G19833.gnm2.ann1.Phvul.001G230000.1||1||CDS||1779002473||3075||81.84	3075	3075	b37644_phavu.G19833.gnm2.Chr08	phavu.G19833.gnm2.Chr08||58524493||58527108||phavu.G19833.gnm2.ann1.Phvul.008G236700.1||1||CDS||1779064737||26860||81.84	26860	26860	1.000000e-250	518
a37644_phavu.G19833.gnm2.Chr01	phavu.G19833.gnm2.Chr01||48449934||48450590||phavu.G19833.gnm2.ann1.Phvul.001G230300.1||-1||CDS||1779002482||3078||65.24	3078	3078	b37644_phavu.G19833.gnm2.Chr08	phavu.G19833.gnm2.Chr08||58445947||58447623||phavu.G19833.gnm2.ann1.Phvul.008G236000.2||1||CDS||1779064713||26851||65.24	26851	26851	3.600000e-52	568
a37644_phavu.G19833.gnm2.Chr01	phavu.G19833.gnm2.Chr01||48472345||48474135||phavu.G19833.gnm2.ann1.Phvul.001G230500.1||1||CDS||1779002488||3080||71.4	3080	3080	b37644_phavu.G19833.gnm2.Chr08	phavu.G19833.gnm2.Chr08||58393007||58394632||phavu.G19833.gnm2.ann1.Phvul.008G235500.1||1||CDS||1779064690||26842||71.4	26842	26842	2.800000e-208	618
a37644_phavu.G19833.gnm2.Chr01	phavu.G19833.gnm2.Chr01||48514192||48514611||phavu.G19833.gnm2.ann1.Phvul.001G231000.1||-1||CDS||1779002507||3087||77.49	3087	3087	b37644_phavu.G19833.gnm2.Chr08	phavu.G19833.gnm2.Chr08||58342914||58343336||phavu.G19833.gnm2.ann1.Phvul.008G235100.1||1||CDS||1779064676||26837||77.49	26837	26837	6.600000e-100	668
a37644_phavu.G19833.gnm2.Chr01	phavu.G19833.gnm2.Chr01||48519221||48519478||phavu.G19833.gnm2.ann1.Phvul.001G231100.1||1||CDS||1779002510||3088||82.33	3088	3088	b37644_phavu.G19833.gnm2.Chr08	phavu.G19833.gnm2.Chr08||58322559||58322813||phavu.G19833.gnm2.ann1.Phvul.008G234700.1||-1||CDS||1779064660||26831||82.33	26831	26831	6.600000e-71	718
a37644_phavu.G19833.gnm2.Chr01	phavu.G19833.gnm2.Chr01||48520494||48523157||phavu.G19833.gnm2.ann1.Phvul.001G231200.1||-1||CDS||1779002513||3089||81.82	3089	3089	b37644_phavu.G19833.gnm2.Chr08	phavu.G19833.gnm2.Chr08||58319498||58321741||phavu.G19833.gnm2.ann1.Phvul.008G234600.1||1||CDS||1779064657||26830||81.82	26830	26830	1.000000e-250	768
a37644_phavu.G19833.gnm2.Chr01	phavu.G19833.gnm2.Chr01||48540255||48542677||phavu.G19833.gnm2.ann1.Phvul.001G231400.1||1||CDS||1779002519||3091||64.22	3091	3091	b37644_phavu.G19833.gnm2.Chr08	phavu.G19833.gnm2.Chr08||58309673||58313323||phavu.G19833.gnm2.ann1.Phvul.008G234500.1||-1||CDS||1779064654||26829||64.22	26829	26829	9.400000e-45	812
a37644_phavu.G19833.gnm2.Chr01	phavu.G19833.gnm2.Chr01||48546424||48548174||phavu.G19833.gnm2.ann1.Phvul.001G231500.1||1||CDS||1779002521||3092||78.0	3092	3092	b37644_phavu.G19833.gnm2.Chr08	phavu.G19833.gnm2.Chr08||58294610||58295943||phavu.G19833.gnm2.ann1.Phvul.008G234300.1||-1||CDS||1779064638||26822||78.0	26822	26822	3.000000e-137	862
a37644_phavu.G19833.gnm2.Chr01	phavu.G19833.gnm2.Chr01||48557939||48561519||phavu.G19833.gnm2.ann1.Phvul.001G231600.1||1||CDS||1779002524||3093||82.68	3093	3093	b37644_phavu.G19833.gnm2.Chr08	phavu.G19833.gnm2.Chr08||58282641||58285827||phavu.G19833.gnm2.ann1.Phvul.008G234200.1||-1||CDS||1779064635||26821||82.68	26821	26821	1.000000e-250	912
a37644_phavu.G19833.gnm2.Chr01	phavu.G19833.gnm2.Chr01||48580732||48581253||phavu.G19833.gnm2.ann1.Phvul.001G231800.1||-1||CDS||1779002530||3095||67.1	3095	3095	b37644_phavu.G19833.gnm2.Chr08	phavu.G19833.gnm2.Chr08||58276373||58276855||phavu.G19833.gnm2.ann1.Phvul.008G234100.1||1||CDS||1779064632||26820||67.1	26820	26820	6.700000e-25	936
a37644_phavu.G19833.gnm2.Chr01	phavu.G19833.gnm2.Chr01||48590670||48593492||phavu.G19833.gnm2.ann1.Phvul.001G232100.1||-1||CDS||1779002542||3100||72.58	3100	3100	b37644_phavu.G19833.gnm2.Chr08	phavu.G19833.gnm2.Chr08||58263626||58265487||phavu.G19833.gnm2.ann1.Phvul.008G233900.1||1||CDS||1779064627||26818||72.58	26818	26818	9.500000e-118	986
###
a37644_phavu.G19833.gnm2.Chr01	phavu.G19833.gnm2.Chr01||48611681||48614832||phavu.G19833.gnm2.ann1.Phvul.001G232300.1||1||CDS||1779002554||3105||79.87	3105	3105	b37644_phavu.G19833.gnm2.Chr08	phavu.G19833.gnm2.Chr08||53386477||53390609||phavu.G19833.gnm2.ann1.Phvul.008G233400.1||1||CDS||1779064613||26299||79.87	26299	26299	1.000000e-250	50
a37644_phavu.G19833.gnm2.Chr01	phavu.G19833.gnm2.Chr01||48618498||48622970||phavu.G19833.gnm2.ann1.Phvul.001G232400.1||1||CDS||1779002559||3107||76.05	3107	3107	b37644_phavu.G19833.gnm2.Chr08	phavu.G19833.gnm2.Chr08||53481521||53488454||phavu.G19833.gnm2.ann1.Phvul.008G232300.1||1||CDS||1779064579||26311||76.05	26311	26311	1.000000e-250	97
a37644_phavu.G19833.gnm2.Chr01	phavu.G19833.gnm2.Chr01||48631063||48632208||phavu.G19833.gnm2.ann1.Phvul.001G232600.1||-1||CDS||1779002571||3112||81.23	3112	3112	b37644_phavu.G19833.gnm2.Chr08	phavu.G19833.gnm2.Chr08||53490083||53491628||phavu.G19833.gnm2.ann1.Phvul.008G232200.1||-1||CDS||1779064576||26312||81.23	26312	26312	4.100000e-219	147
a37644_phavu.G19833.gnm2.Chr01	phavu.G19833.gnm2.Chr01||48671925||48677529||phavu.G19833.gnm2.ann1.Phvul.001G232900.1||-1||CDS||1779002584||3117||82.64	3117	3117	b37644_phavu.G19833.gnm2.Chr08	phavu.G19833.gnm2.Chr08||53505067||53511788||phavu.G19833.gnm2.ann1.Phvul.008G232000.1||-1||CDS||1779064570||26314||82.64	26314	26314	1.000000e-250	197
a37644_phavu.G19833.gnm2.Chr01	phavu.G19833.gnm2.Chr01||48743431||48743697||phavu.G19833.gnm2.ann1.Phvul.001G233300.1||1||CDS||1779002596||3122||75.1	3122	3122	b37644_phavu.G19833.gnm2.Chr08	phavu.G19833.gnm2.Chr08||53180726||53180968||phavu.G19833.gnm2.ann1.Phvul.008G191701.1||1||CDS||1779063197||26280||75.1	26280	26280	5.400000e-39	38
a37644_phavu.G19833.gnm2.Chr01	phavu.G19833.gnm2.Chr01||48773206||48774528||phavu.G19833.gnm2.ann1.Phvul.001G233600.1||-1||CDS||1779002604||3125||73.21	3125	3125	b37644_phavu.G19833.gnm2.Chr08	phavu.G19833.gnm2.Chr08||53190945||53192255||phavu.G19833.gnm2.ann1.Phvul.008G191800.1||-1||CDS||1779063200||26281||73.21	26281	26281	1.200000e-230	88
a37644_phavu.G19833.gnm2.Chr01	phavu.G19833.gnm2.Chr01||48783430||48784590||phavu.G19833.gnm2.ann1.Phvul.001G233700.1||-1||CDS||1779002606||3126||68.53	3126	3126	b37644_phavu.G19833.gnm2.Chr08	phavu.G19833.gnm2.Chr08||53209728||53210873||phavu.G19833.gnm2.ann1.Phvul.008G191900.1||-1||CDS||1779063202||26282||68.53	26282	26282	9.500000e-50	137
a37644_phavu.G19833.gnm2.Chr01	phavu.G19833.gnm2.Chr01||48802163||48802411||phavu.G19833.gnm2.ann1.Phvul.001G233900.1||-1||CDS||1779002614||3129||75.62	3129	3129	b37644_phavu.G19833.gnm2.Chr08	phavu.G19833.gnm2.Chr08||53243747||53245280||phavu.G19833.gnm2.ann1.Phvul.008G192200.1||-1||CDS||1779063216||26288||75.62	26288	26288	1.300000e-40	176
a37644_phavu.G19833.gnm2.Chr01	phavu.G19833.gnm2.Chr01||48802902||48803821||phavu.G19833.gnm2.ann1.Phvul.001G234000.1||-1||CDS||1779002616||3130||77.87	3130	3130	b37644_phavu.G19833.gnm2.Chr08	phavu.G19833.gnm2.Chr08||53255408||53256525||phavu.G19833.gnm2.ann1.Phvul.008G192300.1||-1||CDS||1779063219||26289||77.87	26289	26289	3.700000e-183	226
a37644_phavu.G19833.gnm2.Chr01	phavu.G19833.gnm2.Chr01||48814797||48817477||phavu.G19833.gnm2.ann1.Phvul.001G234300.1||-1||CDS||1779002620||3132||86.65	3132	3132	b37644_phavu.G19833.gnm2.Chr08	phavu.G19833.gnm2.Chr08||53258462||53261436||phavu.G19833.gnm2.ann1.Phvul.008G192400.1||-1||CDS||1779063222||26290||86.65	26290	26290	1.000000e-250	276
a37644_phavu.G19833.gnm2.Chr01	phavu.G19833.gnm2.Chr01||48833083||48833946||phavu.G19833.gnm2.ann1.Phvul.001G234600.1||-1||CDS||1779002634||3138||81.63	3138	3138	b37644_phavu.G19833.gnm2.Chr08	phavu.G19833.gnm2.Chr08||53291709||53292560||phavu.G19833.gnm2.ann1.Phvul.008G192600.1||-1||CDS||1779063227||26292||81.63	26292	26292	2.200000e-138	326
a37644_phavu.G19833.gnm2.Chr01	phavu.G19833.gnm2.Chr01||48833083||48833946||phavu.G19833.gnm2.ann1.Phvul.001G234600.1||-1||CDS||1779002634||3138||60.46	3138	3138	b37644_phavu.G19833.gnm2.Chr08	phavu.G19833.gnm2.Chr08||53537488||53538234||phavu.G19833.gnm2.ann1.Phvul.008G231500.1||-1||CDS||1779064545||26320||60.46	26320	26320	5.500000e-38	228
a37644_phavu.G19833.gnm2.Chr01	phavu.G19833.gnm2.Chr01||48883764||48888772||phavu.G19833.gnm2.ann1.Phvul.001G235400.1||-1||CDS||1779002658||3147||81.45	3147	3147	b37644_phavu.G19833.gnm2.Chr08	phavu.G19833.gnm2.Chr08||53317738||53323910||phavu.G19833.gnm2.ann1.Phvul.008G231400.1||1||CDS||1779064542||26293||81.45	26293	26293	1.000000e-250	376
###
a37644_phavu.G19833.gnm2.Chr01	phavu.G19833.gnm2.Chr01||48611681||48614832||phavu.G19833.gnm2.ann1.Phvul.001G232300.1||1||CDS||1779002554||3105||70.94	3105	3105	b37644_phavu.G19833.gnm2.scaffold_15	phavu.G19833.gnm2.scaffold_15||356294||358566||phavu.G19833.gnm2.ann1.Phvul.L005743.1||1||CDS||1779090214||36622||70.94	36622	36622	1.900000e-194	50
a37644_phavu.G19833.gnm2.Chr01	phavu.G19833.gnm2.Chr01||48618498||48622970||phavu.G19833.gnm2.ann1.Phvul.001G232400.1||1||CDS||1779002559||3107||60.61	3107	3107	b37644_phavu.G19833.gnm2.scaffold_15	phavu.G19833.gnm2.scaffold_15||372313||380189||phavu.G19833.gnm2.ann1.Phvul.L005943.1||1||CDS||1779090220||36624||60.61	36624	36624	1.100000e-55	100
a37644_phavu.G19833.gnm2.Chr01	phavu.G19833.gnm2.Chr01||48631063||48632208||phavu.G19833.gnm2.ann1.Phvul.001G232600.1||-1||CDS||1779002571||3112||78.21	3112	3112	b37644_phavu.G19833.gnm2.scaffold_15	phavu.G19833.gnm2.scaffold_15||382593||383550||phavu.G19833.gnm2.ann1.Phvul.L006043.1||-1||CDS||1779090223||36625||78.21	36625	36625	8.300000e-181	150
a37644_phavu.G19833.gnm2.Chr01	phavu.G19833.gnm2.Chr01||48656793||48660078||phavu.G19833.gnm2.ann1.Phvul.001G232700.1||1||CDS||1779002574||3113||72.53	3113	3113	b37644_phavu.G19833.gnm2.scaffold_15	phavu.G19833.gnm2.scaffold_15||414934||418816||phavu.G19833.gnm2.ann1.Phvul.L006443.1||1||CDS||1779090239||36631||72.53	36631	36631	3.100000e-84	200
a37644_phavu.G19833.gnm2.Chr01	phavu.G19833.gnm2.Chr01||48743431||48743697||phavu.G19833.gnm2.ann1.Phvul.001G233300.1||1||CDS||1779002596||3122||66.15	3122	3122	b37644_phavu.G19833.gnm2.scaffold_15	phavu.G19833.gnm2.scaffold_15||489038||489520||phavu.G19833.gnm2.ann1.Phvul.L007243.1||1||CDS||1779090265||36641||66.15	36641	36641	6.100000e-11	210
a37644_phavu.G19833.gnm2.Chr01	phavu.G19833.gnm2.Chr01||48783430||48784590||phavu.G19833.gnm2.ann1.Phvul.001G233700.1||-1||CDS||1779002606||3126||67.62	3126	3126	b37644_phavu.G19833.gnm2.scaffold_15	phavu.G19833.gnm2.scaffold_15||512361||513326||phavu.G19833.gnm2.ann1.Phvul.L007643.1||-1||CDS||1779090277||36645||67.62	36645	36645	5.400000e-55	260
###
a37644_phavu.G19833.gnm2.Chr01	phavu.G19833.gnm2.Chr01||48773206||48774528||phavu.G19833.gnm2.ann1.Phvul.001G233600.1||-1||CDS||1779002604||3125||65.68	3125	3125	b37644_phavu.G19833.gnm2.Chr08	phavu.G19833.gnm2.Chr08||14652618||14653940||phavu.G19833.gnm2.ann1.Phvul.008G118900.1||1||CDS||1779060592||25218||65.68	25218	25218	5.400000e-147	50
a37644_phavu.G19833.gnm2.Chr01	phavu.G19833.gnm2.Chr01||48783430||48784590||phavu.G19833.gnm2.ann1.Phvul.001G233700.1||-1||CDS||1779002606||3126||62.96	3126	3126	b37644_phavu.G19833.gnm2.Chr08	phavu.G19833.gnm2.Chr08||14575933||14576925||phavu.G19833.gnm2.ann1.Phvul.008G118600.1||1||CDS||1779060584||25215||62.96	25215	25215	7.700000e-17	66
a37644_phavu.G19833.gnm2.Chr01	phavu.G19833.gnm2.Chr01||48802902||48803821||phavu.G19833.gnm2.ann1.Phvul.001G234000.1||-1||CDS||1779002616||3130||68.12	3130	3130	b37644_phavu.G19833.gnm2.Chr08	phavu.G19833.gnm2.Chr08||14476827||14477792||phavu.G19833.gnm2.ann1.Phvul.008G118200.1||1||CDS||1779060573||25211||68.12	25211	25211	8.900000e-100	116
a37644_phavu.G19833.gnm2.Chr01	phavu.G19833.gnm2.Chr01||48809986||48811980||phavu.G19833.gnm2.ann1.Phvul.001G234200.1||-1||CDS||1779002618||3131||65.48	3131	3131	b37644_phavu.G19833.gnm2.Chr08	phavu.G19833.gnm2.Chr08||14407039||14409057||phavu.G19833.gnm2.ann1.Phvul.008G117700.1||1||CDS||1779060553||25203||65.48	25203	25203	2.500000e-174	166
a37644_phavu.G19833.gnm2.Chr01	phavu.G19833.gnm2.Chr01||48870180||48872279||phavu.G19833.gnm2.ann1.Phvul.001G235100.1||1||CDS||1779002648||3144||62.47	3144	3144	b37644_phavu.G19833.gnm2.Chr08	phavu.G19833.gnm2.Chr08||14325897||14327768||phavu.G19833.gnm2.ann1.Phvul.008G117500.2||1||CDS||1779060547||25201||62.47	25201	25201	3.400000e-89	213
a37644_phavu.G19833.gnm2.Chr01	phavu.G19833.gnm2.Chr01||48904632||48908452||phavu.G19833.gnm2.ann1.Phvul.001G235700.1||1||CDS||1779002675||3154||63.14	3154	3154	b37644_phavu.G19833.gnm2.Chr08	phavu.G19833.gnm2.Chr08||14077222||14093236||phavu.G19833.gnm2.ann1.Phvul.008G117000.2||-1||CDS||1779060529||25193||63.14	25193	25193	5.800000e-82	263
a37644_phavu.G19833.gnm2.Chr01	phavu.G19833.gnm2.Chr01||48972150||48978011||phavu.G19833.gnm2.ann1.Phvul.001G236500.1||1||CDS||1779002717||3171||68.62	3171	3171	b37644_phavu.G19833.gnm2.Chr08	phavu.G19833.gnm2.Chr08||13794583||13808075||phavu.G19833.gnm2.ann1.Phvul.008G115800.1||-1||CDS||1779060494||25181||68.62	25181	25181	2.100000e-116	310
a37644_phavu.G19833.gnm2.Chr01	phavu.G19833.gnm2.Chr01||48981736||48984562||phavu.G19833.gnm2.ann1.Phvul.001G236600.1||1||CDS||1779002720||3172||68.62	3172	3172	b37644_phavu.G19833.gnm2.Chr08	phavu.G19833.gnm2.Chr08||13661070||13663760||phavu.G19833.gnm2.ann1.Phvul.008G115500.1||-1||CDS||1779060483||25177||68.62	25177	25177	7.400000e-144	360
a37644_phavu.G19833.gnm2.Chr01	phavu.G19833.gnm2.Chr01||49001279||49007043||phavu.G19833.gnm2.ann1.Phvul.001G236900.1||-1||CDS||1779002729||3175||71.52	3175	3175	b37644_phavu.G19833.gnm2.Chr08	phavu.G19833.gnm2.Chr08||13619781||13627971||phavu.G19833.gnm2.ann1.Phvul.008G115100.1||1||CDS||1779060475||25174||71.52	25174	25174	1.000000e-250	410
a37644_phavu.G19833.gnm2.Chr01	phavu.G19833.gnm2.Chr01||49054024||49058465||phavu.G19833.gnm2.ann1.Phvul.001G237400.1||1||CDS||1779002743||3180||66.12	3180	3180	b37644_phavu.G19833.gnm2.Chr08	phavu.G19833.gnm2.Chr08||13354820||13361578||phavu.G19833.gnm2.ann1.Phvul.008G114200.1||1||CDS||1779060436||25159||66.12	25159	25159	1.300000e-180	457
a37644_phavu.G19833.gnm2.Chr01	phavu.G19833.gnm2.Chr01||49160598||49162522||phavu.G19833.gnm2.ann1.Phvul.001G238300.1||1||CDS||1779002770||3190||63.86	3190	3190	b37644_phavu.G19833.gnm2.Chr08	phavu.G19833.gnm2.Chr08||13269440||13270918||phavu.G19833.gnm2.ann1.Phvul.008G114000.1||-1||CDS||1779060424||25154||63.86	25154	25154	3.500000e-09	465
a37644_phavu.G19833.gnm2.Chr01	phavu.G19833.gnm2.Chr01||49168493||49171295||phavu.G19833.gnm2.ann1.Phvul.001G238500.1||-1||CDS||1779002776||3192||75.02	3192	3192	b37644_phavu.G19833.gnm2.Chr08	phavu.G19833.gnm2.Chr08||13250135||13253905||phavu.G19833.gnm2.ann1.Phvul.008G113800.1||1||CDS||1779060418||25152||75.02	25152	25152	1.000000e-250	515
a37644_phavu.G19833.gnm2.Chr01	phavu.G19833.gnm2.Chr01||49205951||49207417||phavu.G19833.gnm2.ann1.Phvul.001G238700.1||1||CDS||1779002782||3194||64.86	3194	3194	b37644_phavu.G19833.gnm2.Chr08	phavu.G19833.gnm2.Chr08||13180520||13182332||phavu.G19833.gnm2.ann1.Phvul.008G113400.1||-1||CDS||1779060406||25148||64.86	25148	25148	8.800000e-08	522
###
a37644_phavu.G19833.gnm2.Chr01	phavu.G19833.gnm2.Chr01||48929271||48930860||phavu.G19833.gnm2.ann1.Phvul.001G236000.1||1||CDS||1779002684||3157||71.97	3157	3157	b37644_phavu.G19833.gnm2.Chr08	phavu.G19833.gnm2.Chr08||58231553||58233160||phavu.G19833.gnm2.ann1.Phvul.008G231200.1||-1||CDS||1779064537||26817||71.97	26817	26817	1.800000e-170	50
a37644_phavu.G19833.gnm2.Chr01	phavu.G19833.gnm2.Chr01||48954405||48958871||phavu.G19833.gnm2.ann1.Phvul.001G236300.1||-1||CDS||1779002707||3167||81.01	3167	3167	b37644_phavu.G19833.gnm2.Chr08	phavu.G19833.gnm2.Chr08||58217747||58222724||phavu.G19833.gnm2.ann1.Phvul.008G231000.1||1||CDS||1779064531||26815||81.01	26815	26815	1.000000e-250	100
a37644_phavu.G19833.gnm2.Chr01	phavu.G19833.gnm2.Chr01||48972150||48978011||phavu.G19833.gnm2.ann1.Phvul.001G236500.1||1||CDS||1779002717||3171||81.25	3171	3171	b37644_phavu.G19833.gnm2.Chr08	phavu.G19833.gnm2.Chr08||58191503||58196485||phavu.G19833.gnm2.ann1.Phvul.008G230700.1||-1||CDS||1779064523||26812||81.25	26812	26812	8.800000e-203	150
a37644_phavu.G19833.gnm2.Chr01	phavu.G19833.gnm2.Chr01||48997451||48999452||phavu.G19833.gnm2.ann1.Phvul.001G236801.1||1||CDS||1779002726||3174||87.57	3174	3174	b37644_phavu.G19833.gnm2.Chr08	phavu.G19833.gnm2.Chr08||58184628||58186219||phavu.G19833.gnm2.ann1.Phvul.008G230600.1||-1||CDS||1779064518||26810||87.57	26810	26810	1.000000e-250	200
a37644_phavu.G19833.gnm2.Chr01	phavu.G19833.gnm2.Chr01||49001279||49007043||phavu.G19833.gnm2.ann1.Phvul.001G236900.1||-1||CDS||1779002729||3175||84.11	3175	3175	b37644_phavu.G19833.gnm2.Chr08	phavu.G19833.gnm2.Chr08||58168579||58176183||phavu.G19833.gnm2.ann1.Phvul.008G230300.1||1||CDS||1779064509||26807||84.11	26807	26807	1.000000e-250	250
a37644_phavu.G19833.gnm2.Chr01	phavu.G19833.gnm2.Chr01||49011061||49013928||phavu.G19833.gnm2.ann1.Phvul.001G237000.1||-1||CDS||1779002732||3176||78.93	3176	3176	b37644_phavu.G19833.gnm2.Chr08	phavu.G19833.gnm2.Chr08||58162644||58165991||phavu.G19833.gnm2.ann1.Phvul.008G230200.1||1||CDS||1779064506||26806||78.93	26806	26806	3.800000e-213	300
a37644_phavu.G19833.gnm2.Chr01	phavu.G19833.gnm2.Chr01||49024542||49030013||phavu.G19833.gnm2.ann1.Phvul.001G237100.1||1||CDS||1779002735||3177||81.34	3177	3177	b37644_phavu.G19833.gnm2.Chr08	phavu.G19833.gnm2.Chr08||58127388||58131567||phavu.G19833.gnm2.ann1.Phvul.008G229800.1||-1||CDS||1779064484||26797||81.34	26797	26797	1.000000e-250	350
a37644_phavu.G19833.gnm2.Chr01	phavu.G19833.gnm2.Chr01||49129813||49130996||phavu.G19833.gnm2.ann1.Phvul.001G238000.1||-1||CDS||1779002760||3186||85.38	3186	3186	b37644_phavu.G19833.gnm2.Chr08	phavu.G19833.gnm2.Chr08||58118178||58119816||phavu.G19833.gnm2.ann1.Phvul.008G229600.1||1||CDS||1779064474||26793||85.38	26793	26793	2.900000e-216	400
a37644_phavu.G19833.gnm2.Chr01	phavu.G19833.gnm2.Chr01||49137154||49141289||phavu.G19833.gnm2.ann1.Phvul.001G238100.1||1||CDS||1779002763||3187||60.69	3187	3187	b37644_phavu.G19833.gnm2.Chr08	phavu.G19833.gnm2.Chr08||58088568||58093522||phavu.G19833.gnm2.ann1.Phvul.008G229500.1||-1||CDS||1779064469||26791||60.69	26791	26791	2.100000e-171	450
a37644_phavu.G19833.gnm2.Chr01	phavu.G19833.gnm2.Chr01||49168493||49171295||phavu.G19833.gnm2.ann1.Phvul.001G238500.1||-1||CDS||1779002776||3192||82.25	3192	3192	b37644_phavu.G19833.gnm2.Chr08	phavu.G19833.gnm2.Chr08||57872739||57883154||phavu.G19833.gnm2.ann1.Phvul.008G228600.1||-1||CDS||1779064438||26779||82.25	26779	26779	1.000000e-250	497
a37644_phavu.G19833.gnm2.Chr01	phavu.G19833.gnm2.Chr01||49205951||49207417||phavu.G19833.gnm2.ann1.Phvul.001G238700.1||1||CDS||1779002782||3194||67.62	3194	3194	b37644_phavu.G19833.gnm2.Chr08	phavu.G19833.gnm2.Chr08||57828443||57829954||phavu.G19833.gnm2.ann1.Phvul.008G228300.1||-1||CDS||1779064429||26776||67.62	26776	26776	3.200000e-71	547
a37644_phavu.G19833.gnm2.Chr01	phavu.G19833.gnm2.Chr01||49223503||49226282||phavu.G19833.gnm2.ann1.Phvul.001G239000.1||-1||CDS||1779002791||3197||77.58	3197	3197	b37644_phavu.G19833.gnm2.Chr08	phavu.G19833.gnm2.Chr08||57803647||57806094||phavu.G19833.gnm2.ann1.Phvul.008G227800.1||1||CDS||1779064415||26771||77.58	26771	26771	1.000000e-250	597
a37644_phavu.G19833.gnm2.Chr01	phavu.G19833.gnm2.Chr01||49254222||49256687||phavu.G19833.gnm2.ann1.Phvul.001G239300.1||1||CDS||1779002800||3200||80.56	3200	3200	b37644_phavu.G19833.gnm2.Chr08	phavu.G19833.gnm2.Chr08||57748029||57751325||phavu.G19833.gnm2.ann1.Phvul.008G227600.1||-1||CDS||1779064410||26769||80.56	26769	26769	1.000000e-250	647
a37644_phavu.G19833.gnm2.Chr01	phavu.G19833.gnm2.Chr01||49257881||49258114||phavu.G19833.gnm2.ann1.Phvul.001G239400.1||-1||CDS||1779002803||3201||83.76	3201	3201	b37644_phavu.G19833.gnm2.Chr08	phavu.G19833.gnm2.Chr08||57745743||57745976||phavu.G19833.gnm2.ann1.Phvul.008G227500.1||1||CDS||1779064407||26768||83.76	26768	26768	2.100000e-70	697
a37644_phavu.G19833.gnm2.Chr01	phavu.G19833.gnm2.Chr01||49259961||49267693||phavu.G19833.gnm2.ann1.Phvul.001G239500.1||1||CDS||1779002808||3203||83.82	3203	3203	b37644_phavu.G19833.gnm2.Chr08	phavu.G19833.gnm2.Chr08||57727918||57730921||phavu.G19833.gnm2.ann1.Phvul.008G227200.1||-1||CDS||1779064398||26765||83.82	26765	26765	1.000000e-250	747
a37644_phavu.G19833.gnm2.Chr01	phavu.G19833.gnm2.Chr01||49297303||49299153||phavu.G19833.gnm2.ann1.Phvul.001G240100.1||-1||CDS||1779002840||3216||73.83	3216	3216	b37644_phavu.G19833.gnm2.Chr08	phavu.G19833.gnm2.Chr08||57712619||57714583||phavu.G19833.gnm2.ann1.Phvul.008G227000.1||1||CDS||1779064387||26760||73.83	26760	26760	1.700000e-181	794
a37644_phavu.G19833.gnm2.Chr01	phavu.G19833.gnm2.Chr01||49307318||49308702||phavu.G19833.gnm2.ann1.Phvul.001G240300.1||1||CDS||1779002846||3218||83.56	3218	3218	b37644_phavu.G19833.gnm2.Chr08	phavu.G19833.gnm2.Chr08||57691230||57692653||phavu.G19833.gnm2.ann1.Phvul.008G226600.1||-1||CDS||1779064376||26756||83.56	26756	26756	2.500000e-176	844
a37644_phavu.G19833.gnm2.Chr01	phavu.G19833.gnm2.Chr01||49315128||49319146||phavu.G19833.gnm2.ann1.Phvul.001G240400.1||-1||CDS||1779002851||3220||82.39	3220	3220	b37644_phavu.G19833.gnm2.Chr08	phavu.G19833.gnm2.Chr08||57678199||57682783||phavu.G19833.gnm2.ann1.Phvul.008G226500.1||1||CDS||1779064373||26755||82.39	26755	26755	1.000000e-250	894
a37644_phavu.G19833.gnm2.Chr01	phavu.G19833.gnm2.Chr01||49361531||49363807||phavu.G19833.gnm2.ann1.Phvul.001G240800.1||1||CDS||1779002863||3224||66.07	3224	3224	b37644_phavu.G19833.gnm2.Chr08	phavu.G19833.gnm2.Chr08||57601980||57603434||phavu.G19833.gnm2.ann1.Phvul.008G226200.1||-1||CDS||1779064365||26752||66.07	26752	26752	9.300000e-99	944
a37644_phavu.G19833.gnm2.Chr01	phavu.G19833.gnm2.Chr01||49375452||49376083||phavu.G19833.gnm2.ann1.Phvul.001G241000.1||-1||CDS||1779002869||3226||73.87	3226	3226	b37644_phavu.G19833.gnm2.Chr08	phavu.G19833.gnm2.Chr08||57590671||57591436||phavu.G19833.gnm2.ann1.Phvul.008G226100.2||1||CDS||1779064362||26751||73.87	26751	26751	2.700000e-103	994
a37644_phavu.G19833.gnm2.Chr01	phavu.G19833.gnm2.Chr01||49385402||49386563||phavu.G19833.gnm2.ann1.Phvul.001G241200.1||-1||CDS||1779002875||3228||84.05	3228	3228	b37644_phavu.G19833.gnm2.Chr08	phavu.G19833.gnm2.Chr08||57579388||57580550||phavu.G19833.gnm2.ann1.Phvul.008G226000.1||1||CDS||1779064359||26750||84.05	26750	26750	1.000000e-250	1044
a37644_phavu.G19833.gnm2.Chr01	phavu.G19833.gnm2.Chr01||49393689||49395188||phavu.G19833.gnm2.ann1.Phvul.001G241300.1||-1||CDS||1779002878||3229||68.11	3229	3229	b37644_phavu.G19833.gnm2.Chr08	phavu.G19833.gnm2.Chr08||57546810||57548159||phavu.G19833.gnm2.ann1.Phvul.008G225500.1||1||CDS||1779064345||26745||68.11	26745	26745	4.600000e-185	1094
a37644_phavu.G19833.gnm2.Chr01	phavu.G19833.gnm2.Chr01||49415444||49418591||phavu.G19833.gnm2.ann1.Phvul.001G241500.1||1||CDS||1779002884||3231||86.57	3231	3231	b37644_phavu.G19833.gnm2.Chr08	phavu.G19833.gnm2.Chr08||57513491||57517117||phavu.G19833.gnm2.ann1.Phvul.008G225300.1||-1||CDS||1779064339||26743||86.57	26743	26743	1.000000e-250	1144
a37644_phavu.G19833.gnm2.Chr01	phavu.G19833.gnm2.Chr01||49432504||49436566||phavu.G19833.gnm2.ann1.Phvul.001G241800.1||-1||CDS||1779002893||3234||81.08	3234	3234	b37644_phavu.G19833.gnm2.Chr08	phavu.G19833.gnm2.Chr08||57464126||57468716||phavu.G19833.gnm2.ann1.Phvul.008G224800.1||1||CDS||1779064314||26733||81.08	26733	26733	4.800000e-213	1194
a37644_phavu.G19833.gnm2.Chr01	phavu.G19833.gnm2.Chr01||49447635||49450080||phavu.G19833.gnm2.ann1.Phvul.001G242000.1||-1||CDS||1779002899||3236||84.36	3236	3236	b37644_phavu.G19833.gnm2.Chr08	phavu.G19833.gnm2.Chr08||57460596||57462815||phavu.G19833.gnm2.ann1.Phvul.008G224700.1||1||CDS||1779064309||26731||84.36	26731	26731	1.100000e-120	1244
a37644_phavu.G19833.gnm2.Chr01	phavu.G19833.gnm2.Chr01||49468702||49473891||phavu.G19833.gnm2.ann1.Phvul.001G242200.1||1||CDS||1779002905||3238||83.82	3238	3238	b37644_phavu.G19833.gnm2.Chr08	phavu.G19833.gnm2.Chr08||57440940||57445209||phavu.G19833.gnm2.ann1.Phvul.008G224600.1||-1||CDS||1779064306||26730||83.82	26730	26730	1.000000e-250	1294
a37644_phavu.G19833.gnm2.Chr01	phavu.G19833.gnm2.Chr01||49483918||49485893||phavu.G19833.gnm2.ann1.Phvul.001G242400.1||-1||CDS||1779002911||3240||72.96	3240	3240	b37644_phavu.G19833.gnm2.Chr08	phavu.G19833.gnm2.Chr08||57432090||57432961||phavu.G19833.gnm2.ann1.Phvul.008G224400.1||1||CDS||1779064300||26728||72.96	26728	26728	9.700000e-105	1344
a37644_phavu.G19833.gnm2.Chr01	phavu.G19833.gnm2.Chr01||49536410||49536802||phavu.G19833.gnm2.ann1.Phvul.001G242900.1||1||CDS||1779002928||3246||79.44	3246	3246	b37644_phavu.G19833.gnm2.Chr08	phavu.G19833.gnm2.Chr08||57428750||57429076||phavu.G19833.gnm2.ann1.Phvul.008G224300.1||-1||CDS||1779064297||26727||79.44	26727	26727	4.800000e-51	1394
a37644_phavu.G19833.gnm2.Chr01	phavu.G19833.gnm2.Chr01||49549422||49555553||phavu.G19833.gnm2.ann1.Phvul.001G243200.1||1||CDS||1779002937||3249||82.56	3249	3249	b37644_phavu.G19833.gnm2.Chr08	phavu.G19833.gnm2.Chr08||57411003||57416169||phavu.G19833.gnm2.ann1.Phvul.008G224100.2||-1||CDS||1779064287||26723||82.56	26723	26723	1.000000e-250	1444
a37644_phavu.G19833.gnm2.Chr01	phavu.G19833.gnm2.Chr01||49583245||49585665||phavu.G19833.gnm2.ann1.Phvul.001G243800.1||-1||CDS||1779002955||3256||82.33	3256	3256	b37644_phavu.G19833.gnm2.Chr08	phavu.G19833.gnm2.Chr08||57396352||57398742||phavu.G19833.gnm2.ann1.Phvul.008G223900.1||1||CDS||1779064279||26720||82.33	26720	26720	1.000000e-250	1494
a37644_phavu.G19833.gnm2.Chr01	phavu.G19833.gnm2.Chr01||49613612||49618601||phavu.G19833.gnm2.ann1.Phvul.001G243900.1||1||CDS||1779002958||3257||74.23	3257	3257	b37644_phavu.G19833.gnm2.Chr08	phavu.G19833.gnm2.Chr08||57340504||57345734||phavu.G19833.gnm2.ann1.Phvul.008G223600.1||-1||CDS||1779064268||26716||74.23	26716	26716	1.000000e-250	1544
a37644_phavu.G19833.gnm2.Chr01	phavu.G19833.gnm2.Chr01||49628283||49631476||phavu.G19833.gnm2.ann1.Phvul.001G244000.1||-1||CDS||1779002961||3258||77.49	3258	3258	b37644_phavu.G19833.gnm2.Chr08	phavu.G19833.gnm2.Chr08||57313826||57316427||phavu.G19833.gnm2.ann1.Phvul.008G223500.1||1||CDS||1779064265||26715||77.49	26715	26715	1.000000e-250	1594
a37644_phavu.G19833.gnm2.Chr01	phavu.G19833.gnm2.Chr01||49646956||49658508||phavu.G19833.gnm2.ann1.Phvul.001G244300.1||1||CDS||1779002980||3266||89.87	3266	3266	b37644_phavu.G19833.gnm2.Chr08	phavu.G19833.gnm2.Chr08||57188206||57201640||phavu.G19833.gnm2.ann1.Phvul.008G222800.1||-1||CDS||1779064240||26706||89.87	26706	26706	1.000000e-250	1644
a37644_phavu.G19833.gnm2.Chr01	phavu.G19833.gnm2.Chr01||49667469||49668562||phavu.G19833.gnm2.ann1.Phvul.001G244500.1||1||CDS||1779002988||3269||81.47	3269	3269	b37644_phavu.G19833.gnm2.Chr08	phavu.G19833.gnm2.Chr08||57177953||57179358||phavu.G19833.gnm2.ann1.Phvul.008G222700.1||-1||CDS||1779064237||26705||81.47	26705	26705	1.800000e-199	1694
a37644_phavu.G19833.gnm2.Chr01	phavu.G19833.gnm2.Chr01||49678930||49679454||phavu.G19833.gnm2.ann1.Phvul.001G244600.1||-1||CDS||1779002993||3271||66.14	3271	3271	b37644_phavu.G19833.gnm2.Chr08	phavu.G19833.gnm2.Chr08||57154845||57155348||phavu.G19833.gnm2.ann1.Phvul.008G222500.1||1||CDS||1779064232||26703||66.14	26703	26703	5.000000e-56	1744
a37644_phavu.G19833.gnm2.Chr01	phavu.G19833.gnm2.Chr01||49699201||49700637||phavu.G19833.gnm2.ann1.Phvul.001G244800.1||1||CDS||1779002999||3273||69.15	3273	3273	b37644_phavu.G19833.gnm2.Chr08	phavu.G19833.gnm2.Chr08||57126082||57127648||phavu.G19833.gnm2.ann1.Phvul.008G222300.1||-1||CDS||1779064227||26701||69.15	26701	26701	2.400000e-117	1794
a37644_phavu.G19833.gnm2.Chr01	phavu.G19833.gnm2.Chr01||49716828||49720985||phavu.G19833.gnm2.ann1.Phvul.001G245000.1||-1||CDS||1779003007||3276||79.5	3276	3276	b37644_phavu.G19833.gnm2.Chr08	phavu.G19833.gnm2.Chr08||57093231||57097967||phavu.G19833.gnm2.ann1.Phvul.008G222000.1||1||CDS||1779064219||26698||79.5	26698	26698	1.000000e-250	1844
a37644_phavu.G19833.gnm2.Chr01	phavu.G19833.gnm2.Chr01||49728980||49733198||phavu.G19833.gnm2.ann1.Phvul.001G245300.1||-1||CDS||1779003015||3279||80.04	3279	3279	b37644_phavu.G19833.gnm2.Chr08	phavu.G19833.gnm2.Chr08||57084958||57088460||phavu.G19833.gnm2.ann1.Phvul.008G221900.1||1||CDS||1779064216||26697||80.04	26697	26697	1.000000e-250	1894
a37644_phavu.G19833.gnm2.Chr01	phavu.G19833.gnm2.Chr01||49743795||49744502||phavu.G19833.gnm2.ann1.Phvul.001G245400.1||-1||CDS||1779003018||3280||71.43	3280	3280	b37644_phavu.G19833.gnm2.Chr08	phavu.G19833.gnm2.Chr08||57073847||57074599||phavu.G19833.gnm2.ann1.Phvul.008G221800.1||1||CDS||1779064213||26696||71.43	26696	26696	5.600000e-108	1944
a37644_phavu.G19833.gnm2.Chr01	phavu.G19833.gnm2.Chr01||49747537||49753300||phavu.G19833.gnm2.ann1.Phvul.001G245500.1||-1||CDS||1779003020||3281||82.2	3281	3281	b37644_phavu.G19833.gnm2.Chr08	phavu.G19833.gnm2.Chr08||57041466||57045272||phavu.G19833.gnm2.ann1.Phvul.008G221500.1||-1||CDS||1779064200||26691||82.2	26691	26691	1.000000e-250	1994
a37644_phavu.G19833.gnm2.Chr01	phavu.G19833.gnm2.Chr01||49760268||49762238||phavu.G19833.gnm2.ann1.Phvul.001G245700.1||-1||CDS||1779003025||3283||83.25	3283	3283	b37644_phavu.G19833.gnm2.Chr08	phavu.G19833.gnm2.Chr08||57024590||57027065||phavu.G19833.gnm2.ann1.Phvul.008G221200.1||1||CDS||1779064191||26688||83.25	26688	26688	1.300000e-187	2044
a37644_phavu.G19833.gnm2.Chr01	phavu.G19833.gnm2.Chr01||49772146||49772920||phavu.G19833.gnm2.ann1.Phvul.001G245800.1||1||CDS||1779003028||3284||77.92	3284	3284	b37644_phavu.G19833.gnm2.Chr08	phavu.G19833.gnm2.Chr08||56994613||56995318||phavu.G19833.gnm2.ann1.Phvul.008G220900.1||-1||CDS||1779064182||26685||77.92	26685	26685	1.300000e-108	2094
a37644_phavu.G19833.gnm2.Chr01	phavu.G19833.gnm2.Chr01||49810076||49814278||phavu.G19833.gnm2.ann1.Phvul.001G246200.1||1||CDS||1779003040||3288||80.4	3288	3288	b37644_phavu.G19833.gnm2.Chr08	phavu.G19833.gnm2.Chr08||56975002||56977813||phavu.G19833.gnm2.ann1.Phvul.008G220700.1||-1||CDS||1779064177||26683||80.4	26683	26683	1.000000e-250	2144
a37644_phavu.G19833.gnm2.Chr01	phavu.G19833.gnm2.Chr01||49822434||49823054||phavu.G19833.gnm2.ann1.Phvul.001G246300.1||-1||CDS||1779003043||3289||83.72	3289	3289	b37644_phavu.G19833.gnm2.Chr08	phavu.G19833.gnm2.Chr08||56962395||56963027||phavu.G19833.gnm2.ann1.Phvul.008G220600.1||1||CDS||1779064174||26682||83.72	26682	26682	1.100000e-140	2194
a37644_phavu.G19833.gnm2.Chr01	phavu.G19833.gnm2.Chr01||49827144||49832058||phavu.G19833.gnm2.ann1.Phvul.001G246400.1||-1||CDS||1779003046||3290||75.08	3290	3290	b37644_phavu.G19833.gnm2.Chr08	phavu.G19833.gnm2.Chr08||56953250||56958251||phavu.G19833.gnm2.ann1.Phvul.008G220500.1||1||CDS||1779064172||26681||75.08	26681	26681	1.000000e-250	2244
a37644_phavu.G19833.gnm2.Chr01	phavu.G19833.gnm2.Chr01||49845143||49848353||phavu.G19833.gnm2.ann1.Phvul.001G246700.1||-1||CDS||1779003053||3293||83.5	3293	3293	b37644_phavu.G19833.gnm2.Chr08	phavu.G19833.gnm2.Chr08||56929447||56932606||phavu.G19833.gnm2.ann1.Phvul.008G220300.1||1||CDS||1779064166||26679||83.5	26679	26679	1.000000e-250	2294
a37644_phavu.G19833.gnm2.Chr01	phavu.G19833.gnm2.Chr01||49853989||49856654||phavu.G19833.gnm2.ann1.Phvul.001G246800.2||-1||CDS||1779003058||3295||82.36	3295	3295	b37644_phavu.G19833.gnm2.Chr08	phavu.G19833.gnm2.Chr08||56914240||56916842||phavu.G19833.gnm2.ann1.Phvul.008G220100.1||1||CDS||1779064160||26677||82.36	26677	26677	1.000000e-250	2344
a37644_phavu.G19833.gnm2.Chr01	phavu.G19833.gnm2.Chr01||49864201||49866480||phavu.G19833.gnm2.ann1.Phvul.001G246900.1||1||CDS||1779003061||3296||76.34	3296	3296	b37644_phavu.G19833.gnm2.Chr08	phavu.G19833.gnm2.Chr08||56891371||56892959||phavu.G19833.gnm2.ann1.Phvul.008G219800.1||-1||CDS||1779064152||26674||76.34	26674	26674	1.000000e-250	2394
a37644_phavu.G19833.gnm2.Chr01	phavu.G19833.gnm2.Chr01||49894793||49895172||phavu.G19833.gnm2.ann1.Phvul.001G247400.1||-1||CDS||1779003075||3301||82.13	3301	3301	b37644_phavu.G19833.gnm2.Chr08	phavu.G19833.gnm2.Chr08||56886410||56887075||phavu.G19833.gnm2.ann1.Phvul.008G219600.1||1||CDS||1779064146||26672||82.13	26672	26672	7.900000e-57	2444
a37644_phavu.G19833.gnm2.Chr01	phavu.G19833.gnm2.Chr01||49921560||49923230||phavu.G19833.gnm2.ann1.Phvul.001G247800.1||-1||CDS||1779003087||3305||78.45	3305	3305	b37644_phavu.G19833.gnm2.Chr08	phavu.G19833.gnm2.Chr08||56878341||56880020||phavu.G19833.gnm2.ann1.Phvul.008G219400.1||1||CDS||1779064140||26670||78.45	26670	26670	1.000000e-250	2494
a37644_phavu.G19833.gnm2.Chr01	phavu.G19833.gnm2.Chr01||49927617||49930969||phavu.G19833.gnm2.ann1.Phvul.001G247900.2||-1||CDS||1779003092||3306||85.06	3306	3306	b37644_phavu.G19833.gnm2.Chr08	phavu.G19833.gnm2.Chr08||56873691||56876058||phavu.G19833.gnm2.ann1.Phvul.008G219300.1||1||CDS||1779064137||26669||85.06	26669	26669	1.000000e-250	2544
a37644_phavu.G19833.gnm2.Chr01	phavu.G19833.gnm2.Chr01||49934000||49936218||phavu.G19833.gnm2.ann1.Phvul.001G248000.1||1||CDS||1779003095||3308||74.48	3308	3308	b37644_phavu.G19833.gnm2.Chr08	phavu.G19833.gnm2.Chr08||56859851||56865773||phavu.G19833.gnm2.ann1.Phvul.008G219200.1||-1||CDS||1779064134||26668||74.48	26668	26668	1.000000e-250	2594
a37644_phavu.G19833.gnm2.Chr01	phavu.G19833.gnm2.Chr01||49942348||49943849||phavu.G19833.gnm2.ann1.Phvul.001G248200.1||1||CDS||1779003109||3314||80.13	3314	3314	b37644_phavu.G19833.gnm2.Chr08	phavu.G19833.gnm2.Chr08||56816913||56820139||phavu.G19833.gnm2.ann1.Phvul.008G218900.3||-1||CDS||1779064125||26663||80.13	26663	26663	2.400000e-120	2644
a37644_phavu.G19833.gnm2.Chr01	phavu.G19833.gnm2.Chr01||49951152||49951791||phavu.G19833.gnm2.ann1.Phvul.001G248400.1||-1||CDS||1779003117||3317||76.27	3317	3317	b37644_phavu.G19833.gnm2.Chr08	phavu.G19833.gnm2.Chr08||56814001||56814607||phavu.G19833.gnm2.ann1.Phvul.008G218800.1||1||CDS||1779064118||26662||76.27	26662	26662	1.600000e-50	2693
a37644_phavu.G19833.gnm2.Chr01	phavu.G19833.gnm2.Chr01||49957060||49957987||phavu.G19833.gnm2.ann1.Phvul.001G248500.1||1||CDS||1779003120||3318||66.96	3318	3318	b37644_phavu.G19833.gnm2.Chr08	phavu.G19833.gnm2.Chr08||56800132||56802570||phavu.G19833.gnm2.ann1.Phvul.008G218700.3||-1||CDS||1779064113||26660||66.96	26660	26660	1.100000e-20	2713
a37644_phavu.G19833.gnm2.Chr01	phavu.G19833.gnm2.Chr01||50002361||50003138||phavu.G19833.gnm2.ann1.Phvul.001G249100.1||1||CDS||1779003142||3326||74.47	3326	3326	b37644_phavu.G19833.gnm2.Chr08	phavu.G19833.gnm2.Chr08||56761554||56762135||phavu.G19833.gnm2.ann1.Phvul.008G218400.1||1||CDS||1779064104||26657||74.47	26657	26657	4.400000e-53	2763
###
a37644_phavu.G19833.gnm2.Chr01	phavu.G19833.gnm2.Chr01||49307318||49308702||phavu.G19833.gnm2.ann1.Phvul.001G240300.1||1||CDS||1779002846||3218||74.65	3218	3218	b37644_phavu.G19833.gnm2.Chr08	phavu.G19833.gnm2.Chr08||11884448||11885816||phavu.G19833.gnm2.ann1.Phvul.008G107000.1||-1||CDS||1779060210||25073||74.65	25073	25073	4.700000e-57	50
a37644_phavu.G19833.gnm2.Chr01	phavu.G19833.gnm2.Chr01||49385402||49386563||phavu.G19833.gnm2.ann1.Phvul.001G241200.1||-1||CDS||1779002875||3228||71.96	3228	3228	b37644_phavu.G19833.gnm2.Chr08	phavu.G19833.gnm2.Chr08||11727088||11728451||phavu.G19833.gnm2.ann1.Phvul.008G106400.2||1||CDS||1779060175||25067||71.96	25067	25067	7.800000e-165	100
a37644_phavu.G19833.gnm2.Chr01	phavu.G19833.gnm2.Chr01||49415444||49418591||phavu.G19833.gnm2.ann1.Phvul.001G241500.1||1||CDS||1779002884||3231||76.53	3231	3231	b37644_phavu.G19833.gnm2.Chr08	phavu.G19833.gnm2.Chr08||11683352||11688773||phavu.G19833.gnm2.ann1.Phvul.008G106300.1||-1||CDS||1779060172||25066||76.53	25066	25066	1.000000e-250	150
a37644_phavu.G19833.gnm2.Chr01	phavu.G19833.gnm2.Chr01||49432504||49436566||phavu.G19833.gnm2.ann1.Phvul.001G241800.1||-1||CDS||1779002893||3234||66.2	3234	3234	b37644_phavu.G19833.gnm2.Chr08	phavu.G19833.gnm2.Chr08||11585126||11588523||phavu.G19833.gnm2.ann1.Phvul.008G105200.1||1||CDS||1779060127||25050||66.2	25050	25050	2.500000e-94	197
a37644_phavu.G19833.gnm2.Chr01	phavu.G19833.gnm2.Chr01||49447635||49450080||phavu.G19833.gnm2.ann1.Phvul.001G242000.1||-1||CDS||1779002899||3236||72.68	3236	3236	b37644_phavu.G19833.gnm2.Chr08	phavu.G19833.gnm2.Chr08||11571567||11574146||phavu.G19833.gnm2.ann1.Phvul.008G105100.1||1||CDS||1779060124||25049||72.68	25049	25049	2.000000e-75	247
a37644_phavu.G19833.gnm2.Chr01	phavu.G19833.gnm2.Chr01||49523441||49527485||phavu.G19833.gnm2.ann1.Phvul.001G242700.1||1||CDS||1779002920||3243||65.19	3243	3243	b37644_phavu.G19833.gnm2.Chr08	phavu.G19833.gnm2.Chr08||11374634||11376117||phavu.G19833.gnm2.ann1.Phvul.008G104100.1||-1||CDS||1779060093||25039||65.19	25039	25039	1.400000e-91	297
###
a37644_phavu.G19833.gnm2.Chr01	phavu.G19833.gnm2.Chr01||49537850||49540542||phavu.G19833.gnm2.ann1.Phvul.001G243000.1||-1||CDS||1779002931||3247||76.58	3247	3247	b37644_phavu.G19833.gnm2.Chr06	phavu.G19833.gnm2.Chr06||17960569||17963127||phavu.G19833.gnm2.ann1.Phvul.006G068200.2||-1||CDS||1779041245||17899||76.58	17899	17899	6.700000e-123	50
a37644_phavu.G19833.gnm2.Chr01	phavu.G19833.gnm2.Chr01||49583245||49585665||phavu.G19833.gnm2.ann1.Phvul.001G243800.1||-1||CDS||1779002955||3256||70.71	3256	3256	b37644_phavu.G19833.gnm2.Chr06	phavu.G19833.gnm2.Chr06||17984162||17986558||phavu.G19833.gnm2.ann1.Phvul.006G068400.1||-1||CDS||1779041251||17901||70.71	17901	17901	1.100000e-184	100
a37644_phavu.G19833.gnm2.Chr01	phavu.G19833.gnm2.Chr01||49613612||49618601||phavu.G19833.gnm2.ann1.Phvul.001G243900.1||1||CDS||1779002958||3257||75.4	3257	3257	b37644_phavu.G19833.gnm2.Chr06	phavu.G19833.gnm2.Chr06||18036399||18042474||phavu.G19833.gnm2.ann1.Phvul.006G068500.1||1||CDS||1779041254||17902||75.4	17902	17902	2.500000e-47	146
a37644_phavu.G19833.gnm2.Chr01	phavu.G19833.gnm2.Chr01||49646956||49658508||phavu.G19833.gnm2.ann1.Phvul.001G244300.1||1||CDS||1779002980||3266||80.25	3266	3266	b37644_phavu.G19833.gnm2.Chr06	phavu.G19833.gnm2.Chr06||18192705||18204806||phavu.G19833.gnm2.ann1.Phvul.006G069700.1||1||CDS||1779041290||17914||80.25	17914	17914	1.000000e-250	193
a37644_phavu.G19833.gnm2.Chr01	phavu.G19833.gnm2.Chr01||49678930||49679454||phavu.G19833.gnm2.ann1.Phvul.001G244600.1||-1||CDS||1779002993||3271||60.96	3271	3271	b37644_phavu.G19833.gnm2.Chr06	phavu.G19833.gnm2.Chr06||18239894||18240337||phavu.G19833.gnm2.ann1.Phvul.006G070100.1||-1||CDS||1779041302||17918||60.96	17918	17918	8.900000e-06	198
a37644_phavu.G19833.gnm2.Chr01	phavu.G19833.gnm2.Chr01||49728980||49733198||phavu.G19833.gnm2.ann1.Phvul.001G245300.1||-1||CDS||1779003015||3279||66.93	3279	3279	b37644_phavu.G19833.gnm2.Chr06	phavu.G19833.gnm2.Chr06||18405606||18410839||phavu.G19833.gnm2.ann1.Phvul.006G071600.1||-1||CDS||1779041365||17943||66.93	17943	17943	2.800000e-145	50
a37644_phavu.G19833.gnm2.Chr01	phavu.G19833.gnm2.Chr01||49743795||49744502||phavu.G19833.gnm2.ann1.Phvul.001G245400.1||-1||CDS||1779003018||3280||66.92	3280	3280	b37644_phavu.G19833.gnm2.Chr06	phavu.G19833.gnm2.Chr06||18456155||18456850||phavu.G19833.gnm2.ann1.Phvul.006G072000.1||-1||CDS||1779041377||17948||66.92	17948	17948	5.500000e-30	79
a37644_phavu.G19833.gnm2.Chr01	phavu.G19833.gnm2.Chr01||49772146||49772920||phavu.G19833.gnm2.ann1.Phvul.001G245800.1||1||CDS||1779003028||3284||82.99	3284	3284	b37644_phavu.G19833.gnm2.Chr06	phavu.G19833.gnm2.Chr06||18574373||18575290||phavu.G19833.gnm2.ann1.Phvul.006G073100.1||1||CDS||1779041420||17964||82.99	17964	17964	2.100000e-96	126
a37644_phavu.G19833.gnm2.Chr01	phavu.G19833.gnm2.Chr01||49839450||49842338||phavu.G19833.gnm2.ann1.Phvul.001G246600.1||1||CDS||1779003051||3292||62.5	3292	3292	b37644_phavu.G19833.gnm2.Chr06	phavu.G19833.gnm2.Chr06||18630394||18633699||phavu.G19833.gnm2.ann1.Phvul.006G073600.1||1||CDS||1779041437||17970||62.5	17970	17970	5.200000e-06	131
a37644_phavu.G19833.gnm2.Chr01	phavu.G19833.gnm2.Chr01||49845143||49848353||phavu.G19833.gnm2.ann1.Phvul.001G246700.1||-1||CDS||1779003053||3293||67.14	3293	3293	b37644_phavu.G19833.gnm2.Chr06	phavu.G19833.gnm2.Chr06||18650008||18653487||phavu.G19833.gnm2.ann1.Phvul.006G073900.4||1||CDS||1779041450||17976||67.14	17976	17976	1.000000e-127	181
###
a37644_phavu.G19833.gnm2.Chr01	phavu.G19833.gnm2.Chr01||50020563||50023588||phavu.G19833.gnm2.ann1.Phvul.001G249300.1||-1||CDS||1779003150||3329||78.19	3329	3329	b37644_phavu.G19833.gnm2.Chr02	phavu.G19833.gnm2.Chr02||43510523||43516539||phavu.G19833.gnm2.ann1.Phvul.002G263400.1||1||CDS||1779013133||7148||78.19	7148	7148	1.000000e-250	50
a37644_phavu.G19833.gnm2.Chr01	phavu.G19833.gnm2.Chr01||50035733||50041106||phavu.G19833.gnm2.ann1.Phvul.001G249400.1||1||CDS||1779003155||3331||84.87	3331	3331	b37644_phavu.G19833.gnm2.Chr02	phavu.G19833.gnm2.Chr02||43487875||43491003||phavu.G19833.gnm2.ann1.Phvul.002G263200.1||-1||CDS||1779013123||7144||84.87	7144	7144	1.000000e-250	100
a37644_phavu.G19833.gnm2.Chr01	phavu.G19833.gnm2.Chr01||50044069||50044272||phavu.G19833.gnm2.ann1.Phvul.001G249500.1||1||CDS||1779003158||3332||74.68	3332	3332	b37644_phavu.G19833.gnm2.Chr02	phavu.G19833.gnm2.Chr02||43485509||43485724||phavu.G19833.gnm2.ann1.Phvul.002G263100.1||-1||CDS||1779013120||7143||74.68	7143	7143	1.100000e-09	109
a37644_phavu.G19833.gnm2.Chr01	phavu.G19833.gnm2.Chr01||50049225||50049722||phavu.G19833.gnm2.ann1.Phvul.001G249600.1||-1||CDS||1779003161||3333||65.37	3333	3333	b37644_phavu.G19833.gnm2.Chr02	phavu.G19833.gnm2.Chr02||43476595||43477083||phavu.G19833.gnm2.ann1.Phvul.002G263000.1||1||CDS||1779013117||7142||65.37	7142	7142	1.600000e-45	153
a37644_phavu.G19833.gnm2.Chr01	phavu.G19833.gnm2.Chr01||50080334||50089708||phavu.G19833.gnm2.ann1.Phvul.001G250100.1||1||CDS||1779003175||3338||86.0	3338	3338	b37644_phavu.G19833.gnm2.Chr02	phavu.G19833.gnm2.Chr02||43435412||43445533||phavu.G19833.gnm2.ann1.Phvul.002G262600.1||-1||CDS||1779013099||7135||86.0	7135	7135	1.000000e-250	203
a37644_phavu.G19833.gnm2.Chr01	phavu.G19833.gnm2.Chr01||50101367||50102140||phavu.G19833.gnm2.ann1.Phvul.001G250300.1||1||CDS||1779003183||3341||79.69	3341	3341	b37644_phavu.G19833.gnm2.Chr02	phavu.G19833.gnm2.Chr02||43427910||43428451||phavu.G19833.gnm2.ann1.Phvul.002G262500.1||-1||CDS||1779013096||7134||79.69	7134	7134	1.700000e-114	253
a37644_phavu.G19833.gnm2.Chr01	phavu.G19833.gnm2.Chr01||50113788||50117453||phavu.G19833.gnm2.ann1.Phvul.001G250600.1||1||CDS||1779003196||3346||81.78	3346	3346	b37644_phavu.G19833.gnm2.Chr02	phavu.G19833.gnm2.Chr02||43404872||43408210||phavu.G19833.gnm2.ann1.Phvul.002G262100.1||-1||CDS||1779013081||7128||81.78	7128	7128	1.000000e-250	303
a37644_phavu.G19833.gnm2.Chr01	phavu.G19833.gnm2.Chr01||50146491||50149088||phavu.G19833.gnm2.ann1.Phvul.001G251000.1||-1||CDS||1779003208||3350||87.93	3350	3350	b37644_phavu.G19833.gnm2.Chr02	phavu.G19833.gnm2.Chr02||43367060||43371162||phavu.G19833.gnm2.ann1.Phvul.002G261700.1||1||CDS||1779013067||7123||87.93	7123	7123	1.000000e-250	353
###
a37644_phavu.G19833.gnm2.Chr01	phavu.G19833.gnm2.Chr01||50020563||50023588||phavu.G19833.gnm2.ann1.Phvul.001G249300.1||-1||CDS||1779003150||3329||64.12	3329	3329	b37644_phavu.G19833.gnm2.Chr09	phavu.G19833.gnm2.Chr09||6317633||6320438||phavu.G19833.gnm2.ann1.Phvul.009G026900.2||-1||CDS||1779067648||27966||64.12	27966	27966	8.400000e-102	50
a37644_phavu.G19833.gnm2.Chr01	phavu.G19833.gnm2.Chr01||50101367||50102140||phavu.G19833.gnm2.ann1.Phvul.001G250300.1||1||CDS||1779003183||3341||68.09	3341	3341	b37644_phavu.G19833.gnm2.Chr09	phavu.G19833.gnm2.Chr09||6422854||6423400||phavu.G19833.gnm2.ann1.Phvul.009G027600.1||1||CDS||1779067677||27979||68.09	27979	27979	3.800000e-56	97
a37644_phavu.G19833.gnm2.Chr01	phavu.G19833.gnm2.Chr01||50120292||50126803||phavu.G19833.gnm2.ann1.Phvul.001G250700.1||-1||CDS||1779003199||3347||68.27	3347	3347	b37644_phavu.G19833.gnm2.Chr09	phavu.G19833.gnm2.Chr09||6571386||6575314||phavu.G19833.gnm2.ann1.Phvul.009G028400.1||-1||CDS||1779067698||27987||68.27	27987	27987	1.000000e-250	147
a37644_phavu.G19833.gnm2.Chr01	phavu.G19833.gnm2.Chr01||50140175||50140970||phavu.G19833.gnm2.ann1.Phvul.001G250900.2||1||CDS||1779003205||3349||66.21	3349	3349	b37644_phavu.G19833.gnm2.Chr09	phavu.G19833.gnm2.Chr09||6672636||6673193||phavu.G19833.gnm2.ann1.Phvul.009G028800.1||-1||CDS||1779067712||27992||66.21	27992	27992	1.500000e-09	155
a37644_phavu.G19833.gnm2.Chr01	phavu.G19833.gnm2.Chr01||50170131||50171018||phavu.G19833.gnm2.ann1.Phvul.001G251200.1||1||CDS||1779003213||3352||72.97	3352	3352	b37644_phavu.G19833.gnm2.Chr09	phavu.G19833.gnm2.Chr09||6795719||6796780||phavu.G19833.gnm2.ann1.Phvul.009G029600.1||1||CDS||1779067742||28003||72.97	28003	28003	2.600000e-62	202
a37644_phavu.G19833.gnm2.Chr01	phavu.G19833.gnm2.Chr01||50184069||50186393||phavu.G19833.gnm2.ann1.Phvul.001G251300.1||1||CDS||1779003216||3353||68.36	3353	3353	b37644_phavu.G19833.gnm2.Chr09	phavu.G19833.gnm2.Chr09||6839239||6841250||phavu.G19833.gnm2.ann1.Phvul.009G029800.1||-1||CDS||1779067748||28005||68.36	28005	28005	6.500000e-142	252
a37644_phavu.G19833.gnm2.Chr01	phavu.G19833.gnm2.Chr01||50199883||50203620||phavu.G19833.gnm2.ann1.Phvul.001G251500.1||-1||CDS||1779003222||3355||63.06	3355	3355	b37644_phavu.G19833.gnm2.Chr09	phavu.G19833.gnm2.Chr09||6896355||6899608||phavu.G19833.gnm2.ann1.Phvul.009G030000.1||-1||CDS||1779067754||28007||63.06	28007	28007	7.700000e-95	302
a37644_phavu.G19833.gnm2.Chr01	phavu.G19833.gnm2.Chr01||50209999||50211438||phavu.G19833.gnm2.ann1.Phvul.001G251600.1||1||CDS||1779003224||3356||77.27	3356	3356	b37644_phavu.G19833.gnm2.Chr09	phavu.G19833.gnm2.Chr09||6925145||6926203||phavu.G19833.gnm2.ann1.Phvul.009G030100.1||1||CDS||1779067757||28008||77.27	28008	28008	2.300000e-24	325
a37644_phavu.G19833.gnm2.Chr01	phavu.G19833.gnm2.Chr01||50249063||50251541||phavu.G19833.gnm2.ann1.Phvul.001G252000.1||1||CDS||1779003236||3360||67.67	3360	3360	b37644_phavu.G19833.gnm2.Chr09	phavu.G19833.gnm2.Chr09||6946836||6949315||phavu.G19833.gnm2.ann1.Phvul.009G030300.1||1||CDS||1779067763||28010||67.67	28010	28010	2.800000e-73	375
###
a37644_phavu.G19833.gnm2.Chr01	phavu.G19833.gnm2.Chr01||50162188||50163531||phavu.G19833.gnm2.ann1.Phvul.001G251100.1||-1||CDS||1779003211||3351||77.54	3351	3351	b37644_phavu.G19833.gnm2.Chr02	phavu.G19833.gnm2.Chr02||42570667||42572076||phavu.G19833.gnm2.ann1.Phvul.002G253900.1||-1||CDS||1779012806||7027||77.54	7027	7027	9.900000e-195	50
a37644_phavu.G19833.gnm2.Chr01	phavu.G19833.gnm2.Chr01||50170131||50171018||phavu.G19833.gnm2.ann1.Phvul.001G251200.1||1||CDS||1779003213||3352||78.93	3352	3352	b37644_phavu.G19833.gnm2.Chr02	phavu.G19833.gnm2.Chr02||42631027||42631983||phavu.G19833.gnm2.ann1.Phvul.002G254500.1||1||CDS||1779012823||7034||78.93	7034	7034	1.400000e-67	100
a37644_phavu.G19833.gnm2.Chr01	phavu.G19833.gnm2.Chr01||50184069||50186393||phavu.G19833.gnm2.ann1.Phvul.001G251300.1||1||CDS||1779003216||3353||82.79	3353	3353	b37644_phavu.G19833.gnm2.Chr02	phavu.G19833.gnm2.Chr02||42679922||42682273||phavu.G19833.gnm2.ann1.Phvul.002G254600.1||1||CDS||1779012826||7035||82.79	7035	7035	1.000000e-250	150
a37644_phavu.G19833.gnm2.Chr01	phavu.G19833.gnm2.Chr01||50209999||50211438||phavu.G19833.gnm2.ann1.Phvul.001G251600.1||1||CDS||1779003224||3356||87.1	3356	3356	b37644_phavu.G19833.gnm2.Chr02	phavu.G19833.gnm2.Chr02||42703871||42705352||phavu.G19833.gnm2.ann1.Phvul.002G254700.1||-1||CDS||1779012829||7036||87.1	7036	7036	7.900000e-56	200
a37644_phavu.G19833.gnm2.Chr01	phavu.G19833.gnm2.Chr01||50223888||50225174||phavu.G19833.gnm2.ann1.Phvul.001G251700.1||1||CDS||1779003227||3357||79.63	3357	3357	b37644_phavu.G19833.gnm2.Chr02	phavu.G19833.gnm2.Chr02||42749797||42751233||phavu.G19833.gnm2.ann1.Phvul.002G255300.1||1||CDS||1779012843||7041||79.63	7041	7041	5.200000e-190	250
a37644_phavu.G19833.gnm2.Chr01	phavu.G19833.gnm2.Chr01||50229459||50243060||phavu.G19833.gnm2.ann1.Phvul.001G251800.1||1||CDS||1779003230||3358||84.45	3358	3358	b37644_phavu.G19833.gnm2.Chr02	phavu.G19833.gnm2.Chr02||42784111||42803121||phavu.G19833.gnm2.ann1.Phvul.002G255500.1||1||CDS||1779012849||7043||84.45	7043	7043	1.000000e-250	300
a37644_phavu.G19833.gnm2.Chr01	phavu.G19833.gnm2.Chr01||50249063||50251541||phavu.G19833.gnm2.ann1.Phvul.001G252000.1||1||CDS||1779003236||3360||75.74	3360	3360	b37644_phavu.G19833.gnm2.Chr02	phavu.G19833.gnm2.Chr02||42808629||42812428||phavu.G19833.gnm2.ann1.Phvul.002G255600.1||1||CDS||1779012854||7045||75.74	7045	7045	1.200000e-209	350
a37644_phavu.G19833.gnm2.Chr01	phavu.G19833.gnm2.Chr01||50253380||50256964||phavu.G19833.gnm2.ann1.Phvul.001G252100.2||1||CDS||1779003241||3362||79.81	3362	3362	b37644_phavu.G19833.gnm2.Chr02	phavu.G19833.gnm2.Chr02||42823562||42827871||phavu.G19833.gnm2.ann1.Phvul.002G255900.1||1||CDS||1779012863||7048||79.81	7048	7048	4.300000e-170	400
a37644_phavu.G19833.gnm2.Chr01	phavu.G19833.gnm2.Chr01||50276032||50279726||phavu.G19833.gnm2.ann1.Phvul.001G252400.1||-1||CDS||1779003250||3365||86.76	3365	3365	b37644_phavu.G19833.gnm2.Chr02	phavu.G19833.gnm2.Chr02||42868004||42872807||phavu.G19833.gnm2.ann1.Phvul.002G256600.1||-1||CDS||1779012886||7056||86.76	7056	7056	1.000000e-250	450
a37644_phavu.G19833.gnm2.Chr01	phavu.G19833.gnm2.Chr01||50284784||50285851||phavu.G19833.gnm2.ann1.Phvul.001G252500.1||1||CDS||1779003261||3370||75.82	3370	3370	b37644_phavu.G19833.gnm2.Chr02	phavu.G19833.gnm2.Chr02||42915112||42916113||phavu.G19833.gnm2.ann1.Phvul.002G256900.1||1||CDS||1779012895||7059||75.82	7059	7059	6.000000e-99	500
a37644_phavu.G19833.gnm2.Chr01	phavu.G19833.gnm2.Chr01||50288046||50288384||phavu.G19833.gnm2.ann1.Phvul.001G252600.1||1||CDS||1779003264||3371||75.89	3371	3371	b37644_phavu.G19833.gnm2.Chr02	phavu.G19833.gnm2.Chr02||42930725||42931329||phavu.G19833.gnm2.ann1.Phvul.002G256904.1||-1||CDS||1779012897||7060||75.89	7060	7060	2.600000e-22	521
a37644_phavu.G19833.gnm2.Chr01	phavu.G19833.gnm2.Chr01||50296624||50303256||phavu.G19833.gnm2.ann1.Phvul.001G252800.1||-1||CDS||1779003268||3373||82.65	3373	3373	b37644_phavu.G19833.gnm2.Chr02	phavu.G19833.gnm2.Chr02||42932647||42941950||phavu.G19833.gnm2.ann1.Phvul.002G257000.1||-1||CDS||1779012902||7062||82.65	7062	7062	1.000000e-250	571
a37644_phavu.G19833.gnm2.Chr01	phavu.G19833.gnm2.Chr01||50308028||50312167||phavu.G19833.gnm2.ann1.Phvul.001G252900.1||1||CDS||1779003277||3377||82.02	3377	3377	b37644_phavu.G19833.gnm2.Chr02	phavu.G19833.gnm2.Chr02||42957711||42962184||phavu.G19833.gnm2.ann1.Phvul.002G257300.1||1||CDS||1779012915||7067||82.02	7067	7067	1.000000e-250	621
a37644_phavu.G19833.gnm2.Chr01	phavu.G19833.gnm2.Chr01||50336416||50336730||phavu.G19833.gnm2.ann1.Phvul.001G253101.1||-1||CDS||1779003283||3379||73.54	3379	3379	b37644_phavu.G19833.gnm2.Chr02	phavu.G19833.gnm2.Chr02||42973232||42973740||phavu.G19833.gnm2.ann1.Phvul.002G257600.1||-1||CDS||1779012924||7070||73.54	7070	7070	3.800000e-42	662
a37644_phavu.G19833.gnm2.Chr01	phavu.G19833.gnm2.Chr01||50350393||50353815||phavu.G19833.gnm2.ann1.Phvul.001G253300.1||1||CDS||1779003288||3381||84.85	3381	3381	b37644_phavu.G19833.gnm2.Chr02	phavu.G19833.gnm2.Chr02||43320072||43322521||phavu.G19833.gnm2.ann1.Phvul.002G261400.1||-1||CDS||1779013056||7119||84.85	7119	7119	9.400000e-215	50
a37644_phavu.G19833.gnm2.Chr01	phavu.G19833.gnm2.Chr01||50355782||50361833||phavu.G19833.gnm2.ann1.Phvul.001G253400.1||-1||CDS||1779003291||3383||77.9	3383	3383	b37644_phavu.G19833.gnm2.Chr02	phavu.G19833.gnm2.Chr02||43307421||43318195||phavu.G19833.gnm2.ann1.Phvul.002G261300.1||1||CDS||1779013053||7118||77.9	7118	7118	1.000000e-250	100
a37644_phavu.G19833.gnm2.Chr01	phavu.G19833.gnm2.Chr01||50408221||50409672||phavu.G19833.gnm2.ann1.Phvul.001G254000.1||-1||CDS||1779003312||3390||79.4	3390	3390	b37644_phavu.G19833.gnm2.Chr02	phavu.G19833.gnm2.Chr02||43206401||43207768||phavu.G19833.gnm2.ann1.Phvul.002G260700.1||1||CDS||1779013035||7112||79.4	7112	7112	7.700000e-105	150
a37644_phavu.G19833.gnm2.Chr01	phavu.G19833.gnm2.Chr01||50430020||50430910||phavu.G19833.gnm2.ann1.Phvul.001G254300.1||1||CDS||1779003320||3393||65.76	3393	3393	b37644_phavu.G19833.gnm2.Chr02	phavu.G19833.gnm2.Chr02||43166919||43167977||phavu.G19833.gnm2.ann1.Phvul.002G260500.1||-1||CDS||1779013027||7109||65.76	7109	7109	3.600000e-44	193
a37644_phavu.G19833.gnm2.Chr01	phavu.G19833.gnm2.Chr01||50441045||50441731||phavu.G19833.gnm2.ann1.Phvul.001G254500.1||-1||CDS||1779003328||3396||71.07	3396	3396	b37644_phavu.G19833.gnm2.Chr02	phavu.G19833.gnm2.Chr02||43149088||43149783||phavu.G19833.gnm2.ann1.Phvul.002G260300.1||-1||CDS||1779013022||7107||71.07	7107	7107	4.000000e-82	243
a37644_phavu.G19833.gnm2.Chr01	phavu.G19833.gnm2.Chr01||50457799||50458212||phavu.G19833.gnm2.ann1.Phvul.001G254650.1||1||CDS||1779003332||3398||71.67	3398	3398	b37644_phavu.G19833.gnm2.Chr02	phavu.G19833.gnm2.Chr02||43143706||43144686||phavu.G19833.gnm2.ann1.Phvul.002G260200.1||-1||CDS||1779013020||7106||71.67	7106	7106	1.100000e-76	293
a37644_phavu.G19833.gnm2.Chr01	phavu.G19833.gnm2.Chr01||50462239||50463902||phavu.G19833.gnm2.ann1.Phvul.001G254800.1||1||CDS||1779003338||3400||83.77	3400	3400	b37644_phavu.G19833.gnm2.Chr02	phavu.G19833.gnm2.Chr02||43128694||43130627||phavu.G19833.gnm2.ann1.Phvul.002G260100.1||-1||CDS||1779013015||7104||83.77	7104	7104	1.000000e-250	343
a37644_phavu.G19833.gnm2.Chr01	phavu.G19833.gnm2.Chr01||50469857||50470183||phavu.G19833.gnm2.ann1.Phvul.001G255100.1||1||CDS||1779003347||3403||76.06	3403	3403	b37644_phavu.G19833.gnm2.Chr02	phavu.G19833.gnm2.Chr02||43125912||43126271||phavu.G19833.gnm2.ann1.Phvul.002G260000.1||-1||CDS||1779013012||7103||76.06	7103	7103	2.000000e-08	350
a37644_phavu.G19833.gnm2.Chr01	phavu.G19833.gnm2.Chr01||50478128||50481195||phavu.G19833.gnm2.ann1.Phvul.001G255300.1||-1||CDS||1779003353||3405||82.58	3405	3405	b37644_phavu.G19833.gnm2.Chr02	phavu.G19833.gnm2.Chr02||43112925||43117149||phavu.G19833.gnm2.ann1.Phvul.002G259800.1||1||CDS||1779013006||7101||82.58	7101	7101	1.000000e-250	400
a37644_phavu.G19833.gnm2.Chr01	phavu.G19833.gnm2.Chr01||50494150||50499682||phavu.G19833.gnm2.ann1.Phvul.001G255500.1||-1||CDS||1779003360||3408||84.29	3408	3408	b37644_phavu.G19833.gnm2.Chr02	phavu.G19833.gnm2.Chr02||43065148||43070126||phavu.G19833.gnm2.ann1.Phvul.002G259200.1||1||CDS||1779012984||7093||84.29	7093	7093	1.000000e-250	450
a37644_phavu.G19833.gnm2.Chr01	phavu.G19833.gnm2.Chr01||50517262||50519922||phavu.G19833.gnm2.ann1.Phvul.001G255800.1||-1||CDS||1779003369||3411||71.14	3411	3411	b37644_phavu.G19833.gnm2.Chr02	phavu.G19833.gnm2.Chr02||43057997||43059262||phavu.G19833.gnm2.ann1.Phvul.002G259000.1||1||CDS||1779012978||7091||71.14	7091	7091	6.500000e-173	500
a37644_phavu.G19833.gnm2.Chr01	phavu.G19833.gnm2.Chr01||50524985||50529670||phavu.G19833.gnm2.ann1.Phvul.001G255900.1||1||CDS||1779003372||3412||82.07	3412	3412	b37644_phavu.G19833.gnm2.Chr02	phavu.G19833.gnm2.Chr02||43024703||43029259||phavu.G19833.gnm2.ann1.Phvul.002G258600.1||-1||CDS||1779012960||7084||82.07	7084	7084	1.000000e-250	550
a37644_phavu.G19833.gnm2.Chr01	phavu.G19833.gnm2.Chr01||50642854||50643995||phavu.G19833.gnm2.ann1.Phvul.001G257600.1||-1||CDS||1779003427||3431||78.31	3431	3431	b37644_phavu.G19833.gnm2.Chr02	phavu.G19833.gnm2.Chr02||42983468||42984199||phavu.G19833.gnm2.ann1.Phvul.002G257800.1||-1||CDS||1779012930||7072||78.31	7072	7072	2.600000e-32	578
###
a37644_phavu.G19833.gnm2.Chr01	phavu.G19833.gnm2.Chr01||50589685||50592549||phavu.G19833.gnm2.ann1.Phvul.001G256800.1||-1||CDS||1779003401||3422||72.96	3422	3422	b37644_phavu.G19833.gnm2.Chr04	phavu.G19833.gnm2.Chr04||8278436||8282135||phavu.G19833.gnm2.ann1.Phvul.004G059200.1||1||CDS||1779028599||13012||72.96	13012	13012	2.200000e-242	50
a37644_phavu.G19833.gnm2.Chr01	phavu.G19833.gnm2.Chr01||50678622||50682434||phavu.G19833.gnm2.ann1.Phvul.001G258100.1||-1||CDS||1779003444||3437||71.1	3437	3437	b37644_phavu.G19833.gnm2.Chr04	phavu.G19833.gnm2.Chr04||8070636||8074663||phavu.G19833.gnm2.ann1.Phvul.004G058100.1||1||CDS||1779028566||13000||71.1	13000	13000	9.300000e-34	80
a37644_phavu.G19833.gnm2.Chr01	phavu.G19833.gnm2.Chr01||50695860||50700554||phavu.G19833.gnm2.ann1.Phvul.001G258400.1||-1||CDS||1779003455||3441||73.48	3441	3441	b37644_phavu.G19833.gnm2.Chr04	phavu.G19833.gnm2.Chr04||7946811||7953147||phavu.G19833.gnm2.ann1.Phvul.004G057400.1||1||CDS||1779028543||12992||73.48	12992	12992	1.000000e-250	130
a37644_phavu.G19833.gnm2.Chr01	phavu.G19833.gnm2.Chr01||50753656||50756335||phavu.G19833.gnm2.ann1.Phvul.001G259100.1||1||CDS||1779003481||3451||65.48	3451	3451	b37644_phavu.G19833.gnm2.Chr04	phavu.G19833.gnm2.Chr04||7780862||7783776||phavu.G19833.gnm2.ann1.Phvul.004G056800.1||-1||CDS||1779028525||12986||65.48	12986	12986	8.200000e-114	180
a37644_phavu.G19833.gnm2.Chr01	phavu.G19833.gnm2.Chr01||50757691||50762301||phavu.G19833.gnm2.ann1.Phvul.001G259200.1||1||CDS||1779003484||3452||71.35	3452	3452	b37644_phavu.G19833.gnm2.Chr04	phavu.G19833.gnm2.Chr04||7751056||7757303||phavu.G19833.gnm2.ann1.Phvul.004G056700.1||-1||CDS||1779028522||12985||71.35	12985	12985	1.500000e-173	230
###
a37644_phavu.G19833.gnm2.Chr01	phavu.G19833.gnm2.Chr01||50666375||50668318||phavu.G19833.gnm2.ann1.Phvul.001G257900.2||1||CDS||1779003438||3435||82.53	3435	3435	b37644_phavu.G19833.gnm2.Chr02	phavu.G19833.gnm2.Chr02||33617531||33619265||phavu.G19833.gnm2.ann1.Phvul.002G177300.1||1||CDS||1779010123||5989||82.53	5989	5989	8.100000e-236	50
a37644_phavu.G19833.gnm2.Chr01	phavu.G19833.gnm2.Chr01||50675373||50677465||phavu.G19833.gnm2.ann1.Phvul.001G258000.2||1||CDS||1779003441||3436||82.34	3436	3436	b37644_phavu.G19833.gnm2.Chr02	phavu.G19833.gnm2.Chr02||33577180||33581300||phavu.G19833.gnm2.ann1.Phvul.002G177100.1||-1||CDS||1779010117||5987||82.34	5987	5987	1.200000e-215	100
a37644_phavu.G19833.gnm2.Chr01	phavu.G19833.gnm2.Chr01||50753656||50756335||phavu.G19833.gnm2.ann1.Phvul.001G259100.1||1||CDS||1779003481||3451||72.82	3451	3451	b37644_phavu.G19833.gnm2.Chr02	phavu.G19833.gnm2.Chr02||33480937||33483695||phavu.G19833.gnm2.ann1.Phvul.002G176500.1||-1||CDS||1779010095||5979||72.82	5979	5979	1.000000e-250	147
a37644_phavu.G19833.gnm2.Chr01	phavu.G19833.gnm2.Chr01||50757691||50762301||phavu.G19833.gnm2.ann1.Phvul.001G259200.1||1||CDS||1779003484||3452||77.49	3452	3452	b37644_phavu.G19833.gnm2.Chr02	phavu.G19833.gnm2.Chr02||33471649||33473690||phavu.G19833.gnm2.ann1.Phvul.002G176400.1||-1||CDS||1779010093||5978||77.49	5978	5978	3.400000e-223	197
a37644_phavu.G19833.gnm2.Chr01	phavu.G19833.gnm2.Chr01||50771433||50774545||phavu.G19833.gnm2.ann1.Phvul.001G259400.1||-1||CDS||1779003489||3454||84.3	3454	3454	b37644_phavu.G19833.gnm2.Chr02	phavu.G19833.gnm2.Chr02||33456068||33457035||phavu.G19833.gnm2.ann1.Phvul.002G176201.1||1||CDS||1779010085||5975||84.3	5975	5975	4.500000e-109	247
a37644_phavu.G19833.gnm2.Chr01	phavu.G19833.gnm2.Chr01||50788121||50793584||phavu.G19833.gnm2.ann1.Phvul.001G259600.1||1||CDS||1779003495||3456||75.9	3456	3456	b37644_phavu.G19833.gnm2.Chr02	phavu.G19833.gnm2.Chr02||33441059||33446868||phavu.G19833.gnm2.ann1.Phvul.002G176100.1||-1||CDS||1779010076||5971||75.9	5971	5971	1.000000e-250	297
a37644_phavu.G19833.gnm2.Chr01	phavu.G19833.gnm2.Chr01||50795382||50799039||phavu.G19833.gnm2.ann1.Phvul.001G259700.1||1||CDS||1779003498||3457||84.88	3457	3457	b37644_phavu.G19833.gnm2.Chr02	phavu.G19833.gnm2.Chr02||33419630||33422494||phavu.G19833.gnm2.ann1.Phvul.002G175900.1||-1||CDS||1779010070||5969||84.88	5969	5969	8.100000e-132	347
a37644_phavu.G19833.gnm2.Chr01	phavu.G19833.gnm2.Chr01||50809105||50812005||phavu.G19833.gnm2.ann1.Phvul.001G259900.1||-1||CDS||1779003512||3463||75.57	3463	3463	b37644_phavu.G19833.gnm2.Chr02	phavu.G19833.gnm2.Chr02||33377283||33380440||phavu.G19833.gnm2.ann1.Phvul.002G175600.1||1||CDS||1779010059||5965||75.57	5965	5965	1.000000e-250	397
a37644_phavu.G19833.gnm2.Chr01	phavu.G19833.gnm2.Chr01||50838431||50841897||phavu.G19833.gnm2.ann1.Phvul.001G260300.1||-1||CDS||1779003532||3471||81.8	3471	3471	b37644_phavu.G19833.gnm2.Chr02	phavu.G19833.gnm2.Chr02||33282671||33286257||phavu.G19833.gnm2.ann1.Phvul.002G175000.1||1||CDS||1779010040||5958||81.8	5958	5958	1.000000e-250	447
a37644_phavu.G19833.gnm2.Chr01	phavu.G19833.gnm2.Chr01||50856511||50858187||phavu.G19833.gnm2.ann1.Phvul.001G260600.1||-1||CDS||1779003541||3474||80.0	3474	3474	b37644_phavu.G19833.gnm2.Chr02	phavu.G19833.gnm2.Chr02||33211832||33213722||phavu.G19833.gnm2.ann1.Phvul.002G174600.1||1||CDS||1779010022||5951||80.0	5951	5951	1.000000e-250	497
a37644_phavu.G19833.gnm2.Chr01	phavu.G19833.gnm2.Chr01||50858356||50858695||phavu.G19833.gnm2.ann1.Phvul.001G260700.1||-1||CDS||1779003544||3475||76.86	3475	3475	b37644_phavu.G19833.gnm2.Chr02	phavu.G19833.gnm2.Chr02||33211391||33211732||phavu.G19833.gnm2.ann1.Phvul.002G174500.1||1||CDS||1779010020||5950||76.86	5950	5950	1.200000e-50	546
a37644_phavu.G19833.gnm2.Chr01	phavu.G19833.gnm2.Chr01||50868935||50869216||phavu.G19833.gnm2.ann1.Phvul.001G260900.1||-1||CDS||1779003549||3477||80.5	3477	3477	b37644_phavu.G19833.gnm2.Chr02	phavu.G19833.gnm2.Chr02||33190913||33191194||phavu.G19833.gnm2.ann1.Phvul.002G174400.1||1||CDS||1779010018||5949||80.5	5949	5949	5.800000e-76	596
a37644_phavu.G19833.gnm2.Chr01	phavu.G19833.gnm2.Chr01||50872785||50874355||phavu.G19833.gnm2.ann1.Phvul.001G261000.1||-1||CDS||1779003552||3478||83.49	3478	3478	b37644_phavu.G19833.gnm2.Chr02	phavu.G19833.gnm2.Chr02||33173946||33177581||phavu.G19833.gnm2.ann1.Phvul.002G174200.1||1||CDS||1779010013||5947||83.49	5947	5947	1.800000e-171	646
###
a37644_phavu.G19833.gnm2.Chr01	phavu.G19833.gnm2.Chr01||50901610||50903406||phavu.G19833.gnm2.ann1.Phvul.001G261500.1||1||CDS||1779003571||3485||74.69	3485	3485	b37644_phavu.G19833.gnm2.scaffold_17	phavu.G19833.gnm2.scaffold_17||55151||57139||phavu.G19833.gnm2.ann1.Phvul.L001846.1||1||CDS||1779090517||36739||74.69	36739	36739	1.000000e-250	50
a37644_phavu.G19833.gnm2.Chr01	phavu.G19833.gnm2.Chr01||50916889||50918351||phavu.G19833.gnm2.ann1.Phvul.001G261800.1||1||CDS||1779003588||3492||76.24	3492	3492	b37644_phavu.G19833.gnm2.scaffold_17	phavu.G19833.gnm2.scaffold_17||91029||92343||phavu.G19833.gnm2.ann1.Phvul.L001946.1||1||CDS||1779090520||36740||76.24	36740	36740	3.700000e-147	100
a37644_phavu.G19833.gnm2.Chr01	phavu.G19833.gnm2.Chr01||50921187||50922467||phavu.G19833.gnm2.ann1.Phvul.001G261900.1||-1||CDS||1779003593||3494||73.73	3494	3494	b37644_phavu.G19833.gnm2.scaffold_17	phavu.G19833.gnm2.scaffold_17||144136||145526||phavu.G19833.gnm2.ann1.Phvul.L002146.1||1||CDS||1779090530||36744||73.73	36744	36744	1.800000e-211	150
a37644_phavu.G19833.gnm2.Chr01	phavu.G19833.gnm2.Chr01||50950419||50953947||phavu.G19833.gnm2.ann1.Phvul.001G262200.1||1||CDS||1779003601||3497||82.13	3497	3497	b37644_phavu.G19833.gnm2.scaffold_17	phavu.G19833.gnm2.scaffold_17||160968||172105||phavu.G19833.gnm2.ann1.Phvul.L002246.1||1||CDS||1779090533||36745||82.13	36745	36745	2.500000e-120	200
a37644_phavu.G19833.gnm2.Chr01	phavu.G19833.gnm2.Chr01||50955930||50956778||phavu.G19833.gnm2.ann1.Phvul.001G262300.1||-1||CDS||1779003604||3498||76.65	3498	3498	b37644_phavu.G19833.gnm2.scaffold_17	phavu.G19833.gnm2.scaffold_17||179189||180034||phavu.G19833.gnm2.ann1.Phvul.L002346.1||-1||CDS||1779090536||36746||76.65	36746	36746	7.700000e-153	250
a37644_phavu.G19833.gnm2.Chr01	phavu.G19833.gnm2.Chr01||50960880||50963664||phavu.G19833.gnm2.ann1.Phvul.001G262400.1||1||CDS||1779003606||3499||76.18	3499	3499	b37644_phavu.G19833.gnm2.scaffold_17	phavu.G19833.gnm2.scaffold_17||194509||197039||phavu.G19833.gnm2.ann1.Phvul.L002446.1||1||CDS||1779090539||36747||76.18	36747	36747	2.500000e-70	300
a37644_phavu.G19833.gnm2.Chr01	phavu.G19833.gnm2.Chr01||50985346||50989145||phavu.G19833.gnm2.ann1.Phvul.001G262700.1||1||CDS||1779003615||3502||81.9	3502	3502	b37644_phavu.G19833.gnm2.scaffold_17	phavu.G19833.gnm2.scaffold_17||208582||211623||phavu.G19833.gnm2.ann1.Phvul.L002546.3||1||CDS||1779090546||36750||81.9	36750	36750	1.000000e-250	350
a37644_phavu.G19833.gnm2.Chr01	phavu.G19833.gnm2.Chr01||50990754||50991816||phavu.G19833.gnm2.ann1.Phvul.001G262800.1||1||CDS||1779003620||3504||86.02	3504	3504	b37644_phavu.G19833.gnm2.scaffold_17	phavu.G19833.gnm2.scaffold_17||312124||313917||phavu.G19833.gnm2.ann1.Phvul.L002846.1||1||CDS||1779090559||36755||86.02	36755	36755	1.200000e-125	400
a37644_phavu.G19833.gnm2.Chr01	phavu.G19833.gnm2.Chr01||50995528||51005636||phavu.G19833.gnm2.ann1.Phvul.001G263000.1||-1||CDS||1779003626||3506||74.31	3506	3506	b37644_phavu.G19833.gnm2.scaffold_17	phavu.G19833.gnm2.scaffold_17||315062||323698||phavu.G19833.gnm2.ann1.Phvul.L002946.1||-1||CDS||1779090562||36756||74.31	36756	36756	1.000000e-250	450
a37644_phavu.G19833.gnm2.Chr01	phavu.G19833.gnm2.Chr01||51011295||51011504||phavu.G19833.gnm2.ann1.Phvul.001G263100.1||1||CDS||1779003631||3508||80.1	3508	3508	b37644_phavu.G19833.gnm2.scaffold_17	phavu.G19833.gnm2.scaffold_17||355431||355643||phavu.G19833.gnm2.ann1.Phvul.L003246.1||1||CDS||1779090574||36761||80.1	36761	36761	1.700000e-52	500
a37644_phavu.G19833.gnm2.Chr01	phavu.G19833.gnm2.Chr01||51015301||51017012||phavu.G19833.gnm2.ann1.Phvul.001G263300.1||-1||CDS||1779003635||3510||79.23	3510	3510	b37644_phavu.G19833.gnm2.scaffold_17	phavu.G19833.gnm2.scaffold_17||365349||366987||phavu.G19833.gnm2.ann1.Phvul.L003346.2||-1||CDS||1779090579||36762||79.23	36762	36762	1.200000e-48	547
a37644_phavu.G19833.gnm2.Chr01	phavu.G19833.gnm2.Chr01||51019409||51024158||phavu.G19833.gnm2.ann1.Phvul.001G263400.1||-1||CDS||1779003638||3511||88.22	3511	3511	b37644_phavu.G19833.gnm2.scaffold_17	phavu.G19833.gnm2.scaffold_17||381686||389046||phavu.G19833.gnm2.ann1.Phvul.L003446.1||-1||CDS||1779090582||36764||88.22	36764	36764	1.000000e-250	597
a37644_phavu.G19833.gnm2.Chr01	phavu.G19833.gnm2.Chr01||51040614||51042053||phavu.G19833.gnm2.ann1.Phvul.001G263700.1||1||CDS||1779003649||3515||77.76	3515	3515	b37644_phavu.G19833.gnm2.scaffold_17	phavu.G19833.gnm2.scaffold_17||507134||508559||phavu.G19833.gnm2.ann1.Phvul.L003646.1||1||CDS||1779090596||36770||77.76	36770	36770	2.500000e-166	647
a37644_phavu.G19833.gnm2.Chr01	phavu.G19833.gnm2.Chr01||51047201||51052635||phavu.G19833.gnm2.ann1.Phvul.001G263800.1||-1||CDS||1779003652||3516||80.09	3516	3516	b37644_phavu.G19833.gnm2.scaffold_17	phavu.G19833.gnm2.scaffold_17||527878||533157||phavu.G19833.gnm2.ann1.Phvul.L003746.1||-1||CDS||1779090599||36771||80.09	36771	36771	1.000000e-250	697
###
a37644_phavu.G19833.gnm2.Chr02	phavu.G19833.gnm2.Chr02||17769||20408||phavu.G19833.gnm2.ann1.Phvul.002G000300.1||-1||CDS||1779003873||3603||84.76	3603	3603	b37644_phavu.G19833.gnm2.Chr03	phavu.G19833.gnm2.Chr03||45386001||45392807||phavu.G19833.gnm2.ann1.Phvul.003G223748.1||-1||CDS||1779023864||11222||84.76	11222	11222	7.200000e-224	50
a37644_phavu.G19833.gnm2.Chr02	phavu.G19833.gnm2.Chr02||58671||60239||phavu.G19833.gnm2.ann1.Phvul.002G000600.1||1||CDS||1779003892||3611||73.66	3611	3611	b37644_phavu.G19833.gnm2.Chr03	phavu.G19833.gnm2.Chr03||45445213||45446862||phavu.G19833.gnm2.ann1.Phvul.003G224000.1||1||CDS||1779023876||11226||73.66	11226	11226	1.000000e-250	100
a37644_phavu.G19833.gnm2.Chr02	phavu.G19833.gnm2.Chr02||100437||102326||phavu.G19833.gnm2.ann1.Phvul.002G001400.1||1||CDS||1779003918||3620||77.93	3620	3620	b37644_phavu.G19833.gnm2.Chr03	phavu.G19833.gnm2.Chr03||45480637||45482631||phavu.G19833.gnm2.ann1.Phvul.003G224400.1||1||CDS||1779023888||11230||77.93	11230	11230	2.800000e-186	150
a37644_phavu.G19833.gnm2.Chr02	phavu.G19833.gnm2.Chr02||111060||116716||phavu.G19833.gnm2.ann1.Phvul.002G001500.1||1||CDS||1779003921||3621||79.27	3621	3621	b37644_phavu.G19833.gnm2.Chr03	phavu.G19833.gnm2.Chr03||45509948||45515186||phavu.G19833.gnm2.ann1.Phvul.003G224500.1||1||CDS||1779023891||11231||79.27	11231	11231	1.000000e-250	200
a37644_phavu.G19833.gnm2.Chr02	phavu.G19833.gnm2.Chr02||127946||129866||phavu.G19833.gnm2.ann1.Phvul.002G001700.1||-1||CDS||1779003927||3623||79.46	3623	3623	b37644_phavu.G19833.gnm2.Chr03	phavu.G19833.gnm2.Chr03||45538380||45539739||phavu.G19833.gnm2.ann1.Phvul.003G224800.1||-1||CDS||1779023905||11236||79.46	11236	11236	1.800000e-200	250
a37644_phavu.G19833.gnm2.Chr02	phavu.G19833.gnm2.Chr02||164665||165838||phavu.G19833.gnm2.ann1.Phvul.002G001801.1||1||CDS||1779003932||3625||79.56	3625	3625	b37644_phavu.G19833.gnm2.Chr03	phavu.G19833.gnm2.Chr03||45650830||45654848||phavu.G19833.gnm2.ann1.Phvul.003G225700.1||1||CDS||1779023929||11244||79.56	11244	11244	2.500000e-205	300
a37644_phavu.G19833.gnm2.Chr02	phavu.G19833.gnm2.Chr02||184545||187244||phavu.G19833.gnm2.ann1.Phvul.002G002200.1||-1||CDS||1779003954||3634||85.19	3634	3634	b37644_phavu.G19833.gnm2.Chr03	phavu.G19833.gnm2.Chr03||45667283||45670681||phavu.G19833.gnm2.ann1.Phvul.003G225800.1||-1||CDS||1779023932||11245||85.19	11245	11245	1.000000e-250	350
a37644_phavu.G19833.gnm2.Chr02	phavu.G19833.gnm2.Chr02||192378||193615||phavu.G19833.gnm2.ann1.Phvul.002G002300.1||1||CDS||1779003959||3636||76.23	3636	3636	b37644_phavu.G19833.gnm2.Chr03	phavu.G19833.gnm2.Chr03||45719679||45722607||phavu.G19833.gnm2.ann1.Phvul.003G225900.1||1||CDS||1779023935||11246||76.23	11246	11246	5.000000e-94	400
a37644_phavu.G19833.gnm2.Chr02	phavu.G19833.gnm2.Chr02||203967||206610||phavu.G19833.gnm2.ann1.Phvul.002G002500.1||1||CDS||1779003965||3638||86.88	3638	3638	b37644_phavu.G19833.gnm2.Chr03	phavu.G19833.gnm2.Chr03||45735768||45739495||phavu.G19833.gnm2.ann1.Phvul.003G226100.1||1||CDS||1779023941||11248||86.88	11248	11248	2.000000e-221	450
a37644_phavu.G19833.gnm2.Chr02	phavu.G19833.gnm2.Chr02||214159||217043||phavu.G19833.gnm2.ann1.Phvul.002G002600.1||1||CDS||1779003970||3640||76.93	3640	3640	b37644_phavu.G19833.gnm2.Chr03	phavu.G19833.gnm2.Chr03||45778254||45780466||phavu.G19833.gnm2.ann1.Phvul.003G226700.1||1||CDS||1779023960||11255||76.93	11255	11255	1.000000e-250	500
a37644_phavu.G19833.gnm2.Chr02	phavu.G19833.gnm2.Chr02||238059||239324||phavu.G19833.gnm2.ann1.Phvul.002G002700.1||1||CDS||1779003973||3641||69.23	3641	3641	b37644_phavu.G19833.gnm2.Chr03	phavu.G19833.gnm2.Chr03||45827738||45829073||phavu.G19833.gnm2.ann1.Phvul.003G227200.1||1||CDS||1779023977||11261||69.23	11261	11261	7.400000e-125	550
a37644_phavu.G19833.gnm2.Chr02	phavu.G19833.gnm2.Chr02||385740||386643||phavu.G19833.gnm2.ann1.Phvul.002G003100.1||-1||CDS||1779003986||3646||76.53	3646	3646	b37644_phavu.G19833.gnm2.Chr03	phavu.G19833.gnm2.Chr03||45873693||45874303||phavu.G19833.gnm2.ann1.Phvul.003G227300.1||1||CDS||1779023980||11262||76.53	11262	11262	7.000000e-63	600
a37644_phavu.G19833.gnm2.Chr02	phavu.G19833.gnm2.Chr02||490504||494584||phavu.G19833.gnm2.ann1.Phvul.002G003800.1||1||CDS||1779004023||3661||88.85	3661	3661	b37644_phavu.G19833.gnm2.Chr03	phavu.G19833.gnm2.Chr03||45927389||45932051||phavu.G19833.gnm2.ann1.Phvul.003G227800.1||1||CDS||1779023994||11267||88.85	11267	11267	3.700000e-234	647
a37644_phavu.G19833.gnm2.Chr02	phavu.G19833.gnm2.Chr02||503775||505288||phavu.G19833.gnm2.ann1.Phvul.002G004100.1||-1||CDS||1779004042||3669||82.29	3669	3669	b37644_phavu.G19833.gnm2.Chr03	phavu.G19833.gnm2.Chr03||45937262||45939017||phavu.G19833.gnm2.ann1.Phvul.003G228000.1||-1||CDS||1779024000||11269||82.29	11269	11269	1.500000e-226	697
a37644_phavu.G19833.gnm2.Chr02	phavu.G19833.gnm2.Chr02||521129||521910||phavu.G19833.gnm2.ann1.Phvul.002G004600.1||-1||CDS||1779004058||3675||78.18	3675	3675	b37644_phavu.G19833.gnm2.Chr03	phavu.G19833.gnm2.Chr03||45958959||45959842||phavu.G19833.gnm2.ann1.Phvul.003G228400.1||-1||CDS||1779024013||11274||78.18	11274	11274	1.200000e-101	747
a37644_phavu.G19833.gnm2.Chr02	phavu.G19833.gnm2.Chr02||537149||541817||phavu.G19833.gnm2.ann1.Phvul.002G004800.1||1||CDS||1779004066||3678||78.21	3678	3678	b37644_phavu.G19833.gnm2.Chr03	phavu.G19833.gnm2.Chr03||45994412||45998985||phavu.G19833.gnm2.ann1.Phvul.003G228600.1||1||CDS||1779024018||11276||78.21	11276	11276	1.000000e-250	797
a37644_phavu.G19833.gnm2.Chr02	phavu.G19833.gnm2.Chr02||574827||578224||phavu.G19833.gnm2.ann1.Phvul.002G005300.1||1||CDS||1779004086||3686||78.81	3686	3686	b37644_phavu.G19833.gnm2.Chr03	phavu.G19833.gnm2.Chr03||46011454||46015736||phavu.G19833.gnm2.ann1.Phvul.003G228700.1||1||CDS||1779024025||11279||78.81	11279	11279	1.000000e-250	847
a37644_phavu.G19833.gnm2.Chr02	phavu.G19833.gnm2.Chr02||597766||603065||phavu.G19833.gnm2.ann1.Phvul.002G005700.1||-1||CDS||1779004102||3692||84.1	3692	3692	b37644_phavu.G19833.gnm2.Chr03	phavu.G19833.gnm2.Chr03||46043239||46047951||phavu.G19833.gnm2.ann1.Phvul.003G229000.1||-1||CDS||1779024048||11289||84.1	11289	11289	1.000000e-250	897
a37644_phavu.G19833.gnm2.Chr02	phavu.G19833.gnm2.Chr02||622018||622239||phavu.G19833.gnm2.ann1.Phvul.002G005800.1||1||CDS||1779004105||3693||74.32	3693	3693	b37644_phavu.G19833.gnm2.Chr03	phavu.G19833.gnm2.Chr03||46093525||46093740||phavu.G19833.gnm2.ann1.Phvul.003G229200.1||1||CDS||1779024054||11291||74.32	11291	11291	1.900000e-36	932
a37644_phavu.G19833.gnm2.Chr02	phavu.G19833.gnm2.Chr02||656625||661399||phavu.G19833.gnm2.ann1.Phvul.002G006100.1||1||CDS||1779004118||3698||87.14	3698	3698	b37644_phavu.G19833.gnm2.Chr03	phavu.G19833.gnm2.Chr03||46108685||46113006||phavu.G19833.gnm2.ann1.Phvul.003G229400.1||1||CDS||1779024062||11294||87.14	11294	11294	4.600000e-188	982
a37644_phavu.G19833.gnm2.Chr02	phavu.G19833.gnm2.Chr02||673332||676480||phavu.G19833.gnm2.ann1.Phvul.002G006400.1||-1||CDS||1779004127||3701||73.97	3701	3701	b37644_phavu.G19833.gnm2.Chr03	phavu.G19833.gnm2.Chr03||46143914||46149744||phavu.G19833.gnm2.ann1.Phvul.003G229800.1||1||CDS||1779024076||11299||73.97	11299	11299	1.000000e-250	1032
a37644_phavu.G19833.gnm2.Chr02	phavu.G19833.gnm2.Chr02||679712||681248||phavu.G19833.gnm2.ann1.Phvul.002G006500.1||1||CDS||1779004134||3704||86.27	3704	3704	b37644_phavu.G19833.gnm2.Chr03	phavu.G19833.gnm2.Chr03||46182053||46183568||phavu.G19833.gnm2.ann1.Phvul.003G230100.1||1||CDS||1779024087||11303||86.27	11303	11303	2.600000e-138	1082
a37644_phavu.G19833.gnm2.Chr02	phavu.G19833.gnm2.Chr02||698768||702983||phavu.G19833.gnm2.ann1.Phvul.002G006700.1||1||CDS||1779004140||3706||72.23	3706	3706	b37644_phavu.G19833.gnm2.Chr03	phavu.G19833.gnm2.Chr03||46212296||46216772||phavu.G19833.gnm2.ann1.Phvul.003G230500.1||1||CDS||1779024101||11308||72.23	11308	11308	1.300000e-138	1132
a37644_phavu.G19833.gnm2.Chr02	phavu.G19833.gnm2.Chr02||722622||723440||phavu.G19833.gnm2.ann1.Phvul.002G006900.1||-1||CDS||1779004146||3708||75.6	3708	3708	b37644_phavu.G19833.gnm2.Chr03	phavu.G19833.gnm2.Chr03||46229665||46230522||phavu.G19833.gnm2.ann1.Phvul.003G230600.1||-1||CDS||1779024104||11309||75.6	11309	11309	9.700000e-145	1182
a37644_phavu.G19833.gnm2.Chr02	phavu.G19833.gnm2.Chr02||765598||766362||phavu.G19833.gnm2.ann1.Phvul.002G007100.1||1||CDS||1779004152||3710||69.74	3710	3710	b37644_phavu.G19833.gnm2.Chr03	phavu.G19833.gnm2.Chr03||46280820||46281464||phavu.G19833.gnm2.ann1.Phvul.003G230700.2||1||CDS||1779024106||11310||69.74	11310	11310	1.100000e-56	1232
a37644_phavu.G19833.gnm2.Chr02	phavu.G19833.gnm2.Chr02||806869||810032||phavu.G19833.gnm2.ann1.Phvul.002G007400.1||1||CDS||1779004163||3714||68.78	3714	3714	b37644_phavu.G19833.gnm2.Chr03	phavu.G19833.gnm2.Chr03||46367273||46369142||phavu.G19833.gnm2.ann1.Phvul.003G231200.1||1||CDS||1779024121||11316||68.78	11316	11316	3.400000e-159	1282
a37644_phavu.G19833.gnm2.Chr02	phavu.G19833.gnm2.Chr02||836387||840032||phavu.G19833.gnm2.ann1.Phvul.002G007600.1||1||CDS||1779004169||3716||78.99	3716	3716	b37644_phavu.G19833.gnm2.Chr03	phavu.G19833.gnm2.Chr03||46419893||46423488||phavu.G19833.gnm2.ann1.Phvul.003G231400.1||1||CDS||1779024135||11322||78.99	11322	11322	1.000000e-250	1332
a37644_phavu.G19833.gnm2.Chr02	phavu.G19833.gnm2.Chr02||870038||871938||phavu.G19833.gnm2.ann1.Phvul.002G007900.1||1||CDS||1779004178||3719||87.01	3719	3719	b37644_phavu.G19833.gnm2.Chr03	phavu.G19833.gnm2.Chr03||46441482||46443823||phavu.G19833.gnm2.ann1.Phvul.003G231500.1||1||CDS||1779024138||11323||87.01	11323	11323	1.000000e-250	1382
a37644_phavu.G19833.gnm2.Chr02	phavu.G19833.gnm2.Chr02||900057||900652||phavu.G19833.gnm2.ann1.Phvul.002G008300.1||-1||CDS||1779004192||3724||74.47	3724	3724	b37644_phavu.G19833.gnm2.Chr03	phavu.G19833.gnm2.Chr03||46467830||46468416||phavu.G19833.gnm2.ann1.Phvul.003G231800.1||-1||CDS||1779024147||11326||74.47	11326	11326	2.100000e-80	1432
a37644_phavu.G19833.gnm2.Chr02	phavu.G19833.gnm2.Chr02||910178||911325||phavu.G19833.gnm2.ann1.Phvul.002G008400.1||1||CDS||1779004195||3725||83.47	3725	3725	b37644_phavu.G19833.gnm2.Chr03	phavu.G19833.gnm2.Chr03||46482674||46483808||phavu.G19833.gnm2.ann1.Phvul.003G231900.1||1||CDS||1779024150||11327||83.47	11327	11327	1.000000e-250	1482
a37644_phavu.G19833.gnm2.Chr02	phavu.G19833.gnm2.Chr02||924967||926194||phavu.G19833.gnm2.ann1.Phvul.002G008600.1||-1||CDS||1779004201||3727||81.12	3727	3727	b37644_phavu.G19833.gnm2.Chr03	phavu.G19833.gnm2.Chr03||46501450||46502591||phavu.G19833.gnm2.ann1.Phvul.003G232000.1||-1||CDS||1779024153||11328||81.12	11328	11328	1.100000e-167	1532
a37644_phavu.G19833.gnm2.Chr02	phavu.G19833.gnm2.Chr02||958655||960022||phavu.G19833.gnm2.ann1.Phvul.002G008800.1||1||CDS||1779004207||3729||79.29	3729	3729	b37644_phavu.G19833.gnm2.Chr03	phavu.G19833.gnm2.Chr03||46543429||46544774||phavu.G19833.gnm2.ann1.Phvul.003G232300.1||1||CDS||1779024168||11334||79.29	11334	11334	2.100000e-143	1582
a37644_phavu.G19833.gnm2.Chr02	phavu.G19833.gnm2.Chr02||984164||986155||phavu.G19833.gnm2.ann1.Phvul.002G008900.1||-1||CDS||1779004210||3730||79.16	3730	3730	b37644_phavu.G19833.gnm2.Chr03	phavu.G19833.gnm2.Chr03||46573191||46574809||phavu.G19833.gnm2.ann1.Phvul.003G232400.1||-1||CDS||1779024171||11335||79.16	11335	11335	1.000000e-250	1632
a37644_phavu.G19833.gnm2.Chr02	phavu.G19833.gnm2.Chr02||1014933||1018231||phavu.G19833.gnm2.ann1.Phvul.002G009100.2||-1||CDS||1779004216||3732||81.58	3732	3732	b37644_phavu.G19833.gnm2.Chr03	phavu.G19833.gnm2.Chr03||46622503||46625986||phavu.G19833.gnm2.ann1.Phvul.003G232600.1||-1||CDS||1779024185||11341||81.58	11341	11341	1.200000e-231	1682
a37644_phavu.G19833.gnm2.Chr02	phavu.G19833.gnm2.Chr02||1040454||1040981||phavu.G19833.gnm2.ann1.Phvul.002G009200.1||-1||CDS||1779004219||3733||78.57	3733	3733	b37644_phavu.G19833.gnm2.Chr03	phavu.G19833.gnm2.Chr03||46669954||46670469||phavu.G19833.gnm2.ann1.Phvul.003G233200.1||-1||CDS||1779024203||11348||78.57	11348	11348	2.200000e-71	1732
a37644_phavu.G19833.gnm2.Chr02	phavu.G19833.gnm2.Chr02||1053248||1053565||phavu.G19833.gnm2.ann1.Phvul.002G009300.1||1||CDS||1779004222||3734||72.62	3734	3734	b37644_phavu.G19833.gnm2.Chr03	phavu.G19833.gnm2.Chr03||46704061||46704438||phavu.G19833.gnm2.ann1.Phvul.003G233400.1||1||CDS||1779024207||11350||72.62	11350	11350	3.700000e-09	1740
a37644_phavu.G19833.gnm2.Chr02	phavu.G19833.gnm2.Chr02||1073612||1076916||phavu.G19833.gnm2.ann1.Phvul.002G009500.1||1||CDS||1779004229||3737||66.56	3737	3737	b37644_phavu.G19833.gnm2.Chr03	phavu.G19833.gnm2.Chr03||46719207||46723808||phavu.G19833.gnm2.ann1.Phvul.003G233600.1||1||CDS||1779024212||11352||66.56	11352	11352	6.100000e-157	1790
a37644_phavu.G19833.gnm2.Chr02	phavu.G19833.gnm2.Chr02||1087967||1088365||phavu.G19833.gnm2.ann1.Phvul.002G009700.1||-1||CDS||1779004234||3739||74.69	3739	3739	b37644_phavu.G19833.gnm2.Chr03	phavu.G19833.gnm2.Chr03||46725151||46725657||phavu.G19833.gnm2.ann1.Phvul.003G233700.1||-1||CDS||1779024214||11353||74.69	11353	11353	6.500000e-29	1818
a37644_phavu.G19833.gnm2.Chr02	phavu.G19833.gnm2.Chr02||1130790||1142323||phavu.G19833.gnm2.ann1.Phvul.002G010200.2||1||CDS||1779004252||3745||85.14	3745	3745	b37644_phavu.G19833.gnm2.Chr03	phavu.G19833.gnm2.Chr03||46788250||46797577||phavu.G19833.gnm2.ann1.Phvul.003G234400.2||1||CDS||1779024238||11361||85.14	11361	11361	1.000000e-250	1868
a37644_phavu.G19833.gnm2.Chr02	phavu.G19833.gnm2.Chr02||1146175||1150091||phavu.G19833.gnm2.ann1.Phvul.002G010300.1||1||CDS||1779004255||3747||80.24	3747	3747	b37644_phavu.G19833.gnm2.Chr03	phavu.G19833.gnm2.Chr03||46806257||46813534||phavu.G19833.gnm2.ann1.Phvul.003G234600.2||1||CDS||1779024250||11367||80.24	11367	11367	1.900000e-242	1918
a37644_phavu.G19833.gnm2.Chr02	phavu.G19833.gnm2.Chr02||1151679||1154226||phavu.G19833.gnm2.ann1.Phvul.002G010400.1||-1||CDS||1779004258||3748||88.97	3748	3748	b37644_phavu.G19833.gnm2.Chr03	phavu.G19833.gnm2.Chr03||46822633||46825182||phavu.G19833.gnm2.ann1.Phvul.003G234800.1||-1||CDS||1779024268||11375||88.97	11375	11375	3.100000e-209	1968
a37644_phavu.G19833.gnm2.Chr02	phavu.G19833.gnm2.Chr02||1169825||1172453||phavu.G19833.gnm2.ann1.Phvul.002G010600.1||1||CDS||1779004264||3750||81.63	3750	3750	b37644_phavu.G19833.gnm2.Chr03	phavu.G19833.gnm2.Chr03||46833874||46838084||phavu.G19833.gnm2.ann1.Phvul.003G234900.1||1||CDS||1779024273||11377||81.63	11377	11377	1.000000e-250	2018
a37644_phavu.G19833.gnm2.Chr02	phavu.G19833.gnm2.Chr02||1175376||1176833||phavu.G19833.gnm2.ann1.Phvul.002G010700.1||-1||CDS||1779004267||3751||78.75	3751	3751	b37644_phavu.G19833.gnm2.Chr03	phavu.G19833.gnm2.Chr03||46844563||46846053||phavu.G19833.gnm2.ann1.Phvul.003G235000.1||-1||CDS||1779024276||11378||78.75	11378	11378	1.000000e-250	2068
a37644_phavu.G19833.gnm2.Chr02	phavu.G19833.gnm2.Chr02||1195824||1198980||phavu.G19833.gnm2.ann1.Phvul.002G010900.1||-1||CDS||1779004273||3753||76.64	3753	3753	b37644_phavu.G19833.gnm2.Chr03	phavu.G19833.gnm2.Chr03||46867972||46871367||phavu.G19833.gnm2.ann1.Phvul.003G235300.1||-1||CDS||1779024285||11381||76.64	11381	11381	3.200000e-201	2118
a37644_phavu.G19833.gnm2.Chr02	phavu.G19833.gnm2.Chr02||1203647||1206612||phavu.G19833.gnm2.ann1.Phvul.002G011000.1||-1||CDS||1779004278||3755||67.01	3755	3755	b37644_phavu.G19833.gnm2.Chr03	phavu.G19833.gnm2.Chr03||46878305||46881094||phavu.G19833.gnm2.ann1.Phvul.003G235400.1||-1||CDS||1779024288||11382||67.01	11382	11382	4.800000e-125	2168
a37644_phavu.G19833.gnm2.Chr02	phavu.G19833.gnm2.Chr02||1228960||1233724||phavu.G19833.gnm2.ann1.Phvul.002G011400.1||1||CDS||1779004291||3760||83.3	3760	3760	b37644_phavu.G19833.gnm2.Chr03	phavu.G19833.gnm2.Chr03||46885493||46889842||phavu.G19833.gnm2.ann1.Phvul.003G235500.1||1||CDS||1779024293||11384||83.3	11384	11384	1.000000e-250	2218
a37644_phavu.G19833.gnm2.Chr02	phavu.G19833.gnm2.Chr02||1258810||1263954||phavu.G19833.gnm2.ann1.Phvul.002G011800.1||-1||CDS||1779004309||3767||82.1	3767	3767	b37644_phavu.G19833.gnm2.Chr03	phavu.G19833.gnm2.Chr03||46891011||46895484||phavu.G19833.gnm2.ann1.Phvul.003G235600.1||-1||CDS||1779024296||11385||82.1	11385	11385	1.000000e-250	2268
a37644_phavu.G19833.gnm2.Chr02	phavu.G19833.gnm2.Chr02||1318111||1319587||phavu.G19833.gnm2.ann1.Phvul.002G012000.1||1||CDS||1779004315||3769||75.58	3769	3769	b37644_phavu.G19833.gnm2.Chr03	phavu.G19833.gnm2.Chr03||46931608||46933163||phavu.G19833.gnm2.ann1.Phvul.003G235800.1||-1||CDS||1779024304||11388||75.58	11388	11388	1.000000e-250	2318
a37644_phavu.G19833.gnm2.Chr02	phavu.G19833.gnm2.Chr02||1359410||1360209||phavu.G19833.gnm2.ann1.Phvul.002G012200.1||1||CDS||1779004321||3771||72.8	3771	3771	b37644_phavu.G19833.gnm2.Chr03	phavu.G19833.gnm2.Chr03||46988573||46989354||phavu.G19833.gnm2.ann1.Phvul.003G236200.1||1||CDS||1779024317||11393||72.8	11393	11393	1.700000e-133	2368
a37644_phavu.G19833.gnm2.Chr02	phavu.G19833.gnm2.Chr02||1377489||1379297||phavu.G19833.gnm2.ann1.Phvul.002G012300.1||-1||CDS||1779004324||3772||76.87	3772	3772	b37644_phavu.G19833.gnm2.Chr03	phavu.G19833.gnm2.Chr03||47040902||47043515||phavu.G19833.gnm2.ann1.Phvul.003G236500.1||-1||CDS||1779024326||11396||76.87	11396	11396	2.400000e-239	2418
a37644_phavu.G19833.gnm2.Chr02	phavu.G19833.gnm2.Chr02||1398216||1398859||phavu.G19833.gnm2.ann1.Phvul.002G012400.1||1||CDS||1779004327||3773||76.29	3773	3773	b37644_phavu.G19833.gnm2.Chr03	phavu.G19833.gnm2.Chr03||47063237||47063945||phavu.G19833.gnm2.ann1.Phvul.003G236700.1||1||CDS||1779024331||11398||76.29	11398	11398	2.000000e-115	2468
a37644_phavu.G19833.gnm2.Chr02	phavu.G19833.gnm2.Chr02||1400497||1403293||phavu.G19833.gnm2.ann1.Phvul.002G012500.1||-1||CDS||1779004330||3774||79.12	3774	3774	b37644_phavu.G19833.gnm2.Chr03	phavu.G19833.gnm2.Chr03||47066249||47069614||phavu.G19833.gnm2.ann1.Phvul.003G236800.1||-1||CDS||1779024334||11399||79.12	11399	11399	1.000000e-250	2518
a37644_phavu.G19833.gnm2.Chr02	phavu.G19833.gnm2.Chr02||1413617||1417627||phavu.G19833.gnm2.ann1.Phvul.002G012600.1||1||CDS||1779004335||3776||77.84	3776	3776	b37644_phavu.G19833.gnm2.Chr03	phavu.G19833.gnm2.Chr03||47078785||47083479||phavu.G19833.gnm2.ann1.Phvul.003G236900.1||1||CDS||1779024339||11401||77.84	11401	11401	1.000000e-250	2568
a37644_phavu.G19833.gnm2.Chr02	phavu.G19833.gnm2.Chr02||1420800||1425681||phavu.G19833.gnm2.ann1.Phvul.002G012700.1||1||CDS||1779004338||3777||90.92	3777	3777	b37644_phavu.G19833.gnm2.Chr03	phavu.G19833.gnm2.Chr03||47085494||47092143||phavu.G19833.gnm2.ann1.Phvul.003G237100.1||1||CDS||1779024345||11403||90.92	11403	11403	1.000000e-250	2618
a37644_phavu.G19833.gnm2.Chr02	phavu.G19833.gnm2.Chr02||1428053||1429488||phavu.G19833.gnm2.ann1.Phvul.002G012800.1||-1||CDS||1779004341||3778||89.03	3778	3778	b37644_phavu.G19833.gnm2.Chr03	phavu.G19833.gnm2.Chr03||47095288||47096797||phavu.G19833.gnm2.ann1.Phvul.003G237200.1||-1||CDS||1779024348||11404||89.03	11404	11404	6.900000e-86	2668
a37644_phavu.G19833.gnm2.Chr02	phavu.G19833.gnm2.Chr02||1470618||1472804||phavu.G19833.gnm2.ann1.Phvul.002G013500.1||-1||CDS||1779004366||3787||66.12	3787	3787	b37644_phavu.G19833.gnm2.Chr03	phavu.G19833.gnm2.Chr03||47106944||47109328||phavu.G19833.gnm2.ann1.Phvul.003G237300.1||1||CDS||1779024351||11405||66.12	11405	11405	1.000000e-250	2718
a37644_phavu.G19833.gnm2.Chr02	phavu.G19833.gnm2.Chr02||1477299||1478339||phavu.G19833.gnm2.ann1.Phvul.002G013600.1||1||CDS||1779004368||3788||69.26	3788	3788	b37644_phavu.G19833.gnm2.Chr03	phavu.G19833.gnm2.Chr03||47116444||47117541||phavu.G19833.gnm2.ann1.Phvul.003G237500.1||1||CDS||1779024357||11407||69.26	11407	11407	9.200000e-72	2768
a37644_phavu.G19833.gnm2.Chr02	phavu.G19833.gnm2.Chr02||1496129||1497047||phavu.G19833.gnm2.ann1.Phvul.002G013800.1||1||CDS||1779004376||3791||76.52	3791	3791	b37644_phavu.G19833.gnm2.Chr03	phavu.G19833.gnm2.Chr03||47175412||47176896||phavu.G19833.gnm2.ann1.Phvul.003G237900.1||1||CDS||1779024368||11411||76.52	11411	11411	7.100000e-196	2818
a37644_phavu.G19833.gnm2.Chr02	phavu.G19833.gnm2.Chr02||1525161||1539092||phavu.G19833.gnm2.ann1.Phvul.002G013932.1||1||CDS||1779004381||3793||84.22	3793	3793	b37644_phavu.G19833.gnm2.Chr03	phavu.G19833.gnm2.Chr03||47192065||47209032||phavu.G19833.gnm2.ann1.Phvul.003G238000.1||1||CDS||1779024371||11412||84.22	11412	11412	1.000000e-250	2868
a37644_phavu.G19833.gnm2.Chr02	phavu.G19833.gnm2.Chr02||1552627||1554215||phavu.G19833.gnm2.ann1.Phvul.002G014100.1||1||CDS||1779004386||3795||71.88	3795	3795	b37644_phavu.G19833.gnm2.Chr03	phavu.G19833.gnm2.Chr03||47237474||47238530||phavu.G19833.gnm2.ann1.Phvul.003G238200.1||1||CDS||1779024377||11414||71.88	11414	11414	9.600000e-64	2918
a37644_phavu.G19833.gnm2.Chr02	phavu.G19833.gnm2.Chr02||1558468||1564839||phavu.G19833.gnm2.ann1.Phvul.002G014200.1||-1||CDS||1779004389||3796||79.07	3796	3796	b37644_phavu.G19833.gnm2.Chr03	phavu.G19833.gnm2.Chr03||47246893||47253658||phavu.G19833.gnm2.ann1.Phvul.003G238400.1||-1||CDS||1779024385||11417||79.07	11417	11417	1.000000e-250	2968
a37644_phavu.G19833.gnm2.Chr02	phavu.G19833.gnm2.Chr02||1566924||1569876||phavu.G19833.gnm2.ann1.Phvul.002G014300.1||-1||CDS||1779004392||3797||81.81	3797	3797	b37644_phavu.G19833.gnm2.Chr03	phavu.G19833.gnm2.Chr03||47260798||47264282||phavu.G19833.gnm2.ann1.Phvul.003G238600.1||-1||CDS||1779024391||11419||81.81	11419	11419	1.000000e-250	3018
a37644_phavu.G19833.gnm2.Chr02	phavu.G19833.gnm2.Chr02||1584036||1586105||phavu.G19833.gnm2.ann1.Phvul.002G014400.1||-1||CDS||1779004395||3798||78.45	3798	3798	b37644_phavu.G19833.gnm2.Chr03	phavu.G19833.gnm2.Chr03||47270479||47272605||phavu.G19833.gnm2.ann1.Phvul.003G238700.1||-1||CDS||1779024394||11420||78.45	11420	11420	1.000000e-250	3068
a37644_phavu.G19833.gnm2.Chr02	phavu.G19833.gnm2.Chr02||1605634||1615423||phavu.G19833.gnm2.ann1.Phvul.002G014600.1||-1||CDS||1779004401||3800||85.27	3800	3800	b37644_phavu.G19833.gnm2.Chr03	phavu.G19833.gnm2.Chr03||47316576||47330435||phavu.G19833.gnm2.ann1.Phvul.003G239000.1||-1||CDS||1779024402||11423||85.27	11423	11423	1.000000e-250	3118
a37644_phavu.G19833.gnm2.Chr02	phavu.G19833.gnm2.Chr02||1635885||1636142||phavu.G19833.gnm2.ann1.Phvul.002G015001.1||-1||CDS||1779004415||3805||63.73	3805	3805	b37644_phavu.G19833.gnm2.Chr03	phavu.G19833.gnm2.Chr03||47375051||47375290||phavu.G19833.gnm2.ann1.Phvul.003G239600.1||-1||CDS||1779024420||11429||63.73	11429	11429	5.800000e-11	3128
a37644_phavu.G19833.gnm2.Chr02	phavu.G19833.gnm2.Chr02||1650600||1651535||phavu.G19833.gnm2.ann1.Phvul.002G015100.1||-1||CDS||1779004418||3806||74.44	3806	3806	b37644_phavu.G19833.gnm2.Chr03	phavu.G19833.gnm2.Chr03||47442088||47442957||phavu.G19833.gnm2.ann1.Phvul.003G240200.1||-1||CDS||1779024434||11434||74.44	11434	11434	3.200000e-117	3178
a37644_phavu.G19833.gnm2.Chr02	phavu.G19833.gnm2.Chr02||1681866||1683184||phavu.G19833.gnm2.ann1.Phvul.002G015500.1||-1||CDS||1779004429||3810||74.76	3810	3810	b37644_phavu.G19833.gnm2.Chr03	phavu.G19833.gnm2.Chr03||47494027||47495485||phavu.G19833.gnm2.ann1.Phvul.003G240500.1||-1||CDS||1779024443||11437||74.76	11437	11437	2.000000e-177	3228
a37644_phavu.G19833.gnm2.Chr02	phavu.G19833.gnm2.Chr02||1705293||1706683||phavu.G19833.gnm2.ann1.Phvul.002G015800.1||1||CDS||1779004438||3813||80.97	3813	3813	b37644_phavu.G19833.gnm2.Chr03	phavu.G19833.gnm2.Chr03||47516751||47518774||phavu.G19833.gnm2.ann1.Phvul.003G240700.1||1||CDS||1779024449||11439||80.97	11439	11439	1.000000e-144	3278
a37644_phavu.G19833.gnm2.Chr02	phavu.G19833.gnm2.Chr02||1734498||1736293||phavu.G19833.gnm2.ann1.Phvul.002G016100.2||1||CDS||1779004451||3818||72.64	3818	3818	b37644_phavu.G19833.gnm2.Chr03	phavu.G19833.gnm2.Chr03||47544543||47545809||phavu.G19833.gnm2.ann1.Phvul.003G240900.1||1||CDS||1779024455||11441||72.64	11441	11441	9.400000e-149	3328
a37644_phavu.G19833.gnm2.Chr02	phavu.G19833.gnm2.Chr02||1740624||1741553||phavu.G19833.gnm2.ann1.Phvul.002G016200.2||-1||CDS||1779004454||3819||79.91	3819	3819	b37644_phavu.G19833.gnm2.Chr03	phavu.G19833.gnm2.Chr03||47563796||47564743||phavu.G19833.gnm2.ann1.Phvul.003G241300.1||-1||CDS||1779024467||11445||79.91	11445	11445	1.000000e-250	3378
a37644_phavu.G19833.gnm2.Chr02	phavu.G19833.gnm2.Chr02||1746491||1753824||phavu.G19833.gnm2.ann1.Phvul.002G016300.1||1||CDS||1779004457||3820||88.42	3820	3820	b37644_phavu.G19833.gnm2.Chr03	phavu.G19833.gnm2.Chr03||47617478||47620990||phavu.G19833.gnm2.ann1.Phvul.003G241600.1||1||CDS||1779024477||11449||88.42	11449	11449	1.600000e-175	3428
a37644_phavu.G19833.gnm2.Chr02	phavu.G19833.gnm2.Chr02||1794061||1794576||phavu.G19833.gnm2.ann1.Phvul.002G016700.1||1||CDS||1779004469||3825||84.53	3825	3825	b37644_phavu.G19833.gnm2.Chr03	phavu.G19833.gnm2.Chr03||47634729||47635169||phavu.G19833.gnm2.ann1.Phvul.003G241700.2||1||CDS||1779024480||11450||84.53	11450	11450	4.100000e-79	3478
a37644_phavu.G19833.gnm2.Chr02	phavu.G19833.gnm2.Chr02||1817945||1820653||phavu.G19833.gnm2.ann1.Phvul.002G016900.1||1||CDS||1779004475||3827||78.59	3827	3827	b37644_phavu.G19833.gnm2.Chr03	phavu.G19833.gnm2.Chr03||47672521||47675334||phavu.G19833.gnm2.ann1.Phvul.003G241900.1||1||CDS||1779024485||11452||78.59	11452	11452	1.000000e-250	3528
a37644_phavu.G19833.gnm2.Chr02	phavu.G19833.gnm2.Chr02||1842826||1848106||phavu.G19833.gnm2.ann1.Phvul.002G017000.1||1||CDS||1779004478||3828||78.43	3828	3828	b37644_phavu.G19833.gnm2.Chr03	phavu.G19833.gnm2.Chr03||47714426||47720546||phavu.G19833.gnm2.ann1.Phvul.003G242100.1||1||CDS||1779024493||11455||78.43	11455	11455	1.000000e-250	3578
a37644_phavu.G19833.gnm2.Chr02	phavu.G19833.gnm2.Chr02||1867273||1870015||phavu.G19833.gnm2.ann1.Phvul.002G017300.1||1||CDS||1779004491||3833||82.27	3833	3833	b37644_phavu.G19833.gnm2.Chr03	phavu.G19833.gnm2.Chr03||47729775||47732954||phavu.G19833.gnm2.ann1.Phvul.003G242300.1||1||CDS||1779024504||11460||82.27	11460	11460	1.000000e-250	3628
a37644_phavu.G19833.gnm2.Chr02	phavu.G19833.gnm2.Chr02||1877037||1878465||phavu.G19833.gnm2.ann1.Phvul.002G017500.1||-1||CDS||1779004503||3838||79.86	3838	3838	b37644_phavu.G19833.gnm2.Chr03	phavu.G19833.gnm2.Chr03||47743300||47744551||phavu.G19833.gnm2.ann1.Phvul.003G242401.1||-1||CDS||1779024510||11462||79.86	11462	11462	5.800000e-204	3678
a37644_phavu.G19833.gnm2.Chr02	phavu.G19833.gnm2.Chr02||1894616||1897396||phavu.G19833.gnm2.ann1.Phvul.002G017600.1||1||CDS||1779004506||3839||77.64	3839	3839	b37644_phavu.G19833.gnm2.Chr03	phavu.G19833.gnm2.Chr03||47816303||47819386||phavu.G19833.gnm2.ann1.Phvul.003G242900.2||1||CDS||1779024528||11469||77.64	11469	11469	2.600000e-133	3728
a37644_phavu.G19833.gnm2.Chr02	phavu.G19833.gnm2.Chr02||1912482||1921002||phavu.G19833.gnm2.ann1.Phvul.002G017800.1||1||CDS||1779004514||3842||84.6	3842	3842	b37644_phavu.G19833.gnm2.Chr03	phavu.G19833.gnm2.Chr03||47833030||47842064||phavu.G19833.gnm2.ann1.Phvul.003G243000.1||1||CDS||1779024531||11470||84.6	11470	11470	1.000000e-250	3778
a37644_phavu.G19833.gnm2.Chr02	phavu.G19833.gnm2.Chr02||1939523||1940548||phavu.G19833.gnm2.ann1.Phvul.002G018100.1||-1||CDS||1779004520||3844||68.27	3844	3844	b37644_phavu.G19833.gnm2.Chr03	phavu.G19833.gnm2.Chr03||47868010||47869044||phavu.G19833.gnm2.ann1.Phvul.003G243300.1||-1||CDS||1779024540||11473||68.27	11473	11473	2.000000e-143	3828
a37644_phavu.G19833.gnm2.Chr02	phavu.G19833.gnm2.Chr02||1957155||1957886||phavu.G19833.gnm2.ann1.Phvul.002G018300.1||1||CDS||1779004525||3846||77.19	3846	3846	b37644_phavu.G19833.gnm2.Chr03	phavu.G19833.gnm2.Chr03||47893771||47894535||phavu.G19833.gnm2.ann1.Phvul.003G243350.1||1||CDS||1779024542||11474||77.19	11474	11474	3.500000e-102	3878
a37644_phavu.G19833.gnm2.Chr02	phavu.G19833.gnm2.Chr02||1972423||1976778||phavu.G19833.gnm2.ann1.Phvul.002G018400.1||1||CDS||1779004527||3847||75.06	3847	3847	b37644_phavu.G19833.gnm2.Chr03	phavu.G19833.gnm2.Chr03||47940038||47944953||phavu.G19833.gnm2.ann1.Phvul.003G243500.1||1||CDS||1779024547||11476||75.06	11476	11476	1.000000e-250	3928
a37644_phavu.G19833.gnm2.Chr02	phavu.G19833.gnm2.Chr02||1983752||1985872||phavu.G19833.gnm2.ann1.Phvul.002G018600.1||-1||CDS||1779004533||3849||71.29	3849	3849	b37644_phavu.G19833.gnm2.Chr03	phavu.G19833.gnm2.Chr03||47951182||47953646||phavu.G19833.gnm2.ann1.Phvul.003G243700.1||-1||CDS||1779024551||11478||71.29	11478	11478	7.400000e-206	3978
a37644_phavu.G19833.gnm2.Chr02	phavu.G19833.gnm2.Chr02||1991348||2001815||phavu.G19833.gnm2.ann1.Phvul.002G018700.1||1||CDS||1779004538||3851||82.25	3851	3851	b37644_phavu.G19833.gnm2.Chr03	phavu.G19833.gnm2.Chr03||47960633||47967874||phavu.G19833.gnm2.ann1.Phvul.003G243800.1||1||CDS||1779024554||11479||82.25	11479	11479	1.000000e-250	4028
a37644_phavu.G19833.gnm2.Chr02	phavu.G19833.gnm2.Chr02||2008680||2009906||phavu.G19833.gnm2.ann1.Phvul.002G018800.1||-1||CDS||1779004541||3852||70.59	3852	3852	b37644_phavu.G19833.gnm2.Chr03	phavu.G19833.gnm2.Chr03||47972854||47973507||phavu.G19833.gnm2.ann1.Phvul.003G243900.1||-1||CDS||1779024557||11480||70.59	11480	11480	3.400000e-50	4077
a37644_phavu.G19833.gnm2.Chr02	phavu.G19833.gnm2.Chr02||2047455||2047580||phavu.G19833.gnm2.ann1.Phvul.002G019050.1||1||CDS||1779004551||3856||79.03	3856	3856	b37644_phavu.G19833.gnm2.Chr03	phavu.G19833.gnm2.Chr03||48000252||48000371||phavu.G19833.gnm2.ann1.Phvul.003G244100.1||1||CDS||1779024563||11481||79.03	11481	11481	1.900000e-23	4099
a37644_phavu.G19833.gnm2.Chr02	phavu.G19833.gnm2.Chr02||2047661||2048915||phavu.G19833.gnm2.ann1.Phvul.002G019100.1||1||CDS||1779004554||3857||75.19	3857	3857	b37644_phavu.G19833.gnm2.Chr03	phavu.G19833.gnm2.Chr03||48000513||48003092||phavu.G19833.gnm2.ann1.Phvul.003G244000.1||1||CDS||1779024560||11482||75.19	11482	11482	5.100000e-80	4149
a37644_phavu.G19833.gnm2.Chr02	phavu.G19833.gnm2.Chr02||2082035||2082601||phavu.G19833.gnm2.ann1.Phvul.002G019300.1||1||CDS||1779004560||3859||77.5	3859	3859	b37644_phavu.G19833.gnm2.Chr03	phavu.G19833.gnm2.Chr03||48040020||48040577||phavu.G19833.gnm2.ann1.Phvul.003G244275.1||1||CDS||1779024578||11488||77.5	11488	11488	1.900000e-132	4199
a37644_phavu.G19833.gnm2.Chr02	phavu.G19833.gnm2.Chr02||2090034||2090846||phavu.G19833.gnm2.ann1.Phvul.002G019400.1||1||CDS||1779004563||3860||79.72	3860	3860	b37644_phavu.G19833.gnm2.Chr03	phavu.G19833.gnm2.Chr03||48060989||48061754||phavu.G19833.gnm2.ann1.Phvul.003G244300.1||1||CDS||1779024581||11489||79.72	11489	11489	1.100000e-50	4249
a37644_phavu.G19833.gnm2.Chr02	phavu.G19833.gnm2.Chr02||2099764||2100950||phavu.G19833.gnm2.ann1.Phvul.002G019500.1||-1||CDS||1779004566||3861||69.25	3861	3861	b37644_phavu.G19833.gnm2.Chr03	phavu.G19833.gnm2.Chr03||48110047||48111149||phavu.G19833.gnm2.ann1.Phvul.003G244700.1||-1||CDS||1779024593||11494||69.25	11494	11494	3.000000e-48	4296
a37644_phavu.G19833.gnm2.Chr02	phavu.G19833.gnm2.Chr02||2142847||2146964||phavu.G19833.gnm2.ann1.Phvul.002G019900.1||1||CDS||1779004577||3865||80.06	3865	3865	b37644_phavu.G19833.gnm2.Chr03	phavu.G19833.gnm2.Chr03||48159968||48163209||phavu.G19833.gnm2.ann1.Phvul.003G245000.2||1||CDS||1779024604||11497||80.06	11497	11497	1.000000e-250	4346
a37644_phavu.G19833.gnm2.Chr02	phavu.G19833.gnm2.Chr02||2157686||2158185||phavu.G19833.gnm2.ann1.Phvul.002G020100.1||1||CDS||1779004583||3867||73.68	3867	3867	b37644_phavu.G19833.gnm2.Chr03	phavu.G19833.gnm2.Chr03||48180082||48180531||phavu.G19833.gnm2.ann1.Phvul.003G245200.1||1||CDS||1779024612||11501||73.68	11501	11501	4.400000e-12	4357
a37644_phavu.G19833.gnm2.Chr02	phavu.G19833.gnm2.Chr02||2163844||2164134||phavu.G19833.gnm2.ann1.Phvul.002G020200.1||1||CDS||1779004585||3868||68.09	3868	3868	b37644_phavu.G19833.gnm2.Chr03	phavu.G19833.gnm2.Chr03||48219734||48219988||phavu.G19833.gnm2.ann1.Phvul.003G245500.1||1||CDS||1779024621||11504||68.09	11504	11504	7.600000e-12	4368
a37644_phavu.G19833.gnm2.Chr02	phavu.G19833.gnm2.Chr02||2184278||2187345||phavu.G19833.gnm2.ann1.Phvul.002G020400.1||1||CDS||1779004591||3870||82.48	3870	3870	b37644_phavu.G19833.gnm2.Chr03	phavu.G19833.gnm2.Chr03||48256623||48261269||phavu.G19833.gnm2.ann1.Phvul.003G245700.1||1||CDS||1779024627||11506||82.48	11506	11506	1.300000e-92	4418
a37644_phavu.G19833.gnm2.Chr02	phavu.G19833.gnm2.Chr02||2188587||2206495||phavu.G19833.gnm2.ann1.Phvul.002G020500.1||-1||CDS||1779004593||3871||82.98	3871	3871	b37644_phavu.G19833.gnm2.Chr03	phavu.G19833.gnm2.Chr03||48263157||48279486||phavu.G19833.gnm2.ann1.Phvul.003G245800.1||-1||CDS||1779024630||11507||82.98	11507	11507	1.000000e-250	4468
a37644_phavu.G19833.gnm2.Chr02	phavu.G19833.gnm2.Chr02||2207649||2208937||phavu.G19833.gnm2.ann1.Phvul.002G020600.1||1||CDS||1779004600||3874||79.52	3874	3874	b37644_phavu.G19833.gnm2.Chr03	phavu.G19833.gnm2.Chr03||48288151||48289507||phavu.G19833.gnm2.ann1.Phvul.003G245900.1||1||CDS||1779024635||11509||79.52	11509	11509	4.800000e-151	4518
a37644_phavu.G19833.gnm2.Chr02	phavu.G19833.gnm2.Chr02||2222141||2226763||phavu.G19833.gnm2.ann1.Phvul.002G020800.1||-1||CDS||1779004606||3876||81.16	3876	3876	b37644_phavu.G19833.gnm2.Chr03	phavu.G19833.gnm2.Chr03||48295919||48299880||phavu.G19833.gnm2.ann1.Phvul.003G246000.1||-1||CDS||1779024643||11512||81.16	11512	11512	1.000000e-250	4568
a37644_phavu.G19833.gnm2.Chr02	phavu.G19833.gnm2.Chr02||2243639||2247313||phavu.G19833.gnm2.ann1.Phvul.002G021100.2||-1||CDS||1779004615||3879||74.29	3879	3879	b37644_phavu.G19833.gnm2.Chr03	phavu.G19833.gnm2.Chr03||48330680||48335047||phavu.G19833.gnm2.ann1.Phvul.003G246500.1||-1||CDS||1779024660||11519||74.29	11519	11519	1.000000e-250	4618
a37644_phavu.G19833.gnm2.Chr02	phavu.G19833.gnm2.Chr02||2259460||2260359||phavu.G19833.gnm2.ann1.Phvul.002G021200.1||1||CDS||1779004626||3884||77.58	3884	3884	b37644_phavu.G19833.gnm2.Chr03	phavu.G19833.gnm2.Chr03||48355980||48356801||phavu.G19833.gnm2.ann1.Phvul.003G246700.1||1||CDS||1779024676||11526||77.58	11526	11526	4.100000e-77	4668
a37644_phavu.G19833.gnm2.Chr02	phavu.G19833.gnm2.Chr02||2281753||2283606||phavu.G19833.gnm2.ann1.Phvul.002G021400.1||-1||CDS||1779004636||3888||82.17	3888	3888	b37644_phavu.G19833.gnm2.Chr03	phavu.G19833.gnm2.Chr03||48369591||48371646||phavu.G19833.gnm2.ann1.Phvul.003G246900.1||-1||CDS||1779024681||11528||82.17	11528	11528	8.800000e-80	4718
a37644_phavu.G19833.gnm2.Chr02	phavu.G19833.gnm2.Chr02||2307953||2312881||phavu.G19833.gnm2.ann1.Phvul.002G021600.1||1||CDS||1779004644||3891||83.09	3891	3891	b37644_phavu.G19833.gnm2.Chr03	phavu.G19833.gnm2.Chr03||48379553||48384053||phavu.G19833.gnm2.ann1.Phvul.003G247000.1||1||CDS||1779024686||11530||83.09	11530	11530	1.000000e-250	4768
a37644_phavu.G19833.gnm2.Chr02	phavu.G19833.gnm2.Chr02||2314485||2319179||phavu.G19833.gnm2.ann1.Phvul.002G021700.1||-1||CDS||1779004651||3894||68.43	3894	3894	b37644_phavu.G19833.gnm2.Chr03	phavu.G19833.gnm2.Chr03||48433182||48437130||phavu.G19833.gnm2.ann1.Phvul.003G247550.1||-1||CDS||1779024705||11539||68.43	11539	11539	1.000000e-250	4818
a37644_phavu.G19833.gnm2.Chr02	phavu.G19833.gnm2.Chr02||2324844||2327649||phavu.G19833.gnm2.ann1.Phvul.002G021900.1||1||CDS||1779004659||3897||82.56	3897	3897	b37644_phavu.G19833.gnm2.Chr03	phavu.G19833.gnm2.Chr03||48492496||48496478||phavu.G19833.gnm2.ann1.Phvul.003G247800.1||1||CDS||1779024725||11545||82.56	11545	11545	1.000000e-250	4868
a37644_phavu.G19833.gnm2.Chr02	phavu.G19833.gnm2.Chr02||2337334||2338353||phavu.G19833.gnm2.ann1.Phvul.002G022000.1||-1||CDS||1779004662||3898||70.06	3898	3898	b37644_phavu.G19833.gnm2.Chr03	phavu.G19833.gnm2.Chr03||48500991||48502007||phavu.G19833.gnm2.ann1.Phvul.003G247900.1||-1||CDS||1779024728||11546||70.06	11546	11546	7.200000e-145	4918
a37644_phavu.G19833.gnm2.Chr02	phavu.G19833.gnm2.Chr02||2370564||2377447||phavu.G19833.gnm2.ann1.Phvul.002G022200.1||-1||CDS||1779004668||3900||70.01	3900	3900	b37644_phavu.G19833.gnm2.Chr03	phavu.G19833.gnm2.Chr03||48561212||48564411||phavu.G19833.gnm2.ann1.Phvul.003G248200.1||1||CDS||1779024747||11553||70.01	11553	11553	1.400000e-125	4968
a37644_phavu.G19833.gnm2.Chr02	phavu.G19833.gnm2.Chr02||2403426||2404894||phavu.G19833.gnm2.ann1.Phvul.002G022600.1||-1||CDS||1779004686||3907||78.67	3907	3907	b37644_phavu.G19833.gnm2.Chr03	phavu.G19833.gnm2.Chr03||48599489||48601148||phavu.G19833.gnm2.ann1.Phvul.003G248600.1||-1||CDS||1779024762||11559||78.67	11559	11559	1.000000e-250	5018
a37644_phavu.G19833.gnm2.Chr02	phavu.G19833.gnm2.Chr02||2431579||2436593||phavu.G19833.gnm2.ann1.Phvul.002G023000.1||-1||CDS||1779004697||3911||82.0	3911	3911	b37644_phavu.G19833.gnm2.Chr03	phavu.G19833.gnm2.Chr03||48629100||48633561||phavu.G19833.gnm2.ann1.Phvul.003G248900.1||-1||CDS||1779024775||11564||82.0	11564	11564	1.000000e-250	5068
a37644_phavu.G19833.gnm2.Chr02	phavu.G19833.gnm2.Chr02||2444690||2444986||phavu.G19833.gnm2.ann1.Phvul.002G023200.2||1||CDS||1779004702||3913||63.91	3913	3913	b37644_phavu.G19833.gnm2.Chr03	phavu.G19833.gnm2.Chr03||48703432||48703737||phavu.G19833.gnm2.ann1.Phvul.003G249200.1||1||CDS||1779024786||11568||63.91	11568	11568	1.900000e-21	5088
a37644_phavu.G19833.gnm2.Chr02	phavu.G19833.gnm2.Chr02||2453158||2456952||phavu.G19833.gnm2.ann1.Phvul.002G023400.1||1||CDS||1779004708||3915||77.33	3915	3915	b37644_phavu.G19833.gnm2.Chr03	phavu.G19833.gnm2.Chr03||48712213||48715818||phavu.G19833.gnm2.ann1.Phvul.003G249300.1||1||CDS||1779024789||11569||77.33	11569	11569	1.000000e-250	5138
a37644_phavu.G19833.gnm2.Chr02	phavu.G19833.gnm2.Chr02||2458573||2459954||phavu.G19833.gnm2.ann1.Phvul.002G023500.1||-1||CDS||1779004711||3916||68.28	3916	3916	b37644_phavu.G19833.gnm2.Chr03	phavu.G19833.gnm2.Chr03||48717472||48718312||phavu.G19833.gnm2.ann1.Phvul.003G249400.1||-1||CDS||1779024792||11570||68.28	11570	11570	2.000000e-19	5156
a37644_phavu.G19833.gnm2.Chr02	phavu.G19833.gnm2.Chr02||2468686||2469186||phavu.G19833.gnm2.ann1.Phvul.002G023800.1||1||CDS||1779004720||3919||71.01	3919	3919	b37644_phavu.G19833.gnm2.Chr03	phavu.G19833.gnm2.Chr03||48723271||48723540||phavu.G19833.gnm2.ann1.Phvul.003G249500.1||1||CDS||1779024795||11571||71.01	11571	11571	8.500000e-19	5174
a37644_phavu.G19833.gnm2.Chr02	phavu.G19833.gnm2.Chr02||2472518||2474724||phavu.G19833.gnm2.ann1.Phvul.002G023900.1||1||CDS||1779004725||3921||73.31	3921	3921	b37644_phavu.G19833.gnm2.Chr03	phavu.G19833.gnm2.Chr03||48726933||48729167||phavu.G19833.gnm2.ann1.Phvul.003G249600.1||1||CDS||1779024800||11573||73.31	11573	11573	5.800000e-193	5224
a37644_phavu.G19833.gnm2.Chr02	phavu.G19833.gnm2.Chr02||2482608||2483738||phavu.G19833.gnm2.ann1.Phvul.002G024000.1||1||CDS||1779004730||3923||82.88	3923	3923	b37644_phavu.G19833.gnm2.Chr03	phavu.G19833.gnm2.Chr03||48774818||48776826||phavu.G19833.gnm2.ann1.Phvul.003G249800.1||1||CDS||1779024808||11576||82.88	11576	11576	1.000000e-250	5274
a37644_phavu.G19833.gnm2.Chr02	phavu.G19833.gnm2.Chr02||2494435||2494935||phavu.G19833.gnm2.ann1.Phvul.002G024200.1||1||CDS||1779004735||3925||70.69	3925	3925	b37644_phavu.G19833.gnm2.Chr03	phavu.G19833.gnm2.Chr03||48802782||48803303||phavu.G19833.gnm2.ann1.Phvul.003G250000.1||1||CDS||1779024816||11579||70.69	11579	11579	4.500000e-56	5324
a37644_phavu.G19833.gnm2.Chr02	phavu.G19833.gnm2.Chr02||2514805||2515344||phavu.G19833.gnm2.ann1.Phvul.002G024400.1||1||CDS||1779004741||3927||75.58	3927	3927	b37644_phavu.G19833.gnm2.Chr03	phavu.G19833.gnm2.Chr03||48815561||48816079||phavu.G19833.gnm2.ann1.Phvul.003G250100.1||1||CDS||1779024819||11580||75.58	11580	11580	6.400000e-97	5374
a37644_phavu.G19833.gnm2.Chr02	phavu.G19833.gnm2.Chr02||2516705||2520961||phavu.G19833.gnm2.ann1.Phvul.002G024500.1||-1||CDS||1779004744||3928||80.14	3928	3928	b37644_phavu.G19833.gnm2.Chr03	phavu.G19833.gnm2.Chr03||48817525||48822069||phavu.G19833.gnm2.ann1.Phvul.003G250200.1||-1||CDS||1779024822||11581||80.14	11581	11581	1.000000e-250	5424
a37644_phavu.G19833.gnm2.Chr02	phavu.G19833.gnm2.Chr02||2568399||2571582||phavu.G19833.gnm2.ann1.Phvul.002G024700.1||1||CDS||1779004752||3931||79.38	3931	3931	b37644_phavu.G19833.gnm2.Chr03	phavu.G19833.gnm2.Chr03||48856229||48859602||phavu.G19833.gnm2.ann1.Phvul.003G250400.1||1||CDS||1779024828||11583||79.38	11583	11583	1.000000e-250	5474
a37644_phavu.G19833.gnm2.Chr02	phavu.G19833.gnm2.Chr02||2580347||2586991||phavu.G19833.gnm2.ann1.Phvul.002G024800.1||-1||CDS||1779004757||3933||80.91	3933	3933	b37644_phavu.G19833.gnm2.Chr03	phavu.G19833.gnm2.Chr03||48873611||48880541||phavu.G19833.gnm2.ann1.Phvul.003G250500.1||-1||CDS||1779024831||11584||80.91	11584	11584	4.500000e-219	5524
a37644_phavu.G19833.gnm2.Chr02	phavu.G19833.gnm2.Chr02||2616392||2621687||phavu.G19833.gnm2.ann1.Phvul.002G024900.1||1||CDS||1779004760||3934||83.3	3934	3934	b37644_phavu.G19833.gnm2.Chr03	phavu.G19833.gnm2.Chr03||48923224||48927418||phavu.G19833.gnm2.ann1.Phvul.003G250800.1||1||CDS||1779024844||11589||83.3	11589	11589	1.000000e-250	5574
a37644_phavu.G19833.gnm2.Chr02	phavu.G19833.gnm2.Chr02||2731011||2734187||phavu.G19833.gnm2.ann1.Phvul.002G025900.1||1||CDS||1779004796||3948||73.38	3948	3948	b37644_phavu.G19833.gnm2.Chr03	phavu.G19833.gnm2.Chr03||48969356||48973240||phavu.G19833.gnm2.ann1.Phvul.003G251100.1||1||CDS||1779024856||11594||73.38	11594	11594	7.700000e-222	5621
a37644_phavu.G19833.gnm2.Chr02	phavu.G19833.gnm2.Chr02||2741262||2742329||phavu.G19833.gnm2.ann1.Phvul.002G026000.1||-1||CDS||1779004799||3949||74.97	3949	3949	b37644_phavu.G19833.gnm2.Chr03	phavu.G19833.gnm2.Chr03||48976069||48977130||phavu.G19833.gnm2.ann1.Phvul.003G251200.1||-1||CDS||1779024859||11595||74.97	11595	11595	2.600000e-216	5671
a37644_phavu.G19833.gnm2.Chr02	phavu.G19833.gnm2.Chr02||2754586||2755560||phavu.G19833.gnm2.ann1.Phvul.002G026200.1||1||CDS||1779004805||3951||70.19	3951	3951	b37644_phavu.G19833.gnm2.Chr03	phavu.G19833.gnm2.Chr03||48996534||48997409||phavu.G19833.gnm2.ann1.Phvul.003G251300.2||1||CDS||1779024862||11596||70.19	11596	11596	2.400000e-135	5721
a37644_phavu.G19833.gnm2.Chr02	phavu.G19833.gnm2.Chr02||2767587||2768693||phavu.G19833.gnm2.ann1.Phvul.002G026400.1||-1||CDS||1779004813||3954||76.54	3954	3954	b37644_phavu.G19833.gnm2.Chr03	phavu.G19833.gnm2.Chr03||49044936||49046030||phavu.G19833.gnm2.ann1.Phvul.003G251500.1||-1||CDS||1779024868||11598||76.54	11598	11598	8.200000e-213	5771
a37644_phavu.G19833.gnm2.Chr02	phavu.G19833.gnm2.Chr02||2779148||2782542||phavu.G19833.gnm2.ann1.Phvul.002G026500.1||1||CDS||1779004816||3955||88.38	3955	3955	b37644_phavu.G19833.gnm2.Chr03	phavu.G19833.gnm2.Chr03||49053845||49057053||phavu.G19833.gnm2.ann1.Phvul.003G251600.4||1||CDS||1779024875||11601||88.38	11601	11601	9.500000e-205	5821
a37644_phavu.G19833.gnm2.Chr02	phavu.G19833.gnm2.Chr02||2850427||2852232||phavu.G19833.gnm2.ann1.Phvul.002G027200.1||1||CDS||1779004837||3962||76.97	3962	3962	b37644_phavu.G19833.gnm2.Chr03	phavu.G19833.gnm2.Chr03||49081534||49083129||phavu.G19833.gnm2.ann1.Phvul.003G251800.1||1||CDS||1779024883||11604||76.97	11604	11604	1.800000e-75	5871
a37644_phavu.G19833.gnm2.Chr02	phavu.G19833.gnm2.Chr02||2868191||2869744||phavu.G19833.gnm2.ann1.Phvul.002G027500.1||-1||CDS||1779004845||3965||74.85	3965	3965	b37644_phavu.G19833.gnm2.Chr03	phavu.G19833.gnm2.Chr03||49131055||49132689||phavu.G19833.gnm2.ann1.Phvul.003G252200.1||-1||CDS||1779024896||11609||74.85	11609	11609	3.700000e-235	5921
a37644_phavu.G19833.gnm2.Chr02	phavu.G19833.gnm2.Chr02||2897676||2900427||phavu.G19833.gnm2.ann1.Phvul.002G028000.1||-1||CDS||1779004862||3972||81.72	3972	3972	b37644_phavu.G19833.gnm2.Chr03	phavu.G19833.gnm2.Chr03||49149415||49157835||phavu.G19833.gnm2.ann1.Phvul.003G252300.2||-1||CDS||1779024900||11610||81.72	11610	11610	1.800000e-233	5971
a37644_phavu.G19833.gnm2.Chr02	phavu.G19833.gnm2.Chr02||2905880||2908221||phavu.G19833.gnm2.ann1.Phvul.002G028100.1||-1||CDS||1779004867||3974||75.57	3974	3974	b37644_phavu.G19833.gnm2.Chr03	phavu.G19833.gnm2.Chr03||49162963||49165204||phavu.G19833.gnm2.ann1.Phvul.003G252400.1||-1||CDS||1779024903||11612||75.57	11612	11612	1.000000e-250	6021
a37644_phavu.G19833.gnm2.Chr02	phavu.G19833.gnm2.Chr02||2949043||2951108||phavu.G19833.gnm2.ann1.Phvul.002G028600.1||1||CDS||1779004882||3979||78.05	3979	3979	b37644_phavu.G19833.gnm2.Chr03	phavu.G19833.gnm2.Chr03||49187158||49189199||phavu.G19833.gnm2.ann1.Phvul.003G252500.1||1||CDS||1779024906||11613||78.05	11613	11613	1.000000e-250	6071
a37644_phavu.G19833.gnm2.Chr02	phavu.G19833.gnm2.Chr02||2957694||2962002||phavu.G19833.gnm2.ann1.Phvul.002G028800.1||1||CDS||1779004887||3981||76.01	3981	3981	b37644_phavu.G19833.gnm2.Chr03	phavu.G19833.gnm2.Chr03||49190088||49192836||phavu.G19833.gnm2.ann1.Phvul.003G252600.1||1||CDS||1779024909||11614||76.01	11614	11614	1.700000e-98	6121
a37644_phavu.G19833.gnm2.Chr02	phavu.G19833.gnm2.Chr02||2990596||2997861||phavu.G19833.gnm2.ann1.Phvul.002G029200.1||1||CDS||1779004901||3986||79.26	3986	3986	b37644_phavu.G19833.gnm2.Chr03	phavu.G19833.gnm2.Chr03||49216083||49219119||phavu.G19833.gnm2.ann1.Phvul.003G252900.1||1||CDS||1779024919||11618||79.26	11618	11618	1.000000e-250	6171
a37644_phavu.G19833.gnm2.Chr02	phavu.G19833.gnm2.Chr02||3011099||3014316||phavu.G19833.gnm2.ann1.Phvul.002G029400.1||1||CDS||1779004909||3989||78.92	3989	3989	b37644_phavu.G19833.gnm2.Chr03	phavu.G19833.gnm2.Chr03||49223098||49227204||phavu.G19833.gnm2.ann1.Phvul.003G253000.1||1||CDS||1779024924||11620||78.92	11620	11620	1.000000e-250	6221
a37644_phavu.G19833.gnm2.Chr02	phavu.G19833.gnm2.Chr02||3054071||3057651||phavu.G19833.gnm2.ann1.Phvul.002G029700.1||1||CDS||1779004918||3992||77.13	3992	3992	b37644_phavu.G19833.gnm2.Chr03	phavu.G19833.gnm2.Chr03||49243353||49247217||phavu.G19833.gnm2.ann1.Phvul.003G253100.1||1||CDS||1779024927||11621||77.13	11621	11621	1.000000e-250	6271
a37644_phavu.G19833.gnm2.Chr02	phavu.G19833.gnm2.Chr02||3062202||3068316||phavu.G19833.gnm2.ann1.Phvul.002G029800.1||1||CDS||1779004923||3994||88.35	3994	3994	b37644_phavu.G19833.gnm2.Chr03	phavu.G19833.gnm2.Chr03||49249957||49258634||phavu.G19833.gnm2.ann1.Phvul.003G253200.2||1||CDS||1779024932||11623||88.35	11623	11623	1.000000e-250	6321
a37644_phavu.G19833.gnm2.Chr02	phavu.G19833.gnm2.Chr02||3128604||3129491||phavu.G19833.gnm2.ann1.Phvul.002G030800.1||-1||CDS||1779004954||4005||75.09	4005	4005	b37644_phavu.G19833.gnm2.Chr03	phavu.G19833.gnm2.Chr03||49302007||49303230||phavu.G19833.gnm2.ann1.Phvul.003G253900.1||1||CDS||1779024960||11634||75.09	11634	11634	1.500000e-105	6368
a37644_phavu.G19833.gnm2.Chr02	phavu.G19833.gnm2.Chr02||3149598||3152678||phavu.G19833.gnm2.ann1.Phvul.002G030901.1||1||CDS||1779004957||4006||69.26	4006	4006	b37644_phavu.G19833.gnm2.Chr03	phavu.G19833.gnm2.Chr03||49323632||49325897||phavu.G19833.gnm2.ann1.Phvul.003G254000.1||1||CDS||1779024963||11635||69.26	11635	11635	8.500000e-76	6418
a37644_phavu.G19833.gnm2.Chr02	phavu.G19833.gnm2.Chr02||3159822||3160883||phavu.G19833.gnm2.ann1.Phvul.002G031000.1||1||CDS||1779004960||4007||76.41	4007	4007	b37644_phavu.G19833.gnm2.Chr03	phavu.G19833.gnm2.Chr03||49355426||49356391||phavu.G19833.gnm2.ann1.Phvul.003G254200.1||1||CDS||1779024969||11637||76.41	11637	11637	5.300000e-56	6468
a37644_phavu.G19833.gnm2.Chr02	phavu.G19833.gnm2.Chr02||3174565||3176002||phavu.G19833.gnm2.ann1.Phvul.002G031300.1||-1||CDS||1779004971||4011||82.83	4011	4011	b37644_phavu.G19833.gnm2.Chr03	phavu.G19833.gnm2.Chr03||49378849||49379070||phavu.G19833.gnm2.ann1.Phvul.003G254500.1||-1||CDS||1779024978||11640||82.83	11640	11640	8.200000e-56	6518
a37644_phavu.G19833.gnm2.Chr02	phavu.G19833.gnm2.Chr02||3191332||3194831||phavu.G19833.gnm2.ann1.Phvul.002G031400.1||1||CDS||1779004974||4012||69.74	4012	4012	b37644_phavu.G19833.gnm2.Chr03	phavu.G19833.gnm2.Chr03||49392809||49396412||phavu.G19833.gnm2.ann1.Phvul.003G254600.1||1||CDS||1779024981||11642||69.74	11642	11642	1.000000e-250	6568
a37644_phavu.G19833.gnm2.Chr02	phavu.G19833.gnm2.Chr02||3196408||3198192||phavu.G19833.gnm2.ann1.Phvul.002G031500.1||-1||CDS||1779004983||4016||80.56	4016	4016	b37644_phavu.G19833.gnm2.Chr03	phavu.G19833.gnm2.Chr03||49404142||49405816||phavu.G19833.gnm2.ann1.Phvul.003G254900.1||-1||CDS||1779024990||11644||80.56	11644	11644	1.000000e-250	6618
a37644_phavu.G19833.gnm2.Chr02	phavu.G19833.gnm2.Chr02||3238734||3240400||phavu.G19833.gnm2.ann1.Phvul.002G032400.2||-1||CDS||1779005012||4026||80.65	4026	4026	b37644_phavu.G19833.gnm2.Chr03	phavu.G19833.gnm2.Chr03||49444316||49444678||phavu.G19833.gnm2.ann1.Phvul.003G255300.2||1||CDS||1779025007||11651||80.65	11651	11651	4.000000e-51	6668
a37644_phavu.G19833.gnm2.Chr02	phavu.G19833.gnm2.Chr02||3342103||3344991||phavu.G19833.gnm2.ann1.Phvul.002G033400.1||1||CDS||1779005046||4040||70.05	4040	4040	b37644_phavu.G19833.gnm2.Chr03	phavu.G19833.gnm2.Chr03||49463315||49466779||phavu.G19833.gnm2.ann1.Phvul.003G255500.1||1||CDS||1779025013||11653||70.05	11653	11653	2.000000e-161	6715
a37644_phavu.G19833.gnm2.Chr02	phavu.G19833.gnm2.Chr02||3379545||3380027||phavu.G19833.gnm2.ann1.Phvul.002G033700.1||1||CDS||1779005057||4044||89.04	4044	4044	b37644_phavu.G19833.gnm2.Chr03	phavu.G19833.gnm2.Chr03||49486741||49487418||phavu.G19833.gnm2.ann1.Phvul.003G255700.1||1||CDS||1779025021||11656||89.04	11656	11656	9.000000e-18	6732
###
a37644_phavu.G19833.gnm2.Chr02	phavu.G19833.gnm2.Chr02||924967||926194||phavu.G19833.gnm2.ann1.Phvul.002G008600.1||-1||CDS||1779004201||3727||67.01	3727	3727	b37644_phavu.G19833.gnm2.Chr09	phavu.G19833.gnm2.Chr09||12834530||12837375||phavu.G19833.gnm2.ann1.Phvul.009G075300.2||1||CDS||1779069484||28666||67.01	28666	28666	2.000000e-49	48
a37644_phavu.G19833.gnm2.Chr02	phavu.G19833.gnm2.Chr02||945339||950644||phavu.G19833.gnm2.ann1.Phvul.002G008700.1||1||CDS||1779004204||3728||68.86	3728	3728	b37644_phavu.G19833.gnm2.Chr09	phavu.G19833.gnm2.Chr09||12802452||12811262||phavu.G19833.gnm2.ann1.Phvul.009G075100.1||-1||CDS||1779069462||28656||68.86	28656	28656	1.700000e-148	98
a37644_phavu.G19833.gnm2.Chr02	phavu.G19833.gnm2.Chr02||958655||960022||phavu.G19833.gnm2.ann1.Phvul.002G008800.1||1||CDS||1779004207||3729||82.11	3729	3729	b37644_phavu.G19833.gnm2.Chr09	phavu.G19833.gnm2.Chr09||12777751||12779182||phavu.G19833.gnm2.ann1.Phvul.009G075000.1||-1||CDS||1779069459||28655||82.11	28655	28655	1.300000e-106	148
a37644_phavu.G19833.gnm2.Chr02	phavu.G19833.gnm2.Chr02||984164||986155||phavu.G19833.gnm2.ann1.Phvul.002G008900.1||-1||CDS||1779004210||3730||68.25	3730	3730	b37644_phavu.G19833.gnm2.Chr09	phavu.G19833.gnm2.Chr09||12746131||12751533||phavu.G19833.gnm2.ann1.Phvul.009G074800.1||1||CDS||1779069453||28653||68.25	28653	28653	4.400000e-207	198
a37644_phavu.G19833.gnm2.Chr02	phavu.G19833.gnm2.Chr02||1014933||1018231||phavu.G19833.gnm2.ann1.Phvul.002G009100.2||-1||CDS||1779004216||3732||76.29	3732	3732	b37644_phavu.G19833.gnm2.Chr09	phavu.G19833.gnm2.Chr09||12677565||12680690||phavu.G19833.gnm2.ann1.Phvul.009G074300.1||1||CDS||1779069438||28647||76.29	28647	28647	3.100000e-147	248
a37644_phavu.G19833.gnm2.Chr02	phavu.G19833.gnm2.Chr02||1040454||1040981||phavu.G19833.gnm2.ann1.Phvul.002G009200.1||-1||CDS||1779004219||3733||65.99	3733	3733	b37644_phavu.G19833.gnm2.Chr09	phavu.G19833.gnm2.Chr09||12615902||12616315||phavu.G19833.gnm2.ann1.Phvul.009G073800.1||1||CDS||1779069425||28642||65.99	28642	28642	6.100000e-13	260
a37644_phavu.G19833.gnm2.Chr02	phavu.G19833.gnm2.Chr02||1059262||1060530||phavu.G19833.gnm2.ann1.Phvul.002G009400.1||-1||CDS||1779004225||3735||73.68	3735	3735	b37644_phavu.G19833.gnm2.Chr09	phavu.G19833.gnm2.Chr09||12589091||12590338||phavu.G19833.gnm2.ann1.Phvul.009G073500.1||1||CDS||1779069414||28638||73.68	28638	28638	6.900000e-46	305
[truncated: 8,065 more rows]
