# Supplementary material for: Cercis: A Non-polyploid Genomic Relic Within the Generally Polyploid Legume Family
Source: Front Plant Sci. 2019 Apr 11;10:345. doi: 10.3389/fpls.2019.00345 (PMC6499179; doi:10.3389/fpls.2019.00345)
Supplement: DATA SHEET S9 — SD09_quota_tables Results from quota-alignment pipeline for comparisons between C. canadensis, Phaseolus vulgaris, and Prunus persica. [file Data_Sheet_9.zip › SD09_quota_tables/prupe-phavu_q1-2_quota_q1-2.txt]

###
a19521_1	1||205238||207625||PAC:27161910||1||CDS||369096638||19||72.86	19	19	b36122_Ppe_chr1	Ppe_chr1||33006436||33008947||cds4249||1||CDS||1441443820||4299||72.86	4299	4299	7.200000e-219	50
a19521_1	1||210648||221313||PAC:27161849||1||CDS||369096516||20||70.23	20	20	b36122_Ppe_chr1	Ppe_chr1||33051207||33057942||cds4258||1||CDS||1441443838||4308||70.23	4308	4308	2.500000e-200	100
a19521_1	1||234429||238062||PAC:27162794||1||CDS||369098406||22||80.12	22	22	b36122_Ppe_chr1	Ppe_chr1||33065858||33070300||cds4266||1||CDS||1441443855||4316||80.12	4316	4316	1.000000e-250	150
a19521_1	1||238995||243234||PAC:27164287||1||CDS||369101392||23||77.43	23	23	b36122_Ppe_chr1	Ppe_chr1||33081650||33086366||cds4271||1||CDS||1441443865||4321||77.43	4321	4321	5.600000e-208	200
a19521_1	1||243902||247685||PAC:27161872||-1||CDS||369096562||24||76.56	24	24	b36122_Ppe_chr1	Ppe_chr1||33099028||33104038||cds4277||1||CDS||1441443876||4327||76.56	4327	4327	1.000000e-250	250
a19521_1	1||263929||266673||PAC:27164702||-1||CDS||369102222||26||76.82	26	26	b36122_Ppe_chr1	Ppe_chr1||33116973||33120563||cds4278||-1||CDS||1441443878||4328||76.82	4328	4328	1.000000e-250	300
a19521_1	1||269227||269947||PAC:27161932||1||CDS||369096682||27||74.46	27	27	b36122_Ppe_chr1	Ppe_chr1||33155373||33156264||cds4290||-1||CDS||1441443907||4341||74.46	4341	4341	3.000000e-136	347
a19521_1	1||273491||274393||PAC:27163238||1||CDS||369099294||28||75.68	28	28	b36122_Ppe_chr1	Ppe_chr1||33196671||33197573||cds4303||1||CDS||1441443938||4354||75.68	4354	4354	1.200000e-167	394
a19521_1	1||277747||278487||PAC:27162590||-1||CDS||369097998||29||68.48	29	29	b36122_Ppe_chr1	Ppe_chr1||33200690||33201457||cds4304||-1||CDS||1441443940||4355||68.48	4355	4355	1.800000e-19	412
a19521_1	1||280686||281387||PAC:27162553||1||CDS||369097924||30||78.95	30	30	b36122_Ppe_chr1	Ppe_chr1||33205401||33206055||cds4305||1||CDS||1441443942||4356||78.95	4356	4356	5.900000e-56	462
a19521_1	1||306328||306795||PAC:27163478||-1||CDS||369099774||40||71.58	40	40	b36122_Ppe_chr1	Ppe_chr1||33210472||33210933||cds4308||1||CDS||1441443947||4359||71.58	4359	4359	2.900000e-66	512
a19521_1	1||325660||326046||PAC:27162891||-1||CDS||369098600||44||64.71	44	44	b36122_Ppe_chr1	Ppe_chr1||33238390||33238803||cds4313||-1||CDS||1441443958||4364||64.71	4364	4364	3.200000e-34	545
a19521_1	1||331421||335114||PAC:27162867||1||CDS||369098552||45||78.61	45	45	b36122_Ppe_chr1	Ppe_chr1||33244421||33246747||cds4315||1||CDS||1441443963||4366||78.61	4366	4366	9.300000e-195	595
a19521_1	1||336326||340854||PAC:27161900||1||CDS||369096618||46||75.75	46	46	b36122_Ppe_chr1	Ppe_chr1||33248156||33250957||cds4317||1||CDS||1441443966||4368||75.75	4368	4368	1.000000e-250	645
a19521_1	1||342446||343759||PAC:27161851||1||CDS||369096520||48||79.26	48	48	b36122_Ppe_chr1	Ppe_chr1||33252585||33253650||cds4318||1||CDS||1441443968||4369||79.26	4369	4369	1.800000e-196	695
a19521_1	1||348649||349956||PAC:27164619||-1||CDS||369102056||50||64.72	50	50	b36122_Ppe_chr1	Ppe_chr1||33254539||33255876||cds4319||-1||CDS||1441443970||4370||64.72	4370	4370	1.400000e-43	737
a19521_1	1||356244||357772||PAC:27162222||-1||CDS||369097262||51||72.7	51	51	b36122_Ppe_chr1	Ppe_chr1||33258512||33260775||cds4320||-1||CDS||1441443974||4371||72.7	4371	4371	1.300000e-221	787
a19521_1	1||363193||366887||PAC:27163303||1||CDS||369099424||52||64.47	52	52	b36122_Ppe_chr1	Ppe_chr1||33271541||33275133||cds4321||1||CDS||1441443975||4372||64.47	4372	4372	1.400000e-111	837
a19521_1	1||399571||405747||PAC:27161930||-1||CDS||369096678||57||72.86	57	57	b36122_Ppe_chr1	Ppe_chr1||33316113||33318358||cds4331||-1||CDS||1441443996||4382||72.86	4382	4382	4.400000e-196	887
a19521_1	1||420372||422257||PAC:27164868||1||CDS||369102554||58||70.67	58	58	b36122_Ppe_chr1	Ppe_chr1||33524448||33526606||cds4369||-1||CDS||1441444070||4421||70.67	4421	4421	9.800000e-05	4
a19521_1	1||424109||426167||PAC:27161931||-1||CDS||369096680||59||82.7	59	59	b36122_Ppe_chr1	Ppe_chr1||33517047||33519532||cds4364||1||CDS||1441444063||4416||82.7	4416	4416	1.000000e-250	54
a19521_1	1||430266||435227||PAC:27162369||1||CDS||369097556||60||67.79	60	60	b36122_Ppe_chr1	Ppe_chr1||33495119||33499043||cds4359||-1||CDS||1441444052||4411||67.79	4411	4411	8.100000e-228	104
a19521_1	1||438967||440932||PAC:27162463||1||CDS||369097744||62||77.95	62	62	b36122_Ppe_chr1	Ppe_chr1||33476024||33477831||cds4356||-1||CDS||1441444048||4408||77.95	4408	4408	6.300000e-183	154
a19521_1	1||462849||467241||PAC:27163885||-1||CDS||369100588||65||80.21	65	65	b36122_Ppe_chr1	Ppe_chr1||33459388||33464054||cds4354||1||CDS||1441444044||4405||80.21	4405	4405	1.000000e-250	204
a19521_1	1||471568||471915||PAC:27163053||1||CDS||369098924||66||63.78	66	66	b36122_Ppe_chr1	Ppe_chr1||33448438||33448773||cds4353||-1||CDS||1441444043||4404||63.78	4404	4404	5.400000e-30	233
a19521_1	1||474651||477800||PAC:27162815||-1||CDS||369098448||67||71.34	67	67	b36122_Ppe_chr1	Ppe_chr1||33426775||33429762||cds4350||1||CDS||1441444039||4401||71.34	4401	4401	4.400000e-113	283
a19521_1	1||483357||487955||PAC:27164134||-1||CDS||369101086||68||78.65	68	68	b36122_Ppe_chr1	Ppe_chr1||33398316||33402235||cds4344||1||CDS||1441444024||4395||78.65	4395	4395	1.000000e-250	333
a19521_1	1||497818||498357||PAC:27163001||1||CDS||369098820||72||72.73	72	72	b36122_Ppe_chr1	Ppe_chr1||33390186||33390941||cds4343||-1||CDS||1441444023||4394||72.73	4394	4394	8.100000e-05	337
a19521_1	1||502312||508306||PAC:27162682||1||CDS||369098182||73||78.88	73	73	b36122_Ppe_chr1	Ppe_chr1||33370031||33375093||cds4342||-1||CDS||1441444021||4393||78.88	4393	4393	1.000000e-250	387
a19521_1	1||510755||518820||PAC:27164691||-1||CDS||369102200||74||81.76	74	74	b36122_Ppe_chr1	Ppe_chr1||33348644||33355712||cds4338||1||CDS||1441444009||4389||81.76	4389	4389	1.000000e-250	437
a19521_1	1||546358||547215||PAC:27162420||-1||CDS||369097658||81||76.35	81	81	b36122_Ppe_chr1	Ppe_chr1||33552263||33552760||cds4375||1||CDS||1441444082||4427||76.35	4427	4427	3.900000e-42	88
a19521_1	1||551195||555260||PAC:27163323||1||CDS||369099464||82||68.19	82	82	b36122_Ppe_chr1	Ppe_chr1||33555573||33559919||cds4376||1||CDS||1441444084||4428||68.19	4428	4428	2.100000e-40	127
a19521_1	1||555943||557457||PAC:27162994||-1||CDS||369098806||83||85.08	83	83	b36122_Ppe_chr1	Ppe_chr1||33561241||33563105||cds4378||-1||CDS||1441444086||4430||85.08	4430	4430	2.500000e-141	177
a19521_1	1||558501||561880||PAC:27164123||-1||CDS||369101064||84||76.84	84	84	b36122_Ppe_chr1	Ppe_chr1||33564139||33566732||cds4379||-1||CDS||1441444089||4431||76.84	4431	4431	1.000000e-250	227
a19521_1	1||566935||569699||PAC:27162603||-1||CDS||369098024||85||76.18	85	85	b36122_Ppe_chr1	Ppe_chr1||33574701||33576529||cds4384||-1||CDS||1441444101||4436||76.18	4436	4436	1.800000e-181	277
a19521_1	1||581884||587377||PAC:27164557||1||CDS||369101932||86||73.89	86	86	b36122_Ppe_chr1	Ppe_chr1||33593507||33597002||cds4387||1||CDS||1441444108||4439||73.89	4439	4439	3.500000e-227	327
a19521_1	1||592299||594290||PAC:27163622||-1||CDS||369100062||87||77.07	87	87	b36122_Ppe_chr1	Ppe_chr1||33606667||33608493||cds4391||1||CDS||1441444118||4443||77.07	4443	4443	1.200000e-161	377
a19521_1	1||603220||606148||PAC:27162776||1||CDS||369098370||91||81.51	91	91	b36122_Ppe_chr1	Ppe_chr1||33609369||33610441||cds4392||1||CDS||1441444120||4444||81.51	4444	4444	4.700000e-99	427
a19521_1	1||608601||609589||PAC:27162738||-1||CDS||369098294||92||71.34	92	92	b36122_Ppe_chr1	Ppe_chr1||33616761||33619038||cds4399||-1||CDS||1441444132||4451||71.34	4451	4451	3.700000e-166	477
a19521_1	1||616864||620597||PAC:27163908||-1||CDS||369100634||94||84.29	94	94	b36122_Ppe_chr1	Ppe_chr1||33633273||33635027||cds4401||-1||CDS||1441444141||4453||84.29	4453	4453	5.100000e-178	527
a19521_1	1||628655||641731||PAC:27163016||-1||CDS||369098850||95||80.09	95	95	b36122_Ppe_chr1	Ppe_chr1||33640383||33649364||cds4402||-1||CDS||1441444143||4454||80.09	4454	4454	1.000000e-250	577
a19521_1	1||643066||647431||PAC:27163682||-1||CDS||369100182||96||71.13	96	96	b36122_Ppe_chr1	Ppe_chr1||33663694||33668077||cds4409||-1||CDS||1441444156||4461||71.13	4461	4461	1.000000e-250	627
a19521_1	1||670915||671364||PAC:27163821||-1||CDS||369100460||97||76.47	97	97	b36122_Ppe_chr1	Ppe_chr1||33684313||33684765||cds4412||-1||CDS||1441444164||4464||76.47	4464	4464	2.600000e-100	677
a19521_1	1||704887||709429||PAC:27164558||1||CDS||369101934||98||79.15	98	98	b36122_Ppe_chr1	Ppe_chr1||33697208||33702086||cds4413||1||CDS||1441444166||4465||79.15	4465	4465	1.000000e-250	727
a19521_1	1||728243||729505||PAC:27163523||-1||CDS||369099864||100||79.0	100	100	b36122_Ppe_chr1	Ppe_chr1||33702926||33704191||cds4416||-1||CDS||1441444170||4468||79.0	4468	4468	1.000000e-250	777
a19521_1	1||762718||765695||PAC:27163640||-1||CDS||369100098||106||65.63	106	106	b36122_Ppe_chr1	Ppe_chr1||33737091||33740250||cds4424||-1||CDS||1441444189||4476||65.63	4476	4476	1.500000e-162	827
a19521_1	1||778921||779977||PAC:27163337||1||CDS||369099492||109||85.37	109	109	b36122_Ppe_chr1	Ppe_chr1||33750211||33750828||cds4429||1||CDS||1441444201||4481||85.37	4481	4481	4.800000e-136	877
a19521_1	1||786689||788347||PAC:27162234||-1||CDS||369097286||110||68.49	110	110	b36122_Ppe_chr1	Ppe_chr1||33753717||33755357||cds4430||-1||CDS||1441444204||4482||68.49	4482	4482	1.000000e-250	927
a19521_1	1||797591||805666||PAC:27161786||1||CDS||369096390||111||80.09	111	111	b36122_Ppe_chr1	Ppe_chr1||33775797||33783326||cds4437||1||CDS||1441444215||4489||80.09	4489	4489	1.000000e-250	977
a19521_1	1||811815||815492||PAC:27163553||1||CDS||369099924||112||77.48	112	112	b36122_Ppe_chr1	Ppe_chr1||33788942||33791977||cds4439||1||CDS||1441444220||4491||77.48	4491	4491	1.000000e-250	1027
a19521_1	1||816770||821622||PAC:27164371||1||CDS||369101560||113||73.0	113	113	b36122_Ppe_chr1	Ppe_chr1||33798481||33802113||cds4441||1||CDS||1441444225||4494||73.0	4494	4494	1.000000e-250	1077
a19521_1	1||824530||825115||PAC:27161925||1||CDS||369096668||114||72.18	114	114	b36122_Ppe_chr1	Ppe_chr1||33827051||33827668||cds4449||1||CDS||1441444242||4502||72.18	4502	4502	8.800000e-19	1095
a19521_1	1||827484||828797||PAC:27162959||-1||CDS||369098736||115||77.68	115	115	b36122_Ppe_chr1	Ppe_chr1||33832758||33833932||cds4451||-1||CDS||1441444247||4504||77.68	4504	4504	2.700000e-73	1145
a19521_1	1||848394||849848||PAC:27161750||1||CDS||369096318||116||66.62	116	116	b36122_Ppe_chr1	Ppe_chr1||33861278||33862889||cds4457||-1||CDS||1441444259||4510||66.62	4510	4510	2.700000e-82	1195
a19521_1	1||908230||911802||PAC:27163443||1||CDS||369099704||120||78.95	120	120	b36122_Ppe_chr1	Ppe_chr1||33879143||33881341||cds4460||1||CDS||1441444266||4513||78.95	4513	4513	4.400000e-137	1245
a19521_1	1||931659||932456||PAC:27163132||-1||CDS||369099082||123||80.77	123	123	b36122_Ppe_chr1	Ppe_chr1||33890496||33891401||cds4463||-1||CDS||1441444273||4516||80.77	4516	4516	1.100000e-66	1295
a19521_1	1||934449||939699||PAC:27164613||-1||CDS||369102044||124||77.03	124	124	b36122_Ppe_chr1	Ppe_chr1||33892605||33896800||cds4464||-1||CDS||1441444275||4517||77.03	4517	4517	1.000000e-250	1345
a19521_1	1||942549||944952||PAC:27164622||-1||CDS||369102062||125||65.57	125	125	b36122_Ppe_chr1	Ppe_chr1||33897794||33899840||cds4466||-1||CDS||1441444279||4518||65.57	4518	4518	1.100000e-81	1395
a19521_1	1||946094||946882||PAC:27162910||-1||CDS||369098638||126||81.34	126	126	b36122_Ppe_chr1	Ppe_chr1||33916470||33917324||cds4468||-1||CDS||1441444284||4521||81.34	4521	4521	1.200000e-180	1445
a19521_1	1||949509||950435||PAC:27163511||1||CDS||369099840||127||71.95	127	127	b36122_Ppe_chr1	Ppe_chr1||33939831||33941064||cds4473||1||CDS||1441444297||4526||71.95	4526	4526	2.300000e-65	1495
a19521_1	1||982944||986023||PAC:27162841||1||CDS||369098500||131||74.58	131	131	b36122_Ppe_chr1	Ppe_chr1||33969361||33971532||cds4481||1||CDS||1441444313||4534||74.58	4534	4534	1.300000e-87	1545
a19521_1	1||988924||996692||PAC:27163692||1||CDS||369100202||132||81.27	132	132	b36122_Ppe_chr1	Ppe_chr1||33979428||33983484||cds4488||1||CDS||1441444327||4541||81.27	4541	4541	1.000000e-250	1595
a19521_1	1||999830||1001506||PAC:27164043||1||CDS||369100904||133||76.89	133	133	b36122_Ppe_chr1	Ppe_chr1||33984461||33985880||cds4489||1||CDS||1441444329||4542||76.89	4542	4542	4.900000e-187	1645
a19521_1	1||1006578||1008596||PAC:27162906||-1||CDS||369098630||135||75.27	135	135	b36122_Ppe_chr1	Ppe_chr1||33990778||33991843||cds4491||-1||CDS||1441444334||4544||75.27	4544	4544	1.200000e-150	1695
a19521_1	1||1010633||1014088||PAC:27163106||1||CDS||369099030||136||70.01	136	136	b36122_Ppe_chr1	Ppe_chr1||33993000||33995179||cds4492||1||CDS||1441444335||4545||70.01	4545	4545	2.000000e-122	1745
a19521_1	1||1022018||1022488||PAC:27164291||-1||CDS||369101400||138||69.08	138	138	b36122_Ppe_chr1	Ppe_chr1||34000770||34001270||cds4494||-1||CDS||1441444338||4547||69.08	4547	4547	4.600000e-46	1790
a19521_1	1||1035104||1039545||PAC:27164395||1||CDS||369101608||140||75.95	140	140	b36122_Ppe_chr1	Ppe_chr1||34042504||34045158||cds4501||1||CDS||1441444355||4554||75.95	4554	4554	2.800000e-222	1840
a19521_1	1||1042318||1046665||PAC:27164710||1||CDS||369102238||141||78.92	141	141	b36122_Ppe_chr1	Ppe_chr1||34046868||34051010||cds4503||1||CDS||1441444359||4556||78.92	4556	4556	1.000000e-250	1890
a19521_1	1||1048522||1052343||PAC:27163577||-1||CDS||369099972||142||72.22	142	142	b36122_Ppe_chr1	Ppe_chr1||34058737||34061706||cds4506||-1||CDS||1441444364||4559||72.22	4559	4559	1.300000e-163	1940
a19521_1	1||1057714||1061399||PAC:27161824||1||CDS||369096466||144||63.58	144	144	b36122_Ppe_chr1	Ppe_chr1||34075759||34078562||cds4508||1||CDS||1441444368||4561||63.58	4561	4561	2.100000e-120	1990
a19521_1	1||1071045||1071527||PAC:27162551||-1||CDS||369097920||145||85.14	145	145	b36122_Ppe_chr1	Ppe_chr1||34091426||34091922||cds4512||-1||CDS||1441444383||4565||85.14	4565	4565	2.300000e-84	2040
a19521_1	1||1072803||1077581||PAC:27164036||1||CDS||369100890||146||77.04	146	146	b36122_Ppe_chr1	Ppe_chr1||34095369||34099111||cds4513||1||CDS||1441444384||4566||77.04	4566	4566	1.000000e-250	2090
a19521_1	1||1078336||1081685||PAC:27164007||-1||CDS||369100832||147||73.44	147	147	b36122_Ppe_chr1	Ppe_chr1||34099356||34101716||cds4514||-1||CDS||1441444388||4567||73.44	4567	4567	6.300000e-227	2140
a19521_1	1||1086988||1090323||PAC:27162089||1||CDS||369096996||148||74.27	148	148	b36122_Ppe_chr1	Ppe_chr1||34111340||34113135||cds4515||1||CDS||1441444391||4568||74.27	4568	4568	1.700000e-219	2190
a19521_1	1||1098551||1104428||PAC:27162678||-1||CDS||369098174||150||76.59	150	150	b36122_Ppe_chr1	Ppe_chr1||34120868||34126922||cds4517||-1||CDS||1441444394||4570||76.59	4570	4570	5.700000e-113	2240
a19521_1	1||1110689||1112929||PAC:27162368||1||CDS||369097554||152||80.87	152	152	b36122_Ppe_chr1	Ppe_chr1||34133004||34135514||cds4519||1||CDS||1441444400||4572||80.87	4572	4572	5.900000e-232	2290
a19521_1	1||1119267||1122530||PAC:27162069||-1||CDS||369096956||153||74.04	153	153	b36122_Ppe_chr1	Ppe_chr1||34136625||34139364||cds4520||-1||CDS||1441444405||4573||74.04	4573	4573	2.200000e-226	2340
a19521_1	1||1127698||1129127||PAC:27162784||-1||CDS||369098386||154||71.43	154	154	b36122_Ppe_chr1	Ppe_chr1||34155712||34156449||cds4528||-1||CDS||1441444423||4581||71.43	4581	4581	4.100000e-12	2351
a19521_1	1||1150751||1153559||PAC:27162556||1||CDS||369097930||158||73.64	158	158	b36122_Ppe_chr1	Ppe_chr1||34170628||34172282||cds4531||1||CDS||1441444436||4584||73.64	4584	4584	1.700000e-147	2401
a19521_1	1||1154017||1155861||PAC:27163474||-1||CDS||369099766||160||65.12	160	160	b36122_Ppe_chr1	Ppe_chr1||34172582||34174117||cds4533||-1||CDS||1441444442||4586||65.12	4586	4586	9.900000e-15	2415
a19521_1	1||1170594||1175297||PAC:27164631||1||CDS||369102080||164||77.89	164	164	b36122_Ppe_chr1	Ppe_chr1||34198291||34202705||cds4547||1||CDS||1441444479||4601||77.89	4601	4601	1.000000e-250	2462
a19521_1	1||1178472||1180007||PAC:27162721||-1||CDS||369098260||165||79.48	165	165	b36122_Ppe_chr1	Ppe_chr1||34216786||34218342||cds4549||-1||CDS||1441444489||4603||79.48	4603	4603	1.000000e-250	2512
a19521_1	1||1183063||1188119||PAC:27163504||-1||CDS||369099826||166||74.38	166	166	b36122_Ppe_chr1	Ppe_chr1||34220115||34223045||cds4550||-1||CDS||1441444495||4604||74.38	4604	4604	8.600000e-128	2562
a19521_1	1||1192194||1193042||PAC:27162942||-1||CDS||369098702||167||72.24	167	167	b36122_Ppe_chr1	Ppe_chr1||34224467||34224933||cds4553||-1||CDS||1441444503||4607||72.24	4607	4607	1.300000e-47	2608
a19521_1	1||1205875||1209768||PAC:27162718||1||CDS||369098254||168||70.53	168	168	b36122_Ppe_chr1	Ppe_chr1||34231176||34234558||cds4554||1||CDS||1441444505||4608||70.53	4608	4608	1.100000e-244	2658
a19521_1	1||1215007||1226699||PAC:27163475||1||CDS||369099768||169||78.87	169	169	b36122_Ppe_chr1	Ppe_chr1||34262322||34266020||cds4561||1||CDS||1441444523||4615||78.87	4615	4615	1.000000e-250	2708
a19521_1	1||1231196||1231588||PAC:27162976||-1||CDS||369098770||170||72.67	170	170	b36122_Ppe_chr1	Ppe_chr1||34273036||34273443||cds4563||-1||CDS||1441444530||4617||72.67	4617	4617	8.000000e-20	2727
a19521_1	1||1248530||1251434||PAC:27161858||1||CDS||369096534||171||71.88	171	171	b36122_Ppe_chr1	Ppe_chr1||34279706||34281682||cds4564||1||CDS||1441444533||4618||71.88	4618	4618	2.300000e-171	2777
a19521_1	1||1252074||1253949||PAC:27164280||-1||CDS||369101378||174||75.3	174	174	b36122_Ppe_chr1	Ppe_chr1||34282552||34284138||cds4566||-1||CDS||1441444543||4620||75.3	4620	4620	4.000000e-191	2827
a19521_1	1||1264715||1267645||PAC:27162114||1||CDS||369097046||175||74.75	175	175	b36122_Ppe_chr1	Ppe_chr1||34306202||34308302||cds4571||1||CDS||1441444560||4625||74.75	4625	4625	2.000000e-221	2877
a19521_1	1||1268481||1270825||PAC:27164826||1||CDS||369102470||177||77.03	177	177	b36122_Ppe_chr1	Ppe_chr1||34308932||34310769||cds4572||1||CDS||1441444563||4626||77.03	4626	4626	3.000000e-149	2927
a19521_1	1||1274331||1282390||PAC:27162509||1||CDS||369097836||178||72.6	178	178	b36122_Ppe_chr1	Ppe_chr1||34322481||34330463||cds4576||1||CDS||1441444574||4631||72.6	4631	4631	1.000000e-250	2977
a19521_1	1||1288833||1295083||PAC:27162873||-1||CDS||369098564||181||70.84	181	181	b36122_Ppe_chr1	Ppe_chr1||34337275||34338623||cds4578||-1||CDS||1441444579||4633||70.84	4633	4633	6.500000e-163	3027
a19521_1	1||1296175||1298179||PAC:27163276||1||CDS||369099370||182||74.06	182	182	b36122_Ppe_chr1	Ppe_chr1||34347923||34349961||cds4581||1||CDS||1441444591||4636||74.06	4636	4636	6.200000e-135	3077
a19521_1	1||1300711||1302666||PAC:27163438||1||CDS||369099694||183||72.02	183	183	b36122_Ppe_chr1	Ppe_chr1||34355775||34357694||cds4583||1||CDS||1441444595||4638||72.02	4638	4638	1.000000e-250	3127
a19521_1	1||1335638||1338150||PAC:27161976||-1||CDS||369096770||190||69.76	190	190	b36122_Ppe_chr1	Ppe_chr1||34380650||34382899||cds4591||1||CDS||1441444620||4646||69.76	4646	4646	1.000000e-250	3177
a19521_1	1||1341738||1342649||PAC:27162070||-1||CDS||369096958||191||69.9	191	191	b36122_Ppe_chr1	Ppe_chr1||34401427||34402215||cds4599||-1||CDS||1441444640||4654||69.9	4654	4654	4.800000e-122	3227
a19521_1	1||1345174||1347112||PAC:27164211||-1||CDS||369101240||195||69.52	195	195	b36122_Ppe_chr1	Ppe_chr1||34411560||34412619||cds4602||-1||CDS||1441444654||4657||69.52	4657	4657	1.900000e-69	3277
a19521_1	1||1350760||1354192||PAC:27163118||-1||CDS||369099054||196||73.68	196	196	b36122_Ppe_chr1	Ppe_chr1||34419187||34422080||cds4606||-1||CDS||1441444667||4662||73.68	4662	4662	6.100000e-149	3327
a19521_1	1||1370252||1372503||PAC:27164359||1||CDS||369101536||198||66.77	198	198	b36122_Ppe_chr1	Ppe_chr1||34445415||34446789||cds4610||1||CDS||1441444678||4666||66.77	4666	4666	8.300000e-93	3377
a19521_1	1||1381821||1390291||PAC:27164331||1||CDS||369101480||199||79.2	199	199	b36122_Ppe_chr1	Ppe_chr1||34455256||34460658||cds4611||1||CDS||1441444681||4667||79.2	4667	4667	1.000000e-250	3427
a19521_1	1||1391827||1393501||PAC:27162113||-1||CDS||369097044||200||73.86	200	200	b36122_Ppe_chr1	Ppe_chr1||34461598||34462458||cds4612||-1||CDS||1441444682||4668||73.86	4668	4668	7.600000e-136	3477
a19521_1	1||1401144||1403221||PAC:27164387||-1||CDS||369101592||202||73.77	202	202	b36122_Ppe_chr1	Ppe_chr1||34464249||34466544||cds4613||-1||CDS||1441444686||4669||73.77	4669	4669	7.600000e-198	3527
a19521_1	1||1414014||1415066||PAC:27163170||1||CDS||369099158||204||77.13	204	204	b36122_Ppe_chr1	Ppe_chr1||34477070||34478191||cds4617||1||CDS||1441444696||4673||77.13	4673	4673	6.200000e-215	3577
a19521_1	1||1429859||1434928||PAC:27162404||-1||CDS||369097626||206||78.38	206	206	b36122_Ppe_chr1	Ppe_chr1||34485250||34489166||cds4619||-1||CDS||1441444702||4675||78.38	4675	4675	1.000000e-250	3627
a19521_1	1||1439478||1443873||PAC:27162189||-1||CDS||369097196||208||69.3	208	208	b36122_Ppe_chr1	Ppe_chr1||34491934||34493926||cds4623||-1||CDS||1441444717||4679||69.3	4679	4679	1.500000e-151	3677
a19521_1	1||1446291||1448990||PAC:27162672||1||CDS||369098162||209||70.44	209	209	b36122_Ppe_chr1	Ppe_chr1||34495947||34497877||cds4625||1||CDS||1441444723||4681||70.44	4681	4681	2.800000e-206	3727
a19521_1	1||1455946||1462551||PAC:27164204||1||CDS||369101226||210||75.9	210	210	b36122_Ppe_chr1	Ppe_chr1||34503722||34506716||cds4628||1||CDS||1441444733||4685||75.9	4685	4685	1.000000e-250	3777
a19521_1	1||1483576||1499680||PAC:27164416||1||CDS||369101650||213||83.21	213	213	b36122_Ppe_chr1	Ppe_chr1||34582127||34591905||cds4631||1||CDS||1441444745||4688||83.21	4688	4688	1.000000e-250	3827
a19521_1	1||1516965||1518521||PAC:27163591||1||CDS||369100000||215||73.77	215	215	b36122_Ppe_chr1	Ppe_chr1||34607392||34608978||cds4641||1||CDS||1441444774||4698||73.77	4698	4698	1.000000e-250	3877
a19521_1	1||1531162||1532810||PAC:27161964||1||CDS||369096746||216||69.67	216	216	b36122_Ppe_chr1	Ppe_chr1||34625369||34626802||cds4643||1||CDS||1441444776||4700||69.67	4700	4700	1.900000e-211	3927
a19521_1	1||1537503||1540529||PAC:27162751||-1||CDS||369098320||217||71.49	217	217	b36122_Ppe_chr1	Ppe_chr1||34627387||34631605||cds4644||-1||CDS||1441444780||4701||71.49	4701	4701	4.300000e-232	3977
a19521_1	1||1561733||1565224||PAC:27163195||-1||CDS||369099208||220||81.64	220	220	b36122_Ppe_chr1	Ppe_chr1||34688592||34691084||cds4653||-1||CDS||1441444813||4710||81.64	4710	4710	5.200000e-79	4027
a19521_1	1||1587914||1591291||PAC:27162451||-1||CDS||369097720||222||70.16	222	222	b36122_Ppe_chr1	Ppe_chr1||34708157||34711483||cds4656||-1||CDS||1441444823||4713||70.16	4713	4713	1.600000e-100	4077
a19521_1	1||1593796||1596319||PAC:27163645||1||CDS||369100108||226||62.95	226	226	b36122_Ppe_chr1	Ppe_chr1||34759097||34762466||cds4664||1||CDS||1441444847||4721||62.95	4721	4721	6.600000e-120	4127
a19521_1	1||1605832||1611782||PAC:27162054||1||CDS||369096926||227||77.08	227	227	b36122_Ppe_chr1	Ppe_chr1||34779237||34782745||cds4667||1||CDS||1441444856||4724||77.08	4724	4724	1.000000e-250	4177
a19521_1	1||1620172||1624000||PAC:27162365||-1||CDS||369097548||229||66.83	229	229	b36122_Ppe_chr1	Ppe_chr1||34783897||34786812||cds4668||-1||CDS||1441444860||4725||66.83	4725	4725	1.000000e-250	4227
a19521_1	1||1629909||1632310||PAC:27162746||-1||CDS||369098310||230||64.6	230	230	b36122_Ppe_chr1	Ppe_chr1||34788082||34790253||cds4669||-1||CDS||1441444863||4726||64.6	4726	4726	3.900000e-68	4277
a19521_1	1||1635685||1640444||PAC:27163464||1||CDS||369099746||231||75.09	231	231	b36122_Ppe_chr1	Ppe_chr1||34799168||34802952||cds4672||1||CDS||1441444876||4729||75.09	4729	4729	1.600000e-190	4327
###
a19521_1	1||1641533||1642109||PAC:27162969||-1||CDS||369098756||232||72.05	232	232	b36122_Ppe_chr1	Ppe_chr1||37500670||37501386||cds5247||1||CDS||1441446695||5314||72.05	5314	5314	4.000000e-53	50
a19521_1	1||1645251||1646081||PAC:27161950||-1||CDS||369096718||233||75.0	233	233	b36122_Ppe_chr1	Ppe_chr1||37474382||37475428||cds5244||1||CDS||1441446685||5311||75.0	5311	5311	5.700000e-18	67
a19521_1	1||1655344||1658459||PAC:27163481||-1||CDS||369099780||234||75.21	234	234	b36122_Ppe_chr1	Ppe_chr1||37465886||37469160||cds5243||1||CDS||1441446680||5310||75.21	5310	5310	1.500000e-215	117
a19521_1	1||1673852||1678933||PAC:27164659||1||CDS||369102136||235||73.62	235	235	b36122_Ppe_chr1	Ppe_chr1||37452296||37459825||cds5242||-1||CDS||1441446678||5309||73.62	5309	5309	1.000000e-161	167
a19521_1	1||1679792||1683335||PAC:27163826||-1||CDS||369100470||236||77.15	236	236	b36122_Ppe_chr1	Ppe_chr1||37437654||37441233||cds5231||1||CDS||1441446642||5298||77.15	5298	5298	4.600000e-190	214
a19521_1	1||1700831||1709269||PAC:27163428||1||CDS||369099674||238||80.89	238	238	b36122_Ppe_chr1	Ppe_chr1||37419939||37426408||cds5229||-1||CDS||1441446635||5296||80.89	5296	5296	1.000000e-250	264
a19521_1	1||1720150||1722426||PAC:27163473||-1||CDS||369099764||239||74.8	239	239	b36122_Ppe_chr1	Ppe_chr1||37413728||37415144||cds5227||1||CDS||1441446629||5294||74.8	5294	5294	8.800000e-108	314
a19521_1	1||1724465||1731945||PAC:27163794||-1||CDS||369100406||240||73.28	240	240	b36122_Ppe_chr1	Ppe_chr1||37406511||37412595||cds5226||1||CDS||1441446628||5293||73.28	5293	5293	1.000000e-250	364
a19521_1	1||1739098||1742460||PAC:27163730||1||CDS||369100278||243||67.88	243	243	b36122_Ppe_chr1	Ppe_chr1||37398239||37400601||cds5221||-1||CDS||1441446616||5288||67.88	5288	5288	8.300000e-185	414
a19521_1	1||1763031||1765964||PAC:27164477||1||CDS||369101772||246||82.64	246	246	b36122_Ppe_chr1	Ppe_chr1||37367968||37370667||cds5213||-1||CDS||1441446593||5280||82.64	5280	5280	1.000000e-250	464
a19521_1	1||1766462||1767464||PAC:27164112||-1||CDS||369101042||247||59.03	247	247	b36122_Ppe_chr1	Ppe_chr1||37366201||37367160||cds5212||1||CDS||1441446591||5279||59.03	5279	5279	2.200000e-40	503
a19521_1	1||1769424||1771717||PAC:27164243||1||CDS||369101304||248||74.95	248	248	b36122_Ppe_chr1	Ppe_chr1||37362876||37364488||cds5211||-1||CDS||1441446588||5278||74.95	5278	5278	6.200000e-123	553
a19521_1	1||1776267||1777358||PAC:27162273||-1||CDS||369097364||250||61.68	250	250	b36122_Ppe_chr1	Ppe_chr1||37314940||37315673||cds5207||1||CDS||1441446574||5274||61.68	5274	5274	2.300000e-45	597
a19521_1	1||1782769||1787290||PAC:27164335||-1||CDS||369101488||252||74.34	252	252	b36122_Ppe_chr1	Ppe_chr1||37304782||37307699||cds5203||1||CDS||1441446563||5270||74.34	5270	5270	5.800000e-128	647
a19521_1	1||1791871||1794821||PAC:27161802||1||CDS||369096422||253||73.91	253	253	b36122_Ppe_chr1	Ppe_chr1||37300966||37303285||cds5202||-1||CDS||1441446561||5269||73.91	5269	5269	5.100000e-222	697
a19521_1	1||1802725||1806396||PAC:27163634||1||CDS||369100086||254||78.8	254	254	b36122_Ppe_chr1	Ppe_chr1||37278652||37281957||cds5196||-1||CDS||1441446536||5263||78.8	5263	5263	1.000000e-250	747
a19521_1	1||1813235||1814322||PAC:27164728||1||CDS||369102274||255||68.72	255	255	b36122_Ppe_chr1	Ppe_chr1||37274129||37275151||cds5195||-1||CDS||1441446533||5262||68.72	5262	5262	1.200000e-53	797
a19521_1	1||1826531||1830960||PAC:27162635||1||CDS||369098088||256||82.62	256	256	b36122_Ppe_chr1	Ppe_chr1||37264704||37269989||cds5193||-1||CDS||1441446524||5260||82.62	5260	5260	8.700000e-209	847
a19521_1	1||1884379||1888503||PAC:27163714||1||CDS||369100246||260||73.99	260	260	b36122_Ppe_chr1	Ppe_chr1||37215967||37218013||cds5190||-1||CDS||1441446512||5257||73.99	5257	5257	1.000000e-250	897
a19521_1	1||1893581||1897412||PAC:27162377||1||CDS||369097572||261||74.07	261	261	b36122_Ppe_chr1	Ppe_chr1||37208448||37211404||cds5189||-1||CDS||1441446507||5256||74.07	5256	5256	1.000000e-250	947
a19521_1	1||1900342||1901916||PAC:27161985||-1||CDS||369096788||263||80.77	263	263	b36122_Ppe_chr1	Ppe_chr1||37190579||37191112||cds5184||1||CDS||1441446490||5251||80.77	5251	5251	3.600000e-92	997
a19521_1	1||1905008||1909281||PAC:27164673||-1||CDS||369102164||264||74.7	264	264	b36122_Ppe_chr1	Ppe_chr1||37185146||37187834||cds5181||1||CDS||1441446482||5248||74.7	5248	5248	1.000000e-250	1047
a19521_1	1||1937120||1940216||PAC:27162016||-1||CDS||369096850||265||61.35	265	265	b36122_Ppe_chr1	Ppe_chr1||37170049||37172217||cds5177||1||CDS||1441446463||5244||61.35	5244	5244	4.200000e-17	1063
a19521_1	1||1943079||1950389||PAC:27162561||-1||CDS||369097940||267||80.53	267	267	b36122_Ppe_chr1	Ppe_chr1||37163703||37167784||cds5175||1||CDS||1441446458||5242||80.53	5242	5242	1.000000e-250	1113
a19521_1	1||1952958||1958555||PAC:27161787||-1||CDS||369096392||269||62.9	269	269	b36122_Ppe_chr1	Ppe_chr1||37159167||37162306||cds5174||1||CDS||1441446456||5241||62.9	5241	5241	6.500000e-108	1163
a19521_1	1||1959574||1962693||PAC:27164904||-1||CDS||369102626||270||72.83	270	270	b36122_Ppe_chr1	Ppe_chr1||37139133||37142897||cds5170||1||CDS||1441446445||5237||72.83	5237	5237	1.000000e-250	1213
a19521_1	1||1966907||1974496||PAC:27163966||1||CDS||369100750||271||72.22	271	271	b36122_Ppe_chr1	Ppe_chr1||37133975||37138927||cds5167||-1||CDS||1441446428||5234||72.22	5234	5234	1.100000e-135	1263
a19521_1	1||1978588||1982260||PAC:27162288||1||CDS||369097394||272||69.82	272	272	b36122_Ppe_chr1	Ppe_chr1||37120180||37122887||cds5166||-1||CDS||1441446425||5233||69.82	5233	5233	7.300000e-196	1313
a19521_1	1||1983411||1987765||PAC:27163902||-1||CDS||369100622||273||71.15	273	273	b36122_Ppe_chr1	Ppe_chr1||37116297||37119541||cds5161||1||CDS||1441446410||5228||71.15	5228	5228	3.700000e-111	1363
a19521_1	1||2030562||2033066||PAC:27162339||-1||CDS||369097496||276||77.78	276	276	b36122_Ppe_chr1	Ppe_chr1||37092050||37094880||cds5156||-1||CDS||1441446392||5223||77.78	5223	5223	1.000000e-250	1413
a19521_1	1||2035994||2039152||PAC:27164455||-1||CDS||369101728||277||71.1	277	277	b36122_Ppe_chr1	Ppe_chr1||37040889||37051226||cds5152||1||CDS||1441446383||5219||71.1	5219	5219	4.600000e-79	1463
a19521_1	1||2046186||2049765||PAC:27163017||-1||CDS||369098852||279||66.07	279	279	b36122_Ppe_chr1	Ppe_chr1||37034909||37037937||cds5151||1||CDS||1441446380||5218||66.07	5218	5218	2.400000e-204	1513
a19521_1	1||2063876||2066429||PAC:27163002||-1||CDS||369098822||280||63.29	280	280	b36122_Ppe_chr1	Ppe_chr1||37026384||37028437||cds5150||1||CDS||1441446378||5217||63.29	5217	5217	2.000000e-50	1562
a19521_1	1||2069695||2074001||PAC:27162666||-1||CDS||369098150||281||80.72	281	281	b36122_Ppe_chr1	Ppe_chr1||37006219||37009509||cds5144||1||CDS||1441446360||5211||80.72	5211	5211	1.000000e-250	1612
a19521_1	1||2079048||2080483||PAC:27163282||-1||CDS||369099382||282||76.11	282	282	b36122_Ppe_chr1	Ppe_chr1||37002614||37003680||cds5143||1||CDS||1441446356||5210||76.11	5210	5210	2.500000e-100	1662
a19521_1	1||2101851||2102387||PAC:27162307||-1||CDS||369097432||283||73.86	283	283	b36122_Ppe_chr1	Ppe_chr1||36992321||36992848||cds5141||1||CDS||1441446352||5208||73.86	5208	5208	5.600000e-57	1712
a19521_1	1||2119398||2120525||PAC:27163470||-1||CDS||369099758||286||75.77	286	286	b36122_Ppe_chr1	Ppe_chr1||36986509||36987747||cds5140||1||CDS||1441446349||5207||75.77	5207	5207	9.100000e-178	1762
a19521_1	1||2124871||2127119||PAC:27162943||1||CDS||369098704||287||71.5	287	287	b36122_Ppe_chr1	Ppe_chr1||36981172||36983013||cds5139||-1||CDS||1441446343||5206||71.5	5206	5206	2.500000e-108	1812
a19521_1	1||2131000||2136932||PAC:27163834||-1||CDS||369100486||288||80.4	288	288	b36122_Ppe_chr1	Ppe_chr1||36973427||36977284||cds5136||1||CDS||1441446331||5203||80.4	5203	5203	1.000000e-250	1862
a19521_1	1||2153949||2163560||PAC:27163107||1||CDS||369099032||289||79.67	289	289	b36122_Ppe_chr1	Ppe_chr1||36958925||36967381||cds5133||-1||CDS||1441446323||5200||79.67	5200	5200	1.000000e-250	1912
a19521_1	1||2165531||2167744||PAC:27163367||-1||CDS||369099552||290||78.03	290	290	b36122_Ppe_chr1	Ppe_chr1||36956152||36957583||cds5132||1||CDS||1441446321||5199||78.03	5199	5199	8.100000e-111	1962
a19521_1	1||2170961||2172244||PAC:27163929||-1||CDS||369100676||291||78.76	291	291	b36122_Ppe_chr1	Ppe_chr1||36943078||36944472||cds5129||1||CDS||1441446310||5196||78.76	5196	5196	1.000000e-250	2012
a19521_1	1||2190463||2193954||PAC:27162248||1||CDS||369097314||292||73.06	292	292	b36122_Ppe_chr1	Ppe_chr1||36928708||36931562||cds5126||-1||CDS||1441446301||5193||73.06	5193	5193	1.000000e-250	2062
a19521_1	1||2196047||2201442||PAC:27164658||1||CDS||369102134||293||77.02	293	293	b36122_Ppe_chr1	Ppe_chr1||36918382||36921700||cds5124||-1||CDS||1441446294||5191||77.02	5191	5191	2.000000e-174	2112
a19521_1	1||2205200||2206867||PAC:27162153||-1||CDS||369097124||294||72.29	294	294	b36122_Ppe_chr1	Ppe_chr1||36915517||36917118||cds5123||1||CDS||1441446291||5190||72.29	5190	5190	1.000000e-250	2162
a19521_1	1||2212623||2217002||PAC:27163581||1||CDS||369099980||295||67.37	295	295	b36122_Ppe_chr1	Ppe_chr1||36908353||36911162||cds5122||-1||CDS||1441446288||5189||67.37	5189	5189	6.400000e-46	2207
a19521_1	1||2226820||2228330||PAC:27163765||1||CDS||369100348||296||66.87	296	296	b36122_Ppe_chr1	Ppe_chr1||36901158||36902638||cds5121||-1||CDS||1441446285||5188||66.87	5188	5188	3.500000e-116	2257
a19521_1	1||2252852||2254360||PAC:27162583||1||CDS||369097984||297||79.63	297	297	b36122_Ppe_chr1	Ppe_chr1||36885602||36887385||cds5120||-1||CDS||1441446283||5187||79.63	5187	5187	1.000000e-250	2307
a19521_1	1||2264365||2265069||PAC:27162486||-1||CDS||369097790||298||69.61	298	298	b36122_Ppe_chr1	Ppe_chr1||36877209||36878720||cds5118||1||CDS||1441446276||5185||69.61	5185	5185	2.000000e-79	2357
a19521_1	1||2277083||2277913||PAC:27164687||1||CDS||369102192||299||81.13	299	299	b36122_Ppe_chr1	Ppe_chr1||36871398||36872336||cds5117||-1||CDS||1441446274||5184||81.13	5184	5184	7.800000e-85	2407
a19521_1	1||2290667||2290936||PAC:27163807||1||CDS||369100432||300||71.67	300	300	b36122_Ppe_chr1	Ppe_chr1||36834459||36834764||cds5110||-1||CDS||1441446255||5177||71.67	5177	5177	5.100000e-09	2415
a19521_1	1||2305397||2305801||PAC:27164317||-1||CDS||369101452||301||78.6	301	301	b36122_Ppe_chr1	Ppe_chr1||36830772||36831266||cds5109||1||CDS||1441446250||5176||78.6	5176	5176	7.600000e-73	2465
a19521_1	1||2318063||2321568||PAC:27161769||-1||CDS||369096356||303||69.06	303	303	b36122_Ppe_chr1	Ppe_chr1||36785291||36787379||cds5105||1||CDS||1441446239||5172||69.06	5172	5172	1.500000e-139	2515
a19521_1	1||2356734||2357860||PAC:27162391||-1||CDS||369097600||305||74.16	305	305	b36122_Ppe_chr1	Ppe_chr1||36682600||36683057||cds5090||1||CDS||1441446195||5157||74.16	5157	5157	1.700000e-53	2562
a19521_1	1||2371689||2373645||PAC:27164517||1||CDS||369101852||306||78.18	306	306	b36122_Ppe_chr1	Ppe_chr1||36670771||36673053||cds5089||-1||CDS||1441446189||5156||78.18	5156	5156	1.000000e-250	2612
a19521_1	1||2380992||2383089||PAC:27163560||-1||CDS||369099938||307||72.02	307	307	b36122_Ppe_chr1	Ppe_chr1||36641544||36643376||cds5082||1||CDS||1441446173||5149||72.02	5149	5149	3.000000e-73	2662
a19521_1	1||2383965||2386298||PAC:27164779||-1||CDS||369102376||308||67.25	308	308	b36122_Ppe_chr1	Ppe_chr1||36626765||36629104||cds5078||1||CDS||1441446157||5145||67.25	5145	5145	1.000000e-250	2712
a19521_1	1||2400000||2403247||PAC:27164502||-1||CDS||369101822||309||80.28	309	309	b36122_Ppe_chr1	Ppe_chr1||36610677||36611525||cds5074||1||CDS||1441446146||5141||80.28	5141	5141	1.300000e-10	2721
a19521_1	1||2425091||2426941||PAC:27162188||1||CDS||369097194||314||59.37	314	314	b36122_Ppe_chr1	Ppe_chr1||36597200||36598068||cds5070||-1||CDS||1441446136||5136||59.37	5136	5136	4.100000e-15	2735
a19521_1	1||2436495||2441524||PAC:27162217||1||CDS||369097252||315||70.01	315	315	b36122_Ppe_chr1	Ppe_chr1||36587383||36592010||cds5069||-1||CDS||1441446130||5135||70.01	5135	5135	6.300000e-143	2785
a19521_1	1||2449915||2450577||PAC:27163191||-1||CDS||369099200||316||70.15	316	316	b36122_Ppe_chr1	Ppe_chr1||36578886||36579704||cds5067||1||CDS||1441446124||5133||70.15	5133	5133	1.700000e-41	2825
a19521_1	1||2457056||2458767||PAC:27164584||-1||CDS||369101986||317||73.39	317	317	b36122_Ppe_chr1	Ppe_chr1||36554410||36555910||cds5063||-1||CDS||1441446112||5129||73.39	5129	5129	1.600000e-87	2875
a19521_1	1||2486755||2498202||PAC:27161785||1||CDS||369096388||318||64.11	318	318	b36122_Ppe_chr1	Ppe_chr1||36535174||36546822||cds5062||-1||CDS||1441446109||5128||64.11	5128	5128	2.700000e-186	2925
a19521_1	1||2508339||2509517||PAC:27164474||1||CDS||369101766||320||68.36	320	320	b36122_Ppe_chr1	Ppe_chr1||36495420||36496583||cds5055||1||CDS||1441446089||5120||68.36	5120	5120	5.400000e-139	50
a19521_1	1||2518584||2520813||PAC:27162840||-1||CDS||369098498||321||70.0	321	321	b36122_Ppe_chr1	Ppe_chr1||36497618||36499380||cds5056||-1||CDS||1441446091||5121||70.0	5121	5121	4.800000e-149	100
a19521_1	1||2529111||2530617||PAC:27162330||1||CDS||369097478||322||75.26	322	322	b36122_Ppe_chr1	Ppe_chr1||36502801||36504419||cds5057||1||CDS||1441446093||5122||75.26	5122	5122	2.000000e-238	150
a19521_1	1||2554132||2555456||PAC:27164266||-1||CDS||369101350||323||80.19	323	323	b36122_Ppe_chr1	Ppe_chr1||36509071||36510022||cds5058||-1||CDS||1441446095||5123||80.19	5123	5123	9.600000e-209	2975
a19521_1	1||2574726||2580430||PAC:27161771||1||CDS||369096360||325||71.68	325	325	b36122_Ppe_chr1	Ppe_chr1||36530533||36533425||cds5061||1||CDS||1441446105||5126||71.68	5126	5126	1.000000e-250	250
a19521_1	1||2584688||2587653||PAC:27164096||1||CDS||369101010||326||74.48	326	326	b36122_Ppe_chr1	Ppe_chr1||36481361||36484074||cds5050||-1||CDS||1441446079||5115||74.48	5115	5115	1.000000e-250	3025
a19521_1	1||2597505||2604664||PAC:27162204||1||CDS||369097226||330||68.76	330	330	b36122_Ppe_chr1	Ppe_chr1||36477237||36479243||cds5049||-1||CDS||1441446076||5114||68.76	5114	5114	3.700000e-95	3075
a19521_1	1||2609733||2610512||PAC:27162687||-1||CDS||369098192||331||66.02	331	331	b36122_Ppe_chr1	Ppe_chr1||36463456||36464262||cds5045||1||CDS||1441446066||5110||66.02	5110	5110	1.500000e-27	3101
a19521_1	1||2618012||2619376||PAC:27161807||1||CDS||369096432||332||80.47	332	332	b36122_Ppe_chr1	Ppe_chr1||36454766||36456301||cds5041||-1||CDS||1441446055||5105||80.47	5105	5105	4.900000e-164	3151
a19521_1	1||2620658||2622594||PAC:27164494||-1||CDS||369101806||334||68.72	334	334	b36122_Ppe_chr1	Ppe_chr1||36450250||36452534||cds5040||1||CDS||1441446053||5104||68.72	5104	5104	1.300000e-61	3201
a19521_1	1||2624244||2626623||PAC:27162675||-1||CDS||369098168||335||73.86	335	335	b36122_Ppe_chr1	Ppe_chr1||36443623||36446021||cds5039||1||CDS||1441446047||5103||73.86	5103	5103	2.700000e-154	3251
a19521_1	1||2633340||2634434||PAC:27163310||-1||CDS||369099438||336||68.36	336	336	b36122_Ppe_chr1	Ppe_chr1||36418665||36419798||cds5037||1||CDS||1441446040||5101||68.36	5101	5101	2.500000e-80	3301
a19521_1	1||2645643||2649931||PAC:27164136||1||CDS||369101090||338||72.32	338	338	b36122_Ppe_chr1	Ppe_chr1||36409988||36413451||cds5035||-1||CDS||1441446034||5099||72.32	5099	5099	1.000000e-250	3351
a19521_1	1||2663529||2664397||PAC:27164175||1||CDS||369101168||339||69.79	339	339	b36122_Ppe_chr1	Ppe_chr1||36405445||36406322||cds5034||-1||CDS||1441446032||5098||69.79	5098	5098	1.900000e-23	3373
a19521_1	1||2666176||2674230||PAC:27162127||-1||CDS||369097072||340||70.73	340	340	b36122_Ppe_chr1	Ppe_chr1||36398267||36403644||cds5033||1||CDS||1441446028||5097||70.73	5097	5097	5.200000e-168	3423
a19521_1	1||2677101||2683454||PAC:27163334||-1||CDS||369099486||341||72.07	341	341	b36122_Ppe_chr1	Ppe_chr1||36372087||36375349||cds5030||1||CDS||1441446020||5094||72.07	5094	5094	1.000000e-250	3473
a19521_1	1||2699692||2700307||PAC:27164476||-1||CDS||369101770||344||80.0	344	344	b36122_Ppe_chr1	Ppe_chr1||36347720||36348057||cds5022||1||CDS||1441445993||5086||80.0	5086	5086	2.000000e-12	3484
a19521_1	1||2722755||2723177||PAC:27162256||1||CDS||369097330||348||63.29	348	348	b36122_Ppe_chr1	Ppe_chr1||36338097||36338558||cds5020||-1||CDS||1441445990||5083||63.29	5083	5083	1.600000e-37	3520
a19521_1	1||2733902||2740834||PAC:27164430||1||CDS||369101678||349||78.63	349	349	b36122_Ppe_chr1	Ppe_chr1||36328590||36333969||cds5018||-1||CDS||1441445981||5081||78.63	5081	5081	1.000000e-250	3570
a19521_1	1||2746454||2747861||PAC:27164390||1||CDS||369101598||350||76.47	350	350	b36122_Ppe_chr1	Ppe_chr1||36324762||36326186||cds5017||-1||CDS||1441445979||5080||76.47	5080	5080	6.200000e-16	3585
a19521_1	1||2748564||2761698||PAC:27163980||-1||CDS||369100778||351||76.31	351	351	b36122_Ppe_chr1	Ppe_chr1||36313893||36323750||cds5016||1||CDS||1441445977||5079||76.31	5079	5079	1.000000e-250	3635
a19521_1	1||2849103||2853018||PAC:27164511||-1||CDS||369101840||364||73.76	364	364	b36122_Ppe_chr1	Ppe_chr1||36303237||36306333||cds5014||1||CDS||1441445973||5077||73.76	5077	5077	1.100000e-107	3682
a19521_1	1||2880011||2882285||PAC:27162791||1||CDS||369098400||365||74.44	365	365	b36122_Ppe_chr1	Ppe_chr1||36291132||36293192||cds5010||-1||CDS||1441445964||5073||74.44	5073	5073	1.200000e-126	3732
a19521_1	1||2908256||2911769||PAC:27164843||1||CDS||369102504||366||79.55	366	366	b36122_Ppe_chr1	Ppe_chr1||36281541||36284695||cds5009||-1||CDS||1441445959||5071||79.55	5071	5071	3.400000e-228	3782
a19521_1	1||2947518||2949929||PAC:27164845||1||CDS||369102508||367||69.91	367	367	b36122_Ppe_chr1	Ppe_chr1||36270642||36272723||cds5005||-1||CDS||1441445947||5067||69.91	5067	5067	8.500000e-206	3832
a19521_1	1||2958142||2960142||PAC:27162205||-1||CDS||369097228||369||78.18	369	369	b36122_Ppe_chr1	Ppe_chr1||36254339||36255736||cds5000||1||CDS||1441445936||5062||78.18	5062	5062	5.700000e-124	3882
a19521_1	1||2985407||2989554||PAC:27164232||1||CDS||369101282||370||78.74	370	370	b36122_Ppe_chr1	Ppe_chr1||36247490||36251108||cds4999||-1||CDS||1441445922||5061||78.74	5061	5061	1.000000e-250	3932
a19521_1	1||2996087||3000001||PAC:27163599||-1||CDS||369100016||371||72.7	371	371	b36122_Ppe_chr1	Ppe_chr1||36244591||36246810||cds4997||1||CDS||1441445918||5059||72.7	5059	5059	2.700000e-119	3982
a19521_1	1||3002598||3006245||PAC:27164880||1||CDS||369102578||373||71.55	373	373	b36122_Ppe_chr1	Ppe_chr1||36241870||36244047||cds4993||-1||CDS||1441445908||5055||71.55	5055	5055	1.800000e-129	4032
a19521_1	1||3012227||3020402||PAC:27162600||1||CDS||369098018||374||71.16	374	374	b36122_Ppe_chr1	Ppe_chr1||36221338||36227225||cds4991||-1||CDS||1441445900||5053||71.16	5053	5053	1.000000e-250	4082
a19521_1	1||3020947||3022577||PAC:27162786||-1||CDS||369098390||376||61.79	376	376	b36122_Ppe_chr1	Ppe_chr1||36219958||36220759||cds4990||1||CDS||1441445898||5052||61.79	5052	5052	4.300000e-38	4119
a19521_1	1||3079027||3084094||PAC:27162987||-1||CDS||369098792||378||79.78	378	378	b36122_Ppe_chr1	Ppe_chr1||36177503||36180551||cds4982||1||CDS||1441445876||5044||79.78	5044	5044	4.500000e-214	4169
a19521_1	1||3121324||3126172||PAC:27162643||-1||CDS||369098104||380||75.61	380	380	b36122_Ppe_chr1	Ppe_chr1||36164203||36168285||cds4981||1||CDS||1441445873||5043||75.61	5043	5043	1.000000e-250	4219
a19521_1	1||3156906||3163571||PAC:27164603||1||CDS||369102024||385||74.21	385	385	b36122_Ppe_chr1	Ppe_chr1||36139575||36143709||cds4977||-1||CDS||1441445853||5039||74.21	5039	5039	2.000000e-206	4269
a19521_1	1||3164666||3169078||PAC:27163742||-1||CDS||369100302||386||79.68	386	386	b36122_Ppe_chr1	Ppe_chr1||36135605||36138985||cds4975||1||CDS||1441445847||5037||79.68	5037	5037	1.000000e-250	4319
a19521_1	1||3178704||3182796||PAC:27161921||1||CDS||369096660||387||62.85	387	387	b36122_Ppe_chr1	Ppe_chr1||36129546||36133904||cds4974||-1||CDS||1441445842||5036||62.85	5036	5036	4.400000e-199	4369
a19521_1	1||3183951||3189658||PAC:27163350||-1||CDS||369099518||389||70.41	389	389	b36122_Ppe_chr1	Ppe_chr1||36126521||36128760||cds4973||1||CDS||1441445839||5035||70.41	5035	5035	3.700000e-176	4419
a19521_1	1||3195065||3196042||PAC:27161895||1||CDS||369096608||390||76.49	390	390	b36122_Ppe_chr1	Ppe_chr1||36113654||36115674||cds4969||-1||CDS||1441445828||5031||76.49	5031	5031	3.100000e-64	4469
a19521_1	1||3199736||3203236||PAC:27163860||-1||CDS||369100538||391||76.92	391	391	b36122_Ppe_chr1	Ppe_chr1||36108766||36111081||cds4968||-1||CDS||1441445823||5030||76.92	5030	5030	1.000000e-250	4519
a19521_1	1||3230754||3236092||PAC:27164897||-1||CDS||369102612||398||76.62	398	398	b36122_Ppe_chr1	Ppe_chr1||36092706||36096301||cds4965||1||CDS||1441445816||5027||76.62	5027	5027	1.000000e-250	4569
a19521_1	1||3256933||3258268||PAC:27162997||1||CDS||369098812||400||75.82	400	400	b36122_Ppe_chr1	Ppe_chr1||36087989||36090438||cds4963||-1||CDS||1441445810||5025||75.82	5025	5025	1.900000e-35	4603
a19521_1	1||3291143||3292700||PAC:27164168||-1||CDS||369101154||403||84.18	403	403	b36122_Ppe_chr1	Ppe_chr1||36066946||36069698||cds4959||-1||CDS||1441445798||5021||84.18	5021	5021	2.300000e-146	4653
a19521_1	1||3306722||3310823||PAC:27162023||1||CDS||369096864||405||77.46	405	405	b36122_Ppe_chr1	Ppe_chr1||36039364||36042839||cds4952||-1||CDS||1441445777||5014||77.46	5014	5014	1.000000e-250	4703
a19521_1	1||3312181||3314770||PAC:27164873||-1||CDS||369102564||406||73.1	406	406	b36122_Ppe_chr1	Ppe_chr1||36034426||36036708||cds4948||1||CDS||1441445759||5010||73.1	5010	5010	2.300000e-104	4753
a19521_1	1||3323917||3324480||PAC:27164414||-1||CDS||369101646||407||73.17	407	407	b36122_Ppe_chr1	Ppe_chr1||36029082||36029681||cds4947||1||CDS||1441445757||5009||73.17	5009	5009	3.700000e-102	4803
a19521_1	1||3329883||3340721||PAC:27162901||-1||CDS||369098620||408||80.94	408	408	b36122_Ppe_chr1	Ppe_chr1||36015789||36021733||cds4944||1||CDS||1441445749||5006||80.94	5006	5006	1.000000e-250	4853
a19521_1	1||3347972||3353652||PAC:27163059||-1||CDS||369098936||409||78.96	409	409	b36122_Ppe_chr1	Ppe_chr1||36008751||36011680||cds4942||1||CDS||1441445741||5004||78.96	5004	5004	1.000000e-250	4903
a19521_1	1||3357355||3362305||PAC:27162605||1||CDS||369098028||411||76.91	411	411	b36122_Ppe_chr1	Ppe_chr1||35997471||35999191||cds4940||-1||CDS||1441445734||5002||76.91	5002	5002	3.700000e-135	4953
a19521_1	1||3364383||3366834||PAC:27164405||1||CDS||369101628||413||70.55	413	413	b36122_Ppe_chr1	Ppe_chr1||35980393||35982241||cds4932||-1||CDS||1441445707||4994||70.55	4994	4994	1.100000e-94	5003
a19521_1	1||3369282||3370934||PAC:27164585||-1||CDS||369101988||414||70.9	414	414	b36122_Ppe_chr1	Ppe_chr1||35978679||35979712||cds4930||1||CDS||1441445701||4992||70.9	4992	4992	4.400000e-132	5053
a19521_1	1||3377055||3382411||PAC:27164872||-1||CDS||369102562||415||70.24	415	415	b36122_Ppe_chr1	Ppe_chr1||35975703||35976839||cds4929||1||CDS||1441445692||4991||70.24	4991	4991	4.700000e-108	5103
a19521_1	1||3383670||3394041||PAC:27162705||-1||CDS||369098228||419||79.83	419	419	b36122_Ppe_chr1	Ppe_chr1||35969146||35975024||cds4928||1||CDS||1441445689||4990||79.83	4990	4990	4.200000e-225	5153
a19521_1	1||3411767||3418157||PAC:27163200||-1||CDS||369099218||423||84.02	423	423	b36122_Ppe_chr1	Ppe_chr1||35960702||35965696||cds4927||1||CDS||1441445686||4989||84.02	4989	4989	1.000000e-250	5203
a19521_1	1||3425940||3427848||PAC:27161933||-1||CDS||369096684||424||76.55	424	424	b36122_Ppe_chr1	Ppe_chr1||35956878||35958361||cds4925||1||CDS||1441445678||4987||76.55	4987	4987	5.100000e-27	5229
a19521_1	1||3439658||3443039||PAC:27162513||-1||CDS||369097844||426||76.8	426	426	b36122_Ppe_chr1	Ppe_chr1||35944172||35946406||cds4921||1||CDS||1441445665||4983||76.8	4983	4983	5.000000e-118	5279
a19521_1	1||3462162||3463079||PAC:27164878||1||CDS||369102574||430||71.6	430	430	b36122_Ppe_chr1	Ppe_chr1||35926593||35927501||cds4916||-1||CDS||1441445641||4978||71.6	4978	4978	3.100000e-53	5329
a19521_1	1||3471240||3472583||PAC:27163014||-1||CDS||369098846||431||73.42	431	431	b36122_Ppe_chr1	Ppe_chr1||35908888||35910234||cds4910||1||CDS||1441445622||4972||73.42	4972	4972	6.500000e-202	5379
a19521_1	1||3484134||3488158||PAC:27164615||-1||CDS||369102048||432||76.46	432	432	b36122_Ppe_chr1	Ppe_chr1||35900435||35902662||cds4907||1||CDS||1441445607||4969||76.46	4969	4969	8.100000e-177	5429
a19521_1	1||3489840||3501588||PAC:27164064||-1||CDS||369100946||433||77.08	433	433	b36122_Ppe_chr1	Ppe_chr1||35894864||35899687||cds4906||1||CDS||1441445603||4968||77.08	4968	4968	1.000000e-250	5479
a19521_1	1||3510273||3513802||PAC:27162842||-1||CDS||369098502||434||84.66	434	434	b36122_Ppe_chr1	Ppe_chr1||35889860||35892011||cds4904||1||CDS||1441445597||4966||84.66	4966	4966	7.100000e-152	5529
a19521_1	1||3547529||3548517||PAC:27164133||-1||CDS||369101084||440||78.4	440	440	b36122_Ppe_chr1	Ppe_chr1||35881280||35881910||cds4902||1||CDS||1441445592||4964||78.4	4964	4964	2.400000e-65	5579
a19521_1	1||3563785||3565657||PAC:27164870||1||CDS||369102558||441||67.83	441	441	b36122_Ppe_chr1	Ppe_chr1||35870020||35871925||cds4901||-1||CDS||1441445590||4962||67.83	4962	4962	7.400000e-154	5629
a19521_1	1||3579784||3583199||PAC:27164810||1||CDS||369102438||443||77.13	443	443	b36122_Ppe_chr1	Ppe_chr1||35865905||35868531||cds4899||1||CDS||1441445578||4961||77.13	4961	4961	1.000000e-250	5679
a19521_1	1||3585638||3588076||PAC:27162006||-1||CDS||369096830||445||71.7	445	445	b36122_Ppe_chr1	Ppe_chr1||35842621||35844597||cds4895||1||CDS||1441445565||4957||71.7	4957	4957	2.300000e-141	5729
a19521_1	1||3601188||3603793||PAC:27162649||1||CDS||369098116||448||80.25	448	448	b36122_Ppe_chr1	Ppe_chr1||35821884||35823809||cds4891||-1||CDS||1441445552||4953||80.25	4953	4953	1.100000e-178	5779
a19521_1	1||3605694||3610161||PAC:27162221||-1||CDS||369097260||449||77.0	449	449	b36122_Ppe_chr1	Ppe_chr1||35816229||35819198||cds4890||1||CDS||1441445549||4952||77.0	4952	4952	1.000000e-250	5829
a19521_1	1||3612594||3612953||PAC:27162236||-1||CDS||369097290||450||72.12	450	450	b36122_Ppe_chr1	Ppe_chr1||35805120||35805479||cds4883||1||CDS||1441445523||4945||72.12	4945	4945	1.300000e-53	5879
###
a19521_1	1||3640140||3645816||PAC:27164596||1||CDS||369102010||451||69.4	451	451	b36122_Ppe_chr1	Ppe_chr1||35513114||35516112||cds4814||1||CDS||1441445303||4875||69.4	4875	4875	2.300000e-151	50
a19521_1	1||3653633||3655134||PAC:27161839||1||CDS||369096496||453||66.35	453	453	b36122_Ppe_chr1	Ppe_chr1||35522711||35523770||cds4816||1||CDS||1441445313||4877||66.35	4877	4877	4.800000e-50	99
a19521_1	1||3781544||3800105||PAC:27163233||-1||CDS||369099284||456||82.64	456	456	b36122_Ppe_chr1	Ppe_chr1||35524741||35539159||cds4817||-1||CDS||1441445319||4878||82.64	4878	4878	1.000000e-250	149
a19521_1	1||3807350||3814631||PAC:27164308||-1||CDS||369101434||460||78.83	460	460	b36122_Ppe_chr1	Ppe_chr1||35541513||35548397||cds4818||-1||CDS||1441445322||4879||78.83	4879	4879	1.000000e-250	199
a19521_1	1||3829931||3830436||PAC:27161813||1||CDS||369096444||463||69.37	463	463	b36122_Ppe_chr1	Ppe_chr1||35569114||35569470||cds4822||1||CDS||1441445338||4883||69.37	4883	4883	3.600000e-40	238
a19521_1	1||3832505||3842915||PAC:27162418||-1||CDS||369097654||465||78.17	465	465	b36122_Ppe_chr1	Ppe_chr1||35574332||35580560||cds4826||-1||CDS||1441445347||4887||78.17	4887	4887	1.000000e-250	288
a19521_1	1||3860791||3864901||PAC:27161881||-1||CDS||369096580||466||70.22	466	466	b36122_Ppe_chr1	Ppe_chr1||35584549||35588495||cds4827||-1||CDS||1441445350||4888||70.22	4888	4888	1.000000e-250	338
a19521_1	1||3928392||3932704||PAC:27163196||1||CDS||369099210||468||74.18	468	468	b36122_Ppe_chr1	Ppe_chr1||35662346||35665059||cds4843||1||CDS||1441445400||4905||74.18	4905	4905	9.200000e-235	385
a19521_1	1||3969743||3973625||PAC:27163387||1||CDS||369099592||469||79.26	469	469	b36122_Ppe_chr1	Ppe_chr1||35672852||35675455||cds4845||1||CDS||1441445406||4907||79.26	4907	4907	5.600000e-246	435
a19521_1	1||3974970||3975332||PAC:27164305||-1||CDS||369101428||470||72.89	470	470	b36122_Ppe_chr1	Ppe_chr1||35675916||35676284||cds4846||-1||CDS||1441445409||4908||72.89	4908	4908	4.700000e-40	474
a19521_1	1||3976303||3986402||PAC:27162106||-1||CDS||369097030||471||70.64	471	471	b36122_Ppe_chr1	Ppe_chr1||35683369||35686539||cds4848||-1||CDS||1441445415||4910||70.64	4910	4910	2.500000e-203	524
a19521_1	1||3993848||3994972||PAC:27163713||-1||CDS||369100244||472||79.87	472	472	b36122_Ppe_chr1	Ppe_chr1||35690191||35691570||cds4849||-1||CDS||1441445417||4911||79.87	4911	4911	1.800000e-35	558
a19521_1	1||4041719||4045575||PAC:27162382||1||CDS||369097582||473||82.89	473	473	b36122_Ppe_chr1	Ppe_chr1||35708170||35711016||cds4853||1||CDS||1441445435||4915||82.89	4915	4915	7.300000e-225	608
a19521_1	1||4057379||4061042||PAC:27163747||-1||CDS||369100312||474||70.67	474	474	b36122_Ppe_chr1	Ppe_chr1||35713174||35714214||cds4854||-1||CDS||1441445438||4916||70.67	4916	4916	3.700000e-72	658
a19521_1	1||4063189||4063665||PAC:27163056||1||CDS||369098930||475||72.96	475	475	b36122_Ppe_chr1	Ppe_chr1||35722957||35723601||cds4857||1||CDS||1441445446||4919||72.96	4919	4919	1.900000e-92	708
a19521_1	1||4074934||4076208||PAC:27162741||1||CDS||369098300||477||79.91	477	477	b36122_Ppe_chr1	Ppe_chr1||35730797||35731558||cds4860||1||CDS||1441445459||4922||79.91	4922	4922	1.300000e-57	758
a19521_1	1||4094018||4097349||PAC:27162948||-1||CDS||369098714||480||67.23	480	480	b36122_Ppe_chr1	Ppe_chr1||35732016||35735500||cds4861||-1||CDS||1441445463||4923||67.23	4923	4923	1.100000e-90	808
###
a19521_1	1||4161603||4168054||PAC:27162550||-1||CDS||369097918||488||78.32	488	488	b36122_Ppe_chr1	Ppe_chr1||35104366||35107194||cds4735||1||CDS||1441445057||4794||78.32	4794	4794	1.400000e-76	50
a19521_1	1||4172992||4175523||PAC:27163010||-1||CDS||369098838||489||68.75	489	489	b36122_Ppe_chr1	Ppe_chr1||35100097||35102390||cds4734||1||CDS||1441445054||4793||68.75	4793	4793	3.000000e-235	100
a19521_1	1||4179582||4185042||PAC:27162927||-1||CDS||369098672||490||76.86	490	490	b36122_Ppe_chr1	Ppe_chr1||35096925||35099323||cds4733||1||CDS||1441445049||4792||76.86	4792	4792	3.500000e-149	150
a19521_1	1||4192226||4198186||PAC:27164744||1||CDS||369102306||491||80.95	491	491	b36122_Ppe_chr1	Ppe_chr1||35077355||35081408||cds4728||-1||CDS||1441445031||4788||80.95	4788	4788	1.000000e-250	200
a19521_1	1||4207574||4211474||PAC:27162944||1||CDS||369098706||492||67.24	492	492	b36122_Ppe_chr1	Ppe_chr1||35067946||35069543||cds4723||-1||CDS||1441445017||4782||67.24	4782	4782	9.500000e-39	238
a19521_1	1||4211983||4213030||PAC:27163356||-1||CDS||369099530||493||68.34	493	493	b36122_Ppe_chr1	Ppe_chr1||35062347||35063010||cds4721||1||CDS||1441445013||4780||68.34	4780	4780	1.100000e-74	288
a19521_1	1||4215490||4215750||PAC:27164735||1||CDS||369102288||494||57.78	494	494	b36122_Ppe_chr1	Ppe_chr1||35059508||35059888||cds4720||-1||CDS||1441445010||4779||57.78	4779	4779	1.300000e-07	294
a19521_1	1||4217693||4221952||PAC:27164521||-1||CDS||369101860||495||82.84	495	495	b36122_Ppe_chr1	Ppe_chr1||35055831||35058927||cds4719||1||CDS||1441445005||4778||82.84	4778	4778	1.000000e-250	344
a19521_1	1||4243025||4247030||PAC:27164347||1||CDS||369101512||496||77.04	496	496	b36122_Ppe_chr1	Ppe_chr1||35047303||35051250||cds4718||-1||CDS||1441445002||4777||77.04	4777	4777	1.000000e-250	394
a19521_1	1||4248370||4256229||PAC:27164726||1||CDS||369102270||497||74.87	497	497	b36122_Ppe_chr1	Ppe_chr1||35039272||35042740||cds4716||-1||CDS||1441444998||4775||74.87	4775	4775	1.000000e-250	444
a19521_1	1||4261183||4264348||PAC:27164124||-1||CDS||369101066||499||69.16	499	499	b36122_Ppe_chr1	Ppe_chr1||35027882||35029417||cds4714||1||CDS||1441444992||4773||69.16	4773	4773	9.100000e-116	494
a19521_1	1||4288908||4310940||PAC:27163778||1||CDS||369100374||501||81.46	501	501	b36122_Ppe_chr1	Ppe_chr1||35005917||35013785||cds4712||-1||CDS||1441444989||4771||81.46	4771	4771	1.000000e-250	544
a19521_1	1||4312311||4313969||PAC:27163534||-1||CDS||369099886||503||78.85	503	503	b36122_Ppe_chr1	Ppe_chr1||34983330||34984811||cds4708||1||CDS||1441444981||4767||78.85	4767	4767	8.200000e-53	594
a19521_1	1||4347816||4361389||PAC:27164439||1||CDS||369101696||507||77.36	507	507	b36122_Ppe_chr1	Ppe_chr1||34966460||34971327||cds4706||-1||CDS||1441444975||4765||77.36	4765	4765	1.000000e-250	644
a19521_1	1||4401185||4405074||PAC:27161811||-1||CDS||369096440||508||81.13	508	508	b36122_Ppe_chr1	Ppe_chr1||35140257||35142738||cds4745||-1||CDS||1441445086||4804||81.13	4804	4804	7.700000e-145	97
a19521_1	1||4407412||4411931||PAC:27164141||-1||CDS||369101100||509||71.24	509	509	b36122_Ppe_chr1	Ppe_chr1||35143646||35147025||cds4746||-1||CDS||1441445090||4805||71.24	4805	4805	1.300000e-169	147
a19521_1	1||4415118||4420514||PAC:27163479||-1||CDS||369099776||510||78.29	510	510	b36122_Ppe_chr1	Ppe_chr1||35149099||35152809||cds4748||-1||CDS||1441445095||4807||78.29	4807	4807	1.000000e-250	197
a19521_1	1||4423744||4427354||PAC:27164022||-1||CDS||369100862||511||73.91	511	511	b36122_Ppe_chr1	Ppe_chr1||35167913||35169492||cds4753||-1||CDS||1441445115||4812||73.91	4812	4812	1.100000e-87	247
a19521_1	1||4468515||4470654||PAC:27164592||1||CDS||369102002||515||75.85	515	515	b36122_Ppe_chr1	Ppe_chr1||35195122||35196535||cds4761||1||CDS||1441445136||4821||75.85	4821	4821	2.000000e-209	297
a19521_1	1||4473515||4474402||PAC:27164193||-1||CDS||369101204||517||72.72	517	517	b36122_Ppe_chr1	Ppe_chr1||35253885||35254802||cds4768||-1||CDS||1441445151||4828||72.72	4828	4828	3.700000e-155	347
a19521_1	1||4495505||4499940||PAC:27164003||1||CDS||369100824||519||84.13	519	519	b36122_Ppe_chr1	Ppe_chr1||35268940||35272662||cds4770||1||CDS||1441445161||4830||84.13	4830	4830	1.000000e-250	397
a19521_1	1||4508101||4509593||PAC:27163888||-1||CDS||369100594||520||72.28	520	520	b36122_Ppe_chr1	Ppe_chr1||35295377||35295973||cds4773||-1||CDS||1441445171||4833||72.28	4833	4833	5.500000e-12	408
a19521_1	1||4530289||4536503||PAC:27163689||-1||CDS||369100196||521||77.25	521	521	b36122_Ppe_chr1	Ppe_chr1||35396976||35400928||cds4788||-1||CDS||1441445211||4848||77.25	4848	4848	1.000000e-250	455
a19521_1	1||4555629||4561950||PAC:27162640||1||CDS||369098098||522||80.04	522	522	b36122_Ppe_chr1	Ppe_chr1||35408695||35413302||cds4789||1||CDS||1441445213||4849||80.04	4849	4849	1.000000e-250	505
a19521_1	1||4564198||4565424||PAC:27164784||1||CDS||369102386||523||73.23	523	523	b36122_Ppe_chr1	Ppe_chr1||35415698||35416948||cds4790||1||CDS||1441445218||4850||73.23	4850	4850	1.000000e-250	555
a19521_1	1||4573220||4576150||PAC:27163491||1||CDS||369099800||524||78.49	524	524	b36122_Ppe_chr1	Ppe_chr1||35417628||35418768||cds4791||1||CDS||1441445222||4851||78.49	4851	4851	2.000000e-91	605
a19521_1	1||4587193||4593201||PAC:27162277||1||CDS||369097372||527||75.94	527	527	b36122_Ppe_chr1	Ppe_chr1||35419521||35421976||cds4792||1||CDS||1441445224||4852||75.94	4852	4852	1.700000e-226	655
a19521_1	1||4650331||4651518||PAC:27164480||1||CDS||369101778||530||68.2	530	530	b36122_Ppe_chr1	Ppe_chr1||35429559||35431620||cds4795||1||CDS||1441445231||4855||68.2	4855	4855	5.500000e-28	682
a19521_1	1||4688849||4692138||PAC:27162939||-1||CDS||369098696||532||74.0	532	532	b36122_Ppe_chr1	Ppe_chr1||35468697||35475670||cds4805||-1||CDS||1441445269||4865||74.0	4865	4865	1.000000e-250	732
a19521_1	1||4721750||4722199||PAC:27163735||1||CDS||369100288||534||62.91	534	534	b36122_Ppe_chr1	Ppe_chr1||35482884||35483300||cds4806||1||CDS||1441445273||4866||62.91	4866	4866	7.000000e-28	759
a19521_1	1||4737520||4745906||PAC:27162431||-1||CDS||369097680||535||78.17	535	535	b36122_Ppe_chr1	Ppe_chr1||35489060||35491957||cds4808||-1||CDS||1441445278||4868||78.17	4868	4868	7.500000e-250	809
a19521_1	1||4749061||4751152||PAC:27161840||-1||CDS||369096498||537||73.47	537	537	b36122_Ppe_chr1	Ppe_chr1||35541513||35548397||cds4818||-1||CDS||1441445322||4879||73.47	4879	4879	4.200000e-203	856
###
a19521_1	1||4867861||4870002||PAC:27164590||-1||CDS||369101998||551||70.78	551	551	b36122_Ppe_chr1	Ppe_chr1||34930057||34932133||cds4703||1||CDS||1441444967||4761||70.78	4761	4761	4.300000e-227	50
a19521_1	1||4916221||4928414||PAC:27163489||1||CDS||369099796||554||75.26	554	554	b36122_Ppe_chr1	Ppe_chr1||34887378||34899618||cds4697||-1||CDS||1441444948||4754||75.26	4754	4754	1.000000e-250	100
a19521_1	1||4947828||4954194||PAC:27162493||1||CDS||369097804||555||67.88	555	555	b36122_Ppe_chr1	Ppe_chr1||34880129||34883303||cds4696||-1||CDS||1441444944||4753||67.88	4753	4753	8.700000e-88	150
a19521_1	1||4960508||4963984||PAC:27163089||-1||CDS||369098996||556||74.12	556	556	b36122_Ppe_chr1	Ppe_chr1||34875475||34879202||cds4695||1||CDS||1441444942||4752||74.12	4752	4752	1.300000e-222	200
a19521_1	1||4983658||4985443||PAC:27164788||-1||CDS||369102394||557||66.51	557	557	b36122_Ppe_chr1	Ppe_chr1||34869082||34870322||cds4694||1||CDS||1441444939||4751||66.51	4751	4751	4.100000e-147	250
a19521_1	1||5003968||5004834||PAC:27162436||1||CDS||369097690||558||63.44	558	558	b36122_Ppe_chr1	Ppe_chr1||34864936||34865787||cds4693||-1||CDS||1441444936||4750||63.44	4750	4750	4.600000e-47	296
a19521_1	1||5019438||5020733||PAC:27164200||-1||CDS||369101218||559||70.96	559	559	b36122_Ppe_chr1	Ppe_chr1||34861908||34862974||cds4691||1||CDS||1441444931||4749||70.96	4749	4749	4.800000e-107	346
a19521_1	1||5029133||5030945||PAC:27161846||1||CDS||369096510||560||73.81	560	560	b36122_Ppe_chr1	Ppe_chr1||34856972||34858757||cds4690||-1||CDS||1441444928||4747||73.81	4747	4747	1.500000e-110	396
a19521_1	1||5039683||5040687||PAC:27162614||-1||CDS||369098046||561||77.52	561	561	b36122_Ppe_chr1	Ppe_chr1||34851411||34852466||cds4689||1||CDS||1441444923||4746||77.52	4746	4746	4.400000e-24	419
a19521_1	1||5091694||5092679||PAC:27162014||-1||CDS||369096846||562||82.09	562	562	b36122_Ppe_chr1	Ppe_chr1||34842228||34842929||cds4688||1||CDS||1441444921||4745||82.09	4745	4745	5.800000e-78	469
a19521_1	1||5118292||5121327||PAC:27163870||1||CDS||369100558||563||83.08	563	563	b36122_Ppe_chr1	Ppe_chr1||34828032||34831118||cds4682||-1||CDS||1441444906||4739||83.08	4739	4739	1.200000e-242	519
###
a19521_1	1||5484609||5485202||PAC:27163724||1||CDS||369100266||593||69.34	593	593	b36122_Ppe_chr1	Ppe_chr1||40408272||40408946||cds5774||-1||CDS||1441457700||5846||69.34	5846	5846	7.600000e-58	50
a19521_1	1||5490033||5493876||PAC:27161945||1||CDS||369096708||594||79.38	594	594	b36122_Ppe_chr1	Ppe_chr1||40400864||40403576||cds5773||-1||CDS||1441457698||5844||79.38	5844	5844	1.000000e-250	100
a19521_1	1||5496160||5498526||PAC:27162697||1||CDS||369098212||595||75.42	595	595	b36122_Ppe_chr1	Ppe_chr1||40396734||40398979||cds5771||-1||CDS||1441457690||5843||75.42	5843	5843	1.400000e-228	150
a19521_1	1||5502182||5506221||PAC:27163242||1||CDS||369099302||597||82.03	597	597	b36122_Ppe_chr1	Ppe_chr1||40392287||40395059||cds5770||-1||CDS||1441457687||5842||82.03	5842	5842	1.000000e-250	200
a19521_1	1||5509111||5513792||PAC:27164167||-1||CDS||369101152||598||64.17	598	598	b36122_Ppe_chr1	Ppe_chr1||40347901||40354141||cds5767||-1||CDS||1441457676||5839||64.17	5839	5839	1.100000e-106	250
a19521_1	1||5525577||5533395||PAC:27164778||-1||CDS||369102374||599||80.28	599	599	b36122_Ppe_chr1	Ppe_chr1||40318530||40321728||cds5755||1||CDS||1441457642||5827||80.28	5827	5827	1.000000e-250	297
a19521_1	1||5539084||5545103||PAC:27162327||-1||CDS||369097472||600||79.49	600	600	b36122_Ppe_chr1	Ppe_chr1||40310893||40314366||cds5753||1||CDS||1441457635||5825||79.49	5825	5825	1.000000e-250	347
a19521_1	1||5552334||5560721||PAC:27163559||1||CDS||369099936||601||74.28	601	601	b36122_Ppe_chr1	Ppe_chr1||40279950||40283724||cds5748||-1||CDS||1441457618||5820||74.28	5820	5820	4.100000e-228	397
a19521_1	1||5565130||5567338||PAC:27162749||-1||CDS||369098316||602||70.69	602	602	b36122_Ppe_chr1	Ppe_chr1||40277134||40279431||cds5747||1||CDS||1441457615||5818||70.69	5818	5818	2.200000e-99	447
a19521_1	1||5589910||5590275||PAC:27164014||1||CDS||369100846||603||75.9	603	603	b36122_Ppe_chr1	Ppe_chr1||40256379||40256768||cds5741||-1||CDS||1441457598||5813||75.9	5813	5813	3.200000e-49	495
a19521_1	1||5618261||5621164||PAC:27162911||-1||CDS||369098640||605||81.35	605	605	b36122_Ppe_chr1	Ppe_chr1||40241723||40245009||cds5736||1||CDS||1441457579||5808||81.35	5808	5808	7.300000e-158	545
a19521_1	1||5633670||5636180||PAC:27161863||1||CDS||369096544||606||68.28	606	606	b36122_Ppe_chr1	Ppe_chr1||40230971||40233831||cds5734||-1||CDS||1441457576||5806||68.28	5806	5806	1.000000e-250	595
a19521_1	1||5643688||5651744||PAC:27164579||-1||CDS||369101976||607||71.5	607	607	b36122_Ppe_chr1	Ppe_chr1||40227109||40230262||cds5732||1||CDS||1441457573||5804||71.5	5804	5804	1.000000e-250	645
a19521_1	1||5658040||5660722||PAC:27163837||-1||CDS||369100492||608||71.04	608	608	b36122_Ppe_chr1	Ppe_chr1||40220596||40222991||cds5730||1||CDS||1441457567||5802||71.04	5802	5802	1.200000e-57	695
a19521_1	1||5664840||5673320||PAC:27163178||-1||CDS||369099174||609||79.11	609	609	b36122_Ppe_chr1	Ppe_chr1||40215927||40219149||cds5729||1||CDS||1441457560||5801||79.11	5801	5801	1.000000e-250	745
a19521_1	1||5689810||5692248||PAC:27164634||1||CDS||369102086||613||70.42	613	613	b36122_Ppe_chr1	Ppe_chr1||40199619||40203748||cds5726||-1||CDS||1441457549||5798||70.42	5798	5798	1.000000e-250	795
a19521_1	1||5723843||5727403||PAC:27162659||1||CDS||369098136||616||66.3	616	616	b36122_Ppe_chr1	Ppe_chr1||40153093||40156207||cds5717||-1||CDS||1441457517||5788||66.3	5788	5788	6.700000e-127	845
a19521_1	1||5736543||5739140||PAC:27163445||-1||CDS||369099708||617||73.49	617	617	b36122_Ppe_chr1	Ppe_chr1||40147387||40150007||cds5716||1||CDS||1441457514||5787||73.49	5787	5787	1.000000e-250	895
a19521_1	1||5832339||5835001||PAC:27162716||-1||CDS||369098250||618||66.33	618	618	b36122_Ppe_chr1	Ppe_chr1||40139145||40142198||cds5712||1||CDS||1441457498||5783||66.33	5783	5783	1.200000e-69	945
a19521_1	1||5854316||5855245||PAC:27162621||1||CDS||369098060||620||73.04	620	620	b36122_Ppe_chr1	Ppe_chr1||40115657||40116589||cds5706||-1||CDS||1441457476||5777||73.04	5777	5777	8.800000e-190	995
a19521_1	1||5858765||5866217||PAC:27164434||1||CDS||369101686||621||81.56	621	621	b36122_Ppe_chr1	Ppe_chr1||40108026||40112831||cds5702||-1||CDS||1441457462||5773||81.56	5773	5773	1.000000e-250	1045
a19521_1	1||5867697||5874693||PAC:27164057||-1||CDS||369100932||622||72.67	622	622	b36122_Ppe_chr1	Ppe_chr1||40069879||40071699||cds5697||1||CDS||1441457446||5766||72.67	5766	5766	1.000000e-250	1095
a19521_1	1||5875425||5890837||PAC:27163193||1||CDS||369099204||623||74.88	623	623	b36122_Ppe_chr1	Ppe_chr1||40064979||40069597||cds5696||-1||CDS||1441457443||5765||74.88	5765	5765	1.000000e-250	1145
a19521_1	1||5899477||5902290||PAC:27161966||1||CDS||369096750||624||82.02	624	624	b36122_Ppe_chr1	Ppe_chr1||40055104||40057586||cds5694||-1||CDS||1441457439||5763||82.02	5763	5763	1.000000e-250	1195
###
a19521_1	1||5978242||5983033||PAC:27163095||1||CDS||369099008||629||67.13	629	629	b36122_Ppe_chr1	Ppe_chr1||39355506||39360225||cds5640||-1||CDS||1441457267||5709||67.13	5709	5709	1.000000e-33	33
a19521_1	1||6031695||6038995||PAC:27163390||-1||CDS||369099598||635||69.76	635	635	b36122_Ppe_chr1	Ppe_chr1||39331630||39337998||cds5632||1||CDS||1441457240||5701||69.76	5701	5701	1.800000e-217	83
a19521_1	1||6061895||6067322||PAC:27162892||-1||CDS||369098602||637||75.19	637	637	b36122_Ppe_chr1	Ppe_chr1||39309178||39312457||cds5627||1||CDS||1441457224||5696||75.19	5696	5696	2.000000e-245	133
a19521_1	1||6104041||6111948||PAC:27161748||1||CDS||369096314||638||70.57	638	638	b36122_Ppe_chr1	Ppe_chr1||39291677||39296611||cds5626||-1||CDS||1441457220||5693||70.57	5693	5693	1.000000e-250	183
a19521_1	1||6122226||6126356||PAC:27161893||-1||CDS||369096604||639||73.15	639	639	b36122_Ppe_chr1	Ppe_chr1||39287656||39290995||cds5621||1||CDS||1441457204||5690||73.15	5690	5690	1.000000e-250	233
a19521_1	1||6135036||6143288||PAC:27162584||-1||CDS||369097986||640||74.4	640	640	b36122_Ppe_chr1	Ppe_chr1||39257388||39263122||cds5611||1||CDS||1441457169||5680||74.4	5680	5680	3.000000e-173	283
a19521_1	1||6195468||6197501||PAC:27164091||1||CDS||369101000||645||74.01	645	645	b36122_Ppe_chr1	Ppe_chr1||39249559||39251000||cds5608||-1||CDS||1441457159||5677||74.01	5677	5677	7.400000e-210	333
a19521_1	1||6198695||6201009||PAC:27162289||-1||CDS||369097396||646||81.8	646	646	b36122_Ppe_chr1	Ppe_chr1||39247748||39248968||cds5607||1||CDS||1441457156||5676||81.8	5676	5676	2.600000e-153	383
a19521_1	1||6211255||6212717||PAC:27164770||1||CDS||369102358||649||66.31	649	649	b36122_Ppe_chr1	Ppe_chr1||39245430||39246874||cds5606||-1||CDS||1441457151||5675||66.31	5675	5675	3.400000e-185	433
a19521_1	1||6239848||6250045||PAC:27163671||1||CDS||369100160||651||75.78	651	651	b36122_Ppe_chr1	Ppe_chr1||39220382||39227431||cds5605||-1||CDS||1441457147||5673||75.78	5673	5673	1.000000e-250	483
a19521_1	1||6266070||6268362||PAC:27164690||1||CDS||369102198||653||75.09	653	653	b36122_Ppe_chr1	Ppe_chr1||39009430||39011083||cds5590||-1||CDS||1441457093||5658||75.09	5658	5658	1.000000e-250	530
a19521_1	1||6299112||6313016||PAC:27162599||1||CDS||369098016||654||78.26	654	654	b36122_Ppe_chr1	Ppe_chr1||38989451||38996604||cds5586||-1||CDS||1441457075||5654||78.26	5654	5654	1.000000e-250	580
a19521_1	1||6335372||6337922||PAC:27164365||1||CDS||369101548||655||64.36	655	655	b36122_Ppe_chr1	Ppe_chr1||38974516||38976679||cds5584||-1||CDS||1441457067||5652||64.36	5652	5652	7.100000e-103	630
a19521_1	1||6377952||6379835||PAC:27162407||-1||CDS||369097632||657||65.32	657	657	b36122_Ppe_chr1	Ppe_chr1||38958097||38960107||cds5580||1||CDS||1441457057||5648||65.32	5648	5648	6.000000e-89	680
a19521_1	1||6416587||6425311||PAC:27164642||-1||CDS||369102102||658||68.92	658	658	b36122_Ppe_chr1	Ppe_chr1||38946430||38950805||cds5579||1||CDS||1441457053||5647||68.92	5647	5647	2.400000e-126	730
a19521_1	1||6432947||6435503||PAC:27163216||-1||CDS||369099250||659||72.84	659	659	b36122_Ppe_chr1	Ppe_chr1||38940311||38942551||cds5578||1||CDS||1441457048||5646||72.84	5646	5646	1.000000e-250	780
a19521_1	1||6441156||6444094||PAC:27164310||1||CDS||369101438||660||83.19	660	660	b36122_Ppe_chr1	Ppe_chr1||38938609||38940118||cds5576||-1||CDS||1441457043||5644||83.19	5644	5644	6.800000e-105	830
a19521_1	1||6458552||6464146||PAC:27162360||1||CDS||369097538||661||75.76	661	661	b36122_Ppe_chr1	Ppe_chr1||38930479||38934143||cds5575||-1||CDS||1441457040||5643||75.76	5643	5643	1.700000e-210	880
a19521_1	1||6465193||6467393||PAC:27161857||-1||CDS||369096532||663||79.56	663	663	b36122_Ppe_chr1	Ppe_chr1||38926737||38928507||cds5574||1||CDS||1441457037||5642||79.56	5642	5642	1.000000e-250	930
a19521_1	1||6490316||6496123||PAC:27162200||1||CDS||369097218||664||70.23	664	664	b36122_Ppe_chr1	Ppe_chr1||38919429||38922538||cds5573||-1||CDS||1441457034||5641||70.23	5641	5641	1.200000e-210	980
a19521_1	1||6498896||6500234||PAC:27161905||-1||CDS||369096628||665||64.16	665	665	b36122_Ppe_chr1	Ppe_chr1||38912979||38914312||cds5569||1||CDS||1441457015||5637||64.16	5637	5637	7.400000e-58	1030
a19521_1	1||6516228||6565177||PAC:27161965||-1||CDS||369096748||668||77.52	668	668	b36122_Ppe_chr1	Ppe_chr1||38893479||38906959||cds5565||1||CDS||1441457004||5633||77.52	5633	5633	1.000000e-250	1080
a19521_1	1||6569583||6575371||PAC:27164534||1||CDS||369101886||669||70.96	669	669	b36122_Ppe_chr1	Ppe_chr1||38870677||38876731||cds5561||-1||CDS||1441456995||5629||70.96	5629	5629	1.000000e-250	1130
a19521_1	1||6590368||6596605||PAC:27163718||1||CDS||369100254||670||77.19	670	670	b36122_Ppe_chr1	Ppe_chr1||38860875||38864830||cds5560||-1||CDS||1441456993||5628||77.19	5628	5628	8.700000e-64	1180
a19521_1	1||6614000||6615463||PAC:27161809||-1||CDS||369096436||673||73.92	673	673	b36122_Ppe_chr1	Ppe_chr1||38827304||38828743||cds5554||1||CDS||1441456973||5622||73.92	5622	5622	1.000000e-250	1230
a19521_1	1||6664071||6667635||PAC:27163048||1||CDS||369098914||678||79.49	678	678	b36122_Ppe_chr1	Ppe_chr1||38796385||38800311||cds5546||-1||CDS||1441456947||5618||79.49	5618	5618	5.300000e-214	1280
a19521_1	1||6670794||6672088||PAC:27162109||-1||CDS||369097036||680||65.78	680	680	b36122_Ppe_chr1	Ppe_chr1||38791024||38792308||cds5542||1||CDS||1441456934||5610||65.78	5610	5610	5.600000e-76	1330
a19521_1	1||6682369||6685966||PAC:27162549||1||CDS||369097916||682||74.44	682	682	b36122_Ppe_chr1	Ppe_chr1||38693240||38695684||cds5527||-1||CDS||1441456884||5595||74.44	5595	5595	1.300000e-163	1377
a19521_1	1||6690230||6693012||PAC:27164028||-1||CDS||369100874||683||73.77	683	683	b36122_Ppe_chr1	Ppe_chr1||38690044||38692200||cds5526||1||CDS||1441456880||5594||73.77	5594	5594	1.000000e-250	1427
a19521_1	1||6711147||6713737||PAC:27163380||1||CDS||369099578||686||71.35	686	686	b36122_Ppe_chr1	Ppe_chr1||38679395||38681014||cds5525||-1||CDS||1441456878||5593||71.35	5593	5593	9.700000e-95	1477
a19521_1	1||6725401||6730810||PAC:27162540||-1||CDS||369097898||688||70.25	688	688	b36122_Ppe_chr1	Ppe_chr1||38657384||38659794||cds5517||1||CDS||1441456855||5585||70.25	5585	5585	3.400000e-176	1527
a19521_1	1||6737571||6738471||PAC:27163720||1||CDS||369100258||689||70.2	689	689	b36122_Ppe_chr1	Ppe_chr1||38654926||38655696||cds5516||-1||CDS||1441456853||5584||70.2	5584	5584	4.400000e-38	1564
a19521_1	1||6745592||6754663||PAC:27163678||-1||CDS||369100174||690||69.73	690	690	b36122_Ppe_chr1	Ppe_chr1||38647634||38653748||cds5513||1||CDS||1441456843||5581||69.73	5581	5581	1.000000e-250	1614
a19521_1	1||6762177||6766478||PAC:27163633||-1||CDS||369100084||691||71.22	691	691	b36122_Ppe_chr1	Ppe_chr1||38642212||38645447||cds5512||1||CDS||1441456840||5580||71.22	5580	5580	2.400000e-185	1664
a19521_1	1||6771911||6775197||PAC:27163938||-1||CDS||369100694||692||76.31	692	692	b36122_Ppe_chr1	Ppe_chr1||38629025||38631265||cds5509||1||CDS||1441456828||5577||76.31	5577	5577	8.200000e-121	1714
a19521_1	1||6780617||6783690||PAC:27162334||1||CDS||369097486||694||74.55	694	694	b36122_Ppe_chr1	Ppe_chr1||38625252||38626955||cds5505||1||CDS||1441456817||5573||74.55	5573	5573	1.800000e-121	1764
a19521_1	1||6819365||6821115||PAC:27163061||1||CDS||369098940||698||73.58	698	698	b36122_Ppe_chr1	Ppe_chr1||38619255||38622625||cds5504||-1||CDS||1441456814||5572||73.58	5572	5572	5.800000e-58	1814
a19521_1	1||6835051||6835899||PAC:27163998||1||CDS||369100814||699||65.38	699	699	b36122_Ppe_chr1	Ppe_chr1||38612357||38613214||cds5502||-1||CDS||1441456809||5570||65.38	5570	5570	1.600000e-48	1861
a19521_1	1||6893491||6893838||PAC:27163109||1||CDS||369099036||700||79.35	700	700	b36122_Ppe_chr1	Ppe_chr1||38606606||38607175||cds5501||-1||CDS||1441456806||5569||79.35	5569	5569	1.700000e-60	1911
a19521_1	1||6900398||6904264||PAC:27163699||-1||CDS||369100216||701||69.52	701	701	b36122_Ppe_chr1	Ppe_chr1||38580305||38601647||cds5499||1||CDS||1441456793||5567||69.52	5567	5567	1.800000e-138	1961
a19521_1	1||6918863||6928605||PAC:27162285||1||CDS||369097388||702||82.44	702	702	b36122_Ppe_chr1	Ppe_chr1||38572430||38577701||cds5498||-1||CDS||1441456790||5566||82.44	5566	5566	1.000000e-250	2011
a19521_1	1||6948648||6950139||PAC:27162725||1||CDS||369098268||703||75.75	703	703	b36122_Ppe_chr1	Ppe_chr1||38551992||38553595||cds5491||-1||CDS||1441451786||5558||75.75	5558	5558	5.100000e-203	2061
a19521_1	1||6954491||6956976||PAC:27163576||-1||CDS||369099970||707||77.4	707	707	b36122_Ppe_chr1	Ppe_chr1||38548177||38550394||cds5489||1||CDS||1441451780||5557||77.4	5557	5557	1.000000e-250	2111
a19521_1	1||7031263||7039271||PAC:27164130||1||CDS||369101078||708||83.42	708	708	b36122_Ppe_chr1	Ppe_chr1||38518109||38524754||cds5484||-1||CDS||1441451768||5552||83.42	5552	5552	1.000000e-250	2161
a19521_1	1||7048449||7050451||PAC:27163341||-1||CDS||369099500||710||73.09	710	710	b36122_Ppe_chr1	Ppe_chr1||38515483||38517021||cds5483||1||CDS||1441451766||5551||73.09	5551	5551	1.400000e-189	2211
a19521_1	1||7065399||7066652||PAC:27162331||1||CDS||369097480||711||70.69	711	711	b36122_Ppe_chr1	Ppe_chr1||38501805||38503058||cds5478||-1||CDS||1441451748||5546||70.69	5546	5546	4.800000e-224	2261
a19521_1	1||7070040||7072453||PAC:27162773||-1||CDS||369098364||712||68.55	712	712	b36122_Ppe_chr1	Ppe_chr1||38495842||38498442||cds5477||1||CDS||1441451744||5545||68.55	5545	5545	2.600000e-96	2311
a19521_1	1||7100113||7101300||PAC:27162641||1||CDS||369098100||714||78.49	714	714	b36122_Ppe_chr1	Ppe_chr1||38486776||38488197||cds5476||-1||CDS||1441451742||5544||78.49	5544	5544	2.100000e-15	2325
a19521_1	1||7108138||7117316||PAC:27163435||-1||CDS||369099688||715||70.28	715	715	b36122_Ppe_chr1	Ppe_chr1||38477526||38482192||cds5473||1||CDS||1441451733||5541||70.28	5541	5541	1.000000e-250	2375
a19521_1	1||7119487||7119687||PAC:27162880||-1||CDS||369098578||716||68.04	716	716	b36122_Ppe_chr1	Ppe_chr1||38471993||38472193||cds5471||-1||CDS||1441451727||5539||68.04	5539	5539	9.200000e-25	2399
a19521_1	1||7141267||7142465||PAC:27163239||1||CDS||369099296||717||67.92	717	717	b36122_Ppe_chr1	Ppe_chr1||38467677||38468591||cds5469||1||CDS||1441451718||5537||67.92	5537	5537	7.500000e-29	2427
a19521_1	1||7214271||7216283||PAC:27162137||-1||CDS||369097092||724||74.29	724	724	b36122_Ppe_chr1	Ppe_chr1||38457923||38459959||cds5468||1||CDS||1441451716||5536||74.29	5536	5536	1.000000e-250	2477
a19521_1	1||7241364||7243752||PAC:27161944||-1||CDS||369096706||726||84.78	726	726	b36122_Ppe_chr1	Ppe_chr1||38446357||38447920||cds5467||1||CDS||1441451711||5535||84.78	5535	5535	7.500000e-82	2527
a19521_1	1||7300218||7311678||PAC:27161831||1||CDS||369096480||727||65.25	727	727	b36122_Ppe_chr1	Ppe_chr1||38403775||38440757||cds5458||-1||CDS||1441451673||5526||65.25	5526	5526	1.000000e-250	2577
a19521_1	1||7317728||7319767||PAC:27163540||-1||CDS||369099898||728||76.79	728	728	b36122_Ppe_chr1	Ppe_chr1||38397336||38399512||cds5456||1||CDS||1441451664||5524||76.79	5524	5524	1.000000e-250	2627
a19521_1	1||7343163||7345731||PAC:27164119||-1||CDS||369101056||729||77.96	729	729	b36122_Ppe_chr1	Ppe_chr1||38368274||38369840||cds5452||-1||CDS||1441451652||5520||77.96	5520	5520	3.300000e-136	2677
a19521_1	1||7359962||7364949||PAC:27164789||1||CDS||369102396||731||72.88	731	731	b36122_Ppe_chr1	Ppe_chr1||38308853||38312571||cds5441||1||CDS||1441451610||5509||72.88	5509	5509	1.000000e-250	2724
###
a19521_1	1||7905300||7907188||PAC:27162545||1||CDS||369097908||772||74.73	772	772	b36122_Ppe_chr8	Ppe_chr8||1743370||1744941||cds29488||1||CDS||1442618271||29858||74.73	29858	29858	1.400000e-228	50
a19521_1	1||7972648||7979456||PAC:27161967||1||CDS||369096752||776||74.22	776	776	b36122_Ppe_chr8	Ppe_chr8||1691538||1696249||cds29483||1||CDS||1442618262||29853||74.22	29853	29853	3.400000e-150	100
a19521_1	1||8040096||8042665||PAC:27162118||-1||CDS||369097054||780||73.54	780	780	b36122_Ppe_chr8	Ppe_chr8||1630623||1632167||cds29473||-1||CDS||1442618244||29843||73.54	29843	29843	2.300000e-133	150
a19521_1	1||8066338||8076329||PAC:27163963||1||CDS||369100744||781||72.29	781	781	b36122_Ppe_chr8	Ppe_chr8||1523815||1531817||cds29453||-1||CDS||1442618207||29823||72.29	29823	29823	5.400000e-247	197
a19521_1	1||8082519||8084294||PAC:27162355||-1||CDS||369097528||783||72.05	783	783	b36122_Ppe_chr8	Ppe_chr8||1520272||1522032||cds29449||1||CDS||1442618200||29819||72.05	29819	29819	1.000000e-250	247
a19521_1	1||8116183||8118029||PAC:27164725||-1||CDS||369102268||785||65.76	785	785	b36122_Ppe_chr8	Ppe_chr8||1499966||1501340||cds29448||-1||CDS||1442618198||29818||65.76	29818	29818	9.600000e-35	281
###
a19521_1	1||8490528||8494436||PAC:27162529||1||CDS||369097876||804||64.76	804	804	b36122_Ppe_chr1	Ppe_chr1||40526901||40530025||cds5803||1||CDS||1441457798||5875||64.76	5875	5875	4.000000e-15	14
a19521_1	1||8555713||8560365||PAC:27163889||1||CDS||369100596||808||74.02	808	808	b36122_Ppe_chr1	Ppe_chr1||40612763||40614987||cds5807||1||CDS||1441457814||5879||74.02	5879	5879	3.100000e-84	64
a19521_1	1||8595350||8600839||PAC:27164833||-1||CDS||369102484||812||64.58	812	812	b36122_Ppe_chr1	Ppe_chr1||40616366||40620728||cds5808||-1||CDS||1441457817||5880||64.58	5880	5880	7.100000e-137	114
a19521_1	1||8617522||8622796||PAC:27163480||-1||CDS||369099778||814||79.02	814	814	b36122_Ppe_chr1	Ppe_chr1||40660616||40664598||cds5822||-1||CDS||1441457862||5894||79.02	5894	5894	1.000000e-250	161
a19521_1	1||8660806||8661276||PAC:27164583||-1||CDS||369101984||816||70.75	816	816	b36122_Ppe_chr1	Ppe_chr1||40682061||40682576||cds5823||-1||CDS||1441457867||5895||70.75	5895	5895	1.200000e-32	192
a19521_1	1||8718001||8721879||PAC:27162972||1||CDS||369098762||819||79.45	819	819	b36122_Ppe_chr1	Ppe_chr1||40698869||40702019||cds5828||1||CDS||1441457883||5900||79.45	5900	5900	2.400000e-10	201
a19521_1	1||8728129||8737518||PAC:27163066||-1||CDS||369098950||820||76.87	820	820	b36122_Ppe_chr1	Ppe_chr1||40703931||40712440||cds5831||-1||CDS||1441457897||5903||76.87	5903	5903	1.000000e-250	251
a19521_1	1||8746105||8749613||PAC:27163082||-1||CDS||369098982||822||76.53	822	822	b36122_Ppe_chr1	Ppe_chr1||40714759||40718160||cds5835||-1||CDS||1441457905||5907||76.53	5907	5907	1.000000e-250	301
a19521_1	1||8875884||8877047||PAC:27164127||1||CDS||369101072||826||73.37	826	826	b36122_Ppe_chr1	Ppe_chr1||40727363||40728639||cds5837||1||CDS||1441457910||5908||73.37	5908	5908	1.400000e-168	351
a19521_1	1||8890723||8892826||PAC:27162141||1||CDS||369097100||828||72.66	828	828	b36122_Ppe_chr1	Ppe_chr1||40746390||40748870||cds5840||-1||CDS||1441457923||5912||72.66	5912	5912	2.500000e-120	401
###
a19521_1	1||9314662||9331440||PAC:27163044||1||CDS||369098906||851||71.71	851	851	b36122_Ppe_chr1	Ppe_chr1||40757188||40764361||cds5842||1||CDS||1441457928||5914||71.71	5914	5914	1.000000e-250	50
a19521_1	1||9341659||9355651||PAC:27162001||1||CDS||369096820||852||72.73	852	852	b36122_Ppe_chr1	Ppe_chr1||40770284||40777160||cds5846||1||CDS||1441457939||5918||72.73	5918	5918	1.000000e-250	100
a19521_1	1||9363129||9369831||PAC:27163822||1||CDS||369100462||855||71.91	855	855	b36122_Ppe_chr1	Ppe_chr1||40778212||40784579||cds5850||1||CDS||1441457956||5922||71.91	5922	5922	1.000000e-250	150
a19521_1	1||9492491||9494366||PAC:27163693||-1||CDS||369100204||863||74.29	863	863	b36122_Ppe_chr1	Ppe_chr1||40845415||40848305||cds5867||-1||CDS||1441458011||5939||74.29	5939	5939	1.000000e-250	197
a19521_1	1||9531365||9534793||PAC:27161816||-1||CDS||369096450||864||76.33	864	864	b36122_Ppe_chr1	Ppe_chr1||40898417||40902876||cds5877||-1||CDS||1441458051||5949||76.33	5949	5949	5.200000e-221	247
a19521_1	1||9564611||9569808||PAC:27164068||-1||CDS||369100954||867||71.52	867	867	b36122_Ppe_chr1	Ppe_chr1||40951220||40957147||cds5887||-1||CDS||1441458102||5959||71.52	5959	5959	1.000000e-250	297
a19521_1	1||9581994||9586924||PAC:27162778||1||CDS||369098374||868||82.71	868	868	b36122_Ppe_chr1	Ppe_chr1||40970565||40972995||cds5891||1||CDS||1441458122||5963||82.71	5963	5963	2.300000e-188	347
a19521_1	1||9600360||9600968||PAC:27162676||1||CDS||369098170||869||69.84	869	869	b36122_Ppe_chr1	Ppe_chr1||40974843||40975532||cds5892||1||CDS||1441458125||5964||69.84	5964	5964	1.500000e-41	387
a19521_1	1||9645881||9647010||PAC:27162168||1||CDS||369097154||870||78.1	870	870	b36122_Ppe_chr1	Ppe_chr1||40980160||40981554||cds5893||1||CDS||1441458128||5965||78.1	5965	5965	6.500000e-117	437
a19521_1	1||9670108||9679206||PAC:27163582||1||CDS||369099982||871||79.85	871	871	b36122_Ppe_chr1	Ppe_chr1||40987331||40996114||cds5894||1||CDS||1441458131||5966||79.85	5966	5966	1.000000e-250	487
a19521_1	1||9688901||9708026||PAC:27163054||1||CDS||369098926||872||79.4	872	872	b36122_Ppe_chr1	Ppe_chr1||41001235||41011388||cds5898||1||CDS||1441458142||5970||79.4	5970	5970	1.000000e-250	537
a19521_1	1||9750461||9757918||PAC:27162051||-1||CDS||369096920||875||78.22	875	875	b36122_Ppe_chr1	Ppe_chr1||41028624||41037298||cds5908||-1||CDS||1441458183||5980||78.22	5980	5980	1.000000e-250	587
###
a19521_1	1||10197788||10199936||PAC:27162882||-1||CDS||369098582||893||63.22	893	893	b36122_Ppe_chr2	Ppe_chr2||29559022||29560669||cds11056||-1||CDS||1441727735||11179||63.22	11179	11179	1.500000e-86	50
a19521_1	1||10420443||10432013||PAC:27162827||1||CDS||369098472||900||75.26	900	900	b36122_Ppe_chr2	Ppe_chr2||29518403||29521302||cds11041||-1||CDS||1441727691||11164||75.26	11164	11164	7.300000e-219	97
a19521_1	1||10506715||10509049||PAC:27163549||-1||CDS||369099916||904||71.5	904	904	b36122_Ppe_chr2	Ppe_chr2||29484651||29486480||cds11026||1||CDS||1441727646||11149||71.5	11149	11149	5.400000e-108	144
a19521_1	1||10585968||10593481||PAC:27164749||1||CDS||369102316||909||69.99	909	909	b36122_Ppe_chr2	Ppe_chr2||29480687||29483435||cds11025||1||CDS||1441727645||11148||69.99	11148	11148	6.100000e-182	194
a19521_1	1||10937742||10949631||PAC:27161947||-1||CDS||369096712||915||80.05	915	915	b36122_Ppe_chr2	Ppe_chr2||29461341||29471661||cds11017||1||CDS||1441727620||11140||80.05	11140	11140	1.000000e-250	244
a19521_1	1||11627399||11633242||PAC:27164150||1||CDS||369101118||933||75.99	933	933	b36122_Ppe_chr2	Ppe_chr2||29446384||29448444||cds11016||1||CDS||1441727616||11139||75.99	11139	11139	2.400000e-104	291
###
a19521_1	1||11693525||11699644||PAC:27163129||-1||CDS||369099076||937||75.18	937	937	b36122_Ppe_chr1	Ppe_chr1||38055196||38058550||cds5378||-1||CDS||1441447119||5445||75.18	5445	5445	1.700000e-219	50
a19521_1	1||11787633||11791135||PAC:27162966||1||CDS||369098750||938||80.44	938	938	b36122_Ppe_chr1	Ppe_chr1||38071037||38072860||cds5381||1||CDS||1441451313||5448||80.44	5448	5448	3.600000e-158	100
a19521_1	1||11796036||11804340||PAC:27162310||1||CDS||369097438||939||81.65	939	939	b36122_Ppe_chr1	Ppe_chr1||38077310||38078956||cds5384||1||CDS||1441451327||5451||81.65	5451	5451	9.700000e-71	150
a19521_1	1||11811076||11813579||PAC:27162739||-1||CDS||369098296||940||67.3	940	940	b36122_Ppe_chr1	Ppe_chr1||38084050||38085063||cds5386||-1||CDS||1441451336||5453||67.3	5453	5453	4.500000e-136	200
a19521_1	1||11871253||11876008||PAC:27164145||1||CDS||369101108||941||77.0	941	941	b36122_Ppe_chr1	Ppe_chr1||38105500||38108144||cds5390||-1||CDS||1441451357||5458||77.0	5458	5458	1.000000e-250	250
###
a19521_1	1||13241653||13243216||PAC:27164769||1||CDS||369102356||961||78.95	961	961	b36122_Ppe_chr5	Ppe_chr5||12404416||12405835||cds20168||1||CDS||1442206011||20412||78.95	20412	20412	1.000000e-72	50
a19521_1	1||13272486||13276644||PAC:27164663||1||CDS||369102144||962||71.95	962	962	b36122_Ppe_chr5	Ppe_chr5||12428833||12432940||cds20171||1||CDS||1442206021||20415||71.95	20415	20415	4.700000e-158	100
a19521_1	1||13290483||13292701||PAC:27161936||1||CDS||369096690||964||70.2	964	964	b36122_Ppe_chr5	Ppe_chr5||12435745||12437736||cds20172||1||CDS||1442206024||20416||70.2	20416	20416	2.000000e-188	150
a19521_1	1||13370695||13374129||PAC:27163803||1||CDS||369100424||966||75.9	966	966	b36122_Ppe_chr5	Ppe_chr5||12441695||12444365||cds20174||1||CDS||1442206029||20418||75.9	20418	20418	1.000000e-250	200
a19521_1	1||13375669||13377011||PAC:27163278||-1||CDS||369099374||967||80.69	967	967	b36122_Ppe_chr5	Ppe_chr5||12469814||12470515||cds20181||-1||CDS||1442206050||20425||80.69	20425	20425	3.900000e-88	250
a19521_1	1||13378075||13378853||PAC:27164398||-1||CDS||369101614||968||80.56	968	968	b36122_Ppe_chr5	Ppe_chr5||12485517||12486194||cds20186||-1||CDS||1442206062||20430||80.56	20430	20430	4.400000e-85	300
a19521_1	1||13382408||13389623||PAC:27163483||-1||CDS||369099784||969||78.26	969	969	b36122_Ppe_chr5	Ppe_chr5||12501214||12507193||cds20193||-1||CDS||1442206085||20437||78.26	20437	20437	1.000000e-250	350
a19521_1	1||13421546||13424286||PAC:27164607||1||CDS||369102032||970||75.81	970	970	b36122_Ppe_chr5	Ppe_chr5||12515970||12518728||cds20196||1||CDS||1442206094||20440||75.81	20440	20440	1.000000e-250	400
a19521_1	1||13424900||13433799||PAC:27162130||-1||CDS||369097078||972||77.26	972	972	b36122_Ppe_chr5	Ppe_chr5||12519456||12524151||cds20198||-1||CDS||1442206101||20442||77.26	20442	20442	1.000000e-250	450
a19521_1	1||13600356||13604408||PAC:27163950||1||CDS||369100718||975||74.71	975	975	b36122_Ppe_chr5	Ppe_chr5||12550746||12552955||cds20203||1||CDS||1442206120||20447||74.71	20447	20447	1.000000e-250	500
a19521_1	1||13666472||13670364||PAC:27163700||1||CDS||369100218||976||73.65	976	976	b36122_Ppe_chr5	Ppe_chr5||12639176||12641750||cds20214||-1||CDS||1442206161||20458||73.65	20458	20458	9.100000e-214	547
a19521_1	1||13674430||13685830||PAC:27164215||-1||CDS||369101248||977||67.49	977	977	b36122_Ppe_chr5	Ppe_chr5||12717707||12722618||cds20232||1||CDS||1442206236||20476||67.49	20476	20476	2.900000e-208	594
a19521_1	1||13700551||13711552||PAC:27164883||1||CDS||369102584||978||72.14	978	978	b36122_Ppe_chr5	Ppe_chr5||12731720||12739550||cds20234||1||CDS||1442206241||20478||72.14	20478	20478	1.000000e-250	644
a19521_1	1||13847396||13850981||PAC:27162985||-1||CDS||369098788||980||75.93	980	980	b36122_Ppe_chr5	Ppe_chr5||12745013||12748042||cds20238||-1||CDS||1442206253||20482||75.93	20482	20482	1.000000e-250	694
###
a19521_1	1||14605345||14607982||PAC:27162317||1||CDS||369097452||988||78.18	988	988	b36122_Ppe_chr3	Ppe_chr3||27162415||27165603||cds15177||-1||CDS||1441915662||15347||78.18	15347	15347	1.000000e-250	50
a19521_1	1||14754281||14755482||PAC:27162479||1||CDS||369097776||989||63.98	989	989	b36122_Ppe_chr3	Ppe_chr3||27160432||27161868||cds15176||-1||CDS||1441915659||15346||63.98	15346	15346	2.100000e-26	75
a19521_1	1||14835624||14843765||PAC:27162396||-1||CDS||369097610||991||78.51	991	991	b36122_Ppe_chr3	Ppe_chr3||27154161||27159953||cds15173||1||CDS||1441915649||15343||78.51	15343	15343	1.000000e-250	125
a19521_1	1||14931227||14933560||PAC:27162568||-1||CDS||369097954||999||78.98	999	999	b36122_Ppe_chr3	Ppe_chr3||27142680||27144178||cds15170||-1||CDS||1441915639||15340||78.98	15340	15340	1.200000e-214	175
a19521_1	1||15069521||15071481||PAC:27162184||-1||CDS||369097186||1003||68.88	1003	1003	b36122_Ppe_chr3	Ppe_chr3||27126822||27128522||cds15167||1||CDS||1441915629||15337||68.88	15337	15337	1.300000e-41	215
a19521_1	1||15147837||15163639||PAC:27162346||1||CDS||369097510||1007||79.01	1007	1007	b36122_Ppe_chr3	Ppe_chr3||27110093||27117895||cds15164||-1||CDS||1441915615||15334||79.01	15334	15334	1.000000e-250	265
a19521_1	1||15175260||15184714||PAC:27164732||1||CDS||369102282||1008||74.32	1008	1008	b36122_Ppe_chr3	Ppe_chr3||27103647||27107590||cds15160||-1||CDS||1441915600||15330||74.32	15330	15330	2.600000e-173	315
a19521_1	1||15204210||15212423||PAC:27164135||1||CDS||369101088||1009||78.25	1009	1009	b36122_Ppe_chr3	Ppe_chr3||27099181||27102670||cds15158||-1||CDS||1441915593||15328||78.25	15328	15328	1.000000e-250	365
a19521_1	1||15239192||15242665||PAC:27164244||1||CDS||369101306||1013||73.91	1013	1013	b36122_Ppe_chr3	Ppe_chr3||27095469||27097940||cds15157||-1||CDS||1441915589||15327||73.91	15327	15327	1.000000e-250	415
a19521_1	1||15261275||15264519||PAC:27162517||-1||CDS||369097852||1015||77.83	1015	1015	b36122_Ppe_chr3	Ppe_chr3||27082086||27088899||cds15154||1||CDS||1441915577||15324||77.83	15324	15324	4.000000e-145	465
a19521_1	1||15275305||15277787||PAC:27164768||-1||CDS||369102354||1017||69.77	1017	1017	b36122_Ppe_chr3	Ppe_chr3||27077294||27079638||cds15151||1||CDS||1441915564||15321||69.77	15321	15321	3.700000e-154	515
a19521_1	1||15489764||15492894||PAC:27161777||1||CDS||369096372||1030||81.45	1030	1030	b36122_Ppe_chr3	Ppe_chr3||27062472||27065289||cds15148||-1||CDS||1441915554||15318||81.45	15318	15318	1.000000e-250	562
a19521_1	1||15503616||15511801||PAC:27162053||-1||CDS||369096924||1031||81.34	1031	1031	b36122_Ppe_chr3	Ppe_chr3||27056868||27061219||cds15147||1||CDS||1441915551||15317||81.34	15317	15317	1.000000e-250	612
a19521_1	1||15530486||15533635||PAC:27164899||-1||CDS||369102616||1032||69.1	1032	1032	b36122_Ppe_chr3	Ppe_chr3||27053337||27056009||cds15146||1||CDS||1441915548||15315||69.1	15315	15315	7.200000e-71	662
a19521_1	1||15553565||15554170||PAC:27162535||1||CDS||369097888||1033||69.14	1033	1033	b36122_Ppe_chr3	Ppe_chr3||27044854||27045429||cds15143||-1||CDS||1441915536||15312||69.14	15312	15312	1.600000e-31	692
a19521_1	1||15583156||15585586||PAC:27164169||1||CDS||369101156||1034||79.17	1034	1034	b36122_Ppe_chr3	Ppe_chr3||27033559||27036085||cds15142||-1||CDS||1441915534||15311||79.17	15311	15311	1.000000e-250	742
a19521_1	1||15596962||15598751||PAC:27162515||1||CDS||369097848||1035||72.21	1035	1035	b36122_Ppe_chr3	Ppe_chr3||27028441||27029827||cds15139||-1||CDS||1441915518||15308||72.21	15308	15308	1.500000e-135	792
a19521_1	1||15604811||15607014||PAC:27164328||-1||CDS||369101474||1036||79.38	1036	1036	b36122_Ppe_chr3	Ppe_chr3||27021639||27023853||cds15138||1||CDS||1441915515||15307||79.38	15307	15307	1.200000e-132	842
a19521_1	1||15666734||15669362||PAC:27163391||1||CDS||369099600||1039||76.92	1039	1039	b36122_Ppe_chr3	Ppe_chr3||27014258||27016813||cds15135||-1||CDS||1441915508||15304||76.92	15304	15304	1.000000e-250	892
a19521_1	1||15735349||15748264||PAC:27163293||1||CDS||369099404||1043||72.18	1043	1043	b36122_Ppe_chr3	Ppe_chr3||27003140||27008366||cds15133||-1||CDS||1441915502||15302||72.18	15302	15302	1.000000e-250	942
a19521_1	1||15857989||15864233||PAC:27163130||-1||CDS||369099078||1046||65.82	1046	1046	b36122_Ppe_chr3	Ppe_chr3||26994639||26997714||cds15131||1||CDS||1441915491||15300||65.82	15300	15300	2.400000e-213	992
a19521_1	1||15904948||15911739||PAC:27162375||-1||CDS||369097568||1047||71.31	1047	1047	b36122_Ppe_chr3	Ppe_chr3||26984486||26989037||cds15126||1||CDS||1441915472||15295||71.31	15295	15295	1.000000e-250	1042
a19521_1	1||15930532||15932306||PAC:27163564||-1||CDS||369099946||1049||82.54	1049	1049	b36122_Ppe_chr3	Ppe_chr3||26854455||26856356||cds15087||-1||CDS||1441915328||15255||82.54	15255	15255	3.000000e-88	50
a19521_1	1||16003228||16019472||PAC:27164894||1||CDS||369102606||1051||78.52	1051	1051	b36122_Ppe_chr3	Ppe_chr3||26863908||26867391||cds15089||1||CDS||1441915333||15257||78.52	15257	15257	7.500000e-191	100
a19521_1	1||16020727||16023807||PAC:27163748||-1||CDS||369100314||1054||65.37	1054	1054	b36122_Ppe_chr3	Ppe_chr3||26868097||26870677||cds15090||-1||CDS||1441915338||15258||65.37	15258	15258	1.700000e-86	150
a19521_1	1||16152360||16158898||PAC:27164189||1||CDS||369101196||1057||78.3	1057	1057	b36122_Ppe_chr3	Ppe_chr3||26874068||26878001||cds15092||1||CDS||1441915344||15260||78.3	15260	15260	1.000000e-250	200
a19521_1	1||16284854||16285792||PAC:27164767||1||CDS||369102352||1059||78.72	1059	1059	b36122_Ppe_chr3	Ppe_chr3||26884527||26885459||cds15093||1||CDS||1441915348||15261||78.72	15261	15261	4.000000e-234	250
a19521_1	1||16326518||16330054||PAC:27162443||1||CDS||369097704||1060||78.34	1060	1060	b36122_Ppe_chr3	Ppe_chr3||26892019||26895015||cds15095||1||CDS||1441915357||15263||78.34	15263	15263	1.000000e-250	300
a19521_1	1||16402471||16406107||PAC:27162231||1||CDS||369097280||1064||68.44	1064	1064	b36122_Ppe_chr3	Ppe_chr3||26895724||26897867||cds15096||1||CDS||1441915361||15264||68.44	15264	15264	1.000000e-250	350
a19521_1	1||16513966||16521705||PAC:27163894||-1||CDS||369100606||1066||73.65	1066	1066	b36122_Ppe_chr3	Ppe_chr3||26901756||26908957||cds15100||-1||CDS||1441915380||15269||73.65	15269	15269	1.900000e-61	400
a19521_1	1||16570397||16576117||PAC:27163150||1||CDS||369099118||1067||82.69	1067	1067	b36122_Ppe_chr3	Ppe_chr3||26912399||26916425||cds15106||1||CDS||1441915401||15274||82.69	15274	15274	1.500000e-39	438
a19521_1	1||16608231||16610071||PAC:27163208||1||CDS||369099234||1068||77.49	1068	1068	b36122_Ppe_chr3	Ppe_chr3||26917904||26919494||cds15107||1||CDS||1441915404||15275||77.49	15275	15275	1.000000e-250	1086
a19521_1	1||16832733||16843369||PAC:27164015||1||CDS||369100848||1073||75.04	1073	1073	b36122_Ppe_chr3	Ppe_chr3||26922627||26926364||cds15108||1||CDS||1441915408||15276||75.04	15276	15276	1.000000e-250	538
a19521_1	1||16876643||16877023||PAC:27164605||1||CDS||369102028||1074||81.79	1074	1074	b36122_Ppe_chr3	Ppe_chr3||26932713||26933090||cds15113||1||CDS||1441915424||15281||81.79	15281	15281	6.000000e-91	588
a19521_1	1||16882101||16885510||PAC:27164443||1||CDS||369101704||1075||78.21	1075	1075	b36122_Ppe_chr3	Ppe_chr3||26936695||26938870||cds15114||1||CDS||1441915428||15282||78.21	15282	15282	1.000000e-85	638
a19521_1	1||17014150||17018982||PAC:27162961||-1||CDS||369098740||1082||68.83	1082	1082	b36122_Ppe_chr3	Ppe_chr3||26954324||26958210||cds15120||1||CDS||1441915451||15288||68.83	15288	15288	9.400000e-175	688
a19521_1	1||17043035||17045203||PAC:27162119||1||CDS||369097056||1085||73.66	1085	1085	b36122_Ppe_chr3	Ppe_chr3||26972447||26974866||cds15124||1||CDS||1441915464||15293||73.66	15293	15293	4.900000e-244	738
a19521_1	1||17551082||17553618||PAC:27162875||-1||CDS||369098568||1089||71.02	1089	1089	b36122_Ppe_chr3	Ppe_chr3||26849934||26851686||cds15086||-1||CDS||1441915325||15254||71.02	15254	15254	1.300000e-63	1130
a19521_1	1||18947705||18948046||PAC:27163207||1||CDS||369099232||1095||69.23	1095	1095	b36122_Ppe_chr3	Ppe_chr3||26845231||26845587||cds15084||-1||CDS||1441915317||15252||69.23	15252	15252	4.800000e-05	1134
a19521_1	1||19081064||19081276||PAC:27164541||1||CDS||369101900||1097||80.38	1097	1097	b36122_Ppe_chr3	Ppe_chr3||26824232||26824579||cds15075||1||CDS||1441915286||15245||80.38	15245	15245	5.000000e-54	1184
a19521_1	1||19377962||19381329||PAC:27163157||1||CDS||369099132||1103||76.29	1103	1103	b36122_Ppe_chr3	Ppe_chr3||26818120||26820907||cds15074||-1||CDS||1441915282||15241||76.29	15241	15241	1.000000e-250	1234
a19521_1	1||19420262||19422710||PAC:27164026||-1||CDS||369100870||1104||68.76	1104	1104	b36122_Ppe_chr3	Ppe_chr3||26816078||26817299||cds15073||1||CDS||1441915279||15240||68.76	15240	15240	1.000000e-149	1284
a19521_1	1||19459926||19461876||PAC:27161989||1||CDS||369096796||1105||78.78	1105	1105	b36122_Ppe_chr3	Ppe_chr3||26812992||26814542||cds15072||-1||CDS||1441915277||15239||78.78	15239	15239	1.800000e-177	1334
a19521_1	1||19471753||19481681||PAC:27162430||-1||CDS||369097678||1107||75.67	1107	1107	b36122_Ppe_chr3	Ppe_chr3||26804306||26806220||cds15068||1||CDS||1441915261||15233||75.67	15233	15233	1.500000e-119	1384
a19521_1	1||19482227||19483216||PAC:27163441||-1||CDS||369099700||1108||79.68	1108	1108	b36122_Ppe_chr3	Ppe_chr3||26802905||26803894||cds15067||1||CDS||1441915257||15232||79.68	15232	15232	1.000000e-250	1434
a19521_1	1||19528668||19534723||PAC:27164142||1||CDS||369101102||1109||68.95	1109	1109	b36122_Ppe_chr3	Ppe_chr3||26794547||26799614||cds15066||1||CDS||1441915252||15231||68.95	15231	15231	1.000000e-250	1484
a19521_1	1||19537580||19546910||PAC:27163180||-1||CDS||369099178||1110||79.61	1110	1110	b36122_Ppe_chr3	Ppe_chr3||26791779||26793886||cds15065||1||CDS||1441915248||15230||79.61	15230	15230	2.300000e-148	1534
a19521_1	1||19629197||19631002||PAC:27164037||1||CDS||369100892||1112||84.87	1112	1112	b36122_Ppe_chr3	Ppe_chr3||26782622||26784237||cds15059||-1||CDS||1441915224||15224||84.87	15224	15224	7.100000e-149	1584
a19521_1	1||19709456||19712546||PAC:27162868||1||CDS||369098554||1113||80.37	1113	1113	b36122_Ppe_chr3	Ppe_chr3||26776513||26779168||cds15056||1||CDS||1441915214||15221||80.37	15221	15221	5.100000e-84	1634
a19521_1	1||20160251||20164641||PAC:27164052||1||CDS||369100922||1116||81.43	1116	1116	b36122_Ppe_chr3	Ppe_chr3||26772680||26776001||cds15054||-1||CDS||1441915209||15219||81.43	15219	15219	4.600000e-239	1684
a19521_1	1||20322654||20324144||PAC:27164740||1||CDS||369102298||1117||69.45	1117	1117	b36122_Ppe_chr3	Ppe_chr3||26761931||26763484||cds15052||-1||CDS||1441915200||15217||69.45	15217	15217	8.600000e-245	1734
a19521_1	1||20328013||20329831||PAC:27161760||-1||CDS||369096338||1118||75.05	1118	1118	b36122_Ppe_chr3	Ppe_chr3||26754275||26756363||cds15050||1||CDS||1441915192||15215||75.05	15215	15215	5.100000e-209	1784
a19521_1	1||20449959||20451179||PAC:27163021||1||CDS||369098860||1119||65.36	1119	1119	b36122_Ppe_chr3	Ppe_chr3||26748831||26750171||cds15047||1||CDS||1441915182||15212||65.36	15212	15212	9.500000e-112	1834
a19521_1	1||20537332||20539338||PAC:27164512||1||CDS||369101842||1120||71.03	1120	1120	b36122_Ppe_chr3	Ppe_chr3||26742360||26743316||cds15046||-1||CDS||1441915178||15211||71.03	15211	15211	4.200000e-55	1884
a19521_1	1||20540663||20543170||PAC:27162380||-1||CDS||369097578||1121||61.95	1121	1121	b36122_Ppe_chr3	Ppe_chr3||26740578||26741738||cds15045||1||CDS||1441915175||15210||61.95	15210	15210	4.400000e-34	1917
a19521_1	1||20565231||20569623||PAC:27164222||1||CDS||369101262||1123||78.34	1123	1123	b36122_Ppe_chr3	Ppe_chr3||26730957||26734171||cds15042||-1||CDS||1441915166||15206||78.34	15206	15206	1.000000e-250	1967
a19521_1	1||20569990||20584688||PAC:27161867||-1||CDS||369096552||1125||78.47	1125	1125	b36122_Ppe_chr3	Ppe_chr3||26726864||26730638||cds15041||1||CDS||1441915162||15205||78.47	15205	15205	1.000000e-250	2017
a19521_1	1||20625597||20626272||PAC:27162166||1||CDS||369097150||1128||77.26	1128	1128	b36122_Ppe_chr3	Ppe_chr3||26716051||26716667||cds15038||1||CDS||1441915152||15202||77.26	15202	15202	1.100000e-96	2067
a19521_1	1||20645224||20648685||PAC:27163725||-1||CDS||369100268||1130||64.71	1130	1130	b36122_Ppe_chr3	Ppe_chr3||26704443||26706883||cds15034||1||CDS||1441915140||15198||64.71	15198	15198	1.400000e-27	2093
a19521_1	1||20755766||20764777||PAC:27163051||1||CDS||369098920||1131||81.21	1131	1131	b36122_Ppe_chr3	Ppe_chr3||26699436||26701214||cds15033||-1||CDS||1441908661||15197||81.21	15197	15197	8.600000e-197	2143
a19521_1	1||20772086||20774161||PAC:27164381||1||CDS||369101580||1132||72.07	1132	1132	b36122_Ppe_chr3	Ppe_chr3||26695388||26697478||cds15032||-1||CDS||1441908660||15196||72.07	15196	15196	1.000000e-250	2193
a19521_1	1||20789706||20790128||PAC:27164294||-1||CDS||369101406||1133||71.16	1133	1133	b36122_Ppe_chr3	Ppe_chr3||26689549||26689980||cds15031||1||CDS||1441908657||15195||71.16	15195	15195	1.100000e-74	2243
a19521_1	1||20901882||20908131||PAC:27163384||-1||CDS||369099586||1134||69.95	1134	1134	b36122_Ppe_chr3	Ppe_chr3||26679180||26684070||cds15028||1||CDS||1441908648||15192||69.95	15192	15192	1.000000e-250	2293
a19521_1	1||20940104||20951029||PAC:27164379||-1||CDS||369101576||1136||74.22	1136	1136	b36122_Ppe_chr3	Ppe_chr3||26663906||26669141||cds15022||1||CDS||1441908631||15186||74.22	15186	15186	7.300000e-232	2343
a19521_1	1||21000603||21011393||PAC:27164906||-1||CDS||369102630||1138||71.47	1138	1138	b36122_Ppe_chr3	Ppe_chr3||26641107||26645904||cds15016||-1||CDS||1441908614||15180||71.47	15180	15180	2.600000e-53	2393
###
a19521_1	1||21542635||21569233||PAC:27162102||1||CDS||369097022||1156||77.35	1156	1156	b36122_Ppe_chr3	Ppe_chr3||27292617||27312594||cds15222||-1||CDS||1441915829||15392||77.35	15392	15392	1.000000e-250	50
a19521_1	1||21598272||21599585||PAC:27162117||1||CDS||369097052||1159||86.23	1159	1159	b36122_Ppe_chr3	Ppe_chr3||27262166||27263479||cds15210||1||CDS||1441915788||15380||86.23	15380	15380	1.000000e-250	97
a19521_1	1||21611144||21618260||PAC:27164115||-1||CDS||369101048||1160||80.5	1160	1160	b36122_Ppe_chr3	Ppe_chr3||27245769||27251973||cds15209||1||CDS||1441915783||15379||80.5	15379	15379	1.000000e-250	147
a19521_1	1||21693900||21695348||PAC:27164290||-1||CDS||369101398||1162||68.25	1162	1162	b36122_Ppe_chr3	Ppe_chr3||27243063||27244397||cds15205||1||CDS||1441915770||15375||68.25	15375	15375	3.900000e-195	197
a19521_1	1||21726546||21727601||PAC:27164282||1||CDS||369101382||1163||80.61	1163	1163	b36122_Ppe_chr3	Ppe_chr3||27240524||27241594||cds15203||-1||CDS||1441915762||15373||80.61	15373	15373	1.000000e-250	247
a19521_1	1||21757800||21760524||PAC:27162772||1||CDS||369098362||1164||81.02	1164	1164	b36122_Ppe_chr3	Ppe_chr3||27235578||27237579||cds15202||-1||CDS||1441915757||15372||81.02	15372	15372	1.000000e-250	297
a19521_1	1||21858630||21860936||PAC:27163704||-1||CDS||369100226||1167||73.09	1167	1167	b36122_Ppe_chr3	Ppe_chr3||27229270||27234454||cds15200||1||CDS||1441915748||15369||73.09	15369	15369	1.000000e-84	347
a19521_1	1||21872713||21873315||PAC:27162258||-1||CDS||369097334||1168||68.18	1168	1168	b36122_Ppe_chr3	Ppe_chr3||27225186||27225875||cds15196||1||CDS||1441915731||15366||68.18	15366	15366	5.200000e-21	367
a19521_1	1||21968259||21969125||PAC:27163741||-1||CDS||369100300||1170||81.25	1170	1170	b36122_Ppe_chr3	Ppe_chr3||27222358||27223546||cds15195||1||CDS||1441915728||15365||81.25	15365	15365	2.300000e-09	375
a19521_1	1||22127741||22130015||PAC:27162129||-1||CDS||369097076||1176||78.49	1176	1176	b36122_Ppe_chr3	Ppe_chr3||27211319||27213811||cds15190||1||CDS||1441915709||15360||78.49	15360	15360	6.600000e-84	425
a19521_1	1||22170573||22178553||PAC:27162433||-1||CDS||369097684||1178||78.1	1178	1178	b36122_Ppe_chr3	Ppe_chr3||27203873||27209929||cds15188||1||CDS||1441915702||15358||78.1	15358	15358	1.000000e-250	475
a19521_1	1||22192862||22197667||PAC:27162215||-1||CDS||369097248||1179||80.13	1179	1179	b36122_Ppe_chr3	Ppe_chr3||27196013||27200981||cds15186||1||CDS||1441915697||15356||80.13	15356	15356	1.000000e-250	525
a19521_1	1||22567081||22570740||PAC:27163306||-1||CDS||369099430||1181||77.69	1181	1181	b36122_Ppe_chr3	Ppe_chr3||27190343||27192722||cds15185||1||CDS||1441915694||15355||77.69	15355	15355	2.100000e-123	575
###
a19521_1	1||23326533||23329290||PAC:27164353||-1||CDS||369101524||1197||74.85	1197	1197	b36122_Ppe_chr7	Ppe_chr7||3653604||3660240||cds26313||-1||CDS||1442488429||26647||74.85	26647	26647	6.600000e-141	50
a19521_1	1||23337975||23339502||PAC:27163151||1||CDS||369099120||1202||70.86	1202	1202	b36122_Ppe_chr7	Ppe_chr7||3722715||3725553||cds26320||1||CDS||1442488447||26654||70.86	26654	26654	8.900000e-68	100
a19521_1	1||23434552||23437623||PAC:27164898||1||CDS||369102614||1204||73.43	1204	1204	b36122_Ppe_chr7	Ppe_chr7||3794122||3797458||cds26325||1||CDS||1442488460||26659||73.43	26659	26659	3.900000e-33	132
a19521_1	1||23493183||23495285||PAC:27162957||1||CDS||369098732||1206||76.0	1206	1206	b36122_Ppe_chr7	Ppe_chr7||4140826||4144060||cds26352||-1||CDS||1442488535||26688||76.0	26688	26688	4.500000e-49	48
a19521_1	1||23496707||23502093||PAC:27161856||-1||CDS||369096530||1207||69.03	1207	1207	b36122_Ppe_chr7	Ppe_chr7||4134243||4138127||cds26350||1||CDS||1442488530||26686||69.03	26686	26686	4.500000e-231	98
a19521_1	1||23509994||23512448||PAC:27162314||-1||CDS||369097446||1208||71.71	1208	1208	b36122_Ppe_chr7	Ppe_chr7||4115519||4118761||cds26349||1||CDS||1442488528||26685||71.71	26685	26685	2.100000e-157	148
a19521_1	1||23542165||23546707||PAC:27163828||-1||CDS||369100474||1210||79.63	1210	1210	b36122_Ppe_chr7	Ppe_chr7||3905271||3910039||cds26333||1||CDS||1442488481||26668||79.63	26668	26668	1.000000e-250	195
a19521_1	1||23567294||23568683||PAC:27164008||-1||CDS||369100834||1212||79.93	1212	1212	b36122_Ppe_chr7	Ppe_chr7||3859661||3862056||cds26331||1||CDS||1442488477||26666||79.93	26666	26666	5.800000e-161	245
a19521_1	1||23640047||23642081||PAC:27162521||1||CDS||369097860||1215||82.29	1215	1215	b36122_Ppe_chr7	Ppe_chr7||3856787||3858900||cds26330||1||CDS||1442488476||26665||82.29	26665	26665	2.000000e-174	295
a19521_1	1||23671642||23672760||PAC:27162315||-1||CDS||369097448||1216||87.56	1216	1216	b36122_Ppe_chr7	Ppe_chr7||3806854||3808687||cds26328||-1||CDS||1442488471||26663||87.56	26663	26663	1.000000e-161	345
a19521_1	1||23716323||23717333||PAC:27163045||1||CDS||369098908||1217||61.92	1217	1217	b36122_Ppe_chr7	Ppe_chr7||3901764||3904003||cds26332||1||CDS||1442488478||26667||61.92	26667	26667	6.900000e-20	201
###
a19521_1	1||26548244||26572891||PAC:27163618||-1||CDS||369100054||1245||79.31	1245	1245	b36122_Ppe_chr7	Ppe_chr7||2127421||2147534||cds26198||-1||CDS||1442488046||26532||79.31	26532	26532	1.000000e-250	50
a19521_1	1||26616933||26622222||PAC:27162045||1||CDS||369096908||1247||71.11	1247	1247	b36122_Ppe_chr7	Ppe_chr7||2191877||2197517||cds26200||1||CDS||1442488057||26534||71.11	26534	26534	1.200000e-35	84
a19521_1	1||26657104||26658873||PAC:27163744||1||CDS||369100306||1248||71.68	1248	1248	b36122_Ppe_chr7	Ppe_chr7||2198334||2200097||cds26202||1||CDS||1442488063||26536||71.68	26536	26536	3.900000e-150	134
a19521_1	1||26788896||26792671||PAC:27163119||1||CDS||369099056||1251||76.38	1251	1251	b36122_Ppe_chr7	Ppe_chr7||2277808||2279746||cds26210||1||CDS||1442488097||26544||76.38	26544	26544	1.800000e-83	184
a19521_1	1||26793676||26795424||PAC:27163707||-1||CDS||369100232||1252||67.82	1252	1252	b36122_Ppe_chr7	Ppe_chr7||2280338||2282151||cds26211||-1||CDS||1442488101||26545||67.82	26545	26545	2.100000e-211	234
a19521_1	1||26872386||26875487||PAC:27162656||1||CDS||369098130||1254||74.13	1254	1254	b36122_Ppe_chr7	Ppe_chr7||2297684||2300188||cds26212||1||CDS||1442488107||26546||74.13	26546	26546	1.000000e-250	284
a19521_1	1||27221561||27223902||PAC:27162496||1||CDS||369097810||1265||68.34	1265	1265	b36122_Ppe_chr7	Ppe_chr7||2339413||2342112||cds26216||1||CDS||1442488124||26550||68.34	26550	26550	4.100000e-81	331
a19521_1	1||27248630||27250774||PAC:27162469||1||CDS||369097756||1266||63.61	1266	1266	b36122_Ppe_chr7	Ppe_chr7||2353102||2354147||cds26217||1||CDS||1442488127||26551||63.61	26551	26551	6.300000e-102	381
a19521_1	1||27360567||27362668||PAC:27161854||1||CDS||369096526||1268||79.05	1268	1268	b36122_Ppe_chr7	Ppe_chr7||2402602||2404820||cds26218||1||CDS||1442488131||26552||79.05	26552	26552	1.600000e-48	428
a19521_1	1||27429035||27431109||PAC:27163970||-1||CDS||369100758||1269||83.09	1269	1269	b36122_Ppe_chr7	Ppe_chr7||2412373||2413946||cds26219||-1||CDS||1442488135||26553||83.09	26553	26553	1.400000e-96	478
a19521_1	1||27687487||27690883||PAC:27162079||1||CDS||369096976||1273||68.17	1273	1273	b36122_Ppe_chr7	Ppe_chr7||2484435||2489366||cds26221||1||CDS||1442488143||26555||68.17	26555	26555	3.300000e-174	528
a19521_1	1||27737879||27739943||PAC:27164545||1||CDS||369101908||1274||71.95	1274	1274	b36122_Ppe_chr7	Ppe_chr7||2567839||2569525||cds26226||1||CDS||1442488161||26560||71.95	26560	26560	6.200000e-181	578
a19521_1	1||27797334||27804509||PAC:27163383||1||CDS||369099584||1275||81.96	1275	1275	b36122_Ppe_chr7	Ppe_chr7||2571681||2575770||cds26227||1||CDS||1442488165||26561||81.96	26561	26561	5.000000e-249	628
a19521_1	1||27842717||27845306||PAC:27163379||1||CDS||369099576||1276||74.42	1276	1276	b36122_Ppe_chr7	Ppe_chr7||2581864||2585300||cds26228||1||CDS||1442488172||26562||74.42	26562	26562	8.200000e-244	678
a19521_1	1||27846040||27849991||PAC:27164146||1||CDS||369101110||1277||79.24	1277	1277	b36122_Ppe_chr7	Ppe_chr7||2701834||2708897||cds26238||1||CDS||1442488206||26572||79.24	26572	26572	1.000000e-250	728
a19521_1	1||27936001||27938541||PAC:27163407||-1||CDS||369099632||1279||69.11	1279	1279	b36122_Ppe_chr7	Ppe_chr7||2743837||2751078||cds26240||-1||CDS||1442488213||26574||69.11	26574	26574	7.400000e-77	778
###
a19521_1	1||29935679||29939826||PAC:27162111||1||CDS||369097040||1302||81.77	1302	1302	b36122_Ppe_chr7	Ppe_chr7||366651||369798||cds26057||1||CDS||1442486746||26391||81.77	26391	26391	5.800000e-236	50
a19521_1	1||29971699||29974163||PAC:27162154||1||CDS||369097126||1304||75.48	1304	1304	b36122_Ppe_chr7	Ppe_chr7||394993||397519||cds26059||1||CDS||1442486748||26393||75.48	26393	26393	4.500000e-213	100
a19521_1	1||30048671||30054269||PAC:27163723||1||CDS||369100264||1308||81.75	1308	1308	b36122_Ppe_chr7	Ppe_chr7||420142||426444||cds26062||1||CDS||1442486752||26396||81.75	26396	26396	1.000000e-250	150
a19521_1	1||30086492||30089274||PAC:27162280||-1||CDS||369097378||1310||80.68	1310	1310	b36122_Ppe_chr7	Ppe_chr7||438998||441110||cds26065||-1||CDS||1442486756||26399||80.68	26399	26399	1.000000e-250	200
a19521_1	1||30123518||30123870||PAC:27164074||1||CDS||369100966||1313||68.81	1313	1313	b36122_Ppe_chr7	Ppe_chr7||452599||452921||cds26068||1||CDS||1442486762||26402||68.81	26402	26402	7.000000e-27	226
a19521_1	1||30124311||30130697||PAC:27162507||-1||CDS||369097832||1314||77.51	1314	1314	b36122_Ppe_chr7	Ppe_chr7||453513||457298||cds26069||-1||CDS||1442486763||26403||77.51	26403	26403	3.700000e-87	276
a19521_1	1||30496409||30500194||PAC:27163936||1||CDS||369100690||1316||79.07	1316	1316	b36122_Ppe_chr7	Ppe_chr7||492502||496196||cds26070||1||CDS||1442486765||26404||79.07	26404	26404	3.500000e-161	326
a19521_1	1||30599861||30603955||PAC:27164674||1||CDS||369102166||1319||76.32	1319	1319	b36122_Ppe_chr7	Ppe_chr7||501896||510465||cds26071||1||CDS||1442486767||26405||76.32	26405	26405	2.700000e-220	376
a19521_1	1||30606713||30608176||PAC:27163507||-1||CDS||369099832||1320||73.3	1320	1320	b36122_Ppe_chr7	Ppe_chr7||515159||516354||cds26072||-1||CDS||1442486771||26406||73.3	26406	26406	6.700000e-132	426
a19521_1	1||30733413||30734542||PAC:27163921||-1||CDS||369100660||1323||72.46	1323	1323	b36122_Ppe_chr7	Ppe_chr7||715427||716909||cds26088||1||CDS||1442486802||26422||72.46	26422	26422	8.900000e-43	42
a19521_1	1||30747188||30756616||PAC:27163531||-1||CDS||369099880||1324||66.24	1324	1324	b36122_Ppe_chr7	Ppe_chr7||690080||695045||cds26087||1||CDS||1442486800||26421||66.24	26421	26421	1.300000e-100	92
a19521_1	1||30781205||30783735||PAC:27164370||1||CDS||369101558||1325||84.11	1325	1325	b36122_Ppe_chr7	Ppe_chr7||612522||615954||cds26079||-1||CDS||1442486785||26413||84.11	26413	26413	1.000000e-250	142
a19521_1	1||30786425||30787261||PAC:27163081||-1||CDS||369098980||1326||85.71	1326	1326	b36122_Ppe_chr7	Ppe_chr7||555692||556636||cds26074||1||CDS||1442486775||26408||85.71	26408	26408	5.900000e-93	192
a19521_1	1||30809366||30819586||PAC:27163325||-1||CDS||369099468||1327||79.19	1327	1327	b36122_Ppe_chr7	Ppe_chr7||542163||552835||cds26073||1||CDS||1442486773||26407||79.19	26407	26407	1.000000e-250	242
a19521_1	1||30840098||30847961||PAC:27162657||1||CDS||369098132||1328||78.01	1328	1328	b36122_Ppe_chr7	Ppe_chr7||805266||808458||cds26092||1||CDS||1442486808||26426||78.01	26426	26426	5.400000e-159	523
a19521_1	1||30848653||30850841||PAC:27163177||1||CDS||369099172||1329||60.9	1329	1329	b36122_Ppe_chr7	Ppe_chr7||823514||824974||cds26097||-1||CDS||1442486819||26431||60.9	26431	26431	4.500000e-53	573
a19521_1	1||31425546||31428772||PAC:27163848||-1||CDS||369100514||1336||76.68	1336	1336	b36122_Ppe_chr7	Ppe_chr7||927036||932864||cds26108||-1||CDS||1442486841||26442||76.68	26442	26442	1.000000e-250	620
a19521_1	1||31660739||31668355||PAC:27163954||-1||CDS||369100726||1341||77.36	1341	1341	b36122_Ppe_chr7	Ppe_chr7||938829||945598||cds26112||-1||CDS||1442486848||26446||77.36	26446	26446	1.000000e-250	670
a19521_1	1||31724162||31727143||PAC:27164582||-1||CDS||369101982||1343||79.3	1343	1343	b36122_Ppe_chr7	Ppe_chr7||1143070||1147341||cds26118||-1||CDS||1442486860||26452||79.3	26452	26452	3.400000e-218	720
a19521_1	1||31767935||31769370||PAC:27163185||1||CDS||369099188||1346||62.58	1346	1346	b36122_Ppe_chr7	Ppe_chr7||1157239||1157907||cds26124||1||CDS||1442486871||26458||62.58	26458	26458	4.200000e-09	728
a19521_1	1||31773563||31774286||PAC:27162160||-1||CDS||369097138||1347||61.76	1347	1347	b36122_Ppe_chr7	Ppe_chr7||1221468||1222230||cds26129||-1||CDS||1442486880||26463||61.76	26463	26463	9.400000e-30	757
a19521_1	1||31806777||31810616||PAC:27163218||-1||CDS||369099254||1349||83.95	1349	1349	b36122_Ppe_chr7	Ppe_chr7||1230474||1233983||cds26130||-1||CDS||1442486882||26464||83.95	26464	26464	1.000000e-250	807
a19521_1	1||31938316||31939884||PAC:27162487||-1||CDS||369097792||1350||68.38	1350	1350	b36122_Ppe_chr7	Ppe_chr7||1256641||1258257||cds26131||-1||CDS||1442486885||26465||68.38	26465	26465	1.700000e-238	857
a19521_1	1||31974072||31974812||PAC:27164614||-1||CDS||369102046||1352||69.14	1352	1352	b36122_Ppe_chr7	Ppe_chr7||1313172||1313429||cds26145||-1||CDS||1442486915||26479||69.14	26479	26479	1.300000e-05	858
a19521_1	1||31986390||31991097||PAC:27164032||-1||CDS||369100882||1353||71.15	1353	1353	b36122_Ppe_chr7	Ppe_chr7||1383431||1388786||cds26151||1||CDS||1442486926||26485||71.15	26485	26485	1.000000e-250	908
a19521_1	1||32121907||32145424||PAC:27164618||1||CDS||369102054||1355||77.6	1355	1355	b36122_Ppe_chr7	Ppe_chr7||1421944||1432397||cds26154||1||CDS||1442486932||26488||77.6	26488	26488	1.000000e-250	958
a19521_1	1||32285313||32287278||PAC:27162305||1||CDS||369097428||1363||71.16	1363	1363	b36122_Ppe_chr7	Ppe_chr7||1462024||1464608||cds26156||1||CDS||1442486935||26490||71.16	26490	26490	7.900000e-118	1008
a19521_1	1||32330141||32336854||PAC:27164573||1||CDS||369101964||1366||72.2	1366	1366	b36122_Ppe_chr7	Ppe_chr7||1487587||1492485||cds26157||1||CDS||1442487913||26491||72.2	26491	26491	1.000000e-250	1058
a19521_1	1||32377803||32381015||PAC:27164900||1||CDS||369102618||1368||69.86	1368	1368	b36122_Ppe_chr7	Ppe_chr7||1504792||1506097||cds26160||1||CDS||1442487921||26494||69.86	26494	26494	7.800000e-56	1108
a19521_1	1||32420666||32427813||PAC:27162440||-1||CDS||369097698||1370||82.75	1370	1370	b36122_Ppe_chr7	Ppe_chr7||1562725||1568981||cds26162||-1||CDS||1442487926||26496||82.75	26496	26496	1.000000e-250	1158
a19521_1	1||32474962||32479699||PAC:27163994||1||CDS||369100806||1371||72.86	1371	1371	b36122_Ppe_chr7	Ppe_chr7||1629135||1636163||cds26165||1||CDS||1442487935||26499||72.86	26499	26499	1.000000e-181	1208
###
a19521_1	1||32563181||32570785||PAC:27162781||1||CDS||369098380||1373||75.42	1373	1373	b36122_Ppe_chr7	Ppe_chr7||3147364||3158552||cds26281||1||CDS||1442488342||26615||75.42	26615	26615	1.000000e-250	50
a19521_1	1||32812299||32814526||PAC:27163457||-1||CDS||369099732||1388||81.19	1388	1388	b36122_Ppe_chr7	Ppe_chr7||2997452||3001560||cds26264||1||CDS||1442488296||26598||81.19	26598	26598	5.100000e-176	97
a19521_1	1||32860559||32869720||PAC:27162411||-1||CDS||369097640||1391||78.71	1391	1391	b36122_Ppe_chr7	Ppe_chr7||2961663||2970291||cds26263||1||CDS||1442488292||26597||78.71	26597	26597	1.000000e-250	147
a19521_1	1||32908019||32912224||PAC:27163872||1||CDS||369100562||1393||68.31	1393	1393	b36122_Ppe_chr7	Ppe_chr7||2938004||2942708||cds26262||-1||CDS||1442488287||26596||68.31	26596	26596	1.200000e-150	197
a19521_1	1||32934205||32940636||PAC:27164261||1||CDS||369101340||1396||82.55	1396	1396	b36122_Ppe_chr7	Ppe_chr7||2873391||2883602||cds26259||-1||CDS||1442488275||26593||82.55	26593	26593	1.000000e-250	247
a19521_1	1||32976211||32977620||PAC:27162625||1||CDS||369098068||1397||73.86	1397	1397	b36122_Ppe_chr7	Ppe_chr7||2852356||2854026||cds26253||-1||CDS||1442488255||26590||73.86	26590	26590	3.200000e-111	297
###
a19521_1	1||33441658||33452218||PAC:27163068||-1||CDS||369098954||1407||76.67	1407	1407	b36122_Ppe_chr7	Ppe_chr7||5056492||5068314||cds26388||-1||CDS||1442488635||26724||76.67	26724	26724	1.000000e-250	50
a19521_1	1||33657917||33660529||PAC:27162548||1||CDS||369097914||1413||73.8	1413	1413	b36122_Ppe_chr7	Ppe_chr7||5155005||5158989||cds26393||1||CDS||1442488647||26729||73.8	26729	26729	6.100000e-213	100
a19521_1	1||33667424||33668359||PAC:27163006||-1||CDS||369098830||1414||69.62	1414	1414	b36122_Ppe_chr7	Ppe_chr7||5166759||5167730||cds26394||-1||CDS||1442488649||26730||69.62	26730	26730	4.900000e-144	150
a19521_1	1||33747247||33755946||PAC:27164681||-1||CDS||369102180||1419||79.0	1419	1419	b36122_Ppe_chr7	Ppe_chr7||5226337||5233956||cds26396||-1||CDS||1442488652||26732||79.0	26732	26732	1.000000e-250	200
a19521_1	1||33858084||33860817||PAC:27162766||-1||CDS||369098350||1422||70.92	1422	1422	b36122_Ppe_chr7	Ppe_chr7||5326554||5329535||cds26400||-1||CDS||1442488661||26736||70.92	26736	26736	3.300000e-142	250
a19521_1	1||33949407||33953175||PAC:27164911||-1||CDS||369102640||1425||69.61	1425	1425	b36122_Ppe_chr7	Ppe_chr7||5352802||5359569||cds26401||-1||CDS||1442488663||26737||69.61	26737	26737	1.600000e-117	300
a19521_1	1||34074626||34077539||PAC:27162439||-1||CDS||369097696||1429||69.22	1429	1429	b36122_Ppe_chr7	Ppe_chr7||5645608||5648337||cds26411||1||CDS||1442488688||26747||69.22	26747	26747	3.200000e-227	350
a19521_1	1||34110129||34118507||PAC:27163220||-1||CDS||369099258||1433||77.16	1433	1433	b36122_Ppe_chr7	Ppe_chr7||5723560||5730498||cds26417||-1||CDS||1442488699||26753||77.16	26753	26753	1.000000e-245	400
a19521_1	1||34188132||34190905||PAC:27164176||1||CDS||369101170||1434||77.47	1434	1434	b36122_Ppe_chr7	Ppe_chr7||5841594||5844166||cds26423||1||CDS||1442488714||26759||77.47	26759	26759	3.600000e-211	450
a19521_1	1||34204350||34205604||PAC:27164182||1||CDS||369101182||1435||75.7	1435	1435	b36122_Ppe_chr7	Ppe_chr7||5850611||5852038||cds26424||1||CDS||1442488717||26760||75.7	26760	26760	1.700000e-118	500
a19521_1	1||34338900||34341780||PAC:27162884||1||CDS||369098586||1439||72.1	1439	1439	b36122_Ppe_chr7	Ppe_chr7||6417599||6420827||cds26465||-1||CDS||1442488821||26801||72.1	26801	26801	2.200000e-165	50
a19521_1	1||34351284||34358544||PAC:27164572||-1||CDS||369101962||1441||76.75	1441	1441	b36122_Ppe_chr7	Ppe_chr7||6376137||6384583||cds26462||1||CDS||1442488812||26798||76.75	26798	26798	4.400000e-215	100
a19521_1	1||34449351||34451495||PAC:27162983||-1||CDS||369098784||1445||71.46	1445	1445	b36122_Ppe_chr7	Ppe_chr7||6369448||6372122||cds26461||1||CDS||1442488810||26797||71.46	26797	26797	4.500000e-180	150
a19521_1	1||34537363||34543742||PAC:27163153||1||CDS||369099124||1452||71.07	1452	1452	b36122_Ppe_chr7	Ppe_chr7||6352632||6357945||cds26458||-1||CDS||1442488803||26794||71.07	26794	26794	1.000000e-250	200
a19521_1	1||34548515||34552644||PAC:27163691||1||CDS||369100200||1453||79.28	1453	1453	b36122_Ppe_chr7	Ppe_chr7||6344579||6349286||cds26457||-1||CDS||1442488798||26793||79.28	26793	26793	1.000000e-250	250
a19521_1	1||34555851||34572233||PAC:27164072||-1||CDS||369100962||1454||80.48	1454	1454	b36122_Ppe_chr7	Ppe_chr7||6330683||6342908||cds26453||1||CDS||1442488789||26790||80.48	26790	26790	1.000000e-250	300
a19521_1	1||34587353||34591712||PAC:27164576||-1||CDS||369101970||1456||79.01	1456	1456	b36122_Ppe_chr7	Ppe_chr7||5976092||5981405||cds26437||1||CDS||1442488749||26773||79.01	26773	26773	1.000000e-250	347
###
a19521_1	1||34642839||34648131||PAC:27162869||-1||CDS||369098556||1457||82.76	1457	1457	b36122_Ppe_chr7	Ppe_chr7||7042285||7049669||cds26495||-1||CDS||1442488900||26831||82.76	26831	26831	1.000000e-250	50
a19521_1	1||34738611||34739060||PAC:27163573||1||CDS||369099964||1458||76.14	1458	1458	b36122_Ppe_chr7	Ppe_chr7||7097725||7098180||cds26503||1||CDS||1442488923||26839||76.14	26839	26839	1.500000e-12	61
a19521_1	1||34778292||34780960||PAC:27164701||-1||CDS||369102220||1460||68.57	1460	1460	b36122_Ppe_chr7	Ppe_chr7||7150878||7155983||cds26506||-1||CDS||1442488932||26842||68.57	26842	26842	4.900000e-179	111
a19521_1	1||34799680||34804838||PAC:27164212||1||CDS||369101242||1462||72.49	1462	1462	b36122_Ppe_chr7	Ppe_chr7||7184183||7187574||cds26511||1||CDS||1442488945||26847||72.49	26847	26847	1.000000e-250	161
a19521_1	1||34828589||34857244||PAC:27162883||1||CDS||369098584||1463||82.9	1463	1463	b36122_Ppe_chr7	Ppe_chr7||7200801||7223515||cds26512||1||CDS||1442488947||26848||82.9	26848	26848	1.000000e-250	211
###
a19521_1	1||34957340||34959789||PAC:27164753||1||CDS||369102324||1465||77.1	1465	1465	b36122_Ppe_chr7	Ppe_chr7||8309407||8311786||cds26597||-1||CDS||1442489164||26934||77.1	26934	26934	1.000000e-250	50
a19521_1	1||35089142||35091112||PAC:27162596||1||CDS||369098010||1469||75.8	1469	1469	b36122_Ppe_chr7	Ppe_chr7||8229385||8231723||cds26595||1||CDS||1442489160||26932||75.8	26932	26932	7.200000e-148	100
a19521_1	1||35192763||35193839||PAC:27163572||1||CDS||369099962||1477||71.01	1477	1477	b36122_Ppe_chr7	Ppe_chr7||8119438||8120557||cds26585||-1||CDS||1442489139||26922||71.01	26922	26922	2.000000e-139	150
a19521_1	1||35220198||35223200||PAC:27163660||1||CDS||369100138||1478||75.89	1478	1478	b36122_Ppe_chr7	Ppe_chr7||8011782||8014320||cds26569||-1||CDS||1442489094||26906||75.89	26906	26906	2.200000e-109	197
a19521_1	1||35224981||35229013||PAC:27164602||-1||CDS||369102022||1479||71.38	1479	1479	b36122_Ppe_chr7	Ppe_chr7||7995781||8002274||cds26567||1||CDS||1442489088||26904||71.38	26904	26904	4.100000e-116	247
a19521_1	1||35240414||35241649||PAC:27162708||-1||CDS||369098234||1480||67.38	1480	1480	b36122_Ppe_chr7	Ppe_chr7||7942828||7944090||cds26565||1||CDS||1442489081||26902||67.38	26902	26902	3.200000e-112	297
a19521_1	1||35247214||35254111||PAC:27163134||-1||CDS||369099086||1481||79.59	1481	1481	b36122_Ppe_chr7	Ppe_chr7||7815036||7821101||cds26554||-1||CDS||1442489048||26891||79.59	26891	26891	1.000000e-250	344
a19521_1	1||35301541||35308514||PAC:27162180||-1||CDS||369097178||1484||71.82	1484	1484	b36122_Ppe_chr7	Ppe_chr7||7809264||7812372||cds26551||1||CDS||1442489041||26888||71.82	26888	26888	6.600000e-123	394
a19521_1	1||35341065||35342588||PAC:27163198||-1||CDS||369099214||1486||84.02	1486	1486	b36122_Ppe_chr7	Ppe_chr7||7760670||7762162||cds26549||1||CDS||1442489035||26886||84.02	26886	26886	3.900000e-144	444
a19521_1	1||35454234||35460290||PAC:27164334||1||CDS||369101486||1488||73.39	1488	1488	b36122_Ppe_chr7	Ppe_chr7||7742475||7746150||cds26548||-1||CDS||1442489033||26885||73.39	26885	26885	3.600000e-216	494
a19521_1	1||35502992||35506791||PAC:27162105||1||CDS||369097028||1491||81.37	1491	1491	b36122_Ppe_chr7	Ppe_chr7||7707596||7710765||cds26545||-1||CDS||1442489025||26880||81.37	26880	26880	2.800000e-203	544
a19521_1	1||35814803||35815450||PAC:27163164||-1||CDS||369099146||1495||65.95	1495	1495	b36122_Ppe_chr7	Ppe_chr7||8360777||8361466||cds26601||-1||CDS||1442489175||26938||65.95	26938	26938	2.000000e-65	97
a19521_1	1||35879728||35883927||PAC:27164594||-1||CDS||369102006||1496||82.05	1496	1496	b36122_Ppe_chr7	Ppe_chr7||8395991||8399433||cds26602||-1||CDS||1442489178||26939||82.05	26939	26939	1.000000e-250	147
a19521_1	1||35914057||35917637||PAC:27161885||1||CDS||369096588||1498||75.08	1498	1498	b36122_Ppe_chr7	Ppe_chr7||8435729||8439989||cds26603||1||CDS||1442489180||26940||75.08	26940	26940	3.200000e-69	197
a19521_1	1||36062050||36063723||PAC:27163827||-1||CDS||369100472||1505||81.99	1505	1505	b36122_Ppe_chr7	Ppe_chr7||8595956||8596880||cds26614||-1||CDS||1442489207||26951||81.99	26951	26951	2.900000e-55	244
a19521_1	1||36106186||36106654||PAC:27162714||1||CDS||369098246||1507||70.18	1507	1507	b36122_Ppe_chr7	Ppe_chr7||8607927||8608495||cds26617||1||CDS||1442489219||26954||70.18	26954	26954	1.200000e-40	283
a19521_1	1||36107358||36111701||PAC:27164535||-1||CDS||369101888||1508||75.37	1508	1508	b36122_Ppe_chr7	Ppe_chr7||8610681||8619972||cds26619||-1||CDS||1442489224||26956||75.37	26956	26956	1.000000e-250	333
a19521_1	1||36136644||36143043||PAC:27163841||1||CDS||369100500||1509||76.76	1509	1509	b36122_Ppe_chr7	Ppe_chr7||8639387||8646017||cds26622||1||CDS||1442489231||26959||76.76	26959	26959	1.800000e-142	383
a19521_1	1||36197620||36203230||PAC:27164138||1||CDS||369101094||1511||80.56	1511	1511	b36122_Ppe_chr7	Ppe_chr7||8686452||8691578||cds26627||1||CDS||1442489250||26964||80.56	26964	26964	1.000000e-250	433
a19521_1	1||36244462||36246949||PAC:27163595||-1||CDS||369100008||1512||73.23	1512	1512	b36122_Ppe_chr7	Ppe_chr7||8734095||8736608||cds26634||-1||CDS||1442489271||26971||73.23	26971	26971	5.800000e-59	483
a19521_1	1||36431493||36433078||PAC:27163215||1||CDS||369099248||1513||69.97	1513	1513	b36122_Ppe_chr7	Ppe_chr7||8958429||8960235||cds26645||1||CDS||1442489307||26982||69.97	26982	26982	1.600000e-164	530
a19521_1	1||36444705||36449836||PAC:27162088||-1||CDS||369096994||1514||73.27	1514	1514	b36122_Ppe_chr7	Ppe_chr7||9000815||9008344||cds26653||-1||CDS||1442489330||26990||73.27	26990	26990	1.600000e-204	580
a19521_1	1||36632361||36635039||PAC:27164611||1||CDS||369102040||1516||75.17	1516	1516	b36122_Ppe_chr7	Ppe_chr7||9048245||9050568||cds26658||1||CDS||1442489343||26995||75.17	26995	26995	1.000000e-250	630
a19521_1	1||36636358||36637555||PAC:27162735||-1||CDS||369098288||1517||80.56	1517	1517	b36122_Ppe_chr7	Ppe_chr7||9051052||9053324||cds26659||-1||CDS||1442489346||26996||80.56	26996	26996	2.000000e-64	680
a19521_1	1||36648089||36656028||PAC:27163032||1||CDS||369098882||1518||74.04	1518	1518	b36122_Ppe_chr7	Ppe_chr7||9083771||9092800||cds26661||1||CDS||1442489352||26998||74.04	26998	26998	2.900000e-197	730
a19521_1	1||36681185||36684085||PAC:27163857||1||CDS||369100532||1520||72.77	1520	1520	b36122_Ppe_chr7	Ppe_chr7||9106860||9109979||cds26663||1||CDS||1442489356||27000||72.77	27000	27000	8.400000e-144	780
a19521_1	1||36685971||36696345||PAC:27162541||1||CDS||369097900||1521||76.02	1521	1521	b36122_Ppe_chr7	Ppe_chr7||9162356||9172712||cds26671||1||CDS||1442489381||27009||76.02	27009	27009	1.000000e-250	830
a19521_1	1||36707336||36710970||PAC:27163869||1||CDS||369100556||1522||82.6	1522	1522	b36122_Ppe_chr7	Ppe_chr7||9192969||9196410||cds26674||1||CDS||1442489388||27012||82.6	27012	27012	1.000000e-250	880
a19521_1	1||36720422||36725683||PAC:27163348||-1||CDS||369099514||1523||64.1	1523	1523	b36122_Ppe_chr7	Ppe_chr7||9237251||9246071||cds26682||-1||CDS||1442489408||27020||64.1	27020	27020	4.800000e-39	918
a19521_1	1||36737221||36742240||PAC:27163203||1||CDS||369099224||1525||81.18	1525	1525	b36122_Ppe_chr7	Ppe_chr7||9253432||9257135||cds26684||1||CDS||1442489412||27022||81.18	27022	27022	1.000000e-250	968
a19521_1	1||36744851||36755455||PAC:27163620||-1||CDS||369100058||1527||75.62	1527	1527	b36122_Ppe_chr7	Ppe_chr7||9281195||9290329||cds26686||-1||CDS||1442489418||27024||75.62	27024	27024	1.000000e-250	1018
a19521_1	1||36795990||36798214||PAC:27163211||-1||CDS||369099240||1528||64.21	1528	1528	b36122_Ppe_chr7	Ppe_chr7||9342699||9345509||cds26690||-1||CDS||1442489429||27028||64.21	27028	27028	1.200000e-59	1068
a19521_1	1||36801255||36803211||PAC:27163574||1||CDS||369099966||1529||65.88	1529	1529	b36122_Ppe_chr7	Ppe_chr7||9358580||9360600||cds26692||1||CDS||1442489433||27030||65.88	27030	27030	1.700000e-93	1118
a19521_1	1||36840894||36842348||PAC:27161774||-1||CDS||369096366||1531||67.7	1531	1531	b36122_Ppe_chr7	Ppe_chr7||9391528||9392970||cds26693||-1||CDS||1442489436||27031||67.7	27031	27031	4.500000e-207	1168
a19521_1	1||36875845||36879022||PAC:27163783||-1||CDS||369100384||1532||83.24	1532	1532	b36122_Ppe_chr7	Ppe_chr7||9421078||9425390||cds26695||-1||CDS||1442489441||27033||83.24	27033	27033	1.000000e-250	1218
a19521_1	1||36912254||36914231||PAC:27161795||1||CDS||369096408||1534||75.53	1534	1534	b36122_Ppe_chr7	Ppe_chr7||9443205||9446746||cds26697||1||CDS||1442489446||27035||75.53	27035	27035	1.000000e-250	1268
a19521_1	1||36916261||36924045||PAC:27161751||-1||CDS||369096320||1535||74.97	1535	1535	b36122_Ppe_chr7	Ppe_chr7||9456676||9465105||cds26701||-1||CDS||1442489457||27039||74.97	27039	27039	4.100000e-183	1318
a19521_1	1||36951324||36956812||PAC:27163676||1||CDS||369100170||1537||77.24	1537	1537	b36122_Ppe_chr7	Ppe_chr7||9503163||9506118||cds26705||1||CDS||1442489466||27043||77.24	27043	27043	1.000000e-250	1368
a19521_1	1||36984197||36987435||PAC:27164010||1||CDS||369100838||1539||70.44	1539	1539	b36122_Ppe_chr7	Ppe_chr7||9529045||9537696||cds26706||1||CDS||1442489469||27044||70.44	27044	27044	1.000000e-250	1418
a19521_1	1||37103584||37105484||PAC:27162492||1||CDS||369097802||1543||81.93	1543	1543	b36122_Ppe_chr7	Ppe_chr7||9586726||9588540||cds26711||1||CDS||1442489482||27049||81.93	27049	27049	1.100000e-91	1468
a19521_1	1||37121732||37144724||PAC:27164787||-1||CDS||369102392||1544||77.64	1544	1544	b36122_Ppe_chr7	Ppe_chr7||9732654||9759794||cds26719||-1||CDS||1442489507||27057||77.64	27057	27057	1.000000e-250	1518
a19521_1	1||37224121||37227407||PAC:27163394||-1||CDS||369099606||1546||76.85	1546	1546	b36122_Ppe_chr7	Ppe_chr7||9769855||9773460||cds26721||-1||CDS||1442489514||27059||76.85	27059	27059	1.000000e-250	1568
a19521_1	1||37254570||37261693||PAC:27163319||-1||CDS||369099456||1548||76.99	1548	1548	b36122_Ppe_chr7	Ppe_chr7||9775186||9780640||cds26722||-1||CDS||1442489517||27060||76.99	27060	27060	1.000000e-250	1618
a19521_1	1||37306287||37307901||PAC:27161883||1||CDS||369096584||1549||68.33	1549	1549	b36122_Ppe_chr7	Ppe_chr7||9820623||9822200||cds26727||1||CDS||1442489532||27065||68.33	27065	27065	1.000000e-28	1646
a19521_1	1||37318716||37327610||PAC:27163012||-1||CDS||369098842||1551||79.33	1551	1551	b36122_Ppe_chr7	Ppe_chr7||9864791||9876050||cds26732||-1||CDS||1442489547||27070||79.33	27070	27070	1.000000e-250	1696
a19521_1	1||37360489||37362274||PAC:27161959||-1||CDS||369096736||1553||70.57	1553	1553	b36122_Ppe_chr7	Ppe_chr7||9888847||9889656||cds26736||-1||CDS||1442489554||27074||70.57	27074	27074	2.700000e-111	1746
a19521_1	1||37373339||37377017||PAC:27164031||-1||CDS||369100880||1556||72.73	1556	1556	b36122_Ppe_chr7	Ppe_chr7||10019874||10023369||cds26743||-1||CDS||1442489573||27081||72.73	27081	27081	3.000000e-249	1796
a19521_1	1||37394928||37401316||PAC:27164299||1||CDS||369101416||1557||82.65	1557	1557	b36122_Ppe_chr7	Ppe_chr7||10029864||10035429||cds26745||1||CDS||1442489577||27083||82.65	27083	27083	1.000000e-250	1846
a19521_1	1||37628643||37655808||PAC:27163357||-1||CDS||369099532||1567||75.78	1567	1567	b36122_Ppe_chr7	Ppe_chr7||10052008||10069614||cds26750||-1||CDS||1442489590||27088||75.78	27088	27088	1.000000e-250	1896
a19521_1	1||37949279||37952198||PAC:27163979||1||CDS||369100776||1583||77.6	1583	1583	b36122_Ppe_chr7	Ppe_chr7||10199129||10201965||cds26765||1||CDS||1442489630||27103||77.6	27103	27103	1.000000e-250	1943
a19521_1	1||37955136||37956635||PAC:27163280||-1||CDS||369099378||1584||75.0	1584	1584	b36122_Ppe_chr7	Ppe_chr7||10203013||10203338||cds26766||-1||CDS||1442489632||27104||75.0	27104	27104	2.100000e-48	1990
a19521_1	1||37969995||37971450||PAC:27162142||-1||CDS||369097102||1587||70.79	1587	1587	b36122_Ppe_chr7	Ppe_chr7||10213820||10215788||cds26768||-1||CDS||1442489637||27106||70.79	27106	27106	5.600000e-149	2040
a19521_1	1||37984908||37985198||PAC:27163922||1||CDS||369100662||1588||74.49	1588	1588	b36122_Ppe_chr7	Ppe_chr7||10245820||10246131||cds26775||-1||CDS||1442489654||27113||74.49	27113	27113	1.000000e-44	2084
a19521_1	1||38007410||38011491||PAC:27162671||-1||CDS||369098160||1591||77.23	1591	1591	b36122_Ppe_chr7	Ppe_chr7||10257195||10262039||cds26778||-1||CDS||1442489662||27116||77.23	27116	27116	1.000000e-250	2134
a19521_1	1||38040729||38044450||PAC:27163302||-1||CDS||369099422||1592||80.08	1592	1592	b36122_Ppe_chr7	Ppe_chr7||10277376||10281524||cds26781||-1||CDS||1442489670||27119||80.08	27119	27119	1.000000e-250	2184
a19521_1	1||38096259||38098438||PAC:27164269||-1||CDS||369101356||1594||84.23	1594	1594	b36122_Ppe_chr7	Ppe_chr7||10320108||10321321||cds26787||-1||CDS||1442489686||27126||84.23	27126	27126	2.200000e-106	2234
a19521_1	1||38122104||38124231||PAC:27161755||1||CDS||369096328||1596||74.92	1596	1596	b36122_Ppe_chr7	Ppe_chr7||10351468||10354065||cds26790||1||CDS||1442489692||27129||74.92	27129	27129	1.000000e-250	2284
a19521_1	1||38161694||38163445||PAC:27163202||-1||CDS||369099222||1598||71.81	1598	1598	b36122_Ppe_chr7	Ppe_chr7||10456396||10458225||cds26806||-1||CDS||1442489737||27145||71.81	27145	27145	1.000000e-250	2331
a19521_1	1||38195399||38196241||PAC:27161772||1||CDS||369096362||1601||82.38	1601	1601	b36122_Ppe_chr7	Ppe_chr7||10488185||10489042||cds26809||1||CDS||1442489744||27148||82.38	27148	27148	3.200000e-120	2381
a19521_1	1||38198022||38204992||PAC:27164532||-1||CDS||369101882||1602||81.89	1602	1602	b36122_Ppe_chr7	Ppe_chr7||10489716||10496081||cds26810||-1||CDS||1442489746||27149||81.89	27149	27149	1.000000e-250	2431
a19521_1	1||38255543||38256715||PAC:27164640||-1||CDS||369102098||1606||72.93	1606	1606	b36122_Ppe_chr7	Ppe_chr7||10524890||10525926||cds26816||-1||CDS||1442489764||27155||72.93	27155	27155	6.300000e-42	2472
a19521_1	1||38275692||38284995||PAC:27164561||1||CDS||369101940||1607||80.95	1607	1607	b36122_Ppe_chr7	Ppe_chr7||10569947||10576440||cds26820||1||CDS||1442489776||27159||80.95	27159	27159	1.000000e-250	2522
a19521_1	1||38316354||38318682||PAC:27163548||1||CDS||369099914||1608||87.32	1608	1608	b36122_Ppe_chr7	Ppe_chr7||10625441||10627772||cds26824||1||CDS||1442489786||27163||87.32	27163	27163	4.000000e-184	2572
a19521_1	1||38381845||38386702||PAC:27163658||-1||CDS||369100134||1612||79.44	1612	1612	b36122_Ppe_chr7	Ppe_chr7||10675545||10680189||cds26827||-1||CDS||1442489792||27166||79.44	27166	27166	1.000000e-250	2622
a19521_1	1||38390577||38392935||PAC:27161873||-1||CDS||369096564||1613||80.48	1613	1613	b36122_Ppe_chr7	Ppe_chr7||10682090||10684660||cds26831||-1||CDS||1442489801||27170||80.48	27170	27170	7.800000e-205	2672
a19521_1	1||38417329||38420457||PAC:27162782||1||CDS||369098382||1614||75.47	1614	1614	b36122_Ppe_chr7	Ppe_chr7||10712446||10715276||cds26835||1||CDS||1442489810||27174||75.47	27174	27174	1.000000e-250	2722
a19521_1	1||38463292||38464293||PAC:27164554||1||CDS||369101926||1617||67.59	1617	1617	b36122_Ppe_chr7	Ppe_chr7||10719437||10722661||cds26836||1||CDS||1442489814||27175||67.59	27175	27175	1.500000e-08	2729
a19521_1	1||38467786||38471852||PAC:27163887||-1||CDS||369100592||1618||73.75	1618	1618	b36122_Ppe_chr7	Ppe_chr7||10750530||10753930||cds26843||-1||CDS||1442489835||27182||73.75	27182	27182	1.000000e-250	2779
a19521_1	1||38524110||38526986||PAC:27163644||-1||CDS||369100106||1626||74.37	1626	1626	b36122_Ppe_chr7	Ppe_chr7||10788068||10790816||cds26848||-1||CDS||1442489850||27187||74.37	27187	27187	1.000000e-250	2829
a19521_1	1||38533157||38543315||PAC:27163878||-1||CDS||369100574||1628||71.31	1628	1628	b36122_Ppe_chr7	Ppe_chr7||10802570||10807732||cds26852||-1||CDS||1442489861||27191||71.31	27191	27191	3.500000e-147	2879
a19521_1	1||38600523||38603913||PAC:27163669||-1||CDS||369100156||1633||68.48	1633	1633	b36122_Ppe_chr7	Ppe_chr7||10825886||10829432||cds26853||-1||CDS||1442489865||27192||68.48	27192	27192	9.100000e-56	2929
a19521_1	1||38609246||38612578||PAC:27163240||1||CDS||369099298||1634||69.3	1634	1634	b36122_Ppe_chr7	Ppe_chr7||10857945||10861199||cds26860||1||CDS||1442489880||27199||69.3	27199	27199	3.500000e-188	2979
a19521_1	1||38623199||38625691||PAC:27164549||1||CDS||369101916||1635||76.01	1635	1635	b36122_Ppe_chr7	Ppe_chr7||10904383||10906570||cds26868||1||CDS||1442489898||27207||76.01	27207	27207	4.800000e-85	3029
a19521_1	1||38632915||38633635||PAC:27163891||1||CDS||369100600||1636||75.0	1636	1636	b36122_Ppe_chr7	Ppe_chr7||10912826||10914294||cds26870||1||CDS||1442489902||27209||75.0	27209	27209	8.500000e-25	3053
a19521_1	1||38759534||38763001||PAC:27163031||1||CDS||369098880||1641||69.16	1641	1641	b36122_Ppe_chr7	Ppe_chr7||10967949||10969988||cds26873||1||CDS||1442489908||27212||69.16	27212	27212	1.000000e-250	3103
a19521_1	1||38789606||38792842||PAC:27162253||1||CDS||369097324||1647||82.55	1647	1647	b36122_Ppe_chr7	Ppe_chr7||11008856||11011220||cds26875||1||CDS||1442489913||27214||82.55	27214	27214	1.000000e-250	3153
a19521_1	1||38799607||38800605||PAC:27162977||-1||CDS||369098772||1649||66.81	1649	1649	b36122_Ppe_chr7	Ppe_chr7||11032056||11033128||cds26878||-1||CDS||1442489918||27217||66.81	27217	27217	6.600000e-134	3203
a19521_1	1||38840461||38842788||PAC:27162225||-1||CDS||369097268||1652||83.38	1652	1652	b36122_Ppe_chr7	Ppe_chr7||11040294||11042681||cds26879||1||CDS||1442489919||27218||83.38	27218	27218	1.000000e-250	3253
a19521_1	1||38867261||38878390||PAC:27162945||1||CDS||369098708||1653||78.68	1653	1653	b36122_Ppe_chr7	Ppe_chr7||11119868||11126469||cds26892||1||CDS||1442489953||27231||78.68	27231	27231	1.000000e-250	3300
a19521_1	1||38906373||38908977||PAC:27164113||-1||CDS||369101044||1657||78.67	1657	1657	b36122_Ppe_chr7	Ppe_chr7||11127313||11128951||cds26894||-1||CDS||1442489958||27233||78.67	27233	27233	1.200000e-147	3350
a19521_1	1||38910532||38914069||PAC:27163520||-1||CDS||369099858||1658||77.12	1658	1658	b36122_Ppe_chr7	Ppe_chr7||11131088||11133491||cds26895||-1||CDS||1442489959||27234||77.12	27234	27234	1.400000e-114	3400
a19521_1	1||38919160||38924445||PAC:27164499||-1||CDS||369101816||1660||69.08	1660	1660	b36122_Ppe_chr7	Ppe_chr7||11138653||11143800||cds26897||-1||CDS||1442489966||27236||69.08	27236	27236	2.300000e-152	3450
a19521_1	1||38925742||38929380||PAC:27163472||-1||CDS||369099762||1662||73.05	1662	1662	b36122_Ppe_chr7	Ppe_chr7||11147588||11150620||cds26900||-1||CDS||1442489971||27239||73.05	27239	27239	4.300000e-96	3500
a19521_1	1||38956802||38957212||PAC:27164361||-1||CDS||369101540||1663||70.74	1663	1663	b36122_Ppe_chr7	Ppe_chr7||11193840||11194253||cds26905||-1||CDS||1442489984||27244||70.74	27244	27244	5.900000e-67	3550
a19521_1	1||38962755||38964413||PAC:27162677||-1||CDS||369098172||1664||62.31	1664	1664	b36122_Ppe_chr7	Ppe_chr7||11198968||11200767||cds26906||-1||CDS||1442489985||27245||62.31	27245	27245	3.400000e-139	3600
a19521_1	1||38986951||38990488||PAC:27162820||-1||CDS||369098458||1665||77.72	1665	1665	b36122_Ppe_chr7	Ppe_chr7||11214759||11219289||cds26909||-1||CDS||1442489993||27248||77.72	27248	27248	1.000000e-197	3650
a19521_1	1||39071205||39073740||PAC:27164114||1||CDS||369101046||1668||70.97	1668	1668	b36122_Ppe_chr7	Ppe_chr7||11230695||11232868||cds26911||-1||CDS||1442489999||27250||70.97	27250	27250	1.200000e-102	3700
a19521_1	1||39094660||39096815||PAC:27162190||1||CDS||369097198||1670||67.29	1670	1670	b36122_Ppe_chr7	Ppe_chr7||11293705||11296762||cds26922||1||CDS||1442490031||27261||67.29	27261	27261	1.100000e-102	3747
a19521_1	1||39107311||39109974||PAC:27164234||1||CDS||369101286||1671||74.86	1671	1671	b36122_Ppe_chr7	Ppe_chr7||11303957||11307149||cds26924||1||CDS||1442490036||27263||74.86	27263	27263	4.500000e-188	3797
a19521_1	1||39118090||39118555||PAC:27162012||-1||CDS||369096842||1675||68.89	1675	1675	b36122_Ppe_chr7	Ppe_chr7||11312634||11313246||cds26926||-1||CDS||1442490043||27265||68.89	27265	27265	2.200000e-31	3827
a19521_1	1||39141272||39142423||PAC:27163865||1||CDS||369100548||1676||76.48	1676	1676	b36122_Ppe_chr7	Ppe_chr7||11320974||11322122||cds26927||1||CDS||1442490046||27266||76.48	27266	27266	1.000000e-250	3877
a19521_1	1||39155711||39161267||PAC:27162238||1||CDS||369097294||1677||77.28	1677	1677	b36122_Ppe_chr7	Ppe_chr7||11355904||11360153||cds26931||1||CDS||1442490056||27271||77.28	27271	27271	1.000000e-250	3927
a19521_1	1||39162671||39163764||PAC:27163100||1||CDS||369099018||1678||76.42	1678	1678	b36122_Ppe_chr7	Ppe_chr7||11361621||11363444||cds26932||1||CDS||1442490058||27272||76.42	27272	27272	1.900000e-18	3944
a19521_1	1||39172253||39174523||PAC:27162242||1||CDS||369097302||1679||68.35	1679	1679	b36122_Ppe_chr7	Ppe_chr7||11365796||11368481||cds26933||1||CDS||1442490063||27273||68.35	27273	27273	3.200000e-178	3994
a19521_1	1||39176766||39179040||PAC:27164533||-1||CDS||369101884||1680||85.63	1680	1680	b36122_Ppe_chr7	Ppe_chr7||11370473||11372550||cds26934||-1||CDS||1442490066||27274||85.63	27274	27274	1.000000e-250	4044
a19521_1	1||39192387||39195196||PAC:27164638||1||CDS||369102094||1681||70.03	1681	1681	b36122_Ppe_chr7	Ppe_chr7||11377258||11380586||cds26936||1||CDS||1442490070||27276||70.03	27276	27276	5.400000e-117	4094
a19521_1	1||39196140||39199592||PAC:27164752||1||CDS||369102322||1683||78.06	1683	1683	b36122_Ppe_chr7	Ppe_chr7||11382936||11385942||cds26937||1||CDS||1442490072||27277||78.06	27277	27277	7.400000e-157	4144
a19521_1	1||39212910||39214604||PAC:27162991||-1||CDS||369098800||1684||63.64	1684	1684	b36122_Ppe_chr7	Ppe_chr7||11422546||11426584||cds26953||-1||CDS||1442490110||27293||63.64	27293	27293	3.000000e-15	4155
a19521_1	1||39224478||39226721||PAC:27163410||1||CDS||369099638||1685||62.84	1685	1685	b36122_Ppe_chr7	Ppe_chr7||11458729||11460586||cds26964||1||CDS||1442490146||27304||62.84	27304	27304	6.100000e-44	4195
a19521_1	1||39235682||39237588||PAC:27164507||-1||CDS||369101832||1686||76.8	1686	1686	b36122_Ppe_chr7	Ppe_chr7||11471853||11473955||cds26965||-1||CDS||1442490147||27305||76.8	27305	27305	2.000000e-36	4230
a19521_1	1||39296823||39298610||PAC:27163244||1||CDS||369099306||1690||74.33	1690	1690	b36122_Ppe_chr7	Ppe_chr7||11479942||11481560||cds26966||1||CDS||1442490150||27306||74.33	27306	27306	6.000000e-207	4280
a19521_1	1||39307889||39309217||PAC:27163154||1||CDS||369099126||1691||73.59	1691	1691	b36122_Ppe_chr7	Ppe_chr7||11488856||11490115||cds26967||1||CDS||1442490153||27307||73.59	27307	27307	6.200000e-224	4330
a19521_1	1||39332600||39333923||PAC:27163688||1||CDS||369100194||1694||78.13	1694	1694	b36122_Ppe_chr7	Ppe_chr7||11503831||11505660||cds26968||1||CDS||1442490156||27308||78.13	27308	27308	1.800000e-99	4380
a19521_1	1||39341513||39344106||PAC:27162392||-1||CDS||369097602||1695||76.63	1695	1695	b36122_Ppe_chr7	Ppe_chr7||11511349||11513862||cds26969||-1||CDS||1442490157||27309||76.63	27309	27309	1.000000e-250	4430
a19521_1	1||39366362||39367661||PAC:27164178||1||CDS||369101174||1696||76.58	1696	1696	b36122_Ppe_chr7	Ppe_chr7||11562672||11563891||cds26970||1||CDS||1442490160||27310||76.58	27310	27310	7.800000e-83	4480
a19521_1	1||39371783||39373124||PAC:27162909||-1||CDS||369098636||1698||79.46	1698	1698	b36122_Ppe_chr7	Ppe_chr7||11570279||11571556||cds26971||-1||CDS||1442490163||27311||79.46	27311	27311	3.800000e-116	4530
a19521_1	1||39385911||39388482||PAC:27163852||1||CDS||369100522||1699||79.9	1699	1699	b36122_Ppe_chr7	Ppe_chr7||11572686||11575398||cds26972||-1||CDS||1442490166||27312||79.9	27312	27312	2.500000e-166	4580
a19521_1	1||39392489||39395123||PAC:27164484||-1||CDS||369101786||1700||77.43	1700	1700	b36122_Ppe_chr7	Ppe_chr7||11576767||11579456||cds26974||-1||CDS||1442490171||27314||77.43	27314	27314	1.000000e-250	4630
a19521_1	1||39412460||39414781||PAC:27163930||1||CDS||369100678||1702||81.06	1702	1702	b36122_Ppe_chr7	Ppe_chr7||11614893||11617368||cds26979||1||CDS||1442490183||27319||81.06	27319	27319	3.000000e-232	4680
a19521_1	1||39437593||39439799||PAC:27164793||1||CDS||369102404||1703||78.74	1703	1703	b36122_Ppe_chr7	Ppe_chr7||11619853||11622382||cds26980||1||CDS||1442490187||27320||78.74	27320	27320	1.000000e-250	4730
a19521_1	1||39453695||39460993||PAC:27164375||1||CDS||369101568||1704||74.77	1704	1704	b36122_Ppe_chr7	Ppe_chr7||11625800||11632793||cds26981||1||CDS||1442490188||27321||74.77	27321	27321	1.000000e-250	4780
a19521_1	1||39467183||39468838||PAC:27162750||-1||CDS||369098318||1705||69.14	1705	1705	b36122_Ppe_chr7	Ppe_chr7||11633812||11634822||cds26984||-1||CDS||1442490195||27324||69.14	27324	27324	3.400000e-78	4830
a19521_1	1||39524036||39542651||PAC:27164162||-1||CDS||369101142||1707||78.88	1707	1707	b36122_Ppe_chr7	Ppe_chr7||11769810||11779172||cds26997||-1||CDS||1442490226||27337||78.88	27337	27337	1.000000e-250	4877
a19521_1	1||39552527||39562642||PAC:27162287||-1||CDS||369097392||1708||77.56	1708	1708	b36122_Ppe_chr7	Ppe_chr7||11785747||11793260||cds26999||1||CDS||1442490232||27339||77.56	27339	27339	1.000000e-250	4927
a19521_1	1||39613875||39614681||PAC:27164623||1||CDS||369102064||1710||73.05	1710	1710	b36122_Ppe_chr7	Ppe_chr7||11808899||11809918||cds27001||1||CDS||1442490236||27341||73.05	27341	27341	1.000000e-23	4950
a19521_1	1||39713455||39714438||PAC:27164024||1||CDS||369100866||1715||73.38	1715	1715	b36122_Ppe_chr7	Ppe_chr7||11824693||11825331||cds27003||-1||CDS||1442490242||27343||73.38	27343	27343	7.000000e-94	5000
###
a19521_1	1||39910287||39910798||PAC:27164762||-1||CDS||369102342||1722||74.4	1722	1722	b36122_Ppe_chr8	Ppe_chr8||21555860||21556455||cds32166||1||CDS||1442630265||32573||74.4	32573	32573	6.200000e-88	50
a19521_1	1||39933171||39934608||PAC:27163292||1||CDS||369099402||1725||76.52	1725	1725	b36122_Ppe_chr8	Ppe_chr8||21539384||21540992||cds32163||-1||CDS||1442630260||32570||76.52	32570	32570	1.000000e-250	100
a19521_1	1||39943522||39945338||PAC:27162810||-1||CDS||369098438||1727||67.08	1727	1727	b36122_Ppe_chr8	Ppe_chr8||21532358||21534546||cds32162||1||CDS||1442630259||32569||67.08	32569	32569	8.000000e-201	150
a19521_1	1||39960470||39961645||PAC:27162429||-1||CDS||369097676||1729||74.91	1729	1729	b36122_Ppe_chr8	Ppe_chr8||21522955||21524163||cds32155||1||CDS||1442630245||32562||74.91	32562	32562	8.400000e-250	200
a19521_1	1||39970201||39975661||PAC:27161951||-1||CDS||369096720||1730||71.9	1730	1730	b36122_Ppe_chr8	Ppe_chr8||21511174||21516240||cds32152||1||CDS||1442630235||32559||71.9	32559	32559	1.000000e-250	250
a19521_1	1||39982290||39984469||PAC:27162157||-1||CDS||369097132||1731||73.51	1731	1731	b36122_Ppe_chr8	Ppe_chr8||21485406||21487370||cds32150||-1||CDS||1442630228||32557||73.51	32557	32557	1.700000e-233	300
a19521_1	1||40043449||40047563||PAC:27162999||1||CDS||369098816||1734||76.79	1734	1734	b36122_Ppe_chr8	Ppe_chr8||21475581||21478964||cds32146||-1||CDS||1442630213||32553||76.79	32553	32553	1.000000e-250	350
a19521_1	1||40059634||40062290||PAC:27163975||-1||CDS||369100768||1736||72.13	1736	1736	b36122_Ppe_chr8	Ppe_chr8||21465142||21467077||cds32144||1||CDS||1442630208||32551||72.13	32551	32551	1.000000e-250	400
a19521_1	1||40065622||40068502||PAC:27163083||-1||CDS||369098984||1738||78.78	1738	1738	b36122_Ppe_chr8	Ppe_chr8||21459462||21462563||cds32143||1||CDS||1442630207||32550||78.78	32550	32550	5.200000e-188	450
a19521_1	1||40082360||40083906||PAC:27164149||1||CDS||369101116||1739||83.45	1739	1739	b36122_Ppe_chr8	Ppe_chr8||21429022||21430392||cds32136||-1||CDS||1442630185||32542||83.45	32542	32542	1.000000e-127	500
a19521_1	1||40085442||40087119||PAC:27161954||-1||CDS||369096726||1740||74.34	1740	1740	b36122_Ppe_chr8	Ppe_chr8||21415244||21417377||cds32132||1||CDS||1442630177||32538||74.34	32538	32538	6.600000e-215	550
a19521_1	1||40094936||40096249||PAC:27162128||1||CDS||369097074||1741||69.23	1741	1741	b36122_Ppe_chr8	Ppe_chr8||21405556||21407073||cds32130||-1||CDS||1442630170||32536||69.23	32536	32536	1.200000e-102	600
a19521_1	1||40097810||40103685||PAC:27162059||-1||CDS||369096936||1742||78.7	1742	1742	b36122_Ppe_chr8	Ppe_chr8||21399788||21404241||cds32129||1||CDS||1442630168||32535||78.7	32535	32535	1.000000e-250	650
a19521_1	1||40161299||40164925||PAC:27164737||1||CDS||369102292||1746||84.02	1746	1746	b36122_Ppe_chr8	Ppe_chr8||21349649||21352985||cds32116||-1||CDS||1442630123||32522||84.02	32522	32522	1.000000e-250	697
a19521_1	1||40166772||40170607||PAC:27162455||-1||CDS||369097728||1747||65.41	1747	1747	b36122_Ppe_chr8	Ppe_chr8||21346136||21348651||cds32114||1||CDS||1442630116||32520||65.41	32520	32520	6.200000e-118	747
a19521_1	1||40172382||40176242||PAC:27163125||1||CDS||369099068||1748||77.67	1748	1748	b36122_Ppe_chr8	Ppe_chr8||21339654||21343036||cds32113||-1||CDS||1442630114||32519||77.67	32519	32519	1.000000e-250	797
a19521_1	1||40187418||40198554||PAC:27163251||1||CDS||369099320||1750||69.82	1750	1750	b36122_Ppe_chr8	Ppe_chr8||21310425||21318203||cds32107||-1||CDS||1442630099||32513||69.82	32513	32513	1.000000e-250	847
a19521_1	1||40199619||40202216||PAC:27164542||-1||CDS||369101902||1753||69.6	1753	1753	b36122_Ppe_chr8	Ppe_chr8||21302299||21304950||cds32105||1||CDS||1442630091||32511||69.6	32511	32511	1.000000e-250	897
a19521_1	1||40205768||40214056||PAC:27164528||-1||CDS||369101874||1754||73.7	1754	1754	b36122_Ppe_chr8	Ppe_chr8||21296923||21300923||cds32104||1||CDS||1442630089||32510||73.7	32510	32510	1.000000e-250	947
a19521_1	1||40223378||40236860||PAC:27164190||1||CDS||369101198||1756||69.19	1756	1756	b36122_Ppe_chr8	Ppe_chr8||21277685||21290051||cds32099||-1||CDS||1442630073||32505||69.19	32505	32505	1.100000e-198	997
a19521_1	1||40258743||40264223||PAC:27163274||-1||CDS||369099366||1759||77.77	1759	1759	b36122_Ppe_chr8	Ppe_chr8||21264422||21268460||cds32095||1||CDS||1442630062||32501||77.77	32501	32501	1.000000e-250	1047
a19521_1	1||40268026||40268481||PAC:27163354||1||CDS||369099526||1760||80.3	1760	1760	b36122_Ppe_chr8	Ppe_chr8||21253962||21254585||cds32093||-1||CDS||1442630057||32499||80.3	32499	32499	1.100000e-09	1056
a19521_1	1||40282825||40283742||PAC:27162182||-1||CDS||369097182||1761||63.57	1761	1761	b36122_Ppe_chr8	Ppe_chr8||21247987||21248955||cds32092||1||CDS||1442630055||32498||63.57	32498	32498	5.200000e-90	1106
a19521_1	1||40291711||40293069||PAC:27161756||-1||CDS||369096330||1762||58.02	1762	1762	b36122_Ppe_chr8	Ppe_chr8||21224067||21225479||cds32079||-1||CDS||1442630021||32485||58.02	32485	32485	5.500000e-33	1135
a19521_1	1||40293844||40303990||PAC:27162591||-1||CDS||369098000||1763||77.6	1763	1763	b36122_Ppe_chr8	Ppe_chr8||21215445||21220283||cds32077||1||CDS||1442630015||32483||77.6	32483	32483	1.000000e-250	1185
a19521_1	1||40315846||40321778||PAC:27163949||1||CDS||369100716||1764||82.32	1764	1764	b36122_Ppe_chr8	Ppe_chr8||21211852||21214032||cds32076||-1||CDS||1442630013||32482||82.32	32482	32482	1.600000e-101	1235
a19521_1	1||40323411||40323662||PAC:27162707||1||CDS||369098232||1765||78.23	1765	1765	b36122_Ppe_chr8	Ppe_chr8||21210672||21210863||cds32075||-1||CDS||1442630010||32481||78.23	32481	32481	1.700000e-24	1258
a19521_1	1||40331271||40332392||PAC:27162919||1||CDS||369098656||1766||80.32	1766	1766	b36122_Ppe_chr8	Ppe_chr8||21205565||21206686||cds32072||-1||CDS||1442630004||32478||80.32	32478	32478	1.000000e-250	1308
a19521_1	1||40343843||40347187||PAC:27162694||1||CDS||369098206||1767||75.0	1767	1767	b36122_Ppe_chr8	Ppe_chr8||21200513||21203169||cds32071||-1||CDS||1442630001||32477||75.0	32477	32477	2.200000e-233	1358
a19521_1	1||40348728||40349132||PAC:27163352||-1||CDS||369099522||1768||70.38	1768	1768	b36122_Ppe_chr8	Ppe_chr8||21194150||21194557||cds32070||1||CDS||1442629999||32476||70.38	32476	32476	6.500000e-54	1408
a19521_1	1||40350698||40352557||PAC:27163709||-1||CDS||369100236||1769||64.68	1769	1769	b36122_Ppe_chr8	Ppe_chr8||21190869||21192944||cds32069||1||CDS||1442629996||32475||64.68	32475	32475	3.300000e-142	1458
a19521_1	1||40414098||40427867||PAC:27161835||1||CDS||369096488||1770||74.3	1770	1770	b36122_Ppe_chr8	Ppe_chr8||21178450||21184013||cds32068||-1||CDS||1442629994||32474||74.3	32474	32474	1.100000e-128	1508
a19521_1	1||40429235||40432548||PAC:27164482||-1||CDS||369101782||1771||68.12	1771	1771	b36122_Ppe_chr8	Ppe_chr8||21165783||21166972||cds32066||1||CDS||1442629988||32472||68.12	32472	32472	1.800000e-50	1557
a19521_1	1||40446296||40453056||PAC:27162798||-1||CDS||369098414||1772||78.81	1772	1772	b36122_Ppe_chr8	Ppe_chr8||21160640||21165055||cds32065||1||CDS||1442629986||32471||78.81	32471	32471	1.000000e-250	1607
a19521_1	1||40454757||40458754||PAC:27164025||-1||CDS||369100868||1774||65.22	1774	1774	b36122_Ppe_chr8	Ppe_chr8||21156253||21158300||cds32064||1||CDS||1442629983||32470||65.22	32470	32470	6.200000e-34	1640
a19521_1	1||40468284||40476657||PAC:27162818||1||CDS||369098454||1775||70.6	1775	1775	b36122_Ppe_chr8	Ppe_chr8||21145409||21150485||cds32061||-1||CDS||1442629976||32467||70.6	32467	32467	1.000000e-250	1690
a19521_1	1||40510043||40511014||PAC:27164644||-1||CDS||369102106||1776||75.47	1776	1776	b36122_Ppe_chr8	Ppe_chr8||21138251||21139390||cds32060||1||CDS||1442629973||32466||75.47	32466	32466	5.500000e-16	1705
a19521_1	1||40544299||40546230||PAC:27164332||-1||CDS||369101482||1778||71.41	1778	1778	b36122_Ppe_chr8	Ppe_chr8||21120964||21122536||cds32056||1||CDS||1442629959||32462||71.41	32462	32462	3.700000e-139	1755
a19521_1	1||40597189||40598170||PAC:27162336||1||CDS||369097490||1779||74.89	1779	1779	b36122_Ppe_chr8	Ppe_chr8||21110789||21111566||cds32053||-1||CDS||1442629946||32459||74.89	32459	32459	9.100000e-141	1805
a19521_1	1||40608502||40612842||PAC:27163241||-1||CDS||369099300||1782||70.47	1782	1782	b36122_Ppe_chr8	Ppe_chr8||21103895||21108904||cds32052||1||CDS||1442629942||32458||70.47	32458	32458	1.000000e-250	1855
a19521_1	1||40654771||40656038||PAC:27163516||-1||CDS||369099850||1783||73.96	1783	1783	b36122_Ppe_chr8	Ppe_chr8||21094545||21095820||cds32051||1||CDS||1442629940||32457||73.96	32457	32457	1.700000e-195	1905
a19521_1	1||40674501||40679015||PAC:27164396||1||CDS||369101610||1785||63.89	1785	1785	b36122_Ppe_chr8	Ppe_chr8||21075248||21079385||cds32046||-1||CDS||1442629926||32452||63.89	32452	32452	1.500000e-42	1946
a19521_1	1||40726298||40729020||PAC:27162412||-1||CDS||369097642||1790||71.81	1790	1790	b36122_Ppe_chr8	Ppe_chr8||21071984||21074165||cds32045||1||CDS||1442629924||32451||71.81	32451	32451	9.300000e-144	1996
a19521_1	1||40757252||40764643||PAC:27164654||1||CDS||369102126||1791||73.93	1791	1791	b36122_Ppe_chr8	Ppe_chr8||21059709||21065186||cds32044||-1||CDS||1442629920||32450||73.93	32450	32450	1.000000e-250	2046
a19521_1	1||40807326||40819296||PAC:27164700||-1||CDS||369102218||1793||84.0	1793	1793	b36122_Ppe_chr8	Ppe_chr8||21054448||21057069||cds32043||1||CDS||1442629917||32449||84.0	32449	32449	4.900000e-168	2096
a19521_1	1||40830319||40830747||PAC:27161979||-1||CDS||369096776||1794||75.0	1794	1794	b36122_Ppe_chr8	Ppe_chr8||21052568||21054153||cds32042||-1||CDS||1442629915||32448||75.0	32448	32448	3.600000e-42	2137
a19521_1	1||40846776||40848932||PAC:27162566||1||CDS||369097950||1796||70.89	1796	1796	b36122_Ppe_chr8	Ppe_chr8||21051229||21052249||cds32041||1||CDS||1442629913||32447||70.89	32447	32447	9.500000e-65	2187
a19521_1	1||40850418||40851323||PAC:27162956||-1||CDS||369098730||1797||73.53	1797	1797	b36122_Ppe_chr8	Ppe_chr8||21042324||21043235||cds32037||1||CDS||1442629900||32443||73.53	32443	32443	5.500000e-187	2237
a19521_1	1||40882787||40888340||PAC:27163787||1||CDS||369100392||1800||63.17	1800	1800	b36122_Ppe_chr8	Ppe_chr8||21015211||21022933||cds32034||-1||CDS||1442629891||32440||63.17	32440	32440	3.100000e-45	2281
a19521_1	1||40892768||40893493||PAC:27164581||-1||CDS||369101980||1801||81.31	1801	1801	b36122_Ppe_chr8	Ppe_chr8||21009531||21010259||cds32032||1||CDS||1442629886||32438||81.31	32438	32438	2.400000e-22	2302
a19521_1	1||40947172||40948239||PAC:27162619||-1||CDS||369098056||1803||77.71	1803	1803	b36122_Ppe_chr8	Ppe_chr8||20991931||20993078||cds32030||1||CDS||1442629880||32435||77.71	32435	32435	8.200000e-32	2333
a19521_1	1||40965617||40968295||PAC:27164609||-1||CDS||369102036||1804||70.28	1804	1804	b36122_Ppe_chr8	Ppe_chr8||20984584||20987672||cds32029||1||CDS||1442629878||32434||70.28	32434	32434	2.700000e-218	2383
a19521_1	1||40976773||40977810||PAC:27164813||-1||CDS||369102444||1805||78.64	1805	1805	b36122_Ppe_chr8	Ppe_chr8||20982489||20983529||cds32027||1||CDS||1442629872||32432||78.64	32432	32432	1.000000e-250	2433
a19521_1	1||41000399||41001634||PAC:27161939||-1||CDS||369096696||1806||68.36	1806	1806	b36122_Ppe_chr8	Ppe_chr8||20971475||20972294||cds32024||1||CDS||1442629866||32429||68.36	32429	32429	4.000000e-53	2483
a19521_1	1||41010224||41011608||PAC:27162579||1||CDS||369097976||1807||63.33	1807	1807	b36122_Ppe_chr8	Ppe_chr8||20969896||20970730||cds32023||-1||CDS||1442629863||32428||63.33	32428	32428	4.200000e-29	2511
a19521_1	1||41016167||41018524||PAC:27162125||1||CDS||369097068||1808||75.32	1808	1808	b36122_Ppe_chr8	Ppe_chr8||20958264||20960633||cds32018||-1||CDS||1442629845||32423||75.32	32423	32423	1.000000e-250	2561
a19521_1	1||41021520||41024460||PAC:27164514||-1||CDS||369101846||1809||79.98	1809	1809	b36122_Ppe_chr8	Ppe_chr8||20926597||20929736||cds32008||1||CDS||1442629818||32413||79.98	32413	32413	1.000000e-250	2611
a19521_1	1||41034481||41039312||PAC:27164403||-1||CDS||369101624||1810||76.68	1810	1810	b36122_Ppe_chr8	Ppe_chr8||20913791||20916633||cds32004||1||CDS||1442629801||32409||76.68	32409	32409	5.000000e-235	2661
a19521_1	1||41065717||41072055||PAC:27162801||1||CDS||369098420||1812||68.68	1812	1812	b36122_Ppe_chr8	Ppe_chr8||20890412||20896984||cds31998||-1||CDS||1442629784||32403||68.68	32403	32403	1.000000e-250	2711
a19521_1	1||41080750||41087606||PAC:27164901||-1||CDS||369102620||1813||77.07	1813	1813	b36122_Ppe_chr8	Ppe_chr8||20875854||20881108||cds31996||1||CDS||1442629777||32401||77.07	32401	32401	1.000000e-250	2761
a19521_1	1||41131594||41137676||PAC:27162843||1||CDS||369098504||1814||77.86	1814	1814	b36122_Ppe_chr8	Ppe_chr8||20862803||20866402||cds31994||-1||CDS||1442629771||32399||77.86	32399	32399	1.000000e-250	2811
a19521_1	1||41153120||41156467||PAC:27162350||1||CDS||369097518||1817||71.81	1817	1817	b36122_Ppe_chr8	Ppe_chr8||20855861||20859153||cds31990||-1||CDS||1442629761||32397||71.81	32397	32397	4.300000e-228	2861
a19521_1	1||41157387||41159593||PAC:27162460||-1||CDS||369097738||1818||73.68	1818	1818	b36122_Ppe_chr8	Ppe_chr8||20853654||20854952||cds31989||1||CDS||1442629756||32394||73.68	32394	32394	1.300000e-144	2911
a19521_1	1||41166111||41174443||PAC:27161940||1||CDS||369096698||1819||77.39	1819	1819	b36122_Ppe_chr8	Ppe_chr8||20830972||20834657||cds31979||-1||CDS||1442629722||32384||77.39	32384	32384	1.000000e-250	2961
a19521_1	1||41183217||41185007||PAC:27162442||1||CDS||369097702||1820||72.79	1820	1820	b36122_Ppe_chr8	Ppe_chr8||20815012||20817210||cds31974||-1||CDS||1442629707||32379||72.79	32379	32379	2.900000e-190	3011
a19521_1	1||41212503||41215887||PAC:27162720||1||CDS||369098258||1821||83.6	1821	1821	b36122_Ppe_chr8	Ppe_chr8||20806230||20808691||cds31973||-1||CDS||1442629704||32378||83.6	32378	32378	3.400000e-163	3061
a19521_1	1||41246244||41247518||PAC:27163739||1||CDS||369100296||1823||73.9	1823	1823	b36122_Ppe_chr8	Ppe_chr8||20795854||20796965||cds31970||-1||CDS||1442629696||32375||73.9	32375	32375	2.800000e-120	3111
a19521_1	1||41268985||41272439||PAC:27163144||-1||CDS||369099106||1825||71.99	1825	1825	b36122_Ppe_chr8	Ppe_chr8||20749933||20754740||cds31967||1||CDS||1442629687||32372||71.99	32372	32372	6.000000e-178	3161
a19521_1	1||41286032||41286670||PAC:27162607||-1||CDS||369098032||1827||67.61	1827	1827	b36122_Ppe_chr8	Ppe_chr8||20744082||20744723||cds31964||1||CDS||1442629678||32369||67.61	32369	32369	1.300000e-61	3211
a19521_1	1||41292559||41293258||PAC:27162979||-1||CDS||369098776||1829||76.29	1829	1829	b36122_Ppe_chr8	Ppe_chr8||20742190||20743061||cds31963||1||CDS||1442629676||32368||76.29	32368	32368	1.700000e-104	3261
a19521_1	1||41304620||41310343||PAC:27163601||1||CDS||369100020||1830||74.28	1830	1830	b36122_Ppe_chr8	Ppe_chr8||20735174||20739779||cds31961||-1||CDS||1442629671||32366||74.28	32366	32366	3.500000e-157	3311
a19521_1	1||41313056||41321554||PAC:27163043||-1||CDS||369098904||1832||72.84	1832	1832	b36122_Ppe_chr8	Ppe_chr8||20705288||20707893||cds31956||1||CDS||1442629657||32361||72.84	32361	32361	3.900000e-114	3361
a19521_1	1||41323791||41324866||PAC:27162261||-1||CDS||369097340||1833||81.06	1833	1833	b36122_Ppe_chr8	Ppe_chr8||20701949||20702524||cds31954||1||CDS||1442629653||32359||81.06	32359	32359	1.000000e-114	3411
a19521_1	1||41348498||41349771||PAC:27163448||1||CDS||369099714||1835||72.23	1835	1835	b36122_Ppe_chr8	Ppe_chr8||20690868||20692299||cds31952||-1||CDS||1442629648||32357||72.23	32357	32357	5.900000e-131	3461
a19521_1	1||41363100||41369840||PAC:27161958||1||CDS||369096734||1836||80.1	1836	1836	b36122_Ppe_chr8	Ppe_chr8||20670857||20675322||cds31949||-1||CDS||1442629642||32354||80.1	32354	32354	1.000000e-250	3511
a19521_1	1||41380688||41384445||PAC:27162343||-1||CDS||369097504||1838||74.28	1838	1838	b36122_Ppe_chr8	Ppe_chr8||20663510||20666793||cds31946||1||CDS||1442629634||32351||74.28	32351	32351	5.200000e-199	3561
a19521_1	1||41414971||41418118||PAC:27164696||1||CDS||369102210||1841||78.01	1841	1841	b36122_Ppe_chr8	Ppe_chr8||20658349||20661615||cds31945||-1||CDS||1442629631||32350||78.01	32350	32350	1.700000e-222	3611
a19521_1	1||41451127||41453590||PAC:27163124||1||CDS||369099066||1843||80.31	1843	1843	b36122_Ppe_chr8	Ppe_chr8||20644589||20646341||cds31942||-1||CDS||1442629623||32347||80.31	32347	32347	6.800000e-121	3661
a19521_1	1||41461493||41466706||PAC:27162447||-1||CDS||369097712||1844||74.12	1844	1844	b36122_Ppe_chr8	Ppe_chr8||20639673||20643216||cds31941||1||CDS||1442629622||32346||74.12	32346	32346	7.800000e-114	3711
a19521_1	1||41467704||41472468||PAC:27162470||-1||CDS||369097758||1846||74.43	1846	1846	b36122_Ppe_chr8	Ppe_chr8||20634152||20637631||cds31940||1||CDS||1442629619||32345||74.43	32345	32345	1.000000e-250	3761
a19521_1	1||41486314||41489082||PAC:27162457||1||CDS||369097732||1847||68.13	1847	1847	b36122_Ppe_chr8	Ppe_chr8||20626790||20629442||cds31939||-1||CDS||1442629615||32344||68.13	32344	32344	3.000000e-181	3811
a19521_1	1||41516860||41517525||PAC:27161955||-1||CDS||369096728||1849||74.88	1849	1849	b36122_Ppe_chr8	Ppe_chr8||20617892||20618603||cds31936||1||CDS||1442629607||32341||74.88	32341	32341	9.800000e-85	3861
a19521_1	1||41518736||41524492||PAC:27164718||-1||CDS||369102254||1851||75.33	1851	1851	b36122_Ppe_chr8	Ppe_chr8||20613754||20617221||cds31935||1||CDS||1442629606||32340||75.33	32340	32340	1.000000e-250	3911
a19521_1	1||41538528||41542043||PAC:27162828||1||CDS||369098474||1855||74.0	1855	1855	b36122_Ppe_chr8	Ppe_chr8||20608070||20610795||cds31934||-1||CDS||1442629602||32339||74.0	32339	32339	1.300000e-240	3961
a19521_1	1||41544799||41550681||PAC:27162275||1||CDS||369097368||1856||74.92	1856	1856	b36122_Ppe_chr8	Ppe_chr8||20602856||20606240||cds31933||-1||CDS||1442629599||32338||74.92	32338	32338	1.000000e-250	4011
a19521_1	1||41573219||41573833||PAC:27161848||-1||CDS||369096514||1857||68.16	1857	1857	b36122_Ppe_chr8	Ppe_chr8||20600235||20601422||cds31931||1||CDS||1442629592||32336||68.16	32336	32336	2.400000e-68	4061
a19521_1	1||41586154||41586630||PAC:27164373||-1||CDS||369101564||1858||77.47	1858	1858	b36122_Ppe_chr8	Ppe_chr8||20570064||20570609||cds31927||1||CDS||1442629579||32332||77.47	32332	32332	2.200000e-38	4098
a19521_1	1||41602721||41606187||PAC:27162304||-1||CDS||369097426||1859||77.98	1859	1859	b36122_Ppe_chr8	Ppe_chr8||20553769||20557253||cds31925||1||CDS||1442629574||32330||77.98	32330	32330	1.000000e-250	4148
a19521_1	1||41648075||41649619||PAC:27163590||-1||CDS||369099998||1863||68.79	1863	1863	b36122_Ppe_chr8	Ppe_chr8||20505699||20507228||cds31905||-1||CDS||1442629519||32310||68.79	32310	32310	2.100000e-230	4195
a19521_1	1||41760795||41765854||PAC:27164569||-1||CDS||369101956||1870||69.75	1870	1870	b36122_Ppe_chr8	Ppe_chr8||20436330||20440177||cds31898||1||CDS||1442629503||32303||69.75	32303	32303	1.900000e-172	4245
a19521_1	1||41773970||41774602||PAC:27163249||1||CDS||369099316||1871||78.23	1871	1871	b36122_Ppe_chr8	Ppe_chr8||20417346||20417960||cds31895||-1||CDS||1442629489||32300||78.23	32300	32300	7.600000e-24	4268
a19521_1	1||41789633||41790121||PAC:27164350||1||CDS||369101518||1872||75.19	1872	1872	b36122_Ppe_chr8	Ppe_chr8||20410617||20411264||cds31894||-1||CDS||1442629487||32299||75.19	32299	32299	1.300000e-21	4288
a19521_1	1||41805065||41808648||PAC:27164515||-1||CDS||369101848||1873||79.47	1873	1873	b36122_Ppe_chr8	Ppe_chr8||20406201||20407994||cds31892||1||CDS||1442629480||32297||79.47	32297	32297	2.200000e-95	4338
a19521_1	1||41815221||41817943||PAC:27163307||1||CDS||369099432||1875||78.31	1875	1875	b36122_Ppe_chr8	Ppe_chr8||20403021||20405230||cds31891||-1||CDS||1442629476||32296||78.31	32296	32296	2.100000e-232	4388
a19521_1	1||41821676||41830941||PAC:27161757||1||CDS||369096332||1877||76.33	1877	1877	b36122_Ppe_chr8	Ppe_chr8||20395052||20402304||cds31889||-1||CDS||1442629473||32294||76.33	32294	32294	1.000000e-250	4438
a19521_1	1||41836168||41837558||PAC:27162709||1||CDS||369098236||1878||75.93	1878	1878	b36122_Ppe_chr8	Ppe_chr8||20391624||20392494||cds31888||-1||CDS||1442629469||32293||75.93	32293	32293	4.600000e-128	4488
a19521_1	1||41886548||41889369||PAC:27164242||1||CDS||369101302||1880||77.61	1880	1880	b36122_Ppe_chr8	Ppe_chr8||20295877||20297750||cds31879||-1||CDS||1442629450||32284||77.61	32284	32284	4.300000e-111	4538
a19521_1	1||41914698||41921201||PAC:27162341||-1||CDS||369097500||1881||76.53	1881	1881	b36122_Ppe_chr8	Ppe_chr8||20287258||20292220||cds31874||1||CDS||1442629434||32279||76.53	32279	32279	1.400000e-239	4588
a19521_1	1||41952691||41957908||PAC:27162461||1||CDS||369097740||1885||81.54	1885	1885	b36122_Ppe_chr8	Ppe_chr8||20266681||20271206||cds31871||-1||CDS||1442629428||32276||81.54	32276	32276	1.000000e-250	4638
a19521_1	1||42037827||42038510||PAC:27161830||1||CDS||369096478||1892||71.0	1892	1892	b36122_Ppe_chr8	Ppe_chr8||20239953||20240711||cds31863||-1||CDS||1442629405||32268||71.0	32268	32268	3.200000e-47	4684
a19521_1	1||42085806||42087431||PAC:27162899||1||CDS||369098616||1893||81.74	1893	1893	b36122_Ppe_chr8	Ppe_chr8||20224592||20226208||cds31861||-1||CDS||1442629399||32266||81.74	32266	32266	1.000000e-250	4734
a19521_1	1||42090404||42091964||PAC:27161855||-1||CDS||369096528||1894||86.62	1894	1894	b36122_Ppe_chr8	Ppe_chr8||20219020||20220468||cds31856||1||CDS||1442629383||32261||86.62	32261	32261	1.400000e-153	4784
a19521_1	1||42121421||42125010||PAC:27164712||1||CDS||369102242||1895||76.54	1895	1895	b36122_Ppe_chr8	Ppe_chr8||20209626||20212943||cds31852||-1||CDS||1442629370||32257||76.54	32257	32257	1.000000e-250	4834
a19521_1	1||42151853||42153528||PAC:27164683||1||CDS||369102184||1897||79.78	1897	1897	b36122_Ppe_chr8	Ppe_chr8||20202873||20204290||cds31851||-1||CDS||1442629368||32256||79.78	32256	32256	1.800000e-91	4884
a19521_1	1||42158403||42158933||PAC:27163901||-1||CDS||369100620||1898||78.15	1898	1898	b36122_Ppe_chr8	Ppe_chr8||20196641||20197198||cds31849||1||CDS||1442629362||32254||78.15	32254	32254	1.600000e-22	4905
a19521_1	1||42160568||42161097||PAC:27163324||-1||CDS||369099466||1899||71.35	1899	1899	b36122_Ppe_chr8	Ppe_chr8||20189880||20190455||cds31847||1||CDS||1442629356||32252||71.35	32252	32252	1.700000e-61	4955
a19521_1	1||42162983||42165151||PAC:27164698||-1||CDS||369102214||1900||68.18	1900	1900	b36122_Ppe_chr8	Ppe_chr8||20166950||20169091||cds31842||1||CDS||1442629342||32247||68.18	32247	32247	6.200000e-183	5005
a19521_1	1||42186483||42187358||PAC:27163927||1||CDS||369100672||1901||76.72	1901	1901	b36122_Ppe_chr8	Ppe_chr8||20137144||20137788||cds31835||-1||CDS||1442629320||32240||76.72	32240	32240	1.200000e-113	5055
a19521_1	1||42211514||42212918||PAC:27161776||1||CDS||369096370||1902||77.63	1902	1902	b36122_Ppe_chr8	Ppe_chr8||20125822||20126984||cds31834||-1||CDS||1442629319||32239||77.63	32239	32239	1.200000e-246	5105
a19521_1	1||42213700||42218882||PAC:27163512||-1||CDS||369099842||1903||67.49	1903	1903	b36122_Ppe_chr8	Ppe_chr8||20121638||20125567||cds31827||1||CDS||1442629291||32232||67.49	32232	32232	2.900000e-172	5155
a19521_1	1||42237884||42243634||PAC:27161871||-1||CDS||369096560||1905||83.51	1905	1905	b36122_Ppe_chr8	Ppe_chr8||20115778||20119244||cds31825||1||CDS||1442629286||32230||83.51	32230	32230	1.200000e-143	5205
a19521_1	1||42290297||42294858||PAC:27164216||1||CDS||369101250||1907||76.77	1907	1907	b36122_Ppe_chr8	Ppe_chr8||20096611||20099825||cds31819||-1||CDS||1442629269||32224||76.77	32224	32224	1.000000e-250	5255
a19521_1	1||42296830||42305468||PAC:27164174||-1||CDS||369101166||1911||75.33	1911	1911	b36122_Ppe_chr8	Ppe_chr8||20088879||20095826||cds31818||1||CDS||1442629268||32223||75.33	32223	32223	1.000000e-250	5305
a19521_1	1||42308288||42309870||PAC:27164038||-1||CDS||369100894||1912||81.15	1912	1912	b36122_Ppe_chr8	Ppe_chr8||20086821||20087874||cds31816||1||CDS||1442629261||32221||81.15	32221	32221	2.300000e-50	5354
a19521_1	1||42311850||42316492||PAC:27163123||1||CDS||369099064||1913||79.17	1913	1913	b36122_Ppe_chr8	Ppe_chr8||20066792||20071243||cds31810||-1||CDS||1442629240||32215||79.17	32215	32215	1.000000e-250	5404
a19521_1	1||42352797||42355695||PAC:27164849||-1||CDS||369102516||1915||83.67	1915	1915	b36122_Ppe_chr8	Ppe_chr8||20028263||20030818||cds31799||-1||CDS||1442629209||32204||83.67	32204	32204	6.700000e-203	5451
a19521_1	1||42356951||42358389||PAC:27161886||-1||CDS||369096590||1916||70.53	1916	1916	b36122_Ppe_chr8	Ppe_chr8||20015750||20016828||cds31795||-1||CDS||1442629194||32200||70.53	32200	32200	6.500000e-31	5481
a19521_1	1||42370086||42375778||PAC:27163476||1||CDS||369099770||1918||68.9	1918	1918	b36122_Ppe_chr8	Ppe_chr8||20000522||20005978||cds31792||-1||CDS||1442629187||32197||68.9	32197	32197	5.900000e-177	5531
a19521_1	1||42381936||42385188||PAC:27163895||1||CDS||369100608||1919||71.19	1919	1919	b36122_Ppe_chr8	Ppe_chr8||19990212||19993614||cds31790||-1||CDS||1442629180||32195||71.19	32195	32195	7.200000e-234	5581
a19521_1	1||42391654||42392013||PAC:27163372||1||CDS||369099562||1920||69.31	1920	1920	b36122_Ppe_chr8	Ppe_chr8||19963788||19964228||cds31782||1||CDS||1442629152||32187||69.31	32187	32187	2.500000e-09	5589
a19521_1	1||42400721||42404255||PAC:27164296||1||CDS||369101410||1921||71.69	1921	1921	b36122_Ppe_chr8	Ppe_chr8||19954736||19958307||cds31781||-1||CDS||1442629149||32186||71.69	32186	32186	1.000000e-250	5639
a19521_1	1||42407347||42409892||PAC:27163977||1||CDS||369100772||1922||80.69	1922	1922	b36122_Ppe_chr8	Ppe_chr8||19947129||19948974||cds31779||-1||CDS||1442629144||32184||80.69	32184	32184	2.600000e-144	5689
a19521_1	1||42413233||42421429||PAC:27163022||-1||CDS||369098862||1923||79.98	1923	1923	b36122_Ppe_chr8	Ppe_chr8||19941106||19946088||cds31778||1||CDS||1442629143||32183||79.98	32183	32183	1.000000e-250	5739
a19521_1	1||42439527||42444395||PAC:27164364||1||CDS||369101546||1931||75.63	1931	1931	b36122_Ppe_chr8	Ppe_chr8||19931696||19935928||cds31776||-1||CDS||1442629137||32181||75.63	32181	32181	3.300000e-86	5789
a19521_1	1||42452603||42455494||PAC:27162185||-1||CDS||369097188||1934||73.74	1934	1934	b36122_Ppe_chr8	Ppe_chr8||19924464||19927214||cds31775||1||CDS||1442629134||32180||73.74	32180	32180	1.000000e-250	5839
a19521_1	1||42458066||42459693||PAC:27161982||1||CDS||369096782||1937||74.19	1937	1937	b36122_Ppe_chr8	Ppe_chr8||19903032||19904910||cds31772||-1||CDS||1442629128||32176||74.19	32176	32176	6.600000e-37	5875
a19521_1	1||42461412||42465363||PAC:27163759||-1||CDS||369100336||1938||67.33	1938	1938	b36122_Ppe_chr8	Ppe_chr8||19855980||19859863||cds31764||-1||CDS||1442629106||32168||67.33	32168	32168	1.000000e-250	5925
a19521_1	1||42477529||42482713||PAC:27162458||-1||CDS||369097734||1940||73.31	1940	1940	b36122_Ppe_chr8	Ppe_chr8||19839945||19843425||cds31759||1||CDS||1442629095||32163||73.31	32163	32163	4.700000e-144	5975
a19521_1	1||42489791||42491394||PAC:27163442||-1||CDS||369099702||1942||77.54	1942	1942	b36122_Ppe_chr8	Ppe_chr8||19834503||19835470||cds31758||1||CDS||1442629092||32162||77.54	32162	32162	1.700000e-166	6025
a19521_1	1||42497852||42502759||PAC:27162135||-1||CDS||369097088||1945||73.44	1945	1945	b36122_Ppe_chr8	Ppe_chr8||19821280||19826538||cds31751||1||CDS||1442629067||32155||73.44	32155	32155	1.500000e-209	6075
a19521_1	1||42509616||42510686||PAC:27162359||1||CDS||369097536||1946||65.24	1946	1946	b36122_Ppe_chr8	Ppe_chr8||19816533||19817965||cds31750||-1||CDS||1442629065||32154||65.24	32154	32154	1.400000e-89	6125
a19521_1	1||42522454||42531552||PAC:27162123||1||CDS||369097064||1947||75.69	1947	1947	b36122_Ppe_chr8	Ppe_chr8||19799724||19806700||cds31744||-1||CDS||1442628585||32148||75.69	32148	32148	1.000000e-250	6175
a19521_1	1||42537098||42542306||PAC:27162068||1||CDS||369096954||1948||70.66	1948	1948	b36122_Ppe_chr8	Ppe_chr8||19793023||19797530||cds31742||-1||CDS||1442628578||32146||70.66	32146	32146	2.600000e-248	6225
a19521_1	1||42544220||42545860||PAC:27163431||-1||CDS||369099680||1949||75.3	1949	1949	b36122_Ppe_chr8	Ppe_chr8||19791114||19792416||cds31741||1||CDS||1442628575||32145||75.3	32145	32145	2.300000e-69	6275
a19521_1	1||42550425||42552935||PAC:27163175||1||CDS||369099168||1951||72.59	1951	1951	b36122_Ppe_chr8	Ppe_chr8||19782496||19784398||cds31739||-1||CDS||1442628567||32143||72.59	32143	32143	1.300000e-100	6325
a19521_1	1||42556249||42558870||PAC:27163004||1||CDS||369098826||1952||74.06	1952	1952	b36122_Ppe_chr8	Ppe_chr8||19778009||19780277||cds31737||-1||CDS||1442628560||32141||74.06	32141	32141	1.400000e-69	6375
a19521_1	1||42563180||42566462||PAC:27162594||-1||CDS||369098006||1954||76.59	1954	1954	b36122_Ppe_chr8	Ppe_chr8||19774172||19777335||cds31736||1||CDS||1442628556||32140||76.59	32140	32140	1.000000e-250	6425
a19521_1	1||42574497||42575300||PAC:27164378||1||CDS||369101574||1955||84.39	1955	1955	b36122_Ppe_chr8	Ppe_chr8||19757603||19758740||cds31733||-1||CDS||1442628538||32137||84.39	32137	32137	1.000000e-104	6475
a19521_1	1||42575971||42585139||PAC:27162394||-1||CDS||369097606||1956||74.94	1956	1956	b36122_Ppe_chr8	Ppe_chr8||19754522||19756825||cds31732||1||CDS||1442628535||32136||74.94	32136	32136	1.000000e-250	6525
a19521_1	1||42591699||42592073||PAC:27163762||-1||CDS||369100342||1957||72.0	1957	1957	b36122_Ppe_chr8	Ppe_chr8||19746443||19746835||cds31730||1||CDS||1442628527||32134||72.0	32134	32134	5.600000e-17	6541
a19521_1	1||42593302||42600840||PAC:27164565||-1||CDS||369101948||1958||80.78	1958	1958	b36122_Ppe_chr8	Ppe_chr8||19733646||19740901||cds31728||1||CDS||1442628519||32132||80.78	32132	32132	1.000000e-250	6591
a19521_1	1||42622929||42635034||PAC:27162312||1||CDS||369097442||1959||75.29	1959	1959	b36122_Ppe_chr8	Ppe_chr8||19722978||19727191||cds31726||1||CDS||1442628514||32130||75.29	32130	32130	1.000000e-250	6641
a19521_1	1||42724533||42733674||PAC:27164876||-1||CDS||369102570||1963||74.97	1963	1963	b36122_Ppe_chr8	Ppe_chr8||19677615||19684672||cds31722||1||CDS||1442628502||32126||74.97	32126	32126	1.000000e-250	6691
a19521_1	1||42815577||42819211||PAC:27163923||1||CDS||369100664||1972||82.92	1972	1972	b36122_Ppe_chr8	Ppe_chr8||19654147||19657032||cds31719||-1||CDS||1442628496||32123||82.92	32123	32123	1.000000e-250	6741
a19521_1	1||42838285||42846861||PAC:27162209||1||CDS||369097236||1976||75.3	1976	1976	b36122_Ppe_chr8	Ppe_chr8||19645610||19653222||cds31715||1||CDS||1442628484||32119||75.3	32119	32119	1.500000e-248	6791
a19521_1	1||42849873||42852472||PAC:27164088||-1||CDS||369100994||1978||82.81	1978	1978	b36122_Ppe_chr8	Ppe_chr8||19609014||19612044||cds31703||1||CDS||1442628438||32107||82.81	32107	32107	1.000000e-250	6838
a19521_1	1||42864634||42865265||PAC:27162717||1||CDS||369098252||1981||81.33	1981	1981	b36122_Ppe_chr8	Ppe_chr8||19604310||19604752||cds31702||-1||CDS||1442628433||32106||81.33	32106	32106	1.500000e-81	6888
a19521_1	1||42868990||42875438||PAC:27163541||-1||CDS||369099900||1982||78.84	1982	1982	b36122_Ppe_chr8	Ppe_chr8||19596437||19601613||cds31699||1||CDS||1442628426||32103||78.84	32103	32103	6.900000e-232	6938
a19521_1	1||42892167||42897902||PAC:27161861||-1||CDS||369096540||1986||78.02	1986	1986	b36122_Ppe_chr8	Ppe_chr8||19593029||19595579||cds31698||1||CDS||1442628422||32102||78.02	32102	32102	1.000000e-250	6988
a19521_1	1||42913157||42919429||PAC:27162423||1||CDS||369097664||1987||77.79	1987	1987	b36122_Ppe_chr8	Ppe_chr8||19585958||19590615||cds31697||-1||CDS||1442628419||32101||77.79	32101	32101	1.000000e-250	7038
a19521_1	1||42921030||42926200||PAC:27164539||1||CDS||369101896||1988||74.23	1988	1988	b36122_Ppe_chr8	Ppe_chr8||19580901||19584966||cds31696||-1||CDS||1442628415||32100||74.23	32100	32100	2.600000e-230	7088
a19521_1	1||42933836||42951824||PAC:27164637||1||CDS||369102092||1989||79.11	1989	1989	b36122_Ppe_chr8	Ppe_chr8||19530573||19543003||cds31688||-1||CDS||1442628383||32092||79.11	32092	32092	1.000000e-250	7138
a19521_1	1||42987856||42989579||PAC:27162744||1||CDS||369098306||1990||79.17	1990	1990	b36122_Ppe_chr8	Ppe_chr8||19517246||19518842||cds31687||-1||CDS||1442628381||32091||79.17	32091	32091	1.000000e-250	7188
a19521_1	1||43027609||43032027||PAC:27163199||1||CDS||369099216||1991||69.15	1991	1991	b36122_Ppe_chr8	Ppe_chr8||19474716||19478705||cds31674||-1||CDS||1442628334||32078||69.15	32078	32078	1.000000e-250	7235
a19521_1	1||43041197||43042872||PAC:27164544||1||CDS||369101906||1992||69.52	1992	1992	b36122_Ppe_chr8	Ppe_chr8||19466040||19467845||cds31672||-1||CDS||1442628327||32076||69.52	32076	32076	2.900000e-187	7285
a19521_1	1||43049978||43059538||PAC:27161869||1||CDS||369096556||1993||69.53	1993	1993	b36122_Ppe_chr8	Ppe_chr8||19454962||19460272||cds31667||-1||CDS||1442628312||32071||69.53	32071	32071	1.000000e-250	7335
a19521_1	1||43073298||43085445||PAC:27162595||1||CDS||369098008||1994||78.92	1994	1994	b36122_Ppe_chr8	Ppe_chr8||19442282||19451646||cds31665||-1||CDS||1442628303||32069||78.92	32069	32069	1.000000e-250	7385
a19521_1	1||43093509||43094055||PAC:27164326||1||CDS||369101470||1995||69.61	1995	1995	b36122_Ppe_chr8	Ppe_chr8||19438355||19438989||cds31662||-1||CDS||1442628291||32066||69.61	32066	32066	5.300000e-52	7435
a19521_1	1||43143736||43148164||PAC:27163226||-1||CDS||369099270||1999||85.83	1999	1999	b36122_Ppe_chr8	Ppe_chr8||19419134||19421911||cds31655||1||CDS||1442628262||32059||85.83	32059	32059	1.000000e-250	7485
a19521_1	1||43158871||43159218||PAC:27162667||-1||CDS||369098152||2000||65.15	2000	2000	b36122_Ppe_chr8	Ppe_chr8||19398115||19398603||cds31649||1||CDS||1442628244||32053||65.15	32053	32053	8.000000e-22	7506
###
a19521_1	1||43167519||43170086||PAC:27164834||-1||CDS||369102486||2001||80.27	2001	2001	b36122_Ppe_chr6	Ppe_chr6||24670398||24673131||cds24609||1||CDS||1442326903||24920||80.27	24920	24920	1.000000e-250	50
a19521_1	1||43184860||43190331||PAC:27162100||1||CDS||369097018||2002||69.73	2002	2002	b36122_Ppe_chr6	Ppe_chr6||24656439||24660189||cds24607||-1||CDS||1442326897||24918||69.73	24918	24918	4.300000e-86	100
a19521_1	1||43193913||43194224||PAC:27164686||1||CDS||369102190||2003||82.26	2003	2003	b36122_Ppe_chr6	Ppe_chr6||24643324||24643635||cds24602||-1||CDS||1442326884||24912||82.26	24912	24912	3.300000e-90	150
a19521_1	1||43222001||43226567||PAC:27163213||1||CDS||369099244||2004||68.49	2004	2004	b36122_Ppe_chr6	Ppe_chr6||24627081||24636809||cds24601||-1||CDS||1442326879||24911||68.49	24911	24911	1.000000e-250	200
a19521_1	1||43235311||43239341||PAC:27163960||-1||CDS||369100738||2005||72.86	2005	2005	b36122_Ppe_chr6	Ppe_chr6||24623063||24625946||cds24599||1||CDS||1442326872||24909||72.86	24909	24909	3.700000e-121	250
a19521_1	1||43263758||43268655||PAC:27163085||1||CDS||369098988||2007||74.45	2007	2007	b36122_Ppe_chr6	Ppe_chr6||24609518||24612196||cds24597||-1||CDS||1442326867||24907||74.45	24907	24907	5.500000e-215	300
a19521_1	1||43276108||43276467||PAC:27163273||-1||CDS||369099364||2009||69.31	2009	2009	b36122_Ppe_chr6	Ppe_chr6||24602494||24602856||cds24596||1||CDS||1442326864||24906||69.31	24906	24906	8.000000e-47	346
a19521_1	1||43277273||43281146||PAC:27163075||-1||CDS||369098968||2010||72.08	2010	2010	b36122_Ppe_chr6	Ppe_chr6||24599330||24602014||cds24595||1||CDS||1442326857||24905||72.08	24905	24905	2.900000e-236	396
a19521_1	1||43292301||43294417||PAC:27164459||-1||CDS||369101736||2012||74.26	2012	2012	b36122_Ppe_chr6	Ppe_chr6||24561975||24563087||cds24589||-1||CDS||1442326841||24899||74.26	24899	24899	1.200000e-77	446
a19521_1	1||43297330||43299608||PAC:27164093||-1||CDS||369101004||2013||66.44	2013	2013	b36122_Ppe_chr6	Ppe_chr6||24554959||24556298||cds24587||1||CDS||1442326837||24897||66.44	24897	24897	1.500000e-44	489
a19521_1	1||43303947||43306204||PAC:27162082||-1||CDS||369096982||2016||66.84	2016	2016	b36122_Ppe_chr6	Ppe_chr6||24545133||24547125||cds24583||1||CDS||1442326827||24892||66.84	24892	24892	7.200000e-79	539
a19521_1	1||43309495||43313246||PAC:27164651||-1||CDS||369102120||2017||81.64	2017	2017	b36122_Ppe_chr6	Ppe_chr6||24541535||24543665||cds24582||1||CDS||1442326822||24891||81.64	24891	24891	1.700000e-177	589
a19521_1	1||43342422||43344912||PAC:27164358||1||CDS||369101534||2019||72.61	2019	2019	b36122_Ppe_chr6	Ppe_chr6||24519965||24521675||cds24580||-1||CDS||1442326817||24889||72.61	24889	24889	2.100000e-208	639
a19521_1	1||43350991||43353794||PAC:27164224||-1||CDS||369101266||2021||75.81	2021	2021	b36122_Ppe_chr6	Ppe_chr6||24509903||24514239||cds24576||1||CDS||1442326807||24885||75.81	24885	24885	1.000000e-161	689
a19521_1	1||43400258||43401729||PAC:27163621||-1||CDS||369100060||2025||67.15	2025	2025	b36122_Ppe_chr6	Ppe_chr6||24489955||24490509||cds24575||1||CDS||1442326804||24884||67.15	24884	24884	1.300000e-17	705
a19521_1	1||43403006||43409709||PAC:27163187||-1||CDS||369099192||2026||79.65	2026	2026	b36122_Ppe_chr6	Ppe_chr6||24477412||24480472||cds24573||1||CDS||1442326798||24882||79.65	24882	24882	1.000000e-250	755
a19521_1	1||43414774||43415562||PAC:27163418||1||CDS||369099654||2027||66.86	2027	2027	b36122_Ppe_chr6	Ppe_chr6||24456689||24458073||cds24571||-1||CDS||1442326793||24880||66.86	24880	24880	1.600000e-17	771
a19521_1	1||43424036||43424837||PAC:27163064||1||CDS||369098946||2028||78.04	2028	2028	b36122_Ppe_chr6	Ppe_chr6||24446568||24447246||cds24568||-1||CDS||1442326784||24877||78.04	24877	24877	7.300000e-57	821
a19521_1	1||43454993||43456084||PAC:27163810||1||CDS||369100438||2029||67.94	2029	2029	b36122_Ppe_chr6	Ppe_chr6||24442366||24443439||cds24567||-1||CDS||1442326781||24876||67.94	24876	24876	8.200000e-102	871
a19521_1	1||43463748||43468997||PAC:27164877||1||CDS||369102572||2030||66.96	2030	2030	b36122_Ppe_chr6	Ppe_chr6||24400249||24404970||cds24557||-1||CDS||1442326752||24866||66.96	24866	24866	1.000000e-250	921
a19521_1	1||43474122||43475756||PAC:27162175||-1||CDS||369097168||2031||80.58	2031	2031	b36122_Ppe_chr6	Ppe_chr6||24380481||24381738||cds24554||1||CDS||1442326747||24863||80.58	24863	24863	2.100000e-50	970
a19521_1	1||43500834||43502741||PAC:27162124||1||CDS||369097066||2032||65.9	2032	2032	b36122_Ppe_chr6	Ppe_chr6||24361827||24363743||cds24551||-1||CDS||1442326736||24859||65.9	24859	24859	9.300000e-239	1020
a19521_1	1||43517430||43520005||PAC:27164153||1||CDS||369101124||2034||71.1	2034	2034	b36122_Ppe_chr6	Ppe_chr6||24352828||24355774||cds24549||-1||CDS||1442326726||24857||71.1	24857	24857	1.000000e-250	1070
a19521_1	1||43526261||43527346||PAC:27164857||-1||CDS||369102532||2035||71.32	2035	2035	b36122_Ppe_chr6	Ppe_chr6||24340951||24342126||cds24543||1||CDS||1442326709||24851||71.32	24851	24851	7.900000e-39	1108
a19521_1	1||43537120||43543981||PAC:27164458||-1||CDS||369101734||2036||75.18	2036	2036	b36122_Ppe_chr6	Ppe_chr6||24324696||24329004||cds24539||1||CDS||1442326695||24847||75.18	24847	24847	1.000000e-250	1158
a19521_1	1||43545110||43546432||PAC:27163000||1||CDS||369098818||2037||76.38	2037	2037	b36122_Ppe_chr6	Ppe_chr6||24321072||24322388||cds24538||-1||CDS||1442326693||24846||76.38	24846	24846	1.000000e-250	1208
a19521_1	1||43551499||43551933||PAC:27161894||-1||CDS||369096606||2038||71.66	2038	2038	b36122_Ppe_chr6	Ppe_chr6||24316034||24316471||cds24537||1||CDS||1442326690||24845||71.66	24845	24845	2.500000e-67	1258
a19521_1	1||43573410||43579084||PAC:27163690||1||CDS||369100198||2040||78.54	2040	2040	b36122_Ppe_chr6	Ppe_chr6||24300337||24305653||cds24536||-1||CDS||1442326688||24844||78.54	24844	24844	1.000000e-250	1308
a19521_1	1||43584731||43586962||PAC:27163782||1||CDS||369100382||2041||73.35	2041	2041	b36122_Ppe_chr6	Ppe_chr6||24294864||24297983||cds24535||-1||CDS||1442326683||24843||73.35	24843	24843	3.300000e-216	1358
a19521_1	1||43607013||43609692||PAC:27162908||1||CDS||369098634||2045||73.44	2045	2045	b36122_Ppe_chr6	Ppe_chr6||24290964||24293340||cds24532||-1||CDS||1442326672||24840||73.44	24840	24840	7.600000e-139	1408
a19521_1	1||43613703||43621244||PAC:27163702||-1||CDS||369100222||2046||64.76	2046	2046	b36122_Ppe_chr6	Ppe_chr6||24281926||24283475||cds24528||1||CDS||1442326661||24836||64.76	24836	24836	6.200000e-76	1458
a19521_1	1||43622459||43624182||PAC:27163858||-1||CDS||369100534||2047||76.08	2047	2047	b36122_Ppe_chr6	Ppe_chr6||24275790||24277244||cds24526||1||CDS||1442326657||24834||76.08	24834	24834	6.800000e-187	1508
a19521_1	1||43626077||43626553||PAC:27164156||-1||CDS||369101130||2048||65.83	2048	2048	b36122_Ppe_chr6	Ppe_chr6||24255584||24256144||cds24521||1||CDS||1442326644||24829||65.83	24829	24829	5.600000e-60	1558
a19521_1	1||43641398||43643258||PAC:27163322||1||CDS||369099462||2049||73.24	2049	2049	b36122_Ppe_chr6	Ppe_chr6||24238328||24239772||cds24511||-1||CDS||1442326610||24819||73.24	24819	24819	7.000000e-211	1608
a19521_1	1||43647884||43649217||PAC:27164483||-1||CDS||369101784||2050||73.88	2050	2050	b36122_Ppe_chr6	Ppe_chr6||24234684||24236163||cds24509||1||CDS||1442326604||24817||73.88	24817	24817	1.300000e-75	1658
a19521_1	1||43660709||43662860||PAC:27162122||1||CDS||369097062||2053||73.71	2053	2053	b36122_Ppe_chr6	Ppe_chr6||24222245||24224113||cds24503||-1||CDS||1442326590||24811||73.71	24811	24811	1.300000e-148	1708
a19521_1	1||43664596||43667262||PAC:27162063||-1||CDS||369096944||2054||83.39	2054	2054	b36122_Ppe_chr6	Ppe_chr6||24205644||24208069||cds24498||1||CDS||1442326574||24806||83.39	24806	24806	1.000000e-250	1758
a19521_1	1||43671027||43673215||PAC:27163110||-1||CDS||369099038||2055||70.69	2055	2055	b36122_Ppe_chr6	Ppe_chr6||24200384||24202701||cds24495||1||CDS||1442326567||24803||70.69	24803	24803	1.300000e-239	1808
a19521_1	1||43680886||43682820||PAC:27162302||-1||CDS||369097422||2057||77.7	2057	2057	b36122_Ppe_chr6	Ppe_chr6||24177970||24179313||cds24486||1||CDS||1442326546||24794||77.7	24794	24794	5.100000e-180	1858
a19521_1	1||43684945||43687526||PAC:27161834||1||CDS||369096486||2058||81.34	2058	2058	b36122_Ppe_chr6	Ppe_chr6||24175149||24177708||cds24484||-1||CDS||1442326542||24792||81.34	24792	24792	6.900000e-166	1908
a19521_1	1||43688361||43696683||PAC:27162163||-1||CDS||369097144||2059||75.31	2059	2059	b36122_Ppe_chr6	Ppe_chr6||24120500||24125476||cds24475||1||CDS||1442326516||24783||75.31	24783	24783	1.300000e-206	1958
a19521_1	1||43700338||43701016||PAC:27162597||-1||CDS||369098012||2061||71.53	2061	2061	b36122_Ppe_chr6	Ppe_chr6||24110441||24111460||cds24473||1||CDS||1442326509||24781||71.53	24781	24781	2.900000e-43	2000
a19521_1	1||43705159||43707103||PAC:27162013||1||CDS||369096844||2062||76.31	2062	2062	b36122_Ppe_chr6	Ppe_chr6||24105231||24107775||cds24472||-1||CDS||1442326508||24780||76.31	24780	24780	3.300000e-187	2050
a19521_1	1||43708892||43710363||PAC:27162593||1||CDS||369098004||2063||74.47	2063	2063	b36122_Ppe_chr6	Ppe_chr6||24101297||24103374||cds24471||-1||CDS||1442326505||24779||74.47	24779	24779	1.000000e-250	2100
a19521_1	1||43723564||43725964||PAC:27163589||1||CDS||369099996||2064||72.79	2064	2064	b36122_Ppe_chr6	Ppe_chr6||24074829||24077628||cds24468||-1||CDS||1442326497||24776||72.79	24776	24776	8.600000e-204	2150
a19521_1	1||43753200||43760166||PAC:27163055||1||CDS||369098928||2065||77.71	2065	2065	b36122_Ppe_chr6	Ppe_chr6||24023243||24029781||cds24460||-1||CDS||1442326479||24768||77.71	24768	24768	1.000000e-250	2200
a19521_1	1||43764450||43765571||PAC:27164798||1||CDS||369102414||2066||82.46	2066	2066	b36122_Ppe_chr6	Ppe_chr6||24019657||24021800||cds24459||-1||CDS||1442326477||24767||82.46	24767	24767	1.600000e-136	2250
a19521_1	1||43784918||43796107||PAC:27163705||-1||CDS||369100228||2068||75.99	2068	2068	b36122_Ppe_chr6	Ppe_chr6||24000715||24005777||cds24456||1||CDS||1442326469||24764||75.99	24764	24764	1.000000e-250	2300
a19521_1	1||43813985||43817695||PAC:27163515||1||CDS||369099848||2069||72.18	2069	2069	b36122_Ppe_chr6	Ppe_chr6||23991360||23999294||cds24455||-1||CDS||1442326467||24763||72.18	24763	24763	2.100000e-39	2338
a19521_1	1||43828556||43831686||PAC:27163502||-1||CDS||369099822||2072||76.18	2072	2072	b36122_Ppe_chr6	Ppe_chr6||23896112||23898353||cds24432||-1||CDS||1442326401||24740||76.18	24740	24740	3.000000e-247	50
a19521_1	1||43856449||43858569||PAC:27162779||-1||CDS||369098376||2073||77.0	2073	2073	b36122_Ppe_chr6	Ppe_chr6||23901438||23903763||cds24433||-1||CDS||1442326403||24741||77.0	24741	24741	2.000000e-177	100
a19521_1	1||43860557||43864053||PAC:27162829||-1||CDS||369098476||2074||79.96	2074	2074	b36122_Ppe_chr6	Ppe_chr6||23907869||23912059||cds24435||-1||CDS||1442326408||24743||79.96	24743	24743	2.000000e-128	2385
a19521_1	1||43873008||43873793||PAC:27162320||1||CDS||369097458||2075||73.82	2075	2075	b36122_Ppe_chr6	Ppe_chr6||23927008||23927997||cds24439||1||CDS||1442326424||24747||73.82	24747	24747	1.300000e-36	185
a19521_1	1||43882788||43885137||PAC:27164362||1||CDS||369101542||2076||82.07	2076	2076	b36122_Ppe_chr6	Ppe_chr6||23935695||23937905||cds24444||1||CDS||1442326438||24752||82.07	24752	24752	2.700000e-170	235
a19521_1	1||43892003||43893799||PAC:27162389||-1||CDS||369097596||2078||76.1	2078	2078	b36122_Ppe_chr6	Ppe_chr6||23893446||23895292||cds24431||1||CDS||1442326397||24739||76.1	24739	24739	7.200000e-55	2435
a19521_1	1||43898129||43899046||PAC:27164374||-1||CDS||369101566||2079||74.32	2079	2079	b36122_Ppe_chr6	Ppe_chr6||23878018||23879192||cds24428||1||CDS||1442326390||24736||74.32	24736	24736	8.500000e-33	2467
a19521_1	1||43900150||43911103||PAC:27164677||-1||CDS||369102172||2080||70.68	2080	2080	b36122_Ppe_chr6	Ppe_chr6||23852437||23855957||cds24426||-1||CDS||1442326385||24733||70.68	24733	24733	4.600000e-175	2517
a19521_1	1||43939195||43940391||PAC:27163984||-1||CDS||369100786||2083||73.2	2083	2083	b36122_Ppe_chr6	Ppe_chr6||23830973||23832475||cds24406||1||CDS||1442326333||24713||73.2	24713	24713	5.300000e-101	2564
a19521_1	1||43953339||43955283||PAC:27163266||1||CDS||369099350||2084||83.81	2084	2084	b36122_Ppe_chr6	Ppe_chr6||23821826||23823800||cds24405||-1||CDS||1442326331||24712||83.81	24712	24712	2.800000e-149	2614
a19521_1	1||43974475||43978268||PAC:27163449||1||CDS||369099716||2085||77.87	2085	2085	b36122_Ppe_chr6	Ppe_chr6||23813109||23817251||cds24404||-1||CDS||1442326327||24711||77.87	24711	24711	1.000000e-250	2664
a19521_1	1||43980134||43981021||PAC:27163664||-1||CDS||369100146||2086||70.06	2086	2086	b36122_Ppe_chr6	Ppe_chr6||23811346||23812083||cds24403||1||CDS||1442326324||24710||70.06	24710	24710	3.300000e-86	2714
a19521_1	1||43993036||43998944||PAC:27164713||1||CDS||369102244||2087||79.57	2087	2087	b36122_Ppe_chr6	Ppe_chr6||23804199||23809244||cds24402||-1||CDS||1442326322||24709||79.57	24709	24709	1.000000e-250	2764
a19521_1	1||44011870||44013466||PAC:27163406||1||CDS||369099630||2088||66.77	2088	2088	b36122_Ppe_chr6	Ppe_chr6||23778516||23779955||cds24400||-1||CDS||1442326311||24707||66.77	24707	24707	9.400000e-130	2814
a19521_1	1||44022982||44027326||PAC:27163820||-1||CDS||369100458||2089||76.33	2089	2089	b36122_Ppe_chr6	Ppe_chr6||23774116||23776774||cds24399||1||CDS||1442326308||24706||76.33	24706	24706	8.200000e-178	2864
a19521_1	1||44029604||44031312||PAC:27163819||1||CDS||369100456||2090||69.7	2090	2090	b36122_Ppe_chr6	Ppe_chr6||23762977||23765304||cds24397||1||CDS||1442326302||24704||69.7	24704	24704	1.100000e-168	2914
a19521_1	1||44045612||44046318||PAC:27164055||-1||CDS||369100928||2091||75.08	2091	2091	b36122_Ppe_chr6	Ppe_chr6||23758520||23759518||cds24396||1||CDS||1442326299||24703||75.08	24703	24703	9.500000e-72	2964
a19521_1	1||44053464||44055293||PAC:27163648||-1||CDS||369100114||2092||76.17	2092	2092	b36122_Ppe_chr6	Ppe_chr6||23754433||23755676||cds24394||1||CDS||1442326292||24701||76.17	24701	24701	2.800000e-190	3014
a19521_1	1||44063002||44063178||PAC:27161971||-1||CDS||369096760||2093||67.31	2093	2093	b36122_Ppe_chr6	Ppe_chr6||23744833||23744973||cds24393||1||CDS||1442326290||24700||67.31	24700	24700	2.500000e-08	3021
a19521_1	1||44071876||44072364||PAC:27162537||1||CDS||369097892||2094||71.43	2094	2094	b36122_Ppe_chr6	Ppe_chr6||23736153||23736662||cds24391||-1||CDS||1442326285||24698||71.43	24698	24698	1.400000e-33	3053
a19521_1	1||44085003||44088911||PAC:27164645||-1||CDS||369102108||2096||84.5	2096	2096	b36122_Ppe_chr6	Ppe_chr6||23692122||23696168||cds24381||1||CDS||1442326256||24688||84.5	24688	24688	5.300000e-212	3103
a19521_1	1||44117643||44125691||PAC:27164284||1||CDS||369101386||2097||70.49	2097	2097	b36122_Ppe_chr6	Ppe_chr6||23653178||23660540||cds24375||-1||CDS||1442326240||24682||70.49	24682	24682	1.000000e-250	3153
a19521_1	1||44150857||44154208||PAC:27162981||1||CDS||369098780||2100||78.24	2100	2100	b36122_Ppe_chr6	Ppe_chr6||23639614||23642470||cds24374||-1||CDS||1442326236||24681||78.24	24681	24681	1.000000e-250	3203
a19521_1	1||44189987||44193669||PAC:27163917||1||CDS||369100652||2103||80.47	2103	2103	b36122_Ppe_chr6	Ppe_chr6||23628261||23630922||cds24372||-1||CDS||1442326228||24679||80.47	24679	24679	1.000000e-250	3253
a19521_1	1||44197251||44198660||PAC:27162491||1||CDS||369097800||2104||76.14	2104	2104	b36122_Ppe_chr6	Ppe_chr6||23625993||23627378||cds24371||-1||CDS||1442326225||24678||76.14	24678	24678	7.400000e-170	3303
a19521_1	1||44210973||44211350||PAC:27161810||-1||CDS||369096438||2105||68.49	2105	2105	b36122_Ppe_chr6	Ppe_chr6||23623338||23623883||cds24370||1||CDS||1442326222||24677||68.49	24677	24677	4.500000e-52	3353
a19521_1	1||44218602||44226136||PAC:27161946||-1||CDS||369096710||2106||77.0	2106	2106	b36122_Ppe_chr6	Ppe_chr6||23607164||23609571||cds24363||1||CDS||1442326196||24670||77.0	24670	24670	1.300000e-157	3403
a19521_1	1||44228863||44232885||PAC:27163628||1||CDS||369100074||2107||78.82	2107	2107	b36122_Ppe_chr6	Ppe_chr6||23588564||23591346||cds24360||-1||CDS||1442326189||24667||78.82	24667	24667	1.000000e-250	3453
a19521_1	1||44240309||44244153||PAC:27164567||1||CDS||369101952||2109||76.25	2109	2109	b36122_Ppe_chr6	Ppe_chr6||23579361||23582200||cds24359||-1||CDS||1442326187||24666||76.25	24666	24666	3.500000e-149	3503
a19521_1	1||44245329||44250332||PAC:27162044||1||CDS||369096906||2110||75.21	2110	2110	b36122_Ppe_chr6	Ppe_chr6||23570660||23574719||cds24356||-1||CDS||1442326175||24663||75.21	24663	24663	7.300000e-219	3553
a19521_1	1||44252754||44253073||PAC:27164016||1||CDS||369100850||2111||77.23	2111	2111	b36122_Ppe_chr6	Ppe_chr6||23563727||23564095||cds24354||-1||CDS||1442326172||24661||77.23	24661	24661	3.600000e-17	3569
a19521_1	1||44272611||44275286||PAC:27163686||1||CDS||369100190||2112||74.26	2112	2112	b36122_Ppe_chr6	Ppe_chr6||23498607||23500709||cds24340||-1||CDS||1442326130||24647||74.26	24647	24647	9.000000e-62	3616
a19521_1	1||44288437||44288811||PAC:27164771||-1||CDS||369102360||2113||71.63	2113	2113	b36122_Ppe_chr6	Ppe_chr6||23490075||23490497||cds24336||1||CDS||1442326117||24643||71.63	24643	24643	3.200000e-35	3650
a19521_1	1||44336659||44338275||PAC:27162393||-1||CDS||369097604||2115||64.31	2115	2115	b36122_Ppe_chr6	Ppe_chr6||23465248||23467339||cds24334||1||CDS||1442326110||24641||64.31	24641	24641	1.200000e-63	3700
a19521_1	1||44352036||44365930||PAC:27164620||1||CDS||369102058||2116||78.93	2116	2116	b36122_Ppe_chr6	Ppe_chr6||23456349||23461095||cds24333||-1||CDS||1442326105||24640||78.93	24640	24640	1.000000e-250	3750
###
a19521_1	1||44372304||44378351||PAC:27162898||-1||CDS||369098614||2118||83.96	2118	2118	b36122_Ppe_chr7	Ppe_chr7||14962221||14968195||cds27534||1||CDS||1442491781||27887||83.96	27887	27887	1.000000e-250	50
a19521_1	1||44404024||44405462||PAC:27164526||-1||CDS||369101870||2119||78.98	2119	2119	b36122_Ppe_chr7	Ppe_chr7||14905803||14907268||cds27529||1||CDS||1442491767||27882||78.98	27882	27882	7.900000e-114	100
a19521_1	1||44416159||44417331||PAC:27164086||1||CDS||369100990||2120||82.5	2120	2120	b36122_Ppe_chr7	Ppe_chr7||14887629||14888801||cds27523||-1||CDS||1442491751||27876||82.5	27876	27876	1.000000e-250	150
a19521_1	1||44418147||44419508||PAC:27163524||-1||CDS||369099866||2121||79.87	2121	2121	b36122_Ppe_chr7	Ppe_chr7||14886412||14887112||cds27522||1||CDS||1442491748||27875||79.87	27875	27875	1.700000e-79	200
a19521_1	1||44421203||44429214||PAC:27164226||-1||CDS||369101270||2122||77.55	2122	2122	b36122_Ppe_chr7	Ppe_chr7||14879676||14885347||cds27521||1||CDS||1442491746||27874||77.55	27874	27874	1.000000e-250	250
a19521_1	1||44448489||44450306||PAC:27163623||1||CDS||369100064||2124||80.59	2124	2124	b36122_Ppe_chr7	Ppe_chr7||14860359||14862152||cds27518||-1||CDS||1442491737||27871||80.59	27871	27871	7.300000e-248	300
a19521_1	1||44455021||44460171||PAC:27163706||-1||CDS||369100230||2125||65.87	2125	2125	b36122_Ppe_chr7	Ppe_chr7||14852966||14857399||cds27517||1||CDS||1442491733||27869||65.87	27869	27869	3.100000e-126	350
a19521_1	1||44462879||44465029||PAC:27163299||1||CDS||369099416||2126||77.6	2126	2126	b36122_Ppe_chr7	Ppe_chr7||14841306||14842591||cds27513||-1||CDS||1442491718||27865||77.6	27865	27865	3.100000e-93	400
a19521_1	1||44474831||44477444||PAC:27163533||1||CDS||369099884||2127||76.67	2127	2127	b36122_Ppe_chr7	Ppe_chr7||14827260||14830194||cds27511||-1||CDS||1442491712||27862||76.67	27862	27862	1.000000e-250	450
a19521_1	1||44479926||44483270||PAC:27161927||-1||CDS||369096672||2128||81.44	2128	2128	b36122_Ppe_chr7	Ppe_chr7||14822641||14825728||cds27510||1||CDS||1442491708||27861||81.44	27861	27861	1.800000e-177	500
a19521_1	1||44498041||44499762||PAC:27164586||1||CDS||369101990||2131||72.44	2131	2131	b36122_Ppe_chr7	Ppe_chr7||14817551||14819446||cds27509||-1||CDS||1442491704||27860||72.44	27860	27860	5.400000e-153	550
a19521_1	1||44508789||44514680||PAC:27162278||1||CDS||369097374||2132||76.53	2132	2132	b36122_Ppe_chr7	Ppe_chr7||14808960||14812088||cds27508||-1||CDS||1442491701||27859||76.53	27859	27859	1.000000e-250	600
a19521_1	1||44516463||44519322||PAC:27162156||1||CDS||369097130||2133||72.58	2133	2133	b36122_Ppe_chr7	Ppe_chr7||14805745||14807903||cds27507||-1||CDS||1442491698||27858||72.58	27858	27858	4.500000e-68	650
a19521_1	1||44519746||44521943||PAC:27163552||-1||CDS||369099922||2134||75.24	2134	2134	b36122_Ppe_chr7	Ppe_chr7||14799299||14801779||cds27505||1||CDS||1442491693||27856||75.24	27856	27856	1.000000e-250	700
a19521_1	1||44529334||44531315||PAC:27162995||-1||CDS||369098808||2135||62.01	2135	2135	b36122_Ppe_chr7	Ppe_chr7||14787712||14789648||cds27503||-1||CDS||1442491686||27854||62.01	27854	27854	2.100000e-62	750
a19521_1	1||44550515||44551357||PAC:27163063||-1||CDS||369098944||2137||77.31	2137	2137	b36122_Ppe_chr7	Ppe_chr7||14771040||14771911||cds27498||1||CDS||1442491670||27849||77.31	27849	27849	2.700000e-183	800
a19521_1	1||44582723||44583794||PAC:27162311||1||CDS||369097440||2138||66.22	2138	2138	b36122_Ppe_chr7	Ppe_chr7||14759870||14760802||cds27497||-1||CDS||1442491666||27847||66.22	27847	27847	2.700000e-29	828
a19521_1	1||44588254||44590728||PAC:27164117||-1||CDS||369101052||2139||79.11	2139	2139	b36122_Ppe_chr7	Ppe_chr7||14738665||14741307||cds27493||1||CDS||1442491652||27843||79.11	27843	27843	6.600000e-168	878
a19521_1	1||44599190||44604790||PAC:27163145||-1||CDS||369099108||2140||79.34	2140	2140	b36122_Ppe_chr7	Ppe_chr7||14728130||14733408||cds27490||1||CDS||1442491642||27840||79.34	27840	27840	1.000000e-250	928
a19521_1	1||44613185||44621809||PAC:27164085||1||CDS||369100988||2141||77.69	2141	2141	b36122_Ppe_chr7	Ppe_chr7||14703002||14709216||cds27489||-1||CDS||1442491638||27839||77.69	27839	27839	1.000000e-250	978
a19521_1	1||44623451||44625593||PAC:27162838||-1||CDS||369098494||2142||70.81	2142	2142	b36122_Ppe_chr7	Ppe_chr7||14696868||14698556||cds27487||1||CDS||1442491633||27837||70.81	27837	27837	3.200000e-121	1028
a19521_1	1||44646096||44671400||PAC:27164806||1||CDS||369102430||2144||78.97	2144	2144	b36122_Ppe_chr7	Ppe_chr7||14663060||14682396||cds27485||-1||CDS||1442491627||27835||78.97	27835	27835	1.000000e-250	1078
a19521_1	1||44763722||44765227||PAC:27164829||1||CDS||369102476||2154||71.13	2154	2154	b36122_Ppe_chr7	Ppe_chr7||14648149||14649660||cds27481||-1||CDS||1442491616||27831||71.13	27831	27831	1.000000e-250	1128
a19521_1	1||44781762||44786486||PAC:27163173||-1||CDS||369099164||2158||72.48	2158	2158	b36122_Ppe_chr7	Ppe_chr7||14627397||14629193||cds27476||1||CDS||1442491602||27826||72.48	27826	27826	1.400000e-200	1178
a19521_1	1||44787041||44789248||PAC:27162532||-1||CDS||369097882||2159||77.45	2159	2159	b36122_Ppe_chr7	Ppe_chr7||14618263||14625969||cds27475||1||CDS||1442491599||27825||77.45	27825	27825	3.700000e-52	1228
a19521_1	1||44805629||44807343||PAC:27161775||-1||CDS||369096368||2160||70.6	2160	2160	b36122_Ppe_chr7	Ppe_chr7||14576367||14578379||cds27471||1||CDS||1442491587||27821||70.6	27821	27821	1.200000e-191	1278
a19521_1	1||44835323||44836533||PAC:27161794||-1||CDS||369096406||2161||77.8	2161	2161	b36122_Ppe_chr7	Ppe_chr7||14561101||14562175||cds27468||1||CDS||1442491581||27818||77.8	27818	27818	3.400000e-108	1328
a19521_1	1||44841898||44846666||PAC:27163402||1||CDS||369099622||2162||76.18	2162	2162	b36122_Ppe_chr7	Ppe_chr7||14551488||14553777||cds27467||-1||CDS||1442491578||27817||76.18	27817	27817	9.900000e-118	1378
a19521_1	1||44847359||44847978||PAC:27163851||-1||CDS||369100520||2163||69.92	2163	2163	b36122_Ppe_chr7	Ppe_chr7||14547551||14548233||cds27465||1||CDS||1442491574||27815||69.92	27815	27815	1.100000e-64	1428
a19521_1	1||44849508||44850863||PAC:27164759||1||CDS||369102336||2164||66.33	2164	2164	b36122_Ppe_chr7	Ppe_chr7||14546739||14547251||cds27464||-1||CDS||1442491571||27814||66.33	27814	27814	1.800000e-33	1460
a19521_1	1||44854518||44860225||PAC:27164747||1||CDS||369102312||2165||74.69	2165	2165	b36122_Ppe_chr7	Ppe_chr7||14533798||14538747||cds27462||-1||CDS||1442491565||27812||74.69	27812	27812	1.000000e-250	1510
a19521_1	1||44862597||44867501||PAC:27163910||1||CDS||369100638||2166||72.24	2166	2166	b36122_Ppe_chr7	Ppe_chr7||14527557||14531688||cds27460||-1||CDS||1442491560||27810||72.24	27810	27810	1.000000e-250	1560
a19521_1	1||44910595||44915359||PAC:27162692||1||CDS||369098202||2167||77.84	2167	2167	b36122_Ppe_chr7	Ppe_chr7||14516924||14523465||cds27459||-1||CDS||1442491556||27809||77.84	27809	27809	1.000000e-250	1610
a19521_1	1||44925696||44927606||PAC:27162809||-1||CDS||369098436||2168||72.9	2168	2168	b36122_Ppe_chr7	Ppe_chr7||14512467||14514566||cds27458||1||CDS||1442491553||27808||72.9	27808	27808	1.000000e-250	1660
a19521_1	1||44933845||44935529||PAC:27162567||-1||CDS||369097952||2169||64.28	2169	2169	b36122_Ppe_chr7	Ppe_chr7||14506265||14507758||cds27455||1||CDS||1442491543||27805||64.28	27805	27805	3.200000e-80	1710
a19521_1	1||44940111||44949759||PAC:27164158||-1||CDS||369101134||2170||80.43	2170	2170	b36122_Ppe_chr7	Ppe_chr7||14483888||14493227||cds27450||1||CDS||1442491528||27800||80.43	27800	27800	1.000000e-250	1760
a19521_1	1||44950463||44953087||PAC:27162804||1||CDS||369098426||2172||67.53	2172	2172	b36122_Ppe_chr7	Ppe_chr7||14480000||14482717||cds27449||-1||CDS||1442491526||27799||67.53	27799	27799	1.000000e-250	1810
a19521_1	1||44961416||44964724||PAC:27163907||1||CDS||369100632||2173||75.48	2173	2173	b36122_Ppe_chr7	Ppe_chr7||14471399||14474107||cds27448||-1||CDS||1442491522||27798||75.48	27798	27798	1.000000e-250	1860
a19521_1	1||44970839||44972535||PAC:27161805||1||CDS||369096428||2175||80.2	2175	2175	b36122_Ppe_chr7	Ppe_chr7||14438834||14440698||cds27443||-1||CDS||1442491508||27793||80.2	27793	27793	1.900000e-133	1910
a19521_1	1||44978345||44979944||PAC:27162490||-1||CDS||369097798||2176||74.67	2176	2176	b36122_Ppe_chr7	Ppe_chr7||14436595||14437434||cds27442||1||CDS||1442491505||27792||74.67	27792	27792	2.000000e-76	1960
a19521_1	1||45005878||45010884||PAC:27164722||-1||CDS||369102262||2178||75.59	2178	2178	b36122_Ppe_chr7	Ppe_chr7||14428784||14431049||cds27441||1||CDS||1442491503||27791||75.59	27791	27791	1.900000e-206	2010
a19521_1	1||45017228||45018580||PAC:27164738||1||CDS||369102294||2179||76.61	2179	2179	b36122_Ppe_chr7	Ppe_chr7||14418084||14419535||cds27440||-1||CDS||1442491500||27790||76.61	27790	27790	1.000000e-131	2060
a19521_1	1||45020522||45031200||PAC:27163875||-1||CDS||369100568||2181||82.25	2181	2181	b36122_Ppe_chr7	Ppe_chr7||14411337||14416582||cds27439||1||CDS||1442491496||27789||82.25	27789	27789	1.000000e-250	2110
a19521_1	1||45035905||45038011||PAC:27162173||-1||CDS||369097164||2184||71.83	2184	2184	b36122_Ppe_chr7	Ppe_chr7||14396743||14399009||cds27436||1||CDS||1442491488||27786||71.83	27786	27786	1.000000e-250	2160
a19521_1	1||45047644||45049284||PAC:27163519||1||CDS||369099856||2185||67.44	2185	2185	b36122_Ppe_chr7	Ppe_chr7||14380598||14382794||cds27430||-1||CDS||1442491473||27780||67.44	27780	27780	4.500000e-216	2210
a19521_1	1||45055909||45057624||PAC:27164847||-1||CDS||369102512||2186||66.91	2186	2186	b36122_Ppe_chr7	Ppe_chr7||14357484||14359187||cds27427||1||CDS||1442491466||27777||66.91	27777	27777	2.800000e-230	2260
a19521_1	1||45061547||45061987||PAC:27164814||1||CDS||369102446||2188||72.1	2188	2188	b36122_Ppe_chr7	Ppe_chr7||14334635||14335102||cds27422||-1||CDS||1442491454||27772||72.1	27772	27772	1.500000e-75	2310
a19521_1	1||45082684||45086888||PAC:27163062||1||CDS||369098942||2189||78.69	2189	2189	b36122_Ppe_chr7	Ppe_chr7||14324227||14328256||cds27421||-1||CDS||1442491451||27771||78.69	27771	27771	1.000000e-250	2360
a19521_1	1||45088609||45090939||PAC:27162558||1||CDS||369097934||2190||68.15	2190	2190	b36122_Ppe_chr7	Ppe_chr7||14320000||14322489||cds27420||-1||CDS||1442491447||27770||68.15	27770	27770	4.900000e-219	2410
a19521_1	1||45095602||45096252||PAC:27164196||-1||CDS||369101210||2191||76.94	2191	2191	b36122_Ppe_chr7	Ppe_chr7||14318312||14319001||cds27419||1||CDS||1442491445||27769||76.94	27769	27769	5.200000e-127	2460
a19521_1	1||45105220||45109047||PAC:27162935||1||CDS||369098688||2192||83.92	2192	2192	b36122_Ppe_chr7	Ppe_chr7||14309220||14312675||cds27418||-1||CDS||1442491442||27768||83.92	27768	27768	1.000000e-250	2510
a19521_1	1||45111364||45113831||PAC:27162575||1||CDS||369097968||2193||77.87	2193	2193	b36122_Ppe_chr7	Ppe_chr7||14305346||14307814||cds27417||-1||CDS||1442491439||27766||77.87	27766	27766	4.400000e-154	2560
a19521_1	1||45123973||45126734||PAC:27163703||-1||CDS||369100224||2194||70.28	2194	2194	b36122_Ppe_chr7	Ppe_chr7||14299963||14302946||cds27413||1||CDS||1442491429||27762||70.28	27762	27762	2.200000e-42	2601
a19521_1	1||45156940||45167463||PAC:27163842||1||CDS||369100502||2196||79.7	2196	2196	b36122_Ppe_chr7	Ppe_chr7||14262660||14271947||cds27404||-1||CDS||1442491401||27753||79.7	27753	27753	4.900000e-179	2651
a19521_1	1||45174398||45184970||PAC:27163135||1||CDS||369099088||2197||81.07	2197	2197	b36122_Ppe_chr7	Ppe_chr7||14240082||14246488||cds27403||-1||CDS||1442491398||27752||81.07	27752	27752	1.000000e-250	2701
a19521_1	1||45192693||45198334||PAC:27162478||1||CDS||369097774||2198||69.35	2198	2198	b36122_Ppe_chr7	Ppe_chr7||14192380||14199071||cds27394||-1||CDS||1442491371||27743||69.35	27743	27743	1.200000e-192	2751
a19521_1	1||45214731||45216200||PAC:27163162||1||CDS||369099142||2199||64.67	2199	2199	b36122_Ppe_chr7	Ppe_chr7||14180596||14182104||cds27393||-1||CDS||1442491368||27741||64.67	27741	27741	1.600000e-134	2801
a19521_1	1||45235656||45236543||PAC:27163364||1||CDS||369099546||2200||66.88	2200	2200	b36122_Ppe_chr7	Ppe_chr7||14170760||14171680||cds27392||-1||CDS||1442491365||27740||66.88	27740	27740	7.400000e-116	2851
a19521_1	1||45258679||45261278||PAC:27162366||-1||CDS||369097550||2201||81.72	2201	2201	b36122_Ppe_chr7	Ppe_chr7||14153178||14155607||cds27389||1||CDS||1442491355||27737||81.72	27737	27737	2.600000e-74	2901
a19521_1	1||45289609||45290175||PAC:27164587||1||CDS||369101992||2202||76.26	2202	2202	b36122_Ppe_chr7	Ppe_chr7||14140895||14141503||cds27388||-1||CDS||1442491352||27736||76.26	27736	27736	2.800000e-60	2951
a19521_1	1||45304180||45305525||PAC:27163978||-1||CDS||369100774||2203||74.12	2203	2203	b36122_Ppe_chr7	Ppe_chr7||14123599||14125085||cds27387||1||CDS||1442491350||27735||74.12	27735	27735	5.300000e-105	3001
a19521_1	1||45311060||45313796||PAC:27164905||-1||CDS||369102628||2204||72.7	2204	2204	b36122_Ppe_chr7	Ppe_chr7||14105999||14109011||cds27385||1||CDS||1442491344||27733||72.7	27733	27733	3.000000e-67	3051
a19521_1	1||45330042||45331550||PAC:27163120||-1||CDS||369099058||2205||83.97	2205	2205	b36122_Ppe_chr7	Ppe_chr7||14091838||14093572||cds27384||1||CDS||1442491340||27732||83.97	27732	27732	1.500000e-145	3101
a19521_1	1||45365601||45368453||PAC:27162323||1||CDS||369097464||2208||78.4	2208	2208	b36122_Ppe_chr7	Ppe_chr7||14077134||14079467||cds27383||-1||CDS||1442491338||27731||78.4	27731	27731	5.200000e-139	3151
a19521_1	1||45370381||45392917||PAC:27163434||-1||CDS||369099686||2209||83.06	2209	2209	b36122_Ppe_chr7	Ppe_chr7||14065020||14076467||cds27380||1||CDS||1442491327||27728||83.06	27728	27728	1.000000e-250	3201
a19521_1	1||45397724||45407598||PAC:27163659||-1||CDS||369100136||2210||78.75	2210	2210	b36122_Ppe_chr7	Ppe_chr7||14052293||14059217||cds27378||1||CDS||1442491321||27726||78.75	27726	27726	1.000000e-250	3251
a19521_1	1||45443468||45455456||PAC:27164131||-1||CDS||369101080||2213||69.34	2213	2213	b36122_Ppe_chr7	Ppe_chr7||14031538||14039858||cds27375||1||CDS||1442491314||27723||69.34	27723	27723	1.000000e-250	3301
a19521_1	1||45457156||45460740||PAC:27161790||-1||CDS||369096398||2215||73.72	2215	2215	b36122_Ppe_chr7	Ppe_chr7||14025908||14028960||cds27374||1||CDS||1442491310||27722||73.72	27722	27722	1.000000e-250	3351
a19521_1	1||45471000||45472612||PAC:27162099||-1||CDS||369097016||2218||68.47	2218	2218	b36122_Ppe_chr7	Ppe_chr7||14011828||14013159||cds27369||1||CDS||1442491295||27717||68.47	27717	27717	8.300000e-46	3396
a19521_1	1||45475414||45479391||PAC:27164684||1||CDS||369102186||2219||65.73	2219	2219	b36122_Ppe_chr7	Ppe_chr7||13994410||13998434||cds27364||-1||CDS||1442491281||27712||65.73	27712	27712	2.000000e-84	3446
a19521_1	1||45481000||45484564||PAC:27164855||-1||CDS||369102528||2221||65.11	2221	2221	b36122_Ppe_chr7	Ppe_chr7||13989880||13993571||cds27363||1||CDS||1442491278||27711||65.11	27711	27711	1.000000e-250	3496
a19521_1	1||45496837||45498420||PAC:27164815||-1||CDS||369102448||2222||69.76	2222	2222	b36122_Ppe_chr7	Ppe_chr7||13967526||13969019||cds27359||1||CDS||1442491267||27707||69.76	27707	27707	8.600000e-243	3546
a19521_1	1||45506720||45509610||PAC:27163988||-1||CDS||369100794||2223||65.19	2223	2223	b36122_Ppe_chr7	Ppe_chr7||13958974||13961883||cds27358||1||CDS||1442491265||27706||65.19	27706	27706	3.000000e-114	3596
a19521_1	1||45513925||45516514||PAC:27163855||-1||CDS||369100528||2224||78.38	2224	2224	b36122_Ppe_chr7	Ppe_chr7||13941043||13944001||cds27356||1||CDS||1442491260||27704||78.38	27704	27704	2.900000e-249	3646
a19521_1	1||45531803||45532291||PAC:27164666||1||CDS||369102150||2225||78.53	2225	2225	b36122_Ppe_chr7	Ppe_chr7||13923676||13924227||cds27352||-1||CDS||1442491248||27700||78.53	27700	27700	1.100000e-42	3688
a19521_1	1||45542522||45546122||PAC:27163565||1||CDS||369099948||2228||71.32	2228	2228	b36122_Ppe_chr7	Ppe_chr7||13910283||13913350||cds27351||1||CDS||1442491246||27699||71.32	27699	27699	3.200000e-236	3738
a19521_1	1||45550434||45551180||PAC:27164851||1||CDS||369102520||2229||72.6	2229	2229	b36122_Ppe_chr7	Ppe_chr7||13887855||13888619||cds27345||-1||CDS||1442491230||27693||72.6	27693	27693	1.600000e-144	3788
a19521_1	1||45561746||45563189||PAC:27164575||-1||CDS||369101968||2230||77.97	2230	2230	b36122_Ppe_chr7	Ppe_chr7||13879496||13880779||cds27343||1||CDS||1442491225||27691||77.97	27691	27691	6.000000e-127	3838
a19521_1	1||45575103||45577109||PAC:27164852||1||CDS||369102522||2231||74.37	2231	2231	b36122_Ppe_chr7	Ppe_chr7||13869387||13873498||cds27342||-1||CDS||1442491223||27690||74.37	27690	27690	7.400000e-55	3888
a19521_1	1||45580043||45582616||PAC:27162345||1||CDS||369097508||2232||79.75	2232	2232	b36122_Ppe_chr7	Ppe_chr7||13860667||13862965||cds27338||-1||CDS||1442491212||27686||79.75	27686	27686	6.800000e-78	3938
a19521_1	1||45583501||45584760||PAC:27162419||-1||CDS||369097656||2233||73.57	2233	2233	b36122_Ppe_chr7	Ppe_chr7||13823186||13824436||cds27327||1||CDS||1442491184||27675||73.57	27675	27675	1.000000e-250	3985
a19521_1	1||45589519||45592914||PAC:27164343||-1||CDS||369101504||2234||79.95	2234	2234	b36122_Ppe_chr7	Ppe_chr7||13819536||13821131||cds27326||1||CDS||1442491180||27674||79.95	27674	27674	7.700000e-108	4035
a19521_1	1||45594687||45599230||PAC:27164336||1||CDS||369101490||2236||81.56	2236	2236	b36122_Ppe_chr7	Ppe_chr7||13813590||13817728||cds27325||-1||CDS||1442491177||27673||81.56	27673	27673	1.000000e-250	4085
a19521_1	1||45611312||45614165||PAC:27161891||1||CDS||369096600||2238||74.11	2238	2238	b36122_Ppe_chr7	Ppe_chr7||13806781||13807669||cds27322||-1||CDS||1442491169||27670||74.11	27670	27670	4.900000e-42	4126
a19521_1	1||45613069||45618523||PAC:27163237||-1||CDS||369099292||2239||76.83	2239	2239	b36122_Ppe_chr7	Ppe_chr7||13801744||13806133||cds27321||1||CDS||1442491168||27669||76.83	27669	27669	2.300000e-248	4176
a19521_1	1||45631010||45633404||PAC:27164263||1||CDS||369101344||2241||81.37	2241	2241	b36122_Ppe_chr7	Ppe_chr7||13796987||13798522||cds27320||-1||CDS||1442491164||27668||81.37	27668	27668	1.900000e-54	4226
a19521_1	1||45635994||45637448||PAC:27163972||-1||CDS||369100762||2243||68.07	2243	2243	b36122_Ppe_chr7	Ppe_chr7||13765273||13766793||cds27307||1||CDS||1442491117||27655||68.07	27655	27655	3.900000e-195	4273
a19521_1	1||45637745||45641021||PAC:27164800||1||CDS||369102418||2244||77.69	2244	2244	b36122_Ppe_chr7	Ppe_chr7||13758281||13760563||cds27304||-1||CDS||1442491107||27652||77.69	27652	27652	2.000000e-192	4323
a19521_1	1||45646584||45647063||PAC:27163790||-1||CDS||369100398||2246||66.05	2246	2246	b36122_Ppe_chr7	Ppe_chr7||13755377||13755853||cds27303||1||CDS||1442491103||27651||66.05	27651	27651	3.700000e-55	4373
a19521_1	1||45669610||45670467||PAC:27162745||-1||CDS||369098308||2248||68.46	2248	2248	b36122_Ppe_chr7	Ppe_chr7||13733126||13734016||cds27300||1||CDS||1442491094||27648||68.46	27648	27648	2.500000e-52	4423
a19521_1	1||45679900||45681923||PAC:27162650||1||CDS||369098118||2249||77.36	2249	2249	b36122_Ppe_chr7	Ppe_chr7||13713346||13715292||cds27297||-1||CDS||1442491083||27645||77.36	27645	27645	1.000000e-250	4473
a19521_1	1||45685636||45690124||PAC:27164160||-1||CDS||369101138||2251||75.09	2251	2251	b36122_Ppe_chr7	Ppe_chr7||13709145||13712449||cds27295||1||CDS||1442491075||27643||75.09	27643	27643	1.000000e-250	4523
a19521_1	1||45697020||45697427||PAC:27163562||-1||CDS||369099942||2253||76.32	2253	2253	b36122_Ppe_chr7	Ppe_chr7||13706140||13707100||cds27294||1||CDS||1442491073||27642||76.32	27642	27642	4.700000e-73	4573
###
a19521_1	1||45698988||45699453||PAC:27162206||-1||CDS||369097230||2254||62.5	2254	2254	b36122_Ppe_chr7	Ppe_chr7||13371165||13371938||cds27257||1||CDS||1442490957||27605||62.5	27605	27605	2.600000e-13	12
a19521_1	1||45700551||45706949||PAC:27164741||-1||CDS||369102300||2255||80.37	2255	2255	b36122_Ppe_chr7	Ppe_chr7||13365956||13370337||cds27256||1||CDS||1442490955||27604||80.37	27604	27604	1.000000e-250	62
a19521_1	1||45718956||45720009||PAC:27163254||-1||CDS||369099326||2257||82.98	2257	2257	b36122_Ppe_chr7	Ppe_chr7||13351017||13352689||cds27250||1||CDS||1442490942||27598||82.98	27598	27598	2.100000e-68	112
a19521_1	1||45728738||45735269||PAC:27162951||1||CDS||369098720||2258||76.43	2258	2258	b36122_Ppe_chr7	Ppe_chr7||13311214||13317666||cds27245||-1||CDS||1442490929||27592||76.43	27592	27592	1.000000e-250	162
a19521_1	1||45742815||45746574||PAC:27161968||1||CDS||369096754||2259||70.19	2259	2259	b36122_Ppe_chr7	Ppe_chr7||13269614||13276758||cds27238||-1||CDS||1442490911||27585||70.19	27585	27585	1.000000e-250	212
a19521_1	1||45749353||45750177||PAC:27163812||-1||CDS||369100442||2260||86.53	2260	2260	b36122_Ppe_chr7	Ppe_chr7||13231607||13233172||cds27236||1||CDS||1442490905||27583||86.53	27583	27583	7.500000e-133	262
a19521_1	1||45751853||45754450||PAC:27162616||-1||CDS||369098050||2261||70.32	2261	2261	b36122_Ppe_chr7	Ppe_chr7||13224668||13227158||cds27234||1||CDS||1442490898||27581||70.32	27581	27581	2.300000e-146	312
a19521_1	1||45760617||45761249||PAC:27162974||1||CDS||369098766||2262||69.75	2262	2262	b36122_Ppe_chr7	Ppe_chr7||13200429||13201058||cds27228||-1||CDS||1442490877||27573||69.75	27573	27573	4.300000e-40	351
a19521_1	1||45785898||45787861||PAC:27162516||1||CDS||369097850||2263||72.09	2263	2263	b36122_Ppe_chr7	Ppe_chr7||13187307||13188740||cds27227||-1||CDS||1442490874||27572||72.09	27572	27572	4.800000e-71	401
a19521_1	1||45801760||45804030||PAC:27163084||-1||CDS||369098986||2264||79.71	2264	2264	b36122_Ppe_chr7	Ppe_chr7||13180709||13183008||cds27225||1||CDS||1442490868||27570||79.71	27570	27570	1.900000e-87	451
a19521_1	1||45805993||45807015||PAC:27162954||-1||CDS||369098726||2265||71.12	2265	2265	b36122_Ppe_chr7	Ppe_chr7||13175990||13177624||cds27224||1||CDS||1442490862||27569||71.12	27569	27569	1.500000e-187	501
a19521_1	1||45815668||45836754||PAC:27164734||1||CDS||369102286||2267||78.54	2267	2267	b36122_Ppe_chr7	Ppe_chr7||13142507||13153618||cds27220||-1||CDS||1442490851||27565||78.54	27565	27565	1.000000e-250	551
a19521_1	1||45838865||45841488||PAC:27164736||-1||CDS||369102290||2268||83.23	2268	2268	b36122_Ppe_chr7	Ppe_chr7||13139235||13141556||cds27219||1||CDS||1442490847||27564||83.23	27564	27564	2.200000e-152	601
a19521_1	1||45841644||45846000||PAC:27161796||1||CDS||369096410||2269||77.16	2269	2269	b36122_Ppe_chr7	Ppe_chr7||13135584||13138954||cds27217||-1||CDS||1442490839||27561||77.16	27561	27561	3.400000e-224	651
a19521_1	1||45849403||45854995||PAC:27161892||1||CDS||369096602||2270||80.26	2270	2270	b36122_Ppe_chr7	Ppe_chr7||13125354||13129492||cds27212||-1||CDS||1442490821||27557||80.26	27557	27557	2.100000e-121	701
a19521_1	1||45862432||45863650||PAC:27164525||1||CDS||369101868||2272||72.14	2272	2272	b36122_Ppe_chr7	Ppe_chr7||13123015||13124316||cds27211||-1||CDS||1442490819||27556||72.14	27556	27556	6.200000e-63	751
a19521_1	1||45869573||45870556||PAC:27163775||-1||CDS||369100368||2273||69.61	2273	2273	b36122_Ppe_chr7	Ppe_chr7||13119813||13121000||cds27210||1||CDS||1442490816||27555||69.61	27555	27555	4.900000e-67	801
a19521_1	1||45885879||45887111||PAC:27163546||-1||CDS||369099910||2278||76.5	2278	2278	b36122_Ppe_chr7	Ppe_chr7||13087027||13090002||cds27206||1||CDS||1442490806||27551||76.5	27551	27551	3.900000e-45	845
a19521_1	1||45895128||45899565||PAC:27162004||-1||CDS||369096826||2279||75.06	2279	2279	b36122_Ppe_chr7	Ppe_chr7||13073689||13077628||cds27205||1||CDS||1442490802||27550||75.06	27550	27550	5.100000e-186	895
a19521_1	1||45909031||45912083||PAC:27162303||1||CDS||369097424||2280||75.59	2280	2280	b36122_Ppe_chr7	Ppe_chr7||13066833||13069479||cds27204||-1||CDS||1442490801||27549||75.59	27549	27549	1.000000e-250	945
a19521_1	1||45916939||45918955||PAC:27161806||1||CDS||369096430||2281||73.62	2281	2281	b36122_Ppe_chr7	Ppe_chr7||13022649||13024599||cds27195||-1||CDS||1442490780||27540||73.62	27540	27540	2.200000e-171	995
a19521_1	1||45933234||45937736||PAC:27164192||-1||CDS||369101202||2283||74.18	2283	2283	b36122_Ppe_chr7	Ppe_chr7||13014655||13017641||cds27191||1||CDS||1442490770||27536||74.18	27536	27536	1.000000e-250	1045
a19521_1	1||45963416||45964009||PAC:27162265||1||CDS||369097348||2284||72.75	2284	2284	b36122_Ppe_chr7	Ppe_chr7||12995177||12995545||cds27190||-1||CDS||1442490767||27535||72.75	27535	27535	2.700000e-53	1095
a19521_1	1||45977961||45981605||PAC:27163920||1||CDS||369100658||2285||83.22	2285	2285	b36122_Ppe_chr7	Ppe_chr7||12986583||12990263||cds27189||-1||CDS||1442490763||27534||83.22	27534	27534	3.600000e-136	1145
a19521_1	1||45986806||45987630||PAC:27164170||1||CDS||369101158||2286||71.06	2286	2286	b36122_Ppe_chr7	Ppe_chr7||12982556||12983407||cds27188||-1||CDS||1442490761||27533||71.06	27533	27533	1.100000e-145	1195
a19521_1	1||45998061||45998918||PAC:27162224||1||CDS||369097266||2287||74.62	2287	2287	b36122_Ppe_chr7	Ppe_chr7||12970753||12972322||cds27186||-1||CDS||1442490752||27531||74.62	27531	27531	1.400000e-36	1230
a19521_1	1||46030008||46032582||PAC:27163468||1||CDS||369099754||2289||84.8	2289	2289	b36122_Ppe_chr7	Ppe_chr7||12930905||12932958||cds27179||-1||CDS||1442490732||27524||84.8	27524	27524	7.100000e-189	1280
a19521_1	1||46034056||46034735||PAC:27164627||1||CDS||369102072||2290||75.42	2290	2290	b36122_Ppe_chr7	Ppe_chr7||12929415||12930067||cds27178||-1||CDS||1442490728||27523||75.42	27523	27523	8.400000e-64	1330
a19521_1	1||46038139||46042582||PAC:27162886||-1||CDS||369098590||2291||82.23	2291	2291	b36122_Ppe_chr7	Ppe_chr7||12922834||12926949||cds27177||1||CDS||1442490725||27522||82.23	27522	27522	4.400000e-180	1380
a19521_1	1||46050805||46052205||PAC:27162101||1||CDS||369097020||2292||70.56	2292	2292	b36122_Ppe_chr7	Ppe_chr7||12905753||12907309||cds27176||-1||CDS||1442490723||27521||70.56	27521	27521	6.100000e-116	1430
a19521_1	1||46085624||46086253||PAC:27161817||-1||CDS||369096452||2297||68.9	2297	2297	b36122_Ppe_chr7	Ppe_chr7||12865974||12866672||cds27171||1||CDS||1442490708||27516||68.9	27516	27516	1.100000e-95	1480
a19521_1	1||46113040||46114597||PAC:27164213||-1||CDS||369101244||2300||66.17	2300	2300	b36122_Ppe_chr7	Ppe_chr7||12764046||12766382||cds27157||1||CDS||1442490662||27502||66.17	27502	27502	1.400000e-107	1527
a19521_1	1||46115613||46118697||PAC:27162887||1||CDS||369098592||2301||71.84	2301	2301	b36122_Ppe_chr7	Ppe_chr7||12741272||12743571||cds27151||-1||CDS||1442490645||27496||71.84	27496	27496	9.500000e-208	1577
a19521_1	1||46125904||46128928||PAC:27163305||-1||CDS||369099428||2303||80.35	2303	2303	b36122_Ppe_chr7	Ppe_chr7||12734366||12737557||cds27150||1||CDS||1442490643||27495||80.35	27495	27495	1.000000e-250	1627
a19521_1	1||46141214||46148021||PAC:27162032||1||CDS||369096882||2304||80.63	2304	2304	b36122_Ppe_chr7	Ppe_chr7||12715123||12719639||cds27148||-1||CDS||1442490638||27493||80.63	27493	27493	1.000000e-250	1677
a19521_1	1||46156931||46159014||PAC:27162476||-1||CDS||369097770||2305||70.58	2305	2305	b36122_Ppe_chr7	Ppe_chr7||12707765||12709883||cds27147||1||CDS||1442490635||27492||70.58	27492	27492	8.600000e-246	1727
a19521_1	1||46198664||46201496||PAC:27162158||1||CDS||369097134||2306||76.78	2306	2306	b36122_Ppe_chr7	Ppe_chr7||12683631||12686432||cds27145||-1||CDS||1442490630||27490||76.78	27490	27490	5.800000e-223	1777
a19521_1	1||46204924||46206730||PAC:27162702||-1||CDS||369098222||2307||74.38	2307	2307	b36122_Ppe_chr7	Ppe_chr7||12680619||12682162||cds27143||1||CDS||1442490626||27489||74.38	27489	27489	2.500000e-230	1827
a19521_1	1||46225357||46226613||PAC:27164241||1||CDS||369101300||2309||67.87	2309	2309	b36122_Ppe_chr7	Ppe_chr7||12663920||12665137||cds27140||-1||CDS||1442490615||27485||67.87	27485	27485	2.000000e-107	1877
a19521_1	1||46235911||46236696||PAC:27164866||-1||CDS||369102550||2310||81.14	2310	2310	b36122_Ppe_chr7	Ppe_chr7||12659212||12660144||cds27139||1||CDS||1442490613||27484||81.14	27484	27484	2.400000e-42	1918
a19521_1	1||46249270||46264322||PAC:27162790||1||CDS||369098398||2311||72.12	2311	2311	b36122_Ppe_chr7	Ppe_chr7||12585563||12596542||cds27133||-1||CDS||1442490595||27478||72.12	27478	27478	1.000000e-250	1968
a19521_1	1||46276421||46278052||PAC:27162179||1||CDS||369097176||2313||69.34	2313	2313	b36122_Ppe_chr7	Ppe_chr7||12579598||12581232||cds27131||-1||CDS||1442490589||27476||69.34	27476	27476	4.800000e-133	2018
a19521_1	1||46280019||46282938||PAC:27163269||1||CDS||369099356||2314||81.97	2314	2314	b36122_Ppe_chr7	Ppe_chr7||12575324||12578834||cds27130||-1||CDS||1442490587||27474||81.97	27474	27474	1.000000e-250	2068
a19521_1	1||46292733||46295743||PAC:27162780||-1||CDS||369098378||2316||67.09	2316	2316	b36122_Ppe_chr7	Ppe_chr7||12572893||12574482||cds27128||1||CDS||1442490582||27473||67.09	27473	27473	8.800000e-116	2118
a19521_1	1||46297848||46301710||PAC:27163568||-1||CDS||369099954||2320||70.9	2320	2320	b36122_Ppe_chr7	Ppe_chr7||12567167||12571689||cds27127||1||CDS||1442490580||27472||70.9	27472	27472	4.100000e-175	2168
a19521_1	1||46325674||46326189||PAC:27164034||1||CDS||369100886||2322||72.78	2322	2322	b36122_Ppe_chr7	Ppe_chr7||12510785||12511291||cds27122||-1||CDS||1442490567||27467||72.78	27467	27467	3.900000e-94	2218
a19521_1	1||46336521||46337312||PAC:27162952||1||CDS||369098722||2323||69.5	2323	2323	b36122_Ppe_chr7	Ppe_chr7||12488011||12488856||cds27114||-1||CDS||1442490544||27459||69.5	27459	27459	4.800000e-81	2268
a19521_1	1||46343828||46350954||PAC:27164890||1||CDS||369102598||2324||69.46	2324	2324	b36122_Ppe_chr7	Ppe_chr7||12457806||12466808||cds27112||-1||CDS||1442490540||27457||69.46	27457	27457	1.000000e-250	2318
a19521_1	1||46355379||46355919||PAC:27163593||1||CDS||369100004||2325||73.49	2325	2325	b36122_Ppe_chr7	Ppe_chr7||12455078||12456265||cds27111||-1||CDS||1442490537||27456||73.49	27456	27456	7.600000e-77	2368
a19521_1	1||46365338||46370055||PAC:27162695||1||CDS||369098208||2327||71.0	2327	2327	b36122_Ppe_chr7	Ppe_chr7||12438828||12442331||cds27100||-1||CDS||1442490507||27445||71.0	27445	27445	2.100000e-164	2415
a19521_1	1||46372071||46374477||PAC:27162192||1||CDS||369097202||2329||73.41	2329	2329	b36122_Ppe_chr7	Ppe_chr7||12427838||12429486||cds27096||-1||CDS||1442490498||27440||73.41	27440	27440	1.200000e-64	2465
a19521_1	1||46377742||46381371||PAC:27164850||1||CDS||369102518||2331||76.87	2331	2331	b36122_Ppe_chr7	Ppe_chr7||12422473||12425450||cds27095||-1||CDS||1442490497||27439||76.87	27439	27439	1.000000e-250	2515
a19521_1	1||46387306||46389816||PAC:27163596||1||CDS||369100010||2332||69.09	2332	2332	b36122_Ppe_chr7	Ppe_chr7||12413610||12416241||cds27094||-1||CDS||1442490494||27438||69.09	27438	27438	3.000000e-69	2565
a19521_1	1||46394798||46397054||PAC:27163189||-1||CDS||369099196||2333||74.69	2333	2333	b36122_Ppe_chr7	Ppe_chr7||12405497||12408518||cds27093||1||CDS||1442490492||27437||74.69	27437	27437	1.300000e-155	2615
a19521_1	1||46407345||46410944||PAC:27162466||-1||CDS||369097750||2334||67.82	2334	2334	b36122_Ppe_chr7	Ppe_chr7||12396987||12401513||cds27091||1||CDS||1442490487||27435||67.82	27435	27435	2.000000e-151	2665
a19521_1	1||46418450||46418983||PAC:27161773||-1||CDS||369096364||2337||66.53	2337	2337	b36122_Ppe_chr7	Ppe_chr7||12380014||12380526||cds27086||1||CDS||1442490469||27430||66.53	27430	27430	3.700000e-30	2694
a19521_1	1||46427948||46428484||PAC:27164049||-1||CDS||369100916||2338||69.08	2338	2338	b36122_Ppe_chr7	Ppe_chr7||12371951||12373140||cds27085||1||CDS||1442490466||27429||69.08	27429	27429	4.800000e-25	2718
a19521_1	1||46473723||46475967||PAC:27162534||-1||CDS||369097886||2345||74.08	2345	2345	b36122_Ppe_chr7	Ppe_chr7||12361603||12363711||cds27083||-1||CDS||1442490463||27427||74.08	27427	27427	2.200000e-96	2768
a19521_1	1||46484520||46486805||PAC:27164067||-1||CDS||369100952||2346||66.9	2346	2346	b36122_Ppe_chr7	Ppe_chr7||12262905||12265567||cds27067||1||CDS||1442490418||27411||66.9	27411	27411	2.900000e-136	2815
a19521_1	1||46491152||46501272||PAC:27164118||-1||CDS||369101054||2347||80.99	2347	2347	b36122_Ppe_chr7	Ppe_chr7||12248707||12256988||cds27064||1||CDS||1442490408||27409||80.99	27409	27409	1.000000e-250	2865
a19521_1	1||46503143||46505771||PAC:27163461||-1||CDS||369099740||2348||72.65	2348	2348	b36122_Ppe_chr7	Ppe_chr7||12218513||12221117||cds27059||1||CDS||1442490393||27403||72.65	27403	27403	4.500000e-165	2915
a19521_1	1||46513022||46513810||PAC:27163450||1||CDS||369099718||2350||62.97	2350	2350	b36122_Ppe_chr7	Ppe_chr7||12211356||12212135||cds27058||-1||CDS||1442490391||27402||62.97	27402	27402	1.300000e-68	2965
a19521_1	1||46518140||46520473||PAC:27164729||1||CDS||369102276||2352||70.7	2352	2352	b36122_Ppe_chr7	Ppe_chr7||12199815||12202474||cds27057||-1||CDS||1442490387||27401||70.7	27401	27401	2.100000e-161	3015
a19521_1	1||46530190||46534887||PAC:27164165||1||CDS||369101148||2355||70.52	2355	2355	b36122_Ppe_chr7	Ppe_chr7||12188906||12194245||cds27056||-1||CDS||1442490385||27400||70.52	27400	27400	1.000000e-250	3065
a19521_1	1||46535529||46538080||PAC:27164313||1||CDS||369101444||2356||76.45	2356	2356	b36122_Ppe_chr7	Ppe_chr7||12185740||12188245||cds27055||-1||CDS||1442490381||27398||76.45	27398	27398	2.400000e-51	3115
a19521_1	1||46539017||46540544||PAC:27163369||-1||CDS||369099556||2357||61.04	2357	2357	b36122_Ppe_chr7	Ppe_chr7||12167850||12178390||cds27050||1||CDS||1442490366||27393||61.04	27393	27393	4.200000e-22	3136
a19521_1	1||46542990||46555966||PAC:27162706||-1||CDS||369098230||2360||72.64	2360	2360	b36122_Ppe_chr7	Ppe_chr7||12145324||12149901||cds27044||1||CDS||1442490352||27387||72.64	27387	27387	6.500000e-240	3186
a19521_1	1||46560292||46563987||PAC:27164809||1||CDS||369102436||2361||74.3	2361	2361	b36122_Ppe_chr7	Ppe_chr7||12098278||12102096||cds27033||-1||CDS||1442490322||27375||74.3	27375	27375	1.000000e-250	3233
a19521_1	1||46580272||46594832||PAC:27162424||1||CDS||369097666||2363||73.63	2363	2363	b36122_Ppe_chr7	Ppe_chr7||12080842||12091145||cds27031||-1||CDS||1442490318||27373||73.63	27373	27373	1.000000e-250	3283
a19521_1	1||46617915||46620196||PAC:27163931||-1||CDS||369100680||2366||76.78	2366	2366	b36122_Ppe_chr7	Ppe_chr7||12016912||12020061||cds27023||-1||CDS||1442490294||27365||76.78	27365	27365	3.200000e-173	3333
a19521_1	1||46626723||46627949||PAC:27164481||-1||CDS||369101780||2368||69.69	2368	2368	b36122_Ppe_chr7	Ppe_chr7||11984629||11985912||cds27016||1||CDS||1442490279||27356||69.69	27356	27356	2.200000e-183	3383
a19521_1	1||46639584||46644270||PAC:27162293||-1||CDS||369097404||2369||79.68	2369	2369	b36122_Ppe_chr7	Ppe_chr7||11967072||11971722||cds27014||1||CDS||1442490273||27354||79.68	27354	27354	1.000000e-250	3433
a19521_1	1||46650522||46651352||PAC:27162096||-1||CDS||369097010||2372||80.61	2372	2372	b36122_Ppe_chr7	Ppe_chr7||11830242||11831552||cds27005||1||CDS||1442490249||27345||80.61	27345	27345	2.500000e-139	3483
###
a19521_1	1||46602647||46608017||PAC:27163654||1||CDS||369100126||2364||62.28	2364	2364	b36122_Ppe_chr8	Ppe_chr8||21561809||21567622||cds32169||1||CDS||1442630276||32576||62.28	32576	32576	8.400000e-10	9
a19521_1	1||46658336||46661410||PAC:27163311||-1||CDS||369099440||2374||78.85	2374	2374	b36122_Ppe_chr8	Ppe_chr8||21597884||21600751||cds32175||-1||CDS||1442630294||32582||78.85	32582	32582	1.000000e-250	59
a19521_1	1||46687530||46688888||PAC:27162570||-1||CDS||369097958||2376||71.51	2376	2376	b36122_Ppe_chr8	Ppe_chr8||21601871||21603360||cds32176||-1||CDS||1442630297||32583||71.51	32583	32583	5.600000e-180	109
a19521_1	1||46699088||46701636||PAC:27163097||1||CDS||369099012||2377||80.38	2377	2377	b36122_Ppe_chr8	Ppe_chr8||21613331||21615314||cds32179||1||CDS||1442630306||32586||80.38	32586	32586	7.000000e-245	159
a19521_1	1||46709982||46714899||PAC:27162340||-1||CDS||369097498||2379||80.18	2379	2379	b36122_Ppe_chr8	Ppe_chr8||21618887||21622732||cds32180||-1||CDS||1442630307||32587||80.18	32587	32587	1.000000e-250	209
a19521_1	1||46721336||46725919||PAC:27163499||-1||CDS||369099816||2380||73.13	2380	2380	b36122_Ppe_chr8	Ppe_chr8||21631118||21634941||cds32184||-1||CDS||1442630317||32591||73.13	32591	32591	3.500000e-152	259
a19521_1	1||46726983||46729295||PAC:27163146||1||CDS||369099110||2382||76.51	2382	2382	b36122_Ppe_chr8	Ppe_chr8||21638946||21640182||cds32187||1||CDS||1442630322||32596||76.51	32596	32596	2.200000e-192	309
a19521_1	1||46730439||46731088||PAC:27162585||-1||CDS||369097988||2383||77.95	2383	2383	b36122_Ppe_chr8	Ppe_chr8||21640390||21641141||cds32188||-1||CDS||1442630326||32597||77.95	32597	32597	1.100000e-76	359
a19521_1	1||46731733||46738444||PAC:27163401||-1||CDS||369099620||2384||70.66	2384	2384	b36122_Ppe_chr8	Ppe_chr8||21641662||21646788||cds32190||-1||CDS||1442630333||32599||70.66	32599	32599	1.500000e-180	409
a19521_1	1||46766623||46770563||PAC:27163663||-1||CDS||369100144||2385||74.97	2385	2385	b36122_Ppe_chr8	Ppe_chr8||21656564||21657944||cds32193||-1||CDS||1442630342||32602||74.97	32602	32602	6.100000e-173	459
a19521_1	1||46799902||46801504||PAC:27162085||-1||CDS||369096988||2388||67.96	2388	2388	b36122_Ppe_chr8	Ppe_chr8||21665640||21667848||cds32195||-1||CDS||1442630350||32605||67.96	32605	32605	1.600000e-57	509
a19521_1	1||46805196||46805646||PAC:27162612||-1||CDS||369098042||2389||67.35	2389	2389	b36122_Ppe_chr8	Ppe_chr8||21678784||21679273||cds32200||-1||CDS||1442630364||32610||67.35	32610	32610	2.100000e-22	530
a19521_1	1||46818650||46821807||PAC:27162151||1||CDS||369097120||2390||78.53	2390	2390	b36122_Ppe_chr8	Ppe_chr8||21689233||21692433||cds32201||1||CDS||1442630366||32611||78.53	32611	32611	1.000000e-250	580
a19521_1	1||46829059||46832018||PAC:27163190||-1||CDS||369099198||2392||72.56	2392	2392	b36122_Ppe_chr8	Ppe_chr8||21695326||21696399||cds32202||-1||CDS||1442630371||32612||72.56	32612	32612	3.200000e-50	629
a19521_1	1||46843970||46847147||PAC:27164518||-1||CDS||369101854||2394||72.33	2394	2394	b36122_Ppe_chr8	Ppe_chr8||21727878||21730036||cds32208||-1||CDS||1442630384||32618||72.33	32618	32618	8.700000e-61	679
a19521_1	1||46871919||46877027||PAC:27163800||1||CDS||369100418||2399||78.67	2399	2399	b36122_Ppe_chr8	Ppe_chr8||21745980||21747360||cds32214||1||CDS||1442630398||32622||78.67	32622	32622	3.000000e-241	729
a19521_1	1||46885883||46886194||PAC:27161929||1||CDS||369096676||2402||79.61	2402	2402	b36122_Ppe_chr8	Ppe_chr8||21754041||21754364||cds32216||1||CDS||1442630400||32626||79.61	32626	32626	6.200000e-81	779
a19521_1	1||46887838||46890405||PAC:27161837||-1||CDS||369096492||2403||73.87	2403	2403	b36122_Ppe_chr8	Ppe_chr8||21760470||21761506||cds32217||-1||CDS||1442630405||32627||73.87	32627	32627	2.400000e-41	819
a19521_1	1||46891722||46895220||PAC:27164035||-1||CDS||369100888||2406||79.26	2406	2406	b36122_Ppe_chr8	Ppe_chr8||21762246||21765562||cds32218||-1||CDS||1442630406||32629||79.26	32629	32629	1.000000e-250	869
a19521_1	1||46902380||46908688||PAC:27163223||1||CDS||369099264||2407||80.73	2407	2407	b36122_Ppe_chr8	Ppe_chr8||21774947||21779028||cds32221||1||CDS||1442630418||32632||80.73	32632	32632	1.000000e-250	919
a19521_1	1||46910269||46915838||PAC:27164563||1||CDS||369101944||2408||78.59	2408	2408	b36122_Ppe_chr8	Ppe_chr8||21779938||21785185||cds32222||1||CDS||1442630419||32633||78.59	32633	32633	1.000000e-250	969
a19521_1	1||46929280||46936357||PAC:27164410||1||CDS||369101638||2412||72.33	2412	2412	b36122_Ppe_chr8	Ppe_chr8||21788378||21794622||cds32224||1||CDS||1442630426||32636||72.33	32636	32636	1.000000e-250	1019
a19521_1	1||46939675||46948136||PAC:27163971||1||CDS||369100760||2413||76.35	2413	2413	b36122_Ppe_chr8	Ppe_chr8||21798264||21805958||cds32225||1||CDS||1442630429||32637||76.35	32637	32637	3.900000e-197	1069
a19521_1	1||46955364||46963318||PAC:27164472||1||CDS||369101762||2414||72.43	2414	2414	b36122_Ppe_chr8	Ppe_chr8||21823871||21831205||cds32228||1||CDS||1442630436||32640||72.43	32640	32640	1.000000e-250	1119
a19521_1	1||46966100||46968343||PAC:27163353||-1||CDS||369099524||2415||85.51	2415	2415	b36122_Ppe_chr8	Ppe_chr8||21837616||21839495||cds32231||-1||CDS||1442630444||32643||85.51	32643	32643	6.100000e-135	1169
a19521_1	1||46974198||46978053||PAC:27163680||-1||CDS||369100178||2416||77.69	2416	2416	b36122_Ppe_chr8	Ppe_chr8||21843697||21846626||cds32232||-1||CDS||1442630448||32644||77.69	32644	32644	2.400000e-149	1219
a19521_1	1||46982799||46985854||PAC:27162646||-1||CDS||369098110||2418||75.92	2418	2418	b36122_Ppe_chr8	Ppe_chr8||21865190||21868750||cds32235||-1||CDS||1442630455||32647||75.92	32647	32647	1.000000e-250	1269
a19521_1	1||46989771||46992329||PAC:27163719||1||CDS||369100256||2419||74.86	2419	2419	b36122_Ppe_chr8	Ppe_chr8||21877149||21879869||cds32239||1||CDS||1442630468||32652||74.86	32652	32652	1.500000e-234	1319
a19521_1	1||46995528||46996399||PAC:27163847||1||CDS||369100512||2421||73.89	2421	2421	b36122_Ppe_chr8	Ppe_chr8||21904786||21906095||cds32243||1||CDS||1442630480||32657||73.89	32657	32657	1.000000e-144	1369
a19521_1	1||47001785||47003080||PAC:27162042||1||CDS||369096902||2422||63.97	2422	2422	b36122_Ppe_chr8	Ppe_chr8||21909043||21910159||cds32244||1||CDS||1442630483||32658||63.97	32658	32658	2.200000e-49	1417
a19521_1	1||47013981||47016189||PAC:27164421||1||CDS||369101660||2424||78.36	2424	2424	b36122_Ppe_chr8	Ppe_chr8||21917627||21919363||cds32246||1||CDS||1442630487||32660||78.36	32660	32660	4.800000e-227	1467
a19521_1	1||47018117||47023637||PAC:27163138||1||CDS||369099094||2425||78.75	2425	2425	b36122_Ppe_chr8	Ppe_chr8||21932761||21935814||cds32251||1||CDS||1442630503||32665||78.75	32665	32665	1.000000e-250	1517
a19521_1	1||47025549||47027949||PAC:27161765||-1||CDS||369096348||2426||83.9	2426	2426	b36122_Ppe_chr8	Ppe_chr8||21938945||21940240||cds32253||-1||CDS||1442630510||32667||83.9	32667	32667	5.200000e-57	1567
a19521_1	1||47029616||47034015||PAC:27164445||-1||CDS||369101708||2427||74.35	2427	2427	b36122_Ppe_chr8	Ppe_chr8||21947937||21950987||cds32256||-1||CDS||1442630517||32670||74.35	32670	32670	1.000000e-250	1617
a19521_1	1||47035679||47036248||PAC:27161917||1||CDS||369096652||2428||63.35	2428	2428	b36122_Ppe_chr8	Ppe_chr8||21952213||21952788||cds32257||1||CDS||1442630519||32671||63.35	32671	32671	2.900000e-49	1665
a19521_1	1||47041548||47045293||PAC:27163079||1||CDS||369098976||2431||74.12	2431	2431	b36122_Ppe_chr8	Ppe_chr8||21975235||21977462||cds32264||1||CDS||1442630541||32678||74.12	32678	32678	1.500000e-154	1715
a19521_1	1||47049801||47052162||PAC:27164748||1||CDS||369102314||2432||82.51	2432	2432	b36122_Ppe_chr8	Ppe_chr8||21984220||21985824||cds32267||1||CDS||1442630547||32681||82.51	32681	32681	2.700000e-130	1765
a19521_1	1||47054135||47057785||PAC:27163802||-1||CDS||369100422||2433||75.54	2433	2433	b36122_Ppe_chr8	Ppe_chr8||21986392||21992056||cds32268||-1||CDS||1442630555||32682||75.54	32682	32682	1.000000e-250	1815
a19521_1	1||47059499||47062383||PAC:27164777||-1||CDS||369102372||2434||76.14	2434	2434	b36122_Ppe_chr8	Ppe_chr8||21993804||21995610||cds32269||-1||CDS||1442630558||32683||76.14	32683	32683	4.800000e-91	1865
a19521_1	1||47079799||47085980||PAC:27164399||1||CDS||369101616||2437||72.64	2437	2437	b36122_Ppe_chr8	Ppe_chr8||22000287||22006629||cds32270||1||CDS||1442630560||32684||72.64	32684	32684	1.000000e-250	1915
a19521_1	1||47088130||47093986||PAC:27164369||-1||CDS||369101556||2438||76.92	2438	2438	b36122_Ppe_chr8	Ppe_chr8||22011507||22013708||cds32273||-1||CDS||1442630567||32687||76.92	32687	32687	1.400000e-239	1965
a19521_1	1||47101604||47103338||PAC:27163896||1||CDS||369100610||2439||71.14	2439	2439	b36122_Ppe_chr8	Ppe_chr8||22017547||22018791||cds32274||1||CDS||1442630570||32688||71.14	32688	32688	1.400000e-83	2015
a19521_1	1||47107108||47108067||PAC:27162690||-1||CDS||369098198||2440||67.94	2440	2440	b36122_Ppe_chr8	Ppe_chr8||22035782||22036759||cds32280||-1||CDS||1442630588||32694||67.94	32694	32694	8.400000e-62	2065
a19521_1	1||47112712||47117156||PAC:27164706||-1||CDS||369102230||2441||77.75	2441	2441	b36122_Ppe_chr8	Ppe_chr8||22038327||22042096||cds32281||-1||CDS||1442630589||32695||77.75	32695	32695	2.400000e-196	2115
a19521_1	1||47119485||47123091||PAC:27162409||-1||CDS||369097636||2443||83.67	2443	2443	b36122_Ppe_chr8	Ppe_chr8||22043380||22045431||cds32284||-1||CDS||1442630601||32698||83.67	32698	32698	1.200000e-69	2165
a19521_1	1||47153422||47154015||PAC:27161897||1||CDS||369096612||2444||69.2	2444	2444	b36122_Ppe_chr8	Ppe_chr8||22064513||22065115||cds32289||1||CDS||1442630616||32703||69.2	32703	32703	8.900000e-83	2215
a19521_1	1||47158261||47163869||PAC:27164319||1||CDS||369101456||2445||81.65	2445	2445	b36122_Ppe_chr8	Ppe_chr8||22071592||22074490||cds32290||1||CDS||1442630621||32704||81.65	32704	32704	1.000000e-250	2265
a19521_1	1||47164668||47168545||PAC:27163318||-1||CDS||369099454||2447||76.09	2447	2447	b36122_Ppe_chr8	Ppe_chr8||22077487||22080847||cds32291||-1||CDS||1442630623||32705||76.09	32705	32705	7.400000e-220	2315
a19521_1	1||47177136||47179527||PAC:27164203||1||CDS||369101224||2448||70.99	2448	2448	b36122_Ppe_chr8	Ppe_chr8||22096927||22098860||cds32303||1||CDS||1442630656||32717||70.99	32717	32717	2.500000e-160	2362
a19521_1	1||47180961||47187554||PAC:27163382||-1||CDS||369099582||2449||72.09	2449	2449	b36122_Ppe_chr8	Ppe_chr8||22105735||22110503||cds32305||-1||CDS||1442630661||32719||72.09	32719	32719	1.700000e-238	2412
a19521_1	1||47205909||47206322||PAC:27162524||1||CDS||369097866||2451||72.45	2451	2451	b36122_Ppe_chr8	Ppe_chr8||22135039||22135497||cds32311||1||CDS||1442630681||32725||72.45	32725	32725	8.200000e-12	2423
a19521_1	1||47214196||47214666||PAC:27163236||-1||CDS||369099290||2452||66.22	2452	2452	b36122_Ppe_chr8	Ppe_chr8||22141626||22142246||cds32314||-1||CDS||1442630687||32728||66.22	32728	32728	1.300000e-44	2466
a19521_1	1||47217698||47220097||PAC:27164101||-1||CDS||369101020||2453||78.07	2453	2453	b36122_Ppe_chr8	Ppe_chr8||22144235||22146640||cds32315||-1||CDS||1442630690||32729||78.07	32729	32729	1.000000e-250	2516
a19521_1	1||47224759||47226518||PAC:27164380||1||CDS||369101578||2454||80.43	2454	2454	b36122_Ppe_chr8	Ppe_chr8||22149093||22150565||cds32317||1||CDS||1442630696||32731||80.43	32731	32731	5.800000e-158	2566
a19521_1	1||47227506||47229349||PAC:27163990||-1||CDS||369100798||2455||75.47	2455	2455	b36122_Ppe_chr8	Ppe_chr8||22151214||22153398||cds32318||-1||CDS||1442630699||32732||75.47	32732	32732	3.900000e-219	2616
a19521_1	1||47235116||47236214||PAC:27164281||1||CDS||369101380||2456||65.79	2456	2456	b36122_Ppe_chr8	Ppe_chr8||22155450||22158122||cds32319||1||CDS||1442630701||32733||65.79	32733	32733	1.800000e-07	2622
a19521_1	1||47298378||47303046||PAC:27163665||1||CDS||369100148||2466||73.0	2466	2466	b36122_Ppe_chr8	Ppe_chr8||22169587||22173057||cds32325||1||CDS||1442630717||32739||73.0	32739	32739	1.000000e-250	2672
a19521_1	1||47306976||47309097||PAC:27163956||1||CDS||369100730||2467||80.94	2467	2467	b36122_Ppe_chr8	Ppe_chr8||22175606||22178016||cds32326||1||CDS||1442630721||32740||80.94	32740	32740	1.000000e-250	2722
a19521_1	1||47310353||47315951||PAC:27161977||-1||CDS||369096772||2468||80.59	2468	2468	b36122_Ppe_chr8	Ppe_chr8||22179448||22184617||cds32327||-1||CDS||1442630723||32741||80.59	32741	32741	1.000000e-250	2772
a19521_1	1||47371018||47378187||PAC:27163377||1||CDS||369099572||2474||78.42	2474	2474	b36122_Ppe_chr8	Ppe_chr8||22197048||22203409||cds32335||1||CDS||1442630751||32749||78.42	32749	32749	1.000000e-250	2822
a19521_1	1||47385003||47386884||PAC:27164432||1||CDS||369101682||2477||82.94	2477	2477	b36122_Ppe_chr8	Ppe_chr8||22212957||22214665||cds32340||1||CDS||1442630770||32754||82.94	32754	32754	1.200000e-194	2872
a19521_1	1||47389145||47392753||PAC:27164566||-1||CDS||369101950||2478||79.35	2478	2478	b36122_Ppe_chr8	Ppe_chr8||22215285||22217888||cds32341||-1||CDS||1442630773||32755||79.35	32755	32755	1.000000e-250	2922
a19521_1	1||47399979||47402810||PAC:27164437||1||CDS||369101692||2479||71.64	2479	2479	b36122_Ppe_chr8	Ppe_chr8||22226323||22228980||cds32345||1||CDS||1442630782||32759||71.64	32759	32759	1.000000e-250	2972
a19521_1	1||47408656||47414182||PAC:27161901||-1||CDS||369096620||2482||76.89	2482	2482	b36122_Ppe_chr8	Ppe_chr8||22231201||22237228||cds32349||-1||CDS||1442630795||32763||76.89	32763	32763	1.000000e-250	3022
###
a19521_1	1||47432967||47436311||PAC:27163527||-1||CDS||369099872||2483||79.54	2483	2483	b36122_Ppe_chr8	Ppe_chr8||22319561||22322124||cds32379||1||CDS||1442630892||32794||79.54	32794	32794	2.800000e-248	50
a19521_1	1||47441178||47444700||PAC:27164632||1||CDS||369102082||2484||64.93	2484	2484	b36122_Ppe_chr8	Ppe_chr8||22364500||22366486||cds32387||1||CDS||1442630915||32802||64.93	32802	32802	5.100000e-145	100
a19521_1	1||47476492||47477529||PAC:27163859||-1||CDS||369100536||2488||75.56	2488	2488	b36122_Ppe_chr8	Ppe_chr8||22373559||22374692||cds32394||-1||CDS||1442630934||32809||75.56	32809	32809	4.000000e-197	50
a19521_1	1||47480752||47481192||PAC:27163368||-1||CDS||369099554||2489||66.97	2489	2489	b36122_Ppe_chr8	Ppe_chr8||22378987||22379427||cds32395||-1||CDS||1442630936||32810||66.97	32810	32810	9.400000e-20	169
a19521_1	1||47485463||47486238||PAC:27164100||-1||CDS||369101018||2490||67.38	2490	2490	b36122_Ppe_chr8	Ppe_chr8||22384353||22385347||cds32396||-1||CDS||1442630939||32811||67.38	32811	32811	8.000000e-34	202
a19521_1	1||47516979||47521097||PAC:27162399||-1||CDS||369097616||2494||75.53	2494	2494	b36122_Ppe_chr8	Ppe_chr8||22421581||22424788||cds32411||-1||CDS||1442630983||32826||75.53	32826	32826	6.700000e-82	249
a19521_1	1||47529739||47533898||PAC:27163716||1||CDS||369100250||2495||79.11	2495	2495	b36122_Ppe_chr8	Ppe_chr8||22429519||22432869||cds32413||1||CDS||1442630990||32828||79.11	32828	32828	1.000000e-250	299
a19521_1	1||47537595||47540525||PAC:27164060||1||CDS||369100938||2496||71.08	2496	2496	b36122_Ppe_chr8	Ppe_chr8||22435045||22438783||cds32414||1||CDS||1442630993||32829||71.08	32829	32829	1.000000e-250	349
a19521_1	1||47551704||47554612||PAC:27162881||-1||CDS||369098580||2497||72.93	2497	2497	b36122_Ppe_chr8	Ppe_chr8||22454253||22457028||cds32418||-1||CDS||1442631001||32832||72.93	32832	32832	1.000000e-250	399
a19521_1	1||47564612||47569339||PAC:27162900||-1||CDS||369098618||2498||73.34	2498	2498	b36122_Ppe_chr8	Ppe_chr8||22463822||22467545||cds32419||-1||CDS||1442631003||32834||73.34	32834	32834	1.000000e-250	449
a19521_1	1||47575709||47576299||PAC:27163091||-1||CDS||369099000||2499||62.77	2499	2499	b36122_Ppe_chr8	Ppe_chr8||22470530||22471117||cds32420||-1||CDS||1442631007||32835||62.77	32835	32835	4.200000e-30	478
a19521_1	1||47586819||47588739||PAC:27161996||1||CDS||369096810||2501||78.09	2501	2501	b36122_Ppe_chr8	Ppe_chr8||22482402||22486518||cds32424||1||CDS||1442631016||32839||78.09	32839	32839	9.200000e-58	528
a19521_1	1||47589377||47597855||PAC:27162975||-1||CDS||369098768||2503||76.95	2503	2503	b36122_Ppe_chr8	Ppe_chr8||22487201||22495874||cds32426||-1||CDS||1442631025||32841||76.95	32841	32841	1.000000e-250	578
a19521_1	1||47599433||47604137||PAC:27162978||-1||CDS||369098774||2504||81.2	2504	2504	b36122_Ppe_chr8	Ppe_chr8||22533003||22539121||cds32433||-1||CDS||1442631046||32848||81.2	32848	32848	1.000000e-250	628
a19521_1	1||47632225||47632659||PAC:27164107||1||CDS||369101032||2506||66.67	2506	2506	b36122_Ppe_chr8	Ppe_chr8||22306614||22307042||cds32374||-1||CDS||1442630876||32789||66.67	32789	32789	1.900000e-50	96
a19521_1	1||47640580||47640978||PAC:27164757||-1||CDS||369102332||2507||71.59	2507	2507	b36122_Ppe_chr8	Ppe_chr8||22305092||22305490||cds32373||1||CDS||1442630873||32788||71.59	32788	32788	6.900000e-42	137
a19521_1	1||47644767||47650856||PAC:27164076||1||CDS||369100970||2508||79.82	2508	2508	b36122_Ppe_chr8	Ppe_chr8||22296249||22301125||cds32368||-1||CDS||1442630859||32783||79.82	32783	32783	1.000000e-250	187
a19521_1	1||47652551||47653983||PAC:27162211||-1||CDS||369097240||2510||78.18	2510	2510	b36122_Ppe_chr8	Ppe_chr8||22294379||22294570||cds32367||1||CDS||1442630854||32782||78.18	32782	32782	2.400000e-35	221
a19521_1	1||47656156||47658447||PAC:27163610||1||CDS||369100038||2511||77.78	2511	2511	b36122_Ppe_chr8	Ppe_chr8||22277335||22280164||cds32360||-1||CDS||1442630830||32775||77.78	32775	32775	1.000000e-250	271
a19521_1	1||47661791||47670038||PAC:27163168||-1||CDS||369099154||2512||72.18	2512	2512	b36122_Ppe_chr8	Ppe_chr8||22270027||22276554||cds32357||1||CDS||1442630821||32772||72.18	32772	32772	1.700000e-87	321
a19521_1	1||47675460||47677497||PAC:27162618||-1||CDS||369098054||2513||66.9	2513	2513	b36122_Ppe_chr8	Ppe_chr8||22267305||22269227||cds32356||1||CDS||1442630817||32771||66.9	32771	32771	4.700000e-173	371
a19521_1	1||47679650||47680519||PAC:27164436||-1||CDS||369101690||2514||65.96	2514	2514	b36122_Ppe_chr8	Ppe_chr8||22265003||22265914||cds32355||1||CDS||1442630815||32770||65.96	32770	32770	7.500000e-73	421
a19521_1	1||47683064||47684420||PAC:27164836||1||CDS||369102490||2515||77.41	2515	2515	b36122_Ppe_chr8	Ppe_chr8||22262093||22263241||cds32353||-1||CDS||1442630809||32767||77.41	32767	32767	9.300000e-66	471
a19521_1	1||47690731||47691993||PAC:27164467||-1||CDS||369101752||2517||75.32	2517	2517	b36122_Ppe_chr8	Ppe_chr8||22257856||22260837||cds32352||1||CDS||1442630805||32766||75.32	32766	32766	1.600000e-09	479
a19521_1	1||47694972||47697986||PAC:27162219||-1||CDS||369097256||2518||73.47	2518	2518	b36122_Ppe_chr8	Ppe_chr8||22254206||22256772||cds32350||1||CDS||1442630798||32764||73.47	32764	32764	1.000000e-250	529
###
a19521_1	1||47704315||47709871||PAC:27162112||-1||CDS||369097042||2521||63.41	2521	2521	b36122_Ppe_chr3	Ppe_chr3||258950||261241||cds11348||-1||CDS||1441892129||11476||63.41	11476	11476	1.200000e-35	34
a19521_1	1||47704315||47709871||PAC:27162112||-1||CDS||369097042||2521||77.62	2521	2521	b36122_Ppe_chr3	Ppe_chr3||691924||697069||cds11422||1||CDS||1441892375||11550||77.62	11550	11550	1.000000e-250	50
a19521_1	1||47715094||47719003||PAC:27163561||1||CDS||369099940||2522||78.22	2522	2522	b36122_Ppe_chr3	Ppe_chr3||685547||689555||cds11421||-1||CDS||1441892371||11549||78.22	11549	11549	1.000000e-250	100
a19521_1	1||47721669||47737866||PAC:27163458||1||CDS||369099734||2523||75.05	2523	2523	b36122_Ppe_chr3	Ppe_chr3||661898||674175||cds11416||-1||CDS||1441892357||11544||75.05	11544	11544	1.000000e-250	150
a19521_1	1||47753568||47756455||PAC:27163544||1||CDS||369099906||2524||73.09	2524	2524	b36122_Ppe_chr3	Ppe_chr3||557406||560374||cds11407||-1||CDS||1441892328||11535||73.09	11535	11535	1.000000e-250	200
a19521_1	1||47771552||47772896||PAC:27164433||1||CDS||369101684||2526||79.85	2526	2526	b36122_Ppe_chr3	Ppe_chr3||526371||527787||cds11405||-1||CDS||1441892322||11533||79.85	11533	11533	3.600000e-98	250
a19521_1	1||47775011||47783528||PAC:27163420||-1||CDS||369099658||2527||70.25	2527	2527	b36122_Ppe_chr3	Ppe_chr3||516500||524287||cds11404||1||CDS||1441892318||11532||70.25	11532	11532	3.300000e-58	300
a19521_1	1||47788291||47791085||PAC:27162295||1||CDS||369097408||2529||77.85	2529	2529	b36122_Ppe_chr3	Ppe_chr3||504175||507205||cds11403||-1||CDS||1441892317||11531||77.85	11531	11531	1.000000e-250	350
a19521_1	1||47795555||47799396||PAC:27162874||1||CDS||369098566||2533||80.76	2533	2533	b36122_Ppe_chr3	Ppe_chr3||443140||447054||cds11393||-1||CDS||1441892282||11521||80.76	11521	11521	1.000000e-250	400
a19521_1	1||47801033||47802516||PAC:27164330||1||CDS||369101478||2534||79.17	2534	2534	b36122_Ppe_chr3	Ppe_chr3||419941||421109||cds11381||-1||CDS||1441892241||11509||79.17	11509	11509	1.500000e-124	447
a19521_1	1||47804645||47811230||PAC:27162274||-1||CDS||369097366||2535||77.75	2535	2535	b36122_Ppe_chr3	Ppe_chr3||412337||417202||cds11379||1||CDS||1441892237||11507||77.75	11507	11507	1.000000e-250	497
a19521_1	1||47815699||47818287||PAC:27164257||1||CDS||369101332||2536||70.06	2536	2536	b36122_Ppe_chr3	Ppe_chr3||403822||406962||cds11377||-1||CDS||1441892228||11505||70.06	11505	11505	1.100000e-84	547
a19521_1	1||47851261||47852335||PAC:27163940||-1||CDS||369100698||2538||80.15	2538	2538	b36122_Ppe_chr3	Ppe_chr3||382234||383519||cds11372||1||CDS||1441892216||11500||80.15	11500	11500	1.900000e-106	597
a19521_1	1||47871386||47872824||PAC:27163297||1||CDS||369099412||2539||76.51	2539	2539	b36122_Ppe_chr3	Ppe_chr3||314715||316343||cds11361||1||CDS||1441892176||11489||76.51	11489	11489	6.000000e-205	81
a19521_1	1||47880608||47882154||PAC:27162755||-1||CDS||369098328||2540||89.19	2540	2540	b36122_Ppe_chr3	Ppe_chr3||317087||318501||cds11362||-1||CDS||1441892179||11490||89.19	11490	11490	5.100000e-208	131
a19521_1	1||47883314||47886435||PAC:27164220||-1||CDS||369101258||2542||77.07	2542	2542	b36122_Ppe_chr3	Ppe_chr3||320191||323148||cds11364||-1||CDS||1441892189||11492||77.07	11492	11492	9.600000e-113	181
a19521_1	1||47886667||47887465||PAC:27162480||1||CDS||369097778||2544||78.1	2544	2544	b36122_Ppe_chr3	Ppe_chr3||323427||324912||cds11365||1||CDS||1441892191||11493||78.1	11493	11493	1.200000e-85	231
a19521_1	1||47901797||47905584||PAC:27164143||1||CDS||369101104||2545||80.12	2545	2545	b36122_Ppe_chr3	Ppe_chr3||333985||337965||cds11366||1||CDS||1441892196||11494||80.12	11494	11494	1.000000e-250	281
a19521_1	1||47927297||47929533||PAC:27164368||-1||CDS||369101554||2547||77.45	2547	2547	b36122_Ppe_chr3	Ppe_chr3||354632||356527||cds11368||-1||CDS||1441892202||11496||77.45	11496	11496	1.000000e-250	647
a19521_1	1||47938792||47939829||PAC:27162982||1||CDS||369098782||2549||74.81	2549	2549	b36122_Ppe_chr3	Ppe_chr3||299630||300647||cds11359||-1||CDS||1441892167||11487||74.81	11487	11487	1.700000e-175	697
a19521_1	1||47955755||47958656||PAC:27163832||1||CDS||369100482||2551||69.65	2551	2551	b36122_Ppe_chr3	Ppe_chr3||292184||297740||cds11358||-1||CDS||1441892161||11486||69.65	11486	11486	1.700000e-176	747
a19521_1	1||47967970||47979122||PAC:27162895||1||CDS||369098608||2554||69.71	2554	2554	b36122_Ppe_chr3	Ppe_chr3||273011||281713||cds11352||-1||CDS||1441892140||11480||69.71	11480	11480	1.400000e-230	797
a19521_1	1||47986144||47987407||PAC:27162477||1||CDS||369097772||2555||85.67	2555	2555	b36122_Ppe_chr3	Ppe_chr3||264847||266029||cds11350||-1||CDS||1441892134||11478||85.67	11478	11478	1.000000e-250	847
a19521_1	1||48001642||48004010||PAC:27163035||1||CDS||369098888||2557||81.37	2557	2557	b36122_Ppe_chr3	Ppe_chr3||258950||261241||cds11348||-1||CDS||1441892129||11476||81.37	11476	11476	1.000000e-250	897
a19521_1	1||48017202||48018973||PAC:27163477||1||CDS||369099772||2562||69.56	2562	2562	b36122_Ppe_chr3	Ppe_chr3||253600||256232||cds11347||-1||CDS||1441892127||11475||69.56	11475	11475	6.600000e-75	947
a19521_1	1||48031828||48033546||PAC:27164571||1||CDS||369101960||2565||62.6	2565	2565	b36122_Ppe_chr3	Ppe_chr3||249644||251386||cds11346||-1||CDS||1441892124||11474||62.6	11474	11474	1.600000e-19	965
a19521_1	1||48047833||48048207||PAC:27164429||1||CDS||369101676||2568||81.7	2568	2568	b36122_Ppe_chr3	Ppe_chr3||245634||246220||cds11345||-1||CDS||1441892121||11473||81.7	11473	11473	7.200000e-59	1015
a19521_1	1||48057967||48060084||PAC:27164524||-1||CDS||369101866||2570||75.28	2570	2570	b36122_Ppe_chr3	Ppe_chr3||218949||220301||cds11340||1||CDS||1441892111||11468||75.28	11468	11468	6.900000e-119	1065
a19521_1	1||48070094||48075449||PAC:27163731||1||CDS||369100280||2572||77.78	2572	2572	b36122_Ppe_chr3	Ppe_chr3||207447||212978||cds11338||-1||CDS||1441892102||11466||77.78	11466	11466	1.000000e-250	1115
a19521_1	1||48076486||48078691||PAC:27164198||-1||CDS||369101214||2574||73.21	2574	2574	b36122_Ppe_chr3	Ppe_chr3||201727||203559||cds11337||1||CDS||1441892099||11465||73.21	11465	11465	3.600000e-124	1165
a19521_1	1||48080863||48085909||PAC:27163770||1||CDS||369100358||2576||80.2	2576	2576	b36122_Ppe_chr3	Ppe_chr3||186971||191333||cds11334||-1||CDS||1441892087||11462||80.2	11462	11462	1.000000e-250	1215
a19521_1	1||48102416||48105161||PAC:27164329||1||CDS||369101476||2578||79.0	2578	2578	b36122_Ppe_chr3	Ppe_chr3||170109||172995||cds11330||-1||CDS||1441892071||11458||79.0	11458	11458	1.000000e-250	1265
a19521_1	1||48109134||48112772||PAC:27163815||-1||CDS||369100448||2579||81.46	2579	2579	b36122_Ppe_chr3	Ppe_chr3||162632||165361||cds11327||1||CDS||1441892060||11455||81.46	11455	11455	1.100000e-88	1315
a19521_1	1||48122301||48123424||PAC:27161999||1||CDS||369096816||2580||76.5	2580	2580	b36122_Ppe_chr3	Ppe_chr3||154460||155630||cds11325||-1||CDS||1441892053||11453||76.5	11453	11453	4.000000e-176	1365
a19521_1	1||48126473||48127360||PAC:27162543||-1||CDS||369097904||2581||72.26	2581	2581	b36122_Ppe_chr3	Ppe_chr3||141727||142940||cds11323||1||CDS||1441892043||11451||72.26	11451	11451	1.700000e-45	1409
a19521_1	1||48140940||48144806||PAC:27161973||-1||CDS||369096764||2583||68.03	2583	2583	b36122_Ppe_chr3	Ppe_chr3||123633||126204||cds11318||-1||CDS||1441892024||11446||68.03	11446	11446	2.800000e-162	1459
a19521_1	1||48175538||48176420||PAC:27162260||1||CDS||369097338||2586||82.07	2586	2586	b36122_Ppe_chr3	Ppe_chr3||118664||119759||cds11317||-1||CDS||1441892018||11445||82.07	11445	11445	2.300000e-31	1489
a19521_1	1||48180241||48185733||PAC:27164785||-1||CDS||369102388||2587||78.86	2587	2587	b36122_Ppe_chr3	Ppe_chr3||113242||117783||cds11313||1||CDS||1441892004||11441||78.86	11441	11441	1.000000e-250	1539
a19521_1	1||48191948||48193744||PAC:27163346||1||CDS||369099510||2589||78.33	2589	2589	b36122_Ppe_chr3	Ppe_chr3||97883||100090||cds11311||-1||CDS||1441891997||11439||78.33	11439	11439	3.600000e-110	1589
a19521_1	1||48194070||48196249||PAC:27164761||-1||CDS||369102340||2590||80.08	2590	2590	b36122_Ppe_chr3	Ppe_chr3||95405||97442||cds11307||1||CDS||1441891985||11435||80.08	11435	11435	9.600000e-135	1639
a19521_1	1||48206854||48211561||PAC:27163675||1||CDS||369100168||2591||78.98	2591	2591	b36122_Ppe_chr3	Ppe_chr3||80356||86588||cds11304||-1||CDS||1441891974||11432||78.98	11432	11432	1.000000e-250	1689
a19521_1	1||48246837||48259934||PAC:27163850||-1||CDS||369100518||2596||80.51	2596	2596	b36122_Ppe_chr3	Ppe_chr3||39476||60703||cds11301||1||CDS||1441891967||11429||80.51	11429	11429	1.000000e-250	1739
a19521_1	1||48264308||48271903||PAC:27164419||-1||CDS||369101656||2597||76.97	2597	2597	b36122_Ppe_chr3	Ppe_chr3||22119||26498||cds11298||1||CDS||1441891957||11426||76.97	11426	11426	3.100000e-239	1789
###
a19521_1	1||48136355||48138740||PAC:27162367||1||CDS||369097552||2582||78.79	2582	2582	b36122_Ppe_chr6	Ppe_chr6||27493677||27497216||cds25207||-1||CDS||1442328751||25528||78.79	25528	25528	2.500000e-44	43
a19521_1	1||48164731||48166140||PAC:27164185||1||CDS||369101188||2585||79.75	2585	2585	b36122_Ppe_chr6	Ppe_chr6||27480119||27481685||cds25205||-1||CDS||1442328742||25526||79.75	25526	25526	3.300000e-102	93
a19521_1	1||48180241||48185733||PAC:27164785||-1||CDS||369102388||2587||73.79	2587	2587	b36122_Ppe_chr6	Ppe_chr6||27467449||27470788||cds25202||1||CDS||1442328731||25523||73.79	25523	25523	1.100000e-239	143
a19521_1	1||48299794||48305077||PAC:27163087||-1||CDS||369098992||2602||79.95	2602	2602	b36122_Ppe_chr6	Ppe_chr6||27396165||27400691||cds25189||-1||CDS||1442328670||25510||79.95	25510	25510	1.000000e-250	50
a19521_1	1||48307883||48312459||PAC:27164323||1||CDS||369101464||2603||77.49	2603	2603	b36122_Ppe_chr6	Ppe_chr6||27409720||27412591||cds25192||1||CDS||1442328680||25513||77.49	25513	25513	1.000000e-250	100
a19521_1	1||48317863||48318255||PAC:27163270||1||CDS||369099358||2604||74.57	2604	2604	b36122_Ppe_chr6	Ppe_chr6||27414653||27415048||cds25193||1||CDS||1442328684||25514||74.57	25514	25514	2.500000e-31	130
a19521_1	1||48340374||48340820||PAC:27162624||1||CDS||369098066||2607||72.11	2607	2607	b36122_Ppe_chr6	Ppe_chr6||27423415||27423945||cds25194||1||CDS||1442328691||25515||72.11	25515	25515	1.200000e-21	150
a19521_1	1||48346523||48350906||PAC:27162734||1||CDS||369098286||2608||77.3	2608	2608	b36122_Ppe_chr6	Ppe_chr6||27436413||27439861||cds25195||1||CDS||1442328695||25516||77.3	25516	25516	1.000000e-250	187
a19521_1	1||48354469||48355681||PAC:27163734||-1||CDS||369100286||2609||73.87	2609	2609	b36122_Ppe_chr6	Ppe_chr6||27447919||27449077||cds25197||-1||CDS||1442328702||25518||73.87	25518	25518	5.400000e-127	250
a19521_1	1||48365272||48368282||PAC:27163160||1||CDS||369099138||2610||71.82	2610	2610	b36122_Ppe_chr6	Ppe_chr6||27460369||27462962||cds25201||1||CDS||1442328723||25522||71.82	25522	25522	1.000000e-250	300
a19521_1	1||48376559||48379974||PAC:27164781||1||CDS||369102380||2611||78.16	2611	2611	b36122_Ppe_chr6	Ppe_chr6||27467449||27470788||cds25202||1||CDS||1442328731||25523||78.16	25523	25523	1.000000e-250	350
a19521_1	1||48387734||48389378||PAC:27164682||-1||CDS||369102182||2613||85.57	2613	2613	b36122_Ppe_chr6	Ppe_chr6||27480119||27481685||cds25205||-1||CDS||1442328742||25526||85.57	25526	25526	4.300000e-124	400
a19521_1	1||48408954||48409223||PAC:27163525||1||CDS||369099868||2615||78.31	2615	2615	b36122_Ppe_chr6	Ppe_chr6||27516182||27516489||cds25209||1||CDS||1442328761||25530||78.31	25530	25530	1.700000e-37	436
a19521_1	1||48446572||48449465||PAC:27163558||1||CDS||369099934||2618||78.52	2618	2618	b36122_Ppe_chr6	Ppe_chr6||27539806||27543649||cds25215||1||CDS||1442328781||25539||78.52	25539	25539	1.300000e-233	486
a19521_1	1||48451286||48454495||PAC:27164426||-1||CDS||369101670||2619||71.83	2619	2619	b36122_Ppe_chr6	Ppe_chr6||27544153||27547173||cds25219||-1||CDS||1442328796||25540||71.83	25540	25540	1.000000e-250	536
a19521_1	1||48459348||48460703||PAC:27164233||1||CDS||369101284||2620||74.13	2620	2620	b36122_Ppe_chr6	Ppe_chr6||27559384||27561084||cds25223||1||CDS||1442328811||25544||74.13	25544	25544	1.000000e-250	586
a19521_1	1||48471774||48474236||PAC:27164288||-1||CDS||369101394||2623||73.03	2623	2623	b36122_Ppe_chr6	Ppe_chr6||27593103||27595438||cds25234||-1||CDS||1442328851||25555||73.03	25555	25555	1.900000e-62	633
a19521_1	1||48476838||48483257||PAC:27162245||-1||CDS||369097308||2624||72.6	2624	2624	b36122_Ppe_chr6	Ppe_chr6||27597786||27601419||cds25235||-1||CDS||1442328857||25556||72.6	25556	25556	3.300000e-219	683
a19521_1	1||48490334||48493650||PAC:27164249||1||CDS||369101316||2625||60.75	2625	2625	b36122_Ppe_chr6	Ppe_chr6||27383234||27393209||cds25186||-1||CDS||1442328656||25507||60.75	25507	25507	9.900000e-27	210
a19521_1	1||48490334||48493650||PAC:27164249||1||CDS||369101316||2625||78.61	2625	2625	b36122_Ppe_chr6	Ppe_chr6||27613501||27616552||cds25236||1||CDS||1442328861||25557||78.61	25557	25557	1.000000e-250	733
a19521_1	1||48499701||48500882||PAC:27163666||-1||CDS||369100150||2626||84.09	2626	2626	b36122_Ppe_chr6	Ppe_chr6||27626557||27627729||cds25241||-1||CDS||1442328882||25562||84.09	25562	25562	1.000000e-250	783
a19521_1	1||48510435||48519130||PAC:27163597||1||CDS||369100012||2629||76.73	2629	2629	b36122_Ppe_chr6	Ppe_chr6||27672647||27678319||cds25250||1||CDS||1442328921||25572||76.73	25572	25572	1.000000e-250	833
a19521_1	1||48534114||48536217||PAC:27162663||-1||CDS||369098144||2631||78.08	2631	2631	b36122_Ppe_chr6	Ppe_chr6||27705278||27706870||cds25261||-1||CDS||1442328965||25583||78.08	25583	25583	1.800000e-164	880
a19521_1	1||48540188||48545339||PAC:27162025||1||CDS||369096868||2632||77.34	2632	2632	b36122_Ppe_chr6	Ppe_chr6||27709245||27713078||cds25263||1||CDS||1442328972||25585||77.34	25585	25585	1.000000e-250	930
a19521_1	1||48549801||48550199||PAC:27163883||1||CDS||369100584||2633||71.03	2633	2633	b36122_Ppe_chr6	Ppe_chr6||27714293||27714640||cds25264||1||CDS||1442328975||25586||71.03	25586	25586	3.800000e-12	941
a19521_1	1||48553948||48557159||PAC:27164795||-1||CDS||369102408||2634||73.59	2634	2634	b36122_Ppe_chr6	Ppe_chr6||27743585||27751015||cds25268||-1||CDS||1442328993||25590||73.59	25590	25590	3.900000e-206	991
a19521_1	1||48564721||48567353||PAC:27163454||1||CDS||369099726||2635||68.39	2635	2635	b36122_Ppe_chr6	Ppe_chr6||27764055||27766725||cds25270||1||CDS||1442329000||25592||68.39	25592	25592	6.200000e-153	1041
a19521_1	1||48570461||48572842||PAC:27162647||-1||CDS||369098112||2636||76.94	2636	2636	b36122_Ppe_chr6	Ppe_chr6||27801899||27803292||cds25278||-1||CDS||1442329031||25600||76.94	25600	25600	4.800000e-206	1091
a19521_1	1||48578805||48582223||PAC:27161823||-1||CDS||369096464||2637||82.84	2637	2637	b36122_Ppe_chr6	Ppe_chr6||27805788||27814647||cds25279||-1||CDS||1442329034||25601||82.84	25601	25601	1.000000e-250	1141
a19521_1	1||48590291||48593240||PAC:27163320||1||CDS||369099458||2639||83.25	2639	2639	b36122_Ppe_chr6	Ppe_chr6||27809503||27812456||cds25282||1||CDS||1442329048||25603||83.25	25603	25603	1.000000e-250	1191
a19521_1	1||48597665||48600421||PAC:27164546||1||CDS||369101910||2641||75.88	2641	2641	b36122_Ppe_chr6	Ppe_chr6||27815882||27819363||cds25283||1||CDS||1442329051||25605||75.88	25605	25605	1.000000e-250	1241
a19521_1	1||48601358||48603331||PAC:27164496||-1||CDS||369101810||2642||66.82	2642	2642	b36122_Ppe_chr6	Ppe_chr6||27820575||27822503||cds25284||-1||CDS||1442329055||25606||66.82	25606	25606	9.000000e-238	1291
a19521_1	1||48605432||48605917||PAC:27164202||-1||CDS||369101222||2643||73.88	2643	2643	b36122_Ppe_chr6	Ppe_chr6||27832637||27833128||cds25288||-1||CDS||1442329069||25610||73.88	25610	25610	1.400000e-84	1341
a19521_1	1||48608869||48612475||PAC:27162836||-1||CDS||369098490||2644||66.36	2644	2644	b36122_Ppe_chr6	Ppe_chr6||27847794||27852272||cds25293||-1||CDS||1442329083||25615||66.36	25615	25615	1.600000e-185	1391
a19521_1	1||48623047||48623595||PAC:27164411||-1||CDS||369101640||2645||79.73	2645	2645	b36122_Ppe_chr6	Ppe_chr6||27939243||27939866||cds25302||-1||CDS||1442329132||25624||79.73	25624	25624	1.500000e-32	1422
a19521_1	1||48629797||48646527||PAC:27163351||-1||CDS||369099520||2646||78.89	2646	2646	b36122_Ppe_chr6	Ppe_chr6||27944723||27953204||cds25303||-1||CDS||1442329136||25625||78.89	25625	25625	1.000000e-250	1472
a19521_1	1||48652574||48656315||PAC:27163736||1||CDS||369100290||2647||71.66	2647	2647	b36122_Ppe_chr6	Ppe_chr6||27971959||27975522||cds25307||1||CDS||1442329153||25629||71.66	25629	25629	2.000000e-226	1522
a19521_1	1||48669930||48675293||PAC:27164081||1||CDS||369100980||2649||75.16	2649	2649	b36122_Ppe_chr6	Ppe_chr6||28007701||28010242||cds25317||1||CDS||1442329200||25639||75.16	25639	25639	8.600000e-64	1572
a19521_1	1||48680765||48681718||PAC:27163806||-1||CDS||369100430||2650||74.94	2650	2650	b36122_Ppe_chr6	Ppe_chr6||28013869||28014849||cds25318||-1||CDS||1442329203||25640||74.94	25640	25640	3.400000e-175	1622
a19521_1	1||48698964||48700393||PAC:27162858||-1||CDS||369098534||2651||71.1	2651	2651	b36122_Ppe_chr6	Ppe_chr6||28021086||28022485||cds25319||-1||CDS||1442329205||25641||71.1	25641	25641	5.600000e-115	1672
a19521_1	1||48701650||48706378||PAC:27163547||-1||CDS||369099912||2652||79.56	2652	2652	b36122_Ppe_chr6	Ppe_chr6||28044716||28047830||cds25325||-1||CDS||1442329230||25647||79.56	25647	25647	1.000000e-250	1722
a19521_1	1||48708083||48709050||PAC:27162733||-1||CDS||369098284||2653||68.08	2653	2653	b36122_Ppe_chr6	Ppe_chr6||28082186||28082989||cds25336||-1||CDS||1442329265||25658||68.08	25658	25658	1.700000e-69	1769
a19521_1	1||48714163||48716413||PAC:27163964||1||CDS||369100746||2654||82.82	2654	2654	b36122_Ppe_chr6	Ppe_chr6||28084951||28086935||cds25338||1||CDS||1442329273||25660||82.82	25660	25660	2.700000e-179	1819
a19521_1	1||48719084||48721718||PAC:27163411||-1||CDS||369099640||2656||81.05	2656	2656	b36122_Ppe_chr6	Ppe_chr6||28089090||28091591||cds25342||-1||CDS||1442329291||25664||81.05	25664	25664	1.900000e-169	1869
a19521_1	1||48723132||48726724||PAC:27161763||1||CDS||369096344||2657||76.16	2657	2657	b36122_Ppe_chr6	Ppe_chr6||28097542||28100998||cds25343||1||CDS||1442329295||25666||76.16	25666	25666	1.700000e-246	1919
a19521_1	1||48731335||48732436||PAC:27162427||-1||CDS||369097672||2658||66.73	2658	2658	b36122_Ppe_chr6	Ppe_chr6||28103346||28104596||cds25344||-1||CDS||1442329299||25667||66.73	25667	25667	2.400000e-60	1969
a19521_1	1||48751861||48755720||PAC:27162722||-1||CDS||369098262||2659||63.78	2659	2659	b36122_Ppe_chr6	Ppe_chr6||28108584||28112497||cds25345||-1||CDS||1442329304||25668||63.78	25668	25668	7.800000e-140	2019
a19521_1	1||48770370||48773669||PAC:27162795||1||CDS||369098408||2661||64.04	2661	2661	b36122_Ppe_chr6	Ppe_chr6||28134178||28137288||cds25351||1||CDS||1442329326||25674||64.04	25674	25674	7.100000e-104	2069
a19521_1	1||48791569||48792410||PAC:27164650||1||CDS||369102118||2664||80.99	2664	2664	b36122_Ppe_chr6	Ppe_chr6||28138408||28139493||cds25353||1||CDS||1442329334||25676||80.99	25676	25676	2.500000e-101	2119
a19521_1	1||48795940||48801259||PAC:27162645||1||CDS||369098108||2665||79.97	2665	2665	b36122_Ppe_chr6	Ppe_chr6||28142680||28146328||cds25354||1||CDS||1442329340||25677||79.97	25677	25677	1.000000e-250	2169
a19521_1	1||48808027||48808418||PAC:27164578||1||CDS||369101974||2666||76.11	2666	2666	b36122_Ppe_chr6	Ppe_chr6||28149345||28150628||cds25355||1||CDS||1442329343||25678||76.11	25678	25678	5.300000e-19	2187
a19521_1	1||48812941||48815194||PAC:27162893||1||CDS||369098604||2667||68.36	2667	2667	b36122_Ppe_chr6	Ppe_chr6||28153323||28155083||cds25356||1||CDS||1442329347||25679||68.36	25679	25679	3.200000e-149	2237
a19521_1	1||48818933||48824470||PAC:27164708||1||CDS||369102234||2669||74.89	2669	2669	b36122_Ppe_chr6	Ppe_chr6||28176513||28182125||cds25362||1||CDS||1442329362||25685||74.89	25685	25685	1.000000e-250	2287
a19521_1	1||48826787||48829032||PAC:27162539||1||CDS||369097896||2670||80.28	2670	2670	b36122_Ppe_chr6	Ppe_chr6||28186448||28188541||cds25364||1||CDS||1442329371||25687||80.28	25687	25687	1.000000e-250	2337
a19521_1	1||48838430||48839050||PAC:27163362||-1||CDS||369099542||2671||64.17	2671	2671	b36122_Ppe_chr6	Ppe_chr6||28189671||28190324||cds25367||-1||CDS||1442329384||25690||64.17	25690	25690	1.200000e-61	2387
a19521_1	1||48841602||48850284||PAC:27163231||-1||CDS||369099280||2672||79.29	2672	2672	b36122_Ppe_chr6	Ppe_chr6||28209366||28217611||cds25371||-1||CDS||1442329401||25694||79.29	25694	25694	1.000000e-250	2437
a19521_1	1||48855096||48856660||PAC:27161878||-1||CDS||369096574||2674||77.77	2674	2674	b36122_Ppe_chr6	Ppe_chr6||28219214||28220894||cds25373||-1||CDS||1442329411||25696||77.77	25696	25696	1.000000e-250	2487
a19521_1	1||48864612||48866650||PAC:27162613||-1||CDS||369098044||2676||77.81	2676	2676	b36122_Ppe_chr6	Ppe_chr6||28224851||28226073||cds25375||-1||CDS||1442329416||25698||77.81	25698	25698	1.200000e-85	2537
###
a19521_1	1||48880544||48882460||PAC:27164830||-1||CDS||369102478||2679||58.44	2679	2679	b36122_Ppe_chr3	Ppe_chr3||18551231||18553588||cds13410||-1||CDS||1441903689||13558||58.44	13558	13558	1.200000e-46	45
a19521_1	1||48945530||48948031||PAC:27163103||-1||CDS||369099024||2686||74.12	2686	2686	b36122_Ppe_chr3	Ppe_chr3||18283819||18288383||cds13377||1||CDS||1441903628||13525||74.12	13525	13525	1.300000e-101	50
a19521_1	1||48950325||48951589||PAC:27163058||-1||CDS||369098934||2687||70.31	2687	2687	b36122_Ppe_chr3	Ppe_chr3||18311098||18312264||cds13381||1||CDS||1441903635||13529||70.31	13529	13529	1.700000e-196	100
a19521_1	1||48966309||48967079||PAC:27164238||1||CDS||369101294||2690||69.2	2690	2690	b36122_Ppe_chr3	Ppe_chr3||18330507||18331280||cds13384||-1||CDS||1441903641||13532||69.2	13532	13532	4.500000e-115	150
a19521_1	1||48969305||48970645||PAC:27162120||1||CDS||369097058||2692||66.0	2692	2692	b36122_Ppe_chr3	Ppe_chr3||18337853||18339196||cds13387||1||CDS||1441903647||13535||66.0	13535	13535	7.600000e-67	200
a19521_1	1||48975648||48982601||PAC:27162581||1||CDS||369097980||2694||74.46	2694	2694	b36122_Ppe_chr3	Ppe_chr3||18421786||18432057||cds13396||-1||CDS||1441903663||13544||74.46	13544	13544	1.000000e-250	92
a19521_1	1||48985990||48988155||PAC:27163503||-1||CDS||369099824||2695||70.66	2695	2695	b36122_Ppe_chr3	Ppe_chr3||18315139||18317329||cds13383||-1||CDS||1441903639||13531||70.66	13531	13531	1.000000e-250	139
a19521_1	1||48996912||49002834||PAC:27162301||1||CDS||369097420||2697||80.37	2697	2697	b36122_Ppe_chr3	Ppe_chr3||18444795||18450763||cds13397||1||CDS||1441903665||13545||80.37	13545	13545	1.000000e-250	300
a19521_1	1||49003903||49004316||PAC:27162797||-1||CDS||369098412||2698||73.7	2698	2698	b36122_Ppe_chr3	Ppe_chr3||18466325||18466732||cds13399||-1||CDS||1441903668||13547||73.7	13547	13547	1.200000e-82	350
a19521_1	1||49016448||49017788||PAC:27164348||1||CDS||369101514||2699||71.86	2699	2699	b36122_Ppe_chr3	Ppe_chr3||18487201||18488547||cds13403||1||CDS||1441903676||13551||71.86	13551	13551	1.100000e-217	400
a19521_1	1||49025207||49038390||PAC:27162149||1||CDS||369097116||2700||70.38	2700	2700	b36122_Ppe_chr3	Ppe_chr3||18512808||18523760||cds13405||1||CDS||1441903680||13553||70.38	13553	13553	2.100000e-250	450
a19521_1	1||49039462||49039932||PAC:27164140||1||CDS||369101098||2702||78.57	2702	2702	b36122_Ppe_chr3	Ppe_chr3||18526235||18526897||cds13408||1||CDS||1441903685||13556||78.57	13556	13556	7.700000e-06	455
a19521_1	1||49041701||49045035||PAC:27164009||-1||CDS||369100836||2703||83.63	2703	2703	b36122_Ppe_chr3	Ppe_chr3||18530433||18533722||cds13409||-1||CDS||1441903687||13557||83.63	13557	13557	1.000000e-250	505
a19521_1	1||49118574||49120589||PAC:27162050||1||CDS||369096918||2708||58.64	2708	2708	b36122_Ppe_chr3	Ppe_chr3||18254027||18256017||cds13376||-1||CDS||1441903626||13524||58.64	13524	13524	1.500000e-14	149
a19521_1	1||49145552||49150869||PAC:27163296||-1||CDS||369099410||2711||78.98	2711	2711	b36122_Ppe_chr3	Ppe_chr3||17967183||17972657||cds13343||-1||CDS||1441903572||13491||78.98	13491	13491	1.300000e-143	50
a19521_1	1||49154781||49155437||PAC:27162214||-1||CDS||369097246||2712||68.2	2712	2712	b36122_Ppe_chr3	Ppe_chr3||17998298||17999543||cds13347||-1||CDS||1441903579||13494||68.2	13494	13494	3.000000e-74	50
a19521_1	1||49157337||49162555||PAC:27163271||-1||CDS||369099360||2713||76.04	2713	2713	b36122_Ppe_chr3	Ppe_chr3||18127239||18131361||cds13367||-1||CDS||1441903611||13515||76.04	13515	13515	2.800000e-146	144
a19521_1	1||49177192||49178982||PAC:27163486||1||CDS||369099790||2714||76.41	2714	2714	b36122_Ppe_chr3	Ppe_chr3||18144730||18146511||cds13368||1||CDS||1441903613||13516||76.41	13516	13516	1.000000e-250	194
a19521_1	1||49193986||49195367||PAC:27164267||-1||CDS||369101352||2715||70.72	2715	2715	b36122_Ppe_chr3	Ppe_chr3||18166020||18166635||cds13369||-1||CDS||1441903615||13517||70.72	13517	13517	6.400000e-51	244
a19521_1	1||49208713||49210655||PAC:27162859||-1||CDS||369098536||2718||75.1	2718	2718	b36122_Ppe_chr3	Ppe_chr3||18175304||18176677||cds13370||1||CDS||1441903617||13519||75.1	13519	13519	2.100000e-110	199
a19521_1	1||49220480||49220899||PAC:27164385||-1||CDS||369101588||2720||73.79	2720	2720	b36122_Ppe_chr3	Ppe_chr3||17937858||17938343||cds13341||1||CDS||1441903568||13488||73.79	13488	13488	1.000000e-73	100
a19521_1	1||49225509||49225766||PAC:27163018||1||CDS||369098854||2721||71.21	2721	2721	b36122_Ppe_chr3	Ppe_chr3||17921018||17921275||cds13339||-1||CDS||1441903564||13486||71.21	13486	13486	1.600000e-43	142
a19521_1	1||49226782||49229445||PAC:27164564||-1||CDS||369101946||2722||79.6	2722	2722	b36122_Ppe_chr3	Ppe_chr3||17917476||17919920||cds13338||1||CDS||1441903562||13485||79.6	13485	13485	1.000000e-250	192
a19521_1	1||49244000||49245469||PAC:27164148||-1||CDS||369101114||2723||68.58	2723	2723	b36122_Ppe_chr3	Ppe_chr3||17888749||17890356||cds13334||1||CDS||1441903554||13481||68.58	13481	13481	1.800000e-230	242
a19521_1	1||49254621||49256371||PAC:27163873||1||CDS||369100564||2725||67.96	2725	2725	b36122_Ppe_chr3	Ppe_chr3||17842532||17843958||cds13330||-1||CDS||1441903547||13476||67.96	13476	13476	6.600000e-91	292
a19521_1	1||49265899||49269479||PAC:27163245||1||CDS||369099308||2726||77.19	2726	2726	b36122_Ppe_chr3	Ppe_chr3||17835770||17838024||cds13329||-1||CDS||1441903544||13475||77.19	13475	13475	1.000000e-250	342
a19521_1	1||49271637||49287201||PAC:27164283||1||CDS||369101384||2727||78.88	2727	2727	b36122_Ppe_chr3	Ppe_chr3||17814275||17832363||cds13326||1||CDS||1441903539||13472||78.88	13472	13472	1.000000e-250	392
a19521_1	1||49292393||49293185||PAC:27164423||1||CDS||369101664||2729||66.01	2729	2729	b36122_Ppe_chr3	Ppe_chr3||17758282||17758506||cds13323||-1||CDS||1441903536||13469||66.01	13469	13469	1.000000e-21	413
a19521_1	1||49298628||49301450||PAC:27164820||-1||CDS||369102458||2732||62.07	2732	2732	b36122_Ppe_chr3	Ppe_chr3||17741681||17744049||cds13321||1||CDS||1441903533||13467||62.07	13467	13467	3.300000e-37	449
a19521_1	1||49308287||49315097||PAC:27164909||1||CDS||369102636||2733||79.38	2733	2733	b36122_Ppe_chr3	Ppe_chr3||17693532||17701785||cds13315||1||CDS||1441903518||13461||79.38	13461	13461	1.000000e-250	499
###
a19521_1	1||49325994||49330466||PAC:27163256||1||CDS||369099330||2735||70.4	2735	2735	b36122_Ppe_chr2	Ppe_chr2||25815514||25819170||cds10108||1||CDS||1441721800||10221||70.4	10221	10221	1.000000e-250	50
a19521_1	1||49338559||49339704||PAC:27162161||-1||CDS||369097140||2740||79.75	2740	2740	b36122_Ppe_chr2	Ppe_chr2||25821967||25823376||cds10110||-1||CDS||1441721810||10223||79.75	10223	10223	3.000000e-196	100
a19521_1	1||49364308||49367593||PAC:27164084||1||CDS||369100986||2741||73.48	2741	2741	b36122_Ppe_chr2	Ppe_chr2||25833295||25837044||cds10111||1||CDS||1441721813||10224||73.48	10224	10224	4.300000e-179	150
a19521_1	1||49370476||49373693||PAC:27163400||-1||CDS||369099618||2742||79.29	2742	2742	b36122_Ppe_chr2	Ppe_chr2||25843950||25846306||cds10117||-1||CDS||1441721834||10230||79.29	10230	10230	1.000000e-250	200
a19521_1	1||49380047||49385651||PAC:27163117||-1||CDS||369099052||2743||78.05	2743	2743	b36122_Ppe_chr2	Ppe_chr2||25847098||25851670||cds10118||-1||CDS||1441721838||10231||78.05	10231	10231	1.000000e-250	250
a19521_1	1||49473481||49476977||PAC:27164488||1||CDS||369101794||2749||79.72	2749	2749	b36122_Ppe_chr2	Ppe_chr2||25879213||25880710||cds10120||1||CDS||1441721848||10233||79.72	10233	10233	2.300000e-151	300
a19521_1	1||49479853||49482903||PAC:27163985||-1||CDS||369100788||2750||81.44	2750	2750	b36122_Ppe_chr2	Ppe_chr2||25881340||25883893||cds10121||-1||CDS||1441721850||10234||81.44	10234	10234	8.100000e-228	350
a19521_1	1||49487245||49488567||PAC:27162783||-1||CDS||369098384||2751||71.74	2751	2751	b36122_Ppe_chr2	Ppe_chr2||25887760||25889055||cds10123||-1||CDS||1441721854||10236||71.74	10236	10236	2.600000e-238	400
a19521_1	1||49497469||49498629||PAC:27164194||-1||CDS||369101206||2752||71.06	2752	2752	b36122_Ppe_chr2	Ppe_chr2||25894315||25895487||cds10124||-1||CDS||1441721857||10237||71.06	10237	10237	3.000000e-81	450
a19521_1	1||49516941||49517860||PAC:27162132||-1||CDS||369097082||2756||74.83	2756	2756	b36122_Ppe_chr2	Ppe_chr2||25915859||25916675||cds10127||-1||CDS||1441721864||10240||74.83	10240	10240	7.800000e-156	500
a19521_1	1||49517760||49522244||PAC:27163613||1||CDS||369100044||2757||74.25	2757	2757	b36122_Ppe_chr2	Ppe_chr2||25918673||25921544||cds10128||1||CDS||1441721868||10241||74.25	10241	10241	1.000000e-250	550
a19521_1	1||49524025||49526019||PAC:27162582||-1||CDS||369097982||2759||67.18	2759	2759	b36122_Ppe_chr2	Ppe_chr2||25923043||25925121||cds10129||-1||CDS||1441721870||10242||67.18	10242	10242	1.000000e-250	600
a19521_1	1||49528836||49531516||PAC:27161781||-1||CDS||369096380||2760||81.11	2760	2760	b36122_Ppe_chr2	Ppe_chr2||25930647||25933211||cds10130||-1||CDS||1441721873||10243||81.11	10243	10243	1.000000e-250	650
a19521_1	1||49547122||49547985||PAC:27164882||-1||CDS||369102582||2765||76.55	2765	2765	b36122_Ppe_chr2	Ppe_chr2||25944022||25944999||cds10133||-1||CDS||1441721879||10246||76.55	10246	10246	2.000000e-126	700
a19521_1	1||49599792||49605085||PAC:27163343||-1||CDS||369099504||2774||81.19	2774	2774	b36122_Ppe_chr2	Ppe_chr2||25948343||25952922||cds10134||-1||CDS||1441721881||10247||81.19	10247	10247	1.000000e-250	750
a19521_1	1||49617009||49619845||PAC:27162446||-1||CDS||369097710||2778||79.03	2778	2778	b36122_Ppe_chr2	Ppe_chr2||25964438||25966994||cds10138||1||CDS||1441721892||10251||79.03	10251	10251	1.100000e-133	800
a19521_1	1||49620943||49624763||PAC:27162284||1||CDS||369097386||2779||75.07	2779	2779	b36122_Ppe_chr2	Ppe_chr2||25981800||25984244||cds10141||1||CDS||1441721900||10254||75.07	10254	10254	2.500000e-174	850
a19521_1	1||49645582||49647171||PAC:27164041||1||CDS||369100900||2782||69.49	2782	2782	b36122_Ppe_chr2	Ppe_chr2||25987630||25989267||cds10142||1||CDS||1441721902||10255||69.49	10255	10255	9.500000e-133	900
a19521_1	1||49657691||49664534||PAC:27162642||-1||CDS||369098102||2784||71.09	2784	2784	b36122_Ppe_chr2	Ppe_chr2||25994313||25998439||cds10143||1||CDS||1441721905||10256||71.09	10256	10256	1.600000e-185	950
a19521_1	1||49670739||49675205||PAC:27162793||-1||CDS||369098404||2786||75.5	2786	2786	b36122_Ppe_chr2	Ppe_chr2||25999205||26003249||cds10150||-1||CDS||1441721925||10263||75.5	10263	10263	1.000000e-250	1000
a19521_1	1||49677150||49683841||PAC:27163651||1||CDS||369100120||2787||76.95	2787	2787	b36122_Ppe_chr2	Ppe_chr2||26005158||26009279||cds10151||1||CDS||1441721929||10264||76.95	10264	10264	1.000000e-250	1050
a19521_1	1||49688483||49694344||PAC:27164394||1||CDS||369101606||2789||76.69	2789	2789	b36122_Ppe_chr2	Ppe_chr2||26018725||26023437||cds10153||1||CDS||1441721936||10266||76.69	10266	10266	1.000000e-250	1100
a19521_1	1||49698069||49700895||PAC:27163264||1||CDS||369099346||2790||74.93	2790	2790	b36122_Ppe_chr2	Ppe_chr2||26024649||26026962||cds10156||1||CDS||1441721943||10269||74.93	10269	10269	2.200000e-246	1150
a19521_1	1||49713518||49714735||PAC:27162093||1||CDS||369097004||2792||84.13	2792	2792	b36122_Ppe_chr2	Ppe_chr2||26031016||26032454||cds10157||1||CDS||1441721945||10270||84.13	10270	10270	2.900000e-131	1200
a19521_1	1||49717943||49723707||PAC:27162912||-1||CDS||369098642||2793||79.63	2793	2793	b36122_Ppe_chr2	Ppe_chr2||26039008||26044818||cds10161||-1||CDS||1441721957||10274||79.63	10274	10274	1.000000e-250	1250
a19521_1	1||49727725||49730592||PAC:27164745||-1||CDS||369102308||2794||70.67	2794	2794	b36122_Ppe_chr2	Ppe_chr2||26047475||26050729||cds10162||-1||CDS||1441721960||10275||70.67	10275	10275	2.500000e-143	1300
a19521_1	1||49739077||49744548||PAC:27162530||1||CDS||369097878||2796||74.84	2796	2796	b36122_Ppe_chr2	Ppe_chr2||26077317||26080392||cds10168||1||CDS||1441721973||10285||74.84	10285	10285	1.000000e-250	1350
a19521_1	1||49766396||49770918||PAC:27162878||1||CDS||369098574||2799||71.56	2799	2799	b36122_Ppe_chr2	Ppe_chr2||26088446||26090613||cds10174||-1||CDS||1441721992||10288||71.56	10288	10288	1.000000e-250	1400
a19521_1	1||49844300||49845483||PAC:27163131||-1||CDS||369099080||2805||81.45	2805	2805	b36122_Ppe_chr2	Ppe_chr2||26092823||26094286||cds10175||-1||CDS||1441721994||10289||81.45	10289	10289	2.100000e-186	1450
a19521_1	1||49851641||49855776||PAC:27163105||1||CDS||369099028||2806||66.52	2806	2806	b36122_Ppe_chr2	Ppe_chr2||26129537||26133162||cds10181||1||CDS||1441722009||10295||66.52	10295	10295	1.000000e-250	1500
a19521_1	1||49875085||49877009||PAC:27161862||1||CDS||369096542||2808||67.15	2808	2808	b36122_Ppe_chr2	Ppe_chr2||26149587||26150355||cds10183||1||CDS||1441722014||10297||67.15	10297	10297	7.000000e-39	1538
a19521_1	1||49881477||49882010||PAC:27161882||-1||CDS||369096582||2809||71.46	2809	2809	b36122_Ppe_chr2	Ppe_chr2||26159456||26159989||cds10188||-1||CDS||1441722027||10302||71.46	10302	10302	1.300000e-92	1588
a19521_1	1||49882980||49885782||PAC:27163052||-1||CDS||369098922||2810||74.98	2810	2810	b36122_Ppe_chr2	Ppe_chr2||26160972||26163985||cds10189||-1||CDS||1441722028||10304||74.98	10304	10304	1.000000e-250	1638
a19521_1	1||49895192||49902248||PAC:27162267||1||CDS||369097352||2811||72.69	2811	2811	b36122_Ppe_chr2	Ppe_chr2||26167845||26171477||cds10190||1||CDS||1441722031||10305||72.69	10305	10305	5.100000e-162	1688
a19521_1	1||49917885||49919351||PAC:27164151||1||CDS||369101120||2812||62.97	2812	2812	b36122_Ppe_chr2	Ppe_chr2||26180424||26182080||cds10192||1||CDS||1441722038||10307||62.97	10307	10307	6.500000e-26	1713
a19521_1	1||49924369||49927635||PAC:27162292||-1||CDS||369097402||2813||67.68	2813	2813	b36122_Ppe_chr2	Ppe_chr2||26198387||26199969||cds10197||-1||CDS||1441722050||10312||67.68	10312	10312	2.700000e-203	1763
a19521_1	1||49935440||49938219||PAC:27162934||-1||CDS||369098686||2815||71.45	2815	2815	b36122_Ppe_chr2	Ppe_chr2||26202746||26205007||cds10199||-1||CDS||1441722057||10314||71.45	10314	10314	2.700000e-227	1813
a19521_1	1||49956792||49957829||PAC:27162227||1||CDS||369097272||2817||62.15	2817	2817	b36122_Ppe_chr2	Ppe_chr2||26228763||26229827||cds10203||1||CDS||1441722067||10318||62.15	10318	10318	2.700000e-50	1862
a19521_1	1||49966157||49968622||PAC:27163374||1||CDS||369099566||2818||75.39	2818	2818	b36122_Ppe_chr2	Ppe_chr2||26233377||26235722||cds10204||1||CDS||1441722070||10320||75.39	10320	10320	1.000000e-250	1912
a19521_1	1||49969816||49970049||PAC:27162362||-1||CDS||369097542||2819||81.2	2819	2819	b36122_Ppe_chr2	Ppe_chr2||26236984||26237217||cds10207||-1||CDS||1441722080||10322||81.2	10322	10322	1.200000e-63	1962
a19521_1	1||49971896||49979628||PAC:27163684||1||CDS||369100186||2821||83.51	2821	2821	b36122_Ppe_chr2	Ppe_chr2||26247429||26251822||cds10210||1||CDS||1441722087||10325||83.51	10325	10325	1.000000e-250	2012
a19521_1	1||49987959||49990230||PAC:27163487||-1||CDS||369099792||2825||83.42	2825	2825	b36122_Ppe_chr2	Ppe_chr2||26254182||26256236||cds10211||-1||CDS||1441722088||10326||83.42	10326	10326	3.000000e-175	2062
a19521_1	1||50005882||50008061||PAC:27162555||1||CDS||369097928||2831||69.68	2831	2831	b36122_Ppe_chr2	Ppe_chr2||26267208||26268734||cds10217||1||CDS||1441722105||10332||69.68	10332	10332	3.400000e-86	2112
a19521_1	1||50009237||50011087||PAC:27164228||-1||CDS||369101274||2832||65.66	2832	2832	b36122_Ppe_chr2	Ppe_chr2||26269153||26270662||cds10222||-1||CDS||1441722118||10337||65.66	10337	10337	1.500000e-110	2162
a19521_1	1||50013887||50016513||PAC:27164106||1||CDS||369101030||2833||81.09	2833	2833	b36122_Ppe_chr2	Ppe_chr2||26277294||26279521||cds10225||1||CDS||1441722130||10340||81.09	10340	10340	1.000000e-250	2212
a19521_1	1||50019246||50020630||PAC:27162559||1||CDS||369097936||2834||73.63	2834	2834	b36122_Ppe_chr2	Ppe_chr2||26287452||26288723||cds10228||1||CDS||1441722140||10344||73.63	10344	10344	2.300000e-115	2262
a19521_1	1||50027056||50031074||PAC:27161819||-1||CDS||369096456||2836||73.95	2836	2836	b36122_Ppe_chr2	Ppe_chr2||26293476||26296118||cds10229||-1||CDS||1441722142||10345||73.95	10345	10345	1.000000e-250	2312
a19521_1	1||50042333||50046462||PAC:27163767||-1||CDS||369100352||2837||74.55	2837	2837	b36122_Ppe_chr2	Ppe_chr2||26314874||26319225||cds10232||-1||CDS||1441722153||10348||74.55	10348	10348	3.900000e-217	2362
a19521_1	1||50049473||50050411||PAC:27163338||1||CDS||369099494||2838||78.96	2838	2838	b36122_Ppe_chr2	Ppe_chr2||26322591||26323661||cds10233||1||CDS||1441722155||10349||78.96	10349	10349	6.200000e-102	2412
a19521_1	1||50073733||50076009||PAC:27164479||1||CDS||369101776||2840||69.13	2840	2840	b36122_Ppe_chr2	Ppe_chr2||26334411||26335907||cds10234||1||CDS||1441722158||10350||69.13	10350	10350	4.000000e-91	2462
a19521_1	1||50080979||50084785||PAC:27163761||-1||CDS||369100340||2841||82.88	2841	2841	b36122_Ppe_chr2	Ppe_chr2||26338771||26342192||cds10236||-1||CDS||1441722162||10352||82.88	10352	10352	1.000000e-250	2512
a19521_1	1||50087073||50087704||PAC:27162826||-1||CDS||369098470||2842||76.04	2842	2842	b36122_Ppe_chr2	Ppe_chr2||26343426||26344128||cds10237||-1||CDS||1441722164||10353||76.04	10353	10353	6.700000e-59	2562
a19521_1	1||50091340||50094761||PAC:27161752||-1||CDS||369096322||2843||78.61	2843	2843	b36122_Ppe_chr2	Ppe_chr2||26348274||26350871||cds10238||-1||CDS||1441722170||10354||78.61	10354	10354	1.900000e-226	2612
a19521_1	1||50096978||50098139||PAC:27162565||-1||CDS||369097948||2844||78.15	2844	2844	b36122_Ppe_chr2	Ppe_chr2||26352652||26354011||cds10239||-1||CDS||1441722173||10355||78.15	10355	10355	7.500000e-226	2662
a19521_1	1||50105271||50106770||PAC:27163336||-1||CDS||369099490||2845||69.21	2845	2845	b36122_Ppe_chr2	Ppe_chr2||26366761||26368212||cds10244||-1||CDS||1441722184||10360||69.21	10360	10360	2.600000e-138	2712
a19521_1	1||50127026||50130173||PAC:27164108||1||CDS||369101034||2847||81.91	2847	2847	b36122_Ppe_chr2	Ppe_chr2||26382911||26385964||cds10246||1||CDS||1441722193||10362||81.91	10362	10362	1.000000e-250	2762
a19521_1	1||50137452||50142806||PAC:27162338||1||CDS||369097494||2849||76.17	2849	2849	b36122_Ppe_chr2	Ppe_chr2||26402607||26406968||cds10251||1||CDS||1441722207||10367||76.17	10367	10367	1.000000e-250	2812
a19521_1	1||50144086||50148148||PAC:27163528||-1||CDS||369099874||2850||78.76	2850	2850	b36122_Ppe_chr2	Ppe_chr2||26423301||26426585||cds10260||-1||CDS||1441722230||10376||78.76	10376	10376	1.900000e-194	2862
a19521_1	1||50152989||50157395||PAC:27163816||1||CDS||369100450||2851||69.31	2851	2851	b36122_Ppe_chr2	Ppe_chr2||26429189||26432464||cds10261||1||CDS||1441722233||10377||69.31	10377	10377	5.500000e-245	2912
a19521_1	1||50159217||50161662||PAC:27163183||-1||CDS||369099184||2852||79.12	2852	2852	b36122_Ppe_chr2	Ppe_chr2||26433855||26436303||cds10263||-1||CDS||1441722236||10379||79.12	10379	10379	2.500000e-101	2962
a19521_1	1||50163911||50165830||PAC:27162578||-1||CDS||369097974||2853||76.52	2853	2853	b36122_Ppe_chr2	Ppe_chr2||26441572||26443393||cds10264||-1||CDS||1441722240||10380||76.52	10380	10380	3.200000e-175	3012
a19521_1	1||50180286||50185473||PAC:27164498||1||CDS||369101814||2854||76.96	2854	2854	b36122_Ppe_chr2	Ppe_chr2||26455782||26459442||cds10266||1||CDS||1441722247||10382||76.96	10382	10382	1.000000e-250	3062
a19521_1	1||50188050||50193055||PAC:27164441||-1||CDS||369101700||2855||73.94	2855	2855	b36122_Ppe_chr2	Ppe_chr2||26460537||26467569||cds10267||-1||CDS||1441722250||10383||73.94	10383	10383	3.200000e-235	3112
a19521_1	1||50195499||50197474||PAC:27161993||-1||CDS||369096804||2856||76.97	2856	2856	b36122_Ppe_chr2	Ppe_chr2||26470037||26471662||cds10268||-1||CDS||1441722252||10384||76.97	10384	10384	2.700000e-148	3162
a19521_1	1||50212349||50218061||PAC:27164383||1||CDS||369101584||2857||77.49	2857	2857	b36122_Ppe_chr2	Ppe_chr2||26476622||26481185||cds10269||1||CDS||1441722256||10385||77.49	10385	10385	1.000000e-250	3212
a19521_1	1||50241078||50245122||PAC:27162519||1||CDS||369097856||2859||79.12	2859	2859	b36122_Ppe_chr2	Ppe_chr2||26483024||26485511||cds10270||1||CDS||1441722259||10386||79.12	10386	10386	1.500000e-208	3262
a19521_1	1||50248555||50250565||PAC:27163892||1||CDS||369100602||2861||69.72	2861	2861	b36122_Ppe_chr2	Ppe_chr2||26498480||26500374||cds10271||1||CDS||1441722262||10387||69.72	10387	10387	1.800000e-93	3312
a19521_1	1||50254047||50254439||PAC:27164264||1||CDS||369101346||2862||71.85	2862	2862	b36122_Ppe_chr2	Ppe_chr2||26500697||26501083||cds10272||1||CDS||1441722264||10388||71.85	10388	10388	1.800000e-40	3351
a19521_1	1||50255487||50258179||PAC:27164885||-1||CDS||369102588||2863||75.79	2863	2863	b36122_Ppe_chr2	Ppe_chr2||26501769||26503329||cds10273||-1||CDS||1441722267||10389||75.79	10389	10389	6.500000e-123	3401
a19521_1	1||50267059||50273190||PAC:27163757||1||CDS||369100332||2865||74.72	2865	2865	b36122_Ppe_chr2	Ppe_chr2||26511223||26514808||cds10276||1||CDS||1441722277||10393||74.72	10393	10393	1.000000e-250	3451
a19521_1	1||50281302||50288064||PAC:27161988||1||CDS||369096794||2868||74.82	2868	2868	b36122_Ppe_chr2	Ppe_chr2||26515432||26520284||cds10278||1||CDS||1441722285||10394||74.82	10394	10394	1.000000e-250	3501
a19521_1	1||50300872||50303292||PAC:27162417||-1||CDS||369097652||2872||70.33	2872	2872	b36122_Ppe_chr2	Ppe_chr2||26522970||26525384||cds10279||-1||CDS||1441722287||10395||70.33	10395	10395	1.000000e-250	3551
a19521_1	1||50331255||50336244||PAC:27162996||1||CDS||369098810||2873||66.2	2873	2873	b36122_Ppe_chr2	Ppe_chr2||26545611||26549733||cds10283||1||CDS||1441722301||10399||66.2	10399	10399	1.300000e-71	3601
a19521_1	1||50347017||50350210||PAC:27162569||-1||CDS||369097956||2874||70.93	2874	2874	b36122_Ppe_chr2	Ppe_chr2||26556941||26559403||cds10286||-1||CDS||1441722311||10402||70.93	10402	10402	5.700000e-198	3651
a19521_1	1||50356120||50358409||PAC:27162207||1||CDS||369097232||2875||79.52	2875	2875	b36122_Ppe_chr2	Ppe_chr2||26571628||26573202||cds10288||1||CDS||1441722316||10404||79.52	10404	10404	2.000000e-168	3701
a19521_1	1||50365687||50377239||PAC:27164104||1||CDS||369101026||2879||84.63	2879	2879	b36122_Ppe_chr2	Ppe_chr2||26627457||26638018||cds10302||1||CDS||1441722357||10418||84.63	10418	10418	1.000000e-250	3748
a19521_1	1||50379005||50381094||PAC:27164341||1||CDS||369101500||2880||69.38	2880	2880	b36122_Ppe_chr2	Ppe_chr2||26641813||26643416||cds10304||1||CDS||1441722362||10420||69.38	10420	10420	6.300000e-52	3798
a19521_1	1||50386200||50387293||PAC:27164764||1||CDS||369102346||2882||72.91	2882	2882	b36122_Ppe_chr2	Ppe_chr2||26645566||26646478||cds10305||1||CDS||1441722365||10421||72.91	10421	10421	6.600000e-117	3848
a19521_1	1||50397661||50398185||PAC:27163455||-1||CDS||369099728||2884||64.53	2884	2884	b36122_Ppe_chr2	Ppe_chr2||26651589||26652071||cds10307||-1||CDS||1441722372||10423||64.53	10423	10423	3.500000e-41	3888
a19521_1	1||50417932||50419368||PAC:27163194||1||CDS||369099206||2886||70.83	2886	2886	b36122_Ppe_chr2	Ppe_chr2||26661181||26662569||cds10309||-1||CDS||1441722378||10425||70.83	10425	10425	1.600000e-93	3938
a19521_1	1||50426457||50434137||PAC:27164825||-1||CDS||369102468||2887||73.03	2887	2887	b36122_Ppe_chr2	Ppe_chr2||26681332||26687443||cds10315||-1||CDS||1441722393||10431||73.03	10431	10431	1.000000e-250	3988
a19521_1	1||50435569||50439726||PAC:27163997||-1||CDS||369100812||2888||70.48	2888	2888	b36122_Ppe_chr2	Ppe_chr2||26716279||26719527||cds10319||-1||CDS||1441722401||10435||70.48	10435	10435	1.000000e-250	4038
a19521_1	1||50441335||50443652||PAC:27162856||1||CDS||369098530||2889||68.49	2889	2889	b36122_Ppe_chr2	Ppe_chr2||26720086||26722462||cds10320||1||CDS||1441722404||10436||68.49	10436	10436	5.700000e-83	4088
a19521_1	1||50444014||50444541||PAC:27164653||-1||CDS||369102124||2890||72.26	2890	2890	b36122_Ppe_chr2	Ppe_chr2||26722911||26731266||cds10321||-1||CDS||1441722408||10437||72.26	10437	10437	3.400000e-90	4138
a19521_1	1||50447721||50451939||PAC:27163188||-1||CDS||369099194||2891||75.16	2891	2891	b36122_Ppe_chr2	Ppe_chr2||26731995||26735502||cds10323||-1||CDS||1441722414||10439||75.16	10439	10439	2.900000e-238	4188
a19521_1	1||50462536||50463243||PAC:27162328||-1||CDS||369097474||2892||65.81	2892	2892	b36122_Ppe_chr2	Ppe_chr2||26737803||26738513||cds10324||-1||CDS||1441722415||10440||65.81	10440	10440	1.700000e-51	4238
a19521_1	1||50466278||50472041||PAC:27162552||-1||CDS||369097922||2893||77.44	2893	2893	b36122_Ppe_chr2	Ppe_chr2||26773380||26777366||cds10332||-1||CDS||1441722443||10448||77.44	10448	10448	1.800000e-225	4288
a19521_1	1||50474719||50477031||PAC:27162752||-1||CDS||369098322||2894||81.85	2894	2894	b36122_Ppe_chr2	Ppe_chr2||26777868||26780507||cds10334||-1||CDS||1441722450||10450||81.85	10450	10450	1.000000e-250	4338
a19521_1	1||50479009||50480979||PAC:27164543||-1||CDS||369101904||2895||80.25	2895	2895	b36122_Ppe_chr2	Ppe_chr2||26808220||26810528||cds10342||-1||CDS||1441722475||10459||80.25	10459	10459	1.400000e-172	4388
a19521_1	1||50490887||50491661||PAC:27164440||1||CDS||369101698||2896||79.2	2896	2896	b36122_Ppe_chr2	Ppe_chr2||26822060||26822738||cds10343||1||CDS||1441722476||10460||79.2	10460	10460	1.200000e-124	4438
a19521_1	1||50502820||50510055||PAC:27161784||-1||CDS||369096386||2897||70.56	2897	2897	b36122_Ppe_chr2	Ppe_chr2||26829654||26834017||cds10344||-1||CDS||1441722481||10461||70.56	10461	10461	1.000000e-250	4488
a19521_1	1||50512907||50517386||PAC:27164595||-1||CDS||369102008||2898||77.15	2898	2898	b36122_Ppe_chr2	Ppe_chr2||26835020||26838229||cds10345||-1||CDS||1441722484||10462||77.15	10462	10462	1.000000e-250	4538
a19521_1	1||50519210||50525865||PAC:27163225||1||CDS||369099268||2899||74.39	2899	2899	b36122_Ppe_chr2	Ppe_chr2||26838484||26842784||cds10347||1||CDS||1441722490||10464||74.39	10464	10464	4.400000e-158	4588
a19521_1	1||50528633||50532835||PAC:27163389||1||CDS||369099596||2900||76.54	2900	2900	b36122_Ppe_chr2	Ppe_chr2||26846240||26848822||cds10348||1||CDS||1441722493||10465||76.54	10465	10465	1.000000e-250	4638
a19521_1	1||50540992||50541612||PAC:27164473||-1||CDS||369101764||2901||79.55	2901	2901	b36122_Ppe_chr2	Ppe_chr2||26852870||26853583||cds10350||-1||CDS||1441722497||10467||79.55	10467	10467	3.200000e-108	4688
a19521_1	1||50545702||50550616||PAC:27164252||-1||CDS||369101322||2902||73.08	2902	2902	b36122_Ppe_chr2	Ppe_chr2||26856321||26862645||cds10353||-1||CDS||1441722507||10470||73.08	10470	10470	1.000000e-250	4738
a19521_1	1||50558008||50560896||PAC:27161832||1||CDS||369096482||2904||56.55	2904	2904	b36122_Ppe_chr2	Ppe_chr2||26874078||26876896||cds10356||1||CDS||1441722516||10473||56.55	10473	10473	2.500000e-40	4777
a19521_1	1||50563852||50567062||PAC:27164397||-1||CDS||369101612||2905||79.82	2905	2905	b36122_Ppe_chr2	Ppe_chr2||26897977||26900197||cds10360||-1||CDS||1441722524||10477||79.82	10477	10477	6.400000e-248	4827
a19521_1	1||50572698||50575762||PAC:27162699||-1||CDS||369098216||2906||74.25	2906	2906	b36122_Ppe_chr2	Ppe_chr2||26908213||26911178||cds10362||-1||CDS||1441722531||10479||74.25	10479	10479	1.000000e-250	4877
a19521_1	1||50582910||50585189||PAC:27164147||1||CDS||369101112||2907||71.51	2907	2907	b36122_Ppe_chr2	Ppe_chr2||26917190||26918786||cds10364||1||CDS||1441722536||10481||71.51	10481	10481	1.000000e-250	4927
a19521_1	1||50586303||50593096||PAC:27162259||1||CDS||369097336||2908||67.51	2908	2908	b36122_Ppe_chr2	Ppe_chr2||26919521||26923071||cds10365||1||CDS||1441722540||10482||67.51	10482	10482	1.300000e-121	4977
a19521_1	1||50596665||50601491||PAC:27164227||1||CDS||369101272||2909||78.04	2909	2909	b36122_Ppe_chr2	Ppe_chr2||26923981||26928098||cds10366||1||CDS||1441722545||10483||78.04	10483	10483	1.000000e-250	5027
a19521_1	1||50607970||50611186||PAC:27163763||-1||CDS||369100344||2911||58.68	2911	2911	b36122_Ppe_chr2	Ppe_chr2||26928832||26931766||cds10367||-1||CDS||1441722548||10484||58.68	10484	10484	2.100000e-170	5077
a19521_1	1||50613609||50613988||PAC:27163854||-1||CDS||369100526||2912||81.46	2912	2912	b36122_Ppe_chr2	Ppe_chr2||26934876||26935302||cds10369||-1||CDS||1441722554||10487||81.46	10487	10487	1.200000e-54	5127
a19521_1	1||50615950||50617011||PAC:27162573||-1||CDS||369097964||2913||75.73	2913	2913	b36122_Ppe_chr2	Ppe_chr2||26946532||26947654||cds10372||-1||CDS||1441722564||10490||75.73	10490	10490	2.000000e-49	5175
a19521_1	1||50629285||50629605||PAC:27163030||-1||CDS||369098878||2915||75.25	2915	2915	b36122_Ppe_chr2	Ppe_chr2||26952446||26952814||cds10374||-1||CDS||1441722568||10492||75.25	10492	10492	2.500000e-36	5210
a19521_1	1||50640376||50642046||PAC:27162896||-1||CDS||369098610||2916||71.44	2916	2916	b36122_Ppe_chr2	Ppe_chr2||26958066||26959754||cds10375||-1||CDS||1441722570||10493||71.44	10493	10493	1.000000e-250	5260
a19521_1	1||50646432||50649784||PAC:27162098||-1||CDS||369097014||2918||80.37	2918	2918	b36122_Ppe_chr2	Ppe_chr2||26961567||26964929||cds10376||-1||CDS||1441722573||10494||80.37	10494	10494	1.200000e-246	5310
a19521_1	1||50652815||50655033||PAC:27164520||1||CDS||369101858||2919||71.2	2919	2919	b36122_Ppe_chr2	Ppe_chr2||26966979||26969009||cds10377||1||CDS||1441722574||10495||71.2	10495	10495	1.000000e-250	5360
a19521_1	1||50657278||50659537||PAC:27161803||-1||CDS||369096424||2920||70.8	2920	2920	b36122_Ppe_chr2	Ppe_chr2||26973238||26975056||cds10379||-1||CDS||1441722580||10497||70.8	10497	10497	1.600000e-104	5410
a19521_1	1||50661163||50662664||PAC:27164860||1||CDS||369102538||2922||75.43	2922	2922	b36122_Ppe_chr2	Ppe_chr2||26996089||26997468||cds10382||1||CDS||1441722588||10500||75.43	10500	10500	4.500000e-101	5460
a19521_1	1||50666762||50668001||PAC:27162036||-1||CDS||369096890||2923||65.23	2923	2923	b36122_Ppe_chr2	Ppe_chr2||26998514||27000027||cds10384||-1||CDS||1441722594||10502||65.23	10502	10502	8.900000e-65	5510
a19521_1	1||50675875||50676802||PAC:27163650||1||CDS||369100118||2926||70.2	2926	2926	b36122_Ppe_chr2	Ppe_chr2||27003779||27005619||cds10385||1||CDS||1441722598||10503||70.2	10503	10503	9.800000e-20	5529
a19521_1	1||50685858||50689775||PAC:27162505||1||CDS||369097828||2927||75.42	2927	2927	b36122_Ppe_chr2	Ppe_chr2||27025444||27028363||cds10387||1||CDS||1441722602||10505||75.42	10505	10505	1.000000e-250	5579
a19521_1	1||50691597||50692928||PAC:27164265||-1||CDS||369101348||2928||72.73	2928	2928	b36122_Ppe_chr2	Ppe_chr2||27063722||27065047||cds10398||1||CDS||1441722637||10516||72.73	10516	10516	1.000000e-250	50
a19521_1	1||50698752||50701935||PAC:27164776||-1||CDS||369102370||2929||82.83	2929	2929	b36122_Ppe_chr2	Ppe_chr2||27058589||27061410||cds10397||1||CDS||1441722634||10515||82.83	10515	10515	1.000000e-250	100
a19521_1	1||50703403||50708855||PAC:27164495||-1||CDS||369101808||2930||76.85	2930	2930	b36122_Ppe_chr2	Ppe_chr2||27054619||27057901||cds10394||1||CDS||1441722623||10512||76.85	10512	10512	1.800000e-226	150
a19521_1	1||50710924||50713573||PAC:27163986||-1||CDS||369100790||2931||67.78	2931	2931	b36122_Ppe_chr2	Ppe_chr2||27047825||27049985||cds10392||1||CDS||1441722617||10510||67.78	10510	10510	1.900000e-123	200
a19521_1	1||50721172||50721949||PAC:27164366||1||CDS||369101550||2933||67.43	2933	2933	b36122_Ppe_chr2	Ppe_chr2||27043779||27044423||cds10391||-1||CDS||1441722614||10509||67.43	10509	10509	1.300000e-19	218
###
a19521_1	1||50732370||50736472||PAC:27162802||1||CDS||369098422||2934||73.24	2934	2934	b36122_Ppe_chr6	Ppe_chr6||18119530||18122842||cds23726||1||CDS||1442321357||24026||73.24	24026	24026	1.000000e-250	50
a19521_1	1||50739373||50742398||PAC:27163288||-1||CDS||369099394||2935||77.67	2935	2935	b36122_Ppe_chr6	Ppe_chr6||18207747||18212217||cds23735||-1||CDS||1442321383||24035||77.67	24035	24035	1.000000e-250	100
a19521_1	1||50754547||50759920||PAC:27164812||1||CDS||369102442||2937||83.09	2937	2937	b36122_Ppe_chr6	Ppe_chr6||18250661||18257078||cds23740||1||CDS||1442321402||24040||83.09	24040	24040	1.000000e-250	150
a19521_1	1||50783846||50785584||PAC:27164051||1||CDS||369100920||2942||71.5	2942	2942	b36122_Ppe_chr6	Ppe_chr6||18327557||18329840||cds23745||1||CDS||1442322423||24045||71.5	24045	24045	1.100000e-157	200
a19521_1	1||50788139||50790971||PAC:27163904||-1||CDS||369100626||2943||71.25	2943	2943	b36122_Ppe_chr6	Ppe_chr6||18339166||18342204||cds23747||-1||CDS||1442322426||24047||71.25	24047	24047	1.000000e-250	250
a19521_1	1||50797231||50806605||PAC:27164723||1||CDS||369102264||2944||81.14	2944	2944	b36122_Ppe_chr6	Ppe_chr6||18377237||18385214||cds23754||1||CDS||1442322444||24054||81.14	24054	24054	1.000000e-250	300
a19521_1	1||50809695||50813952||PAC:27161972||1||CDS||369096762||2946||72.73	2946	2946	b36122_Ppe_chr6	Ppe_chr6||18387388||18391562||cds23756||1||CDS||1442322447||24056||72.73	24056	24056	1.000000e-250	350
a19521_1	1||50818264||50819037||PAC:27161913||1||CDS||369096644||2947||78.43	2947	2947	b36122_Ppe_chr6	Ppe_chr6||18468629||18469176||cds23759||1||CDS||1442322454||24059||78.43	24059	24059	1.500000e-95	400
a19521_1	1||50830685||50834350||PAC:27162183||1||CDS||369097184||2952||79.01	2952	2952	b36122_Ppe_chr6	Ppe_chr6||18499258||18503672||cds23765||1||CDS||1442322468||24065||79.01	24065	24065	1.000000e-250	450
a19521_1	1||50837189||50843699||PAC:27164428||-1||CDS||369101674||2953||73.97	2953	2953	b36122_Ppe_chr6	Ppe_chr6||18522506||18527171||cds23768||-1||CDS||1442322473||24068||73.97	24068	24068	1.000000e-250	500
a19521_1	1||50863387||50865984||PAC:27164137||-1||CDS||369101092||2956||83.17	2956	2956	b36122_Ppe_chr6	Ppe_chr6||18692314||18695237||cds23774||1||CDS||1442322487||24074||83.17	24074	24074	1.000000e-250	550
a19521_1	1||50887027||50887914||PAC:27162264||1||CDS||369097346||2958||76.74	2958	2958	b36122_Ppe_chr6	Ppe_chr6||18845435||18846895||cds23790||-1||CDS||1442322520||24090||76.74	24090	24090	9.500000e-75	597
a19521_1	1||50900965||50903289||PAC:27163086||1||CDS||369098990||2959||77.53	2959	2959	b36122_Ppe_chr6	Ppe_chr6||18930107||18932140||cds23798||1||CDS||1442322533||24098||77.53	24098	24098	1.000000e-250	647
a19521_1	1||50914655||50915844||PAC:27164054||1||CDS||369100926||2960||72.31	2960	2960	b36122_Ppe_chr6	Ppe_chr6||19000187||19000857||cds23800||1||CDS||1442322536||24100||72.31	24100	24100	1.100000e-69	697
a19521_1	1||50916779||50920516||PAC:27162140||-1||CDS||369097098||2961||70.61	2961	2961	b36122_Ppe_chr6	Ppe_chr6||19008712||19011206||cds23801||-1||CDS||1442322538||24101||70.61	24101	24101	1.700000e-174	747
a19521_1	1||50926895||50928334||PAC:27162715||1||CDS||369098248||2962||85.12	2962	2962	b36122_Ppe_chr6	Ppe_chr6||19038039||19039448||cds23807||1||CDS||1442322549||24107||85.12	24107	24107	5.700000e-43	789
a19521_1	1||50940784||50942070||PAC:27163279||1||CDS||369099376||2963||74.03	2963	2963	b36122_Ppe_chr6	Ppe_chr6||19357138||19358466||cds23824||1||CDS||1442322580||24126||74.03	24126	24126	6.800000e-150	836
a19521_1	1||50963172||50963723||PAC:27164626||1||CDS||369102070||2965||71.94	2965	2965	b36122_Ppe_chr6	Ppe_chr6||19474840||19475445||cds23833||1||CDS||1442322594||24135||71.94	24135	24135	2.800000e-16	851
a19521_1	1||50965959||50968437||PAC:27162615||1||CDS||369098048||2966||75.63	2966	2966	b36122_Ppe_chr6	Ppe_chr6||19486780||19488575||cds23835||1||CDS||1442322598||24137||75.63	24137	24137	1.200000e-208	901
a19521_1	1||50970276||50973595||PAC:27164612||1||CDS||369102042||2967||73.17	2967	2967	b36122_Ppe_chr6	Ppe_chr6||19505741||19509019||cds23838||1||CDS||1442322604||24141||73.17	24141	24141	8.300000e-155	951
a19521_1	1||50974406||50978825||PAC:27161923||-1||CDS||369096664||2968||81.99	2968	2968	b36122_Ppe_chr6	Ppe_chr6||19510035||19517567||cds23839||-1||CDS||1442322606||24142||81.99	24142	24142	1.000000e-250	1001
a19521_1	1||50982532||50986603||PAC:27164050||-1||CDS||369100918||2969||68.95	2969	2969	b36122_Ppe_chr6	Ppe_chr6||19582535||19588642||cds23850||-1||CDS||1442322627||24153||68.95	24153	24153	2.500000e-87	1048
a19521_1	1||50992927||50996621||PAC:27162923||-1||CDS||369098664||2970||83.08	2970	2970	b36122_Ppe_chr6	Ppe_chr6||19628397||19632593||cds23863||-1||CDS||1442322649||24166||83.08	24166	24166	1.000000e-250	1095
a19521_1	1||51001681||51002748||PAC:27164889||1||CDS||369102596||2972||73.9	2972	2972	b36122_Ppe_chr6	Ppe_chr6||19660875||19661921||cds23868||1||CDS||1442322657||24171||73.9	24171	24171	1.200000e-105	1145
a19521_1	1||51013521||51020153||PAC:27162497||-1||CDS||369097812||2975||74.11	2975	2975	b36122_Ppe_chr6	Ppe_chr6||19709780||19717843||cds23869||-1||CDS||1442322659||24172||74.11	24172	24172	1.000000e-250	1195
a19521_1	1||51053313||51053778||PAC:27162283||-1||CDS||369097384||2981||81.13	2981	2981	b36122_Ppe_chr6	Ppe_chr6||19795310||19795789||cds23881||-1||CDS||1442322681||24185||81.13	24185	24185	3.100000e-22	1213
a19521_1	1||51057419||51062533||PAC:27163877||-1||CDS||369100572||2982||69.61	2982	2982	b36122_Ppe_chr6	Ppe_chr6||19806762||19813694||cds23884||-1||CDS||1442322686||24188||69.61	24188	24188	2.300000e-108	1263
a19521_1	1||51067290||51070712||PAC:27163469||1||CDS||369099756||2983||81.3	2983	2983	b36122_Ppe_chr6	Ppe_chr6||19875093||19876961||cds23891||1||CDS||1442322700||24195||81.3	24195	24195	3.200000e-188	1313
a19521_1	1||51072679||51078730||PAC:27161880||-1||CDS||369096578||2984||78.91	2984	2984	b36122_Ppe_chr6	Ppe_chr6||19878242||19885224||cds23892||-1||CDS||1442322701||24196||78.91	24196	24196	1.600000e-167	1363
a19521_1	1||51080361||51084961||PAC:27163811||-1||CDS||369100440||2985||76.24	2985	2985	b36122_Ppe_chr6	Ppe_chr6||19961545||19965661||cds23899||-1||CDS||1442322715||24203||76.24	24203	24203	4.000000e-223	1413
a19521_1	1||51087709||51089981||PAC:27164841||-1||CDS||369102500||2986||69.14	2986	2986	b36122_Ppe_chr6	Ppe_chr6||19984921||19987617||cds23901||-1||CDS||1442322717||24206||69.14	24206	24206	4.100000e-88	1463
a19521_1	1||51095359||51097599||PAC:27161829||-1||CDS||369096476||2988||85.75	2988	2988	b36122_Ppe_chr6	Ppe_chr6||19991793||19992494||cds23907||-1||CDS||1442324853||24211||85.75	24211	24211	1.300000e-136	1513
a19521_1	1||51125114||51126565||PAC:27162413||-1||CDS||369097644||2990||73.36	2990	2990	b36122_Ppe_chr6	Ppe_chr6||20066818||20068364||cds23911||-1||CDS||1442324865||24215||73.36	24215	24215	4.800000e-79	1563
a19521_1	1||51136172||51142688||PAC:27164013||1||CDS||369100844||2991||70.77	2991	2991	b36122_Ppe_chr6	Ppe_chr6||20110464||20116729||cds23917||1||CDS||1442324879||24221||70.77	24221	24221	1.000000e-250	1613
a19521_1	1||51143109||51143690||PAC:27163169||-1||CDS||369099156||2992||64.05	2992	2992	b36122_Ppe_chr6	Ppe_chr6||20117615||20118292||cds23918||-1||CDS||1442324881||24222||64.05	24222	24222	8.400000e-37	1649
a19521_1	1||51146854||51147807||PAC:27163943||1||CDS||369100704||2993||69.75	2993	2993	b36122_Ppe_chr6	Ppe_chr6||20131235||20132551||cds23924||1||CDS||1442324899||24228||69.75	24228	24228	7.900000e-51	1699
a19521_1	1||51151248||51155984||PAC:27162086||1||CDS||369096990||2994||78.78	2994	2994	b36122_Ppe_chr6	Ppe_chr6||20165994||20170642||cds23926||1||CDS||1442324904||24230||78.78	24230	24230	1.000000e-250	1749
a19521_1	1||51157942||51158628||PAC:27161981||-1||CDS||369096780||2995||69.08	2995	2995	b36122_Ppe_chr6	Ppe_chr6||20191717||20192451||cds23929||-1||CDS||1442324913||24233||69.08	24233	24233	4.000000e-71	1799
a19521_1	1||51164293||51164865||PAC:27163459||1||CDS||369099736||2996||68.27	2996	2996	b36122_Ppe_chr6	Ppe_chr6||20258296||20259426||cds23931||1||CDS||1442324921||24235||68.27	24235	24235	9.000000e-27	1825
###
a19521_1	1||51228372||51235613||PAC:27161766||1||CDS||369096350||3008||67.62	3008	3008	b36122_Ppe_chr1	Ppe_chr1||25655396||25659651||cds2870||-1||CDS||1441433472||2899||67.62	2899	2899	3.800000e-76	50
a19521_1	1||51235812||51238472||PAC:27163408||-1||CDS||369099634||3009||75.72	3009	3009	b36122_Ppe_chr1	Ppe_chr1||25651823||25654069||cds2869||1||CDS||1441433467||2898||75.72	2898	2898	6.100000e-224	100
a19521_1	1||51243535||51248220||PAC:27163537||1||CDS||369099892||3010||78.3	3010	3010	b36122_Ppe_chr1	Ppe_chr1||25590847||25593446||cds2848||-1||CDS||1441433422||2877||78.3	2877	2877	1.000000e-250	144
a19521_1	1||51249103||51255936||PAC:27162286||-1||CDS||369097390||3012||68.09	3012	3012	b36122_Ppe_chr1	Ppe_chr1||25583178||25589811||cds2846||1||CDS||1441433418||2875||68.09	2875	2875	1.600000e-140	194
a19521_1	1||51258256||51261236||PAC:27163756||1||CDS||369100330||3013||63.37	3013	3013	b36122_Ppe_chr1	Ppe_chr1||25553813||25557180||cds2842||-1||CDS||1441433409||2871||63.37	2871	2871	3.100000e-196	244
a19521_1	1||51261558||51267373||PAC:27163962||-1||CDS||369100742||3014||73.13	3014	3014	b36122_Ppe_chr1	Ppe_chr1||25511927||25516709||cds2839||1||CDS||1441433402||2867||73.13	2867	2867	1.000000e-250	294
a19521_1	1||51273228||51275666||PAC:27162916||-1||CDS||369098650||3015||85.89	3015	3015	b36122_Ppe_chr1	Ppe_chr1||25475217||25477968||cds2836||1||CDS||1441433397||2864||85.89	2864	2864	4.100000e-99	344
a19521_1	1||51281949||51285574||PAC:27161961||-1||CDS||369096740||3016||74.47	3016	3016	b36122_Ppe_chr1	Ppe_chr1||25461334||25463858||cds2835||1||CDS||1441433394||2863||74.47	2863	2863	3.700000e-221	394
a19521_1	1||51286312||51290746||PAC:27163941||1||CDS||369100700||3017||72.19	3017	3017	b36122_Ppe_chr1	Ppe_chr1||25448584||25453471||cds2833||-1||CDS||1441433389||2861||72.19	2861	2861	1.000000e-250	444
a19521_1	1||51292123||51298389||PAC:27161902||-1||CDS||369096622||3018||82.44	3018	3018	b36122_Ppe_chr1	Ppe_chr1||25443660||25447933||cds2832||1||CDS||1441433388||2860||82.44	2860	2860	1.000000e-250	494
a19521_1	1||51303053||51306945||PAC:27162864||1||CDS||369098546||3019||80.78	3019	3019	b36122_Ppe_chr1	Ppe_chr1||25407530||25411010||cds2826||-1||CDS||1441433376||2854||80.78	2854	2854	1.000000e-250	544
a19521_1	1||51308237||51311097||PAC:27164314||-1||CDS||369101446||3020||79.78	3020	3020	b36122_Ppe_chr1	Ppe_chr1||25403802||25405571||cds2825||1||CDS||1441433373||2853||79.78	2853	2853	1.000000e-250	594
a19521_1	1||51326098||51331118||PAC:27163363||-1||CDS||369099544||3022||74.66	3022	3022	b36122_Ppe_chr1	Ppe_chr1||25386117||25389019||cds2822||1||CDS||1441433369||2850||74.66	2850	2850	1.000000e-250	644
a19521_1	1||51333848||51334501||PAC:27163396||1||CDS||369099610||3023||70.31	3023	3023	b36122_Ppe_chr1	Ppe_chr1||25384514||25385113||cds2821||-1||CDS||1441433367||2849||70.31	2849	2849	1.600000e-65	694
a19521_1	1||51335772||51341528||PAC:27162216||-1||CDS||369097250||3024||78.43	3024	3024	b36122_Ppe_chr1	Ppe_chr1||25376324||25380268||cds2816||1||CDS||1441433353||2844||78.43	2844	2844	1.600000e-03	696
a19521_1	1||51342313||51344730||PAC:27164538||-1||CDS||369101894||3025||76.78	3025	3025	b36122_Ppe_chr1	Ppe_chr1||25346921||25349036||cds2813||1||CDS||1441433347||2841||76.78	2841	2841	3.900000e-232	746
a19521_1	1||51352975||51358672||PAC:27162133||-1||CDS||369097084||3027||75.0	3027	3027	b36122_Ppe_chr1	Ppe_chr1||25341779||25345867||cds2811||1||CDS||1441433341||2837||75.0	2837	2837	1.000000e-250	796
a19521_1	1||51364353||51371463||PAC:27162588||-1||CDS||369097994||3029||66.88	3029	3029	b36122_Ppe_chr1	Ppe_chr1||25318650||25325353||cds2805||1||CDS||1441433326||2833||66.88	2833	2833	1.000000e-250	846
a19521_1	1||51383049||51385926||PAC:27163866||1||CDS||369100550||3032||75.69	3032	3032	b36122_Ppe_chr1	Ppe_chr1||25296254||25297933||cds2802||-1||CDS||1441433322||2830||75.69	2830	2830	2.200000e-166	896
a19521_1	1||51391277||51395070||PAC:27163611||1||CDS||369100040||3034||77.95	3034	3034	b36122_Ppe_chr1	Ppe_chr1||25288501||25292560||cds2801||-1||CDS||1441433320||2829||77.95	2829	2829	7.400000e-240	946
a19521_1	1||51396227||51400039||PAC:27163313||-1||CDS||369099444||3036||75.11	3036	3036	b36122_Ppe_chr1	Ppe_chr1||25283928||25287479||cds2800||1||CDS||1441433318||2828||75.11	2828	2828	9.900000e-45	990
a19521_1	1||51404422||51406043||PAC:27163172||-1||CDS||369099162||3037||71.87	3037	3037	b36122_Ppe_chr1	Ppe_chr1||25210086||25210895||cds2796||1||CDS||1441433304||2824||71.87	2824	2824	1.500000e-95	1040
a19521_1	1||51408719||51410994||PAC:27162851||-1||CDS||369098520||3038||72.43	3038	3038	b36122_Ppe_chr1	Ppe_chr1||25205281||25207077||cds2795||1||CDS||1441433302||2823||72.43	2823	2823	1.900000e-136	1090
###
a19521_1	1||51413465||51418159||PAC:27162257||-1||CDS||369097332||3039||76.8	3039	3039	b36122_Ppe_chr1	Ppe_chr1||24837810||24840958||cds2754||-1||CDS||1441433216||2782||76.8	2782	2782	1.000000e-250	50
a19521_1	1||51425525||51435521||PAC:27164874||-1||CDS||369102566||3040||73.92	3040	3040	b36122_Ppe_chr1	Ppe_chr1||24843438||24851169||cds2757||-1||CDS||1441433222||2785||73.92	2785	2785	1.000000e-250	50
a19521_1	1||51437384||51437722||PAC:27162514||-1||CDS||369097846||3041||68.45	3041	3041	b36122_Ppe_chr1	Ppe_chr1||24889833||24890018||cds2763||-1||CDS||1441433234||2791||68.45	2791	2791	3.700000e-14	113
a19521_1	1||51440780||51444537||PAC:27164315||1||CDS||369101448||3042||79.26	3042	3042	b36122_Ppe_chr1	Ppe_chr1||24893194||24896846||cds2766||1||CDS||1441433240||2794||79.26	2794	2794	1.000000e-250	163
a19521_1	1||51447105||51448745||PAC:27163617||-1||CDS||369100052||3043||84.46	3043	3043	b36122_Ppe_chr1	Ppe_chr1||24898041||24899436||cds2768||-1||CDS||1441433243||2796||84.46	2796	2796	1.700000e-204	213
a19521_1	1||51450100||51451655||PAC:27164005||-1||CDS||369100828||3044||78.16	3044	3044	b36122_Ppe_chr1	Ppe_chr1||24826982||24828077||cds2751||1||CDS||1441433210||2779||78.16	2779	2779	7.700000e-63	100
a19521_1	1||51460491||51462928||PAC:27164884||1||CDS||369102586||3045||84.6	3045	3045	b36122_Ppe_chr1	Ppe_chr1||24817269||24819785||cds2750||-1||CDS||1441433207||2778||84.6	2778	2778	1.000000e-250	150
a19521_1	1||51470272||51472951||PAC:27164510||1||CDS||369101838||3046||71.45	3046	3046	b36122_Ppe_chr1	Ppe_chr1||24811788||24814413||cds2749||-1||CDS||1441433203||2777||71.45	2777	2777	6.600000e-225	200
a19521_1	1||51474307||51478917||PAC:27164268||1||CDS||369101354||3047||76.38	3047	3047	b36122_Ppe_chr1	Ppe_chr1||24807653||24809637||cds2748||-1||CDS||1441433200||2776||76.38	2776	2776	3.300000e-223	250
a19521_1	1||51480241||51485969||PAC:27164033||1||CDS||369100884||3048||69.92	3048	3048	b36122_Ppe_chr1	Ppe_chr1||24801576||24806266||cds2747||-1||CDS||1441433199||2775||69.92	2775	2775	1.000000e-250	300
a19521_1	1||51488049||51491161||PAC:27163250||-1||CDS||369099318||3049||79.07	3049	3049	b36122_Ppe_chr1	Ppe_chr1||24793663||24796253||cds2745||1||CDS||1441433196||2773||79.07	2773	2773	1.000000e-250	350
a19521_1	1||51492942||51496171||PAC:27164164||-1||CDS||369101146||3050||77.72	3050	3050	b36122_Ppe_chr1	Ppe_chr1||24790554||24792384||cds2744||1||CDS||1441433195||2772||77.72	2772	2772	6.800000e-98	400
a19521_1	1||51504737||51510200||PAC:27163754||1||CDS||369100326||3051||73.99	3051	3051	b36122_Ppe_chr1	Ppe_chr1||24781204||24786410||cds2742||-1||CDS||1441433191||2770||73.99	2770	2770	1.000000e-250	450
a19521_1	1||51511998||51515655||PAC:27164442||1||CDS||369101702||3052||82.16	3052	3052	b36122_Ppe_chr1	Ppe_chr1||24770634||24772380||cds2740||-1||CDS||1441433187||2768||82.16	2768	2768	3.200000e-125	500
a19521_1	1||51517211||51523308||PAC:27162502||-1||CDS||369097822||3053||76.12	3053	3053	b36122_Ppe_chr1	Ppe_chr1||24765631||24769589||cds2739||1||CDS||1441433184||2767||76.12	2767	2767	1.000000e-250	550
a19521_1	1||51525721||51528621||PAC:27164400||-1||CDS||369101618||3055||68.41	3055	3055	b36122_Ppe_chr1	Ppe_chr1||24735484||24738054||cds2729||1||CDS||1441433165||2757||68.41	2757	2757	2.800000e-161	600
a19521_1	1||51529189||51536012||PAC:27164246||-1||CDS||369101310||3057||78.46	3057	3057	b36122_Ppe_chr1	Ppe_chr1||24708524||24714807||cds2725||1||CDS||1441433157||2753||78.46	2753	2753	1.000000e-250	650
a19521_1	1||51538369||51543206||PAC:27162254||-1||CDS||369097326||3058||69.34	3058	3058	b36122_Ppe_chr1	Ppe_chr1||24691893||24694955||cds2722||1||CDS||1441433151||2750||69.34	2750	2750	1.000000e-250	700
a19521_1	1||51549397||51552069||PAC:27161941||-1||CDS||369096700||3059||77.46	3059	3059	b36122_Ppe_chr1	Ppe_chr1||24670964||24672521||cds2713||1||CDS||1441433126||2740||77.46	2740	2740	2.800000e-101	750
a19521_1	1||51555044||51558510||PAC:27162631||-1||CDS||369098080||3061||73.81	3061	3061	b36122_Ppe_chr1	Ppe_chr1||24249056||24253327||cds2691||1||CDS||1441433074||2719||73.81	2719	2719	1.000000e-250	794
a19521_1	1||51567216||51570265||PAC:27164462||-1||CDS||369101742||3063||74.6	3063	3063	b36122_Ppe_chr1	Ppe_chr1||24165189||24168126||cds2676||1||CDS||1441433036||2703||74.6	2703	2703	4.100000e-242	841
a19521_1	1||51573124||51574800||PAC:27162318||-1||CDS||369097454||3064||73.92	3064	3064	b36122_Ppe_chr1	Ppe_chr1||24160161||24161430||cds2675||1||CDS||1441433034||2702||73.92	2702	2702	1.000000e-250	891
a19521_1	1||51580797||51583538||PAC:27163298||1||CDS||369099414||3066||76.2	3066	3066	b36122_Ppe_chr1	Ppe_chr1||24140466||24143321||cds2674||-1||CDS||1441433032||2701||76.2	2701	2701	1.000000e-250	941
a19521_1	1||51585120||51585401||PAC:27162383||-1||CDS||369097584||3067||74.73	3067	3067	b36122_Ppe_chr1	Ppe_chr1||24139612||24139893||cds2673||1||CDS||1441433029||2700||74.73	2700	2700	2.400000e-58	991
a19521_1	1||51588973||51590543||PAC:27162422||-1||CDS||369097662||3068||81.34	3068	3068	b36122_Ppe_chr1	Ppe_chr1||24135262||24137692||cds2672||1||CDS||1441433028||2699||81.34	2699	2699	5.000000e-157	1041
a19521_1	1||51592665||51596318||PAC:27164070||1||CDS||369100958||3069||82.24	3069	3069	b36122_Ppe_chr1	Ppe_chr1||24020643||24022541||cds2661||-1||CDS||1441433001||2688||82.24	2688	2688	5.100000e-199	1088
a19521_1	1||51602302||51606573||PAC:27162435||1||CDS||369097688||3071||74.91	3071	3071	b36122_Ppe_chr1	Ppe_chr1||24015811||24019056||cds2660||-1||CDS||1441432999||2687||74.91	2687	2687	1.000000e-250	1138
a19521_1	1||51607265||51607870||PAC:27163315||-1||CDS||369099448||3072||69.73	3072	3072	b36122_Ppe_chr1	Ppe_chr1||24013246||24014178||cds2659||1||CDS||1441432996||2686||69.73	2686	2686	1.200000e-39	1176
a19521_1	1||51608846||51612118||PAC:27162270||1||CDS||369097358||3073||69.45	3073	3073	b36122_Ppe_chr1	Ppe_chr1||23965060||23967709||cds2657||-1||CDS||1441432992||2684||69.45	2684	2684	1.300000e-98	1226
a19521_1	1||51618070||51619866||PAC:27162271||1||CDS||369097360||3074||72.48	3074	3074	b36122_Ppe_chr1	Ppe_chr1||23955016||23957476||cds2656||-1||CDS||1441432991||2683||72.48	2683	2683	2.400000e-168	1276
a19521_1	1||51622563||51625701||PAC:27162038||1||CDS||369096894||3075||80.72	3075	3075	b36122_Ppe_chr1	Ppe_chr1||23943841||23947151||cds2651||-1||CDS||1441432981||2678||80.72	2678	2678	2.900000e-216	1326
a19521_1	1||51626944||51631974||PAC:27163792||1||CDS||369100402||3079||81.35	3079	3079	b36122_Ppe_chr1	Ppe_chr1||23936358||23941184||cds2649||-1||CDS||1441432976||2676||81.35	2676	2676	7.100000e-248	1376
a19521_1	1||51633349||51634811||PAC:27162931||1||CDS||369098680||3081||69.92	3081	3081	b36122_Ppe_chr1	Ppe_chr1||23932224||23933837||cds2648||-1||CDS||1441432974||2675||69.92	2675	2675	2.000000e-109	1426
a19521_1	1||51637647||51645680||PAC:27162775||-1||CDS||369098368||3083||75.61	3083	3083	b36122_Ppe_chr1	Ppe_chr1||23925567||23927129||cds2645||1||CDS||1441432969||2672||75.61	2672	2672	1.600000e-129	1476
a19521_1	1||51661028||51661321||PAC:27162116||-1||CDS||369097050||3084||76.9	3084	3084	b36122_Ppe_chr1	Ppe_chr1||23906664||23906960||cds2643||1||CDS||1441432964||2670||76.9	2670	2670	6.300000e-67	1526
a19521_1	1||51664184||51666644||PAC:27163275||-1||CDS||369099368||3085||72.71	3085	3085	b36122_Ppe_chr1	Ppe_chr1||23902515||23904737||cds2642||1||CDS||1441432963||2668||72.71	2668	2668	5.100000e-210	1576
a19521_1	1||51666832||51670411||PAC:27164661||1||CDS||369102140||3086||82.31	3086	3086	b36122_Ppe_chr1	Ppe_chr1||23898660||23901281||cds2641||-1||CDS||1441432961||2667||82.31	2667	2667	7.300000e-122	1626
a19521_1	1||51672394||51673242||PAC:27163871||-1||CDS||369100560||3087||75.12	3087	3087	b36122_Ppe_chr1	Ppe_chr1||23880897||23881751||cds2638||1||CDS||1441432952||2664||75.12	2664	2664	2.400000e-140	1676
a19521_1	1||51677344||51680128||PAC:27162408||1||CDS||369097634||3088||67.05	3088	3088	b36122_Ppe_chr1	Ppe_chr1||23877248||23879169||cds2637||-1||CDS||1441432951||2663||67.05	2663	2663	7.200000e-47	1722
a19521_1	1||51683092||51686017||PAC:27162471||1||CDS||369097760||3089||81.24	3089	3089	b36122_Ppe_chr1	Ppe_chr1||23870300||23874372||cds2633||-1||CDS||1441432939||2659||81.24	2659	2659	5.800000e-249	1772
a19521_1	1||51688476||51691486||PAC:27161963||-1||CDS||369096744||3090||64.61	3090	3090	b36122_Ppe_chr1	Ppe_chr1||23866726||23869264||cds2630||1||CDS||1441432933||2656||64.61	2656	2656	1.000000e-79	1822
a19521_1	1||51701810||51705604||PAC:27162729||1||CDS||369098276||3091||78.64	3091	3091	b36122_Ppe_chr1	Ppe_chr1||23850458||23853892||cds2625||-1||CDS||1441432919||2651||78.64	2651	2651	1.000000e-250	1872
a19521_1	1||51707213||51708275||PAC:27163687||1||CDS||369100192||3092||82.8	3092	3092	b36122_Ppe_chr1	Ppe_chr1||23786882||23789184||cds2621||-1||CDS||1441432912||2647||82.8	2647	2647	5.300000e-112	1922
a19521_1	1||51709358||51710707||PAC:27163228||-1||CDS||369099274||3093||74.6	3093	3093	b36122_Ppe_chr1	Ppe_chr1||23785283||23786168||cds2620||1||CDS||1441432911||2646||74.6	2646	2646	6.700000e-35	1956
a19521_1	1||51711987||51722095||PAC:27161911||-1||CDS||369096640||3094||70.05	3094	3094	b36122_Ppe_chr1	Ppe_chr1||23778412||23784578||cds2617||1||CDS||1441432905||2643||70.05	2643	2643	1.000000e-250	2006
a19521_1	1||51727753||51727962||PAC:27163285||1||CDS||369099388||3095||79.61	3095	3095	b36122_Ppe_chr1	Ppe_chr1||23764078||23764287||cds2615||-1||CDS||1441432900||2641||79.61	2641	2641	2.100000e-51	2056
a19521_1	1||51731757||51733469||PAC:27163509||-1||CDS||369099836||3097||80.58	3097	3097	b36122_Ppe_chr1	Ppe_chr1||23758582||23760665||cds2612||1||CDS||1441432896||2638||80.58	2638	2638	9.700000e-62	2106
a19521_1	1||51735866||51740615||PAC:27161821||-1||CDS||369096460||3098||80.25	3098	3098	b36122_Ppe_chr1	Ppe_chr1||23749946||23754200||cds2610||1||CDS||1441432893||2636||80.25	2636	2636	3.200000e-198	2156
###
a19521_1	1||51757070||51758509||PAC:27163419||1||CDS||369099656||3102||73.34	3102	3102	b36122_Ppe_chr1	Ppe_chr1||14738677||14739810||cds1983||-1||CDS||1441428335||2002||73.34	2002	2002	1.600000e-118	50
a19521_1	1||51763657||51769091||PAC:27164492||-1||CDS||369101802||3103||72.04	3103	3103	b36122_Ppe_chr1	Ppe_chr1||14729147||14735593||cds1982||1||CDS||1441428332||2001||72.04	2001	2001	1.000000e-250	100
a19521_1	1||51775032||51779727||PAC:27162484||-1||CDS||369097786||3105||76.69	3105	3105	b36122_Ppe_chr1	Ppe_chr1||14670894||14678515||cds1976||1||CDS||1441428310||1995||76.69	1995	1995	7.900000e-221	150
a19521_1	1||51785057||51791219||PAC:27163968||-1||CDS||369100754||3108||81.83	3108	3108	b36122_Ppe_chr1	Ppe_chr1||14644511||14654431||cds1975||1||CDS||1441428305||1994||81.83	1994	1994	1.000000e-250	200
a19521_1	1||51792836||51802371||PAC:27163360||-1||CDS||369099538||3109||78.11	3109	3109	b36122_Ppe_chr1	Ppe_chr1||14496047||14506192||cds1970||1||CDS||1441428291||1988||78.11	1988	1988	1.000000e-250	250
a19521_1	1||51808682||51815218||PAC:27162159||1||CDS||369097136||3111||76.41	3111	3111	b36122_Ppe_chr1	Ppe_chr1||14462673||14471357||cds1968||1||CDS||1441428283||1986||76.41	1986	1986	1.000000e-250	300
a19521_1	1||51835102||51841209||PAC:27163934||1||CDS||369100686||3116||67.75	3116	3116	b36122_Ppe_chr1	Ppe_chr1||14353533||14360275||cds1957||1||CDS||1441428236||1975||67.75	1975	1975	1.000000e-250	347
a19521_1	1||51846191||51848124||PAC:27162602||-1||CDS||369098022||3118||71.32	3118	3118	b36122_Ppe_chr1	Ppe_chr1||14256826||14258900||cds1953||-1||CDS||1441428225||1971||71.32	1971	1971	1.000000e-250	397
a19521_1	1||51852090||51853699||PAC:27162299||1||CDS||369097416||3119||77.18	3119	3119	b36122_Ppe_chr1	Ppe_chr1||13904815||13906675||cds1932||-1||CDS||1441428137||1950||77.18	1950	1950	4.700000e-187	441
a19521_1	1||51855836||51857601||PAC:27164550||1||CDS||369101918||3120||68.08	3120	3120	b36122_Ppe_chr1	Ppe_chr1||13822009||13823433||cds1926||-1||CDS||1441428110||1944||68.08	1944	1944	1.400000e-131	491
a19521_1	1||51861912||51865260||PAC:27163517||1||CDS||369099852||3121||71.76	3121	3121	b36122_Ppe_chr1	Ppe_chr1||13717083||13720199||cds1922||1||CDS||1441428091||1940||71.76	1940	1940	1.000000e-250	541
a19521_1	1||51879259||51890137||PAC:27162664||1||CDS||369098146||3123||75.83	3123	3123	b36122_Ppe_chr1	Ppe_chr1||13693378||13707907||cds1918||-1||CDS||1441428064||1937||75.83	1937	1937	1.000000e-250	591
a19521_1	1||51890695||51892530||PAC:27163304||-1||CDS||369099426||3124||74.35	3124	3124	b36122_Ppe_chr1	Ppe_chr1||13604338||13606170||cds1906||-1||CDS||1441428010||1924||74.35	1924	1924	1.000000e-250	638
a19521_1	1||51894471||51898196||PAC:27164570||1||CDS||369101958||3125||80.44	3125	3125	b36122_Ppe_chr1	Ppe_chr1||13598185||13602171||cds1905||-1||CDS||1441428008||1923||80.44	1923	1923	1.000000e-250	688
a19521_1	1||51900567||51903366||PAC:27164680||-1||CDS||369102178||3126||71.37	3126	3126	b36122_Ppe_chr1	Ppe_chr1||13573107||13575949||cds1902||1||CDS||1441427999||1920||71.37	1920	1920	3.100000e-86	738
a19521_1	1||51904798||51906231||PAC:27163918||-1||CDS||369100654||3127||70.3	3127	3127	b36122_Ppe_chr1	Ppe_chr1||13530454||13531947||cds1901||-1||CDS||1441427996||1919||70.3	1919	1919	3.700000e-227	788
a19521_1	1||51913590||51914989||PAC:27162291||1||CDS||369097400||3129||68.73	3129	3129	b36122_Ppe_chr1	Ppe_chr1||13407189||13411824||cds1894||-1||CDS||1441427965||1912||68.73	1912	1912	3.100000e-121	838
a19521_1	1||51916476||51916862||PAC:27163798||1||CDS||369100414||3130||73.52	3130	3130	b36122_Ppe_chr1	Ppe_chr1||13372706||13373216||cds1889||-1||CDS||1441427938||1907||73.52	1907	1907	1.400000e-67	888
a19521_1	1||51921619||51923155||PAC:27163098||-1||CDS||369099014||3131||83.47	3131	3131	b36122_Ppe_chr1	Ppe_chr1||13361381||13363279||cds1885||1||CDS||1441427924||1903||83.47	1903	1903	1.000000e-250	938
a19521_1	1||51924001||51926019||PAC:27162877||1||CDS||369098572||3132||83.12	3132	3132	b36122_Ppe_chr1	Ppe_chr1||13342614||13345193||cds1884||-1||CDS||1441427921||1902||83.12	1902	1902	1.000000e-250	988
a19521_1	1||51930674||51940631||PAC:27164063||-1||CDS||369100944||3134||76.28	3134	3134	b36122_Ppe_chr1	Ppe_chr1||13315704||13336160||cds1882||1||CDS||1441427915||1900||76.28	1900	1900	1.000000e-250	1038
a19521_1	1||51942479||51945496||PAC:27164144||1||CDS||369101106||3135||68.35	3135	3135	b36122_Ppe_chr1	Ppe_chr1||13284276||13289004||cds1881||-1||CDS||1441427912||1899||68.35	1899	1899	7.300000e-105	1088
a19521_1	1||51951653||51952966||PAC:27163835||1||CDS||369100488||3136||76.56	3136	3136	b36122_Ppe_chr1	Ppe_chr1||13267530||13268915||cds1880||-1||CDS||1441427908||1898||76.56	1898	1898	1.000000e-250	1138
a19521_1	1||51956213||51957386||PAC:27164059||-1||CDS||369100936||3137||69.58	3137	3137	b36122_Ppe_chr1	Ppe_chr1||13250144||13251698||cds1879||1||CDS||1441427898||1897||69.58	1897	1897	3.000000e-58	1188
a19521_1	1||51968590||51970146||PAC:27163698||1||CDS||369100214||3139||73.02	3139	3139	b36122_Ppe_chr1	Ppe_chr1||13102048||13106310||cds1865||-1||CDS||1441427848||1883||73.02	1883	1883	3.200000e-185	1235
###
a19521_1	1||52018220||52022889||PAC:27161828||-1||CDS||369096474||3155||79.75	3155	3155	b36122_Ppe_chr6	Ppe_chr6||587004||590699||cds21681||1||CDS||1442313177||21946||79.75	21946	21946	1.000000e-250	50
a19521_1	1||52027858||52029512||PAC:27163913||-1||CDS||369100644||3157||75.2	3157	3157	b36122_Ppe_chr6	Ppe_chr6||572087||574020||cds21679||1||CDS||1442313171||21944||75.2	21944	21944	2.300000e-220	100
a19521_1	1||52046120||52048149||PAC:27164321||-1||CDS||369101460||3160||74.96	3160	3160	b36122_Ppe_chr6	Ppe_chr6||521868||525273||cds21668||1||CDS||1442313137||21929||74.96	21929	21929	2.600000e-111	147
a19521_1	1||52131678||52135707||PAC:27162719||-1||CDS||369098256||3161||76.91	3161	3161	b36122_Ppe_chr6	Ppe_chr6||478530||482702||cds21661||1||CDS||1442313117||21922||76.91	21922	21922	1.200000e-226	197
a19521_1	1||52150616||52171082||PAC:27163631||-1||CDS||369100080||3164||75.12	3164	3164	b36122_Ppe_chr6	Ppe_chr6||382205||397824||cds21644||-1||CDS||1442313060||21905||75.12	21905	21905	1.000000e-250	244
###
a19521_10	10||72794||74141||PAC:27140417||-1||CDS||369106622||3167||73.88	3167	3167	b36122_Ppe_chr6	Ppe_chr6||26129002||26130164||cds24920||1||CDS||1442327824||25237||73.88	25237	25237	1.600000e-166	50
a19521_10	10||176196||179443||PAC:27141052||-1||CDS||369107890||3168||71.08	3168	3168	b36122_Ppe_chr6	Ppe_chr6||26107056||26109117||cds24918||-1||CDS||1442327818||25235||71.08	25235	25235	5.800000e-180	100
a19521_10	10||376925||379571||PAC:27140300||-1||CDS||369106388||3170||83.07	3170	3170	b36122_Ppe_chr6	Ppe_chr6||26100248||26102244||cds24917||1||CDS||1442327815||25234||83.07	25234	25234	1.000000e-221	150
a19521_10	10||385696||389501||PAC:27141550||-1||CDS||369108886||3172||81.93	3172	3172	b36122_Ppe_chr6	Ppe_chr6||26090399||26093350||cds24914||1||CDS||1442327806||25231||81.93	25231	25231	4.900000e-164	200
a19521_10	10||395763||416166||PAC:27141114||-1||CDS||369108014||3173||72.96	3173	3173	b36122_Ppe_chr6	Ppe_chr6||26075213||26085689||cds24911||1||CDS||1442327794||25228||72.96	25228	25228	1.000000e-250	250
a19521_10	10||446659||451652||PAC:27140987||-1||CDS||369107760||3181||82.5	3181	3181	b36122_Ppe_chr6	Ppe_chr6||26057295||26060920||cds24908||-1||CDS||1442327785||25225||82.5	25225	25225	1.000000e-250	300
a19521_10	10||487344||491078||PAC:27139820||1||CDS||369105428||3183||76.81	3183	3183	b36122_Ppe_chr6	Ppe_chr6||26051667||26053761||cds24906||-1||CDS||1442327780||25223||76.81	25223	25223	6.100000e-140	350
a19521_10	10||496528||500124||PAC:27140219||1||CDS||369106226||3184||71.79	3184	3184	b36122_Ppe_chr6	Ppe_chr6||26039400||26042256||cds24904||-1||CDS||1442327775||25221||71.79	25221	25221	1.000000e-250	400
a19521_10	10||515721||518820||PAC:27140339||1||CDS||369106466||3186||77.94	3186	3186	b36122_Ppe_chr6	Ppe_chr6||26019255||26022945||cds24903||-1||CDS||1442327772||25220||77.94	25220	25220	1.000000e-250	450
a19521_10	10||537031||540754||PAC:27140617||-1||CDS||369107020||3189||78.06	3189	3189	b36122_Ppe_chr6	Ppe_chr6||26009123||26011437||cds24901||-1||CDS||1442327767||25218||78.06	25218	25218	7.100000e-180	500
a19521_10	10||550661||551849||PAC:27140216||1||CDS||369106220||3190||76.85	3190	3190	b36122_Ppe_chr6	Ppe_chr6||25997271||25998324||cds24897||-1||CDS||1442327752||25214||76.85	25214	25214	1.000000e-206	550
a19521_10	10||613886||615515||PAC:27140526||-1||CDS||369106838||3197||71.89	3197	3197	b36122_Ppe_chr6	Ppe_chr6||25975205||25976073||cds24887||1||CDS||1442327721||25204||71.89	25204	25204	4.900000e-91	600
a19521_10	10||617139||620176||PAC:27139911||-1||CDS||369105610||3198||71.47	3198	3198	b36122_Ppe_chr6	Ppe_chr6||25963028||25966112||cds24883||1||CDS||1442327707||25200||71.47	25200	25200	1.400000e-62	650
a19521_10	10||635395||636633||PAC:27140668||1||CDS||369107122||3200||69.67	3200	3200	b36122_Ppe_chr6	Ppe_chr6||25911759||25913069||cds24876||-1||CDS||1442327693||25193||69.67	25193	25193	1.800000e-76	700
a19521_10	10||696236||701750||PAC:27140155||1||CDS||369106098||3205||80.55	3205	3205	b36122_Ppe_chr6	Ppe_chr6||25824724||25827952||cds24867||1||CDS||1442327662||25184||80.55	25184	25184	1.000000e-250	750
a19521_10	10||850188||850589||PAC:27141557||-1||CDS||369108900||3221||60.6	3221	3221	b36122_Ppe_chr6	Ppe_chr6||25759132||25759536||cds24850||1||CDS||1442327610||25167||60.6	25167	25167	6.800000e-18	764
a19521_10	10||863698||868135||PAC:27140762||1||CDS||369107310||3222||78.4	3222	3222	b36122_Ppe_chr6	Ppe_chr6||25751824||25755860||cds24849||-1||CDS||1442327606||25166||78.4	25166	25166	1.000000e-250	814
a19521_10	10||889493||890908||PAC:27139909||-1||CDS||369105606||3223||71.27	3223	3223	b36122_Ppe_chr6	Ppe_chr6||25748258||25749661||cds24848||1||CDS||1442327604||25165||71.27	25165	25165	2.200000e-127	864
a19521_10	10||998679||1001537||PAC:27141457||-1||CDS||369108700||3232||57.1	3232	3232	b36122_Ppe_chr6	Ppe_chr6||25731107||25733858||cds24846||1||CDS||1442327597||25163||57.1	25163	25163	3.300000e-36	899
###
a19521_10	10||972025||973907||PAC:27141353||-1||CDS||369108492||3227||64.29	3227	3227	b36122_Ppe_chr6	Ppe_chr6||4644774||4646712||cds22402||-1||CDS||1442317214||22682||64.29	22682	22682	8.700000e-18	17
a19521_10	10||976581||979569||PAC:27140434||-1||CDS||369106656||3228||74.8	3228	3228	b36122_Ppe_chr6	Ppe_chr6||4554923||4557832||cds22388||-1||CDS||1442317174||22667||74.8	22667	22667	9.100000e-20	33
a19521_10	10||1043665||1045685||PAC:27140751||-1||CDS||369107288||3237||82.08	3237	3237	b36122_Ppe_chr6	Ppe_chr6||4497107||4499236||cds22366||1||CDS||1442317106||22646||82.08	22646	22646	1.000000e-250	77
a19521_10	10||1163140||1165218||PAC:27141492||-1||CDS||369108770||3248||64.16	3248	3248	b36122_Ppe_chr6	Ppe_chr6||4418413||4420479||cds22358||-1||CDS||1442317081||22637||64.16	22637	22637	2.100000e-13	86
a19521_10	10||1174043||1176610||PAC:27139940||1||CDS||369105668||3250||70.63	3250	3250	b36122_Ppe_chr6	Ppe_chr6||4368075||4370454||cds22349||-1||CDS||1442317058||22628||70.63	22628	22628	2.100000e-159	136
a19521_10	10||1182426||1185761||PAC:27141514||1||CDS||369108814||3251||76.92	3251	3251	b36122_Ppe_chr6	Ppe_chr6||4360601||4363966||cds22346||-1||CDS||1442317049||22625||76.92	22625	22625	3.800000e-219	186
###
a19521_10	10||976581||979569||PAC:27140434||-1||CDS||369106656||3228||63.12	3228	3228	b36122_Ppe_chr6	Ppe_chr6||25519330||25522331||cds24781||1||CDS||1442327405||25097||63.12	25097	25097	1.600000e-125	50
a19521_10	10||998679||1001537||PAC:27141457||-1||CDS||369108700||3232||67.8	3232	3232	b36122_Ppe_chr6	Ppe_chr6||25553923||25556372||cds24788||1||CDS||1442327421||25104||67.8	25104	25104	1.200000e-160	100
a19521_10	10||1013289||1015069||PAC:27141372||1||CDS||369108530||3233||75.81	3233	3233	b36122_Ppe_chr6	Ppe_chr6||25559431||25560601||cds24789||-1||CDS||1442327426||25105||75.81	25105	25105	3.100000e-105	150
a19521_10	10||1025076||1028337||PAC:27141219||1||CDS||369108224||3235||68.59	3235	3235	b36122_Ppe_chr6	Ppe_chr6||25575835||25578104||cds24793||1||CDS||1442327439||25110||68.59	25110	25110	1.500000e-130	200
a19521_10	10||1041190||1042236||PAC:27140183||1||CDS||369106154||3236||65.15	3236	3236	b36122_Ppe_chr6	Ppe_chr6||25581659||25582714||cds24796||1||CDS||1442327449||25113||65.15	25113	25113	1.100000e-126	250
a19521_10	10||1043665||1045685||PAC:27140751||-1||CDS||369107288||3237||85.09	3237	3237	b36122_Ppe_chr6	Ppe_chr6||25583719||25585239||cds24797||-1||CDS||1442327451||25114||85.09	25114	25114	1.000000e-250	300
a19521_10	10||1078066||1078689||PAC:27141640||1||CDS||369109066||3238||74.03	3238	3238	b36122_Ppe_chr6	Ppe_chr6||25589561||25590169||cds24798||1||CDS||1442327455||25115||74.03	25115	25115	1.100000e-126	350
a19521_10	10||1079104||1079337||PAC:27140941||-1||CDS||369107668||3239||70.87	3239	3239	b36122_Ppe_chr6	Ppe_chr6||25590741||25590995||cds24799||-1||CDS||1442327458||25116||70.87	25116	25116	7.500000e-34	383
a19521_10	10||1083924||1087034||PAC:27140383||1||CDS||369106554||3240||75.93	3240	3240	b36122_Ppe_chr6	Ppe_chr6||25593448||25595224||cds24801||1||CDS||1442327465||25118||75.93	25118	25118	1.000000e-250	433
a19521_10	10||1136470||1140628||PAC:27141143||-1||CDS||369108072||3247||77.97	3247	3247	b36122_Ppe_chr6	Ppe_chr6||25595899||25598952||cds24802||-1||CDS||1442327466||25119||77.97	25119	25119	1.000000e-250	483
a19521_10	10||1174043||1176610||PAC:27139940||1||CDS||369105668||3250||75.83	3250	3250	b36122_Ppe_chr6	Ppe_chr6||25614782||25616170||cds24807||1||CDS||1442327482||25124||75.83	25124	25124	1.600000e-211	533
a19521_10	10||1182426||1185761||PAC:27141514||1||CDS||369108814||3251||82.3	3251	3251	b36122_Ppe_chr6	Ppe_chr6||25618724||25621503||cds24808||1||CDS||1442327484||25125||82.3	25125	25125	1.000000e-250	583
a19521_10	10||1190761||1192979||PAC:27141614||-1||CDS||369109014||3252||74.88	3252	3252	b36122_Ppe_chr6	Ppe_chr6||25637181||25638520||cds24812||-1||CDS||1442327497||25129||74.88	25129	25129	4.700000e-138	633
a19521_10	10||1199658||1205788||PAC:27139925||1||CDS||369105638||3253||79.87	3253	3253	b36122_Ppe_chr6	Ppe_chr6||25639675||25642818||cds24814||-1||CDS||1442327503||25131||79.87	25131	25131	1.800000e-198	683
a19521_10	10||1206953||1211611||PAC:27141684||-1||CDS||369109154||3254||68.76	3254	3254	b36122_Ppe_chr6	Ppe_chr6||25650410||25652594||cds24815||-1||CDS||1442327504||25132||68.76	25132	25132	4.300000e-107	733
a19521_10	10||1218233||1235409||PAC:27140507||1||CDS||369106800||3255||79.18	3255	3255	b36122_Ppe_chr6	Ppe_chr6||25664287||25671674||cds24820||1||CDS||1442327518||25137||79.18	25137	25137	1.000000e-250	783
a19521_10	10||1240649||1252405||PAC:27141061||1||CDS||369107908||3257||78.24	3257	3257	b36122_Ppe_chr6	Ppe_chr6||25673218||25677878||cds24821||1||CDS||1442327521||25138||78.24	25138	25138	1.000000e-250	833
a19521_10	10||1253805||1254143||PAC:27141634||1||CDS||369109054||3258||76.29	3258	3258	b36122_Ppe_chr6	Ppe_chr6||25678592||25678930||cds24823||-1||CDS||1442327529||25140||76.29	25140	25140	1.000000e-74	883
a19521_10	10||1290623||1292572||PAC:27140473||1||CDS||369106732||3259||71.35	3259	3259	b36122_Ppe_chr6	Ppe_chr6||25697286||25699343||cds24828||-1||CDS||1442327545||25145||71.35	25145	25145	3.300000e-55	933
a19521_10	10||1301329||1302667||PAC:27139905||-1||CDS||369105598||3260||63.49	3260	3260	b36122_Ppe_chr6	Ppe_chr6||25711070||25711954||cds24831||-1||CDS||1442327553||25148||63.49	25148	25148	1.200000e-58	983
a19521_10	10||1486727||1493275||PAC:27140715||1||CDS||369107216||3268||58.37	3268	3268	b36122_Ppe_chr6	Ppe_chr6||25713708||25715959||cds24832||-1||CDS||1442327557||25150||58.37	25150	25150	1.200000e-06	988
###
a19521_10	10||1515797||1524079||PAC:27140557||-1||CDS||369106900||3271||75.48	3271	3271	b36122_Ppe_chr6	Ppe_chr6||24945818||24948345||cds24662||-1||CDS||1442327060||24975||75.48	24975	24975	1.200000e-241	50
a19521_10	10||1536520||1537578||PAC:27141154||1||CDS||369108094||3273||71.94	3273	3273	b36122_Ppe_chr6	Ppe_chr6||24864809||24865879||cds24653||-1||CDS||1442327034||24965||71.94	24965	24965	1.500000e-197	50
a19521_10	10||1547677||1554672||PAC:27140461||1||CDS||369106710||3275||77.69	3275	3275	b36122_Ppe_chr6	Ppe_chr6||24938723||24944733||cds24660||-1||CDS||1442327055||24973||77.69	24973	24973	2.000000e-233	100
a19521_10	10||1596316||1598522||PAC:27139986||1||CDS||369105760||3278||77.94	3278	3278	b36122_Ppe_chr6	Ppe_chr6||24927645||24929202||cds24659||-1||CDS||1442327051||24972||77.94	24972	24972	1.100000e-194	150
a19521_10	10||1603271||1606069||PAC:27140376||-1||CDS||369106540||3279||77.54	3279	3279	b36122_Ppe_chr6	Ppe_chr6||24875099||24877674||cds24655||1||CDS||1442327038||24967||77.54	24967	24967	1.000000e-250	200
a19521_10	10||1714246||1715552||PAC:27141112||1||CDS||369108010||3287||72.69	3287	3287	b36122_Ppe_chr6	Ppe_chr6||24968508||24969309||cds24669||-1||CDS||1442327079||24982||72.69	24982	24982	4.500000e-47	146
a19521_10	10||1736930||1739592||PAC:27140467||-1||CDS||369106722||3289||79.56	3289	3289	b36122_Ppe_chr6	Ppe_chr6||24970500||24973022||cds24670||-1||CDS||1442327080||24983||79.56	24983	24983	1.400000e-207	196
a19521_10	10||1775629||1778687||PAC:27141122||-1||CDS||369108030||3291||78.11	3291	3291	b36122_Ppe_chr6	Ppe_chr6||25028670||25030573||cds24684||1||CDS||1442327123||24997||78.11	24997	24997	1.000000e-250	243
a19521_10	10||1905835||1906635||PAC:27139835||1||CDS||369105458||3300||70.26	3300	3300	b36122_Ppe_chr6	Ppe_chr6||24811739||24812255||cds24645||1||CDS||1442327012||24957||70.26	24957	24957	8.000000e-33	226
a19521_10	10||1969596||1971366||PAC:27140257||-1||CDS||369106302||3303||62.58	3303	3303	b36122_Ppe_chr6	Ppe_chr6||24781489||24785002||cds24640||1||CDS||1442326996||24952||62.58	24952	24952	1.200000e-39	264
a19521_10	10||2095029||2100400||PAC:27139805||1||CDS||369105398||3310||71.71	3310	3310	b36122_Ppe_chr6	Ppe_chr6||24724604||24728317||cds24626||-1||CDS||1442326960||24938||71.71	24938	24938	8.800000e-161	311
a19521_10	10||2117249||2119100||PAC:27140090||1||CDS||369105968||3311||67.13	3311	3311	b36122_Ppe_chr6	Ppe_chr6||24716495||24717692||cds24621||-1||CDS||1442326943||24933||67.13	24933	24933	3.700000e-51	361
a19521_10	10||2139187||2140641||PAC:27140996||-1||CDS||369107778||3312||75.15	3312	3312	b36122_Ppe_chr6	Ppe_chr6||24700507||24701821||cds24618||1||CDS||1442326934||24930||75.15	24930	24930	1.900000e-68	411
a19521_10	10||2230237||2237720||PAC:27140124||1||CDS||369106036||3317||74.17	3317	3317	b36122_Ppe_chr6	Ppe_chr6||24693322||24695516||cds24616||1||CDS||1442326927||24927||74.17	24927	24927	9.000000e-230	461
###
a19521_10	10||2339911||2341773||PAC:27140135||1||CDS||369106058||3327||77.91	3327	3327	b36122_Ppe_chr6	Ppe_chr6||24974531||24976699||cds24672||-1||CDS||1442327088||24985||77.91	24985	24985	1.700000e-228	50
a19521_10	10||2354502||2356620||PAC:27140595||-1||CDS||369106976||3328||66.67	3328	3328	b36122_Ppe_chr6	Ppe_chr6||25002896||25004432||cds24677||-1||CDS||1442327100||24990||66.67	24990	24990	2.700000e-33	82
a19521_10	10||2364425||2369039||PAC:27139928||1||CDS||369105644||3329||76.2	3329	3329	b36122_Ppe_chr6	Ppe_chr6||25006598||25010384||cds24678||-1||CDS||1442327105||24991||76.2	24991	24991	1.000000e-190	132
a19521_10	10||2437325||2443461||PAC:27140351||-1||CDS||369106490||3330||79.09	3330	3330	b36122_Ppe_chr6	Ppe_chr6||25271738||25277662||cds24738||1||CDS||1442327278||25052||79.09	25052	25052	9.500000e-136	50
a19521_10	10||2458501||2464319||PAC:27140500||1||CDS||369106786||3332||79.62	3332	3332	b36122_Ppe_chr6	Ppe_chr6||25247294||25250114||cds24735||1||CDS||1442327268||25048||79.62	25048	25048	6.500000e-200	100
a19521_10	10||2489964||2500761||PAC:27140315||1||CDS||369106418||3333||78.09	3333	3333	b36122_Ppe_chr6	Ppe_chr6||25237453||25243700||cds24732||-1||CDS||1442327260||25045||78.09	25045	25045	1.000000e-250	150
a19521_10	10||2501597||2504614||PAC:27140704||-1||CDS||369107194||3334||65.14	3334	3334	b36122_Ppe_chr6	Ppe_chr6||25050353||25051762||cds24694||-1||CDS||1442327150||25007||65.14	25007	25007	3.100000e-75	179
a19521_10	10||2512565||2516426||PAC:27141536||-1||CDS||369108858||3336||82.17	3336	3336	b36122_Ppe_chr6	Ppe_chr6||25052836||25054677||cds24695||-1||CDS||1442327153||25008||82.17	25008	25008	8.600000e-195	229
a19521_10	10||2529834||2531894||PAC:27139992||-1||CDS||369105772||3338||70.89	3338	3338	b36122_Ppe_chr6	Ppe_chr6||25148454||25151103||cds24715||1||CDS||1442327214||25028||70.89	25028	25028	1.000000e-250	197
a19521_10	10||2545507||2548395||PAC:27140577||-1||CDS||369106940||3340||82.28	3340	3340	b36122_Ppe_chr6	Ppe_chr6||25092823||25095030||cds24706||-1||CDS||1442327185||25019||82.28	25019	25019	1.000000e-250	247
a19521_10	10||2590250||2591173||PAC:27140964||-1||CDS||369107714||3343||82.8	3343	3343	b36122_Ppe_chr6	Ppe_chr6||25116397||25117380||cds24710||-1||CDS||1442327196||25023||82.8	25023	25023	1.800000e-48	323
a19521_10	10||2643164||2647648||PAC:27140609||-1||CDS||369107004||3345||72.67	3345	3345	b36122_Ppe_chr6	Ppe_chr6||25155037||25156501||cds24716||-1||CDS||1442327215||25029||72.67	25029	25029	1.400000e-88	373
a19521_10	10||2738741||2744431||PAC:27141128||-1||CDS||369108042||3353||79.18	3353	3353	b36122_Ppe_chr6	Ppe_chr6||25193386||25196050||cds24722||1||CDS||1442327233||25035||79.18	25035	25035	1.000000e-250	423
###
a19521_10	10||2832293||2839629||PAC:27141367||1||CDS||369108520||3363||74.21	3363	3363	b36122_Ppe_chr8	Ppe_chr8||19079270||19083472||cds31588||-1||CDS||1442628010||31991||74.21	31991	31991	1.000000e-250	50
a19521_10	10||2888253||2891803||PAC:27141334||1||CDS||369108454||3366||70.8	3366	3366	b36122_Ppe_chr8	Ppe_chr8||19069261||19071363||cds31585||-1||CDS||1442627998||31988||70.8	31988	31988	2.300000e-71	100
a19521_10	10||2897047||2897829||PAC:27140670||1||CDS||369107126||3367||68.71	3367	3367	b36122_Ppe_chr8	Ppe_chr8||19049770||19051084||cds31580||-1||CDS||1442627978||31983||68.71	31983	31983	3.200000e-45	144
a19521_10	10||2908337||2926685||PAC:27139859||-1||CDS||369105506||3375||71.84	3375	3375	b36122_Ppe_chr8	Ppe_chr8||19037278||19047949||cds31575||1||CDS||1442627964||31978||71.84	31978	31978	1.000000e-250	194
a19521_10	10||3021216||3022259||PAC:27139809||-1||CDS||369105406||3387||77.18	3387	3387	b36122_Ppe_chr8	Ppe_chr8||19021893||19023096||cds31572||1||CDS||1442627950||31975||77.18	31975	31975	1.600000e-29	219
a19521_10	10||3039237||3040025||PAC:27140515||1||CDS||369106816||3389||68.79	3389	3389	b36122_Ppe_chr8	Ppe_chr8||19018023||19019144||cds31571||-1||CDS||1442627949||31974||68.79	31974	31974	2.600000e-43	261
a19521_10	10||3056122||3059170||PAC:27141004||-1||CDS||369107794||3390||72.6	3390	3390	b36122_Ppe_chr8	Ppe_chr8||19007821||19011184||cds31569||1||CDS||1442627942||31972||72.6	31972	31972	5.400000e-169	311
a19521_10	10||3101340||3106153||PAC:27141318||-1||CDS||369108422||3395||72.99	3395	3395	b36122_Ppe_chr8	Ppe_chr8||18980568||18983994||cds31563||-1||CDS||1442627920||31966||72.99	31966	31966	1.000000e-250	361
a19521_10	10||3119365||3128646||PAC:27140516||-1||CDS||369106818||3398||69.55	3398	3398	b36122_Ppe_chr8	Ppe_chr8||18968666||18971867||cds31559||-1||CDS||1442627905||31962||69.55	31962	31962	3.300000e-83	411
a19521_10	10||3158934||3162412||PAC:27141671||-1||CDS||369109128||3401||79.2	3401	3401	b36122_Ppe_chr8	Ppe_chr8||18954306||18955801||cds31554||1||CDS||1442627885||31956||79.2	31956	31956	1.200000e-174	461
a19521_10	10||3181585||3186941||PAC:27141491||1||CDS||369108768||3403||71.29	3403	3403	b36122_Ppe_chr8	Ppe_chr8||18947344||18950127||cds31553||-1||CDS||1442627883||31955||71.29	31955	31955	1.800000e-51	511
a19521_10	10||3229373||3235417||PAC:27141204||-1||CDS||369108194||3407||70.27	3407	3407	b36122_Ppe_chr8	Ppe_chr8||18927090||18931547||cds31547||-1||CDS||1442627864||31949||70.27	31949	31949	1.600000e-72	561
a19521_10	10||3246234||3250737||PAC:27141635||-1||CDS||369109056||3408||66.79	3408	3408	b36122_Ppe_chr8	Ppe_chr8||18913494||18915080||cds31542||1||CDS||1442627850||31944||66.79	31944	31944	1.500000e-75	611
###
a19521_10	10||3262792||3264441||PAC:27140147||-1||CDS||369106082||3410||73.6	3410	3410	b36122_Ppe_chr8	Ppe_chr8||18861298||18862633||cds31519||1||CDS||1442627763||31921||73.6	31921	31921	4.100000e-43	42
a19521_10	10||3282763||3289707||PAC:27140103||-1||CDS||369105994||3412||71.32	3412	3412	b36122_Ppe_chr8	Ppe_chr8||18856655||18858999||cds31518||1||CDS||1442627760||31920||71.32	31920	31920	6.500000e-154	92
a19521_10	10||3338597||3341991||PAC:27140479||-1||CDS||369106744||3417||64.68	3417	3417	b36122_Ppe_chr8	Ppe_chr8||18842774||18844887||cds31516||1||CDS||1442627744||31918||64.68	31918	31918	7.300000e-178	142
a19521_10	10||3366635||3375120||PAC:27141087||-1||CDS||369107960||3418||79.82	3418	3418	b36122_Ppe_chr8	Ppe_chr8||18815418||18816057||cds31511||1||CDS||1442627724||31913||79.82	31913	31913	1.000000e-21	163
a19521_10	10||3389709||3391849||PAC:27140164||-1||CDS||369106116||3419||68.64	3419	3419	b36122_Ppe_chr8	Ppe_chr8||18810661||18812944||cds31510||-1||CDS||1442627718||31912||68.64	31912	31912	1.100000e-216	213
a19521_10	10||3464421||3473300||PAC:27139921||-1||CDS||369105630||3426||73.84	3426	3426	b36122_Ppe_chr8	Ppe_chr8||18794569||18799044||cds31504||1||CDS||1442627701||31906||73.84	31906	31906	1.000000e-250	263
a19521_10	10||3489658||3493295||PAC:27139968||-1||CDS||369105724||3427||70.23	3427	3427	b36122_Ppe_chr8	Ppe_chr8||18757979||18760121||cds31491||1||CDS||1442627658||31893||70.23	31893	31893	1.200000e-178	310
a19521_10	10||3500338||3505743||PAC:27139803||-1||CDS||369105394||3428||68.34	3428	3428	b36122_Ppe_chr8	Ppe_chr8||18737066||18738667||cds31489||1||CDS||1442627652||31891||68.34	31891	31891	7.300000e-224	360
a19521_10	10||3584342||3589608||PAC:27139970||1||CDS||369105728||3435||77.62	3435	3435	b36122_Ppe_chr8	Ppe_chr8||18724813||18728192||cds31486||-1||CDS||1442627643||31888||77.62	31888	31888	1.000000e-250	410
a19521_10	10||3600397||3608040||PAC:27140109||-1||CDS||369106006||3437||81.44	3437	3437	b36122_Ppe_chr8	Ppe_chr8||18720903||18723897||cds31485||1||CDS||1442627639||31887||81.44	31887	31887	1.000000e-250	460
a19521_10	10||3630235||3633092||PAC:27139807||-1||CDS||369105402||3438||66.94	3438	3438	b36122_Ppe_chr8	Ppe_chr8||18712217||18714793||cds31484||1||CDS||1442627635||31886||66.94	31886	31886	6.400000e-206	510
a19521_10	10||3828407||3829306||PAC:27141224||1||CDS||369108234||3449||64.29	3449	3449	b36122_Ppe_chr8	Ppe_chr8||18699644||18700567||cds31483||-1||CDS||1442627631||31885||64.29	31885	31885	7.600000e-62	557
###
a19521_10	10||4384064||4393840||PAC:27141340||-1||CDS||369108466||3504||78.02	3504	3504	b36122_Ppe_chr8	Ppe_chr8||18673906||18675882||cds31477||1||CDS||1442627610||31879||78.02	31879	31879	1.100000e-201	50
a19521_10	10||4404622||4406726||PAC:27140270||-1||CDS||369106328||3507||71.83	3507	3507	b36122_Ppe_chr8	Ppe_chr8||18667353||18668730||cds31475||-1||CDS||1442627601||31877||71.83	31877	31877	6.400000e-87	100
a19521_10	10||4462414||4463452||PAC:27140468||1||CDS||369106724||3511||60.16	3511	3511	b36122_Ppe_chr8	Ppe_chr8||18644202||18645980||cds31469||-1||CDS||1442627578||31871||60.16	31871	31871	1.200000e-23	122
a19521_10	10||4484303||4494276||PAC:27141508||1||CDS||369108802||3512||73.36	3512	3512	b36122_Ppe_chr8	Ppe_chr8||18635055||18640193||cds31468||-1||CDS||1442627573||31870||73.36	31870	31870	1.000000e-250	172
a19521_10	10||4504671||4508563||PAC:27140845||1||CDS||369107476||3514||73.66	3514	3514	b36122_Ppe_chr8	Ppe_chr8||18624833||18627636||cds31465||1||CDS||1442627561||31867||73.66	31867	31867	2.200000e-215	222
a19521_10	10||4520720||4521637||PAC:27141177||-1||CDS||369108140||3516||79.05	3516	3516	b36122_Ppe_chr8	Ppe_chr8||18622528||18623316||cds31464||-1||CDS||1442627558||31866||79.05	31866	31866	1.200000e-31	252
a19521_10	10||4549678||4551529||PAC:27140859||1||CDS||369107504||3517||78.38	3517	3517	b36122_Ppe_chr8	Ppe_chr8||18614320||18615350||cds31463||-1||CDS||1442627553||31865||78.38	31865	31865	1.000000e-81	302
a19521_10	10||4574990||4578125||PAC:27139912||1||CDS||369105612||3518||77.9	3518	3518	b36122_Ppe_chr8	Ppe_chr8||18576068||18578222||cds31458||-1||CDS||1442627535||31860||77.9	31860	31860	6.500000e-124	352
a19521_10	10||4592188||4594732||PAC:27141129||1||CDS||369108044||3519||73.86	3519	3519	b36122_Ppe_chr8	Ppe_chr8||18558468||18559296||cds31451||1||CDS||1442627507||31853||73.86	31853	31853	1.900000e-79	402
a19521_10	10||4619981||4628697||PAC:27141501||1||CDS||369108788||3521||80.4	3521	3521	b36122_Ppe_chr8	Ppe_chr8||18537466||18541222||cds31447||-1||CDS||1442627490||31848||80.4	31848	31848	1.000000e-250	452
a19521_10	10||4719933||4725049||PAC:27139980||1||CDS||369105748||3528||77.04	3528	3528	b36122_Ppe_chr8	Ppe_chr8||18506335||18509753||cds31441||-1||CDS||1442627466||31842||77.04	31842	31842	1.000000e-250	502
a19521_10	10||4727443||4734340||PAC:27139973||1||CDS||369105734||3530||68.7	3530	3530	b36122_Ppe_chr8	Ppe_chr8||18483007||18486465||cds31433||1||CDS||1442627433||31834||68.7	31834	31834	1.000000e-250	552
a19521_10	10||4785950||4788667||PAC:27141589||-1||CDS||369108964||3533||68.32	3533	3533	b36122_Ppe_chr8	Ppe_chr8||18463578||18465761||cds31425||-1||CDS||1442627411||31826||68.32	31826	31826	8.600000e-79	602
###
a19521_10	10||5285593||5287880||PAC:27140685||-1||CDS||369107156||3568||72.18	3568	3568	b36122_Ppe_chr8	Ppe_chr8||18396309||18398373||cds31405||-1||CDS||1442627354||31806||72.18	31806	31806	1.000000e-250	50
a19521_10	10||5323965||5328261||PAC:27140603||1||CDS||369106992||3571||74.73	3571	3571	b36122_Ppe_chr8	Ppe_chr8||18402617||18405049||cds31406||1||CDS||1442627358||31807||74.73	31807	31807	1.000000e-250	100
a19521_10	10||5368505||5370799||PAC:27140758||1||CDS||369107302||3576||72.6	3576	3576	b36122_Ppe_chr8	Ppe_chr8||18412838||18413958||cds31411||1||CDS||1442627373||31812||72.6	31812	31812	3.600000e-69	150
a19521_10	10||5371869||5377559||PAC:27140889||-1||CDS||369107564||3577||80.68	3577	3577	b36122_Ppe_chr8	Ppe_chr8||18414207||18417129||cds31412||-1||CDS||1442627377||31813||80.68	31813	31813	7.400000e-205	200
a19521_10	10||5378920||5387925||PAC:27141194||1||CDS||369108174||3578||78.28	3578	3578	b36122_Ppe_chr8	Ppe_chr8||18417765||18421437||cds31413||1||CDS||1442627380||31814||78.28	31814	31814	1.000000e-250	250
###
a19521_10	10||5780897||5785503||PAC:27141148||1||CDS||369108082||3610||74.18	3610	3610	b36122_Ppe_chr2	Ppe_chr2||16171732||16174613||cds8560||-1||CDS||1441736886||8648||74.18	8648	8648	6.800000e-166	50
a19521_10	10||5789271||5817500||PAC:27139852||1||CDS||369105492||3611||70.2	3611	3611	b36122_Ppe_chr2	Ppe_chr2||16185207||16199988||cds8561||1||CDS||1441736889||8649||70.2	8649	8649	1.000000e-250	100
a19521_10	10||5820002||5821849||PAC:27140961||-1||CDS||369107708||3612||76.22	3612	3612	b36122_Ppe_chr2	Ppe_chr2||16404700||16406783||cds8573||-1||CDS||1441736922||8664||76.22	8664	8664	1.000000e-250	147
a19521_10	10||5840805||5843990||PAC:27140891||-1||CDS||369107568||3614||65.37	3614	3614	b36122_Ppe_chr2	Ppe_chr2||16426237||16427309||cds8577||-1||CDS||1441736937||8665||65.37	8665	8665	1.800000e-22	168
a19521_10	10||5846098||5849731||PAC:27141531||-1||CDS||369108848||3615||76.1	3615	3615	b36122_Ppe_chr2	Ppe_chr2||16443015||16446022||cds8583||-1||CDS||1441736958||8671||76.1	8671	8671	3.100000e-165	218
###
a19521_10	10||5958396||5969430||PAC:27140314||1||CDS||369106416||3620||73.03	3620	3620	b36122_Ppe_chr2	Ppe_chr2||17113819||17133929||cds8671||1||CDS||1441739904||8761||73.03	8761	8761	1.000000e-250	50
a19521_10	10||6019377||6031430||PAC:27140939||-1||CDS||369107664||3622||71.57	3622	3622	b36122_Ppe_chr2	Ppe_chr2||17187694||17193533||cds8677||-1||CDS||1441739921||8767||71.57	8767	8767	1.000000e-250	100
a19521_10	10||6063756||6066817||PAC:27141206||1||CDS||369108198||3624||80.3	3624	3624	b36122_Ppe_chr2	Ppe_chr2||17198897||17202095||cds8679||-1||CDS||1441739926||8769||80.3	8769	8769	8.000000e-169	150
a19521_10	10||6098834||6153221||PAC:27139786||1||CDS||369105360||3626||81.79	3626	3626	b36122_Ppe_chr2	Ppe_chr2||17215899||17227111||cds8681||1||CDS||1441739932||8771||81.79	8771	8771	1.000000e-250	200
a19521_10	10||6175233||6176105||PAC:27141147||1||CDS||369108080||3628||78.57	3628	3628	b36122_Ppe_chr2	Ppe_chr2||17279378||17280304||cds8688||1||CDS||1441739949||8778||78.57	8778	8778	2.300000e-09	208
a19521_10	10||6262953||6263522||PAC:27140458||-1||CDS||369106704||3631||61.64	3631	3631	b36122_Ppe_chr2	Ppe_chr2||17346864||17347439||cds8693||-1||CDS||1441739964||8783||61.64	8783	8783	1.800000e-33	240
a19521_10	10||6266610||6271779||PAC:27140409||1||CDS||369106606||3632||69.08	3632	3632	b36122_Ppe_chr2	Ppe_chr2||17361538||17365958||cds8694||1||CDS||1441739967||8784||69.08	8784	8784	1.200000e-132	290
a19521_10	10||6274405||6277369||PAC:27141362||-1||CDS||369108510||3633||74.94	3633	3633	b36122_Ppe_chr2	Ppe_chr2||17469403||17472076||cds8708||-1||CDS||1441740008||8798||74.94	8798	8798	2.800000e-85	337
a19521_10	10||6320110||6323392||PAC:27140367||-1||CDS||369106522||3635||75.99	3635	3635	b36122_Ppe_chr2	Ppe_chr2||17474107||17476114||cds8709||1||CDS||1441740011||8799||75.99	8799	8799	6.600000e-129	387
a19521_10	10||6464536||6466762||PAC:27141258||1||CDS||369108302||3646||75.55	3646	3646	b36122_Ppe_chr2	Ppe_chr2||17642151||17645325||cds8720||1||CDS||1441740045||8810||75.55	8810	8810	5.400000e-125	434
a19521_10	10||6522962||6523849||PAC:27141565||1||CDS||369108916||3647||77.27	3647	3647	b36122_Ppe_chr2	Ppe_chr2||17648879||17649326||cds8721||1||CDS||1441740048||8811||77.27	8811	8811	6.500000e-37	470
a19521_10	10||6535900||6539524||PAC:27140647||-1||CDS||369107080||3648||74.53	3648	3648	b36122_Ppe_chr2	Ppe_chr2||17655433||17658448||cds8722||-1||CDS||1441740051||8814||74.53	8814	8814	1.000000e-250	520
a19521_10	10||6616551||6626905||PAC:27140614||1||CDS||369107014||3654||74.74	3654	3654	b36122_Ppe_chr2	Ppe_chr2||17688054||17696376||cds8728||1||CDS||1441740069||8818||74.74	8818	8818	1.000000e-250	570
a19521_10	10||6650260||6651565||PAC:27141068||-1||CDS||369107922||3658||84.89	3658	3658	b36122_Ppe_chr2	Ppe_chr2||17708510||17710219||cds8730||1||CDS||1441740075||8820||84.89	8820	8820	1.700000e-88	620
a19521_10	10||6741325||6747296||PAC:27141100||1||CDS||369107986||3663||73.26	3663	3663	b36122_Ppe_chr2	Ppe_chr2||17795383||17802062||cds8745||1||CDS||1441740120||8835||73.26	8835	8835	1.100000e-158	667
a19521_10	10||6753257||6758053||PAC:27141025||1||CDS||369107836||3664||75.93	3664	3664	b36122_Ppe_chr2	Ppe_chr2||17809622||17814201||cds8747||1||CDS||1441740125||8837||75.93	8837	8837	1.000000e-250	717
a19521_10	10||6762923||6765372||PAC:27140063||-1||CDS||369105914||3667||76.52	3667	3667	b36122_Ppe_chr2	Ppe_chr2||17867956||17869445||cds8760||-1||CDS||1441740163||8850||76.52	8850	8850	2.900000e-109	764
a19521_10	10||6898622||6902301||PAC:27140894||-1||CDS||369107574||3677||72.19	3677	3677	b36122_Ppe_chr2	Ppe_chr2||17898158||17901353||cds8763||-1||CDS||1441740171||8853||72.19	8853	8853	1.000000e-250	814
a19521_10	10||6904040||6925958||PAC:27141321||-1||CDS||369108428||3678||75.17	3678	3678	b36122_Ppe_chr2	Ppe_chr2||17903825||17911235||cds8765||-1||CDS||1441740178||8855||75.17	8855	8855	1.000000e-250	864
a19521_10	10||6949377||6953027||PAC:27140973||1||CDS||369107732||3686||65.32	3686	3686	b36122_Ppe_chr2	Ppe_chr2||17911464||17913500||cds8767||1||CDS||1441740185||8857||65.32	8857	8857	3.200000e-161	914
###
a19521_10	10||7164073||7172384||PAC:27141676||-1||CDS||369109138||3694||66.8	3694	3694	b36122_Ppe_chr5	Ppe_chr5||6323219||6328854||cds19379||-1||CDS||1442203069||19600||66.8	19600	19600	4.200000e-103	50
a19521_10	10||7505837||7509302||PAC:27141328||1||CDS||369108442||3712||80.69	3712	3712	b36122_Ppe_chr5	Ppe_chr5||6470102||6471760||cds19396||1||CDS||1442203129||19617||80.69	19617	19617	2.500000e-170	97
a19521_10	10||7781808||7784979||PAC:27140350||-1||CDS||369106488||3724||69.47	3724	3724	b36122_Ppe_chr5	Ppe_chr5||6486239||6488857||cds19398||-1||CDS||1442203136||19621||69.47	19621	19621	4.500000e-150	144
a19521_10	10||7849409||7850665||PAC:27140573||-1||CDS||369106932||3730||58.3	3730	3730	b36122_Ppe_chr5	Ppe_chr5||6510330||6511982||cds19401||-1||CDS||1442203148||19623||58.3	19623	19623	1.300000e-10	153
a19521_10	10||8020695||8021348||PAC:27140387||-1||CDS||369106562||3740||67.22	3740	3740	b36122_Ppe_chr5	Ppe_chr5||6759119||6760177||cds19419||1||CDS||1442203215||19641||67.22	19641	19641	4.900000e-30	179
a19521_10	10||8103199||8111868||PAC:27140295||1||CDS||369106378||3744||78.3	3744	3744	b36122_Ppe_chr5	Ppe_chr5||6780335||6787726||cds19420||1||CDS||1442203219||19642||78.3	19642	19642	1.000000e-250	229
###
a19521_10	10||8020695||8021348||PAC:27140387||-1||CDS||369106562||3740||76.57	3740	3740	b36122_Ppe_chr2	Ppe_chr2||18646898||18647713||cds8844||-1||CDS||1441740439||8934||76.57	8934	8934	4.300000e-51	50
a19521_10	10||8103199||8111868||PAC:27140295||1||CDS||369106378||3744||80.61	3744	3744	b36122_Ppe_chr2	Ppe_chr2||18596417||18602580||cds8842||-1||CDS||1441740432||8932||80.61	8932	8932	1.000000e-250	100
a19521_10	10||8202425||8202877||PAC:27139946||1||CDS||369105680||3753||63.38	3753	3753	b36122_Ppe_chr2	Ppe_chr2||18537654||18538732||cds8835||-1||CDS||1441740410||8925||63.38	8925	8925	1.500000e-27	126
a19521_10	10||8242638||8246741||PAC:27141246||-1||CDS||369108278||3757||78.01	3757	3757	b36122_Ppe_chr2	Ppe_chr2||18490448||18494076||cds8824||1||CDS||1441740372||8914||78.01	8914	8914	7.700000e-152	173
a19521_10	10||8248503||8251703||PAC:27141439||1||CDS||369108664||3758||82.35	3758	3758	b36122_Ppe_chr2	Ppe_chr2||18484249||18486121||cds8822||-1||CDS||1441740366||8912||82.35	8912	8912	1.700000e-121	223
a19521_10	10||8254287||8256913||PAC:27141215||-1||CDS||369108216||3759||71.69	3759	3759	b36122_Ppe_chr2	Ppe_chr2||18481469||18483201||cds8821||1||CDS||1441740362||8911||71.69	8911	8911	4.900000e-111	273
###
a19521_10	10||8345662||8347874||PAC:27140852||1||CDS||369107490||3766||63.54	3766	3766	b36122_Ppe_chr2	Ppe_chr2||18188548||18192080||cds8794||1||CDS||1441740270||8884||63.54	8884	8884	9.400000e-37	36
a19521_10	10||8369275||8371339||PAC:27140396||1||CDS||369106580||3769||71.75	3769	3769	b36122_Ppe_chr2	Ppe_chr2||18038133||18039723||cds8785||-1||CDS||1441740238||8875||71.75	8875	8875	1.300000e-165	86
a19521_10	10||8373464||8375745||PAC:27140307||-1||CDS||369106402||3770||67.37	3770	3770	b36122_Ppe_chr2	Ppe_chr2||18035887||18037519||cds8784||1||CDS||1441740235||8874||67.37	8874	8874	4.300000e-102	136
a19521_10	10||8474048||8476858||PAC:27139918||1||CDS||369105624||3776||75.54	3776	3776	b36122_Ppe_chr2	Ppe_chr2||17994316||17997458||cds8779||-1||CDS||1441740221||8869||75.54	8869	8869	1.000000e-250	186
a19521_10	10||8503485||8504336||PAC:27139999||1||CDS||369105786||3777||67.71	3777	3777	b36122_Ppe_chr2	Ppe_chr2||17970811||17971698||cds8778||-1||CDS||1441740218||8868||67.71	8868	8868	4.000000e-78	236
a19521_10	10||8534328||8545633||PAC:27140524||-1||CDS||369106834||3778||75.05	3778	3778	b36122_Ppe_chr2	Ppe_chr2||17930656||17935295||cds8771||1||CDS||1441740198||8861||75.05	8861	8861	1.000000e-250	286
a19521_10	10||8782595||8788327||PAC:27140469||1||CDS||369106726||3794||56.9	3794	3794	b36122_Ppe_chr2	Ppe_chr2||17832484||17836766||cds8750||1||CDS||1441740136||8840||56.9	8840	8840	1.700000e-10	289
###
a19521_10	10||8899273||8908045||PAC:27140153||-1||CDS||369106094||3798||76.99	3798	3798	b36122_Ppe_chr2	Ppe_chr2||19244850||19250138||cds8912||-1||CDS||1441740631||9002||76.99	9002	9002	1.000000e-250	50
a19521_10	10||8944520||8947541||PAC:27141602||1||CDS||369108990||3804||74.46	3804	3804	b36122_Ppe_chr2	Ppe_chr2||19251304||19253244||cds8913||1||CDS||1441740634||9003||74.46	9003	9003	3.900000e-100	100
a19521_10	10||9082204||9084510||PAC:27140437||-1||CDS||369106662||3810||78.05	3810	3810	b36122_Ppe_chr2	Ppe_chr2||19268002||19270819||cds8916||-1||CDS||1441740646||9006||78.05	9006	9006	1.500000e-98	150
a19521_10	10||9139267||9142852||PAC:27141686||1||CDS||369109158||3811||73.36	3811	3811	b36122_Ppe_chr2	Ppe_chr2||19284597||19285409||cds8917||1||CDS||1441740651||9007||73.36	9007	9007	1.300000e-105	200
a19521_10	10||9269264||9269972||PAC:27141221||-1||CDS||369108228||3812||81.1	3812	3812	b36122_Ppe_chr2	Ppe_chr2||19290780||19291810||cds8918||-1||CDS||1441740655||9008||81.1	9008	9008	3.700000e-36	235
a19521_10	10||9420661||9442216||PAC:27140018||1||CDS||369105824||3816||76.81	3816	3816	b36122_Ppe_chr2	Ppe_chr2||19351417||19370455||cds8928||1||CDS||1441740685||9018||76.81	9018	9018	1.000000e-250	285
###
a19521_10	10||9510853||9516170||PAC:27140966||-1||CDS||369107718||3820||75.61	3820	3820	b36122_Ppe_chr6	Ppe_chr6||27007006||27011751||cds25104||-1||CDS||1442328356||25424||75.61	25424	25424	1.000000e-250	50
a19521_10	10||9629089||9632145||PAC:27141456||-1||CDS||369108698||3826||73.22	3826	3826	b36122_Ppe_chr6	Ppe_chr6||27014523||27017207||cds25105||-1||CDS||1442328358||25426||73.22	25426	25426	1.000000e-250	100
a19521_10	10||9634279||9635616||PAC:27140978||-1||CDS||369107742||3827||68.4	3827	3827	b36122_Ppe_chr6	Ppe_chr6||27022179||27023997||cds25108||-1||CDS||1442328367||25429||68.4	25429	25429	7.200000e-41	140
a19521_10	10||9656454||9661588||PAC:27141656||-1||CDS||369109098||3828||77.88	3828	3828	b36122_Ppe_chr6	Ppe_chr6||27038824||27044337||cds25111||-1||CDS||1442328375||25433||77.88	25433	25433	1.000000e-250	190
a19521_10	10||9663002||9664966||PAC:27140441||1||CDS||369106670||3830||74.86	3830	3830	b36122_Ppe_chr6	Ppe_chr6||27057941||27060056||cds25116||1||CDS||1442328388||25437||74.86	25437	25437	1.000000e-235	240
a19521_10	10||9674913||9677856||PAC:27140054||-1||CDS||369105896||3834||81.82	3834	3834	b36122_Ppe_chr6	Ppe_chr6||27066502||27068398||cds25117||-1||CDS||1442328393||25438||81.82	25438	25438	1.000000e-250	290
a19521_10	10||9701195||9702863||PAC:27140876||-1||CDS||369107538||3837||76.78	3837	3837	b36122_Ppe_chr6	Ppe_chr6||27074838||27076937||cds25119||-1||CDS||1442328402||25440||76.78	25440	25440	1.000000e-73	340
a19521_10	10||9714161||9716858||PAC:27141395||-1||CDS||369108576||3838||69.21	3838	3838	b36122_Ppe_chr6	Ppe_chr6||27094569||27097703||cds25132||-1||CDS||1442328439||25453||69.21	25453	25453	1.200000e-38	374
a19521_10	10||9739397||9743246||PAC:27141575||1||CDS||369108936||3842||74.38	3842	3842	b36122_Ppe_chr6	Ppe_chr6||27104165||27105513||cds25134||1||CDS||1442328443||25455||74.38	25455	25455	1.800000e-140	424
a19521_10	10||9815051||9818411||PAC:27140087||1||CDS||369105962||3846||80.0	3846	3846	b36122_Ppe_chr6	Ppe_chr6||27169099||27171929||cds25143||1||CDS||1442328474||25464||80.0	25464	25464	1.000000e-250	474
a19521_10	10||9819688||9820608||PAC:27140956||-1||CDS||369107698||3847||73.4	3847	3847	b36122_Ppe_chr6	Ppe_chr6||27173097||27174191||cds25144||-1||CDS||1442328477||25465||73.4	25465	25465	2.400000e-137	524
a19521_10	10||9821647||9827306||PAC:27140772||-1||CDS||369107330||3848||83.81	3848	3848	b36122_Ppe_chr6	Ppe_chr6||27182457||27186255||cds25145||-1||CDS||1442328478||25466||83.81	25466	25466	1.000000e-250	574
a19521_10	10||9830825||9831811||PAC:27140691||-1||CDS||369107168||3849||67.91	3849	3849	b36122_Ppe_chr6	Ppe_chr6||27193900||27194835||cds25147||-1||CDS||1442328484||25468||67.91	25468	25468	1.900000e-79	624
a19521_10	10||9874033||9875657||PAC:27140428||-1||CDS||369106644||3851||76.13	3851	3851	b36122_Ppe_chr6	Ppe_chr6||27205517||27207734||cds25149||-1||CDS||1442328495||25470||76.13	25470	25470	4.300000e-74	674
a19521_10	10||9880647||9883146||PAC:27139995||-1||CDS||369105778||3852||77.17	3852	3852	b36122_Ppe_chr6	Ppe_chr6||27208703||27212662||cds25150||-1||CDS||1442328500||25471||77.17	25471	25471	7.400000e-89	724
a19521_10	10||9889898||9890542||PAC:27140761||1||CDS||369107308||3854||60.81	3854	3854	b36122_Ppe_chr6	Ppe_chr6||27237713||27238447||cds25158||1||CDS||1442328538||25479||60.81	25479	25479	3.500000e-27	750
a19521_10	10||9893729||9894307||PAC:27141490||-1||CDS||369108766||3855||60.6	3855	3855	b36122_Ppe_chr6	Ppe_chr6||27246552||27247202||cds25163||-1||CDS||1442328560||25484||60.6	25484	25484	8.200000e-48	797
a19521_10	10||9904859||9905585||PAC:27140969||-1||CDS||369107724||3856||71.99	3856	3856	b36122_Ppe_chr6	Ppe_chr6||27271606||27272521||cds25171||-1||CDS||1442328591||25492||71.99	25492	25492	7.300000e-45	841
a19521_10	10||9913865||9920366||PAC:27140620||1||CDS||369107026||3858||74.26	3858	3858	b36122_Ppe_chr6	Ppe_chr6||27293507||27297454||cds25178||1||CDS||1442328624||25499||74.26	25499	25499	1.000000e-250	891
a19521_10	10||9921193||9924055||PAC:27141045||-1||CDS||369107876||3859||70.37	3859	3859	b36122_Ppe_chr6	Ppe_chr6||27298030||27300296||cds25179||-1||CDS||1442328627||25500||70.37	25500	25500	2.700000e-179	941
###
a19521_10	10||10084959||10086117||PAC:27140073||-1||CDS||369105934||3867||68.27	3867	3867	b36122_Ppe_chr6	Ppe_chr6||26585665||26586711||cds25029||1||CDS||1442328138||25348||68.27	25348	25348	3.700000e-85	50
a19521_10	10||10431484||10433043||PAC:27141354||1||CDS||369108494||3869||75.67	3869	3869	b36122_Ppe_chr6	Ppe_chr6||26554312||26555352||cds25025||-1||CDS||1442328126||25344||75.67	25344	25344	1.300000e-72	100
a19521_10	10||10434437||10434937||PAC:27139827||-1||CDS||369105442||3870||70.55	3870	3870	b36122_Ppe_chr6	Ppe_chr6||26553252||26553671||cds25024||1||CDS||1442328122||25343||70.55	25343	25343	2.800000e-63	150
a19521_10	10||10625769||10627251||PAC:27140223||-1||CDS||369106234||3872||74.76	3872	3872	b36122_Ppe_chr6	Ppe_chr6||26540144||26541267||cds25023||1||CDS||1442328119||25342||74.76	25342	25342	4.300000e-198	200
a19521_10	10||10790319||10797371||PAC:27140085||1||CDS||369105958||3874||70.58	3874	3874	b36122_Ppe_chr6	Ppe_chr6||26527335||26534222||cds25020||-1||CDS||1442328112||25339||70.58	25339	25339	9.600000e-235	250
a19521_10	10||10831405||10832656||PAC:27140331||1||CDS||369106450||3875||80.75	3875	3875	b36122_Ppe_chr6	Ppe_chr6||26522603||26523415||cds25018||-1||CDS||1442328107||25337||80.75	25337	25337	2.200000e-70	300
a19521_10	10||10967888||10972218||PAC:27140763||1||CDS||369107312||3879||72.47	3879	3879	b36122_Ppe_chr6	Ppe_chr6||26515897||26519140||cds25017||-1||CDS||1442328104||25336||72.47	25336	25336	1.000000e-250	350
a19521_10	10||11094928||11099179||PAC:27141364||1||CDS||369108514||3881||70.47	3881	3881	b36122_Ppe_chr6	Ppe_chr6||26508058||26511483||cds25016||-1||CDS||1442328101||25335||70.47	25335	25335	1.000000e-250	400
a19521_10	10||11258608||11261523||PAC:27140736||1||CDS||369107258||3882||75.37	3882	3882	b36122_Ppe_chr6	Ppe_chr6||26503901||26505912||cds25015||-1||CDS||1442328098||25333||75.37	25333	25333	1.400000e-81	450
a19521_10	10||11262732||11264195||PAC:27140203||-1||CDS||369106194||3883||67.01	3883	3883	b36122_Ppe_chr6	Ppe_chr6||26501782||26502766||cds25014||1||CDS||1442328095||25332||67.01	25332	25332	1.700000e-65	500
a19521_10	10||11356928||11358445||PAC:27140101||1||CDS||369105990||3886||77.49	3886	3886	b36122_Ppe_chr6	Ppe_chr6||26493118||26494680||cds25012||-1||CDS||1442328088||25330||77.49	25330	25330	1.400000e-184	550
a19521_10	10||11413759||11415954||PAC:27141502||1||CDS||369108790||3889||67.39	3889	3889	b36122_Ppe_chr6	Ppe_chr6||26488800||26490991||cds25011||-1||CDS||1442328086||25329||67.39	25329	25329	6.800000e-90	600
a19521_10	10||11426174||11428351||PAC:27140358||-1||CDS||369106504||3890||78.08	3890	3890	b36122_Ppe_chr6	Ppe_chr6||26474467||26476316||cds25008||1||CDS||1442328075||25326||78.08	25326	25326	1.000000e-250	650
a19521_10	10||11958759||11961743||PAC:27141503||1||CDS||369108792||3897||73.76	3897	3897	b36122_Ppe_chr6	Ppe_chr6||26456286||26465630||cds25000||-1||CDS||1442328052||25318||73.76	25318	25318	1.500000e-82	700
a19521_10	10||12052373||12055438||PAC:27141099||1||CDS||369107984||3898||72.2	3898	3898	b36122_Ppe_chr6	Ppe_chr6||26445785||26447614||cds24998||-1||CDS||1442328045||25316||72.2	25316	25316	3.400000e-54	750
a19521_10	10||12131822||12132493||PAC:27141091||1||CDS||369107968||3899||73.28	3899	3899	b36122_Ppe_chr6	Ppe_chr6||26440905||26441576||cds24995||-1||CDS||1442328036||25313||73.28	25313	25313	1.200000e-119	800
a19521_10	10||12338713||12342656||PAC:27140795||-1||CDS||369107376||3906||74.89	3906	3906	b36122_Ppe_chr6	Ppe_chr6||26435795||26438550||cds24992||-1||CDS||1442328026||25310||74.89	25310	25310	1.000000e-250	850
a19521_10	10||12578006||12585986||PAC:27140426||-1||CDS||369106640||3908||78.57	3908	3908	b36122_Ppe_chr6	Ppe_chr6||26404619||26407345||cds24983||1||CDS||1442328001||25301||78.57	25301	25301	1.000000e-250	900
a19521_10	10||12809673||12810293||PAC:27141541||-1||CDS||369108868||3914||75.25	3914	3914	b36122_Ppe_chr6	Ppe_chr6||26397234||26397893||cds24981||1||CDS||1442327996||25299||75.25	25299	25299	2.900000e-107	950
a19521_10	10||12903413||12905755||PAC:27141670||1||CDS||369109126||3915||75.44	3915	3915	b36122_Ppe_chr6	Ppe_chr6||26391018||26392560||cds24980||-1||CDS||1442327992||25298||75.44	25298	25298	1.500000e-116	1000
a19521_10	10||13071226||13074077||PAC:27140017||1||CDS||369105822||3916||76.07	3916	3916	b36122_Ppe_chr6	Ppe_chr6||26384095||26385977||cds24978||-1||CDS||1442327987||25296||76.07	25296	25296	1.800000e-141	1050
a19521_10	10||13611531||13615696||PAC:27140332||-1||CDS||369106452||3917||75.39	3917	3917	b36122_Ppe_chr6	Ppe_chr6||26377454||26380072||cds24975||1||CDS||1442327980||25293||75.39	25293	25293	1.000000e-250	1100
a19521_10	10||13636714||13641015||PAC:27141390||1||CDS||369108566||3919||73.11	3919	3919	b36122_Ppe_chr6	Ppe_chr6||26373160||26374537||cds24972||-1||CDS||1442327973||25290||73.11	25290	25290	1.800000e-104	1150
###
a19521_10	10||14803152||14809712||PAC:27140302||-1||CDS||369106392||3925||64.14	3925	3925	b36122_Ppe_chr2	Ppe_chr2||27025444||27028363||cds10387||1||CDS||1441722602||10505||64.14	10505	10505	2.000000e-82	50
a19521_10	10||16256810||16259400||PAC:27140261||1||CDS||369106310||3931||61.23	3931	3931	b36122_Ppe_chr2	Ppe_chr2||27030547||27032180||cds10388||1||CDS||1441722605||10506||61.23	10506	10506	5.800000e-69	100
a19521_10	10||16490283||16490780||PAC:27141447||-1||CDS||369108680||3936||76.6	3936	3936	b36122_Ppe_chr2	Ppe_chr2||27043779||27044423||cds10391||-1||CDS||1441722614||10509||76.6	10509	10509	2.000000e-14	113
a19521_10	10||16565151||16567753||PAC:27141272||1||CDS||369108330||3937||60.06	3937	3937	b36122_Ppe_chr2	Ppe_chr2||27047825||27049985||cds10392||1||CDS||1441722617||10510||60.06	10510	10510	2.000000e-52	163
a19521_10	10||16601974||16603377||PAC:27140791||1||CDS||369107368||3939||69.88	3939	3939	b36122_Ppe_chr2	Ppe_chr2||27063722||27065047||cds10398||1||CDS||1441722637||10516||69.88	10516	10516	1.300000e-228	213
###
a19521_10	10||16256810||16259400||PAC:27140261||1||CDS||369106310||3931||65.06	3931	3931	b36122_Ppe_chr6	Ppe_chr6||26739840||26741747||cds25050||1||CDS||1442328196||25369||65.06	25369	25369	1.600000e-109	50
a19521_10	10||16490283||16490780||PAC:27141447||-1||CDS||369108680||3936||66.04	3936	3936	b36122_Ppe_chr6	Ppe_chr6||26762794||26763342||cds25051||-1||CDS||1442328199||25370||66.04	25370	25370	6.100000e-25	74
a19521_10	10||16565151||16567753||PAC:27141272||1||CDS||369108330||3937||68.69	3937	3937	b36122_Ppe_chr6	Ppe_chr6||26765964||26768592||cds25052||1||CDS||1442328202||25371||68.69	25371	25371	1.000000e-250	124
a19521_10	10||16577650||16578746||PAC:27140388||1||CDS||369106564||3938||69.91	3938	3938	b36122_Ppe_chr6	Ppe_chr6||26775199||26777649||cds25053||1||CDS||1442328205||25372||69.91	25372	25372	4.700000e-29	152
a19521_10	10||16601974||16603377||PAC:27140791||1||CDS||369107368||3939||77.31	3939	3939	b36122_Ppe_chr6	Ppe_chr6||26801634||26803106||cds25056||1||CDS||1442328216||25375||77.31	25375	25375	1.000000e-250	202
a19521_10	10||16738391||16740460||PAC:27140813||1||CDS||369107412||3940||66.78	3940	3940	b36122_Ppe_chr6	Ppe_chr6||26838373||26840430||cds25062||1||CDS||1442328232||25382||66.78	25382	25382	1.000000e-250	252
a19521_10	10||16779961||16781082||PAC:27140635||1||CDS||369107056||3941||83.86	3941	3941	b36122_Ppe_chr6	Ppe_chr6||26842709||26844034||cds25063||1||CDS||1442328233||25383||83.86	25383	25383	3.500000e-62	302
a19521_10	10||16852468||16856800||PAC:27141468||-1||CDS||369108722||3942||79.53	3942	3942	b36122_Ppe_chr6	Ppe_chr6||26880396||26883530||cds25066||-1||CDS||1442328243||25386||79.53	25386	25386	2.700000e-218	352
a19521_10	10||17138659||17144728||PAC:27141450||1||CDS||369108686||3945||71.04	3945	3945	b36122_Ppe_chr6	Ppe_chr6||26905402||26908267||cds25070||1||CDS||1442328255||25390||71.04	25390	25390	1.000000e-250	402
a19521_10	10||17219837||17225979||PAC:27141151||1||CDS||369108088||3946||77.83	3946	3946	b36122_Ppe_chr6	Ppe_chr6||26915404||26918167||cds25073||1||CDS||1442328264||25393||77.83	25393	25393	2.900000e-249	452
a19521_10	10||17307823||17313901||PAC:27140120||1||CDS||369106028||3948||77.95	3948	3948	b36122_Ppe_chr6	Ppe_chr6||26922030||26925337||cds25076||1||CDS||1442328275||25396||77.95	25396	25396	1.000000e-250	502
a19521_10	10||17454913||17456025||PAC:27141617||1||CDS||369109020||3954||68.59	3954	3954	b36122_Ppe_chr6	Ppe_chr6||26934144||26934816||cds25079||1||CDS||1442328282||25399||68.59	25399	25399	4.500000e-40	541
a19521_10	10||18179769||18182340||PAC:27140743||1||CDS||369107272||3968||75.82	3968	3968	b36122_Ppe_chr6	Ppe_chr6||26963722||26966219||cds25087||1||CDS||1442328305||25407||75.82	25407	25407	1.000000e-250	588
a19521_10	10||18184551||18191925||PAC:27140914||-1||CDS||369107614||3971||75.36	3971	3971	b36122_Ppe_chr6	Ppe_chr6||26966866||26972173||cds25088||-1||CDS||1442328308||25408||75.36	25408	25408	1.000000e-250	638
a19521_10	10||18497404||18500531||PAC:27141104||-1||CDS||369107994||3974||73.09	3974	3974	b36122_Ppe_chr6	Ppe_chr6||26988100||26991442||cds25099||-1||CDS||1442328341||25419||73.09	25419	25419	1.000000e-250	685
###
a19521_10	10||19722261||19730462||PAC:27141637||1||CDS||369109060||3993||75.6	3993	3993	b36122_Ppe_chr2	Ppe_chr2||19473828||19476451||cds8965||1||CDS||1441740797||9055||75.6	9055	9055	1.100000e-174	50
a19521_10	10||20099177||20100205||PAC:27140012||1||CDS||369105812||3996||75.15	3996	3996	b36122_Ppe_chr2	Ppe_chr2||19519133||19520131||cds8968||1||CDS||1441740806||9058||75.15	9058	9058	3.200000e-195	100
a19521_10	10||20142298||20145645||PAC:27139893||1||CDS||369105574||3997||76.27	3997	3997	b36122_Ppe_chr2	Ppe_chr2||19521193||19524793||cds8969||1||CDS||1441740807||9059||76.27	9059	9059	6.900000e-168	150
a19521_10	10||20230091||20233455||PAC:27141036||-1||CDS||369107858||3999||75.84	3999	3999	b36122_Ppe_chr2	Ppe_chr2||19525712||19528446||cds8970||-1||CDS||1441740810||9060||75.84	9060	9060	2.400000e-60	200
a19521_10	10||21306894||21309068||PAC:27141042||-1||CDS||369107870||4005||69.38	4005	4005	b36122_Ppe_chr2	Ppe_chr2||19549181||19551478||cds8973||-1||CDS||1441740817||9063||69.38	9063	9063	1.700000e-190	250
###
a19521_10	10||21754651||21760266||PAC:27140110||-1||CDS||369106008||4008||72.6	4008	4008	b36122_Ppe_chr6	Ppe_chr6||26245037||26248374||cds24942||-1||CDS||1442327888||25259||72.6	25259	25259	1.000000e-250	50
a19521_10	10||21918263||21923032||PAC:27140208||-1||CDS||369106204||4009||61.21	4009	4009	b36122_Ppe_chr6	Ppe_chr6||26252597||26256450||cds24944||1||CDS||1442327893||25261||61.21	25261	25261	1.000000e-250	100
a19521_10	10||22153747||22154223||PAC:27140296||1||CDS||369106380||4010||81.9	4010	4010	b36122_Ppe_chr6	Ppe_chr6||26298418||26298978||cds24955||-1||CDS||1442327923||25272||81.9	25272	25272	4.700000e-58	147
a19521_10	10||22290407||22291751||PAC:27141225||1||CDS||369108236||4011||73.58	4011	4011	b36122_Ppe_chr6	Ppe_chr6||26302935||26303566||cds24956||1||CDS||1442327926||25273||73.58	25273	25273	3.600000e-95	197
a19521_10	10||22400911||22408128||PAC:27140612||1||CDS||369107010||4012||71.36	4012	4012	b36122_Ppe_chr6	Ppe_chr6||26306730||26308981||cds24957||1||CDS||1442327930||25274||71.36	25274	25274	2.100000e-74	50
a19521_10	10||22640519||22647424||PAC:27140650||-1||CDS||369107086||4013||77.6	4013	4013	b36122_Ppe_chr6	Ppe_chr6||26310696||26313294||cds24958||-1||CDS||1442327933||25275||77.6	25275	25275	1.000000e-250	297
a19521_10	10||23258914||23259608||PAC:27139869||1||CDS||369105526||4026||75.1	4026	4026	b36122_Ppe_chr6	Ppe_chr6||26211114||26214515||cds24937||-1||CDS||1442327874||25254||75.1	25254	25254	5.000000e-53	97
a19521_10	10||23474347||23477088||PAC:27141109||-1||CDS||369108004||4033||75.12	4033	4033	b36122_Ppe_chr6	Ppe_chr6||26185158||26186944||cds24931||1||CDS||1442327854||25248||75.12	25248	25248	3.000000e-241	147
a19521_10	10||23510950||23513207||PAC:27139858||1||CDS||369105504||4035||73.01	4035	4035	b36122_Ppe_chr6	Ppe_chr6||26181610||26182957||cds24930||-1||CDS||1442327852||25247||73.01	25247	25247	1.300000e-169	197
a19521_10	10||23528001||23531800||PAC:27139776||-1||CDS||369105340||4036||80.21	4036	4036	b36122_Ppe_chr6	Ppe_chr6||26161950||26166381||cds24925||1||CDS||1442327836||25242||80.21	25242	25242	1.000000e-250	247
a19521_10	10||23574174||23577256||PAC:27140868||-1||CDS||369107522||4037||75.39	4037	4037	b36122_Ppe_chr6	Ppe_chr6||26151231||26152315||cds24923||1||CDS||1442327831||25240||75.39	25240	25240	1.300000e-80	297
a19521_10	10||23638843||23641186||PAC:27141375||1||CDS||369108536||4038||76.68	4038	4038	b36122_Ppe_chr6	Ppe_chr6||26140119||26142289||cds24922||-1||CDS||1442327829||25239||76.68	25239	25239	1.000000e-250	347
a19521_10	10||23741894||23743566||PAC:27141210||1||CDS||369108206||4041||70.37	4041	4041	b36122_Ppe_chr6	Ppe_chr6||26136171||26137569||cds24921||-1||CDS||1442327826||25238||70.37	25238	25238	5.100000e-13	359
###
a19521_10	10||25590403||25599536||PAC:27140432||-1||CDS||369106652||4053||74.29	4053	4053	b36122_Ppe_chr2	Ppe_chr2||19563908||19567404||cds8975||1||CDS||1441740822||9065||74.29	9065	9065	3.900000e-174	50
a19521_10	10||29466171||29468497||PAC:27140407||-1||CDS||369106602||4073||77.95	4073	4073	b36122_Ppe_chr2	Ppe_chr2||19707887||19710049||cds8984||-1||CDS||1441740838||9074||77.95	9074	9074	2.400000e-137	97
a19521_10	10||29556790||29558811||PAC:27140506||-1||CDS||369106798||4075||82.38	4075	4075	b36122_Ppe_chr2	Ppe_chr2||19717899||19722089||cds8986||-1||CDS||1441740843||9076||82.38	9076	9076	1.700000e-110	147
a19521_10	10||29679228||29679716||PAC:27140923||1||CDS||369107632||4078||73.49	4078	4078	b36122_Ppe_chr2	Ppe_chr2||19729457||19729975||cds8987||1||CDS||1441740845||9077||73.49	9077	9077	7.700000e-39	185
a19521_10	10||29740966||29743496||PAC:27141683||1||CDS||369109152||4079||74.2	4079	4079	b36122_Ppe_chr2	Ppe_chr2||19738080||19739718||cds8989||1||CDS||1441740848||9079||74.2	9079	9079	9.600000e-168	235
a19521_10	10||29838810||29843918||PAC:27141559||-1||CDS||369108904||4081||69.89	4081	4081	b36122_Ppe_chr2	Ppe_chr2||19741639||19744333||cds8990||-1||CDS||1441740851||9080||69.89	9080	9080	5.100000e-249	285
a19521_10	10||29929536||29947671||PAC:27140913||1||CDS||369107612||4085||81.0	4085	4085	b36122_Ppe_chr2	Ppe_chr2||19758359||19763556||cds8995||1||CDS||1441740859||9085||81.0	9085	9085	1.000000e-250	335
a19521_10	10||29991192||29991851||PAC:27140782||-1||CDS||369107350||4088||65.94	4088	4088	b36122_Ppe_chr2	Ppe_chr2||19788161||19788802||cds8998||-1||CDS||1441740865||9088||65.94	9088	9088	2.800000e-57	385
a19521_10	10||30004683||30005942||PAC:27140005||-1||CDS||369105798||4089||82.03	4089	4089	b36122_Ppe_chr2	Ppe_chr2||19790874||19792136||cds8999||-1||CDS||1441740867||9089||82.03	9089	9089	1.000000e-250	435
a19521_10	10||30023949||30025376||PAC:27140404||1||CDS||369106596||4092||72.66	4092	4092	b36122_Ppe_chr2	Ppe_chr2||19795764||19797683||cds9003||1||CDS||1441740873||9092||72.66	9092	9092	2.600000e-83	485
a19521_10	10||30171767||30176581||PAC:27140438||-1||CDS||369106664||4097||75.75	4097	4097	b36122_Ppe_chr2	Ppe_chr2||19802758||19806594||cds9004||-1||CDS||1441740874||9094||75.75	9094	9094	1.000000e-250	535
a19521_10	10||30224400||30228273||PAC:27140967||1||CDS||369107720||4100||79.55	4100	4100	b36122_Ppe_chr2	Ppe_chr2||19809582||19813822||cds9005||1||CDS||1441740877||9095||79.55	9095	9095	1.000000e-250	585
a19521_10	10||30298605||30308678||PAC:27140273||1||CDS||369106334||4101||80.44	4101	4101	b36122_Ppe_chr2	Ppe_chr2||20065541||20071558||cds9015||1||CDS||1441740899||9105||80.44	9105	9105	1.000000e-250	635
a19521_10	10||30391302||30394621||PAC:27140162||1||CDS||369106112||4106||74.18	4106	4106	b36122_Ppe_chr2	Ppe_chr2||20072510||20076316||cds9018||1||CDS||1441740908||9106||74.18	9106	9106	3.700000e-228	685
a19521_10	10||30527320||30536205||PAC:27141377||1||CDS||369108540||4107||79.26	4107	4107	b36122_Ppe_chr2	Ppe_chr2||20084509||20088100||cds9020||1||CDS||1441740912||9110||79.26	9110	9110	1.000000e-250	735
a19521_10	10||30540246||30541544||PAC:27140596||1||CDS||369106978||4108||78.83	4108	4108	b36122_Ppe_chr2	Ppe_chr2||20092432||20093739||cds9021||1||CDS||1441740914||9111||78.83	9111	9111	1.000000e-250	785
a19521_10	10||30910116||30912058||PAC:27140954||-1||CDS||369107694||4114||86.18	4114	4114	b36122_Ppe_chr2	Ppe_chr2||20137451||20139576||cds9025||1||CDS||1441740921||9115||86.18	9115	9115	2.000000e-156	835
a19521_10	10||31375106||31377683||PAC:27141152||-1||CDS||369108090||4123||66.49	4123	4123	b36122_Ppe_chr2	Ppe_chr2||20153890||20156316||cds9027||-1||CDS||1441740925||9117||66.49	9117	9117	2.500000e-94	885
a19521_10	10||31398481||31403454||PAC:27141073||-1||CDS||369107932||4125||81.05	4125	4125	b36122_Ppe_chr2	Ppe_chr2||20158291||20163084||cds9029||-1||CDS||1441740929||9119||81.05	9119	9119	1.000000e-250	935
a19521_10	10||31458657||31478971||PAC:27141494||-1||CDS||369108774||4129||76.8	4129	4129	b36122_Ppe_chr2	Ppe_chr2||20174640||20181976||cds9033||1||CDS||1441740936||9123||76.8	9123	9123	1.000000e-250	985
a19521_10	10||31495491||31498109||PAC:27141191||1||CDS||369108168||4131||75.05	4131	4131	b36122_Ppe_chr2	Ppe_chr2||20230991||20232674||cds9042||1||CDS||1441740955||9132||75.05	9132	9132	8.400000e-116	1035
a19521_10	10||31525566||31530242||PAC:27141611||-1||CDS||369109008||4135||66.03	4135	4135	b36122_Ppe_chr2	Ppe_chr2||20256820||20260935||cds9046||-1||CDS||1441740962||9136||66.03	9136	9136	1.200000e-42	1076
a19521_10	10||31629297||31631135||PAC:27141681||1||CDS||369109148||4138||73.24	4138	4138	b36122_Ppe_chr2	Ppe_chr2||20276054||20277973||cds9050||1||CDS||1441740969||9140||73.24	9140	9140	1.000000e-250	1126
a19521_10	10||31635793||31639742||PAC:27140390||-1||CDS||369106568||4140||79.78	4140	4140	b36122_Ppe_chr2	Ppe_chr2||20298141||20300985||cds9052||1||CDS||1441740974||9142||79.78	9142	9142	3.000000e-93	1176
a19521_10	10||31691434||31705499||PAC:27141065||1||CDS||369107916||4141||79.36	4141	4141	b36122_Ppe_chr2	Ppe_chr2||20308097||20317299||cds9054||1||CDS||1441740978||9144||79.36	9144	9144	1.000000e-250	1226
a19521_10	10||31707733||31708371||PAC:27140902||1||CDS||369107590||4142||72.38	4142	4142	b36122_Ppe_chr2	Ppe_chr2||20318391||20319008||cds9055||1||CDS||1441740980||9145||72.38	9145	9145	6.900000e-90	1276
a19521_10	10||31770413||31771345||PAC:27140733||1||CDS||369107252||4144||68.82	4144	4144	b36122_Ppe_chr2	Ppe_chr2||20331648||20332586||cds9056||1||CDS||1441740983||9146||68.82	9146	9146	1.900000e-146	1326
a19521_10	10||31876583||31879110||PAC:27140629||1||CDS||369107044||4146||72.65	4146	4146	b36122_Ppe_chr2	Ppe_chr2||20354925||20356820||cds9059||1||CDS||1441740989||9149||72.65	9149	9149	1.700000e-208	1376
a19521_10	10||31980762||31982236||PAC:27141207||-1||CDS||369108200||4148||82.63	4148	4148	b36122_Ppe_chr2	Ppe_chr2||20371724||20373274||cds9062||-1||CDS||1441740993||9152||82.63	9152	9152	8.600000e-121	1426
###
a19521_10	10||32397927||32399855||PAC:27141466||-1||CDS||369108718||4157||76.23	4157	4157	b36122_Ppe_chr2	Ppe_chr2||20503735||20505065||cds9090||1||CDS||1441741042||9180||76.23	9180	9180	2.900000e-125	50
a19521_10	10||32432799||32437559||PAC:27140462||1||CDS||369106712||4158||77.99	4158	4158	b36122_Ppe_chr2	Ppe_chr2||20518653||20523093||cds9093||1||CDS||1441741049||9183||77.99	9183	9183	1.000000e-250	100
a19521_10	10||32614651||32616990||PAC:27140213||1||CDS||369106214||4167||69.72	4167	4167	b36122_Ppe_chr2	Ppe_chr2||20523947||20530729||cds9096||1||CDS||1441741055||9184||69.72	9184	9184	8.800000e-124	150
a19521_10	10||32649211||32650866||PAC:27140725||-1||CDS||369107236||4170||73.05	4170	4170	b36122_Ppe_chr2	Ppe_chr2||20566532||20568044||cds9101||1||CDS||1441741063||9191||73.05	9191	9191	2.500000e-212	200
a19521_10	10||32684130||32692055||PAC:27140360||-1||CDS||369106508||4171||77.89	4171	4171	b36122_Ppe_chr2	Ppe_chr2||20573210||20578728||cds9102||-1||CDS||1441741064||9192||77.89	9192	9192	1.000000e-250	250
a19521_10	10||32697307||32702724||PAC:27140129||-1||CDS||369106046||4172||76.62	4172	4172	b36122_Ppe_chr2	Ppe_chr2||20580607||20582976||cds9106||-1||CDS||1441741070||9196||76.62	9196	9196	3.600000e-89	300
a19521_10	10||32835303||32847049||PAC:27141018||-1||CDS||369107822||4176||79.05	4176	4176	b36122_Ppe_chr2	Ppe_chr2||20601054||20605764||cds9110||-1||CDS||1441741079||9200||79.05	9200	9200	2.700000e-194	350
a19521_10	10||32951661||32960696||PAC:27140896||-1||CDS||369107578||4179||73.12	4179	4179	b36122_Ppe_chr2	Ppe_chr2||20615077||20621106||cds9112||-1||CDS||1441741082||9202||73.12	9202	9202	1.000000e-250	400
a19521_10	10||32977567||32982815||PAC:27139892||1||CDS||369105572||4181||74.28	4181	4181	b36122_Ppe_chr2	Ppe_chr2||20675570||20679767||cds9121||1||CDS||1441741100||9211||74.28	9211	9211	1.000000e-250	450
a19521_10	10||33169135||33179108||PAC:27140102||1||CDS||369105992||4187||77.66	4187	4187	b36122_Ppe_chr2	Ppe_chr2||20686327||20693315||cds9123||1||CDS||1441741105||9213||77.66	9213	9213	1.000000e-250	500
a19521_10	10||33208255||33209505||PAC:27141688||-1||CDS||369109162||4189||79.35	4189	4189	b36122_Ppe_chr2	Ppe_chr2||20715745||20716629||cds9130||-1||CDS||1441741119||9220||79.35	9220	9220	5.200000e-85	550
a19521_10	10||33219918||33222486||PAC:27141049||-1||CDS||369107884||4190||75.91	4190	4190	b36122_Ppe_chr2	Ppe_chr2||20730897||20733923||cds9132||-1||CDS||1441741123||9224||75.91	9224	9224	1.000000e-250	600
a19521_10	10||33227920||33238948||PAC:27140529||-1||CDS||369106844||4192||79.59	4192	4192	b36122_Ppe_chr2	Ppe_chr2||20741796||20744767||cds9135||-1||CDS||1441741130||9227||79.59	9227	9227	1.000000e-250	650
a19521_10	10||33281109||33283308||PAC:27141285||-1||CDS||369108356||4194||78.21	4194	4194	b36122_Ppe_chr2	Ppe_chr2||20790960||20793556||cds9146||-1||CDS||1441741153||9238||78.21	9238	9238	1.000000e-250	697
a19521_10	10||33303999||33307079||PAC:27140989||-1||CDS||369107764||4196||62.78	4196	4196	b36122_Ppe_chr2	Ppe_chr2||20801419||20803344||cds9147||-1||CDS||1441741156||9239||62.78	9239	9239	2.200000e-15	711
###
a19521_10	10||33462522||33463058||PAC:27140480||1||CDS||369106746||4200||69.32	4200	4200	b36122_Ppe_chr2	Ppe_chr2||21056691||21057221||cds9192||-1||CDS||1441741286||9284||69.32	9284	9284	9.900000e-07	6
a19521_10	10||33466813||33470789||PAC:27140703||-1||CDS||369107192||4201||79.41	4201	4201	b36122_Ppe_chr2	Ppe_chr2||21039510||21043621||cds9189||1||CDS||1441741276||9281||79.41	9281	9281	1.000000e-250	56
a19521_10	10||33489124||33494478||PAC:27141528||-1||CDS||369108842||4202||79.28	4202	4202	b36122_Ppe_chr2	Ppe_chr2||21027566||21032627||cds9187||1||CDS||1441741271||9279||79.28	9279	9279	1.000000e-250	106
a19521_10	10||33541527||33545307||PAC:27140343||-1||CDS||369106474||4204||80.16	4204	4204	b36122_Ppe_chr2	Ppe_chr2||21012274||21015907||cds9185||1||CDS||1441741264||9277||80.16	9277	9277	1.000000e-250	156
a19521_10	10||33548348||33555502||PAC:27140853||1||CDS||369107492||4205||64.65	4205	4205	b36122_Ppe_chr2	Ppe_chr2||21004428||21008595||cds9183||-1||CDS||1441741259||9275||64.65	9275	9275	3.700000e-49	204
a19521_10	10||33566704||33572980||PAC:27141411||-1||CDS||369108608||4207||76.98	4207	4207	b36122_Ppe_chr2	Ppe_chr2||20999363||21003665||cds9182||1||CDS||1441741256||9274||76.98	9274	9274	1.000000e-250	254
a19521_10	10||33596055||33597938||PAC:27139982||1||CDS||369105752||4209||74.81	4209	4209	b36122_Ppe_chr2	Ppe_chr2||20984083||20985241||cds9181||-1||CDS||1441741254||9273||74.81	9273	9273	3.100000e-171	304
###
a19521_10	10||34540439||34546380||PAC:27140485||1||CDS||369106756||4240||81.13	4240	4240	b36122_Ppe_chr2	Ppe_chr2||21106628||21109598||cds9194||1||CDS||1441741292||9286||81.13	9286	9286	1.000000e-250	50
a19521_10	10||34552285||34554850||PAC:27141534||-1||CDS||369108854||4241||64.23	4241	4241	b36122_Ppe_chr2	Ppe_chr2||21132934||21134929||cds9196||-1||CDS||1441741297||9288||64.23	9288	9288	1.100000e-40	90
a19521_10	10||34559017||34561033||PAC:27139987||1||CDS||369105762||4243||69.58	4243	4243	b36122_Ppe_chr2	Ppe_chr2||21147236||21149637||cds9199||1||CDS||1441741306||9291||69.58	9291	9291	3.900000e-58	140
a19521_10	10||34565425||34568135||PAC:27141200||1||CDS||369108186||4244||76.71	4244	4244	b36122_Ppe_chr2	Ppe_chr2||21206980||21210068||cds9213||1||CDS||1441741346||9305||76.71	9305	9305	5.700000e-211	187
a19521_10	10||34661327||34668877||PAC:27141650||1||CDS||369109086||4253||81.3	4253	4253	b36122_Ppe_chr2	Ppe_chr2||21216371||21222646||cds9216||1||CDS||1441741355||9308||81.3	9308	9308	1.000000e-250	237
a19521_10	10||34757540||34761711||PAC:27139854||1||CDS||369105496||4262||70.37	4262	4262	b36122_Ppe_chr2	Ppe_chr2||21269634||21281500||cds9224||1||CDS||1441741377||9316||70.37	9316	9316	1.000000e-153	287
a19521_10	10||34866413||34877107||PAC:27140610||1||CDS||369107006||4267||80.39	4267	4267	b36122_Ppe_chr2	Ppe_chr2||21319232||21328896||cds9237||-1||CDS||1441741411||9329||80.39	9329	9329	1.000000e-250	334
a19521_10	10||34908223||34916151||PAC:27141250||-1||CDS||369108286||4269||77.72	4269	4269	b36122_Ppe_chr2	Ppe_chr2||21397577||21402718||cds9248||1||CDS||1441741438||9340||77.72	9340	9340	1.000000e-250	381
a19521_10	10||34960829||34963089||PAC:27140170||-1||CDS||369106128||4278||75.0	4278	4278	b36122_Ppe_chr2	Ppe_chr2||21408953||21411220||cds9250||1||CDS||1441741444||9342||75.0	9342	9342	9.400000e-120	431
a19521_10	10||34965723||34970143||PAC:27141429||1||CDS||369108644||4279||74.08	4279	4279	b36122_Ppe_chr2	Ppe_chr2||21455862||21469886||cds9256||1||CDS||1441741458||9348||74.08	9348	9348	1.000000e-250	481
a19521_10	10||35010277||35010843||PAC:27141142||1||CDS||369108070||4281||74.2	4281	4281	b36122_Ppe_chr2	Ppe_chr2||21557613||21559902||cds9274||1||CDS||1441741508||9366||74.2	9366	9366	2.600000e-122	528
a19521_10	10||35044291||35047915||PAC:27141189||-1||CDS||369108164||4284||74.27	4284	4284	b36122_Ppe_chr2	Ppe_chr2||21560504||21564274||cds9275||-1||CDS||1441741511||9367||74.27	9367	9367	4.400000e-215	578
a19521_10	10||35069435||35070307||PAC:27141168||-1||CDS||369108122||4285||75.42	4285	4285	b36122_Ppe_chr2	Ppe_chr2||21570169||21570733||cds9276||-1||CDS||1441741514||9368||75.42	9368	9368	7.000000e-47	624
a19521_10	10||35080176||35085526||PAC:27140346||1||CDS||369106480||4286||82.45	4286	4286	b36122_Ppe_chr2	Ppe_chr2||21576449||21581169||cds9278||1||CDS||1441741517||9370||82.45	9370	9370	1.000000e-250	674
a19521_10	10||35087971||35091294||PAC:27139792||-1||CDS||369105372||4287||66.92	4287	4287	b36122_Ppe_chr2	Ppe_chr2||21621995||21624295||cds9294||1||CDS||1441741567||9386||66.92	9386	9386	6.300000e-159	721
a19521_10	10||35190154||35191921||PAC:27139801||1||CDS||369105390||4296||71.97	4296	4296	b36122_Ppe_chr2	Ppe_chr2||21701617||21702979||cds9304||-1||CDS||1441741594||9400||71.97	9400	9400	5.300000e-196	768
a19521_10	10||35197384||35208154||PAC:27140926||-1||CDS||369107638||4298||73.52	4298	4298	b36122_Ppe_chr2	Ppe_chr2||21708176||21713767||cds9305||-1||CDS||1441741596||9401||73.52	9401	9401	1.000000e-250	818
a19521_10	10||35211851||35221195||PAC:27140878||1||CDS||369107542||4299||76.04	4299	4299	b36122_Ppe_chr2	Ppe_chr2||21715871||21717917||cds9306||1||CDS||1441741598||9402||76.04	9402	9402	1.000000e-250	868
a19521_10	10||35231174||35235796||PAC:27141482||-1||CDS||369108750||4301||68.05	4301	4301	b36122_Ppe_chr2	Ppe_chr2||21738116||21742053||cds9310||1||CDS||1441741609||9406||68.05	9406	9406	6.900000e-184	918
a19521_10	10||35255686||35257287||PAC:27139811||1||CDS||369105410||4303||73.44	4303	4303	b36122_Ppe_chr2	Ppe_chr2||21748793||21749858||cds9312||1||CDS||1441741612||9408||73.44	9408	9408	2.600000e-48	965
a19521_10	10||35260152||35262175||PAC:27141131||1||CDS||369108048||4304||75.42	4304	4304	b36122_Ppe_chr2	Ppe_chr2||21752342||21754743||cds9313||1||CDS||1441741615||9409||75.42	9409	9409	1.000000e-250	1015
a19521_10	10||35278018||35293088||PAC:27139813||-1||CDS||369105414||4307||73.66	4307	4307	b36122_Ppe_chr2	Ppe_chr2||21757022||21768529||cds9314||-1||CDS||1441741619||9410||73.66	9410	9410	1.000000e-250	1065
a19521_10	10||35308405||35312459||PAC:27141389||-1||CDS||369108564||4309||61.02	4309	4309	b36122_Ppe_chr2	Ppe_chr2||21776819||21780744||cds9318||-1||CDS||1441741630||9414||61.02	9414	9414	2.300000e-179	1115
a19521_10	10||35326106||35331865||PAC:27141134||-1||CDS||369108054||4310||71.1	4310	4310	b36122_Ppe_chr2	Ppe_chr2||21787669||21791647||cds9321||-1||CDS||1441741638||9417||71.1	9417	9417	5.600000e-116	1165
a19521_10	10||35340387||35345570||PAC:27141469||1||CDS||369108724||4318||72.91	4318	4318	b36122_Ppe_chr2	Ppe_chr2||21806394||21811807||cds9322||1||CDS||1441741639||9418||72.91	9418	9418	8.100000e-222	1215
a19521_10	10||35464123||35471522||PAC:27140554||1||CDS||369106894||4320||80.19	4320	4320	b36122_Ppe_chr2	Ppe_chr2||21814274||21820831||cds9323||1||CDS||1441741642||9419||80.19	9419	9419	1.000000e-250	1265
a19521_10	10||35476388||35486473||PAC:27140051||-1||CDS||369105890||4321||79.73	4321	4321	b36122_Ppe_chr2	Ppe_chr2||21821609||21825511||cds9324||-1||CDS||1441741646||9420||79.73	9420	9420	5.000000e-199	1315
[truncated: 12,529 more rows]
