# Supplementary material for: Cercis: A Non-polyploid Genomic Relic Within the Generally Polyploid Legume Family
Source: Front Plant Sci. 2019 Apr 11;10:345. doi: 10.3389/fpls.2019.00345 (PMC6499179; doi:10.3389/fpls.2019.00345)
Supplement: DATA SHEET S9 — SD09_quota_tables Results from quota-alignment pipeline for comparisons between C. canadensis, Phaseolus vulgaris, and Prunus persica. [file Data_Sheet_9.zip › SD09_quota_tables/cerca-prupe_q1-1_quota_q1-1.txt]

###
a36122_Ppe_chr1	Ppe_chr1||860175||866297||cds135||1||CDS||1441425910||137||71.3	137	137	b51759_scaffold88	scaffold88||699279||705211||Cerca88S30550||-1||CDS||2028538613||32006||71.3	32006	32006	1.000000e-250	50
a36122_Ppe_chr1	Ppe_chr1||874127||877990||cds137||-1||CDS||1441425971||139||79.92	139	139	b51759_scaffold88	scaffold88||684590||690414||Cerca88S30547||1||CDS||2028538607||32005||79.92	32005	32005	1.000000e-250	100
a36122_Ppe_chr1	Ppe_chr1||883530||887521||cds139||1||CDS||1441426033||141||74.1	141	141	b51759_scaffold88	scaffold88||668064||671950||Cerca88S30546||-1||CDS||2028538604||32004||74.1	32004	32004	1.000000e-250	150
a36122_Ppe_chr1	Ppe_chr1||890141||890782||cds140||1||CDS||1441426067||142||76.8	142	142	b51759_scaffold88	scaffold88||665631||666251||Cerca88S04856||-1||CDS||2028538512||32003||76.8	32003	32003	5.800000e-138	200
a36122_Ppe_chr1	Ppe_chr1||892601||894401||cds141||-1||CDS||1441426101||143||76.23	143	143	b51759_scaffold88	scaffold88||661892||663363||Cerca88S30544||1||CDS||2028538600||32002||76.23	32002	32002	1.900000e-129	250
a36122_Ppe_chr1	Ppe_chr1||897973||900672||cds142||-1||CDS||1441426127||144||84.31	144	144	b51759_scaffold88	scaffold88||654812||657492||Cerca88S04854||1||CDS||2028538508||32001||84.31	32001	32001	1.000000e-250	300
a36122_Ppe_chr1	Ppe_chr1||909712||913471||cds144||1||CDS||1441426177||146||76.21	146	146	b51759_scaffold88	scaffold88||614749||617651||Cerca88S30543||1||CDS||2028538598||31997||76.21	31997	31997	1.000000e-250	350
a36122_Ppe_chr1	Ppe_chr1||927190||928899||cds147||1||CDS||1441426264||149||77.94	149	149	b51759_scaffold88	scaffold88||608832||610550||Cerca88S11201||-1||CDS||2028538548||31996||77.94	31996	31996	1.000000e-250	400
a36122_Ppe_chr1	Ppe_chr1||968861||972032||cds150||-1||CDS||1441426380||152||78.1	152	152	b51759_scaffold88	scaffold88||590483||593949||Cerca88S30569||1||CDS||2028538652||31992||78.1	31992	31992	1.000000e-250	450
a36122_Ppe_chr1	Ppe_chr1||984668||988681||cds151||-1||CDS||1441426410||153||75.19	153	153	b51759_scaffold88	scaffold88||569817||574354||Cerca88S30537||1||CDS||2028538586||31991||75.19	31991	31991	2.000000e-208	500
a36122_Ppe_chr1	Ppe_chr1||997023||1000034||cds152||1||CDS||1441426437||154||74.47	154	154	b51759_scaffold88	scaffold88||552618||555492||Cerca88S30542||-1||CDS||2028538596||31989||74.47	31989	31989	1.000000e-250	550
a36122_Ppe_chr1	Ppe_chr1||1004542||1011246||cds154||1||CDS||1441426502||156||73.78	156	156	b51759_scaffold88	scaffold88||532133||540021||Cerca88S30568||-1||CDS||2028538650||31987||73.78	31987	31987	1.000000e-250	600
a36122_Ppe_chr1	Ppe_chr1||1013444||1015726||cds156||1||CDS||1441426576||158||83.6	158	158	b51759_scaffold88	scaffold88||523982||527551||Cerca88S30541||-1||CDS||2028538594||31986||83.6	31986	31986	1.600000e-208	650
a36122_Ppe_chr1	Ppe_chr1||1016319||1017468||cds157||-1||CDS||1441426605||159||74.84	159	159	b51759_scaffold88	scaffold88||522535||523558||Cerca88S30536||1||CDS||2028538584||31985||74.84	31985	31985	3.000000e-127	700
a36122_Ppe_chr1	Ppe_chr1||1018365||1020033||cds159||1||CDS||1441426682||161||86.93	161	161	b51759_scaffold88	scaffold88||519274||520911||Cerca88S30540||-1||CDS||2028538592||31984||86.93	31984	31984	8.700000e-162	750
a36122_Ppe_chr1	Ppe_chr1||1021348||1029333||cds160||1||CDS||1441426723||162||74.47	162	162	b51759_scaffold88	scaffold88||507692||515086||Cerca88S30539||-1||CDS||2028538590||31982||74.47	31982	31982	2.700000e-243	800
a36122_Ppe_chr1	Ppe_chr1||1032000||1035146||cds161||1||CDS||1441426769||163||78.83	163	163	b51759_scaffold88	scaffold88||500150||503289||Cerca88S30538||-1||CDS||2028538588||31981||78.83	31981	31981	1.000000e-250	850
a36122_Ppe_chr1	Ppe_chr1||1036778||1037806||cds162||1||CDS||1441426816||164||81.61	164	164	b51759_scaffold88	scaffold88||494084||495178||Cerca88S04851||-1||CDS||2028538502||31980||81.61	31980	31980	1.100000e-106	900
a36122_Ppe_chr1	Ppe_chr1||1038448||1038891||cds163||-1||CDS||1441426861||165||78.22	165	165	b51759_scaffold88	scaffold88||493168||493629||Cerca88S04849||1||CDS||2028538498||31979||78.22	31979	31979	5.300000e-79	950
a36122_Ppe_chr1	Ppe_chr1||1058574||1059119||cds167||-1||CDS||1441427036||169||76.72	169	169	b51759_scaffold88	scaffold88||479805||480344||Cerca88S04847||1||CDS||2028538494||31977||76.72	31977	31977	1.700000e-57	1000
a36122_Ppe_chr1	Ppe_chr1||1074851||1075546||cds169||-1||CDS||1441427125||171||68.84	171	171	b51759_scaffold88	scaffold88||471625||472257||Cerca88S04846||1||CDS||2028538492||31976||68.84	31976	31976	9.300000e-26	1025
a36122_Ppe_chr1	Ppe_chr1||1080430||1081837||cds170||-1||CDS||1441427170||172||70.09	172	172	b51759_scaffold88	scaffold88||464893||466363||Cerca88S11197||1||CDS||2028538540||31975||70.09	31975	31975	4.200000e-92	1075
a36122_Ppe_chr1	Ppe_chr1||1086049||1087761||cds171||-1||CDS||1441427211||173||79.44	173	173	b51759_scaffold88	scaffold88||460983||462753||Cerca88S30534||1||CDS||2028538580||31974||79.44	31974	31974	6.700000e-100	1125
a36122_Ppe_chr1	Ppe_chr1||1097443||1098202||cds173||1||CDS||1441427284||175||73.36	175	175	b51759_scaffold88	scaffold88||447714||449760||Cerca88S30535||-1||CDS||2028538582||31972||73.36	31972	31972	1.500000e-45	1169
a36122_Ppe_chr1	Ppe_chr1||1105498||1107957||cds174||1||CDS||1441427320||177||66.76	177	177	b51759_scaffold88	scaffold88||433910||439016||Cerca88S04848||-1||CDS||2028538496||31969||66.76	31969	31969	2.000000e-201	1219
a36122_Ppe_chr1	Ppe_chr1||1110885||1111592||cds176||-1||CDS||1441427406||178||75.18	178	178	b51759_scaffold88	scaffold88||408924||409463||Cerca88S04843||1||CDS||2028538486||31965||75.18	31965	31965	2.500000e-113	1269
a36122_Ppe_chr1	Ppe_chr1||1114010||1117192||cds177||-1||CDS||1441427455||179||69.57	179	179	b51759_scaffold88	scaffold88||397801||400718||Cerca88S30532||1||CDS||2028538575||31964||69.57	31964	31964	2.900000e-77	1319
a36122_Ppe_chr1	Ppe_chr1||1117462||1119906||cds178||1||CDS||1441427496||180||77.66	180	180	b51759_scaffold88	scaffold88||378769||387174||Cerca88S30566||-1||CDS||2028538646||31963||77.66	31963	31963	1.000000e-250	1369
a36122_Ppe_chr1	Ppe_chr1||1120516||1121923||cds179||-1||CDS||1441427532||181||71.88	181	181	b51759_scaffold88	scaffold88||374105||375477||Cerca88S30530||1||CDS||2028538571||31962||71.88	31962	31962	4.300000e-193	1419
a36122_Ppe_chr1	Ppe_chr1||1125012||1125380||cds180||-1||CDS||1441427570||182||81.18	182	182	b51759_scaffold88	scaffold88||367701||368063||Cerca88S04842||1||CDS||2028538484||31961||81.18	31961	31961	5.100000e-94	1469
a36122_Ppe_chr1	Ppe_chr1||1133991||1137502||cds181||-1||CDS||1441427615||183||78.34	183	183	b51759_scaffold88	scaffold88||351636||356262||Cerca88S30529||1||CDS||2028538569||31960||78.34	31960	31960	1.000000e-250	1519
a36122_Ppe_chr1	Ppe_chr1||1141696||1142988||cds182||-1||CDS||1441427658||184||72.85	184	184	b51759_scaffold88	scaffold88||343594||345104||Cerca88S30528||1||CDS||2028538567||31959||72.85	31959	31959	9.100000e-131	1569
a36122_Ppe_chr1	Ppe_chr1||1177720||1178505||cds185||1||CDS||1441427787||187||74.7	187	187	b51759_scaffold88	scaffold88||334583||335092||Cerca88S04841||1||CDS||2028538482||31958||74.7	31958	31958	9.000000e-107	1619
a36122_Ppe_chr1	Ppe_chr1||1182738||1184284||cds186||1||CDS||1441427828||188||79.2	188	188	b51759_scaffold88	scaffold88||327815||329313||Cerca88S30531||-1||CDS||2028538573||31957||79.2	31957	31957	1.200000e-200	1669
a36122_Ppe_chr1	Ppe_chr1||1185260||1185976||cds187||-1||CDS||1441427864||189||74.84	189	189	b51759_scaffold88	scaffold88||325233||325960||Cerca88S30527||1||CDS||2028538565||31956||74.84	31956	31956	8.200000e-94	1719
a36122_Ppe_chr1	Ppe_chr1||1187310||1188364||cds188||1||CDS||1441427902||190||70.15	190	190	b51759_scaffold88	scaffold88||320931||321984||Cerca88S11195||-1||CDS||2028538536||31955||70.15	31955	31955	8.300000e-70	1769
a36122_Ppe_chr1	Ppe_chr1||1190916||1191921||cds189||1||CDS||1441427944||191||70.4	191	191	b51759_scaffold88	scaffold88||317478||320038||Cerca88S11194||-1||CDS||2028538534||31954||70.4	31954	31954	6.800000e-34	1802
a36122_Ppe_chr1	Ppe_chr1||1192441||1195515||cds190||-1||CDS||1441427986||192||72.96	192	192	b51759_scaffold88	scaffold88||310885||316161||Cerca88S30526||1||CDS||2028538563||31953||72.96	31953	31953	1.000000e-250	1852
a36122_Ppe_chr1	Ppe_chr1||1197521||1200214||cds192||-1||CDS||1441428073||194||79.71	194	194	b51759_scaffold88	scaffold88||303550||307370||Cerca88S30525||1||CDS||2028538561||31952||79.71	31952	31952	1.400000e-167	1902
a36122_Ppe_chr1	Ppe_chr1||1256235||1259322||cds197||-1||CDS||1441428288||199||64.5	199	199	b51759_scaffold88	scaffold88||276256||294556||Cerca88S30565||1||CDS||2028538644||31950||64.5	31950	31950	7.400000e-41	1942
a36122_Ppe_chr1	Ppe_chr1||1272702||1275818||cds198||-1||CDS||1441428325||200||82.29	200	200	b51759_scaffold88	scaffold88||255330||259605||Cerca88S30523||1||CDS||2028538556||31949||82.29	31949	31949	1.000000e-250	1992
a36122_Ppe_chr1	Ppe_chr1||1283614||1291902||cds199||1||CDS||1441428349||201||81.6	201	201	b51759_scaffold88	scaffold88||216590||236165||Cerca88S11193||1||CDS||2028538532||31946||81.6	31946	31946	3.800000e-234	2042
###
a36122_Ppe_chr1	Ppe_chr1||1302286||1305070||cds206||-1||CDS||1441428578||208||75.6	208	208	b51759_scaffold82	scaffold82||251530||257608||Cerca82S10986||-1||CDS||2028536773||31146||75.6	31146	31146	1.000000e-250	50
a36122_Ppe_chr1	Ppe_chr1||1306515||1309359||cds208||-1||CDS||1441428640||210||79.06	210	210	b51759_scaffold82	scaffold82||260077||263682||Cerca82S30094||-1||CDS||2028536846||31148||79.06	31148	31148	1.300000e-152	100
a36122_Ppe_chr1	Ppe_chr1||1312984||1318025||cds209||-1||CDS||1441428678||211||77.55	211	211	b51759_scaffold82	scaffold82||269661||272893||Cerca82S30095||-1||CDS||2028536848||31149||77.55	31149	31149	1.000000e-250	150
a36122_Ppe_chr1	Ppe_chr1||1328939||1333642||cds210||1||CDS||1441428714||212||75.85	212	212	b51759_scaffold82	scaffold82||288635||293498||Cerca82S30096||1||CDS||2028536850||31151||75.85	31151	31151	1.000000e-250	200
a36122_Ppe_chr1	Ppe_chr1||1357262||1364978||cds212||1||CDS||1441428779||214||71.95	214	214	b51759_scaffold82	scaffold82||303286||310535||Cerca82S33831||1||CDS||2028536921||31152||71.95	31152	31152	1.000000e-250	250
a36122_Ppe_chr1	Ppe_chr1||1366863||1369174||cds214||-1||CDS||1441428854||216||82.97	216	216	b51759_scaffold82	scaffold82||316136||318573||Cerca82S30101||-1||CDS||2028536861||31154||82.97	31154	31154	1.100000e-238	300
a36122_Ppe_chr1	Ppe_chr1||1370612||1371751||cds215||-1||CDS||1441428883||217||76.52	217	217	b51759_scaffold82	scaffold82||321112||322404||Cerca82S04757||-1||CDS||2028536752||31155||76.52	31155	31155	1.400000e-249	350
a36122_Ppe_chr1	Ppe_chr1||1382446||1386495||cds217||1||CDS||1441428941||219||80.94	219	219	b51759_scaffold82	scaffold82||332964||338368||Cerca82S30080||1||CDS||2028536816||31157||80.94	31157	31157	1.000000e-250	400
a36122_Ppe_chr1	Ppe_chr1||1408543||1410434||cds219||-1||CDS||1441429003||221||74.52	221	221	b51759_scaffold82	scaffold82||340443||342797||Cerca82S30102||-1||CDS||2028536863||31158||74.52	31158	31158	7.700000e-235	450
a36122_Ppe_chr1	Ppe_chr1||1420467||1421055||cds220||1||CDS||1441429040||222||76.35	222	222	b51759_scaffold82	scaffold82||352232||355401||Cerca82S30097||1||CDS||2028536852||31159||76.35	31159	31159	6.500000e-28	477
a36122_Ppe_chr1	Ppe_chr1||1427468||1429501||cds222||1||CDS||1441429103||224||70.69	224	224	b51759_scaffold82	scaffold82||357917||360400||Cerca82S30098||1||CDS||2028536854||31160||70.69	31160	31160	7.300000e-92	527
a36122_Ppe_chr1	Ppe_chr1||1439699||1442955||cds223||1||CDS||1441429133||225||78.27	225	225	b51759_scaffold82	scaffold82||379987||383523||Cerca82S30099||1||CDS||2028536856||31161||78.27	31161	31161	1.000000e-250	577
a36122_Ppe_chr1	Ppe_chr1||1449597||1451487||cds225||1||CDS||1441429194||227||78.35	227	227	b51759_scaffold82	scaffold82||385419||386934||Cerca82S30100||1||CDS||2028536859||31162||78.35	31162	31162	1.900000e-210	627
a36122_Ppe_chr1	Ppe_chr1||1460551||1461030||cds227||-1||CDS||1441429256||229||78.43	229	229	b51759_scaffold82	scaffold82||395071||395537||Cerca82S30109||-1||CDS||2028536878||31163||78.43	31163	31163	2.300000e-32	658
a36122_Ppe_chr1	Ppe_chr1||1464406||1468733||cds228||1||CDS||1441429286||230||71.33	230	230	b51759_scaffold82	scaffold82||402172||407038||Cerca82S30081||1||CDS||2028536819||31164||71.33	31164	31164	8.700000e-92	708
a36122_Ppe_chr1	Ppe_chr1||1473281||1475746||cds232||1||CDS||1441429421||234||82.54	234	234	b51759_scaffold82	scaffold82||408150||415703||Cerca82S30103||1||CDS||2028536865||31165||82.54	31165	31165	1.400000e-164	758
a36122_Ppe_chr1	Ppe_chr1||1478738||1480293||cds233||1||CDS||1441429456||235||74.8	235	235	b51759_scaffold82	scaffold82||420874||422487||Cerca82S30082||1||CDS||2028536821||31166||74.8	31166	31166	2.800000e-205	808
a36122_Ppe_chr1	Ppe_chr1||1484451||1491435||cds234||1||CDS||1441429483||236||78.21	236	236	b51759_scaffold82	scaffold82||432549||439637||Cerca82S30104||1||CDS||2028536867||31167||78.21	31167	31167	1.000000e-250	858
a36122_Ppe_chr1	Ppe_chr1||1502799||1503794||cds240||-1||CDS||1441429671||242||80.29	242	242	b51759_scaffold82	scaffold82||440640||441768||Cerca82S30110||-1||CDS||2028536880||31168||80.29	31168	31168	5.800000e-92	908
a36122_Ppe_chr1	Ppe_chr1||1512126||1514905||cds243||-1||CDS||1441432473||245||80.6	245	245	b51759_scaffold82	scaffold82||475138||482625||Cerca82S30113||-1||CDS||2028536887||31175||80.6	31175	31175	1.000000e-250	958
a36122_Ppe_chr1	Ppe_chr1||1521965||1524812||cds245||1||CDS||1441432519||247||74.81	247	247	b51759_scaffold82	scaffold82||484773||487719||Cerca82S30108||1||CDS||2028536876||31176||74.81	31176	31176	7.300000e-146	1008
a36122_Ppe_chr1	Ppe_chr1||1533317||1535489||cds248||1||CDS||1441432589||250||81.67	250	250	b51759_scaffold82	scaffold82||491213||493650||Cerca82S30115||1||CDS||2028536891||31177||81.67	31177	31177	1.700000e-224	1058
a36122_Ppe_chr1	Ppe_chr1||1535901||1539044||cds249||-1||CDS||1441432615||251||84.14	251	251	b51759_scaffold82	scaffold82||494491||497528||Cerca82S30083||-1||CDS||2028536823||31178||84.14	31178	31178	1.000000e-250	1108
a36122_Ppe_chr1	Ppe_chr1||1541479||1548484||cds250||1||CDS||1441432640||252||71.67	252	252	b51759_scaffold82	scaffold82||501326||509830||Cerca82S30116||1||CDS||2028536893||31179||71.67	31179	31179	1.000000e-250	1158
a36122_Ppe_chr1	Ppe_chr1||1567362||1574128||cds251||-1||CDS||1441432659||253||83.67	253	253	b51759_scaffold82	scaffold82||525097||531918||Cerca82S30084||-1||CDS||2028536825||31180||83.67	31180	31180	1.000000e-250	1208
a36122_Ppe_chr1	Ppe_chr1||1588220||1591616||cds252||1||CDS||1441432685||254||81.34	254	254	b51759_scaffold82	scaffold82||556855||560562||Cerca82S30117||1||CDS||2028536895||31182||81.34	31182	31182	1.000000e-250	1258
a36122_Ppe_chr1	Ppe_chr1||1598287||1601376||cds254||-1||CDS||1441432728||256||76.6	256	256	b51759_scaffold82	scaffold82||561981||568324||Cerca82S30119||-1||CDS||2028536899||31183||76.6	31183	31183	2.000000e-117	1308
###
a36122_Ppe_chr1	Ppe_chr1||1664449||1667285||cds261||-1||CDS||1441432891||264||81.7	264	264	b51759_scaffold366	scaffold366||4772||11854||Cerca366S08448||-1||CDS||2028510173||18763||81.7	18763	18763	1.000000e-250	50
a36122_Ppe_chr1	Ppe_chr1||1668205||1671166||cds264||-1||CDS||1441432956||266||77.26	266	266	b51759_scaffold366	scaffold366||43371||47276||Cerca366S22672||-1||CDS||2028510190||18769||77.26	18769	18769	1.000000e-250	100
a36122_Ppe_chr1	Ppe_chr1||1676147||1676725||cds265||-1||CDS||1441432977||267||67.21	267	267	b51759_scaffold366	scaffold366||61072||61596||Cerca366S02884||-1||CDS||2028510159||18774||67.21	18774	18774	1.400000e-10	109
a36122_Ppe_chr1	Ppe_chr1||1681066||1684200||cds266||1||CDS||1441432998||268||81.93	268	268	b51759_scaffold366	scaffold366||65330||68767||Cerca366S22668||1||CDS||2028510182||18775||81.93	18775	18775	7.200000e-89	159
a36122_Ppe_chr1	Ppe_chr1||1684630||1686543||cds267||-1||CDS||1441433020||269||84.06	269	269	b51759_scaffold366	scaffold366||69335||72622||Cerca366S22674||-1||CDS||2028510194||18776||84.06	18776	18776	1.900000e-177	209
a36122_Ppe_chr1	Ppe_chr1||1688235||1691978||cds268||1||CDS||1441433047||270||83.33	270	270	b51759_scaffold366	scaffold366||77450||82853||Cerca366S22682||1||CDS||2028510211||18778||83.33	18778	18778	1.000000e-250	259
a36122_Ppe_chr1	Ppe_chr1||1717783||1719240||cds273||1||CDS||1441433167||275||77.46	275	275	b51759_scaffold366	scaffold366||98581||100058||Cerca366S22675||1||CDS||2028510196||18779||77.46	18779	18779	1.700000e-160	309
a36122_Ppe_chr1	Ppe_chr1||1758746||1761627||cds278||1||CDS||1441433268||280||78.79	280	280	b51759_scaffold366	scaffold366||113313||118233||Cerca366S22676||1||CDS||2028510198||18780||78.79	18780	18780	1.000000e-250	359
a36122_Ppe_chr1	Ppe_chr1||1762328||1765302||cds279||-1||CDS||1441433291||281||80.66	281	281	b51759_scaffold366	scaffold366||122102||125072||Cerca366S22677||-1||CDS||2028510201||18781||80.66	18781	18781	1.000000e-250	409
a36122_Ppe_chr1	Ppe_chr1||1777221||1781043||cds280||-1||CDS||1441433317||282||77.07	282	282	b51759_scaffold366	scaffold366||133143||138311||Cerca366S08450||-1||CDS||2028510177||18782||77.07	18782	18782	1.000000e-250	459
a36122_Ppe_chr1	Ppe_chr1||1784708||1785360||cds281||-1||CDS||1441433338||283||77.62	283	283	b51759_scaffold366	scaffold366||161471||163158||Cerca366S22678||-1||CDS||2028510203||18787||77.62	18787	18787	1.400000e-47	505
a36122_Ppe_chr1	Ppe_chr1||1839163||1840467||cds282||1||CDS||1441433363||284||74.02	284	284	b51759_scaffold366	scaffold366||178910||180199||Cerca366S02887||1||CDS||2028510165||18788||74.02	18788	18788	6.700000e-172	555
a36122_Ppe_chr1	Ppe_chr1||1843001||1845601||cds283||-1||CDS||1441433383||285||79.85	285	285	b51759_scaffold366	scaffold366||186691||189270||Cerca366S02890||-1||CDS||2028510171||18789||79.85	18789	18789	1.000000e-250	605
a36122_Ppe_chr1	Ppe_chr1||1865755||1873211||cds286||-1||CDS||1441433447||288||79.7	288	288	b51759_scaffold366	scaffold366||190469||199640||Cerca366S22679||-1||CDS||2028510205||18790||79.7	18790	18790	1.000000e-250	655
###
a36122_Ppe_chr1	Ppe_chr1||2157587||2158697||cds323||-1||CDS||1441434587||326||63.04	326	326	b51759_scaffold202	scaffold202||172226||172768||Cerca202S01520||1||CDS||2028491402||10125||63.04	10125	10125	2.800000e-50	49
a36122_Ppe_chr1	Ppe_chr1||2160802||2165828||cds326||1||CDS||1441437409||328||77.56	328	328	b51759_scaffold202	scaffold202||160643||168354||Cerca202S17547||-1||CDS||2028491445||10124||77.56	10124	10124	1.000000e-250	99
a36122_Ppe_chr1	Ppe_chr1||2170050||2171660||cds328||1||CDS||1441437475||329||62.06	329	329	b51759_scaffold202	scaffold202||157424||158421||Cerca202S17546||-1||CDS||2028491443||10123||62.06	10123	10123	6.500000e-33	131
a36122_Ppe_chr1	Ppe_chr1||2177308||2181201||cds330||-1||CDS||1441437542||332||76.64	332	332	b51759_scaffold202	scaffold202||141423||146418||Cerca202S17544||1||CDS||2028491439||10121||76.64	10121	10121	4.000000e-226	181
a36122_Ppe_chr1	Ppe_chr1||2190341||2195744||cds331||-1||CDS||1441437573||333||66.95	333	333	b51759_scaffold202	scaffold202||132787||138527||Cerca202S17556||1||CDS||2028491465||10120||66.95	10120	10120	1.800000e-116	231
a36122_Ppe_chr1	Ppe_chr1||2201583||2204919||cds336||-1||CDS||1441437745||338||76.12	338	338	b51759_scaffold202	scaffold202||82433||87788||Cerca202S17542||1||CDS||2028491435||10118||76.12	10118	10118	1.000000e-250	281
a36122_Ppe_chr1	Ppe_chr1||2216244||2218256||cds337||-1||CDS||1441437776||339||78.97	339	339	b51759_scaffold202	scaffold202||67937||70547||Cerca202S17541||1||CDS||2028491433||10117||78.97	10117	10117	4.100000e-126	331
a36122_Ppe_chr1	Ppe_chr1||2225576||2226854||cds338||1||CDS||1441437803||340||67.76	340	340	b51759_scaffold202	scaffold202||56983||58744||Cerca202S17543||-1||CDS||2028491437||10116||67.76	10116	10116	6.200000e-39	369
a36122_Ppe_chr1	Ppe_chr1||2227287||2231856||cds339||-1||CDS||1441437831||341||80.12	341	341	b51759_scaffold202	scaffold202||51181||56554||Cerca202S17540||1||CDS||2028491431||10115||80.12	10115	10115	1.000000e-250	419
###
a36122_Ppe_chr1	Ppe_chr1||2255527||2255931||cds347||1||CDS||1441438069||349||62.82	349	349	b51759_scaffold102	scaffold102||445511||446324||Cerca102S11868||-1||CDS||2028471261||900||62.82	900	900	3.800000e-10	9
a36122_Ppe_chr1	Ppe_chr1||2301156||2310039||cds355||-1||CDS||1441438321||357||78.73	357	357	b51759_scaffold102	scaffold102||457449||469253||Cerca102S11869||-1||CDS||2028471263||902||78.73	902	902	1.000000e-250	59
a36122_Ppe_chr1	Ppe_chr1||2337666||2338883||cds359||1||CDS||1441438409||361||68.82	361	361	b51759_scaffold102	scaffold102||475631||476950||Cerca102S05243||1||CDS||2028471222||903||68.82	903	903	2.600000e-80	109
a36122_Ppe_chr1	Ppe_chr1||2342897||2346743||cds360||1||CDS||1441438451||362||68.31	362	362	b51759_scaffold102	scaffold102||505650||509065||Cerca102S05246||1||CDS||2028471229||910||68.31	910	910	1.600000e-231	159
a36122_Ppe_chr1	Ppe_chr1||2348967||2350655||cds361||1||CDS||1441438481||363||71.64	363	363	b51759_scaffold102	scaffold102||509315||511963||Cerca102S31842||-1||CDS||2028471329||911||71.64	911	911	9.000000e-180	209
a36122_Ppe_chr1	Ppe_chr1||2369506||2370204||cds363||1||CDS||1441438551||365||70.06	365	365	b51759_scaffold102	scaffold102||518705||519418||Cerca102S05247||1||CDS||2028471231||912||70.06	912	912	3.600000e-49	257
a36122_Ppe_chr1	Ppe_chr1||2375310||2375891||cds364||1||CDS||1441438588||366||80.36	366	366	b51759_scaffold102	scaffold102||527908||528438||Cerca102S05248||1||CDS||2028471233||913||80.36	913	913	5.400000e-23	279
a36122_Ppe_chr1	Ppe_chr1||2385694||2388760||cds365||1||CDS||1441438627||367||78.53	367	367	b51759_scaffold102	scaffold102||547608||550667||Cerca102S00052||1||CDS||2028471166||914||78.53	914	914	1.000000e-250	329
###
a36122_Ppe_chr1	Ppe_chr1||2401099||2401956||cds366||-1||CDS||1441438657||368||76.53	368	368	b51759_scaffold210	scaffold210||27210||35062||Cerca210S06875||-1||CDS||2028492424||10588||76.53	10588	10588	3.900000e-123	50
a36122_Ppe_chr1	Ppe_chr1||2408754||2412249||cds367||-1||CDS||1441438694||369||77.36	369	369	b51759_scaffold210	scaffold210||45382||48555||Cerca210S17859||-1||CDS||2028492460||10589||77.36	10589	10589	3.900000e-94	100
a36122_Ppe_chr1	Ppe_chr1||2425079||2426881||cds371||-1||CDS||1441438821||373||71.69	373	373	b51759_scaffold210	scaffold210||52333||54138||Cerca210S06876||-1||CDS||2028492426||10590||71.69	10590	10590	6.900000e-197	150
a36122_Ppe_chr1	Ppe_chr1||2436878||2443132||cds373||-1||CDS||1441438890||375||77.13	375	375	b51759_scaffold210	scaffold210||70736||81560||Cerca210S17860||-1||CDS||2028492462||10591||77.13	10591	10591	2.500000e-238	200
a36122_Ppe_chr1	Ppe_chr1||2446424||2447140||cds374||1||CDS||1441438919||376||74.67	376	376	b51759_scaffold210	scaffold210||94659||95372||Cerca210S01622||1||CDS||2028492416||10593||74.67	10593	10593	3.500000e-147	250
a36122_Ppe_chr1	Ppe_chr1||2448587||2456899||cds375||-1||CDS||1441438949||378||77.42	378	378	b51759_scaffold210	scaffold210||96480||109963||Cerca210S17856||-1||CDS||2028492454||10594||77.42	10594	10594	1.000000e-250	300
a36122_Ppe_chr1	Ppe_chr1||2458245||2460115||cds377||-1||CDS||1441439017||379||72.44	379	379	b51759_scaffold210	scaffold210||115549||118282||Cerca210S06880||-1||CDS||2028492435||10596||72.44	10596	10596	1.500000e-90	350
a36122_Ppe_chr1	Ppe_chr1||2569913||2575428||cds389||1||CDS||1441439402||391||69.95	391	391	b51759_scaffold210	scaffold210||129011||131517||Cerca210S17857||-1||CDS||2028492456||10598||69.95	10598	10598	1.800000e-185	397
###
a36122_Ppe_chr1	Ppe_chr1||2714393||2716880||cds404||1||CDS||1441443187||406||81.97	406	406	b51759_scaffold456	scaffold456||55581||61878||Cerca456S24818||1||CDS||2028518008||22410||81.97	22410	22410	1.000000e-250	50
a36122_Ppe_chr1	Ppe_chr1||2726838||2728448||cds405||1||CDS||1441443216||407||78.56	407	407	b51759_scaffold456	scaffold456||76796||78397||Cerca456S09180||1||CDS||2028517997||22411||78.56	22411	22411	1.000000e-250	100
a36122_Ppe_chr1	Ppe_chr1||2743268||2744299||cds411||-1||CDS||1441443402||413||70.31	413	413	b51759_scaffold456	scaffold456||109823||111019||Cerca456S33183||-1||CDS||2028518035||22414||70.31	22414	22414	2.100000e-141	150
a36122_Ppe_chr1	Ppe_chr1||2748497||2751984||cds412||-1||CDS||1441443431||414||79.9	414	414	b51759_scaffold456	scaffold456||120630||125930||Cerca456S24820||-1||CDS||2028518012||22415||79.9	22415	22415	1.000000e-250	200
a36122_Ppe_chr1	Ppe_chr1||2754476||2756525||cds413||-1||CDS||1441443455||415||84.6	415	415	b51759_scaffold456	scaffold456||131028||135806||Cerca456S24828||-1||CDS||2028518029||22416||84.6	22416	22416	4.100000e-136	250
a36122_Ppe_chr1	Ppe_chr1||2785603||2787120||cds415||1||CDS||1441443520||417||83.58	417	417	b51759_scaffold456	scaffold456||153824||155438||Cerca456S24826||1||CDS||2028518025||22417||83.58	22417	22417	9.400000e-100	300
a36122_Ppe_chr1	Ppe_chr1||2803225||2805415||cds417||-1||CDS||1441443589||419||83.97	419	419	b51759_scaffold456	scaffold456||161415||164884||Cerca456S24829||-1||CDS||2028518031||22418||83.97	22418	22418	1.000000e-250	350
a36122_Ppe_chr1	Ppe_chr1||2820342||2824975||cds418||1||CDS||1441443619||420||82.57	420	420	b51759_scaffold456	scaffold456||170807||174711||Cerca456S24827||1||CDS||2028518027||22419||82.57	22419	22419	1.000000e-250	400
a36122_Ppe_chr1	Ppe_chr1||2826181||2826855||cds423||-1||CDS||1441443775||425||79.17	425	425	b51759_scaffold456	scaffold456||175251||175808||Cerca456S09184||-1||CDS||2028518006||22420||79.17	22420	22420	6.800000e-34	433
a36122_Ppe_chr1	Ppe_chr1||2842222||2843374||cds426||1||CDS||1441443842||428||72.4	428	428	b51759_scaffold456	scaffold456||179383||180875||Cerca456S24819||1||CDS||2028518010||22421||72.4	22421	22421	2.300000e-129	483
###
a36122_Ppe_chr1	Ppe_chr1||2902105||2906716||cds437||1||CDS||1441444072||439||84.94	439	439	b51759_scaffold84	scaffold84||603550||610944||Cerca84S30255||-1||CDS||2028537487||31481||84.94	31481	31481	1.000000e-250	50
a36122_Ppe_chr1	Ppe_chr1||2913419||2920085||cds440||1||CDS||1441444136||441||84.77	441	441	b51759_scaffold84	scaffold84||584327||589904||Cerca84S30274||-1||CDS||2028537528||31480||84.77	31480	31480	1.000000e-250	100
a36122_Ppe_chr1	Ppe_chr1||2937594||2938935||cds445||1||CDS||1441444244||448||74.76	448	448	b51759_scaffold84	scaffold84||545581||547472||Cerca84S30272||-1||CDS||2028537524||31476||74.76	31476	31476	1.300000e-129	150
a36122_Ppe_chr1	Ppe_chr1||2942380||2950333||cds446||1||CDS||1441444265||449||70.02	449	449	b51759_scaffold84	scaffold84||531011||540498||Cerca84S30253||-1||CDS||2028537483||31475||70.02	31475	31475	1.000000e-250	200
a36122_Ppe_chr1	Ppe_chr1||2951330||2953235||cds448||-1||CDS||1441444309||451||72.89	451	451	b51759_scaffold84	scaffold84||517925||520610||Cerca84S04789||1||CDS||2028537413||31473||72.89	31473	31473	1.400000e-165	250
a36122_Ppe_chr1	Ppe_chr1||2968137||2969924||cds451||-1||CDS||1441444375||454||81.03	454	454	b51759_scaffold84	scaffold84||514636||516210||Cerca84S11058||1||CDS||2028537453||31472||81.03	31472	31472	1.600000e-109	300
a36122_Ppe_chr1	Ppe_chr1||2977138||2978362||cds452||1||CDS||1441444403||455||80.34	455	455	b51759_scaffold84	scaffold84||503113||505204||Cerca84S11057||-1||CDS||2028537451||31470||80.34	31470	31470	5.000000e-79	350
a36122_Ppe_chr1	Ppe_chr1||2982077||2984370||cds453||1||CDS||1441444431||456||83.09	456	456	b51759_scaffold84	scaffold84||495888||500798||Cerca84S30252||-1||CDS||2028537481||31469||83.09	31469	31469	8.200000e-190	400
a36122_Ppe_chr1	Ppe_chr1||2988525||2989839||cds454||1||CDS||1441444458||457||80.11	457	457	b51759_scaffold84	scaffold84||471985||473521||Cerca84S30251||-1||CDS||2028537479||31467||80.11	31467	31467	3.300000e-37	436
a36122_Ppe_chr1	Ppe_chr1||2992714||2995155||cds456||-1||CDS||1441444520||459||61.53	459	459	b51759_scaffold84	scaffold84||454117||470108||Cerca84S30270||1||CDS||2028537520||31465||61.53	31465	31465	3.600000e-65	486
a36122_Ppe_chr1	Ppe_chr1||3004167||3008049||cds457||-1||CDS||1441444553||460||76.76	460	460	b51759_scaffold84	scaffold84||405985||409322||Cerca84S11053||1||CDS||2028537442||31461||76.76	31461	31461	1.000000e-250	536
a36122_Ppe_chr1	Ppe_chr1||3012331||3014803||cds458||-1||CDS||1441444585||461||78.03	461	461	b51759_scaffold84	scaffold84||398197||400365||Cerca84S11052||1||CDS||2028537440||31459||78.03	31459	31459	3.800000e-175	586
###
a36122_Ppe_chr1	Ppe_chr1||3015805||3019463||cds459||1||CDS||1441444615||462||72.26	462	462	b51759_scaffold361	scaffold361||21771||25892||Cerca361S22605||1||CDS||2028509903||18636||72.26	18636	18636	1.000000e-250	50
a36122_Ppe_chr1	Ppe_chr1||3025719||3032443||cds460||1||CDS||1441444646||463||74.54	463	463	b51759_scaffold361	scaffold361||33003||50172||Cerca361S22614||1||CDS||2028509924||18637||74.54	18637	18637	1.000000e-250	100
a36122_Ppe_chr1	Ppe_chr1||3033434||3041053||cds461||-1||CDS||1441444677||464||78.33	464	464	b51759_scaffold361	scaffold361||51908||61911||Cerca361S08422||-1||CDS||2028509899||18638||78.33	18638	18638	1.000000e-250	150
a36122_Ppe_chr1	Ppe_chr1||3117142||3118125||cds468||1||CDS||1441444897||471||72.38	471	471	b51759_scaffold361	scaffold361||80771||82032||Cerca361S22615||1||CDS||2028509927||18640||72.38	18640	18640	6.700000e-55	200
a36122_Ppe_chr1	Ppe_chr1||3149709||3152212||cds474||1||CDS||1441445068||477||81.6	477	477	b51759_scaffold361	scaffold361||85445||89409||Cerca361S22606||1||CDS||2028509906||18641||81.6	18641	18641	5.500000e-161	250
a36122_Ppe_chr1	Ppe_chr1||3158495||3158938||cds475||-1||CDS||1441445101||478||65.79	478	478	b51759_scaffold361	scaffold361||98567||99004||Cerca361S02859||-1||CDS||2028509887||18644||65.79	18644	18644	3.300000e-33	282
a36122_Ppe_chr1	Ppe_chr1||3190288||3194608||cds480||1||CDS||1441445251||483||78.56	483	483	b51759_scaffold361	scaffold361||132195||136252||Cerca361S22607||1||CDS||2028509908||18646||78.56	18646	18646	1.000000e-250	332
###
a36122_Ppe_chr1	Ppe_chr1||3254635||3258444||cds491||-1||CDS||1441445619||494||75.53	494	494	b51759_scaffold241	scaffold241||77098||81595||Cerca241S19049||-1||CDS||2028496601||12491||75.53	12491	12491	1.000000e-250	50
a36122_Ppe_chr1	Ppe_chr1||3261456||3270277||cds492||1||CDS||1441445655||495||80.62	495	495	b51759_scaffold241	scaffold241||94593||117609||Cerca241S01944||1||CDS||2028496549||12493||80.62	12493	12493	1.000000e-250	100
a36122_Ppe_chr1	Ppe_chr1||3272317||3274801||cds494||-1||CDS||1441445733||497||78.5	497	497	b51759_scaffold241	scaffold241||134236||137319||Cerca241S19038||-1||CDS||2028496576||12495||78.5	12495	12495	1.000000e-250	150
a36122_Ppe_chr1	Ppe_chr1||3276895||3277919||cds495||1||CDS||1441445763||498||68.06	498	498	b51759_scaffold241	scaffold241||153443||154635||Cerca241S19050||1||CDS||2028496603||12497||68.06	12497	12497	4.100000e-37	186
a36122_Ppe_chr1	Ppe_chr1||3279311||3281689||cds496||-1||CDS||1441445800||499||74.68	499	499	b51759_scaffold241	scaffold241||158168||160107||Cerca241S19039||-1||CDS||2028496578||12498||74.68	12498	12498	8.100000e-43	228
a36122_Ppe_chr1	Ppe_chr1||3284182||3288776||cds497||1||CDS||1441445829||500||74.67	500	500	b51759_scaffold241	scaffold241||165096||170019||Cerca241S19037||1||CDS||2028496573||12499||74.67	12499	12499	8.200000e-245	278
a36122_Ppe_chr1	Ppe_chr1||3290222||3291088||cds498||-1||CDS||1441445864||501||72.43	501	501	b51759_scaffold241	scaffold241||172267||173133||Cerca241S07174||-1||CDS||2028496560||12500||72.43	12500	12500	1.500000e-176	328
a36122_Ppe_chr1	Ppe_chr1||3296650||3297584||cds500||1||CDS||1441445933||503||78.5	503	503	b51759_scaffold241	scaffold241||183550||185026||Cerca241S19051||1||CDS||2028496605||12501||78.5	12501	12501	1.300000e-94	378
a36122_Ppe_chr1	Ppe_chr1||3298526||3301681||cds501||-1||CDS||1441445962||504||83.49	504	504	b51759_scaffold241	scaffold241||186001||189578||Cerca241S19041||-1||CDS||2028496583||12502||83.49	12502	12502	9.900000e-158	428
a36122_Ppe_chr1	Ppe_chr1||3316290||3318353||cds503||1||CDS||1441446017||506||71.43	506	506	b51759_scaffold241	scaffold241||192204||194602||Cerca241S19057||1||CDS||2028496619||12503||71.43	12503	12503	4.000000e-131	478
a36122_Ppe_chr1	Ppe_chr1||3318752||3319749||cds504||-1||CDS||1441446050||507||76.62	507	507	b51759_scaffold241	scaffold241||194876||196438||Cerca241S19061||-1||CDS||2028496627||12504||76.62	12504	12504	7.300000e-172	528
a36122_Ppe_chr1	Ppe_chr1||3320441||3322825||cds505||-1||CDS||1441446077||508||89.13	508	508	b51759_scaffold241	scaffold241||197887||201776||Cerca241S19042||-1||CDS||2028496585||12505||89.13	12505	12505	2.100000e-159	578
a36122_Ppe_chr1	Ppe_chr1||3329666||3334971||cds506||-1||CDS||1441446099||509||72.77	509	509	b51759_scaffold241	scaffold241||203002||207436||Cerca241S19043||-1||CDS||2028496587||12506||72.77	12506	12506	5.300000e-238	628
a36122_Ppe_chr1	Ppe_chr1||3338678||3342123||cds507||-1||CDS||1441446133||510||66.61	510	510	b51759_scaffold241	scaffold241||218731||221169||Cerca241S07178||-1||CDS||2028496569||12507||66.61	12507	12507	1.100000e-179	678
a36122_Ppe_chr1	Ppe_chr1||3347650||3351618||cds513||-1||CDS||1441446312||517||78.34	517	517	b51759_scaffold241	scaffold241||233951||236057||Cerca241S19044||-1||CDS||2028496589||12508||78.34	12508	12508	4.900000e-243	728
a36122_Ppe_chr1	Ppe_chr1||3356584||3363559||cds516||1||CDS||1441446404||519||78.69	519	519	b51759_scaffold241	scaffold241||263909||273652||Cerca241S19058||1||CDS||2028496621||12511||78.69	12511	12511	1.000000e-250	778
a36122_Ppe_chr1	Ppe_chr1||3364967||3367562||cds517||-1||CDS||1441446441||521||82.69	521	521	b51759_scaffold241	scaffold241||274777||279651||Cerca241S19053||-1||CDS||2028496610||12512||82.69	12512	12512	3.800000e-120	828
a36122_Ppe_chr1	Ppe_chr1||3408877||3410087||cds527||-1||CDS||1441446757||530||80.99	530	530	b51759_scaffold241	scaffold241||288631||290024||Cerca241S07175||1||CDS||2028496562||12513||80.99	12513	12513	2.100000e-232	878
###
a36122_Ppe_chr1	Ppe_chr1||3576690||3577644||cds563||1||CDS||1441457232||568||79.74	568	568	b51759_scaffold103	scaffold103||30503||31389||Cerca103S05266||1||CDS||2028471418||964||79.74	964	964	9.800000e-124	50
a36122_Ppe_chr1	Ppe_chr1||3592370||3593457||cds565||1||CDS||1441457291||570||77.62	570	570	b51759_scaffold103	scaffold103||50930||51937||Cerca103S11922||1||CDS||2028471474||965||77.62	965	965	1.200000e-165	100
a36122_Ppe_chr1	Ppe_chr1||3604773||3606662||cds568||1||CDS||1441457393||573||72.89	573	573	b51759_scaffold103	scaffold103||54630||56510||Cerca103S05267||1||CDS||2028471420||966||72.89	966	966	1.000000e-250	150
a36122_Ppe_chr1	Ppe_chr1||3612645||3614887||cds572||-1||CDS||1441457527||578||75.0	578	578	b51759_scaffold103	scaffold103||58599||61391||Cerca103S11923||-1||CDS||2028471476||967||75.0	967	967	1.000000e-250	200
a36122_Ppe_chr1	Ppe_chr1||3645033||3647474||cds579||-1||CDS||1441457750||585||80.15	585	585	b51759_scaffold103	scaffold103||96818||101243||Cerca103S11926||-1||CDS||2028471483||971||80.15	971	971	2.800000e-185	250
a36122_Ppe_chr1	Ppe_chr1||3655308||3656822||cds580||-1||CDS||1441457785||586||77.33	586	586	b51759_scaffold103	scaffold103||138607||140109||Cerca103S05271||1||CDS||2028471428||975||77.33	975	975	1.000000e-250	300
a36122_Ppe_chr1	Ppe_chr1||3674745||3681515||cds581||1||CDS||1441457826||587||82.05	587	587	b51759_scaffold103	scaffold103||152563||159833||Cerca103S11925||1||CDS||2028471481||977||82.05	977	977	1.000000e-250	350
a36122_Ppe_chr1	Ppe_chr1||3682255||3683556||cds583||-1||CDS||1441457892||589||64.63	589	589	b51759_scaffold103	scaffold103||160396||163139||Cerca103S11928||-1||CDS||2028471487||978||64.63	978	978	2.100000e-83	400
###
a36122_Ppe_chr1	Ppe_chr1||3725378||3731204||cds592||-1||CDS||1441458220||599||78.96	599	599	b51759_scaffold103	scaffold103||476642||497250||Cerca103S11949||-1||CDS||2028471534||1010||78.96	1010	1010	4.700000e-220	50
a36122_Ppe_chr1	Ppe_chr1||3778544||3779768||cds599||-1||CDS||1441458468||606||70.14	606	606	b51759_scaffold103	scaffold103||471068||472221||Cerca103S05288||1||CDS||2028471466||1009||70.14	1009	1009	7.700000e-101	100
a36122_Ppe_chr1	Ppe_chr1||3818775||3820670||cds601||1||CDS||1441458550||608||79.95	608	608	b51759_scaffold103	scaffold103||401525||403561||Cerca103S11933||-1||CDS||2028471498||1008||79.95	1008	1008	1.000000e-250	150
a36122_Ppe_chr1	Ppe_chr1||3840789||3848206||cds603||-1||CDS||1441458614||610||83.15	610	610	b51759_scaffold103	scaffold103||361265||369709||Cerca103S11932||1||CDS||2028471496||1005||83.15	1005	1005	1.000000e-250	200
a36122_Ppe_chr1	Ppe_chr1||3850827||3860010||cds607||-1||CDS||1441458735||614||71.99	614	614	b51759_scaffold103	scaffold103||341814||355220||Cerca103S11931||1||CDS||2028471494||1004||71.99	1004	1004	2.700000e-194	250
a36122_Ppe_chr1	Ppe_chr1||3979808||3980946||cds621||-1||CDS||1441459025||628||71.67	628	628	b51759_scaffold103	scaffold103||338743||339911||Cerca103S05284||1||CDS||2028471457||1003||71.67	1003	1003	1.200000e-119	297
###
a36122_Ppe_chr1	Ppe_chr1||4477083||4481679||cds674||1||CDS||1441461586||683||60.92	683	683	b51759_scaffold11	scaffold11||1133288||1134415||Cerca11S05657||-1||CDS||2028473035||1817||60.92	1817	1817	2.800000e-08	7
a36122_Ppe_chr1	Ppe_chr1||4565056||4569074||cds687||1||CDS||1441461730||694||78.47	694	694	b51759_scaffold11	scaffold11||1301256||1308822||Cerca11S13034||1||CDS||2028473219||1836||78.47	1836	1836	2.400000e-100	54
a36122_Ppe_chr1	Ppe_chr1||4571015||4574268||cds689||1||CDS||1441461752||696||73.73	696	696	b51759_scaffold11	scaffold11||1312320||1314894||Cerca11S13035||1||CDS||2028473221||1837||73.73	1837	1837	4.400000e-201	104
a36122_Ppe_chr1	Ppe_chr1||4576077||4584461||cds690||1||CDS||1441461764||697||75.46	697	697	b51759_scaffold11	scaffold11||1322534||1326294||Cerca11S13037||1||CDS||2028473225||1839||75.46	1839	1839	1.000000e-250	154
a36122_Ppe_chr1	Ppe_chr1||4586158||4587906||cds691||-1||CDS||1441461775||698||74.78	698	698	b51759_scaffold11	scaffold11||1328760||1331100||Cerca11S05668||-1||CDS||2028473059||1840||74.78	1840	1840	1.000000e-250	204
a36122_Ppe_chr1	Ppe_chr1||4596540||4599521||cds693||1||CDS||1441461797||700||66.67	700	700	b51759_scaffold11	scaffold11||1347411||1350827||Cerca11S05666||1||CDS||2028473055||1842||66.67	1842	1842	6.600000e-88	254
a36122_Ppe_chr1	Ppe_chr1||4616592||4618461||cds698||1||CDS||1441461852||705||80.73	705	705	b51759_scaffold11	scaffold11||1369669||1371488||Cerca11S05667||1||CDS||2028473057||1843||80.73	1843	1843	1.000000e-250	304
a36122_Ppe_chr1	Ppe_chr1||4619268||4628162||cds702||-1||CDS||1441461898||709||83.51	709	709	b51759_scaffold11	scaffold11||1372970||1382452||Cerca11S13104||-1||CDS||2028473373||1844||83.51	1844	1844	1.000000e-250	354
a36122_Ppe_chr1	Ppe_chr1||4658764||4665214||cds704||-1||CDS||1441461920||712||81.76	712	712	b51759_scaffold11	scaffold11||1384090||1390227||Cerca11S13042||-1||CDS||2028473236||1845||81.76	1845	1845	1.000000e-250	404
a36122_Ppe_chr1	Ppe_chr1||4691814||4695063||cds705||1||CDS||1441461931||713||74.01	713	713	b51759_scaffold11	scaffold11||1407707||1415436||Cerca11S05671||1||CDS||2028473066||1848||74.01	1848	1848	1.000000e-250	454
a36122_Ppe_chr1	Ppe_chr1||4696165||4697983||cds706||-1||CDS||1441461942||714||72.6	714	714	b51759_scaffold11	scaffold11||1416624||1419218||Cerca11S13043||-1||CDS||2028473239||1849||72.6	1849	1849	2.200000e-124	504
a36122_Ppe_chr1	Ppe_chr1||4703482||4706225||cds708||1||CDS||1441461964||716||84.24	716	716	b51759_scaffold11	scaffold11||1450181||1453709||Cerca11S13039||1||CDS||2028473229||1854||84.24	1854	1854	2.100000e-53	554
a36122_Ppe_chr1	Ppe_chr1||4744699||4745934||cds713||-1||CDS||1441462075||721||63.16	721	721	b51759_scaffold11	scaffold11||1476362||1477498||Cerca11S05672||1||CDS||2028473068||1857||63.16	1857	1857	9.200000e-40	593
a36122_Ppe_chr1	Ppe_chr1||4753009||4754265||cds715||-1||CDS||1441462115||723||72.45	723	723	b51759_scaffold11	scaffold11||1587471||1589447||Cerca11S05675||1||CDS||2028473075||1870||72.45	1870	1870	2.600000e-81	50
a36122_Ppe_chr1	Ppe_chr1||4764398||4775158||cds716||-1||CDS||1441462122||724||73.2	724	724	b51759_scaffold11	scaffold11||1573530||1576831||Cerca11S05674||1||CDS||2028473073||1868||73.2	1868	1868	4.700000e-216	100
a36122_Ppe_chr1	Ppe_chr1||4797080||4806201||cds720||-1||CDS||1441462130||728||77.89	728	728	b51759_scaffold11	scaffold11||1527902||1540207||Cerca11S13046||1||CDS||2028473245||1863||77.89	1863	1863	4.800000e-247	150
a36122_Ppe_chr1	Ppe_chr1||4836615||4845650||cds726||1||CDS||1441462141||734||82.91	734	734	b51759_scaffold11	scaffold11||1488198||1500698||Cerca11S13049||-1||CDS||2028473251||1860||82.91	1860	1860	1.000000e-250	200
a36122_Ppe_chr1	Ppe_chr1||4853369||4854266||cds728||1||CDS||1441462145||736||83.17	736	736	b51759_scaffold11	scaffold11||1486299||1487393||Cerca11S13048||-1||CDS||2028473249||1859||83.17	1859	1859	2.100000e-22	221
a36122_Ppe_chr1	Ppe_chr1||4855616||4859336||cds729||-1||CDS||1441462146||737||79.08	737	737	b51759_scaffold11	scaffold11||1481414||1485233||Cerca11S13041||1||CDS||2028473234||1858||79.08	1858	1858	1.000000e-250	271
a36122_Ppe_chr1	Ppe_chr1||4941231||4943696||cds747||1||CDS||1441462181||755||77.03	755	755	b51759_scaffold11	scaffold11||1597642||1598909||Cerca11S13051||1||CDS||2028473256||1872||77.03	1872	1872	6.300000e-172	687
###
a36122_Ppe_chr1	Ppe_chr1||4862655||4863988||cds730||1||CDS||1441462149||738||78.96	738	738	b51759_scaffold1	scaffold1||1780586||1782159||Cerca1S17374||-1||CDS||2028469763||216||78.96	216	216	1.100000e-76	50
a36122_Ppe_chr1	Ppe_chr1||4866089||4870481||cds731||1||CDS||1441462151||739||67.08	739	739	b51759_scaffold1	scaffold1||1774643||1779556||Cerca1S17373||-1||CDS||2028469761||215||67.08	215	215	1.000000e-250	100
a36122_Ppe_chr1	Ppe_chr1||4877291||4878282||cds732||1||CDS||1441462153||740||70.18	740	740	b51759_scaffold1	scaffold1||1767958||1769117||Cerca1S06711||-1||CDS||2028469496||213||70.18	213	213	2.200000e-99	150
a36122_Ppe_chr1	Ppe_chr1||4885325||4890177||cds735||-1||CDS||1441462158||743||81.11	743	743	b51759_scaffold1	scaffold1||1760023||1763823||Cerca1S17369||1||CDS||2028469752||212||81.11	212	212	1.000000e-250	200
a36122_Ppe_chr1	Ppe_chr1||4900580||4904242||cds737||-1||CDS||1441462164||745||80.6	745	745	b51759_scaffold1	scaffold1||1735016||1741393||Cerca1S06714||1||CDS||2028469503||209||80.6	209	209	2.200000e-229	250
a36122_Ppe_chr1	Ppe_chr1||4930543||4931919||cds744||-1||CDS||1441462177||752||67.63	752	752	b51759_scaffold1	scaffold1||1727336||1728862||Cerca1S06713||1||CDS||2028469500||208||67.63	208	208	4.700000e-53	300
a36122_Ppe_chr1	Ppe_chr1||4958612||4959989||cds749||-1||CDS||1441462185||757||77.52	757	757	b51759_scaffold1	scaffold1||1744456||1745483||Cerca1S17372||-1||CDS||2028469759||210||77.52	210	210	7.100000e-200	100
a36122_Ppe_chr1	Ppe_chr1||4965526||4965934||cds750||-1||CDS||1441462188||758||79.17	758	758	b51759_scaffold1	scaffold1||1785660||1786409||Cerca1S06712||-1||CDS||2028469498||217||79.17	217	217	2.500000e-80	150
a36122_Ppe_chr1	Ppe_chr1||5040214||5044331||cds770||1||CDS||1441462226||778||78.7	778	778	b51759_scaffold1	scaffold1||1789054||1792245||Cerca1S01482||1||CDS||2028469374||218||78.7	218	218	2.100000e-177	197
a36122_Ppe_chr1	Ppe_chr1||5055927||5056985||cds772||-1||CDS||1441462228||780||74.6	780	780	b51759_scaffold1	scaffold1||1809213||1810704||Cerca1S06719||-1||CDS||2028469513||222||74.6	222	222	1.000000e-34	231
a36122_Ppe_chr1	Ppe_chr1||5087418||5090299||cds774||1||CDS||1441462232||782||76.0	782	782	b51759_scaffold1	scaffold1||1815423||1817970||Cerca1S06716||1||CDS||2028469507||223||76.0	223	223	4.900000e-244	281
a36122_Ppe_chr1	Ppe_chr1||5100594||5104980||cds775||-1||CDS||1441462235||783||79.3	783	783	b51759_scaffold1	scaffold1||1822078||1826323||Cerca1S17464||-1||CDS||2028469958||224||79.3	224	224	1.000000e-250	331
a36122_Ppe_chr1	Ppe_chr1||5107408||5107941||cds776||1||CDS||1441462236||784||78.97	784	784	b51759_scaffold1	scaffold1||1829513||1830040||Cerca1S01483||1||CDS||2028469376||225||78.97	225	225	1.800000e-126	381
a36122_Ppe_chr1	Ppe_chr1||5111917||5114486||cds777||-1||CDS||1441462239||785||77.26	785	785	b51759_scaffold1	scaffold1||1832937||1835888||Cerca1S06720||-1||CDS||2028469515||226||77.26	226	226	4.700000e-241	431
a36122_Ppe_chr1	Ppe_chr1||5167753||5170574||cds782||1||CDS||1441462251||790||74.45	790	790	b51759_scaffold1	scaffold1||1844814||1847892||Cerca1S17463||1||CDS||2028469956||228||74.45	228	228	2.500000e-196	481
a36122_Ppe_chr1	Ppe_chr1||5215235||5219748||cds787||-1||CDS||1441462262||795||70.24	795	795	b51759_scaffold1	scaffold1||1882003||1885812||Cerca1S17377||-1||CDS||2028469770||230||70.24	230	230	1.500000e-105	531
a36122_Ppe_chr1	Ppe_chr1||5220174||5221452||cds788||1||CDS||1441462265||796||81.28	796	796	b51759_scaffold1	scaffold1||1886632||1889334||Cerca1S06721||1||CDS||2028469517||231||81.28	231	231	1.200000e-214	581
a36122_Ppe_chr1	Ppe_chr1||5234384||5234587||cds791||-1||CDS||1441462273||799||79.11	799	799	b51759_scaffold1	scaffold1||1899079||1900197||Cerca1S32395||-1||CDS||2028470036||233||79.11	233	233	9.400000e-36	616
a36122_Ppe_chr1	Ppe_chr1||5249448||5261022||cds792||1||CDS||1441462275||800||75.54	800	800	b51759_scaffold1	scaffold1||1906828||1918198||Cerca1S17378||1||CDS||2028469772||234||75.54	234	234	1.000000e-250	666
a36122_Ppe_chr1	Ppe_chr1||5265842||5270143||cds796||-1||CDS||1441462282||804||70.63	804	804	b51759_scaffold1	scaffold1||1921481||1925143||Cerca1S06723||-1||CDS||2028469521||235||70.63	235	235	1.000000e-250	716
a36122_Ppe_chr1	Ppe_chr1||5286912||5293641||cds797||-1||CDS||1441462284||805||81.45	805	805	b51759_scaffold1	scaffold1||1938508||1945477||Cerca1S17379||-1||CDS||2028469774||236||81.45	236	236	1.000000e-250	766
a36122_Ppe_chr1	Ppe_chr1||5294392||5296110||cds805||-1||CDS||1441462300||812||68.69	812	812	b51759_scaffold1	scaffold1||1946458||1948588||Cerca1S06724||-1||CDS||2028469523||237||68.69	237	237	2.800000e-78	816
a36122_Ppe_chr1	Ppe_chr1||5311225||5313845||cds808||-1||CDS||1441462306||816||75.97	816	816	b51759_scaffold1	scaffold1||1949631||1952946||Cerca1S06725||-1||CDS||2028469525||238||75.97	238	238	3.700000e-169	866
a36122_Ppe_chr1	Ppe_chr1||5332171||5336054||cds809||1||CDS||1441462308||817||78.47	817	817	b51759_scaffold1	scaffold1||1961819||1965566||Cerca1S17465||1||CDS||2028469960||239||78.47	239	239	2.600000e-182	916
a36122_Ppe_chr1	Ppe_chr1||5337507||5340749||cds810||1||CDS||1441462311||818||69.75	818	818	b51759_scaffold1	scaffold1||1966891||1970074||Cerca1S06722||1||CDS||2028469519||240||69.75	240	240	1.800000e-97	966
a36122_Ppe_chr1	Ppe_chr1||5341321||5357259||cds811||-1||CDS||1441462314||819||82.24	819	819	b51759_scaffold1	scaffold1||1971131||1983921||Cerca1S17384||-1||CDS||2028469785||241||82.24	241	241	1.000000e-250	1016
a36122_Ppe_chr1	Ppe_chr1||5363589||5365024||cds814||-1||CDS||1441462319||822||83.91	822	822	b51759_scaffold1	scaffold1||1985080||1986543||Cerca1S17385||-1||CDS||2028469787||242||83.91	242	242	9.400000e-109	1066
a36122_Ppe_chr1	Ppe_chr1||5366191||5371237||cds815||-1||CDS||1441462321||823||74.47	823	823	b51759_scaffold1	scaffold1||1987663||1993194||Cerca1S17386||-1||CDS||2028469790||243||74.47	243	243	4.500000e-228	1116
a36122_Ppe_chr1	Ppe_chr1||5377790||5381252||cds816||1||CDS||1441462323||824||72.77	824	824	b51759_scaffold1	scaffold1||2000872||2003746||Cerca1S06732||1||CDS||2028469540||244||72.77	244	244	3.600000e-82	1166
a36122_Ppe_chr1	Ppe_chr1||5386523||5389450||cds817||1||CDS||1441462325||825||78.01	825	825	b51759_scaffold1	scaffold1||2005368||2008673||Cerca1S17468||1||CDS||2028469966||245||78.01	245	245	4.500000e-140	1216
a36122_Ppe_chr1	Ppe_chr1||5408142||5413101||cds824||-1||CDS||1441462342||832||74.52	832	832	b51759_scaffold1	scaffold1||2009170||2014965||Cerca1S17387||-1||CDS||2028469792||246||74.52	246	246	1.300000e-222	1266
a36122_Ppe_chr1	Ppe_chr1||5421354||5425140||cds827||1||CDS||1441462348||835||75.32	835	835	b51759_scaffold1	scaffold1||2024322||2029549||Cerca1S17381||1||CDS||2028469779||248||75.32	248	248	1.000000e-250	1316
a36122_Ppe_chr1	Ppe_chr1||5483544||5484669||cds828||1||CDS||1441462350||836||67.89	836	836	b51759_scaffold1	scaffold1||2033034||2034805||Cerca1S17388||-1||CDS||2028469794||249||67.89	249	249	1.500000e-44	1359
a36122_Ppe_chr1	Ppe_chr1||5488426||5491749||cds830||1||CDS||1441462356||838||76.2	838	838	b51759_scaffold1	scaffold1||2036353||2039400||Cerca1S06733||1||CDS||2028469542||250||76.2	250	250	2.200000e-150	1409
a36122_Ppe_chr1	Ppe_chr1||5492688||5497579||cds832||-1||CDS||1441462360||840||74.48	840	840	b51759_scaffold1	scaffold1||2040379||2044755||Cerca1S06730||-1||CDS||2028469535||251||74.48	251	251	1.000000e-250	1459
a36122_Ppe_chr1	Ppe_chr1||5526237||5532843||cds842||1||CDS||1441462379||850||84.87	850	850	b51759_scaffold1	scaffold1||2064104||2070216||Cerca1S17382||1||CDS||2028469781||253||84.87	253	253	1.000000e-250	1509
a36122_Ppe_chr1	Ppe_chr1||5556480||5562644||cds847||1||CDS||1441462390||855||73.98	855	855	b51759_scaffold1	scaffold1||2075938||2078922||Cerca1S17383||1||CDS||2028469783||254||73.98	254	254	1.000000e-213	1559
a36122_Ppe_chr1	Ppe_chr1||5564079||5564690||cds849||-1||CDS||1441462394||857||70.1	857	857	b51759_scaffold1	scaffold1||2079708||2080232||Cerca1S01486||-1||CDS||2028469382||255||70.1	255	255	3.200000e-50	1608
a36122_Ppe_chr1	Ppe_chr1||5570957||5574259||cds851||1||CDS||1441462400||859||73.3	859	859	b51759_scaffold1	scaffold1||2081864||2086906||Cerca1S32396||1||CDS||2028470038||256||73.3	256	256	1.000000e-250	1658
a36122_Ppe_chr1	Ppe_chr1||5599205||5599525||cds862||-1||CDS||1441462422||870||70.89	870	870	b51759_scaffold1	scaffold1||2087574||2088739||Cerca1S06731||-1||CDS||2028469537||257||70.89	257	257	1.400000e-06	1660
a36122_Ppe_chr1	Ppe_chr1||5603088||5608005||cds864||-1||CDS||1441462425||872||82.48	872	872	b51759_scaffold1	scaffold1||2096352||2101129||Cerca1S17389||1||CDS||2028469796||258||82.48	258	258	1.000000e-250	1710
a36122_Ppe_chr1	Ppe_chr1||5698395||5705937||cds872||-1||CDS||1441462442||880||74.72	880	880	b51759_scaffold1	scaffold1||2147299||2154948||Cerca1S06735||-1||CDS||2028469546||261||74.72	261	261	1.000000e-250	1760
a36122_Ppe_chr1	Ppe_chr1||5759881||5763283||cds878||1||CDS||1441462451||886||78.08	886	886	b51759_scaffold1	scaffold1||2175699||2179376||Cerca1S06737||1||CDS||2028469550||263||78.08	263	263	1.000000e-250	1810
a36122_Ppe_chr1	Ppe_chr1||5764387||5768764||cds881||-1||CDS||1441462460||889||73.51	889	889	b51759_scaffold1	scaffold1||2180381||2184171||Cerca1S06736||-1||CDS||2028469548||264||73.51	264	264	2.500000e-188	1860
a36122_Ppe_chr1	Ppe_chr1||5771645||5778326||cds885||1||CDS||1441462468||893||82.27	893	893	b51759_scaffold1	scaffold1||2186695||2193357||Cerca1S17471||1||CDS||2028469972||265||82.27	265	265	1.000000e-250	1910
a36122_Ppe_chr1	Ppe_chr1||5780140||5782994||cds887||1||CDS||1441462473||895||80.18	895	895	b51759_scaffold1	scaffold1||2201612||2205105||Cerca1S17393||-1||CDS||2028469804||266||80.18	266	266	1.200000e-245	1960
a36122_Ppe_chr1	Ppe_chr1||5784324||5785291||cds888||-1||CDS||1441462476||896||70.44	896	896	b51759_scaffold1	scaffold1||2206303||2207420||Cerca1S17394||-1||CDS||2028469806||267||70.44	267	267	1.600000e-58	2010
a36122_Ppe_chr1	Ppe_chr1||5788552||5802831||cds889||-1||CDS||1441462477||897||72.98	897	897	b51759_scaffold1	scaffold1||2209010||2222172||Cerca1S17395||-1||CDS||2028469808||268||72.98	268	268	1.000000e-250	2060
a36122_Ppe_chr1	Ppe_chr1||5832103||5833467||cds893||1||CDS||1441462493||902||74.07	902	902	b51759_scaffold1	scaffold1||2226289||2227647||Cerca1S06738||1||CDS||2028469552||270||74.07	270	270	1.000000e-250	2110
a36122_Ppe_chr1	Ppe_chr1||5970348||5978753||cds905||1||CDS||1441462530||914||81.91	914	914	b51759_scaffold1	scaffold1||2235413||2243968||Cerca1S17391||1||CDS||2028469800||272||81.91	272	272	1.000000e-250	2157
a36122_Ppe_chr1	Ppe_chr1||5986084||5990596||cds907||1||CDS||1441462535||916||82.53	916	916	b51759_scaffold1	scaffold1||2247252||2252233||Cerca1S17392||1||CDS||2028469802||273||82.53	273	273	1.000000e-250	2207
a36122_Ppe_chr1	Ppe_chr1||6007971||6009475||cds908||1||CDS||1441462538||917||77.25	917	917	b51759_scaffold1	scaffold1||2256925||2258944||Cerca1S06739||1||CDS||2028469554||275||77.25	275	275	6.800000e-232	2257
a36122_Ppe_chr1	Ppe_chr1||6014210||6015507||cds909||-1||CDS||1441462540||918||68.96	918	918	b51759_scaffold1	scaffold1||2261076||2262401||Cerca1S01488||-1||CDS||2028469387||276||68.96	276	276	4.100000e-134	2307
a36122_Ppe_chr1	Ppe_chr1||6035067||6038604||cds913||1||CDS||1441462555||922||78.46	922	922	b51759_scaffold1	scaffold1||2271617||2273199||Cerca1S06740||1||CDS||2028469556||277||78.46	277	277	4.000000e-184	2357
a36122_Ppe_chr1	Ppe_chr1||6039326||6040956||cds914||-1||CDS||1441462556||923||79.71	923	923	b51759_scaffold1	scaffold1||2273929||2275127||Cerca1S17390||-1||CDS||2028469798||278||79.71	278	278	2.200000e-106	2407
a36122_Ppe_chr1	Ppe_chr1||6056943||6057590||cds916||1||CDS||1441462562||925||61.18	925	925	b51759_scaffold1	scaffold1||2281751||2282368||Cerca1S01487||1||CDS||2028469384||279||61.18	279	279	5.400000e-11	2417
a36122_Ppe_chr1	Ppe_chr1||6066148||6072709||cds917||-1||CDS||1441462564||926||84.8	926	926	b51759_scaffold1	scaffold1||2286062||2292189||Cerca1S17398||-1||CDS||2028469815||280||84.8	280	280	1.000000e-250	2467
a36122_Ppe_chr1	Ppe_chr1||6098071||6104489||cds922||-1||CDS||1441462585||931||75.86	931	931	b51759_scaffold1	scaffold1||2308687||2314311||Cerca1S32399||-1||CDS||2028470045||281||75.86	281	281	2.400000e-249	2517
a36122_Ppe_chr1	Ppe_chr1||6112572||6119233||cds923||-1||CDS||1441462589||932||76.64	932	932	b51759_scaffold1	scaffold1||2316848||2322049||Cerca1S17399||-1||CDS||2028469817||282||76.64	282	282	1.000000e-250	2567
a36122_Ppe_chr1	Ppe_chr1||6127804||6134863||cds924||1||CDS||1441462593||933||83.9	933	933	b51759_scaffold1	scaffold1||2338080||2345221||Cerca1S17396||1||CDS||2028469811||284||83.9	284	284	1.000000e-250	2617
a36122_Ppe_chr1	Ppe_chr1||6138874||6141384||cds925||1||CDS||1441462596||934||74.37	934	934	b51759_scaffold1	scaffold1||2348032||2350156||Cerca1S17397||1||CDS||2028469813||285||74.37	285	285	2.000000e-77	2667
a36122_Ppe_chr1	Ppe_chr1||6154382||6156801||cds928||1||CDS||1441462604||937||78.6	937	937	b51759_scaffold1	scaffold1||2351216||2357776||Cerca1S17475||1||CDS||2028469981||286||78.6	286	286	1.000000e-250	2717
a36122_Ppe_chr1	Ppe_chr1||6248905||6256690||cds944||1||CDS||1441462662||953||72.27	953	953	b51759_scaffold1	scaffold1||2377621||2385959||Cerca1S01489||1||CDS||2028469389||293||72.27	293	293	1.000000e-250	2764
a36122_Ppe_chr1	Ppe_chr1||6281654||6282277||cds947||1||CDS||1441462671||956||71.07	956	956	b51759_scaffold1	scaffold1||2397231||2397866||Cerca1S06747||1||CDS||2028469570||295||71.07	295	295	1.500000e-100	2814
a36122_Ppe_chr1	Ppe_chr1||6285956||6286964||cds948||-1||CDS||1441462673||957||75.54	957	957	b51759_scaffold1	scaffold1||2403541||2404456||Cerca1S17402||-1||CDS||2028469824||296||75.54	296	296	1.800000e-58	2864
a36122_Ppe_chr1	Ppe_chr1||6287695||6289281||cds949||-1||CDS||1441462674||958||73.62	958	958	b51759_scaffold1	scaffold1||2405090||2406676||Cerca1S06750||-1||CDS||2028469577||297||73.62	297	297	1.000000e-250	2914
a36122_Ppe_chr1	Ppe_chr1||6291208||6298031||cds950||-1||CDS||1441462679||959||76.64	959	959	b51759_scaffold1	scaffold1||2407406||2412139||Cerca1S17403||-1||CDS||2028469826||298||76.64	298	298	1.000000e-250	2964
a36122_Ppe_chr1	Ppe_chr1||6317851||6320854||cds952||-1||CDS||1441462684||961||77.24	961	961	b51759_scaffold1	scaffold1||2428363||2431313||Cerca1S17404||-1||CDS||2028469828||299||77.24	299	299	6.600000e-188	3014
a36122_Ppe_chr1	Ppe_chr1||6324884||6329604||cds953||-1||CDS||1441462688||962||77.2	962	962	b51759_scaffold1	scaffold1||2437219||2440809||Cerca1S17405||-1||CDS||2028469830||300||77.2	300	300	2.400000e-120	3064
a36122_Ppe_chr1	Ppe_chr1||6336558||6337340||cds954||-1||CDS||1441462691||963||66.06	963	963	b51759_scaffold1	scaffold1||2445178||2445741||Cerca1S06749||1||CDS||2028469575||301||66.06	301	301	1.900000e-41	3104
a36122_Ppe_chr1	Ppe_chr1||6338765||6344331||cds955||-1||CDS||1441462693||964||86.85	964	964	b51759_scaffold1	scaffold1||2447337||2452237||Cerca1S17406||-1||CDS||2028469832||302||86.85	302	302	1.000000e-250	3154
a36122_Ppe_chr1	Ppe_chr1||6356408||6360869||cds957||1||CDS||1441462699||966||78.93	966	966	b51759_scaffold1	scaffold1||2461997||2467423||Cerca1S17400||1||CDS||2028469819||303||78.93	303	303	1.000000e-250	3204
a36122_Ppe_chr1	Ppe_chr1||6366405||6368670||cds958||-1||CDS||1441462701||967||84.05	967	967	b51759_scaffold1	scaffold1||2471559||2474094||Cerca1S17407||-1||CDS||2028469834||304||84.05	304	304	4.200000e-78	3254
a36122_Ppe_chr1	Ppe_chr1||6379819||6380561||cds959||1||CDS||1441462703||968||77.01	968	968	b51759_scaffold1	scaffold1||2478046||2479053||Cerca1S17401||1||CDS||2028469821||305||77.01	305	305	1.000000e-80	3304
a36122_Ppe_chr1	Ppe_chr1||6390354||6398291||cds960||-1||CDS||1441462709||969||84.0	969	969	b51759_scaffold1	scaffold1||2482020||2486030||Cerca1S17408||-1||CDS||2028469836||306||84.0	306	306	3.600000e-104	3354
a36122_Ppe_chr1	Ppe_chr1||6403534||6404451||cds962||1||CDS||1441462713||971||61.99	971	971	b51759_scaffold1	scaffold1||2494134||2495089||Cerca1S01490||1||CDS||2028469391||308||61.99	308	308	9.500000e-23	3376
a36122_Ppe_chr1	Ppe_chr1||6410105||6413506||cds963||-1||CDS||1441462717||972||70.63	972	972	b51759_scaffold1	scaffold1||2507742||2510802||Cerca1S17409||-1||CDS||2028469838||311||70.63	311	311	3.300000e-184	3426
a36122_Ppe_chr1	Ppe_chr1||6416392||6423593||cds964||-1||CDS||1441462720||973||73.36	973	973	b51759_scaffold1	scaffold1||2512687||2517924||Cerca1S17410||-1||CDS||2028469841||312||73.36	312	312	1.000000e-250	3476
a36122_Ppe_chr1	Ppe_chr1||6440179||6441774||cds965||-1||CDS||1441462724||974||81.52	974	974	b51759_scaffold1	scaffold1||2526839||2528368||Cerca1S06757||-1||CDS||2028469591||313||81.52	313	313	1.000000e-250	3526
a36122_Ppe_chr1	Ppe_chr1||6453339||6454863||cds966||-1||CDS||1441462727||975||79.57	975	975	b51759_scaffold1	scaffold1||2535341||2538156||Cerca1S17411||-1||CDS||2028469843||314||79.57	314	314	9.300000e-218	3576
a36122_Ppe_chr1	Ppe_chr1||6461013||6464796||cds967||-1||CDS||1441462729||976||75.85	976	976	b51759_scaffold1	scaffold1||2539672||2543840||Cerca1S17412||-1||CDS||2028469845||315||75.85	315	315	1.100000e-191	3626
a36122_Ppe_chr1	Ppe_chr1||6483506||6484492||cds971||-1||CDS||1441462749||980||77.29	980	980	b51759_scaffold1	scaffold1||2546278||2547246||Cerca1S01491||-1||CDS||2028469394||316||77.29	316	316	7.900000e-186	3676
a36122_Ppe_chr1	Ppe_chr1||6539460||6539843||cds979||-1||CDS||1441462774||988||77.63	988	988	b51759_scaffold1	scaffold1||2551647||2552069||Cerca1S01492||-1||CDS||2028469396||317||77.63	317	317	1.400000e-27	3702
a36122_Ppe_chr1	Ppe_chr1||6561855||6562322||cds981||1||CDS||1441462784||990||72.61	990	990	b51759_scaffold1	scaffold1||2585263||2585745||Cerca1S06755||1||CDS||2028469587||321||72.61	321	321	4.700000e-36	3737
a36122_Ppe_chr1	Ppe_chr1||6569898||6572404||cds982||-1||CDS||1441462788||991||68.09	991	991	b51759_scaffold1	scaffold1||2590089||2591575||Cerca1S06758||-1||CDS||2028469593||322||68.09	322	322	1.600000e-80	3787
a36122_Ppe_chr1	Ppe_chr1||6652253||6653790||cds990||1||CDS||1441462813||999||79.42	999	999	b51759_scaffold1	scaffold1||2607662||2624160||Cerca1S17477||1||CDS||2028469986||324||79.42	324	324	1.200000e-217	3837
a36122_Ppe_chr1	Ppe_chr1||6660623||6666136||cds991||-1||CDS||1441462817||1000||79.27	1000	1000	b51759_scaffold1	scaffold1||2625335||2630087||Cerca1S17415||-1||CDS||2028469852||325||79.27	325	325	1.000000e-250	3887
a36122_Ppe_chr1	Ppe_chr1||6670581||6678258||cds998||-1||CDS||1441462844||1007||74.98	1007	1007	b51759_scaffold1	scaffold1||2632594||2643640||Cerca1S06761||-1||CDS||2028469599||327||74.98	327	327	1.000000e-250	3937
a36122_Ppe_chr1	Ppe_chr1||6690160||6695453||cds999||1||CDS||1441462847||1008||82.95	1008	1008	b51759_scaffold1	scaffold1||2645961||2653326||Cerca1S17478||1||CDS||2028469988||328||82.95	328	328	1.000000e-250	3987
a36122_Ppe_chr1	Ppe_chr1||6707243||6712443||cds1000||1||CDS||1441424783||1009||72.94	1009	1009	b51759_scaffold1	scaffold1||2665711||2671091||Cerca1S17480||1||CDS||2028469992||331||72.94	331	331	1.000000e-250	4037
a36122_Ppe_chr1	Ppe_chr1||6721730||6723227||cds1001||1||CDS||1441424788||1012||84.21	1012	1012	b51759_scaffold1	scaffold1||2678119||2679547||Cerca1S06759||1||CDS||2028469595||332||84.21	332	332	5.300000e-77	4087
a36122_Ppe_chr1	Ppe_chr1||6860698||6869396||cds1014||-1||CDS||1441424824||1025||65.81	1025	1025	b51759_scaffold1	scaffold1||2685017||2686708||Cerca1S01493||-1||CDS||2028469398||333||65.81	333	333	1.000000e-163	4134
###
a36122_Ppe_chr1	Ppe_chr1||6876233||6876814||cds1016||-1||CDS||1441424831||1027||79.55	1027	1027	b51759_scaffold61	scaffold61||279123||283032||Cerca61S27713||1||CDS||2028527979||26994||79.55	26994	26994	3.400000e-128	50
a36122_Ppe_chr1	Ppe_chr1||6900768||6907962||cds1019||1||CDS||1441424839||1030||75.25	1030	1030	b51759_scaffold61	scaffold61||288450||295023||Cerca61S27685||1||CDS||2028527920||26996||75.25	26996	26996	3.600000e-173	100
a36122_Ppe_chr1	Ppe_chr1||6909780||6912550||cds1020||-1||CDS||1441424845||1031||78.82	1031	1031	b51759_scaffold61	scaffold61||297295||300022||Cerca61S10135||-1||CDS||2028527881||26997||78.82	26997	26997	9.600000e-111	150
a36122_Ppe_chr1	Ppe_chr1||6954885||6955938||cds1023||1||CDS||1441424852||1034||78.78	1034	1034	b51759_scaffold61	scaffold61||319092||319933||Cerca61S27715||1||CDS||2028527983||26998||78.78	26998	26998	4.300000e-118	200
a36122_Ppe_chr1	Ppe_chr1||6967399||6972957||cds1024||1||CDS||1441424857||1035||87.07	1035	1035	b51759_scaffold61	scaffold61||321534||326100||Cerca61S27686||1||CDS||2028527922||26999||87.07	26999	26999	1.100000e-195	250
a36122_Ppe_chr1	Ppe_chr1||7237875||7239115||cds1042||1||CDS||1441424919||1053||79.39	1053	1053	b51759_scaffold61	scaffold61||339031||340263||Cerca61S27717||1||CDS||2028527987||27001||79.39	27001	27001	3.400000e-73	297
a36122_Ppe_chr1	Ppe_chr1||7304953||7308357||cds1043||-1||CDS||1441424920||1054||80.49	1054	1054	b51759_scaffold61	scaffold61||344420||352637||Cerca61S27719||-1||CDS||2028527992||27002||80.49	27002	27002	1.000000e-250	347
a36122_Ppe_chr1	Ppe_chr1||7320058||7320603||cds1046||-1||CDS||1441424928||1057||68.19	1057	1057	b51759_scaffold61	scaffold61||363894||364391||Cerca61S04179||-1||CDS||2028527845||27003||68.19	27003	27003	1.100000e-41	388
a36122_Ppe_chr1	Ppe_chr1||7332125||7334595||cds1047||-1||CDS||1441424930||1058||92.13	1058	1058	b51759_scaffold61	scaffold61||374352||376887||Cerca61S27687||-1||CDS||2028527925||27004||92.13	27004	27004	8.200000e-108	438
a36122_Ppe_chr1	Ppe_chr1||7362162||7365335||cds1048||1||CDS||1441424935||1059||71.8	1059	1059	b51759_scaffold61	scaffold61||401622||419127||Cerca61S27720||1||CDS||2028527994||27007||71.8	27007	27007	1.200000e-215	488
a36122_Ppe_chr1	Ppe_chr1||7416331||7424356||cds1050||-1||CDS||1441424947||1061||80.48	1061	1061	b51759_scaffold61	scaffold61||433438||440532||Cerca61S27722||-1||CDS||2028527998||27012||80.48	27012	27012	1.000000e-250	538
a36122_Ppe_chr1	Ppe_chr1||7441580||7448166||cds1052||-1||CDS||1441424954||1063||75.45	1063	1063	b51759_scaffold61	scaffold61||444132||447942||Cerca61S27723||-1||CDS||2028528000||27013||75.45	27013	27013	1.000000e-250	588
a36122_Ppe_chr1	Ppe_chr1||7523597||7526865||cds1057||-1||CDS||1441424969||1068||81.97	1068	1068	b51759_scaffold61	scaffold61||449231||451426||Cerca61S27688||1||CDS||2028527927||27014||81.97	27014	27014	1.200000e-188	638
a36122_Ppe_chr1	Ppe_chr1||7531595||7539003||cds1058||-1||CDS||1441424971||1069||83.07	1069	1069	b51759_scaffold61	scaffold61||486856||492732||Cerca61S27692||-1||CDS||2028527935||27017||83.07	27017	27017	1.000000e-250	688
a36122_Ppe_chr1	Ppe_chr1||7551886||7554722||cds1059||-1||CDS||1441424977||1070||76.31	1070	1070	b51759_scaffold61	scaffold61||497790||500817||Cerca61S10138||-1||CDS||2028527887||27018||76.31	27018	27018	1.000000e-250	738
a36122_Ppe_chr1	Ppe_chr1||7563884||7567111||cds1060||-1||CDS||1441424983||1071||68.15	1071	1071	b51759_scaffold61	scaffold61||511518||520120||Cerca61S27726||-1||CDS||2028528006||27019||68.15	27019	27019	2.700000e-139	788
a36122_Ppe_chr1	Ppe_chr1||7587196||7587780||cds1064||-1||CDS||1441424995||1075||68.0	1075	1075	b51759_scaffold61	scaffold61||524064||524630||Cerca61S04181||-1||CDS||2028527849||27020||68.0	27020	27020	2.700000e-16	803
a36122_Ppe_chr1	Ppe_chr1||7697145||7701455||cds1071||1||CDS||1441425017||1082||71.64	1082	1082	b51759_scaffold61	scaffold61||526875||527565||Cerca61S10139||1||CDS||2028527889||27021||71.64	27021	27021	1.600000e-53	853
a36122_Ppe_chr1	Ppe_chr1||7716610||7718094||cds1073||-1||CDS||1441425022||1084||76.04	1084	1084	b51759_scaffold61	scaffold61||532880||534367||Cerca61S10140||-1||CDS||2028527891||27023||76.04	27023	27023	1.000000e-250	903
a36122_Ppe_chr1	Ppe_chr1||7734983||7740311||cds1074||1||CDS||1441425027||1085||78.12	1085	1085	b51759_scaffold61	scaffold61||542114||545980||Cerca61S27691||1||CDS||2028527933||27024||78.12	27024	27024	1.000000e-250	953
a36122_Ppe_chr1	Ppe_chr1||7762907||7765460||cds1075||1||CDS||1441425030||1086||75.98	1086	1086	b51759_scaffold61	scaffold61||552056||554895||Cerca61S27725||1||CDS||2028528004||27025||75.98	27025	27025	2.500000e-146	1003
a36122_Ppe_chr1	Ppe_chr1||7777574||7781417||cds1076||1||CDS||1441425031||1087||77.15	1087	1087	b51759_scaffold61	scaffold61||555649||560540||Cerca61S27727||-1||CDS||2028528008||27026||77.15	27026	27026	1.000000e-250	1053
a36122_Ppe_chr1	Ppe_chr1||7783214||7786260||cds1078||-1||CDS||1441425035||1089||76.8	1089	1089	b51759_scaffold61	scaffold61||561393||563938||Cerca61S27693||-1||CDS||2028527937||27027||76.8	27027	27027	2.300000e-111	1103
a36122_Ppe_chr1	Ppe_chr1||7822407||7826518||cds1083||-1||CDS||1441425052||1094||76.19	1094	1094	b51759_scaffold61	scaffold61||587432||591876||Cerca61S27695||-1||CDS||2028527941||27030||76.19	27030	27030	1.000000e-250	1153
a36122_Ppe_chr1	Ppe_chr1||7839492||7848204||cds1084||-1||CDS||1441425053||1095||66.63	1095	1095	b51759_scaffold61	scaffold61||600975||605776||Cerca61S04182||1||CDS||2028527851||27031||66.63	27031	27031	1.900000e-131	1203
a36122_Ppe_chr1	Ppe_chr1||7855275||7857548||cds1085||-1||CDS||1441425054||1096||74.65	1096	1096	b51759_scaffold61	scaffold61||607389||609799||Cerca61S10143||-1||CDS||2028527897||27032||74.65	27032	27032	1.400000e-170	1253
a36122_Ppe_chr1	Ppe_chr1||7878854||7881259||cds1088||-1||CDS||1441425066||1099||82.76	1099	1099	b51759_scaffold61	scaffold61||613726||616170||Cerca61S27730||-1||CDS||2028528014||27033||82.76	27033	27033	4.500000e-67	1303
a36122_Ppe_chr1	Ppe_chr1||7882708||7884322||cds1090||-1||CDS||1441425074||1101||73.78	1101	1101	b51759_scaffold61	scaffold61||619212||620855||Cerca61S33523||-1||CDS||2028528039||27034||73.78	27034	27034	2.000000e-145	1353
a36122_Ppe_chr1	Ppe_chr1||7910154||7911452||cds1095||1||CDS||1441425088||1106||82.39	1106	1106	b51759_scaffold61	scaffold61||639868||641163||Cerca61S10142||1||CDS||2028527895||27035||82.39	27035	27035	1.000000e-250	1403
a36122_Ppe_chr1	Ppe_chr1||7921609||7924289||cds1097||1||CDS||1441425096||1108||82.41	1108	1108	b51759_scaffold61	scaffold61||647632||651869||Cerca61S27728||1||CDS||2028528010||27036||82.41	27036	27036	2.500000e-158	1453
a36122_Ppe_chr1	Ppe_chr1||7965056||7969440||cds1105||-1||CDS||1441425125||1116||68.46	1116	1116	b51759_scaffold61	scaffold61||672522||676140||Cerca61S27731||-1||CDS||2028528016||27038||68.46	27038	27038	1.500000e-81	1503
a36122_Ppe_chr1	Ppe_chr1||7971481||7976780||cds1107||-1||CDS||1441425130||1118||77.42	1118	1118	b51759_scaffold61	scaffold61||678157||688374||Cerca61S27732||-1||CDS||2028528018||27039||77.42	27039	27039	1.000000e-250	1553
a36122_Ppe_chr1	Ppe_chr1||8002803||8004706||cds1113||1||CDS||1441425150||1124||76.2	1124	1124	b51759_scaffold61	scaffold61||690923||693403||Cerca61S27733||1||CDS||2028528020||27040||76.2	27040	27040	1.300000e-122	1603
a36122_Ppe_chr1	Ppe_chr1||8011205||8016180||cds1116||-1||CDS||1441425161||1127||80.82	1127	1127	b51759_scaffold61	scaffold61||695289||701134||Cerca61S27738||-1||CDS||2028528031||27041||80.82	27041	27041	1.000000e-250	1653
a36122_Ppe_chr1	Ppe_chr1||8019731||8024061||cds1119||-1||CDS||1441425168||1130||82.6	1130	1130	b51759_scaffold61	scaffold61||703597||708330||Cerca61S10145||-1||CDS||2028527901||27042||82.6	27042	27042	1.000000e-250	1703
a36122_Ppe_chr1	Ppe_chr1||8038291||8039444||cds1120||1||CDS||1441425172||1131||82.33	1131	1131	b51759_scaffold61	scaffold61||723609||724781||Cerca61S27734||1||CDS||2028528023||27044||82.33	27044	27044	1.000000e-250	1753
a36122_Ppe_chr1	Ppe_chr1||8076441||8077340||cds1124||1||CDS||1441425185||1135||75.38	1135	1135	b51759_scaffold61	scaffold61||739796||740775||Cerca61S10144||1||CDS||2028527899||27045||75.38	27045	27045	1.200000e-165	1803
a36122_Ppe_chr1	Ppe_chr1||8078750||8085909||cds1125||-1||CDS||1441425188||1136||83.76	1136	1136	b51759_scaffold61	scaffold61||747456||754567||Cerca61S27697||-1||CDS||2028527945||27046||83.76	27046	27046	2.000000e-178	1853
a36122_Ppe_chr1	Ppe_chr1||8096723||8098842||cds1126||-1||CDS||1441425191||1137||83.7	1137	1137	b51759_scaffold61	scaffold61||760977||763675||Cerca61S27739||-1||CDS||2028528033||27048||83.7	27048	27048	1.800000e-176	1903
a36122_Ppe_chr1	Ppe_chr1||8121115||8122842||cds1127||1||CDS||1441425195||1138||76.9	1138	1138	b51759_scaffold61	scaffold61||768800||772176||Cerca61S27735||1||CDS||2028528025||27049||76.9	27049	27049	1.500000e-162	1953
a36122_Ppe_chr1	Ppe_chr1||8123697||8135143||cds1129||-1||CDS||1441425201||1140||78.8	1140	1140	b51759_scaffold61	scaffold61||773140||787442||Cerca61S27698||-1||CDS||2028527947||27050||78.8	27050	27050	1.000000e-250	2003
a36122_Ppe_chr1	Ppe_chr1||8142114||8142588||cds1130||-1||CDS||1441425207||1141||70.31	1141	1141	b51759_scaffold61	scaffold61||790121||790557||Cerca61S10147||-1||CDS||2028527906||27051||70.31	27051	27051	5.900000e-57	2053
a36122_Ppe_chr1	Ppe_chr1||8142777||8145675||cds1131||1||CDS||1441425209||1142||74.06	1142	1142	b51759_scaffold61	scaffold61||790779||793128||Cerca61S27699||1||CDS||2028527950||27052||74.06	27052	27052	3.800000e-225	2103
a36122_Ppe_chr1	Ppe_chr1||8146641||8148631||cds1132||1||CDS||1441425212||1143||75.36	1143	1143	b51759_scaffold61	scaffold61||794370||797139||Cerca61S27736||1||CDS||2028528027||27053||75.36	27053	27053	1.200000e-93	2153
a36122_Ppe_chr1	Ppe_chr1||8152183||8156415||cds1133||1||CDS||1441425214||1144||73.55	1144	1144	b51759_scaffold61	scaffold61||800061||804127||Cerca61S27737||1||CDS||2028528029||27054||73.55	27054	27054	1.000000e-250	2203
###
a36122_Ppe_chr1	Ppe_chr1||8279778||8285416||cds1155||-1||CDS||1441425282||1166||79.35	1166	1166	b51759_scaffold221	scaffold221||17681||22089||Cerca221S01720||-1||CDS||2028494096||11355||79.35	11355	11355	1.000000e-250	50
a36122_Ppe_chr1	Ppe_chr1||8420256||8425652||cds1167||1||CDS||1441425321||1178||85.36	1178	1178	b51759_scaffold221	scaffold221||41073||48399||Cerca221S18256||1||CDS||2028494212||11358||85.36	11358	11358	1.000000e-250	97
a36122_Ppe_chr1	Ppe_chr1||8426286||8428560||cds1168||1||CDS||1441425326||1179||73.52	1179	1179	b51759_scaffold221	scaffold221||53144||56553||Cerca221S18221||1||CDS||2028494137||11361||73.52	11361	11361	1.000000e-250	147
a36122_Ppe_chr1	Ppe_chr1||8428985||8430932||cds1169||-1||CDS||1441425329||1180||78.8	1180	1180	b51759_scaffold221	scaffold221||57777||60021||Cerca221S01721||-1||CDS||2028494098||11362||78.8	11362	11362	9.400000e-225	197
a36122_Ppe_chr1	Ppe_chr1||8432669||8435235||cds1171||1||CDS||1441425339||1182||83.11	1182	1182	b51759_scaffold221	scaffold221||62942||65498||Cerca221S18222||1||CDS||2028494139||11363||83.11	11363	11363	1.000000e-250	247
a36122_Ppe_chr1	Ppe_chr1||8439598||8441223||cds1174||1||CDS||1441425345||1185||69.43	1185	1185	b51759_scaffold221	scaffold221||67960||69416||Cerca221S18223||1||CDS||2028494142||11364||69.43	11364	11364	4.700000e-26	272
a36122_Ppe_chr1	Ppe_chr1||8459376||8463566||cds1175||1||CDS||1441425349||1186||78.25	1186	1186	b51759_scaffold221	scaffold221||76551||81563||Cerca221S18224||1||CDS||2028494144||11365||78.25	11365	11365	1.000000e-250	322
a36122_Ppe_chr1	Ppe_chr1||8465348||8467581||cds1177||-1||CDS||1441425354||1188||75.17	1188	1188	b51759_scaffold221	scaffold221||82448||86038||Cerca221S18218||-1||CDS||2028494131||11366||75.17	11366	11366	1.000000e-250	372
a36122_Ppe_chr1	Ppe_chr1||8475743||8477702||cds1180||-1||CDS||1441425362||1191||68.45	1191	1191	b51759_scaffold221	scaffold221||87022||88810||Cerca221S18219||-1||CDS||2028494133||11367||68.45	11367	11367	1.000000e-250	422
a36122_Ppe_chr1	Ppe_chr1||8478669||8480543||cds1181||1||CDS||1441425364||1192||78.97	1192	1192	b51759_scaffold221	scaffold221||89767||91626||Cerca221S01722||1||CDS||2028494101||11368||78.97	11368	11368	1.000000e-250	472
a36122_Ppe_chr1	Ppe_chr1||8482317||8485582||cds1182||1||CDS||1441425367||1193||79.25	1193	1193	b51759_scaffold221	scaffold221||94118||97691||Cerca221S18225||1||CDS||2028494146||11369||79.25	11369	11369	1.000000e-250	522
a36122_Ppe_chr1	Ppe_chr1||8486621||8488768||cds1184||1||CDS||1441425372||1195||73.03	1195	1195	b51759_scaffold221	scaffold221||100088||102253||Cerca221S18226||1||CDS||2028494148||11370||73.03	11370	11370	1.100000e-115	572
a36122_Ppe_chr1	Ppe_chr1||8490062||8492778||cds1186||-1||CDS||1441425376||1197||82.08	1197	1197	b51759_scaffold221	scaffold221||104588||107227||Cerca221S01724||-1||CDS||2028494105||11371||82.08	11371	11371	1.000000e-250	622
a36122_Ppe_chr1	Ppe_chr1||8497598||8502586||cds1187||1||CDS||1441425378||1198||85.96	1198	1198	b51759_scaffold221	scaffold221||113413||118206||Cerca221S18227||1||CDS||2028494150||11372||85.96	11372	11372	1.600000e-127	672
a36122_Ppe_chr1	Ppe_chr1||8508628||8512135||cds1189||-1||CDS||1441425383||1200||85.7	1200	1200	b51759_scaffold221	scaffold221||119791||125034||Cerca221S18229||-1||CDS||2028494154||11373||85.7	11373	11373	1.000000e-250	722
a36122_Ppe_chr1	Ppe_chr1||8528185||8530683||cds1191||1||CDS||1441425392||1202||79.99	1202	1202	b51759_scaffold221	scaffold221||136112||139124||Cerca221S01723||1||CDS||2028494103||11374||79.99	11374	11374	1.000000e-250	772
a36122_Ppe_chr1	Ppe_chr1||8542723||8549013||cds1195||1||CDS||1441425401||1206||75.35	1206	1206	b51759_scaffold221	scaffold221||161276||169364||Cerca221S18228||1||CDS||2028494152||11376||75.35	11376	11376	1.000000e-250	822
a36122_Ppe_chr1	Ppe_chr1||8563709||8565546||cds1197||1||CDS||1441425409||1208||80.61	1208	1208	b51759_scaffold221	scaffold221||171156||173193||Cerca221S18231||1||CDS||2028494158||11377||80.61	11377	11377	1.000000e-250	872
a36122_Ppe_chr1	Ppe_chr1||8567185||8576170||cds1198||1||CDS||1441425410||1209||79.74	1209	1209	b51759_scaffold221	scaffold221||175706||193848||Cerca221S18257||1||CDS||2028494215||11378||79.74	11378	11378	1.000000e-250	922
a36122_Ppe_chr1	Ppe_chr1||8590995||8592176||cds1203||-1||CDS||1441425428||1214||88.73	1214	1214	b51759_scaffold221	scaffold221||212223||214263||Cerca221S18258||-1||CDS||2028494217||11380||88.73	11380	11380	1.000000e-250	972
a36122_Ppe_chr1	Ppe_chr1||8597806||8599336||cds1204||1||CDS||1441425431||1215||82.25	1215	1215	b51759_scaffold221	scaffold221||220683||222162||Cerca221S18235||1||CDS||2028494168||11381||82.25	11381	11381	2.300000e-104	1022
a36122_Ppe_chr1	Ppe_chr1||8658078||8659147||cds1213||-1||CDS||1441425460||1224||77.84	1224	1224	b51759_scaffold221	scaffold221||226254||228568||Cerca221S18232||-1||CDS||2028494161||11382||77.84	11382	11382	1.700000e-89	1072
a36122_Ppe_chr1	Ppe_chr1||8682802||8684515||cds1225||1||CDS||1441425503||1236||78.75	1236	1236	b51759_scaffold221	scaffold221||244566||247092||Cerca221S18237||1||CDS||2028494172||11384||78.75	11384	11384	5.100000e-183	1119
a36122_Ppe_chr1	Ppe_chr1||8686592||8693989||cds1226||1||CDS||1441425506||1237||67.3	1237	1237	b51759_scaffold221	scaffold221||249517||256437||Cerca221S18238||1||CDS||2028494174||11385||67.3	11385	11385	1.000000e-250	1169
a36122_Ppe_chr1	Ppe_chr1||8694864||8706410||cds1230||-1||CDS||1441425524||1241||75.37	1241	1241	b51759_scaffold221	scaffold221||257914||269877||Cerca221S18259||-1||CDS||2028494219||11386||75.37	11386	11386	1.000000e-250	1219
a36122_Ppe_chr1	Ppe_chr1||8710390||8711779||cds1234||-1||CDS||1441425537||1245||71.67	1245	1245	b51759_scaffold221	scaffold221||273165||274163||Cerca221S18260||-1||CDS||2028494221||11387||71.67	11387	11387	3.300000e-74	1269
a36122_Ppe_chr1	Ppe_chr1||8719491||8720429||cds1235||-1||CDS||1441425540||1248||72.25	1248	1248	b51759_scaffold221	scaffold221||275126||276168||Cerca221S18233||-1||CDS||2028494163||11388||72.25	11388	11388	1.900000e-128	1319
a36122_Ppe_chr1	Ppe_chr1||8721262||8728469||cds1236||1||CDS||1441425543||1250||73.17	1250	1250	b51759_scaffold221	scaffold221||290392||299378||Cerca221S18240||1||CDS||2028494179||11390||73.17	11390	11390	1.000000e-250	1369
a36122_Ppe_chr1	Ppe_chr1||8728999||8730386||cds1237||-1||CDS||1441425546||1251||86.26	1251	1251	b51759_scaffold221	scaffold221||302310||304143||Cerca221S18261||-1||CDS||2028494223||11391||86.26	11391	11391	1.800000e-189	1419
a36122_Ppe_chr1	Ppe_chr1||8739262||8742697||cds1238||-1||CDS||1441425551||1252||81.68	1252	1252	b51759_scaffold221	scaffold221||306352||309813||Cerca221S18244||-1||CDS||2028494187||11392||81.68	11392	11392	1.000000e-250	1469
a36122_Ppe_chr1	Ppe_chr1||8747567||8752821||cds1239||1||CDS||1441425554||1253||77.56	1253	1253	b51759_scaffold221	scaffold221||313158||318811||Cerca221S18241||1||CDS||2028494181||11393||77.56	11393	11393	1.000000e-250	1519
a36122_Ppe_chr1	Ppe_chr1||8756200||8759146||cds1240||1||CDS||1441425560||1254||79.04	1254	1254	b51759_scaffold221	scaffold221||325367||328622||Cerca221S18242||1||CDS||2028494183||11394||79.04	11394	11394	1.000000e-250	1569
a36122_Ppe_chr1	Ppe_chr1||8771298||8775142||cds1245||1||CDS||1441425579||1259||82.1	1259	1259	b51759_scaffold221	scaffold221||351921||356237||Cerca221S18243||1||CDS||2028494185||11396||82.1	11396	11396	1.000000e-250	1619
a36122_Ppe_chr1	Ppe_chr1||8776585||8777406||cds1247||-1||CDS||1441425584||1261||85.66	1261	1261	b51759_scaffold221	scaffold221||362028||363727||Cerca221S18245||-1||CDS||2028494189||11397||85.66	11397	11397	4.900000e-86	1669
a36122_Ppe_chr1	Ppe_chr1||8778656||8781213||cds1250||-1||CDS||1441425594||1264||78.07	1264	1264	b51759_scaffold221	scaffold221||365728||368853||Cerca221S18246||-1||CDS||2028494191||11398||78.07	11398	11398	1.000000e-250	1719
a36122_Ppe_chr1	Ppe_chr1||8788601||8823118||cds1252||1||CDS||1441425600||1266||77.95	1266	1266	b51759_scaffold221	scaffold221||379862||439669||Cerca221S18262||1||CDS||2028494226||11399||77.95	11399	11399	1.000000e-250	1769
a36122_Ppe_chr1	Ppe_chr1||8847872||8851308||cds1256||1||CDS||1441425617||1270||75.29	1270	1270	b51759_scaffold221	scaffold221||441710||447166||Cerca221S18248||1||CDS||2028494195||11400||75.29	11400	11400	1.000000e-250	1819
a36122_Ppe_chr1	Ppe_chr1||8854613||8856725||cds1259||1||CDS||1441425626||1273||75.58	1273	1273	b51759_scaffold221	scaffold221||453229||455136||Cerca221S18249||1||CDS||2028494197||11401||75.58	11401	11401	1.000000e-250	1869
a36122_Ppe_chr1	Ppe_chr1||8857632||8859811||cds1260||1||CDS||1441425633||1274||84.04	1274	1274	b51759_scaffold221	scaffold221||457059||459416||Cerca221S18250||1||CDS||2028494200||11402||84.04	11402	11402	1.000000e-250	1919
a36122_Ppe_chr1	Ppe_chr1||8860947||8863233||cds1261||-1||CDS||1441425637||1275||78.83	1275	1275	b51759_scaffold221	scaffold221||460378||463252||Cerca221S18266||-1||CDS||2028494235||11403||78.83	11403	11403	5.000000e-115	1969
a36122_Ppe_chr1	Ppe_chr1||8868488||8869687||cds1263||-1||CDS||1441425645||1277||80.56	1277	1277	b51759_scaffold221	scaffold221||492199||493871||Cerca221S18252||-1||CDS||2028494204||11410||80.56	11410	11410	2.300000e-88	2019
a36122_Ppe_chr1	Ppe_chr1||8878853||8881565||cds1265||1||CDS||1441425649||1281||82.61	1281	1281	b51759_scaffold221	scaffold221||495216||498247||Cerca221S18251||1||CDS||2028494202||11411||82.61	11411	11411	1.000000e-250	2069
a36122_Ppe_chr1	Ppe_chr1||8882211||8888637||cds1266||-1||CDS||1441425651||1282||80.72	1282	1282	b51759_scaffold221	scaffold221||499224||509200||Cerca221S18253||-1||CDS||2028494206||11412||80.72	11412	11412	1.000000e-250	2119
a36122_Ppe_chr1	Ppe_chr1||8890632||8904051||cds1267||-1||CDS||1441425655||1283||77.95	1283	1283	b51759_scaffold221	scaffold221||522874||540091||Cerca221S18247||-1||CDS||2028494193||11414||77.95	11414	11414	1.000000e-250	2169
###
a36122_Ppe_chr1	Ppe_chr1||8920656||8922436||cds1269||1||CDS||1441425661||1285||80.99	1285	1285	b51759_scaffold30	scaffold30||223626||225296||Cerca30S21107||1||CDS||2028503710||15711||80.99	15711	15711	3.100000e-127	50
a36122_Ppe_chr1	Ppe_chr1||8934274||8937758||cds1270||1||CDS||1441425665||1286||80.73	1286	1286	b51759_scaffold30	scaffold30||241454||245924||Cerca30S21108||1||CDS||2028503712||15712||80.73	15712	15712	1.000000e-250	100
a36122_Ppe_chr1	Ppe_chr1||8939154||8942359||cds1271||-1||CDS||1441425668||1287||71.96	1287	1287	b51759_scaffold30	scaffold30||246886||250732||Cerca30S02492||-1||CDS||2028503536||15713||71.96	15713	15713	1.100000e-185	150
a36122_Ppe_chr1	Ppe_chr1||8949883||8954235||cds1274||-1||CDS||1441425675||1290||81.92	1290	1290	b51759_scaffold30	scaffold30||268407||273549||Cerca30S21109||1||CDS||2028503714||15714||81.92	15714	15714	1.000000e-250	200
a36122_Ppe_chr1	Ppe_chr1||8979693||8981594||cds1275||1||CDS||1441425680||1291||69.57	1291	1291	b51759_scaffold30	scaffold30||282969||287206||Cerca30S07991||1||CDS||2028503652||15715||69.57	15715	15715	9.900000e-74	250
a36122_Ppe_chr1	Ppe_chr1||8983044||8984126||cds1276||1||CDS||1441425683||1292||79.34	1292	1292	b51759_scaffold30	scaffold30||292427||293509||Cerca30S02493||1||CDS||2028503538||15717||79.34	15717	15717	1.000000e-250	300
a36122_Ppe_chr1	Ppe_chr1||8988457||8993005||cds1277||1||CDS||1441425687||1293||74.25	1293	1293	b51759_scaffold30	scaffold30||300925||306139||Cerca30S21111||1||CDS||2028503718||15718||74.25	15718	15718	1.000000e-250	350
a36122_Ppe_chr1	Ppe_chr1||9002411||9005410||cds1281||1||CDS||1441425699||1297||81.09	1297	1297	b51759_scaffold30	scaffold30||307654||310022||Cerca30S21112||1||CDS||2028503720||15719||81.09	15719	15719	6.200000e-72	400
a36122_Ppe_chr1	Ppe_chr1||9011095||9013089||cds1283||-1||CDS||1441425704||1299||75.77	1299	1299	b51759_scaffold30	scaffold30||320506||322126||Cerca30S07993||-1||CDS||2028503656||15724||75.77	15724	15724	2.100000e-174	450
a36122_Ppe_chr1	Ppe_chr1||9014401||9015761||cds1284||1||CDS||1441425706||1300||78.53	1300	1300	b51759_scaffold30	scaffold30||324499||326287||Cerca30S21113||1||CDS||2028503722||15725||78.53	15725	15725	3.700000e-85	500
a36122_Ppe_chr1	Ppe_chr1||9016611||9020804||cds1285||-1||CDS||1441425708||1301||80.89	1301	1301	b51759_scaffold30	scaffold30||327849||333047||Cerca30S21115||-1||CDS||2028503726||15726||80.89	15726	15726	1.000000e-250	550
a36122_Ppe_chr1	Ppe_chr1||9041352||9041972||cds1289||1||CDS||1441425720||1305||64.63	1305	1305	b51759_scaffold30	scaffold30||355740||367590||Cerca30S21215||1||CDS||2028503944||15729||64.63	15729	15729	4.000000e-52	600
a36122_Ppe_chr1	Ppe_chr1||9043511||9045077||cds1290||-1||CDS||1441425727||1306||69.36	1306	1306	b51759_scaffold30	scaffold30||369634||371350||Cerca30S21117||-1||CDS||2028503731||15730||69.36	15730	15730	5.900000e-120	650
a36122_Ppe_chr1	Ppe_chr1||9048614||9051941||cds1291||-1||CDS||1441425729||1307||80.15	1307	1307	b51759_scaffold30	scaffold30||381452||387190||Cerca30S21118||-1||CDS||2028503733||15731||80.15	15731	15731	1.000000e-250	700
a36122_Ppe_chr1	Ppe_chr1||9063327||9066288||cds1292||-1||CDS||1441425734||1308||79.66	1308	1308	b51759_scaffold30	scaffold30||389225||392231||Cerca30S21120||-1||CDS||2028503737||15732||79.66	15732	15732	1.000000e-250	750
a36122_Ppe_chr1	Ppe_chr1||9075941||9084942||cds1294||1||CDS||1441425738||1310||71.42	1310	1310	b51759_scaffold30	scaffold30||405290||414595||Cerca30S21119||1||CDS||2028503735||15735||71.42	15735	15735	1.000000e-250	800
a36122_Ppe_chr1	Ppe_chr1||9085505||9086812||cds1297||-1||CDS||1441425746||1313||73.98	1313	1313	b51759_scaffold30	scaffold30||415530||417077||Cerca30S21121||-1||CDS||2028503740||15736||73.98	15736	15736	4.100000e-187	850
a36122_Ppe_chr1	Ppe_chr1||9090064||9091712||cds1298||-1||CDS||1441425749||1314||84.81	1314	1314	b51759_scaffold30	scaffold30||421555||423149||Cerca30S21122||-1||CDS||2028503742||15737||84.81	15737	15737	3.700000e-84	900
a36122_Ppe_chr1	Ppe_chr1||9102691||9105399||cds1300||-1||CDS||1441425762||1316||84.79	1316	1316	b51759_scaffold30	scaffold30||436142||440282||Cerca30S21123||-1||CDS||2028503744||15738||84.79	15738	15738	7.400000e-176	950
a36122_Ppe_chr1	Ppe_chr1||9112693||9113358||cds1301||-1||CDS||1441425764||1317||75.45	1317	1317	b51759_scaffold30	scaffold30||451398||452033||Cerca30S02495||-1||CDS||2028503542||15739||75.45	15739	15739	3.200000e-82	1000
a36122_Ppe_chr1	Ppe_chr1||9118802||9119897||cds1302||-1||CDS||1441425766||1318||69.3	1318	1318	b51759_scaffold30	scaffold30||459988||460996||Cerca30S21124||-1||CDS||2028503746||15740||69.3	15740	15740	4.000000e-08	1007
a36122_Ppe_chr1	Ppe_chr1||9127426||9129767||cds1303||1||CDS||1441425770||1319||73.08	1319	1319	b51759_scaffold30	scaffold30||491255||494211||Cerca30S21125||1||CDS||2028503748||15744||73.08	15744	15744	1.100000e-70	1057
a36122_Ppe_chr1	Ppe_chr1||9130969||9131457||cds1305||-1||CDS||1441425774||1321||69.18	1321	1321	b51759_scaffold30	scaffold30||496878||497369||Cerca30S02498||-1||CDS||2028503549||15745||69.18	15745	15745	2.500000e-64	1107
a36122_Ppe_chr1	Ppe_chr1||9134611||9140537||cds1306||-1||CDS||1441425777||1322||81.59	1322	1322	b51759_scaffold30	scaffold30||501801||508114||Cerca30S21129||-1||CDS||2028503757||15746||81.59	15746	15746	1.000000e-250	1157
a36122_Ppe_chr1	Ppe_chr1||9145395||9148029||cds1307||-1||CDS||1441425779||1323||81.73	1323	1323	b51759_scaffold30	scaffold30||510819||514347||Cerca30S21130||-1||CDS||2028503760||15747||81.73	15747	15747	1.000000e-250	1207
a36122_Ppe_chr1	Ppe_chr1||9151370||9152557||cds1308||-1||CDS||1441425782||1324||65.39	1324	1324	b51759_scaffold30	scaffold30||520130||526561||Cerca30S21219||-1||CDS||2028503953||15748||65.39	15748	15748	5.200000e-87	1257
a36122_Ppe_chr1	Ppe_chr1||9154285||9155489||cds1309||-1||CDS||1441425786||1325||79.95	1325	1325	b51759_scaffold30	scaffold30||533496||535200||Cerca30S21131||-1||CDS||2028503762||15750||79.95	15750	15750	1.800000e-213	1307
a36122_Ppe_chr1	Ppe_chr1||9160210||9167841||cds1312||-1||CDS||1441425796||1328||76.18	1328	1328	b51759_scaffold30	scaffold30||550452||560802||Cerca30S21220||-1||CDS||2028503955||15753||76.18	15753	15753	5.300000e-239	1357
a36122_Ppe_chr1	Ppe_chr1||9185057||9186706||cds1315||1||CDS||1441425806||1331||77.82	1331	1331	b51759_scaffold30	scaffold30||565114||566751||Cerca30S21127||1||CDS||2028503753||15754||77.82	15754	15754	1.100000e-239	1407
a36122_Ppe_chr1	Ppe_chr1||9210390||9211075||cds1316||1||CDS||1441425810||1332||83.87	1332	1332	b51759_scaffold30	scaffold30||571644||573422||Cerca30S21128||1||CDS||2028503755||15756||83.87	15756	15756	9.800000e-95	1457
a36122_Ppe_chr1	Ppe_chr1||9212495||9217658||cds1317||-1||CDS||1441425813||1333||80.97	1333	1333	b51759_scaffold30	scaffold30||575360||581072||Cerca30S21132||-1||CDS||2028503764||15757||80.97	15757	15757	1.000000e-250	1507
a36122_Ppe_chr1	Ppe_chr1||9221948||9226667||cds1318||-1||CDS||1441425816||1334||82.32	1334	1334	b51759_scaffold30	scaffold30||585672||591833||Cerca30S21136||-1||CDS||2028503773||15758||82.32	15758	15758	1.000000e-250	1557
a36122_Ppe_chr1	Ppe_chr1||9228124||9232202||cds1319||-1||CDS||1441425818||1335||85.88	1335	1335	b51759_scaffold30	scaffold30||598321||603276||Cerca30S21137||-1||CDS||2028503776||15759||85.88	15759	15759	1.000000e-250	1607
a36122_Ppe_chr1	Ppe_chr1||9241865||9244729||cds1320||-1||CDS||1441425826||1336||76.49	1336	1336	b51759_scaffold30	scaffold30||614890||617818||Cerca30S21223||-1||CDS||2028503961||15761||76.49	15761	15761	3.400000e-166	1657
a36122_Ppe_chr1	Ppe_chr1||9276489||9281572||cds1324||-1||CDS||1441425838||1340||66.19	1340	1340	b51759_scaffold30	scaffold30||632049||640080||Cerca30S02500||1||CDS||2028503554||15765||66.19	15765	15765	6.200000e-106	1707
a36122_Ppe_chr1	Ppe_chr1||9299905||9301528||cds1332||1||CDS||1441425860||1348||75.51	1348	1348	b51759_scaffold30	scaffold30||651944||653511||Cerca30S21138||-1||CDS||2028503778||15767||75.51	15767	15767	1.000000e-250	1757
a36122_Ppe_chr1	Ppe_chr1||9302192||9306892||cds1333||-1||CDS||1441425862||1349||85.09	1349	1349	b51759_scaffold30	scaffold30||669333||675955||Cerca30S21139||-1||CDS||2028503780||15769||85.09	15769	15769	1.000000e-250	1807
a36122_Ppe_chr1	Ppe_chr1||9310149||9311471||cds1334||1||CDS||1441425864||1350||63.21	1350	1350	b51759_scaffold30	scaffold30||679059||680309||Cerca30S02501||1||CDS||2028503556||15770||63.21	15770	15770	7.000000e-109	1857
a36122_Ppe_chr1	Ppe_chr1||9312339||9313540||cds1335||1||CDS||1441425867||1351||71.37	1351	1351	b51759_scaffold30	scaffold30||682064||683885||Cerca30S21135||1||CDS||2028503771||15771||71.37	15771	15771	4.600000e-85	1907
a36122_Ppe_chr1	Ppe_chr1||9316596||9318733||cds1337||1||CDS||1441425873||1353||75.87	1353	1353	b51759_scaffold30	scaffold30||691318||693971||Cerca30S21140||1||CDS||2028503782||15772||75.87	15772	15772	3.000000e-100	1957
a36122_Ppe_chr1	Ppe_chr1||9319615||9321571||cds1344||-1||CDS||1441425892||1360||82.53	1360	1360	b51759_scaffold30	scaffold30||696151||698248||Cerca30S21143||-1||CDS||2028503789||15773||82.53	15773	15773	1.600000e-184	2007
a36122_Ppe_chr1	Ppe_chr1||9323342||9325141||cds1345||1||CDS||1441425894||1361||70.2	1361	1361	b51759_scaffold30	scaffold30||702246||710773||Cerca30S21225||1||CDS||2028503966||15774||70.2	15774	15774	1.000000e-250	2057
a36122_Ppe_chr1	Ppe_chr1||9333318||9334675||cds1348||1||CDS||1441425902||1364||72.79	1364	1364	b51759_scaffold30	scaffold30||716729||718363||Cerca30S21141||1||CDS||2028503784||15777||72.79	15777	15777	1.400000e-117	2107
a36122_Ppe_chr1	Ppe_chr1||9562188||9563505||cds1362||-1||CDS||1441425950||1378||71.37	1378	1378	b51759_scaffold30	scaffold30||795033||797617||Cerca30S21146||-1||CDS||2028503796||15788||71.37	15788	15788	3.700000e-182	2154
a36122_Ppe_chr1	Ppe_chr1||9570486||9583203||cds1364||1||CDS||1441425957||1379||77.55	1379	1379	b51759_scaffold30	scaffold30||810311||827225||Cerca30S21145||1||CDS||2028503794||15790||77.55	15790	15790	1.000000e-250	2204
a36122_Ppe_chr1	Ppe_chr1||9591015||9592806||cds1368||-1||CDS||1441425965||1384||79.59	1384	1384	b51759_scaffold30	scaffold30||886805||888553||Cerca30S21148||-1||CDS||2028503800||15798||79.59	15798	15798	3.700000e-137	2254
a36122_Ppe_chr1	Ppe_chr1||9596003||9606000||cds1369||-1||CDS||1441425968||1385||82.18	1385	1385	b51759_scaffold30	scaffold30||890562||906333||Cerca30S21149||-1||CDS||2028503802||15799||82.18	15799	15799	1.000000e-250	2304
a36122_Ppe_chr1	Ppe_chr1||9608153||9612372||cds1371||1||CDS||1441425975||1387||84.48	1387	1387	b51759_scaffold30	scaffold30||911139||916601||Cerca30S21147||1||CDS||2028503798||15800||84.48	15800	15800	1.000000e-250	2354
a36122_Ppe_chr1	Ppe_chr1||9616181||9616475||cds1372||-1||CDS||1441425978||1388||85.41	1388	1388	b51759_scaffold30	scaffold30||918672||922641||Cerca30S21150||-1||CDS||2028503804||15801||85.41	15801	15801	1.000000e-57	2404
a36122_Ppe_chr1	Ppe_chr1||9617906||9620325||cds1373||1||CDS||1441425980||1389||84.19	1389	1389	b51759_scaffold30	scaffold30||923344||928621||Cerca30S21233||1||CDS||2028503983||15802||84.19	15802	15802	2.400000e-188	2454
a36122_Ppe_chr1	Ppe_chr1||9623694||9631742||cds1375||-1||CDS||1441425987||1391||75.5	1391	1391	b51759_scaffold30	scaffold30||930697||938279||Cerca30S21151||-1||CDS||2028503806||15803||75.5	15803	15803	1.000000e-250	2504
a36122_Ppe_chr1	Ppe_chr1||9637697||9639347||cds1377||1||CDS||1441425994||1393||79.5	1393	1393	b51759_scaffold30	scaffold30||948891||951188||Cerca30S21152||1||CDS||2028503809||15804||79.5	15804	15804	1.400000e-237	2554
a36122_Ppe_chr1	Ppe_chr1||9642818||9646303||cds1378||1||CDS||1441425995||1394||80.22	1394	1394	b51759_scaffold30	scaffold30||955349||959710||Cerca30S21153||1||CDS||2028503811||15805||80.22	15805	15805	1.000000e-250	2604
a36122_Ppe_chr1	Ppe_chr1||9651389||9655580||cds1379||1||CDS||1441425997||1395||75.7	1395	1395	b51759_scaffold30	scaffold30||966611||971491||Cerca30S02512||1||CDS||2028503581||15806||75.7	15806	15806	1.000000e-250	2654
a36122_Ppe_chr1	Ppe_chr1||9657396||9659565||cds1380||1||CDS||1441426005||1396||81.12	1396	1396	b51759_scaffold30	scaffold30||973590||976693||Cerca30S21154||1||CDS||2028503813||15807||81.12	15807	15807	3.100000e-75	2704
a36122_Ppe_chr1	Ppe_chr1||9660837||9661693||cds1382||1||CDS||1441426012||1398||75.71	1398	1398	b51759_scaffold30	scaffold30||978148||981207||Cerca30S21234||1||CDS||2028503985||15808||75.71	15808	15808	2.000000e-59	2754
a36122_Ppe_chr1	Ppe_chr1||9872740||9877691||cds1400||1||CDS||1441426070||1416||74.97	1416	1416	b51759_scaffold30	scaffold30||984920||991092||Cerca30S21158||1||CDS||2028503821||15810||74.97	15810	15810	1.000000e-250	2801
a36122_Ppe_chr1	Ppe_chr1||9879705||9881783||cds1401||1||CDS||1441426074||1417||76.92	1417	1417	b51759_scaffold30	scaffold30||996544||999681||Cerca30S21091||1||CDS||2028503675||15811||76.92	15811	15811	2.200000e-90	2851
a36122_Ppe_chr1	Ppe_chr1||9883077||9886417||cds1402||-1||CDS||1441426077||1418||72.06	1418	1418	b51759_scaffold30	scaffold30||1003261||1006616||Cerca30S07961||-1||CDS||2028503588||15812||72.06	15812	15812	1.000000e-250	2901
a36122_Ppe_chr1	Ppe_chr1||9906517||9910007||cds1405||1||CDS||1441426084||1421||81.26	1421	1421	b51759_scaffold30	scaffold30||1034679||1037430||Cerca30S02477||1||CDS||2028503502||15816||81.26	15816	15816	1.000000e-250	2951
a36122_Ppe_chr1	Ppe_chr1||9911762||9912922||cds1408||1||CDS||1441426093||1424||71.8	1424	1424	b51759_scaffold30	scaffold30||1040663||1041846||Cerca30S21092||1||CDS||2028503677||15818||71.8	15818	15818	1.600000e-128	3001
a36122_Ppe_chr1	Ppe_chr1||9914401||9917357||cds1409||1||CDS||1441426097||1425||83.93	1425	1425	b51759_scaffold30	scaffold30||1043678||1047717||Cerca30S21093||1||CDS||2028503680||15819||83.93	15819	15819	1.000000e-250	3051
a36122_Ppe_chr1	Ppe_chr1||9923264||9923862||cds1410||1||CDS||1441426102||1426||73.64	1426	1426	b51759_scaffold30	scaffold30||1056017||1056669||Cerca30S21094||1||CDS||2028503682||15820||73.64	15820	15820	9.600000e-81	3101
a36122_Ppe_chr1	Ppe_chr1||9934464||9935018||cds1411||-1||CDS||1441426104||1427||66.41	1427	1427	b51759_scaffold30	scaffold30||1067912||1068397||Cerca30S02480||-1||CDS||2028503508||15821||66.41	15821	15821	2.500000e-38	3138
a36122_Ppe_chr1	Ppe_chr1||9942099||9944858||cds1412||1||CDS||1441426106||1428||76.06	1428	1428	b51759_scaffold30	scaffold30||1075669||1078274||Cerca30S21095||1||CDS||2028503684||15822||76.06	15822	15822	1.000000e-250	3188
a36122_Ppe_chr1	Ppe_chr1||9946437||9949790||cds1413||-1||CDS||1441426107||1429||76.92	1429	1429	b51759_scaffold30	scaffold30||1081074||1084276||Cerca30S21096||-1||CDS||2028503686||15823||76.92	15823	15823	1.000000e-250	3238
a36122_Ppe_chr1	Ppe_chr1||9964446||9966646||cds1417||1||CDS||1441426117||1433||70.67	1433	1433	b51759_scaffold30	scaffold30||1096259||1098914||Cerca30S21097||1||CDS||2028503688||15825||70.67	15825	15825	2.600000e-46	3283
a36122_Ppe_chr1	Ppe_chr1||9971647||9974561||cds1418||-1||CDS||1441426119||1434||72.33	1434	1434	b51759_scaffold30	scaffold30||1107427||1110970||Cerca30S21098||-1||CDS||2028503690||15827||72.33	15827	15827	1.200000e-94	3333
a36122_Ppe_chr1	Ppe_chr1||10040843||10041548||cds1435||1||CDS||1441426164||1451||73.24	1451	1451	b51759_scaffold30	scaffold30||1112671||1126827||Cerca30S21159||1||CDS||2028503824||15828||73.24	15828	15828	3.300000e-82	3380
###
a36122_Ppe_chr1	Ppe_chr1||10040843||10041548||cds1435||1||CDS||1441426164||1451||73.53	1451	1451	b51759_scaffold263	scaffold263||128062||148047||Cerca263S19614||-1||CDS||2028498800||13499||73.53	13499	13499	1.700000e-90	50
a36122_Ppe_chr1	Ppe_chr1||10060673||10061704||cds1440||1||CDS||1441426181||1456||68.95	1456	1456	b51759_scaffold263	scaffold263||123307||124384||Cerca263S07367||-1||CDS||2028498770||13498||68.95	13498	13498	4.900000e-92	100
a36122_Ppe_chr1	Ppe_chr1||10063152||10068103||cds1442||-1||CDS||1441426185||1458||73.73	1458	1458	b51759_scaffold263	scaffold263||110873||119428||Cerca263S19610||1||CDS||2028498792||13497||73.73	13497	13497	1.000000e-250	150
a36122_Ppe_chr1	Ppe_chr1||10070184||10072762||cds1443||-1||CDS||1441426187||1459||79.42	1459	1459	b51759_scaffold263	scaffold263||62978||65826||Cerca263S02076||1||CDS||2028498748||13493||79.42	13493	13493	1.000000e-250	200
a36122_Ppe_chr1	Ppe_chr1||10077639||10084763||cds1444||-1||CDS||1441426190||1460||81.17	1460	1460	b51759_scaffold263	scaffold263||43838||52091||Cerca263S19613||1||CDS||2028498798||13492||81.17	13492	13492	1.000000e-250	250
a36122_Ppe_chr1	Ppe_chr1||10092672||10096835||cds1445||1||CDS||1441426192||1461||73.41	1461	1461	b51759_scaffold263	scaffold263||19466||24887||Cerca263S19608||-1||CDS||2028498787||13491||73.41	13491	13491	1.000000e-250	300
a36122_Ppe_chr1	Ppe_chr1||10097349||10098968||cds1446||-1||CDS||1441426196||1462||66.83	1462	1462	b51759_scaffold263	scaffold263||16793||18645||Cerca263S19609||1||CDS||2028498790||13490||66.83	13490	13490	8.000000e-109	350
###
a36122_Ppe_chr1	Ppe_chr1||10132011||10133783||cds1454||-1||CDS||1441426221||1470||76.53	1470	1470	b51759_scaffold70	scaffold70||400625||401599||Cerca70S10612||-1||CDS||2028532221||29057||76.53	29057	29057	6.900000e-40	39
a36122_Ppe_chr1	Ppe_chr1||10136758||10138997||cds1455||-1||CDS||1441426223||1471||75.58	1471	1471	b51759_scaffold70	scaffold70||407613||409803||Cerca70S28913||-1||CDS||2028532331||29058||75.58	29058	29058	1.300000e-133	89
a36122_Ppe_chr1	Ppe_chr1||10140499||10141959||cds1456||-1||CDS||1441426226||1472||76.43	1472	1472	b51759_scaffold70	scaffold70||412655||414329||Cerca70S28914||-1||CDS||2028532333||29059||76.43	29059	29059	8.300000e-163	139
a36122_Ppe_chr1	Ppe_chr1||10151130||10152926||cds1457||-1||CDS||1441426230||1473||64.98	1473	1473	b51759_scaffold70	scaffold70||416391||417535||Cerca70S28915||-1||CDS||2028532336||29060||64.98	29060	29060	7.100000e-27	165
a36122_Ppe_chr1	Ppe_chr1||10355651||10366573||cds1463||1||CDS||1441426245||1479||82.66	1479	1479	b51759_scaffold70	scaffold70||479817||485940||Cerca70S28912||1||CDS||2028532329||29067||82.66	29067	29067	1.000000e-250	215
a36122_Ppe_chr1	Ppe_chr1||10374572||10380012||cds1467||1||CDS||1441426255||1483||79.83	1483	1483	b51759_scaffold70	scaffold70||495732||501936||Cerca70S28886||1||CDS||2028532274||29069||79.83	29069	29069	1.000000e-250	265
a36122_Ppe_chr1	Ppe_chr1||10382099||10383992||cds1470||1||CDS||1441426268||1486||62.43	1486	1486	b51759_scaffold70	scaffold70||503511||509715||Cerca70S28918||1||CDS||2028532342||29070||62.43	29070	29070	2.400000e-157	315
a36122_Ppe_chr1	Ppe_chr1||10478857||10485219||cds1474||-1||CDS||1441426279||1490||74.75	1490	1490	b51759_scaffold70	scaffold70||544148||551168||Cerca70S28887||-1||CDS||2028532276||29079||74.75	29079	29079	1.000000e-250	365
a36122_Ppe_chr1	Ppe_chr1||10485791||10488841||cds1478||-1||CDS||1441426294||1494||76.32	1494	1494	b51759_scaffold70	scaffold70||552467||557624||Cerca70S10617||-1||CDS||2028532232||29080||76.32	29080	29080	1.000000e-250	415
a36122_Ppe_chr1	Ppe_chr1||10494559||10496216||cds1479||1||CDS||1441426298||1495||77.78	1495	1495	b51759_scaffold70	scaffold70||565752||567380||Cerca70S10615||1||CDS||2028532227||29081||77.78	29081	29081	7.400000e-180	465
a36122_Ppe_chr1	Ppe_chr1||10506089||10506753||cds1480||1||CDS||1441426310||1496||67.74	1496	1496	b51759_scaffold70	scaffold70||581645||582274||Cerca70S10616||1||CDS||2028532230||29082||67.74	29082	29082	2.500000e-53	515
a36122_Ppe_chr1	Ppe_chr1||10511515||10513754||cds1481||-1||CDS||1441426314||1497||81.46	1497	1497	b51759_scaffold70	scaffold70||586239||590654||Cerca70S28889||-1||CDS||2028532281||29083||81.46	29083	29083	1.900000e-101	565
a36122_Ppe_chr1	Ppe_chr1||10523039||10528310||cds1483||1||CDS||1441426320||1499||82.4	1499	1499	b51759_scaffold70	scaffold70||598604||606281||Cerca70S28888||1||CDS||2028532278||29084||82.4	29084	29084	1.000000e-250	615
a36122_Ppe_chr1	Ppe_chr1||10550596||10551939||cds1488||1||CDS||1441426337||1504||75.3	1504	1504	b51759_scaffold70	scaffold70||615232||616569||Cerca70S04433||1||CDS||2028532197||29085||75.3	29085	29085	2.900000e-59	665
a36122_Ppe_chr1	Ppe_chr1||10560321||10561071||cds1489||-1||CDS||1441426340||1505||65.18	1505	1505	b51759_scaffold70	scaffold70||624850||625414||Cerca70S10623||-1||CDS||2028532244||29087||65.18	29087	29087	2.400000e-29	693
a36122_Ppe_chr1	Ppe_chr1||10576482||10577828||cds1491||1||CDS||1441426350||1507||73.41	1507	1507	b51759_scaffold70	scaffold70||627241||628599||Cerca70S10618||1||CDS||2028532234||29088||73.41	29088	29088	1.000000e-250	743
a36122_Ppe_chr1	Ppe_chr1||10586859||10589778||cds1493||-1||CDS||1441426356||1509||81.58	1509	1509	b51759_scaffold70	scaffold70||629884||633174||Cerca70S28921||-1||CDS||2028532348||29089||81.58	29089	29089	1.000000e-250	793
a36122_Ppe_chr1	Ppe_chr1||10591328||10596169||cds1494||-1||CDS||1441426360||1510||83.1	1510	1510	b51759_scaffold70	scaffold70||635201||642246||Cerca70S28890||-1||CDS||2028532283||29090||83.1	29090	29090	1.000000e-250	843
a36122_Ppe_chr1	Ppe_chr1||10599229||10628333||cds1495||-1||CDS||1441426363||1511||73.1	1511	1511	b51759_scaffold70	scaffold70||644797||653024||Cerca70S28891||-1||CDS||2028532285||29092||73.1	29092	29092	1.000000e-250	893
a36122_Ppe_chr1	Ppe_chr1||10632411||10632773||cds1499||1||CDS||1441426375||1515||72.53	1515	1515	b51759_scaffold70	scaffold70||658762||659139||Cerca70S04434||1||CDS||2028532199||29093||72.53	29093	29093	6.100000e-61	943
a36122_Ppe_chr1	Ppe_chr1||10635723||10636775||cds1500||-1||CDS||1441426384||1516||75.24	1516	1516	b51759_scaffold70	scaffold70||663344||664402||Cerca70S10624||-1||CDS||2028532247||29094||75.24	29094	29094	1.700000e-238	993
a36122_Ppe_chr1	Ppe_chr1||10637611||10644012||cds1501||-1||CDS||1441426385||1517||74.21	1517	1517	b51759_scaffold70	scaffold70||666345||673251||Cerca70S10625||-1||CDS||2028532249||29095||74.21	29095	29095	1.000000e-250	1043
a36122_Ppe_chr1	Ppe_chr1||10645842||10649880||cds1503||-1||CDS||1441426390||1519||64.71	1519	1519	b51759_scaffold70	scaffold70||679221||680749||Cerca70S28892||-1||CDS||2028532287||29096||64.71	29096	29096	2.800000e-21	1063
a36122_Ppe_chr1	Ppe_chr1||10651416||10652976||cds1506||1||CDS||1441426399||1522||83.23	1522	1522	b51759_scaffold70	scaffold70||684090||685702||Cerca70S28925||1||CDS||2028532357||29097||83.23	29097	29097	1.000000e-157	1113
a36122_Ppe_chr1	Ppe_chr1||10659380||10664998||cds1508||1||CDS||1441426405||1524||80.65	1524	1524	b51759_scaffold70	scaffold70||692463||698930||Cerca70S33655||1||CDS||2028532373||29098||80.65	29098	29098	1.000000e-250	1163
a36122_Ppe_chr1	Ppe_chr1||10666089||10669754||cds1510||-1||CDS||1441426411||1526||73.93	1526	1526	b51759_scaffold70	scaffold70||700181||706308||Cerca70S28922||-1||CDS||2028532350||29099||73.93	29099	29099	5.400000e-219	1213
a36122_Ppe_chr1	Ppe_chr1||10671993||10676739||cds1511||-1||CDS||1441426414||1527||79.22	1527	1527	b51759_scaffold70	scaffold70||709829||715917||Cerca70S28923||-1||CDS||2028532352||29100||79.22	29100	29100	1.000000e-250	1263
a36122_Ppe_chr1	Ppe_chr1||10682514||10683810||cds1514||1||CDS||1441426420||1530||74.69	1530	1530	b51759_scaffold70	scaffold70||719474||720755||Cerca70S10620||1||CDS||2028532238||29101||74.69	29101	29101	2.200000e-195	1313
a36122_Ppe_chr1	Ppe_chr1||10684654||10686977||cds1515||-1||CDS||1441426422||1531||71.21	1531	1531	b51759_scaffold70	scaffold70||721729||724632||Cerca70S28924||-1||CDS||2028532354||29102||71.21	29102	29102	5.000000e-82	1363
a36122_Ppe_chr1	Ppe_chr1||10712451||10714598||cds1517||1||CDS||1441426427||1533||67.83	1533	1533	b51759_scaffold70	scaffold70||725022||728328||Cerca70S10621||1||CDS||2028532240||29103||67.83	29103	29103	5.300000e-19	1381
###
a36122_Ppe_chr1	Ppe_chr1||10743167||10745787||cds1521||1||CDS||1441426441||1537||89.74	1537	1537	b51759_scaffold123	scaffold123||557792||560688||Cerca123S13314||-1||CDS||2028476546||3323||89.74	3323	3323	1.300000e-20	19
a36122_Ppe_chr1	Ppe_chr1||10748441||10748815||cds1522||-1||CDS||1441426442||1538||81.32	1538	1538	b51759_scaffold123	scaffold123||555535||555918||Cerca123S00398||1||CDS||2028476429||3322||81.32	3322	3322	2.200000e-45	63
a36122_Ppe_chr1	Ppe_chr1||10758697||10760908||cds1527||1||CDS||1441426458||1543||73.75	1543	1543	b51759_scaffold123	scaffold123||540639||543432||Cerca123S31993||-1||CDS||2028476560||3318||73.75	3318	3318	1.800000e-160	113
a36122_Ppe_chr1	Ppe_chr1||10763941||10766079||cds1528||1||CDS||1441426461||1544||77.76	1544	1544	b51759_scaffold123	scaffold123||535241||537074||Cerca123S13302||-1||CDS||2028476519||3317||77.76	3317	3317	1.000000e-250	163
a36122_Ppe_chr1	Ppe_chr1||10767569||10768785||cds1530||-1||CDS||1441426468||1546||72.98	1546	1546	b51759_scaffold123	scaffold123||525725||527081||Cerca123S13297||1||CDS||2028476508||3315||72.98	3315	3315	1.700000e-49	211
a36122_Ppe_chr1	Ppe_chr1||10792877||10794637||cds1534||1||CDS||1441426483||1550||76.06	1550	1550	b51759_scaffold123	scaffold123||518716||521388||Cerca123S13296||1||CDS||2028476506||3314||76.06	3314	3314	1.100000e-87	261
a36122_Ppe_chr1	Ppe_chr1||10799790||10800668||cds1535||-1||CDS||1441426489||1551||70.11	1551	1551	b51759_scaffold123	scaffold123||482593||483450||Cerca123S00402||1||CDS||2028476437||3308||70.11	3308	3308	3.300000e-66	311
a36122_Ppe_chr1	Ppe_chr1||10806751||10809763||cds1536||1||CDS||1441426492||1552||79.42	1552	1552	b51759_scaffold123	scaffold123||467580||471648||Cerca123S13300||-1||CDS||2028476515||3307||79.42	3307	3307	1.000000e-250	361
a36122_Ppe_chr1	Ppe_chr1||10810327||10811192||cds1537||-1||CDS||1441426493||1553||75.84	1553	1553	b51759_scaffold123	scaffold123||463200||465258||Cerca123S13295||1||CDS||2028476504||3306||75.84	3306	3306	1.100000e-85	411
a36122_Ppe_chr1	Ppe_chr1||10813326||10817874||cds1539||-1||CDS||1441426499||1555||74.35	1555	1555	b51759_scaffold123	scaffold123||454589||461943||Cerca123S13308||1||CDS||2028476533||3305||74.35	3305	3305	1.000000e-250	461
a36122_Ppe_chr1	Ppe_chr1||10829548||10830039||cds1540||1||CDS||1441426505||1556||80.07	1556	1556	b51759_scaffold123	scaffold123||439232||439633||Cerca123S00400||-1||CDS||2028476433||3304||80.07	3304	3304	2.000000e-74	511
a36122_Ppe_chr1	Ppe_chr1||10852034||10856614||cds1541||1||CDS||1441426508||1557||85.32	1557	1557	b51759_scaffold123	scaffold123||405775||411727||Cerca123S13298||-1||CDS||2028476511||3298||85.32	3298	3298	1.000000e-250	561
a36122_Ppe_chr1	Ppe_chr1||10859884||10861431||cds1543||-1||CDS||1441426517||1559||80.16	1559	1559	b51759_scaffold123	scaffold123||400613||402053||Cerca123S13294||1||CDS||2028476502||3297||80.16	3297	3297	1.000000e-250	611
a36122_Ppe_chr1	Ppe_chr1||10864813||10866621||cds1544||1||CDS||1441426521||1560||76.73	1560	1560	b51759_scaffold123	scaffold123||396654||398213||Cerca123S00395||-1||CDS||2028476422||3296||76.73	3296	3296	1.000000e-250	661
a36122_Ppe_chr1	Ppe_chr1||10868819||10878302||cds1545||-1||CDS||1441426524||1563||66.67	1563	1563	b51759_scaffold123	scaffold123||384568||393498||Cerca123S13293||1||CDS||2028476500||3295||66.67	3295	3295	6.800000e-193	711
a36122_Ppe_chr1	Ppe_chr1||10891458||10896810||cds1555||1||CDS||1441426556||1571||81.72	1571	1571	b51759_scaffold123	scaffold123||372578||379142||Cerca123S13291||-1||CDS||2028476496||3294||81.72	3294	3294	1.000000e-250	761
a36122_Ppe_chr1	Ppe_chr1||10898474||10899383||cds1563||1||CDS||1441426585||1579||70.25	1579	1579	b51759_scaffold123	scaffold123||369902||371326||Cerca123S13290||-1||CDS||2028476494||3293||70.25	3293	3293	3.000000e-79	811
a36122_Ppe_chr1	Ppe_chr1||10900946||10910630||cds1564||-1||CDS||1441426588||1580||68.83	1580	1580	b51759_scaffold123	scaffold123||352506||366272||Cerca123S13288||1||CDS||2028476490||3292||68.83	3292	3292	1.000000e-250	861
a36122_Ppe_chr1	Ppe_chr1||10934826||10937948||cds1567||1||CDS||1441426597||1583||76.99	1583	1583	b51759_scaffold123	scaffold123||310039||315745||Cerca123S13289||-1||CDS||2028476492||3289||76.99	3289	3289	1.000000e-250	911
a36122_Ppe_chr1	Ppe_chr1||10940258||10941589||cds1568||-1||CDS||1441426603||1584||79.69	1584	1584	b51759_scaffold123	scaffold123||306220||307233||Cerca123S00394||1||CDS||2028476420||3288||79.69	3288	3288	3.500000e-92	961
a36122_Ppe_chr1	Ppe_chr1||10954453||10958705||cds1569||-1||CDS||1441426604||1585||74.53	1585	1585	b51759_scaffold123	scaffold123||291373||296063||Cerca123S13304||1||CDS||2028476524||3287||74.53	3287	3287	1.000000e-250	1011
a36122_Ppe_chr1	Ppe_chr1||10997225||10998892||cds1583||-1||CDS||1441426652||1599||70.34	1599	1599	b51759_scaffold123	scaffold123||282171||284849||Cerca123S13282||1||CDS||2028476476||3285||70.34	3285	3285	1.200000e-78	1058
a36122_Ppe_chr1	Ppe_chr1||11004236||11010760||cds1585||1||CDS||1441426658||1601||84.19	1601	1601	b51759_scaffold123	scaffold123||274526||281172||Cerca123S13287||-1||CDS||2028476488||3284||84.19	3284	3284	1.000000e-250	1108
a36122_Ppe_chr1	Ppe_chr1||11011946||11017275||cds1586||-1||CDS||1441426662||1602||77.99	1602	1602	b51759_scaffold123	scaffold123||266153||272827||Cerca123S13281||1||CDS||2028476474||3283||77.99	3283	3283	1.000000e-250	1158
a36122_Ppe_chr1	Ppe_chr1||11033366||11033674||cds1587||-1||CDS||1441426668||1603||81.88	1603	1603	b51759_scaffold123	scaffold123||249541||252008||Cerca123S00392||-1||CDS||2028476416||3280||81.88	3280	3280	1.000000e-88	1208
a36122_Ppe_chr1	Ppe_chr1||11049524||11054489||cds1589||1||CDS||1441426677||1605||82.94	1605	1605	b51759_scaffold123	scaffold123||228509||234215||Cerca123S13286||-1||CDS||2028476485||3279||82.94	3279	3279	1.000000e-250	1258
a36122_Ppe_chr1	Ppe_chr1||11056481||11062993||cds1590||-1||CDS||1441426687||1606||83.64	1606	1606	b51759_scaffold123	scaffold123||217784||226451||Cerca123S13280||1||CDS||2028476472||3278||83.64	3278	3278	1.000000e-250	1308
a36122_Ppe_chr1	Ppe_chr1||11084957||11088580||cds1591||1||CDS||1441426691||1607||76.07	1607	1607	b51759_scaffold123	scaffold123||209396||213819||Cerca123S13285||-1||CDS||2028476483||3277||76.07	3277	3277	2.200000e-246	1358
a36122_Ppe_chr1	Ppe_chr1||11094091||11096828||cds1595||1||CDS||1441426705||1611||85.07	1611	1611	b51759_scaffold123	scaffold123||201336||204129||Cerca123S13284||-1||CDS||2028476481||3275||85.07	3275	3275	1.000000e-250	1408
a36122_Ppe_chr1	Ppe_chr1||11103109||11106535||cds1596||1||CDS||1441426708||1612||75.27	1612	1612	b51759_scaffold123	scaffold123||194923||199763||Cerca123S13283||-1||CDS||2028476479||3274||75.27	3274	3274	1.000000e-250	1458
a36122_Ppe_chr1	Ppe_chr1||11116463||11117809||cds1599||1||CDS||1441426718||1615||59.14	1615	1615	b51759_scaffold123	scaffold123||177117||179346||Cerca123S31991||-1||CDS||2028476555||3272||59.14	3272	3272	1.100000e-50	1508
a36122_Ppe_chr1	Ppe_chr1||11118365||11120031||cds1600||-1||CDS||1441426727||1616||69.98	1616	1616	b51759_scaffold123	scaffold123||169785||170692||Cerca123S13275||1||CDS||2028476461||3269||69.98	3269	3269	5.500000e-91	1558
a36122_Ppe_chr1	Ppe_chr1||11138861||11140977||cds1601||1||CDS||1441426731||1617||62.78	1617	1617	b51759_scaffold123	scaffold123||160650||161965||Cerca123S13273||-1||CDS||2028476457||3268||62.78	3268	3268	7.800000e-48	1605
a36122_Ppe_chr1	Ppe_chr1||11142016||11143275||cds1602||-1||CDS||1441426735||1618||78.25	1618	1618	b51759_scaffold123	scaffold123||157828||159096||Cerca123S00389||1||CDS||2028476409||3267||78.25	3267	3267	1.000000e-250	1655
a36122_Ppe_chr1	Ppe_chr1||11147451||11151134||cds1603||-1||CDS||1441426739||1619||76.65	1619	1619	b51759_scaffold123	scaffold123||148577||151925||Cerca123S13303||1||CDS||2028476522||3265||76.65	3265	3265	4.900000e-110	1705
a36122_Ppe_chr1	Ppe_chr1||11159845||11163714||cds1605||1||CDS||1441426747||1621||83.42	1621	1621	b51759_scaffold123	scaffold123||135139||140078||Cerca123S13272||-1||CDS||2028476455||3264||83.42	3264	3264	1.000000e-250	1755
a36122_Ppe_chr1	Ppe_chr1||11193196||11195378||cds1606||1||CDS||1441426752||1622||75.06	1622	1622	b51759_scaffold123	scaffold123||125943||128422||Cerca123S13279||-1||CDS||2028476470||3262||75.06	3262	3262	1.000000e-250	1805
a36122_Ppe_chr1	Ppe_chr1||11203526||11205753||cds1607||-1||CDS||1441426756||1623||79.38	1623	1623	b51759_scaffold123	scaffold123||117027||120000||Cerca123S13270||1||CDS||2028476451||3261||79.38	3261	3261	1.000000e-250	1855
a36122_Ppe_chr1	Ppe_chr1||11210265||11216119||cds1609||-1||CDS||1441426764||1625||72.6	1625	1625	b51759_scaffold123	scaffold123||102813||108927||Cerca123S13269||1||CDS||2028476449||3260||72.6	3260	3260	2.100000e-47	1901
a36122_Ppe_chr1	Ppe_chr1||11223600||11228622||cds1614||1||CDS||1441426790||1630||81.62	1630	1630	b51759_scaffold123	scaffold123||87812||91274||Cerca123S13278||-1||CDS||2028476468||3259||81.62	3259	3259	1.000000e-250	1951
a36122_Ppe_chr1	Ppe_chr1||11229628||11232583||cds1618||-1||CDS||1441426806||1634||74.44	1634	1634	b51759_scaffold123	scaffold123||83439||86554||Cerca123S13267||1||CDS||2028476444||3258||74.44	3258	3258	9.200000e-140	2001
a36122_Ppe_chr1	Ppe_chr1||11243766||11246294||cds1619||1||CDS||1441426811||1635||73.49	1635	1635	b51759_scaffold123	scaffold123||69661||71871||Cerca123S13268||-1||CDS||2028476446||3257||73.49	3257	3257	1.600000e-65	2051
a36122_Ppe_chr1	Ppe_chr1||11248488||11248904||cds1620||-1||CDS||1441426819||1636||62.7	1636	1636	b51759_scaffold123	scaffold123||64760||65182||Cerca123S00388||1||CDS||2028476407||3256||62.7	3256	3256	2.000000e-29	2079
a36122_Ppe_chr1	Ppe_chr1||11251318||11257178||cds1621||-1||CDS||1441426823||1637||79.02	1637	1637	b51759_scaffold123	scaffold123||56003||63478||Cerca123S13266||1||CDS||2028476442||3255||79.02	3255	3255	1.000000e-250	2129
###
a36122_Ppe_chr1	Ppe_chr1||11306916||11312768||cds1624||1||CDS||1441426837||1641||79.82	1641	1641	b51759_scaffold194	scaffold194||609412||615149||Cerca194S17102||-1||CDS||2028489483||9249||79.82	9249	9249	4.600000e-203	50
a36122_Ppe_chr1	Ppe_chr1||11313640||11317735||cds1625||-1||CDS||1441426842||1642||74.7	1642	1642	b51759_scaffold194	scaffold194||603271||607882||Cerca194S17104||1||CDS||2028489487||9248||74.7	9248	9248	1.000000e-250	100
a36122_Ppe_chr1	Ppe_chr1||11319773||11320934||cds1626||1||CDS||1441426846||1643||82.93	1643	1643	b51759_scaffold194	scaffold194||596217||597288||Cerca194S17089||-1||CDS||2028489456||9247||82.93	9247	9247	5.800000e-30	129
a36122_Ppe_chr1	Ppe_chr1||11323029||11323448||cds1627||1||CDS||1441426850||1644||86.67	1644	1644	b51759_scaffold194	scaffold194||595032||595427||Cerca194S01395||1||CDS||2028489424||9246||86.67	9246	9246	2.000000e-06	134
a36122_Ppe_chr1	Ppe_chr1||11327351||11327913||cds1629||1||CDS||1441426857||1646||65.09	1646	1646	b51759_scaffold194	scaffold194||589391||590084||Cerca194S17088||-1||CDS||2028489454||9245||65.09	9245	9245	3.100000e-35	168
a36122_Ppe_chr1	Ppe_chr1||11339239||11343079||cds1633||-1||CDS||1441426874||1650||79.58	1650	1650	b51759_scaffold194	scaffold194||569217||574663||Cerca194S17103||1||CDS||2028489485||9243||79.58	9243	9243	5.300000e-209	218
a36122_Ppe_chr1	Ppe_chr1||11352014||11358730||cds1635||1||CDS||1441426881||1652||71.88	1652	1652	b51759_scaffold194	scaffold194||554650||562918||Cerca194S17087||-1||CDS||2028489452||9242||71.88	9242	9242	1.000000e-250	268
a36122_Ppe_chr1	Ppe_chr1||11381265||11385049||cds1638||1||CDS||1441426892||1655||77.17	1655	1655	b51759_scaffold194	scaffold194||538640||541559||Cerca194S17086||-1||CDS||2028489450||9241||77.17	9241	9241	1.000000e-250	318
a36122_Ppe_chr1	Ppe_chr1||11387907||11392525||cds1639||1||CDS||1441426894||1656||76.17	1656	1656	b51759_scaffold194	scaffold194||518169||535713||Cerca194S17106||-1||CDS||2028489492||9240||76.17	9240	9240	1.000000e-250	368
a36122_Ppe_chr1	Ppe_chr1||11411666||11416605||cds1643||1||CDS||1441426917||1660||78.09	1660	1660	b51759_scaffold194	scaffold194||497403||502212||Cerca194S17105||-1||CDS||2028489490||9239||78.09	9239	9239	1.000000e-250	418
a36122_Ppe_chr1	Ppe_chr1||11418240||11419598||cds1645||-1||CDS||1441426926||1662||85.16	1662	1662	b51759_scaffold194	scaffold194||492714||493945||Cerca194S17101||1||CDS||2028489481||9238||85.16	9238	9238	3.000000e-154	468
a36122_Ppe_chr1	Ppe_chr1||11427643||11430572||cds1647||-1||CDS||1441426933||1664||79.3	1664	1664	b51759_scaffold194	scaffold194||479991||487562||Cerca194S17100||1||CDS||2028489479||9237||79.3	9237	9237	1.000000e-250	518
a36122_Ppe_chr1	Ppe_chr1||11442865||11445160||cds1648||-1||CDS||1441426936||1665||75.6	1665	1665	b51759_scaffold194	scaffold194||475464||478598||Cerca194S17085||1||CDS||2028489448||9236||75.6	9236	9236	1.200000e-173	568
a36122_Ppe_chr1	Ppe_chr1||11458174||11458719||cds1650||1||CDS||1441426949||1667||69.91	1667	1667	b51759_scaffold194	scaffold194||465911||466516||Cerca194S01394||-1||CDS||2028489422||9235||69.91	9235	9235	2.500000e-38	605
a36122_Ppe_chr1	Ppe_chr1||11507625||11508230||cds1655||1||CDS||1441426970||1672||74.46	1672	1672	b51759_scaffold194	scaffold194||449215||449925||Cerca194S01391||-1||CDS||2028489416||9232||74.46	9232	9232	8.100000e-109	655
a36122_Ppe_chr1	Ppe_chr1||11528275||11530042||cds1657||-1||CDS||1441426979||1674||76.53	1674	1674	b51759_scaffold194	scaffold194||438986||441279||Cerca194S17099||1||CDS||2028489477||9229||76.53	9229	9229	3.100000e-150	705
a36122_Ppe_chr1	Ppe_chr1||11530875||11536989||cds1658||-1||CDS||1441426983||1675||84.75	1675	1675	b51759_scaffold194	scaffold194||428967||437695||Cerca194S17084||1||CDS||2028489446||9228||84.75	9228	9228	1.000000e-250	755
a36122_Ppe_chr1	Ppe_chr1||11539021||11542418||cds1662||-1||CDS||1441427004||1679||80.81	1679	1679	b51759_scaffold194	scaffold194||422340||426082||Cerca194S17083||1||CDS||2028489444||9227||80.81	9227	9227	1.000000e-250	805
a36122_Ppe_chr1	Ppe_chr1||11544951||11545438||cds1664||1||CDS||1441427010||1681||68.25	1681	1681	b51759_scaffold194	scaffold194||418621||419061||Cerca194S01389||-1||CDS||2028489411||9226||68.25	9226	9226	4.300000e-24	828
a36122_Ppe_chr1	Ppe_chr1||11563378||11565580||cds1669||-1||CDS||1441427030||1686||67.75	1686	1686	b51759_scaffold194	scaffold194||405140||407648||Cerca194S17082||1||CDS||2028489442||9224||67.75	9224	9224	2.000000e-189	878
a36122_Ppe_chr1	Ppe_chr1||11566573||11567701||cds1670||-1||CDS||1441427038||1687||82.06	1687	1687	b51759_scaffold194	scaffold194||399596||403597||Cerca194S01387||1||CDS||2028489407||9223||82.06	9223	9223	9.600000e-84	928
a36122_Ppe_chr1	Ppe_chr1||11568045||11579419||cds1671||1||CDS||1441427043||1688||66.73	1688	1688	b51759_scaffold194	scaffold194||387467||397683||Cerca194S17081||-1||CDS||2028489439||9222||66.73	9222	9222	2.600000e-205	978
a36122_Ppe_chr1	Ppe_chr1||11581170||11583978||cds1672||-1||CDS||1441427050||1690||81.36	1690	1690	b51759_scaffold194	scaffold194||381060||384605||Cerca194S17079||1||CDS||2028489435||9221||81.36	9221	9221	1.000000e-250	1028
a36122_Ppe_chr1	Ppe_chr1||11587793||11588860||cds1674||-1||CDS||1441427060||1691||73.04	1691	1691	b51759_scaffold194	scaffold194||372516||373547||Cerca194S01385||1||CDS||2028489403||9220||73.04	9220	9220	3.800000e-96	1078
a36122_Ppe_chr1	Ppe_chr1||11598575||11599627||cds1675||1||CDS||1441427066||1692||77.88	1692	1692	b51759_scaffold194	scaffold194||359499||360560||Cerca194S01384||-1||CDS||2028489401||9219||77.88	9219	9219	1.000000e-250	1128
a36122_Ppe_chr1	Ppe_chr1||11600304||11604482||cds1676||-1||CDS||1441427072||1693||78.38	1693	1693	b51759_scaffold194	scaffold194||352426||357741||Cerca194S17095||1||CDS||2028489468||9218||78.38	9218	9218	1.000000e-250	1178
a36122_Ppe_chr1	Ppe_chr1||11606880||11610797||cds1677||-1||CDS||1441427075||1694||78.42	1694	1694	b51759_scaffold194	scaffold194||340043||344654||Cerca194S17078||1||CDS||2028489433||9217||78.42	9217	9217	1.000000e-250	1228
a36122_Ppe_chr1	Ppe_chr1||11611324||11615080||cds1679||1||CDS||1441427083||1696||83.48	1696	1696	b51759_scaffold194	scaffold194||332810||338002||Cerca194S17097||-1||CDS||2028489472||9216||83.48	9216	9216	1.000000e-250	1278
a36122_Ppe_chr1	Ppe_chr1||11616271||11617593||cds1680||1||CDS||1441427092||1697||73.46	1697	1697	b51759_scaffold194	scaffold194||330512||331906||Cerca194S01383||-1||CDS||2028489398||9215||73.46	9215	9215	5.100000e-169	1328
a36122_Ppe_chr1	Ppe_chr1||11618955||11620473||cds1681||-1||CDS||1441427097||1698||77.06	1698	1698	b51759_scaffold194	scaffold194||312230||314488||Cerca194S17094||1||CDS||2028489466||9211||77.06	9211	9211	1.300000e-170	1378
a36122_Ppe_chr1	Ppe_chr1||11642706||11645466||cds1682||1||CDS||1441427101||1699||75.54	1699	1699	b51759_scaffold194	scaffold194||289531||291804||Cerca194S01381||-1||CDS||2028489394||9208||75.54	9208	9208	1.000000e-250	1428
###
a36122_Ppe_chr1	Ppe_chr1||11647567||11650834||cds1684||-1||CDS||1441427105||1701||78.18	1701	1701	b51759_scaffold39	scaffold39||353860||358263||Cerca39S23436||1||CDS||2028512168||19691||78.18	19691	19691	1.000000e-250	50
a36122_Ppe_chr1	Ppe_chr1||11652967||11653979||cds1685||-1||CDS||1441427109||1702||76.43	1702	1702	b51759_scaffold39	scaffold39||351713||353073||Cerca39S23435||1||CDS||2028512166||19690||76.43	19690	19690	1.600000e-110	100
a36122_Ppe_chr1	Ppe_chr1||11654974||11658359||cds1686||-1||CDS||1441427111||1703||89.13	1703	1703	b51759_scaffold39	scaffold39||347468||350784||Cerca39S23434||1||CDS||2028512164||19689||89.13	19689	19689	1.000000e-250	150
a36122_Ppe_chr1	Ppe_chr1||11665200||11672429||cds1687||1||CDS||1441427115||1704||79.24	1704	1704	b51759_scaffold39	scaffold39||327126||336802||Cerca39S23437||-1||CDS||2028512170||19688||79.24	19688	19688	1.000000e-250	200
a36122_Ppe_chr1	Ppe_chr1||11673219||11675991||cds1688||-1||CDS||1441427118||1705||76.72	1705	1705	b51759_scaffold39	scaffold39||318222||320853||Cerca39S23464||1||CDS||2028512227||19686||76.72	19686	19686	1.000000e-250	250
a36122_Ppe_chr1	Ppe_chr1||11680100||11681152||cds1689||-1||CDS||1441427120||1706||77.45	1706	1706	b51759_scaffold39	scaffold39||310646||311608||Cerca39S08644||1||CDS||2028512094||19684||77.45	19684	19684	1.900000e-177	300
a36122_Ppe_chr1	Ppe_chr1||11684055||11686867||cds1691||1||CDS||1441427131||1708||76.55	1708	1708	b51759_scaffold39	scaffold39||303679||308622||Cerca39S23466||-1||CDS||2028512231||19683||76.55	19683	19683	1.000000e-250	350
a36122_Ppe_chr1	Ppe_chr1||11690811||11695623||cds1692||-1||CDS||1441427135||1709||83.57	1709	1709	b51759_scaffold39	scaffold39||296743||301787||Cerca39S23463||1||CDS||2028512225||19682||83.57	19682	19682	1.000000e-250	400
a36122_Ppe_chr1	Ppe_chr1||11749352||11758376||cds1696||-1||CDS||1441427148||1713||74.38	1713	1713	b51759_scaffold39	scaffold39||247525||277041||Cerca39S23460||1||CDS||2028512219||19678||74.38	19678	19678	1.000000e-145	450
a36122_Ppe_chr1	Ppe_chr1||11761618||11765596||cds1698||1||CDS||1441427158||1714||84.97	1714	1714	b51759_scaffold39	scaffold39||241186||246413||Cerca39S23433||-1||CDS||2028512162||19677||84.97	19677	19677	1.000000e-250	500
a36122_Ppe_chr1	Ppe_chr1||11769426||11778328||cds1700||1||CDS||1441427171||1717||80.06	1717	1717	b51759_scaffold39	scaffold39||224560||234164||Cerca39S23432||-1||CDS||2028512159||19676||80.06	19676	19676	1.000000e-250	550
a36122_Ppe_chr1	Ppe_chr1||11785750||11787834||cds1702||-1||CDS||1441427179||1719||77.88	1719	1719	b51759_scaffold39	scaffold39||204448||206565||Cerca39S08640||1||CDS||2028512086||19673||77.88	19673	19673	1.000000e-250	600
a36122_Ppe_chr1	Ppe_chr1||11788788||11791777||cds1703||-1||CDS||1441427180||1720||73.64	1720	1720	b51759_scaffold39	scaffold39||197513||202016||Cerca39S23459||1||CDS||2028512217||19672||73.64	19672	19672	3.500000e-133	650
a36122_Ppe_chr1	Ppe_chr1||11793694||11797077||cds1704||-1||CDS||1441427183||1721||79.19	1721	1721	b51759_scaffold39	scaffold39||191533||195073||Cerca39S23431||1||CDS||2028512157||19671||79.19	19671	19671	1.000000e-250	700
a36122_Ppe_chr1	Ppe_chr1||11803306||11809089||cds1705||-1||CDS||1441427188||1722||81.33	1722	1722	b51759_scaffold39	scaffold39||176703||183460||Cerca39S23429||1||CDS||2028512153||19670||81.33	19670	19670	1.000000e-250	750
a36122_Ppe_chr1	Ppe_chr1||11920269||11921285||cds1707||-1||CDS||1441427198||1724||66.38	1724	1724	b51759_scaffold39	scaffold39||163559||164539||Cerca39S08638||1||CDS||2028512082||19668||66.38	19668	19668	9.700000e-106	800
a36122_Ppe_chr1	Ppe_chr1||11934706||11938920||cds1708||1||CDS||1441427202||1725||84.37	1725	1725	b51759_scaffold39	scaffold39||142780||149204||Cerca39S23430||-1||CDS||2028512155||19667||84.37	19667	19667	2.900000e-196	850
a36122_Ppe_chr1	Ppe_chr1||11943704||11945590||cds1709||1||CDS||1441427204||1726||76.64	1726	1726	b51759_scaffold39	scaffold39||137113||138939||Cerca39S03097||-1||CDS||2028512063||19666||76.64	19666	19666	1.000000e-250	900
a36122_Ppe_chr1	Ppe_chr1||11948950||11953537||cds1710||1||CDS||1441427215||1727||82.46	1727	1727	b51759_scaffold39	scaffold39||129361||134357||Cerca39S23458||-1||CDS||2028512215||19665||82.46	19665	19665	1.300000e-248	950
a36122_Ppe_chr1	Ppe_chr1||11955089||11960906||cds1711||1||CDS||1441427218||1728||76.46	1728	1728	b51759_scaffold39	scaffold39||116749||122635||Cerca39S08639||-1||CDS||2028512084||19663||76.46	19663	19663	9.300000e-219	1000
a36122_Ppe_chr1	Ppe_chr1||11968374||11970402||cds1712||1||CDS||1441427219||1729||78.37	1729	1729	b51759_scaffold39	scaffold39||106294||108208||Cerca39S23457||-1||CDS||2028512212||19662||78.37	19662	19662	1.500000e-102	1050
a36122_Ppe_chr1	Ppe_chr1||11987695||11988772||cds1713||-1||CDS||1441427221||1730||84.54	1730	1730	b51759_scaffold39	scaffold39||83811||88533||Cerca39S23456||1||CDS||2028512210||19661||84.54	19661	19661	8.000000e-59	1100
a36122_Ppe_chr1	Ppe_chr1||11996106||11998572||cds1714||-1||CDS||1441427228||1731||77.8	1731	1731	b51759_scaffold39	scaffold39||78052||80779||Cerca39S23427||1||CDS||2028512149||19660||77.8	19660	19660	1.600000e-127	1150
a36122_Ppe_chr1	Ppe_chr1||12016901||12018274||cds1722||1||CDS||1441427260||1739||65.83	1739	1739	b51759_scaffold39	scaffold39||24029||70587||Cerca39S23454||-1||CDS||2028512206||19657||65.83	19657	19657	7.800000e-131	1200
a36122_Ppe_chr1	Ppe_chr1||12020637||12024870||cds1723||1||CDS||1441427262||1740||76.6	1740	1740	b51759_scaffold39	scaffold39||7257||17149||Cerca39S23453||-1||CDS||2028512204||19652||76.6	19652	19652	6.300000e-165	1250
###
a36122_Ppe_chr1	Ppe_chr1||12054067||12057564||cds1730||-1||CDS||1441427290||1747||81.33	1747	1747	b51759_scaffold223	scaffold223||308826||310542||Cerca223S18300||1||CDS||2028494406||11500||81.33	11500	11500	1.200000e-12	11
a36122_Ppe_chr1	Ppe_chr1||12071695||12074844||cds1734||1||CDS||1441427303||1751||78.46	1751	1751	b51759_scaffold223	scaffold223||296560||300444||Cerca223S18304||-1||CDS||2028494415||11499||78.46	11499	11499	1.000000e-250	61
a36122_Ppe_chr1	Ppe_chr1||12083975||12087762||cds1735||1||CDS||1441427306||1752||82.49	1752	1752	b51759_scaffold223	scaffold223||290305||294961||Cerca223S18303||-1||CDS||2028494413||11498||82.49	11498	11498	1.000000e-250	111
a36122_Ppe_chr1	Ppe_chr1||12090502||12091005||cds1736||1||CDS||1441427308||1753||74.9	1753	1753	b51759_scaffold223	scaffold223||286936||287436||Cerca223S18302||-1||CDS||2028494411||11496||74.9	11496	11496	1.900000e-44	154
a36122_Ppe_chr1	Ppe_chr1||12094040||12095691||cds1737||1||CDS||1441427312||1754||82.3	1754	1754	b51759_scaffold223	scaffold223||270301||275115||Cerca223S18325||-1||CDS||2028494460||11493||82.3	11493	11493	1.300000e-100	204
a36122_Ppe_chr1	Ppe_chr1||12097511||12100450||cds1738||-1||CDS||1441427316||1755||74.5	1755	1755	b51759_scaffold223	scaffold223||263625||266649||Cerca223S18296||1||CDS||2028494398||11491||74.5	11491	11491	2.600000e-91	254
a36122_Ppe_chr1	Ppe_chr1||12102481||12107297||cds1739||1||CDS||1441427318||1756||75.5	1756	1756	b51759_scaffold223	scaffold223||256696||261907||Cerca223S18297||-1||CDS||2028494400||11490||75.5	11490	11490	1.000000e-250	304
a36122_Ppe_chr1	Ppe_chr1||12106165||12118447||cds1744||-1||CDS||1441427340||1761||81.56	1761	1761	b51759_scaffold223	scaffold223||138156||169567||Cerca223S18317||1||CDS||2028494442||11478||81.56	11478	11478	1.000000e-250	351
a36122_Ppe_chr1	Ppe_chr1||12122588||12123899||cds1745||1||CDS||1441427342||1762||76.51	1762	1762	b51759_scaffold223	scaffold223||126879||129833||Cerca223S18293||-1||CDS||2028494391||11475||76.51	11475	11475	2.700000e-109	401
a36122_Ppe_chr1	Ppe_chr1||12125098||12127919||cds1747||-1||CDS||1441427347||1764||76.85	1764	1764	b51759_scaffold223	scaffold223||123101||125468||Cerca223S18316||1||CDS||2028494440||11474||76.85	11474	11474	1.400000e-234	451
a36122_Ppe_chr1	Ppe_chr1||12129060||12133381||cds1748||1||CDS||1441427352||1766||76.45	1766	1766	b51759_scaffold223	scaffold223||114589||120982||Cerca223S18292||-1||CDS||2028494389||11473||76.45	11473	11473	1.000000e-250	501
a36122_Ppe_chr1	Ppe_chr1||12141850||12142917||cds1751||-1||CDS||1441427368||1768||64.59	1768	1768	b51759_scaffold223	scaffold223||101754||102788||Cerca223S01739||1||CDS||2028494340||11472||64.59	11472	11472	1.700000e-57	551
a36122_Ppe_chr1	Ppe_chr1||12169233||12174969||cds1753||-1||CDS||1441427375||1770||77.28	1770	1770	b51759_scaffold223	scaffold223||78369||84661||Cerca223S18291||-1||CDS||2028494387||11471||77.28	11471	11471	1.000000e-250	601
a36122_Ppe_chr1	Ppe_chr1||12186746||12190510||cds1755||1||CDS||1441427384||1772||77.07	1772	1772	b51759_scaffold223	scaffold223||71824||76317||Cerca223S18290||-1||CDS||2028494385||11470||77.07	11470	11470	3.200000e-231	651
a36122_Ppe_chr1	Ppe_chr1||12193117||12202282||cds1756||1||CDS||1441427387||1773||81.14	1773	1773	b51759_scaffold223	scaffold223||60240||69220||Cerca223S18289||-1||CDS||2028494382||11469||81.14	11469	11469	1.000000e-250	701
a36122_Ppe_chr1	Ppe_chr1||12203655||12205274||cds1757||-1||CDS||1441427392||1774||77.49	1774	1774	b51759_scaffold223	scaffold223||56360||57976||Cerca223S18287||1||CDS||2028494378||11468||77.49	11468	11468	1.000000e-250	751
a36122_Ppe_chr1	Ppe_chr1||12212645||12213082||cds1759||-1||CDS||1441427401||1776||83.81	1776	1776	b51759_scaffold223	scaffold223||51010||51456||Cerca223S01738||1||CDS||2028494338||11467||83.81	11467	11467	2.600000e-131	801
a36122_Ppe_chr1	Ppe_chr1||12265071||12266054||cds1762||-1||CDS||1441427419||1779||70.81	1779	1779	b51759_scaffold223	scaffold223||24652||49107||Cerca223S18314||1||CDS||2028494436||11465||70.81	11465	11465	6.100000e-169	851
###
a36122_Ppe_chr1	Ppe_chr1||12265071||12266054||cds1762||-1||CDS||1441427419||1779||68.68	1779	1779	b51759_scaffold88	scaffold88||818486||845447||Cerca88S30574||1||CDS||2028538662||32019||68.68	32019	32019	1.700000e-144	50
a36122_Ppe_chr1	Ppe_chr1||12269609||12275375||cds1763||-1||CDS||1441427423||1780||83.51	1780	1780	b51759_scaffold88	scaffold88||809159||815637||Cerca88S30572||1||CDS||2028538658||32018||83.51	32018	32018	1.000000e-250	100
a36122_Ppe_chr1	Ppe_chr1||12278403||12281793||cds1764||1||CDS||1441427427||1781||70.04	1781	1781	b51759_scaffold88	scaffold88||802636||806225||Cerca88S30551||-1||CDS||2028538615||32017||70.04	32017	32017	1.000000e-250	150
a36122_Ppe_chr1	Ppe_chr1||12282789||12283559||cds1765||-1||CDS||1441427432||1782||76.41	1782	1782	b51759_scaffold88	scaffold88||800796||801503||Cerca88S04861||1||CDS||2028538522||32016||76.41	32016	32016	1.200000e-154	200
a36122_Ppe_chr1	Ppe_chr1||12290787||12292054||cds1766||-1||CDS||1441427436||1783||73.07	1783	1783	b51759_scaffold88	scaffold88||785275||786285||Cerca88S04860||1||CDS||2028538520||32015||73.07	32015	32015	2.400000e-59	250
a36122_Ppe_chr1	Ppe_chr1||12301389||12306609||cds1767||1||CDS||1441427439||1787||78.75	1787	1787	b51759_scaffold88	scaffold88||770503||776584||Cerca88S30549||1||CDS||2028538611||32013||78.75	32013	32013	1.500000e-232	300
a36122_Ppe_chr1	Ppe_chr1||12327010||12335578||cds1773||1||CDS||1441427471||1790||84.17	1790	1790	b51759_scaffold88	scaffold88||756512||766455||Cerca88S30576||-1||CDS||2028538667||32012||84.17	32012	32012	1.000000e-250	350
a36122_Ppe_chr1	Ppe_chr1||12337748||12345873||cds1783||1||CDS||1441427508||1800||81.75	1800	1800	b51759_scaffold88	scaffold88||745806||754067||Cerca88S30575||-1||CDS||2028538665||32011||81.75	32011	32011	1.000000e-250	400
a36122_Ppe_chr1	Ppe_chr1||12347050||12348387||cds1785||-1||CDS||1441427516||1802||73.38	1802	1802	b51759_scaffold88	scaffold88||742490||744387||Cerca88S04859||1||CDS||2028538518||32010||73.38	32010	32010	3.700000e-77	450
a36122_Ppe_chr1	Ppe_chr1||12352367||12357239||cds1786||-1||CDS||1441427520||1803||78.07	1803	1803	b51759_scaffold88	scaffold88||735163||739274||Cerca88S30548||1||CDS||2028538609||32009||78.07	32009	32009	1.000000e-250	500
###
a36122_Ppe_chr1	Ppe_chr1||12555026||12559700||cds1805||1||CDS||1441427594||1822||82.9	1822	1822	b51759_scaffold70	scaffold70||263976||270627||Cerca70S28900||1||CDS||2028532303||29041||82.9	29041	29041	1.000000e-250	50
a36122_Ppe_chr1	Ppe_chr1||12577475||12581381||cds1811||1||CDS||1441427623||1829||85.57	1829	1829	b51759_scaffold70	scaffold70||272763||279108||Cerca70S28901||1||CDS||2028532306||29042||85.57	29042	29042	1.300000e-170	100
a36122_Ppe_chr1	Ppe_chr1||12604177||12626111||cds1813||-1||CDS||1441427631||1831||71.02	1831	1831	b51759_scaffold70	scaffold70||281077||305067||Cerca70S28903||1||CDS||2028532310||29043||71.02	29043	29043	1.000000e-250	150
a36122_Ppe_chr1	Ppe_chr1||12676417||12683758||cds1818||-1||CDS||1441427650||1836||80.86	1836	1836	b51759_scaffold70	scaffold70||306042||314150||Cerca70S28907||-1||CDS||2028532318||29045||80.86	29045	29045	1.000000e-250	200
a36122_Ppe_chr1	Ppe_chr1||12703185||12708953||cds1826||-1||CDS||1441427688||1844||83.75	1844	1844	b51759_scaffold70	scaffold70||317177||324390||Cerca70S28908||-1||CDS||2028532321||29046||83.75	29046	29046	1.000000e-250	250
a36122_Ppe_chr1	Ppe_chr1||12733051||12741953||cds1829||1||CDS||1441427696||1847||75.82	1847	1847	b51759_scaffold70	scaffold70||337249||347734||Cerca70S28904||1||CDS||2028532312||29049||75.82	29049	29049	1.000000e-250	300
a36122_Ppe_chr1	Ppe_chr1||12803615||12817679||cds1835||-1||CDS||1441427728||1853||77.65	1853	1853	b51759_scaffold70	scaffold70||354193||373428||Cerca70S28883||-1||CDS||2028532268||29052||77.65	29052	29052	1.000000e-250	350
###
a36122_Ppe_chr1	Ppe_chr1||13315704||13336160||cds1882||1||CDS||1441427915||1900||80.06	1900	1900	b51759_scaffold162	scaffold162||390653||408352||Cerca162S15602||-1||CDS||2028484432||6925||80.06	6925	6925	1.000000e-250	50
a36122_Ppe_chr1	Ppe_chr1||13361381||13363279||cds1885||1||CDS||1441427924||1903||84.89	1903	1903	b51759_scaffold162	scaffold162||366587||368597||Cerca162S15601||-1||CDS||2028484430||6924||84.89	6924	6924	1.000000e-250	100
a36122_Ppe_chr1	Ppe_chr1||13372706||13373216||cds1889||-1||CDS||1441427938||1907||76.44	1907	1907	b51759_scaffold162	scaffold162||354109||354498||Cerca162S01007||1||CDS||2028484373||6923||76.44	6923	6923	5.700000e-72	150
a36122_Ppe_chr1	Ppe_chr1||13407189||13411824||cds1894||-1||CDS||1441427965||1912||73.73	1912	1912	b51759_scaffold162	scaffold162||336849||345788||Cerca162S01006||1||CDS||2028484371||6922||73.73	6922	6922	1.000000e-250	200
a36122_Ppe_chr1	Ppe_chr1||13530454||13531947||cds1901||-1||CDS||1441427996||1919||71.41	1919	1919	b51759_scaffold162	scaffold162||220029||232734||Cerca162S15598||-1||CDS||2028484424||6914||71.41	6914	6914	1.000000e-250	250
a36122_Ppe_chr1	Ppe_chr1||13573107||13575949||cds1902||1||CDS||1441427999||1920||70.77	1920	1920	b51759_scaffold162	scaffold162||174497||180635||Cerca162S15596||-1||CDS||2028484419||6908||70.77	6908	6908	6.100000e-161	300
a36122_Ppe_chr1	Ppe_chr1||13598185||13602171||cds1905||-1||CDS||1441428008||1923||82.56	1923	1923	b51759_scaffold162	scaffold162||163083||167886||Cerca162S15593||1||CDS||2028484413||6906||82.56	6906	6906	1.000000e-250	350
a36122_Ppe_chr1	Ppe_chr1||13693378||13707907||cds1918||-1||CDS||1441428064||1937||78.61	1937	1937	b51759_scaffold162	scaffold162||138451||151495||Cerca162S15592||1||CDS||2028484411||6905||78.61	6905	6905	1.000000e-250	397
###
a36122_Ppe_chr1	Ppe_chr1||13717083||13720199||cds1922||1||CDS||1441428091||1940||73.35	1940	1940	b51759_scaffold236	scaffold236||636218||640288||Cerca236S18804||-1||CDS||2028495920||12217||73.35	12217	12217	1.000000e-250	50
a36122_Ppe_chr1	Ppe_chr1||13822009||13823433||cds1926||-1||CDS||1441428110||1944||68.29	1944	1944	b51759_scaffold236	scaffold236||423207||424625||Cerca236S01888||1||CDS||2028495845||12203||68.29	12203	12203	2.600000e-214	97
a36122_Ppe_chr1	Ppe_chr1||13904815||13906675||cds1932||-1||CDS||1441428137||1950||77.48	1950	1950	b51759_scaffold236	scaffold236||349503||351539||Cerca236S18799||-1||CDS||2028495909||12198||77.48	12198	12198	9.300000e-200	147
a36122_Ppe_chr1	Ppe_chr1||14019167||14023121||cds1937||-1||CDS||1441428156||1955||79.9	1955	1955	b51759_scaffold236	scaffold236||276174||281924||Cerca236S18795||1||CDS||2028495899||12190||79.9	12190	12190	3.100000e-163	197
a36122_Ppe_chr1	Ppe_chr1||14049790||14056064||cds1940||1||CDS||1441428170||1958||70.65	1958	1958	b51759_scaffold236	scaffold236||244147||251096||Cerca236S18796||-1||CDS||2028495902||12187||70.65	12187	12187	2.300000e-98	247
a36122_Ppe_chr1	Ppe_chr1||14256826||14258900||cds1953||-1||CDS||1441428225||1971||74.74	1971	1971	b51759_scaffold236	scaffold236||163607||165720||Cerca236S18793||-1||CDS||2028495895||12174||74.74	12174	12174	1.000000e-250	294
a36122_Ppe_chr1	Ppe_chr1||14407437||14413806||cds1962||-1||CDS||1441428259||1980||70.3	1980	1980	b51759_scaffold236	scaffold236||155596||162930||Cerca236S18810||1||CDS||2028495933||12173||70.3	12173	12173	1.000000e-250	344
a36122_Ppe_chr1	Ppe_chr1||14430872||14434181||cds1964||1||CDS||1441428268||1982||81.05	1982	1982	b51759_scaffold236	scaffold236||109656||113567||Cerca236S18792||-1||CDS||2028495892||12168||81.05	12168	12168	1.000000e-250	394
a36122_Ppe_chr1	Ppe_chr1||14453295||14453672||cds1967||-1||CDS||1441428280||1985||66.57	1985	1985	b51759_scaffold236	scaffold236||93020||93421||Cerca236S01885||-1||CDS||2028495839||12166||66.57	12166	12166	1.900000e-43	436
a36122_Ppe_chr1	Ppe_chr1||14462673||14471357||cds1968||1||CDS||1441428283||1986||77.8	1986	1986	b51759_scaffold236	scaffold236||72676||80818||Cerca236S18789||-1||CDS||2028495886||12164||77.8	12164	12164	1.000000e-250	486
a36122_Ppe_chr1	Ppe_chr1||14682937||14685688||cds1978||-1||CDS||1441428321||1997||65.91	1997	1997	b51759_scaffold236	scaffold236||47484||56984||Cerca236S01883||1||CDS||2028495835||12160||65.91	12160	12160	7.800000e-84	533
###
a36122_Ppe_chr1	Ppe_chr1||15304325||15306806||cds2029||1||CDS||1441428477||2048||72.51	2048	2048	b51759_scaffold292	scaffold292||232252||234784||Cerca292S20430||-1||CDS||2028502144||15058||72.51	15058	15058	7.300000e-250	50
a36122_Ppe_chr1	Ppe_chr1||15309359||15309847||cds2030||1||CDS||1441428483||2049||66.37	2049	2049	b51759_scaffold292	scaffold292||209312||209803||Cerca292S02261||1||CDS||2028502124||15055||66.37	15055	15055	3.900000e-22	71
a36122_Ppe_chr1	Ppe_chr1||15476162||15477840||cds2040||1||CDS||1441428517||2059||76.04	2059	2059	b51759_scaffold292	scaffold292||179337||180764||Cerca292S02263||-1||CDS||2028502129||15052||76.04	15052	15052	9.300000e-151	121
a36122_Ppe_chr1	Ppe_chr1||15596921||15607588||cds2045||-1||CDS||1441428531||2064||71.46	2064	2064	b51759_scaffold292	scaffold292||145784||166503||Cerca292S20440||1||CDS||2028502166||15049||71.46	15049	15049	1.000000e-250	171
a36122_Ppe_chr1	Ppe_chr1||15609950||15620238||cds2046||-1||CDS||1441428532||2065||79.95	2065	2065	b51759_scaffold292	scaffold292||84043||95783||Cerca292S20429||-1||CDS||2028502142||15039||79.95	15039	15039	1.400000e-212	221
a36122_Ppe_chr1	Ppe_chr1||15739035||15742601||cds2052||-1||CDS||1441428555||2071||76.23	2071	2071	b51759_scaffold292	scaffold292||74547||81514||Cerca292S20428||-1||CDS||2028502140||15038||76.23	15038	15038	2.000000e-150	271
###
a36122_Ppe_chr1	Ppe_chr1||17579884||17584139||cds2165||1||CDS||1441428927||2184||80.72	2184	2184	b51759_scaffold90	scaffold90||471196||473915||Cerca90S30892||-1||CDS||2028540422||32744||80.72	32744	32744	6.200000e-204	50
a36122_Ppe_chr1	Ppe_chr1||17586659||17589936||cds2166||-1||CDS||1441428930||2185||79.62	2185	2185	b51759_scaffold90	scaffold90||467240||470074||Cerca90S30824||1||CDS||2028540277||32743||79.62	32743	32743	1.000000e-250	100
a36122_Ppe_chr1	Ppe_chr1||17592440||17593753||cds2167||-1||CDS||1441428932||2186||62.5	2186	2186	b51759_scaffold90	scaffold90||462284||463648||Cerca90S04931||1||CDS||2028540200||32742||62.5	32742	32742	3.900000e-52	150
a36122_Ppe_chr1	Ppe_chr1||17596983||17599955||cds2168||1||CDS||1441428936||2187||76.06	2187	2187	b51759_scaffold90	scaffold90||423517||426307||Cerca90S30826||-1||CDS||2028540282||32736||76.06	32736	32736	2.400000e-189	200
a36122_Ppe_chr1	Ppe_chr1||17668987||17678840||cds2175||-1||CDS||1441428959||2194||77.87	2194	2194	b51759_scaffold90	scaffold90||416418||422229||Cerca90S30823||1||CDS||2028540275||32735||77.87	32735	32735	1.000000e-250	250
a36122_Ppe_chr1	Ppe_chr1||17712894||17717784||cds2177||-1||CDS||1441428963||2196||83.26	2196	2196	b51759_scaffold90	scaffold90||477808||482309||Cerca90S30893||-1||CDS||2028540424||32745||83.26	32745	32745	3.800000e-222	100
a36122_Ppe_chr1	Ppe_chr1||17739107||17746954||cds2179||1||CDS||1441428970||2198||70.55	2198	2198	b51759_scaffold90	scaffold90||483569||491128||Cerca90S30894||1||CDS||2028540427||32746||70.55	32746	32746	1.600000e-181	150
a36122_Ppe_chr1	Ppe_chr1||17749728||17756831||cds2180||-1||CDS||1441428976||2199||79.33	2199	2199	b51759_scaffold90	scaffold90||492331||499388||Cerca90S30828||-1||CDS||2028540286||32747||79.33	32747	32747	1.000000e-250	200
a36122_Ppe_chr1	Ppe_chr1||18033938||18034339||cds2190||-1||CDS||1441429006||2209||70.64	2209	2209	b51759_scaffold90	scaffold90||516875||517279||Cerca90S04934||-1||CDS||2028540206||32748||70.64	32748	32748	2.000000e-55	250
a36122_Ppe_chr1	Ppe_chr1||18040202||18049061||cds2191||-1||CDS||1441429010||2210||80.52	2210	2210	b51759_scaffold90	scaffold90||518158||523136||Cerca90S30895||1||CDS||2028540429||32749||80.52	32749	32749	1.500000e-231	300
a36122_Ppe_chr1	Ppe_chr1||18067544||18068338||cds2193||-1||CDS||1441429015||2212||73.2	2212	2212	b51759_scaffold90	scaffold90||524320||525108||Cerca90S04935||-1||CDS||2028540209||32750||73.2	32750	32750	1.200000e-137	350
a36122_Ppe_chr1	Ppe_chr1||18318616||18340825||cds2205||1||CDS||1441429060||2224||79.46	2224	2224	b51759_scaffold90	scaffold90||531276||552970||Cerca90S30827||1||CDS||2028540284||32751||79.46	32751	32751	1.000000e-250	397
a36122_Ppe_chr1	Ppe_chr1||18345081||18347825||cds2206||-1||CDS||1441429062||2226||79.65	2226	2226	b51759_scaffold90	scaffold90||554389||557148||Cerca90S04936||-1||CDS||2028540211||32752||79.65	32752	32752	1.000000e-250	447
a36122_Ppe_chr1	Ppe_chr1||18428472||18429152||cds2209||1||CDS||1441429071||2229||75.77	2229	2229	b51759_scaffold90	scaffold90||570384||571055||Cerca90S04933||1||CDS||2028540204||32754||75.77	32754	32754	1.700000e-152	497
a36122_Ppe_chr1	Ppe_chr1||18662332||18665532||cds2229||-1||CDS||1441429132||2249||82.48	2249	2249	b51759_scaffold90	scaffold90||596476||600081||Cerca90S30899||-1||CDS||2028540437||32758||82.48	32758	32758	4.300000e-233	544
a36122_Ppe_chr1	Ppe_chr1||18755597||18762157||cds2243||1||CDS||1441429176||2263||79.65	2263	2263	b51759_scaffold90	scaffold90||601740||603929||Cerca90S30897||1||CDS||2028540433||32759||79.65	32759	32759	3.100000e-198	591
a36122_Ppe_chr1	Ppe_chr1||18768516||18771147||cds2244||1||CDS||1441429179||2264||79.1	2264	2264	b51759_scaffold90	scaffold90||609735||619729||Cerca90S30898||1||CDS||2028540435||32760||79.1	32760	32760	1.000000e-250	641
a36122_Ppe_chr1	Ppe_chr1||18774281||18780802||cds2245||-1||CDS||1441429183||2265||72.39	2265	2265	b51759_scaffold90	scaffold90||614605||617279||Cerca90S30900||-1||CDS||2028540439||32761||72.39	32761	32761	8.200000e-172	691
###
a36122_Ppe_chr1	Ppe_chr1||18805244||18808358||cds2248||-1||CDS||1441429190||2268||78.57	2268	2268	b51759_scaffold90	scaffold90||860491||862133||Cerca90S30840||1||CDS||2028540311||32796||78.57	32796	32796	1.200000e-184	50
a36122_Ppe_chr1	Ppe_chr1||18878337||18889654||cds2252||1||CDS||1441429202||2272||82.65	2272	2272	b51759_scaffold90	scaffold90||831993||842560||Cerca90S30842||-1||CDS||2028540315||32791||82.65	32791	32791	1.000000e-250	100
a36122_Ppe_chr1	Ppe_chr1||18897205||18901051||cds2255||-1||CDS||1441429208||2275||82.29	2275	2275	b51759_scaffold90	scaffold90||828829||831383||Cerca90S30914||1||CDS||2028540471||32790||82.29	32790	32790	1.000000e-250	150
a36122_Ppe_chr1	Ppe_chr1||18929887||18937079||cds2256||-1||CDS||1441429214||2276||75.3	2276	2276	b51759_scaffold90	scaffold90||820061||823956||Cerca90S30913||1||CDS||2028540469||32789||75.3	32789	32789	1.000000e-250	200
a36122_Ppe_chr1	Ppe_chr1||18964723||18973996||cds2260||-1||CDS||1441429225||2280||72.16	2280	2280	b51759_scaffold90	scaffold90||806163||813603||Cerca90S33932||1||CDS||2028540502||32788||72.16	32788	32788	1.000000e-250	250
a36122_Ppe_chr1	Ppe_chr1||19000483||19007509||cds2265||-1||CDS||1441429239||2285||74.47	2285	2285	b51759_scaffold90	scaffold90||798224||804636||Cerca90S30839||1||CDS||2028540309||32787||74.47	32787	32787	1.000000e-250	300
a36122_Ppe_chr1	Ppe_chr1||19022973||19028355||cds2266||-1||CDS||1441429241||2286||83.4	2286	2286	b51759_scaffold90	scaffold90||792284||796391||Cerca90S30911||1||CDS||2028540463||32786||83.4	32786	32786	1.000000e-250	350
a36122_Ppe_chr1	Ppe_chr1||19086690||19093331||cds2269||-1||CDS||1441429253||2289||83.35	2289	2289	b51759_scaffold90	scaffold90||785107||790454||Cerca90S30838||1||CDS||2028540306||32785||83.35	32785	32785	1.000000e-250	400
a36122_Ppe_chr1	Ppe_chr1||19095000||19100041||cds2270||-1||CDS||1441429257||2290||74.35	2290	2290	b51759_scaffold90	scaffold90||775367||780050||Cerca90S30836||1||CDS||2028540302||32784||74.35	32784	32784	1.000000e-250	450
a36122_Ppe_chr1	Ppe_chr1||19169898||19171608||cds2278||-1||CDS||1441429278||2298||87.62	2298	2298	b51759_scaffold90	scaffold90||768268||769675||Cerca90S30835||1||CDS||2028540300||32783||87.62	32783	32783	6.600000e-72	500
a36122_Ppe_chr1	Ppe_chr1||19270496||19271845||cds2279||-1||CDS||1441429280||2299||78.72	2299	2299	b51759_scaffold90	scaffold90||763575||764927||Cerca90S04941||1||CDS||2028540221||32782||78.72	32782	32782	1.000000e-250	550
a36122_Ppe_chr1	Ppe_chr1||19310156||19317571||cds2281||-1||CDS||1441429292||2301||75.83	2301	2301	b51759_scaffold90	scaffold90||755120||759886||Cerca90S30907||1||CDS||2028540455||32781||75.83	32781	32781	2.700000e-234	600
a36122_Ppe_chr1	Ppe_chr1||19419095||19422873||cds2285||-1||CDS||1441429302||2305||72.6	2305	2305	b51759_scaffold90	scaffold90||751872||754700||Cerca90S30906||1||CDS||2028540452||32780||72.6	32780	32780	1.000000e-250	650
a36122_Ppe_chr1	Ppe_chr1||19432271||19440527||cds2286||-1||CDS||1441429303||2306||80.86	2306	2306	b51759_scaffold90	scaffold90||743312||748571||Cerca90S30834||1||CDS||2028540298||32779||80.86	32779	32779	1.300000e-191	700
a36122_Ppe_chr1	Ppe_chr1||19478749||19481300||cds2287||1||CDS||1441429306||2307||73.48	2307	2307	b51759_scaffold90	scaffold90||737355||738666||Cerca90S30837||-1||CDS||2028540304||32778||73.48	32778	32778	4.800000e-201	750
a36122_Ppe_chr1	Ppe_chr1||19484679||19493971||cds2289||-1||CDS||1441429311||2308||75.7	2308	2308	b51759_scaffold90	scaffold90||729265||737307||Cerca90S30905||1||CDS||2028540450||32777||75.7	32777	32777	1.000000e-250	800
a36122_Ppe_chr1	Ppe_chr1||19545227||19551177||cds2291||1||CDS||1441429324||2311||75.43	2311	2311	b51759_scaffold90	scaffold90||713604||719093||Cerca90S30910||-1||CDS||2028540461||32776||75.43	32776	32776	1.000000e-250	850
a36122_Ppe_chr1	Ppe_chr1||19579321||19582627||cds2297||1||CDS||1441429345||2317||79.39	2317	2317	b51759_scaffold90	scaffold90||708035||712515||Cerca90S30909||-1||CDS||2028540459||32775||79.39	32775	32775	3.600000e-143	900
a36122_Ppe_chr1	Ppe_chr1||19830163||19835695||cds2308||-1||CDS||1441429382||2328||79.55	2328	2328	b51759_scaffold90	scaffold90||703775||706653||Cerca90S04940||1||CDS||2028540219||32774||79.55	32774	32774	1.000000e-250	947
a36122_Ppe_chr1	Ppe_chr1||19869158||19871328||cds2328||-1||CDS||1441429449||2348||57.51	2348	2348	b51759_scaffold90	scaffold90||622362||625566||Cerca90S30901||-1||CDS||2028540442||32762||57.51	32762	32762	3.100000e-18	961
###
a36122_Ppe_chr1	Ppe_chr1||22215247||22215734||cds2437||1||CDS||1441432487||2457||80.89	2457	2457	b51759_scaffold53	scaffold53||88216||88555||Cerca53S26449||1||CDS||2028523339||24853||80.89	24853	24853	2.400000e-56	50
a36122_Ppe_chr1	Ppe_chr1||22218067||22220894||cds2438||-1||CDS||1441432489||2458||78.28	2458	2458	b51759_scaffold53	scaffold53||90507||93094||Cerca53S26454||-1||CDS||2028523350||24854||78.28	24854	24854	9.000000e-189	100
a36122_Ppe_chr1	Ppe_chr1||22238292||22239265||cds2441||-1||CDS||1441432499||2461||72.95	2461	2461	b51759_scaffold53	scaffold53||95183||95980||Cerca53S26455||-1||CDS||2028523352||24855||72.95	24855	24855	1.400000e-65	150
a36122_Ppe_chr1	Ppe_chr1||22267450||22268617||cds2445||1||CDS||1441432508||2466||79.68	2466	2466	b51759_scaffold53	scaffold53||101408||102826||Cerca53S26450||1||CDS||2028523341||24856||79.68	24856	24856	1.200000e-76	200
a36122_Ppe_chr1	Ppe_chr1||22269073||22273065||cds2447||-1||CDS||1441432513||2467||83.66	2467	2467	b51759_scaffold53	scaffold53||103483||108302||Cerca53S03859||-1||CDS||2028523281||24857||83.66	24857	24857	1.100000e-188	250
a36122_Ppe_chr1	Ppe_chr1||22277636||22284854||cds2451||-1||CDS||1441432524||2471||75.96	2471	2471	b51759_scaffold53	scaffold53||110155||127825||Cerca53S26492||-1||CDS||2028523431||24859||75.96	24859	24859	1.000000e-250	300
a36122_Ppe_chr1	Ppe_chr1||22304750||22305921||cds2454||1||CDS||1441432528||2474||73.01	2474	2474	b51759_scaffold53	scaffold53||128170||130288||Cerca53S03858||1||CDS||2028523278||24860||73.01	24860	24860	2.600000e-196	350
a36122_Ppe_chr1	Ppe_chr1||22312638||22314401||cds2456||1||CDS||1441432532||2476||77.4	2476	2476	b51759_scaffold53	scaffold53||131815||134235||Cerca53S26451||1||CDS||2028523344||24861||77.4	24861	24861	2.500000e-116	400
a36122_Ppe_chr1	Ppe_chr1||22315137||22317970||cds2457||1||CDS||1441432533||2477||71.94	2477	2477	b51759_scaffold53	scaffold53||140737||141361||Cerca53S33380||-1||CDS||2028523480||24863||71.94	24863	24863	4.600000e-77	450
###
a36122_Ppe_chr1	Ppe_chr1||22361803||22365167||cds2460||1||CDS||1441432540||2480||80.23	2480	2480	b51759_scaffold29	scaffold29||354126||358393||Cerca29S20653||-1||CDS||2028501828||14858||80.23	14858	14858	1.000000e-250	50
a36122_Ppe_chr1	Ppe_chr1||22365702||22368302||cds2461||-1||CDS||1441432542||2481||80.38	2481	2481	b51759_scaffold29	scaffold29||344426||346745||Cerca29S20647||1||CDS||2028501816||14855||80.38	14855	14855	6.600000e-120	100
a36122_Ppe_chr1	Ppe_chr1||22370844||22372616||cds2462||-1||CDS||1441432544||2482||75.62	2482	2482	b51759_scaffold29	scaffold29||337673||340720||Cerca29S07846||1||CDS||2028501659||14854||75.62	14854	14854	3.600000e-226	150
a36122_Ppe_chr1	Ppe_chr1||22373034||22376098||cds2464||1||CDS||1441432547||2484||81.13	2484	2484	b51759_scaffold29	scaffold29||330561||335355||Cerca29S20652||-1||CDS||2028501826||14853||81.13	14853	14853	9.100000e-250	200
a36122_Ppe_chr1	Ppe_chr1||22421729||22425551||cds2469||1||CDS||1441432559||2489||76.49	2489	2489	b51759_scaffold29	scaffold29||320651||326371||Cerca29S20651||-1||CDS||2028501824||14852||76.49	14852	14852	1.000000e-250	250
a36122_Ppe_chr1	Ppe_chr1||22426190||22427709||cds2470||-1||CDS||1441432564||2490||74.95	2490	2490	b51759_scaffold29	scaffold29||315079||319714||Cerca29S20646||1||CDS||2028501814||14851||74.95	14851	14851	1.200000e-112	300
a36122_Ppe_chr1	Ppe_chr1||22442413||22446672||cds2473||1||CDS||1441432571||2493||77.9	2493	2493	b51759_scaffold29	scaffold29||308434||312103||Cerca29S20598||-1||CDS||2028501712||14850||77.9	14850	14850	1.000000e-250	350
a36122_Ppe_chr1	Ppe_chr1||22458990||22460641||cds2475||-1||CDS||1441432576||2495||75.9	2495	2495	b51759_scaffold29	scaffold29||305437||307671||Cerca29S20645||1||CDS||2028501812||14849||75.9	14849	14849	1.900000e-163	400
a36122_Ppe_chr1	Ppe_chr1||22474611||22476575||cds2477||1||CDS||1441432582||2497||73.72	2497	2497	b51759_scaffold29	scaffold29||301749||303912||Cerca29S02315||-1||CDS||2028501612||14848||73.72	14848	14848	1.000000e-250	450
a36122_Ppe_chr1	Ppe_chr1||22480783||22486201||cds2479||-1||CDS||1441432586||2499||80.82	2499	2499	b51759_scaffold29	scaffold29||294576||299971||Cerca29S20644||1||CDS||2028501810||14847||80.82	14847	14847	1.000000e-250	500
a36122_Ppe_chr1	Ppe_chr1||22487533||22488123||cds2480||-1||CDS||1441432592||2500||74.35	2500	2500	b51759_scaffold29	scaffold29||292760||293338||Cerca29S02314||1||CDS||2028501610||14846||74.35	14846	14846	6.200000e-35	534
a36122_Ppe_chr1	Ppe_chr1||22503955||22506433||cds2484||1||CDS||1441432603||2504||76.13	2504	2504	b51759_scaffold29	scaffold29||285978||289536||Cerca29S20650||-1||CDS||2028501822||14845||76.13	14845	14845	1.000000e-250	584
a36122_Ppe_chr1	Ppe_chr1||22514601||22518557||cds2485||-1||CDS||1441432605||2505||76.19	2505	2505	b51759_scaffold29	scaffold29||281196||284828||Cerca29S02313||1||CDS||2028501608||14844||76.19	14844	14844	1.000000e-250	634
a36122_Ppe_chr1	Ppe_chr1||22673725||22678149||cds2501||1||CDS||1441432643||2521||77.97	2521	2521	b51759_scaffold29	scaffold29||271893||277145||Cerca29S20595||-1||CDS||2028501706||14843||77.97	14843	14843	1.000000e-250	681
a36122_Ppe_chr1	Ppe_chr1||22679398||22680602||cds2502||1||CDS||1441432645||2522||82.11	2522	2522	b51759_scaffold29	scaffold29||269897||270762||Cerca29S20643||-1||CDS||2028501808||14842||82.11	14842	14842	3.600000e-133	731
a36122_Ppe_chr1	Ppe_chr1||22684263||22686658||cds2504||-1||CDS||1441432648||2524||81.42	2524	2524	b51759_scaffold29	scaffold29||267560||269666||Cerca29S20641||1||CDS||2028501804||14841||81.42	14841	14841	1.000000e-250	781
a36122_Ppe_chr1	Ppe_chr1||22739986||22742420||cds2508||1||CDS||1441432655||2528||80.92	2528	2528	b51759_scaffold29	scaffold29||262928||265083||Cerca29S32739||-1||CDS||2028501921||14840||80.92	14840	14840	1.000000e-250	831
a36122_Ppe_chr1	Ppe_chr1||22743238||22745290||cds2509||-1||CDS||1441432657||2529||81.4	2529	2529	b51759_scaffold29	scaffold29||258377||261727||Cerca29S20596||1||CDS||2028501708||14839||81.4	14839	14839	1.500000e-140	881
a36122_Ppe_chr1	Ppe_chr1||22746301||22749062||cds2511||-1||CDS||1441432665||2531||81.4	2531	2531	b51759_scaffold29	scaffold29||253622||257078||Cerca29S20640||1||CDS||2028501801||14838||81.4	14838	14838	1.000000e-250	931
a36122_Ppe_chr1	Ppe_chr1||22758538||22760371||cds2513||1||CDS||1441432670||2533||79.02	2533	2533	b51759_scaffold29	scaffold29||242581||245080||Cerca29S07845||-1||CDS||2028501657||14837||79.02	14837	14837	3.400000e-181	981
a36122_Ppe_chr1	Ppe_chr1||22763908||22767629||cds2515||-1||CDS||1441432675||2535||80.22	2535	2535	b51759_scaffold29	scaffold29||237711||241882||Cerca29S20639||1||CDS||2028501799||14836||80.22	14836	14836	1.000000e-250	1031
a36122_Ppe_chr1	Ppe_chr1||22774946||22776399||cds2517||-1||CDS||1441432679||2537||75.48	2537	2537	b51759_scaffold29	scaffold29||229827||232458||Cerca29S20638||1||CDS||2028501797||14835||75.48	14835	14835	6.600000e-163	1081
a36122_Ppe_chr1	Ppe_chr1||22789461||22791472||cds2518||-1||CDS||1441432680||2540||83.41	2540	2540	b51759_scaffold29	scaffold29||224205||226600||Cerca29S20637||1||CDS||2028501794||14834||83.41	14834	14834	8.100000e-56	1131
a36122_Ppe_chr1	Ppe_chr1||22830080||22836653||cds2524||-1||CDS||1441432695||2546||72.05	2546	2546	b51759_scaffold29	scaffold29||213005||218846||Cerca29S20594||1||CDS||2028501704||14833||72.05	14833	14833	1.000000e-250	1181
a36122_Ppe_chr1	Ppe_chr1||22909877||22916532||cds2528||1||CDS||1441432702||2550||76.58	2550	2550	b51759_scaffold29	scaffold29||191647||200654||Cerca29S20642||-1||CDS||2028501806||14832||76.58	14832	14832	7.200000e-175	1231
a36122_Ppe_chr1	Ppe_chr1||22934557||22936872||cds2529||1||CDS||1441432705||2551||77.4	2551	2551	b51759_scaffold29	scaffold29||186283||188842||Cerca29S20622||-1||CDS||2028501761||14831||77.4	14831	14831	2.300000e-92	1281
a36122_Ppe_chr1	Ppe_chr1||22975708||22983118||cds2534||1||CDS||1441432716||2556||84.51	2556	2556	b51759_scaffold29	scaffold29||173491||182094||Cerca29S20592||-1||CDS||2028501699||14830||84.51	14830	14830	1.000000e-250	1331
a36122_Ppe_chr1	Ppe_chr1||22985974||22987751||cds2535||1||CDS||1441432719||2557||77.03	2557	2557	b51759_scaffold29	scaffold29||169519||171292||Cerca29S07843||-1||CDS||2028501653||14829||77.03	14829	14829	1.000000e-250	1381
a36122_Ppe_chr1	Ppe_chr1||22989878||22990497||cds2536||1||CDS||1441432720||2558||71.59	2558	2558	b51759_scaffold29	scaffold29||168061||168832||Cerca29S20591||-1||CDS||2028501697||14828||71.59	14828	14828	2.600000e-43	1423
a36122_Ppe_chr1	Ppe_chr1||23001611||23004264||cds2540||1||CDS||1441432730||2562||70.76	2562	2562	b51759_scaffold29	scaffold29||162032||165328||Cerca29S20590||-1||CDS||2028501695||14827||70.76	14827	14827	2.400000e-106	1473
a36122_Ppe_chr1	Ppe_chr1||23004687||23007324||cds2542||-1||CDS||1441432733||2564||80.09	2564	2564	b51759_scaffold29	scaffold29||158894||161767||Cerca29S20626||1||CDS||2028501770||14826||80.09	14826	14826	1.000000e-250	1523
a36122_Ppe_chr1	Ppe_chr1||23011388||23016772||cds2544||-1||CDS||1441432739||2566||74.06	2566	2566	b51759_scaffold29	scaffold29||147484||153210||Cerca29S20625||1||CDS||2028501768||14825||74.06	14825	14825	4.700000e-205	1573
a36122_Ppe_chr1	Ppe_chr1||23018614||23019709||cds2545||-1||CDS||1441432741||2567||71.84	2567	2567	b51759_scaffold29	scaffold29||145129||146178||Cerca29S07841||1||CDS||2028501649||14824||71.84	14824	14824	7.500000e-35	1607
a36122_Ppe_chr1	Ppe_chr1||23021527||23026387||cds2546||-1||CDS||1441432742||2568||70.71	2568	2568	b51759_scaffold29	scaffold29||137294||142970||Cerca29S20624||1||CDS||2028501765||14823||70.71	14823	14823	1.000000e-250	1657
a36122_Ppe_chr1	Ppe_chr1||23298502||23305782||cds2551||-1||CDS||1441432755||2575||82.45	2575	2575	b51759_scaffold29	scaffold29||116230||123874||Cerca29S20623||1||CDS||2028501763||14820||82.45	14820	14820	2.900000e-91	1707
a36122_Ppe_chr1	Ppe_chr1||23338321||23339881||cds2559||-1||CDS||1441432773||2583||66.93	2583	2583	b51759_scaffold29	scaffold29||103208||104041||Cerca29S07840||1||CDS||2028501646||14819||66.93	14819	14819	4.600000e-28	1734
a36122_Ppe_chr1	Ppe_chr1||23366798||23368817||cds2560||-1||CDS||1441432777||2584||71.13	2584	2584	b51759_scaffold29	scaffold29||99755||101689||Cerca29S02311||1||CDS||2028501604||14818||71.13	14818	14818	2.400000e-247	1784
a36122_Ppe_chr1	Ppe_chr1||23376293||23377277||cds2562||1||CDS||1441432782||2586||74.93	2586	2586	b51759_scaffold29	scaffold29||95668||96832||Cerca29S07839||-1||CDS||2028501644||14817||74.93	14817	14817	8.700000e-153	1834
a36122_Ppe_chr1	Ppe_chr1||23385161||23386567||cds2564||-1||CDS||1441432786||2588||81.33	2588	2588	b51759_scaffold29	scaffold29||89814||90986||Cerca29S20620||1||CDS||2028501757||14816||81.33	14816	14816	3.100000e-59	1884
a36122_Ppe_chr1	Ppe_chr1||23397306||23397924||cds2565||1||CDS||1441432789||2589||78.95	2589	2589	b51759_scaffold29	scaffold29||85557||87164||Cerca29S20621||-1||CDS||2028501759||14815||78.95	14815	14815	9.800000e-98	1934
a36122_Ppe_chr1	Ppe_chr1||23421388||23423942||cds2568||1||CDS||1441432795||2592||70.86	2592	2592	b51759_scaffold29	scaffold29||80042||83287||Cerca29S20619||-1||CDS||2028501755||14814||70.86	14814	14814	5.900000e-116	1984
a36122_Ppe_chr1	Ppe_chr1||23431885||23433826||cds2570||1||CDS||1441432801||2594||77.55	2594	2594	b51759_scaffold29	scaffold29||74535||75999||Cerca29S07838||-1||CDS||2028501642||14813||77.55	14813	14813	2.200000e-156	2034
a36122_Ppe_chr1	Ppe_chr1||23434893||23439866||cds2571||-1||CDS||1441432803||2595||76.52	2595	2595	b51759_scaffold29	scaffold29||67957||72872||Cerca29S20615||1||CDS||2028501747||14812||76.52	14812	14812	1.000000e-250	2084
a36122_Ppe_chr1	Ppe_chr1||23451028||23455211||cds2572||-1||CDS||1441432805||2596||84.88	2596	2596	b51759_scaffold29	scaffold29||61042||65014||Cerca29S20588||1||CDS||2028501690||14811||84.88	14811	14811	1.000000e-250	2134
a36122_Ppe_chr1	Ppe_chr1||23492785||23494027||cds2574||1||CDS||1441432810||2599||76.79	2599	2599	b51759_scaffold29	scaffold29||56118||58020||Cerca29S07837||-1||CDS||2028501640||14810||76.79	14810	14810	3.900000e-53	2184
a36122_Ppe_chr1	Ppe_chr1||23498067||23499261||cds2575||-1||CDS||1441432812||2600||73.0	2600	2600	b51759_scaffold29	scaffold29||51570||52633||Cerca29S20614||1||CDS||2028501745||14809||73.0	14809	14809	3.500000e-138	2234
a36122_Ppe_chr1	Ppe_chr1||23511140||23512899||cds2576||-1||CDS||1441432814||2601||71.69	2601	2601	b51759_scaffold29	scaffold29||42423||44217||Cerca29S20613||1||CDS||2028501743||14808||71.69	14808	14808	6.600000e-126	2284
a36122_Ppe_chr1	Ppe_chr1||23528747||23529655||cds2577||-1||CDS||1441432816||2602||73.43	2602	2602	b51759_scaffold29	scaffold29||38343||40179||Cerca29S20587||1||CDS||2028501688||14807||73.43	14807	14807	2.700000e-176	2334
a36122_Ppe_chr1	Ppe_chr1||23534171||23535982||cds2578||1||CDS||1441432818||2604||73.12	2604	2604	b51759_scaffold29	scaffold29||32869||34898||Cerca29S20618||-1||CDS||2028501753||14806||73.12	14806	14806	8.500000e-132	2384
a36122_Ppe_chr1	Ppe_chr1||23537262||23540938||cds2579||-1||CDS||1441432819||2605||82.12	2605	2605	b51759_scaffold29	scaffold29||27650||31388||Cerca29S07834||1||CDS||2028501633||14805||82.12	14805	14805	1.000000e-250	2434
a36122_Ppe_chr1	Ppe_chr1||23558499||23560520||cds2581||1||CDS||1441432825||2607||73.64	2607	2607	b51759_scaffold29	scaffold29||21222||23252||Cerca29S07836||-1||CDS||2028501638||14804||73.64	14804	14804	2.000000e-122	2484
a36122_Ppe_chr1	Ppe_chr1||23565172||23565555||cds2582||1||CDS||1441432827||2608||77.98	2608	2608	b51759_scaffold29	scaffold29||18727||19104||Cerca29S07835||-1||CDS||2028501636||14803||77.98	14803	14803	7.100000e-90	2534
a36122_Ppe_chr1	Ppe_chr1||23567102||23568273||cds2583||1||CDS||1441432830||2609||71.03	2609	2609	b51759_scaffold29	scaffold29||15802||16762||Cerca29S20617||-1||CDS||2028501751||14802||71.03	14802	14802	5.200000e-91	2584
a36122_Ppe_chr1	Ppe_chr1||23585860||23586354||cds2585||1||CDS||1441432833||2611||77.66	2611	2611	b51759_scaffold29	scaffold29||12425||12925||Cerca29S02310||-1||CDS||2028501601||14801||77.66	14801	14801	6.600000e-62	2634
a36122_Ppe_chr1	Ppe_chr1||23588818||23591826||cds2586||1||CDS||1441432836||2612||75.58	2612	2612	b51759_scaffold29	scaffold29||4874||7244||Cerca29S20616||-1||CDS||2028501749||14800||75.58	14800	14800	1.200000e-185	2684
###
a36122_Ppe_chr1	Ppe_chr1||23588818||23591826||cds2586||1||CDS||1441432836||2612||77.83	2612	2612	b51759_scaffold136	scaffold136||218||4597||Cerca136S14005||1||CDS||2028479137||4506||77.83	4506	4506	1.000000e-250	50
a36122_Ppe_chr1	Ppe_chr1||23604827||23607882||cds2589||-1||CDS||1441432842||2615||81.21	2615	2615	b51759_scaffold136	scaffold136||6471||10419||Cerca136S14006||-1||CDS||2028479139||4507||81.21	4507	4507	1.600000e-243	100
a36122_Ppe_chr1	Ppe_chr1||23608164||23610522||cds2590||1||CDS||1441432846||2616||76.89	2616	2616	b51759_scaffold136	scaffold136||11406||15186||Cerca136S13999||1||CDS||2028479123||4508||76.89	4508	4508	2.100000e-192	150
a36122_Ppe_chr1	Ppe_chr1||23617807||23620225||cds2591||-1||CDS||1441432850||2617||82.63	2617	2617	b51759_scaffold136	scaffold136||18951||21465||Cerca136S14007||-1||CDS||2028479141||4509||82.63	4509	4509	1.000000e-250	200
a36122_Ppe_chr1	Ppe_chr1||23628628||23629431||cds2592||-1||CDS||1441432853||2618||70.64	2618	2618	b51759_scaffold136	scaffold136||27001||27801||Cerca136S00594||-1||CDS||2028479120||4510||70.64	4510	4510	8.100000e-121	250
a36122_Ppe_chr1	Ppe_chr1||23633473||23636565||cds2593||-1||CDS||1441432854||2619||81.86	2619	2619	b51759_scaffold136	scaffold136||31752||35907||Cerca136S14008||-1||CDS||2028479143||4511||81.86	4511	4511	1.000000e-250	300
a36122_Ppe_chr1	Ppe_chr1||23659353||23661292||cds2595||-1||CDS||1441432859||2621||74.73	2621	2621	b51759_scaffold136	scaffold136||40338||43538||Cerca136S14001||-1||CDS||2028479128||4512||74.73	4512	4512	1.700000e-228	350
a36122_Ppe_chr1	Ppe_chr1||23673159||23673980||cds2600||1||CDS||1441432872||2626||69.81	2626	2626	b51759_scaffold136	scaffold136||48317||49096||Cerca136S00593||1||CDS||2028479117||4513||69.81	4513	4513	5.400000e-72	400
###
a36122_Ppe_chr1	Ppe_chr1||23682488||23684523||cds2601||1||CDS||1441432873||2627||77.69	2627	2627	b51759_scaffold148	scaffold148||460734||463145||Cerca148S14746||-1||CDS||2028481553||5619||77.69	5619	5619	1.000000e-250	50
a36122_Ppe_chr1	Ppe_chr1||23685609||23690926||cds2603||-1||CDS||1441432876||2629||81.41	2629	2629	b51759_scaffold148	scaffold148||449011||455128||Cerca148S14736||1||CDS||2028481531||5618||81.41	5618	5618	1.000000e-250	100
a36122_Ppe_chr1	Ppe_chr1||23707986||23709886||cds2604||1||CDS||1441432879||2630||85.07	2630	2630	b51759_scaffold148	scaffold148||441050||442171||Cerca148S14745||-1||CDS||2028481551||5617||85.07	5617	5617	3.000000e-87	150
a36122_Ppe_chr1	Ppe_chr1||23723301||23728104||cds2605||1||CDS||1441432880||2631||66.56	2631	2631	b51759_scaffold148	scaffold148||431984||439440||Cerca148S14744||-1||CDS||2028481549||5616||66.56	5616	5616	6.900000e-81	200
a36122_Ppe_chr1	Ppe_chr1||23730207||23735872||cds2607||1||CDS||1441432884||2633||78.48	2633	2633	b51759_scaffold148	scaffold148||417435||423457||Cerca148S14743||-1||CDS||2028481546||5614||78.48	5614	5614	2.400000e-193	250
a36122_Ppe_chr1	Ppe_chr1||23739060||23741989||cds2608||1||CDS||1441432887||2634||78.86	2634	2634	b51759_scaffold148	scaffold148||412148||413744||Cerca148S14742||-1||CDS||2028481544||5613||78.86	5613	5613	8.400000e-101	300
a36122_Ppe_chr1	Ppe_chr1||23749946||23754200||cds2610||1||CDS||1441432893||2636||84.56	2636	2636	b51759_scaffold148	scaffold148||388199||394988||Cerca148S14758||-1||CDS||2028481579||5611||84.56	5611	5611	1.600000e-234	350
a36122_Ppe_chr1	Ppe_chr1||23758582||23760665||cds2612||1||CDS||1441432896||2638||71.68	2638	2638	b51759_scaffold148	scaffold148||383867||385526||Cerca148S32125||-1||CDS||2028481588||5610||71.68	5610	5610	1.500000e-65	400
a36122_Ppe_chr1	Ppe_chr1||23764078||23764287||cds2615||-1||CDS||1441432900||2641||83.09	2641	2641	b51759_scaffold148	scaffold148||380677||383602||Cerca148S14756||1||CDS||2028481575||5609||83.09	5609	5609	8.300000e-60	450
a36122_Ppe_chr1	Ppe_chr1||23778412||23784578||cds2617||1||CDS||1441432905||2643||76.71	2643	2643	b51759_scaffold148	scaffold148||369528||377246||Cerca148S14740||-1||CDS||2028481540||5608||76.71	5608	5608	1.000000e-250	500
a36122_Ppe_chr1	Ppe_chr1||23785283||23786168||cds2620||1||CDS||1441432911||2646||68.69	2646	2646	b51759_scaffold148	scaffold148||367368||368328||Cerca148S14739||-1||CDS||2028481538||5607||68.69	5607	5607	1.000000e-28	528
a36122_Ppe_chr1	Ppe_chr1||23786882||23789184||cds2621||-1||CDS||1441432912||2647||78.03	2647	2647	b51759_scaffold148	scaffold148||364027||366024||Cerca148S14755||1||CDS||2028481572||5606||78.03	5606	5606	1.500000e-87	578
a36122_Ppe_chr1	Ppe_chr1||23791331||23796628||cds2622||-1||CDS||1441432914||2648||80.95	2648	2648	b51759_scaffold148	scaffold148||357025||361909||Cerca148S14735||1||CDS||2028481529||5605||80.95	5605	5605	1.000000e-250	628
a36122_Ppe_chr1	Ppe_chr1||23848599||23849489||cds2624||1||CDS||1441432918||2650||80.62	2650	2650	b51759_scaffold148	scaffold148||346875||349077||Cerca148S14757||-1||CDS||2028481577||5604||80.62	5604	5604	8.900000e-39	666
a36122_Ppe_chr1	Ppe_chr1||23850458||23853892||cds2625||-1||CDS||1441432919||2651||80.4	2651	2651	b51759_scaffold148	scaffold148||342072||345524||Cerca148S14734||1||CDS||2028481527||5603||80.4	5603	5603	1.000000e-250	716
a36122_Ppe_chr1	Ppe_chr1||23860864||23863187||cds2629||1||CDS||1441432930||2655||78.5	2655	2655	b51759_scaffold148	scaffold148||333550||335826||Cerca148S14738||-1||CDS||2028481536||5602||78.5	5602	5602	1.000000e-250	766
a36122_Ppe_chr1	Ppe_chr1||23866726||23869264||cds2630||1||CDS||1441432933||2656||65.77	2656	2656	b51759_scaffold148	scaffold148||326847||329566||Cerca148S00795||-1||CDS||2028481459||5601||65.77	5601	5601	1.100000e-163	816
a36122_Ppe_chr1	Ppe_chr1||23870300||23874372||cds2633||-1||CDS||1441432939||2659||85.01	2659	2659	b51759_scaffold148	scaffold148||320602||325175||Cerca148S14754||1||CDS||2028481570||5600||85.01	5600	5600	6.500000e-219	866
a36122_Ppe_chr1	Ppe_chr1||23880897||23881751||cds2638||1||CDS||1441432952||2664||74.59	2664	2664	b51759_scaffold148	scaffold148||315159||316013||Cerca148S00794||-1||CDS||2028481456||5599||74.59	5599	5599	3.100000e-144	916
a36122_Ppe_chr1	Ppe_chr1||23898660||23901281||cds2641||-1||CDS||1441432961||2667||83.33	2667	2667	b51759_scaffold148	scaffold148||308989||312384||Cerca148S14753||1||CDS||2028481568||5598||83.33	5598	5598	2.700000e-129	966
a36122_Ppe_chr1	Ppe_chr1||23902515||23904737||cds2642||1||CDS||1441432963||2668||74.42	2668	2668	b51759_scaffold148	scaffold148||306099||308510||Cerca148S14737||-1||CDS||2028481533||5597||74.42	5597	5597	5.700000e-228	1016
a36122_Ppe_chr1	Ppe_chr1||23906664||23906960||cds2643||1||CDS||1441432964||2670||76.55	2670	2670	b51759_scaffold148	scaffold148||303325||303618||Cerca148S00793||-1||CDS||2028481454||5596||76.55	5596	5596	7.500000e-66	1066
a36122_Ppe_chr1	Ppe_chr1||23908730||23910036||cds2644||-1||CDS||1441432967||2671||81.37	2671	2671	b51759_scaffold148	scaffold148||299343||301686||Cerca148S14733||1||CDS||2028481525||5595||81.37	5595	5595	3.900000e-203	1116
a36122_Ppe_chr1	Ppe_chr1||23925567||23927129||cds2645||1||CDS||1441432969||2672||77.82	2672	2672	b51759_scaffold148	scaffold148||282520||284128||Cerca148S14732||-1||CDS||2028481522||5594||77.82	5594	5594	3.500000e-249	1166
a36122_Ppe_chr1	Ppe_chr1||23930185||23930472||cds2646||1||CDS||1441432971||2673||82.47	2673	2673	b51759_scaffold148	scaffold148||278219||279463||Cerca148S32124||-1||CDS||2028481586||5593||82.47	5593	5593	4.700000e-21	1186
a36122_Ppe_chr1	Ppe_chr1||23932224||23933837||cds2648||-1||CDS||1441432974||2675||73.12	2675	2675	b51759_scaffold148	scaffold148||275413||277091||Cerca148S14728||1||CDS||2028481514||5592||73.12	5592	5592	9.700000e-129	1236
a36122_Ppe_chr1	Ppe_chr1||23936358||23941184||cds2649||-1||CDS||1441432976||2676||82.83	2676	2676	b51759_scaffold148	scaffold148||262646||271842||Cerca148S14752||1||CDS||2028481566||5591||82.83	5591	5591	3.000000e-238	1286
a36122_Ppe_chr1	Ppe_chr1||23955016||23957476||cds2656||-1||CDS||1441432991||2683||75.56	2683	2683	b51759_scaffold148	scaffold148||254330||256925||Cerca148S14727||1||CDS||2028481512||5590||75.56	5590	5590	4.200000e-195	1336
a36122_Ppe_chr1	Ppe_chr1||24013246||24014178||cds2659||1||CDS||1441432996||2686||74.1	2686	2686	b51759_scaffold148	scaffold148||243795||244223||Cerca148S00791||-1||CDS||2028481450||5587||74.1	5587	5587	2.600000e-63	1386
a36122_Ppe_chr1	Ppe_chr1||24020643||24022541||cds2661||-1||CDS||1441433001||2688||84.45	2688	2688	b51759_scaffold148	scaffold148||232856||236844||Cerca148S14751||1||CDS||2028481564||5585||84.45	5585	5585	2.600000e-217	1436
a36122_Ppe_chr1	Ppe_chr1||24032284||24034289||cds2663||-1||CDS||1441433006||2690||72.01	2690	2690	b51759_scaffold148	scaffold148||226424||227327||Cerca148S14725||1||CDS||2028481507||5583||72.01	5583	5583	1.000000e-69	1486
a36122_Ppe_chr1	Ppe_chr1||24044478||24047169||cds2666||-1||CDS||1441433012||2693||79.09	2693	2693	b51759_scaffold148	scaffold148||221011||223609||Cerca148S14724||1||CDS||2028481505||5582||79.09	5582	5582	1.000000e-250	1536
a36122_Ppe_chr1	Ppe_chr1||24050224||24058020||cds2667||1||CDS||1441433014||2694||77.1	2694	2694	b51759_scaffold148	scaffold148||208333||217150||Cerca148S14730||-1||CDS||2028481518||5581||77.1	5581	5581	1.000000e-250	1586
a36122_Ppe_chr1	Ppe_chr1||24135262||24137692||cds2672||1||CDS||1441433028||2699||81.7	2699	2699	b51759_scaffold148	scaffold148||203994||206396||Cerca148S14729||-1||CDS||2028481516||5580||81.7	5580	5580	4.900000e-159	1636
a36122_Ppe_chr1	Ppe_chr1||24139612||24139893||cds2673||1||CDS||1441433029||2700||75.8	2700	2700	b51759_scaffold148	scaffold148||197925||198224||Cerca148S00790||-1||CDS||2028481448||5579||75.8	5579	5579	1.600000e-61	1686
a36122_Ppe_chr1	Ppe_chr1||24140466||24143321||cds2674||-1||CDS||1441433032||2701||81.14	2701	2701	b51759_scaffold148	scaffold148||193537||196327||Cerca148S14723||1||CDS||2028481503||5578||81.14	5578	5578	8.600000e-225	1736
a36122_Ppe_chr1	Ppe_chr1||24160161||24161430||cds2675||1||CDS||1441433034||2702||77.81	2702	2702	b51759_scaffold148	scaffold148||182069||184206||Cerca148S14717||-1||CDS||2028481491||5577||77.81	5577	5577	1.000000e-250	1786
a36122_Ppe_chr1	Ppe_chr1||24165189||24168126||cds2676||1||CDS||1441433036||2703||78.6	2703	2703	b51759_scaffold148	scaffold148||176919||180876||Cerca148S14716||-1||CDS||2028481489||5576||78.6	5576	5576	1.000000e-250	1836
a36122_Ppe_chr1	Ppe_chr1||24168854||24176292||cds2677||-1||CDS||1441433038||2704||77.89	2704	2704	b51759_scaffold148	scaffold148||165992||175758||Cerca148S14720||1||CDS||2028481497||5575||77.89	5575	5575	1.000000e-250	1886
a36122_Ppe_chr1	Ppe_chr1||24249056||24253327||cds2691||1||CDS||1441433074||2719||78.35	2719	2719	b51759_scaffold148	scaffold148||123070||127321||Cerca148S14715||-1||CDS||2028481487||5572||78.35	5572	5572	1.000000e-250	1933
a36122_Ppe_chr1	Ppe_chr1||24669320||24670207||cds2711||-1||CDS||1441433122||2739||60.9	2739	2739	b51759_scaffold148	scaffold148||119914||121408||Cerca148S32122||1||CDS||2028481581||5571||60.9	5571	5571	7.100000e-31	1960
a36122_Ppe_chr1	Ppe_chr1||24670964||24672521||cds2713||1||CDS||1441433126||2740||74.41	2740	2740	b51759_scaffold148	scaffold148||115507||117739||Cerca148S14750||-1||CDS||2028481562||5570||74.41	5570	5570	5.800000e-50	2009
a36122_Ppe_chr1	Ppe_chr1||24691893||24694955||cds2722||1||CDS||1441433151||2750||71.05	2750	2750	b51759_scaffold148	scaffold148||110221||113412||Cerca148S14722||-1||CDS||2028481501||5569||71.05	5569	5569	1.000000e-250	2059
a36122_Ppe_chr1	Ppe_chr1||24695671||24703781||cds2724||1||CDS||1441433154||2752||77.28	2752	2752	b51759_scaffold148	scaffold148||101650||109700||Cerca148S14749||-1||CDS||2028481560||5568||77.28	5568	5568	5.800000e-203	2109
a36122_Ppe_chr1	Ppe_chr1||24708524||24714807||cds2725||1||CDS||1441433157||2753||81.18	2753	2753	b51759_scaffold148	scaffold148||91851||99244||Cerca148S14721||-1||CDS||2028481499||5567||81.18	5567	5567	1.000000e-250	2159
a36122_Ppe_chr1	Ppe_chr1||24716733||24720491||cds2727||1||CDS||1441433161||2755||81.16	2755	2755	b51759_scaffold148	scaffold148||84177||88370||Cerca148S14714||-1||CDS||2028481485||5566||81.16	5566	5566	1.000000e-250	2209
a36122_Ppe_chr1	Ppe_chr1||24735484||24738054||cds2729||1||CDS||1441433165||2757||73.29	2757	2757	b51759_scaffold148	scaffold148||80229||83015||Cerca148S14748||-1||CDS||2028481557||5565||73.29	5565	5565	1.000000e-250	2259
a36122_Ppe_chr1	Ppe_chr1||24742145||24745301||cds2730||-1||CDS||1441433168||2758||80.14	2758	2758	b51759_scaffold148	scaffold148||71806||74957||Cerca148S14710||1||CDS||2028481476||5564||80.14	5564	5564	1.000000e-250	2309
a36122_Ppe_chr1	Ppe_chr1||24754156||24756112||cds2737||-1||CDS||1441433180||2765||77.56	2765	2765	b51759_scaffold148	scaffold148||67652||69521||Cerca148S14709||1||CDS||2028481474||5563||77.56	5563	5563	7.800000e-102	2359
a36122_Ppe_chr1	Ppe_chr1||24765631||24769589||cds2739||1||CDS||1441433184||2767||77.62	2767	2767	b51759_scaffold148	scaffold148||53536||58140||Cerca148S14713||-1||CDS||2028481482||5561||77.62	5561	5561	1.000000e-250	2409
a36122_Ppe_chr1	Ppe_chr1||24770634||24772380||cds2740||-1||CDS||1441433187||2768||85.9	2768	2768	b51759_scaffold148	scaffold148||49758||52633||Cerca148S14707||1||CDS||2028481469||5560||85.9	5560	5560	4.000000e-152	2459
a36122_Ppe_chr1	Ppe_chr1||24773883||24780078||cds2741||-1||CDS||1441433189||2769||78.9	2769	2769	b51759_scaffold148	scaffold148||41042||48195||Cerca148S14747||1||CDS||2028481555||5559||78.9	5559	5559	1.000000e-250	2509
a36122_Ppe_chr1	Ppe_chr1||24781204||24786410||cds2742||-1||CDS||1441433191||2770||77.28	2770	2770	b51759_scaffold148	scaffold148||34541||39881||Cerca148S14706||1||CDS||2028481467||5558||77.28	5558	5558	1.000000e-250	2559
a36122_Ppe_chr1	Ppe_chr1||24790554||24792384||cds2744||1||CDS||1441433195||2772||80.85	2772	2772	b51759_scaffold148	scaffold148||29567||31218||Cerca148S14712||-1||CDS||2028481480||5557||80.85	5557	5557	7.200000e-60	2609
a36122_Ppe_chr1	Ppe_chr1||24793663||24796253||cds2745||1||CDS||1441433196||2773||80.0	2773	2773	b51759_scaffold148	scaffold148||22387||26010||Cerca148S14711||-1||CDS||2028481478||5556||80.0	5556	5556	9.800000e-129	2659
a36122_Ppe_chr1	Ppe_chr1||24801576||24806266||cds2747||-1||CDS||1441433199||2775||72.39	2775	2775	b51759_scaffold148	scaffold148||16084||21467||Cerca148S00789||1||CDS||2028481445||5555||72.39	5555	5555	3.000000e-230	2709
a36122_Ppe_chr1	Ppe_chr1||24807653||24809637||cds2748||-1||CDS||1441433200||2776||76.15	2776	2776	b51759_scaffold148	scaffold148||7309||9247||Cerca148S14705||1||CDS||2028481465||5553||76.15	5553	5553	1.000000e-250	2759
a36122_Ppe_chr1	Ppe_chr1||24811788||24814413||cds2749||-1||CDS||1441433203||2777||75.22	2777	2777	b51759_scaffold148	scaffold148||3089||5853||Cerca148S14704||1||CDS||2028481463||5552||75.22	5552	5552	1.000000e-250	2809
###
a36122_Ppe_chr1	Ppe_chr1||24817269||24819785||cds2750||-1||CDS||1441433207||2778||85.67	2778	2778	b51759_scaffold487	scaffold487||29707||32227||Cerca487S09350||-1||CDS||2028520018||23334||85.67	23334	23334	1.000000e-250	50
a36122_Ppe_chr1	Ppe_chr1||24826982||24828077||cds2751||1||CDS||1441433210||2779||78.93	2779	2779	b51759_scaffold487	scaffold487||35000||36349||Cerca487S25381||1||CDS||2028520046||23335||78.93	23335	23335	7.700000e-65	100
a36122_Ppe_chr1	Ppe_chr1||24828627||24829955||cds2752||-1||CDS||1441433212||2780||67.44	2780	2780	b51759_scaffold487	scaffold487||105596||106939||Cerca487S03498||1||CDS||2028520007||23346||67.44	23346	23346	6.700000e-26	25
a36122_Ppe_chr1	Ppe_chr1||24837810||24840958||cds2754||-1||CDS||1441433216||2782||79.88	2782	2782	b51759_scaffold487	scaffold487||94864||98749||Cerca487S25382||1||CDS||2028520048||23344||79.88	23344	23344	1.000000e-250	75
a36122_Ppe_chr1	Ppe_chr1||24843438||24851169||cds2757||-1||CDS||1441433222||2785||78.03	2785	2785	b51759_scaffold487	scaffold487||82545||91756||Cerca487S25374||1||CDS||2028520031||23343||78.03	23343	23343	1.000000e-250	125
a36122_Ppe_chr1	Ppe_chr1||24878307||24882262||cds2761||1||CDS||1441433229||2789||79.86	2789	2789	b51759_scaffold487	scaffold487||76227||81063||Cerca487S25387||-1||CDS||2028520059||23342||79.86	23342	23342	1.000000e-250	175
a36122_Ppe_chr1	Ppe_chr1||24884904||24887524||cds2762||1||CDS||1441433232||2790||73.89	2790	2790	b51759_scaffold487	scaffold487||70801||73101||Cerca487S25372||-1||CDS||2028520027||23341||73.89	23341	23341	1.000000e-250	225
a36122_Ppe_chr1	Ppe_chr1||24889833||24890018||cds2763||-1||CDS||1441433234||2791||71.07	2791	2791	b51759_scaffold487	scaffold487||68065||68385||Cerca487S33231||1||CDS||2028520063||23340||71.07	23340	23340	1.300000e-16	240
a36122_Ppe_chr1	Ppe_chr1||24893194||24896846||cds2766||1||CDS||1441433240||2794||83.14	2794	2794	b51759_scaffold487	scaffold487||52170||57069||Cerca487S25386||-1||CDS||2028520057||23338||83.14	23338	23338	1.000000e-250	290
a36122_Ppe_chr1	Ppe_chr1||24898041||24899436||cds2768||-1||CDS||1441433243||2796||85.69	2796	2796	b51759_scaffold487	scaffold487||49419||50838||Cerca487S25370||1||CDS||2028520022||23337||85.69	23337	23337	1.200000e-178	340
a36122_Ppe_chr1	Ppe_chr1||24947286||24952765||cds2772||1||CDS||1441433254||2800||72.64	2800	2800	b51759_scaffold487	scaffold487||37565||43444||Cerca487S25385||-1||CDS||2028520055||23336||72.64	23336	23336	1.000000e-250	390
a36122_Ppe_chr1	Ppe_chr1||25056395||25061959||cds2782||-1||CDS||1441433274||2810||63.66	2810	2810	b51759_scaffold487	scaffold487||105596||106939||Cerca487S03498||1||CDS||2028520007||23346||63.66	23346	23346	5.400000e-117	194
a36122_Ppe_chr1	Ppe_chr1||25205281||25207077||cds2795||1||CDS||1441433302||2823||76.15	2823	2823	b51759_scaffold487	scaffold487||110624||115404||Cerca487S25377||1||CDS||2028520038||23348||76.15	23348	23348	1.100000e-155	241
a36122_Ppe_chr1	Ppe_chr1||25283928||25287479||cds2800||1||CDS||1441433318||2828||77.97	2828	2828	b51759_scaffold487	scaffold487||116812||120539||Cerca487S09347||1||CDS||2028520011||23349||77.97	23349	23349	2.300000e-65	291
a36122_Ppe_chr1	Ppe_chr1||25288501||25292560||cds2801||-1||CDS||1441433320||2829||77.5	2829	2829	b51759_scaffold487	scaffold487||121154||124938||Cerca487S25373||-1||CDS||2028520029||23350||77.5	23350	23350	1.000000e-250	341
a36122_Ppe_chr1	Ppe_chr1||25301348||25306110||cds2803||1||CDS||1441433323||2831||78.49	2831	2831	b51759_scaffold487	scaffold487||131739||137291||Cerca487S25378||1||CDS||2028520040||23352||78.49	23352	23352	1.000000e-250	391
a36122_Ppe_chr1	Ppe_chr1||25318650||25325353||cds2805||1||CDS||1441433326||2833||68.54	2833	2833	b51759_scaffold487	scaffold487||143821||151123||Cerca487S25380||1||CDS||2028520044||23354||68.54	23354	23354	1.000000e-250	441
a36122_Ppe_chr1	Ppe_chr1||25326260||25328976||cds2806||1||CDS||1441433328||2834||79.06	2834	2834	b51759_scaffold487	scaffold487||152284||155369||Cerca487S25371||1||CDS||2028520024||23355||79.06	23355	23355	2.200000e-149	491
###
a36122_Ppe_chr1	Ppe_chr1||25341779||25345867||cds2811||1||CDS||1441433341||2837||79.88	2837	2837	b51759_scaffold712	scaffold712||58832||63202||Cerca712S28934||1||CDS||2028532891||29341||79.88	29341	29341	1.000000e-250	50
a36122_Ppe_chr1	Ppe_chr1||25346921||25349036||cds2813||1||CDS||1441433347||2841||80.35	2841	2841	b51759_scaffold712	scaffold712||76224||81340||Cerca712S28939||1||CDS||2028532902||29343||80.35	29343	29343	1.000000e-250	100
a36122_Ppe_chr1	Ppe_chr1||25376324||25380575||cds2818||1||CDS||1441433358||2846||72.13	2846	2846	b51759_scaffold712	scaffold712||96055||102070||Cerca712S28935||1||CDS||2028532893||29346||72.13	29346	29346	3.300000e-41	140
a36122_Ppe_chr1	Ppe_chr1||25381466||25382260||cds2820||-1||CDS||1441433365||2848||72.68	2848	2848	b51759_scaffold712	scaffold712||110244||110990||Cerca712S10635||-1||CDS||2028532887||29349||72.68	29349	29349	1.000000e-111	190
a36122_Ppe_chr1	Ppe_chr1||25384514||25385113||cds2821||-1||CDS||1441433367||2849||74.63	2849	2849	b51759_scaffold712	scaffold712||113699||114533||Cerca712S10636||-1||CDS||2028532889||29350||74.63	29350	29350	4.300000e-118	240
###
a36122_Ppe_chr1	Ppe_chr1||25427388||25430871||cds2831||-1||CDS||1441433385||2859||84.02	2859	2859	b51759_scaffold63	scaffold63||362264||366479||Cerca63S27920||-1||CDS||2028528786||27388||84.02	27388	27388	1.000000e-250	50
a36122_Ppe_chr1	Ppe_chr1||25443660||25447933||cds2832||1||CDS||1441433388||2860||85.0	2860	2860	b51759_scaffold63	scaffold63||369418||375616||Cerca63S27939||1||CDS||2028528826||27389||85.0	27389	27389	1.000000e-250	100
a36122_Ppe_chr1	Ppe_chr1||25448584||25453471||cds2833||-1||CDS||1441433389||2861||75.68	2861	2861	b51759_scaffold63	scaffold63||376522||381327||Cerca63S27921||-1||CDS||2028528789||27390||75.68	27390	27390	1.000000e-250	150
a36122_Ppe_chr1	Ppe_chr1||25461334||25463858||cds2835||1||CDS||1441433394||2863||75.94	2863	2863	b51759_scaffold63	scaffold63||382237||383859||Cerca63S33548||1||CDS||2028528864||27391||75.94	27391	27391	1.400000e-42	191
a36122_Ppe_chr1	Ppe_chr1||25475217||25477968||cds2836||1||CDS||1441433397||2864||88.12	2864	2864	b51759_scaffold63	scaffold63||394470||397148||Cerca63S27941||1||CDS||2028528830||27392||88.12	27392	27392	3.500000e-106	241
a36122_Ppe_chr1	Ppe_chr1||25481890||25483360||cds2837||-1||CDS||1441433398||2865||76.37	2865	2865	b51759_scaffold63	scaffold63||404815||406341||Cerca63S27944||-1||CDS||2028528837||27393||76.37	27393	27393	8.600000e-180	291
a36122_Ppe_chr1	Ppe_chr1||25541178||25542488||cds2840||1||CDS||1441433406||2868||72.75	2868	2868	b51759_scaffold63	scaffold63||417681||419024||Cerca63S04228||1||CDS||2028528692||27395||72.75	27395	27395	7.200000e-205	341
a36122_Ppe_chr1	Ppe_chr1||25553813||25557180||cds2842||-1||CDS||1441433409||2871||73.25	2871	2871	b51759_scaffold63	scaffold63||427196||436336||Cerca63S27945||-1||CDS||2028528839||27398||73.25	27398	27398	1.000000e-250	391
a36122_Ppe_chr1	Ppe_chr1||25575748||25577346||cds2844||1||CDS||1441433414||2873||72.86	2873	2873	b51759_scaffold63	scaffold63||431553||433130||Cerca63S10211||1||CDS||2028528734||27399||72.86	27399	27399	2.000000e-167	441
a36122_Ppe_chr1	Ppe_chr1||25583178||25589811||cds2846||1||CDS||1441433418||2875||67.2	2875	2875	b51759_scaffold63	scaffold63||455343||463406||Cerca63S27942||1||CDS||2028528832||27401||67.2	27401	27401	1.000000e-250	491
a36122_Ppe_chr1	Ppe_chr1||25596493||25599381||cds2851||1||CDS||1441433428||2880||83.99	2880	2880	b51759_scaffold63	scaffold63||465890||468980||Cerca63S10212||1||CDS||2028528736||27402||83.99	27402	27402	7.800000e-206	541
a36122_Ppe_chr1	Ppe_chr1||25637207||25640707||cds2856||1||CDS||1441433439||2885||84.2	2885	2885	b51759_scaffold63	scaffold63||470812||474871||Cerca63S27943||1||CDS||2028528834||27403||84.2	27403	27403	1.000000e-250	591
a36122_Ppe_chr1	Ppe_chr1||25641422||25642963||cds2859||-1||CDS||1441433445||2888||71.08	2888	2888	b51759_scaffold63	scaffold63||475509||476441||Cerca63S10215||-1||CDS||2028528742||27404||71.08	27404	27404	1.400000e-114	641
a36122_Ppe_chr1	Ppe_chr1||25644820||25646808||cds2860||-1||CDS||1441433448||2889||75.03	2889	2889	b51759_scaffold63	scaffold63||477218||481216||Cerca63S27947||-1||CDS||2028528843||27405||75.03	27405	27405	1.000000e-250	691
a36122_Ppe_chr1	Ppe_chr1||25651823||25654069||cds2869||1||CDS||1441433467||2898||72.56	2898	2898	b51759_scaffold63	scaffold63||489559||491766||Cerca63S10216||1||CDS||2028528744||27406||72.56	27406	27406	1.000000e-250	741
a36122_Ppe_chr1	Ppe_chr1||25655396||25659651||cds2870||-1||CDS||1441433472||2899||69.11	2899	2899	b51759_scaffold63	scaffold63||492706||498650||Cerca63S04229||-1||CDS||2028528695||27407||69.11	27407	27407	1.100000e-97	791
###
a36122_Ppe_chr1	Ppe_chr1||25661707||25665660||cds2873||1||CDS||1441433480||2902||85.96	2902	2902	b51759_scaffold130	scaffold130||285080||289586||Cerca130S13772||-1||CDS||2028478225||4109||85.96	4109	4109	1.000000e-250	50
a36122_Ppe_chr1	Ppe_chr1||25667758||25668102||cds2874||1||CDS||1441433482||2903||72.31	2903	2903	b51759_scaffold130	scaffold130||280632||280958||Cerca130S05851||-1||CDS||2028478207||4108||72.31	4108	4108	7.700000e-50	99
a36122_Ppe_chr1	Ppe_chr1||25671607||25673841||cds2875||1||CDS||1441433485||2904||76.87	2904	2904	b51759_scaffold130	scaffold130||273839||276728||Cerca130S13789||-1||CDS||2028478260||4107||76.87	4107	4107	1.100000e-213	149
a36122_Ppe_chr1	Ppe_chr1||25724680||25730014||cds2885||-1||CDS||1441433507||2914||83.85	2914	2914	b51759_scaffold130	scaffold130||261297||271602||Cerca130S13786||1||CDS||2028478253||4106||83.85	4106	4106	1.000000e-250	199
a36122_Ppe_chr1	Ppe_chr1||25741645||25744575||cds2887||1||CDS||1441433511||2916||75.63	2916	2916	b51759_scaffold130	scaffold130||220179||246887||Cerca130S13788||-1||CDS||2028478258||4105||75.63	4105	4105	1.000000e-250	249
a36122_Ppe_chr1	Ppe_chr1||25745903||25746343||cds2888||-1||CDS||1441433513||2917||84.13	2917	2917	b51759_scaffold130	scaffold130||217885||218325||Cerca130S05853||1||CDS||2028478211||4104||84.13	4104	4104	9.800000e-141	299
a36122_Ppe_chr1	Ppe_chr1||25747865||25749889||cds2889||-1||CDS||1441433515||2918||75.73	2918	2918	b51759_scaffold130	scaffold130||214160||216653||Cerca130S05852||1||CDS||2028478209||4103||75.73	4103	4103	1.100000e-227	349
a36122_Ppe_chr1	Ppe_chr1||25750407||25755410||cds2890||1||CDS||1441433518||2919||82.06	2919	2919	b51759_scaffold130	scaffold130||207463||213661||Cerca130S13787||-1||CDS||2028478255||4102||82.06	4102	4102	1.000000e-250	399
a36122_Ppe_chr1	Ppe_chr1||25756487||25762550||cds2893||1||CDS||1441433526||2922||73.62	2922	2922	b51759_scaffold130	scaffold130||194493||205966||Cerca130S13771||-1||CDS||2028478222||4101||73.62	4101	4101	1.000000e-250	449
a36122_Ppe_chr1	Ppe_chr1||25774203||25777335||cds2895||-1||CDS||1441433530||2924||77.95	2924	2924	b51759_scaffold130	scaffold130||188812||192370||Cerca130S13785||1||CDS||2028478251||4099||77.95	4099	4099	1.000000e-250	499
a36122_Ppe_chr1	Ppe_chr1||25788750||25789517||cds2896||1||CDS||1441433532||2925||78.33	2925	2925	b51759_scaffold130	scaffold130||180585||181358||Cerca130S13784||-1||CDS||2028478249||4098||78.33	4098	4098	2.800000e-58	549
a36122_Ppe_chr1	Ppe_chr1||25824531||25826606||cds2899||1||CDS||1441433539||2928||73.23	2928	2928	b51759_scaffold130	scaffold130||160013||171807||Cerca130S13783||-1||CDS||2028478247||4097||73.23	4097	4097	1.300000e-226	599
a36122_Ppe_chr1	Ppe_chr1||25909246||25910520||cds2907||1||CDS||1441433558||2936||79.78	2936	2936	b51759_scaffold130	scaffold130||147460||148710||Cerca130S05849||-1||CDS||2028478203||4096||79.78	4096	4096	7.700000e-69	649
a36122_Ppe_chr1	Ppe_chr1||25920459||25922946||cds2908||-1||CDS||1441433560||2937||79.96	2937	2937	b51759_scaffold130	scaffold130||138544||141329||Cerca130S13781||1||CDS||2028478243||4094||79.96	4094	4094	1.000000e-250	699
###
a36122_Ppe_chr1	Ppe_chr1||25995252||25997768||cds2924||1||CDS||1441433600||2954||81.49	2954	2954	b51759_scaffold76	scaffold76||3759||7505||Cerca76S10798||1||CDS||2028534225||29950||81.49	29950	29950	1.000000e-250	50
a36122_Ppe_chr1	Ppe_chr1||26026889||26029915||cds2930||-1||CDS||1441433616||2960||75.08	2960	2960	b51759_scaffold76	scaffold76||9264||14374||Cerca76S29364||-1||CDS||2028534290||29951||75.08	29951	29951	1.000000e-250	100
a36122_Ppe_chr1	Ppe_chr1||26036323||26039056||cds2932||1||CDS||1441433621||2962||71.91	2962	2962	b51759_scaffold76	scaffold76||18329||21936||Cerca76S04559||1||CDS||2028534191||29952||71.91	29952	29952	5.100000e-58	150
a36122_Ppe_chr1	Ppe_chr1||26047255||26048425||cds2934||-1||CDS||1441433624||2964||64.01	2964	2964	b51759_scaffold76	scaffold76||23080||24606||Cerca76S29365||-1||CDS||2028534292||29953||64.01	29953	29953	1.400000e-35	184
a36122_Ppe_chr1	Ppe_chr1||26072421||26075149||cds2936||1||CDS||1441433627||2966||86.2	2966	2966	b51759_scaffold76	scaffold76||33125||36649||Cerca76S29362||1||CDS||2028534285||29955||86.2	29955	29955	1.000000e-250	234
a36122_Ppe_chr1	Ppe_chr1||26087089||26089322||cds2938||-1||CDS||1441433631||2968||67.17	2968	2968	b51759_scaffold76	scaffold76||37926||40420||Cerca76S10799||-1||CDS||2028534227||29956||67.17	29956	29956	1.500000e-159	284
a36122_Ppe_chr1	Ppe_chr1||26095680||26098193||cds2939||-1||CDS||1441433632||2969||82.03	2969	2969	b51759_scaffold76	scaffold76||44756||47716||Cerca76S10800||-1||CDS||2028534229||29957||82.03	29957	29957	1.000000e-250	334
a36122_Ppe_chr1	Ppe_chr1||26103581||26105673||cds2940||1||CDS||1441433636||2970||78.67	2970	2970	b51759_scaffold76	scaffold76||52474||54960||Cerca76S29363||1||CDS||2028534288||29958||78.67	29958	29958	1.000000e-250	384
a36122_Ppe_chr1	Ppe_chr1||26108097||26111675||cds2941||-1||CDS||1441433637||2971||75.7	2971	2971	b51759_scaffold76	scaffold76||57824||61486||Cerca76S29359||-1||CDS||2028534279||29959||75.7	29959	29959	2.700000e-182	434
a36122_Ppe_chr1	Ppe_chr1||26122448||26123172||cds2942||1||CDS||1441433639||2972||73.07	2972	2972	b51759_scaffold76	scaffold76||72560||73803||Cerca76S04560||1||CDS||2028534194||29960||73.07	29960	29960	8.800000e-107	484
a36122_Ppe_chr1	Ppe_chr1||26123470||26134401||cds2943||-1||CDS||1441433642||2973||80.47	2973	2973	b51759_scaffold76	scaffold76||74578||88034||Cerca76S29360||-1||CDS||2028534281||29961||80.47	29961	29961	1.000000e-250	534
a36122_Ppe_chr1	Ppe_chr1||26156839||26158660||cds2946||1||CDS||1441433649||2976||79.47	2976	2976	b51759_scaffold76	scaffold76||97937||100232||Cerca76S04561||1||CDS||2028534196||29962||79.47	29962	29962	1.000000e-250	584
a36122_Ppe_chr1	Ppe_chr1||26161481||26163965||cds2948||-1||CDS||1441433652||2978||70.68	2978	2978	b51759_scaffold76	scaffold76||103181||105638||Cerca76S29368||-1||CDS||2028534307||29963||70.68	29963	29963	3.800000e-240	634
a36122_Ppe_chr1	Ppe_chr1||26161481||26163965||cds2948||-1||CDS||1441433652||2978||63.22	2978	2978	b51759_scaffold76	scaffold76||232672||238138||Cerca76S29389||1||CDS||2028534350||29981||63.22	29981	29981	1.600000e-53	50
a36122_Ppe_chr1	Ppe_chr1||26178747||26183860||cds2954||-1||CDS||1441433665||2984||77.21	2984	2984	b51759_scaffold76	scaffold76||120974||128522||Cerca76S29369||-1||CDS||2028534309||29966||77.21	29966	29966	1.200000e-139	684
a36122_Ppe_chr1	Ppe_chr1||26199714||26202519||cds2955||-1||CDS||1441433668||2985||79.91	2985	2985	b51759_scaffold76	scaffold76||148430||151779||Cerca76S04562||-1||CDS||2028534198||29967||79.91	29967	29967	1.600000e-172	734
a36122_Ppe_chr1	Ppe_chr1||26206880||26211235||cds2956||-1||CDS||1441433671||2986||82.43	2986	2986	b51759_scaffold76	scaffold76||156027||160493||Cerca76S10801||-1||CDS||2028534232||29968||82.43	29968	29968	1.000000e-250	784
a36122_Ppe_chr1	Ppe_chr1||26216973||26218121||cds2959||-1||CDS||1441433681||2989||68.97	2989	2989	b51759_scaffold76	scaffold76||169966||171087||Cerca76S10802||-1||CDS||2028534234||29969||68.97	29969	29969	1.300000e-170	834
a36122_Ppe_chr1	Ppe_chr1||26226385||26229855||cds2960||-1||CDS||1441433684||2990||84.12	2990	2990	b51759_scaffold76	scaffold76||176832||180200||Cerca76S10803||-1||CDS||2028534236||29970||84.12	29970	29970	1.000000e-250	884
a36122_Ppe_chr1	Ppe_chr1||26234858||26236500||cds2961||-1||CDS||1441433689||2991||79.75	2991	2991	b51759_scaffold76	scaffold76||221225||223260||Cerca76S04567||1||CDS||2028534208||29978||79.75	29978	29978	1.000000e-250	97
a36122_Ppe_chr1	Ppe_chr1||26242394||26243322||cds2962||1||CDS||1441433691||2992||87.86	2992	2992	b51759_scaffold76	scaffold76||214228||215817||Cerca76S29373||-1||CDS||2028534317||29977||87.86	29977	29977	3.600000e-56	147
a36122_Ppe_chr1	Ppe_chr1||26246828||26247520||cds2963||1||CDS||1441433694||2993||80.36	2993	2993	b51759_scaffold76	scaffold76||210813||211529||Cerca76S29372||-1||CDS||2028534315||29976||80.36	29976	29976	2.300000e-74	197
a36122_Ppe_chr1	Ppe_chr1||26248367||26249994||cds2964||-1||CDS||1441433696||2994||71.95	2994	2994	b51759_scaffold76	scaffold76||207972||209919||Cerca76S04566||1||CDS||2028534206||29975||71.95	29975	29975	1.900000e-113	247
a36122_Ppe_chr1	Ppe_chr1||26252576||26253046||cds2965||-1||CDS||1441433698||2995||88.5	2995	2995	b51759_scaffold76	scaffold76||202723||203190||Cerca76S10804||1||CDS||2028534238||29974||88.5	29974	29974	2.400000e-170	297
a36122_Ppe_chr1	Ppe_chr1||26253437||26257049||cds2966||1||CDS||1441433700||2996||74.68	2996	2996	b51759_scaffold76	scaffold76||197111||201496||Cerca76S33730||-1||CDS||2028534358||29973||74.68	29973	29973	4.100000e-183	347
a36122_Ppe_chr1	Ppe_chr1||26258480||26260397||cds2967||1||CDS||1441433703||2997||72.21	2997	2997	b51759_scaffold76	scaffold76||191646||194998||Cerca76S04564||-1||CDS||2028534202||29972||72.21	29972	29972	1.100000e-75	397
a36122_Ppe_chr1	Ppe_chr1||26266303||26268771||cds2969||1||CDS||1441433708||2999||76.91	2999	2999	b51759_scaffold76	scaffold76||228960||231076||Cerca76S10805||1||CDS||2028534240||29980||76.91	29980	29980	1.200000e-160	984
a36122_Ppe_chr1	Ppe_chr1||26281821||26286161||cds2974||1||CDS||1441433723||3004||65.19	3004	3004	b51759_scaffold76	scaffold76||103181||105638||Cerca76S29368||-1||CDS||2028534307||29963||65.19	29963	29963	1.400000e-81	447
a36122_Ppe_chr1	Ppe_chr1||26281821||26286161||cds2974||1||CDS||1441433723||3004||71.72	3004	3004	b51759_scaffold76	scaffold76||232672||238138||Cerca76S29389||1||CDS||2028534350||29981||71.72	29981	29981	1.000000e-250	1034
a36122_Ppe_chr1	Ppe_chr1||26287032||26289149||cds2975||1||CDS||1441433725||3005||80.41	3005	3005	b51759_scaffold76	scaffold76||252841||255152||Cerca76S10806||1||CDS||2028534242||29984||80.41	29984	29984	1.000000e-250	1084
a36122_Ppe_chr1	Ppe_chr1||26292656||26299016||cds2976||1||CDS||1441433728||3006||85.06	3006	3006	b51759_scaffold76	scaffold76||256489||265420||Cerca76S29371||1||CDS||2028534313||29985||85.06	29985	29985	1.000000e-250	1134
a36122_Ppe_chr1	Ppe_chr1||26300966||26303024||cds2977||1||CDS||1441433732||3007||88.56	3007	3007	b51759_scaffold76	scaffold76||268610||271374||Cerca76S04565||1||CDS||2028534204||29986||88.56	29986	29986	3.400000e-202	1184
a36122_Ppe_chr1	Ppe_chr1||26307803||26309141||cds2978||1||CDS||1441433736||3008||81.74	3008	3008	b51759_scaffold76	scaffold76||278069||279862||Cerca76S10807||1||CDS||2028534244||29987||81.74	29987	29987	1.000000e-250	1234
a36122_Ppe_chr1	Ppe_chr1||26316681||26319904||cds2981||1||CDS||1441433745||3011||75.95	3011	3011	b51759_scaffold76	scaffold76||291704||295905||Cerca76S29375||1||CDS||2028534321||29988||75.95	29988	29988	1.000000e-250	1284
a36122_Ppe_chr1	Ppe_chr1||26320819||26323295||cds2982||-1||CDS||1441433747||3012||74.93	3012	3012	b51759_scaffold76	scaffold76||296618||298654||Cerca76S10808||-1||CDS||2028534246||29989||74.93	29989	29989	1.400000e-226	1334
a36122_Ppe_chr1	Ppe_chr1||26355050||26360343||cds2987||-1||CDS||1441433758||3017||77.67	3017	3017	b51759_scaffold76	scaffold76||302531||305313||Cerca76S10810||-1||CDS||2028534250||29990||77.67	29990	29990	1.000000e-250	1384
a36122_Ppe_chr1	Ppe_chr1||26364054||26365281||cds2988||-1||CDS||1441433761||3018||70.66	3018	3018	b51759_scaffold76	scaffold76||315693||317205||Cerca76S10811||-1||CDS||2028534252||29992||70.66	29992	29992	7.900000e-178	1434
a36122_Ppe_chr1	Ppe_chr1||26366709||26367206||cds2989||1||CDS||1441433764||3019||73.1	3019	3019	b51759_scaffold76	scaffold76||320308||320799||Cerca76S10809||1||CDS||2028534248||29993||73.1	29993	29993	9.700000e-31	1464
a36122_Ppe_chr1	Ppe_chr1||26371522||26374498||cds2991||-1||CDS||1441433770||3021||74.34	3021	3021	b51759_scaffold76	scaffold76||326793||330886||Cerca76S10812||-1||CDS||2028534254||29994||74.34	29994	29994	3.100000e-237	1514
a36122_Ppe_chr1	Ppe_chr1||26383153||26384495||cds2992||1||CDS||1441433775||3022||63.47	3022	3022	b51759_scaffold76	scaffold76||333991||335934||Cerca76S04568||1||CDS||2028534210||29995||63.47	29995	29995	3.000000e-63	1564
a36122_Ppe_chr1	Ppe_chr1||26396434||26398988||cds2996||-1||CDS||1441433784||3026||79.02	3026	3026	b51759_scaffold76	scaffold76||351940||355296||Cerca76S29377||-1||CDS||2028534326||29996||79.02	29996	29996	1.000000e-131	1614
a36122_Ppe_chr1	Ppe_chr1||26402955||26422423||cds3003||1||CDS||1441433812||3033||77.65	3033	3033	b51759_scaffold76	scaffold76||360405||364129||Cerca76S29376||1||CDS||2028534323||29997||77.65	29997	29997	1.500000e-126	1664
a36122_Ppe_chr1	Ppe_chr1||26444685||26446757||cds3012||-1||CDS||1441433848||3042||78.08	3042	3042	b51759_scaffold76	scaffold76||371152||373858||Cerca76S10813||-1||CDS||2028534256||29998||78.08	29998	29998	1.000000e-250	1714
a36122_Ppe_chr1	Ppe_chr1||26447706||26449201||cds3013||1||CDS||1441433853||3043||84.62	3043	3043	b51759_scaffold76	scaffold76||376367||378954||Cerca76S04569||1||CDS||2028534212||29999||84.62	29999	29999	7.800000e-130	1764
a36122_Ppe_chr1	Ppe_chr1||26456603||26458655||cds3015||1||CDS||1441433857||3045||71.03	3045	3045	b51759_scaffold76	scaffold76||391662||393684||Cerca76S29390||1||CDS||2028534352||30000||71.03	30000	30000	1.000000e-250	1814
a36122_Ppe_chr1	Ppe_chr1||26485596||26487376||cds3017||1||CDS||1441433863||3047||68.83	3047	3047	b51759_scaffold76	scaffold76||399653||401921||Cerca76S29378||1||CDS||2028534328||30001||68.83	30001	30001	1.100000e-42	1856
a36122_Ppe_chr1	Ppe_chr1||26488445||26490552||cds3018||1||CDS||1441433866||3048||74.2	3048	3048	b51759_scaffold76	scaffold76||403988||406173||Cerca76S29379||1||CDS||2028534330||30002||74.2	30002	30002	1.000000e-250	1906
a36122_Ppe_chr1	Ppe_chr1||26495415||26497906||cds3022||1||CDS||1441433882||3052||79.12	3052	3052	b51759_scaffold76	scaffold76||408003||411847||Cerca76S10814||1||CDS||2028534259||30003||79.12	30003	30003	1.000000e-250	1956
a36122_Ppe_chr1	Ppe_chr1||26498903||26504406||cds3023||1||CDS||1441433884||3053||76.22	3053	3053	b51759_scaffold76	scaffold76||417371||423860||Cerca76S04570||1||CDS||2028534215||30004||76.22	30004	30004	2.100000e-245	2006
a36122_Ppe_chr1	Ppe_chr1||26545420||26550717||cds3029||-1||CDS||1441433904||3059||70.01	3059	3059	b51759_scaffold76	scaffold76||425534||441177||Cerca76S29381||-1||CDS||2028534334||30005||70.01	30005	30005	9.100000e-201	2056
a36122_Ppe_chr1	Ppe_chr1||26564055||26569025||cds3030||1||CDS||1441433912||3060||72.04	3060	3060	b51759_scaffold76	scaffold76||443464||448903||Cerca76S04571||1||CDS||2028534217||30006||72.04	30006	30006	1.000000e-250	2106
a36122_Ppe_chr1	Ppe_chr1||26570033||26571688||cds3032||-1||CDS||1441433917||3062||78.57	3062	3062	b51759_scaffold76	scaffold76||451249||453368||Cerca76S29382||-1||CDS||2028534336||30008||78.57	30008	30008	1.000000e-250	2156
a36122_Ppe_chr1	Ppe_chr1||26578851||26581479||cds3033||1||CDS||1441433920||3063||69.91	3063	3063	b51759_scaffold76	scaffold76||454501||457107||Cerca76S04573||-1||CDS||2028534221||30009||69.91	30009	30009	7.800000e-230	2206
a36122_Ppe_chr1	Ppe_chr1||26586194||26587395||cds3035||1||CDS||1441433926||3065||75.05	3065	3065	b51759_scaffold76	scaffold76||460201||461461||Cerca76S29380||1||CDS||2028534332||30010||75.05	30010	30010	4.600000e-207	2256
a36122_Ppe_chr1	Ppe_chr1||26588289||26593057||cds3036||-1||CDS||1441433929||3066||80.77	3066	3066	b51759_scaffold76	scaffold76||463290||467647||Cerca76S10816||-1||CDS||2028534263||30011||80.77	30011	30011	1.000000e-250	2306
a36122_Ppe_chr1	Ppe_chr1||26605812||26609111||cds3037||1||CDS||1441433932||3067||82.6	3067	3067	b51759_scaffold76	scaffold76||474550||478586||Cerca76S10815||1||CDS||2028534261||30013||82.6	30013	30013	1.000000e-250	2356
a36122_Ppe_chr1	Ppe_chr1||26618602||26619597||cds3041||-1||CDS||1441433948||3071||64.59	3071	3071	b51759_scaffold76	scaffold76||479389||482056||Cerca76S10817||-1||CDS||2028534265||30014||64.59	30014	30014	1.300000e-98	2406
a36122_Ppe_chr1	Ppe_chr1||26623558||26625011||cds3043||-1||CDS||1441433954||3073||79.75	3073	3073	b51759_scaffold76	scaffold76||484389||486418||Cerca76S29383||-1||CDS||2028534338||30015||79.75	30015	30015	5.700000e-138	2456
a36122_Ppe_chr1	Ppe_chr1||26627578||26633069||cds3045||1||CDS||1441433960||3075||81.84	3075	3075	b51759_scaffold76	scaffold76||496120||507667||Cerca76S29384||1||CDS||2028534340||30016||81.84	30016	30016	1.000000e-250	2506
a36122_Ppe_chr1	Ppe_chr1||26654192||26656967||cds3047||1||CDS||1441433966||3077||80.76	3077	3077	b51759_scaffold76	scaffold76||542236||545051||Cerca76S10819||1||CDS||2028534269||30018||80.76	30018	30018	1.000000e-250	2556
a36122_Ppe_chr1	Ppe_chr1||26660232||26663381||cds3048||1||CDS||1441433969||3078||66.35	3078	3078	b51759_scaffold76	scaffold76||555712||560328||Cerca76S29386||-1||CDS||2028534344||30019||66.35	30019	30019	3.000000e-123	2606
a36122_Ppe_chr1	Ppe_chr1||26668096||26677332||cds3051||1||CDS||1441433981||3081||82.59	3081	3081	b51759_scaffold76	scaffold76||560389||574903||Cerca76S29385||1||CDS||2028534342||30020||82.59	30020	30020	1.000000e-250	2656
a36122_Ppe_chr1	Ppe_chr1||26680186||26681385||cds3053||-1||CDS||1441433987||3083||74.91	3083	3083	b51759_scaffold76	scaffold76||578423||579559||Cerca76S04574||-1||CDS||2028534223||30021||74.91	30021	30021	3.100000e-223	2706
a36122_Ppe_chr1	Ppe_chr1||26684476||26684778||cds3054||-1||CDS||1441433991||3084||75.52	3084	3084	b51759_scaffold76	scaffold76||585438||586682||Cerca76S10818||-1||CDS||2028534267||30022||75.52	30022	30022	7.900000e-26	2731
a36122_Ppe_chr1	Ppe_chr1||26690852||26697406||cds3055||1||CDS||1441433994||3085||79.46	3085	3085	b51759_scaffold76	scaffold76||595779||605048||Cerca76S29391||1||CDS||2028534354||30023||79.46	30023	30023	1.000000e-250	2781
a36122_Ppe_chr1	Ppe_chr1||26698750||26700651||cds3056||-1||CDS||1441433996||3086||82.55	3086	3086	b51759_scaffold76	scaffold76||607084||608880||Cerca76S10821||-1||CDS||2028534273||30024||82.55	30024	30024	9.700000e-73	2831
a36122_Ppe_chr1	Ppe_chr1||26748417||26753615||cds3063||1||CDS||1441434020||3093||71.12	3093	3093	b51759_scaffold76	scaffold76||621227||622535||Cerca76S29387||1||CDS||2028534346||30025||71.12	30025	30025	1.300000e-74	2881
###
a36122_Ppe_chr1	Ppe_chr1||26748417||26753615||cds3063||1||CDS||1441434020||3093||73.37	3093	3093	b51759_scaffold17	scaffold17||779430||793217||Cerca17S16520||-1||CDS||2028485621||7380||73.37	7380	7380	4.700000e-199	50
a36122_Ppe_chr1	Ppe_chr1||26792081||26792644||cds3072||-1||CDS||1441434053||3102||73.65	3102	3102	b51759_scaffold17	scaffold17||762596||763307||Cerca17S16460||1||CDS||2028485488||7377||73.65	7377	7377	1.200000e-91	100
a36122_Ppe_chr1	Ppe_chr1||26807053||26809123||cds3073||1||CDS||1441434056||3103||82.63	3103	3103	b51759_scaffold17	scaffold17||756695||759447||Cerca17S16463||-1||CDS||2028485494||7376||82.63	7376	7376	1.000000e-250	150
a36122_Ppe_chr1	Ppe_chr1||26810283||26811701||cds3075||-1||CDS||1441434059||3105||80.0	3105	3105	b51759_scaffold17	scaffold17||753694||755514||Cerca17S16459||1||CDS||2028485486||7375||80.0	7375	7375	6.900000e-102	200
a36122_Ppe_chr1	Ppe_chr1||26812745||26814216||cds3077||-1||CDS||1441434064||3107||75.68	3107	3107	b51759_scaffold17	scaffold17||750027||751476||Cerca17S16458||1||CDS||2028485483||7374||75.68	7374	7374	1.000000e-250	250
a36122_Ppe_chr1	Ppe_chr1||26817373||26818824||cds3078||1||CDS||1441434066||3108||77.5	3108	3108	b51759_scaffold17	scaffold17||737288||740218||Cerca17S16462||-1||CDS||2028485492||7373||77.5	7373	7373	7.100000e-129	300
a36122_Ppe_chr1	Ppe_chr1||26829551||26833290||cds3079||1||CDS||1441434069||3109||84.3	3109	3109	b51759_scaffold17	scaffold17||721300||731842||Cerca17S16518||-1||CDS||2028485616||7372||84.3	7372	7372	1.000000e-250	350
a36122_Ppe_chr1	Ppe_chr1||26838089||26838931||cds3080||1||CDS||1441434073||3110||68.83	3110	3110	b51759_scaffold17	scaffold17||711466||712572||Cerca17S16461||-1||CDS||2028485490||7371||68.83	7371	7371	1.600000e-80	400
a36122_Ppe_chr1	Ppe_chr1||26839340||26841076||cds3081||-1||CDS||1441434075||3111||82.67	3111	3111	b51759_scaffold17	scaffold17||706950||711105||Cerca17S01244||1||CDS||2028485234||7370||82.67	7370	7370	1.200000e-93	450
a36122_Ppe_chr1	Ppe_chr1||26852394||26854502||cds3082||-1||CDS||1441434079||3112||76.92	3112	3112	b51759_scaffold17	scaffold17||695977||698268||Cerca17S16457||1||CDS||2028485481||7369||76.92	7369	7369	1.700000e-229	500
a36122_Ppe_chr1	Ppe_chr1||26891564||26893603||cds3083||1||CDS||1441434084||3117||66.03	3117	3117	b51759_scaffold17	scaffold17||683272||685645||Cerca17S16450||-1||CDS||2028485466||7368||66.03	7368	7368	2.000000e-95	550
a36122_Ppe_chr1	Ppe_chr1||26894773||26900885||cds3084||1||CDS||1441434085||3118||72.73	3118	3118	b51759_scaffold17	scaffold17||677581||681250||Cerca17S01243||-1||CDS||2028485232||7367||72.73	7367	7367	5.000000e-154	600
a36122_Ppe_chr1	Ppe_chr1||26908218||26912412||cds3086||-1||CDS||1441434091||3120||82.45	3120	3120	b51759_scaffold17	scaffold17||654814||661063||Cerca17S16453||1||CDS||2028485472||7362||82.45	7362	7362	1.000000e-250	650
a36122_Ppe_chr1	Ppe_chr1||26916298||26919251||cds3089||1||CDS||1441434105||3123||74.98	3123	3123	b51759_scaffold17	scaffold17||649288||653077||Cerca17S16448||-1||CDS||2028485462||7361||74.98	7361	7361	1.000000e-250	700
a36122_Ppe_chr1	Ppe_chr1||26919704||26921310||cds3093||-1||CDS||1441434122||3127||73.72	3127	3127	b51759_scaffold17	scaffold17||646666||648211||Cerca17S16452||1||CDS||2028485470||7360||73.72	7360	7360	1.000000e-250	750
a36122_Ppe_chr1	Ppe_chr1||26933470||26938436||cds3094||-1||CDS||1441434124||3129||80.67	3129	3129	b51759_scaffold17	scaffold17||637045||641935||Cerca17S16447||-1||CDS||2028485459||7359||80.67	7359	7359	1.000000e-250	800
a36122_Ppe_chr1	Ppe_chr1||26940354||26942486||cds3096||-1||CDS||1441434132||3130||79.7	3130	3130	b51759_scaffold17	scaffold17||621280||623525||Cerca17S16451||1||CDS||2028485468||7355||79.7	7355	7355	1.000000e-250	850
a36122_Ppe_chr1	Ppe_chr1||26947971||26948975||cds3097||1||CDS||1441434134||3131||70.0	3131	3131	b51759_scaffold17	scaffold17||617366||618349||Cerca17S01242||-1||CDS||2028485230||7354||70.0	7354	7354	4.200000e-164	900
a36122_Ppe_chr1	Ppe_chr1||26949713||26953326||cds3098||-1||CDS||1441434136||3132||81.48	3132	3132	b51759_scaffold17	scaffold17||611930||616025||Cerca17S16446||1||CDS||2028485457||7353||81.48	7353	7353	1.000000e-250	950
a36122_Ppe_chr1	Ppe_chr1||26962051||26962848||cds3100||-1||CDS||1441434145||3134||67.43	3134	3134	b51759_scaffold17	scaffold17||601890||602636||Cerca17S01241||1||CDS||2028485228||7352||67.43	7352	7352	1.900000e-73	1000
a36122_Ppe_chr1	Ppe_chr1||26981467||26984621||cds3102||-1||CDS||1441434149||3136||66.56	3136	3136	b51759_scaffold17	scaffold17||590108||597615||Cerca17S16515||1||CDS||2028485610||7351||66.56	7351	7351	6.800000e-124	1050
a36122_Ppe_chr1	Ppe_chr1||27003181||27004491||cds3103||-1||CDS||1441434151||3137||67.29	3137	3137	b51759_scaffold17	scaffold17||575732||576991||Cerca17S01238||1||CDS||2028485221||7350||67.29	7350	7350	1.300000e-135	1100
a36122_Ppe_chr1	Ppe_chr1||27006216||27007349||cds3104||-1||CDS||1441434154||3138||70.97	3138	3138	b51759_scaffold17	scaffold17||557797||558909||Cerca17S01237||1||CDS||2028485218||7347||70.97	7347	7347	6.800000e-176	1150
a36122_Ppe_chr1	Ppe_chr1||27013705||27016529||cds3105||-1||CDS||1441434157||3139||81.01	3139	3139	b51759_scaffold17	scaffold17||551883||555752||Cerca17S16442||1||CDS||2028485448||7346||81.01	7346	7346	1.000000e-250	1200
a36122_Ppe_chr1	Ppe_chr1||27019971||27023086||cds3106||-1||CDS||1441434158||3140||71.88	3140	3140	b51759_scaffold17	scaffold17||548473||550614||Cerca17S16441||1||CDS||2028485446||7345||71.88	7345	7345	1.000000e-83	1250
a36122_Ppe_chr1	Ppe_chr1||27026764||27027755||cds3108||1||CDS||1441434163||3142||78.72	3142	3142	b51759_scaffold17	scaffold17||540371||541526||Cerca17S16439||-1||CDS||2028485441||7344||78.72	7344	7344	3.100000e-116	1300
a36122_Ppe_chr1	Ppe_chr1||27056978||27059577||cds3109||1||CDS||1441434166||3143||68.67	3143	3143	b51759_scaffold17	scaffold17||531809||534289||Cerca17S16445||-1||CDS||2028485455||7343||68.67	7343	7343	9.900000e-246	1350
a36122_Ppe_chr1	Ppe_chr1||27060133||27062939||cds3110||-1||CDS||1441434175||3144||64.39	3144	3144	b51759_scaffold17	scaffold17||526552||530557||Cerca17S16440||1||CDS||2028485443||7342||64.39	7342	7342	6.600000e-75	1400
a36122_Ppe_chr1	Ppe_chr1||27064221||27064886||cds3112||1||CDS||1441434180||3146||73.24	3146	3146	b51759_scaffold17	scaffold17||524527||525198||Cerca17S01239||-1||CDS||2028485223||7341||73.24	7341	7341	7.800000e-133	1450
a36122_Ppe_chr1	Ppe_chr1||27066412||27067584||cds3113||-1||CDS||1441434182||3147||77.66	3147	3147	b51759_scaffold17	scaffold17||521747||522913||Cerca17S01236||1||CDS||2028485216||7340||77.66	7340	7340	1.000000e-250	1500
a36122_Ppe_chr1	Ppe_chr1||27073204||27077306||cds3114||-1||CDS||1441434186||3148||82.3	3148	3148	b51759_scaffold17	scaffold17||490743||495598||Cerca17S16438||1||CDS||2028485439||7333||82.3	7333	7333	1.000000e-250	1550
a36122_Ppe_chr1	Ppe_chr1||27078722||27083338||cds3115||1||CDS||1441434188||3149||78.65	3149	3149	b51759_scaffold17	scaffold17||484023||489983||Cerca17S16513||-1||CDS||2028485605||7332||78.65	7332	7332	1.000000e-250	1600
a36122_Ppe_chr1	Ppe_chr1||27084952||27093420||cds3116||-1||CDS||1441434192||3150||79.66	3150	3150	b51759_scaffold17	scaffold17||472258||481371||Cerca17S16434||1||CDS||2028485430||7331||79.66	7331	7331	1.000000e-250	1650
a36122_Ppe_chr1	Ppe_chr1||27102884||27106662||cds3119||1||CDS||1441434203||3153||69.01	3153	3153	b51759_scaffold17	scaffold17||456167||460621||Cerca17S16437||-1||CDS||2028485437||7330||69.01	7330	7330	1.000000e-250	1700
a36122_Ppe_chr1	Ppe_chr1||27116727||27118592||cds3121||1||CDS||1441434212||3155||68.61	3155	3155	b51759_scaffold17	scaffold17||448172||449959||Cerca17S01235||-1||CDS||2028485214||7329||68.61	7329	7329	1.000000e-250	1750
a36122_Ppe_chr1	Ppe_chr1||27119811||27121821||cds3122||-1||CDS||1441434214||3156||78.57	3156	3156	b51759_scaffold17	scaffold17||444653||447422||Cerca17S16433||1||CDS||2028485428||7328||78.57	7328	7328	1.500000e-193	1800
a36122_Ppe_chr1	Ppe_chr1||27125689||27127085||cds3123||1||CDS||1441434217||3157||79.46	3157	3157	b51759_scaffold17	scaffold17||436045||437199||Cerca17S16436||-1||CDS||2028485434||7327||79.46	7327	7327	8.300000e-116	1850
a36122_Ppe_chr1	Ppe_chr1||27131005||27132822||cds3124||1||CDS||1441434219||3158||78.2	3158	3158	b51759_scaffold17	scaffold17||429774||431579||Cerca17S06433||-1||CDS||2028485278||7325||78.2	7325	7325	1.000000e-250	1900
a36122_Ppe_chr1	Ppe_chr1||27134643||27136137||cds3125||1||CDS||1441434222||3159||68.41	3159	3159	b51759_scaffold17	scaffold17||422496||425182||Cerca17S16435||-1||CDS||2028485432||7324||68.41	7324	7324	5.600000e-78	1950
a36122_Ppe_chr1	Ppe_chr1||27136941||27139754||cds3126||-1||CDS||1441434225||3160||87.84	3160	3160	b51759_scaffold17	scaffold17||417295||420974||Cerca17S16432||1||CDS||2028485425||7323||87.84	7323	7323	1.000000e-250	2000
a36122_Ppe_chr1	Ppe_chr1||27176443||27178755||cds3127||1||CDS||1441434228||3161||73.83	3161	3161	b51759_scaffold17	scaffold17||404039||406599||Cerca17S01234||-1||CDS||2028485212||7321||73.83	7321	7321	1.100000e-156	2050
a36122_Ppe_chr1	Ppe_chr1||27189224||27195269||cds3133||1||CDS||1441434249||3167||67.72	3167	3167	b51759_scaffold17	scaffold17||389019||402624||Cerca17S16509||-1||CDS||2028485595||7320||67.72	7320	7320	1.000000e-250	2100
a36122_Ppe_chr1	Ppe_chr1||27225976||27238689||cds3136||-1||CDS||1441434259||3170||81.84	3170	3170	b51759_scaffold17	scaffold17||368919||377487||Cerca17S16505||1||CDS||2028485587||7319||81.84	7319	7319	1.000000e-250	2150
a36122_Ppe_chr1	Ppe_chr1||27249341||27251623||cds3137||-1||CDS||1441434263||3171||83.3	3171	3171	b51759_scaffold17	scaffold17||360628||362862||Cerca17S16427||1||CDS||2028485414||7317||83.3	7317	7317	4.700000e-161	2200
a36122_Ppe_chr1	Ppe_chr1||27256090||27259567||cds3139||1||CDS||1441434267||3173||80.23	3173	3173	b51759_scaffold17	scaffold17||352001||354492||Cerca17S06432||-1||CDS||2028485276||7316||80.23	7316	7316	9.400000e-40	2239
a36122_Ppe_chr1	Ppe_chr1||27263754||27267720||cds3140||1||CDS||1441434272||3174||79.33	3174	3174	b51759_scaffold17	scaffold17||339830||344248||Cerca17S01232||-1||CDS||2028485208||7315||79.33	7315	7315	1.000000e-233	2289
a36122_Ppe_chr1	Ppe_chr1||27267972||27269921||cds3142||-1||CDS||1441434279||3176||71.79	3176	3176	b51759_scaffold17	scaffold17||336801||338717||Cerca17S06431||1||CDS||2028485274||7314||71.79	7314	7314	1.000000e-250	2339
a36122_Ppe_chr1	Ppe_chr1||27270439||27273535||cds3143||-1||CDS||1441434282||3177||71.97	3177	3177	b51759_scaffold17	scaffold17||331111||335014||Cerca17S16426||1||CDS||2028485412||7313||71.97	7313	7313	1.000000e-250	2389
a36122_Ppe_chr1	Ppe_chr1||27280743||27284026||cds3145||1||CDS||1441434286||3179||82.46	3179	3179	b51759_scaffold17	scaffold17||323973||327454||Cerca17S16429||-1||CDS||2028485419||7312||82.46	7312	7312	1.000000e-250	2439
a36122_Ppe_chr1	Ppe_chr1||27324785||27326117||cds3149||1||CDS||1441434298||3184||71.62	3184	3184	b51759_scaffold17	scaffold17||296257||309614||Cerca17S16506||-1||CDS||2028485589||7307||71.62	7307	7307	3.300000e-131	2489
a36122_Ppe_chr1	Ppe_chr1||27335308||27339247||cds3151||1||CDS||1441434308||3186||76.37	3186	3186	b51759_scaffold17	scaffold17||289205||293557||Cerca17S16428||-1||CDS||2028485417||7306||76.37	7306	7306	1.000000e-250	2539
a36122_Ppe_chr1	Ppe_chr1||27345008||27348521||cds3154||1||CDS||1441434313||3189||77.92	3189	3189	b51759_scaffold17	scaffold17||270686||276221||Cerca17S16423||-1||CDS||2028485405||7303||77.92	7303	7303	7.600000e-233	2589
a36122_Ppe_chr1	Ppe_chr1||27349117||27350893||cds3155||-1||CDS||1441434315||3190||73.81	3190	3190	b51759_scaffold17	scaffold17||267225||269054||Cerca17S01229||1||CDS||2028485201||7302||73.81	7302	7302	1.000000e-250	2639
a36122_Ppe_chr1	Ppe_chr1||27361277||27362833||cds3156||1||CDS||1441434318||3191||73.56	3191	3191	b51759_scaffold17	scaffold17||228112||229906||Cerca17S16421||-1||CDS||2028485401||7296||73.56	7296	7296	4.100000e-111	2689
a36122_Ppe_chr1	Ppe_chr1||27364471||27365092||cds3157||-1||CDS||1441434322||3192||76.22	3192	3192	b51759_scaffold17	scaffold17||226579||227332||Cerca17S16418||1||CDS||2028485395||7295||76.22	7295	7295	1.700000e-73	2739
a36122_Ppe_chr1	Ppe_chr1||27372647||27375725||cds3158||-1||CDS||1441434325||3193||72.67	3193	3193	b51759_scaffold17	scaffold17||204209||208848||Cerca17S16501||1||CDS||2028485578||7291||72.67	7291	7291	1.700000e-82	2789
a36122_Ppe_chr1	Ppe_chr1||27377034||27383965||cds3159||-1||CDS||1441434326||3196||81.15	3196	3196	b51759_scaffold17	scaffold17||191689||199025||Cerca17S16415||1||CDS||2028485389||7290||81.15	7290	7290	1.000000e-250	2839
a36122_Ppe_chr1	Ppe_chr1||27418408||27423242||cds3165||-1||CDS||1441434350||3201||68.61	3201	3201	b51759_scaffold17	scaffold17||153743||161208||Cerca17S16483||1||CDS||2028485539||7286||68.61	7286	7286	1.000000e-250	2889
a36122_Ppe_chr1	Ppe_chr1||27464741||27467877||cds3169||1||CDS||1441434360||3205||71.12	3205	3205	b51759_scaffold17	scaffold17||144599||148814||Cerca17S16378||-1||CDS||2028485308||7285||71.12	7285	7285	2.700000e-159	2939
a36122_Ppe_chr1	Ppe_chr1||27468503||27472374||cds3171||-1||CDS||1441434370||3207||68.34	3207	3207	b51759_scaffold17	scaffold17||139596||140635||Cerca17S01217||1||CDS||2028485175||7284||68.34	7284	7284	3.300000e-56	2989
a36122_Ppe_chr1	Ppe_chr1||27473812||27475194||cds3172||1||CDS||1441434374||3208||74.18	3208	3208	b51759_scaffold17	scaffold17||136991||138259||Cerca17S16377||-1||CDS||2028485306||7283||74.18	7283	7283	1.300000e-206	3039
a36122_Ppe_chr1	Ppe_chr1||27479171||27480979||cds3173||-1||CDS||1441434378||3209||74.78	3209	3209	b51759_scaffold17	scaffold17||128327||129725||Cerca17S16374||1||CDS||2028485299||7282||74.78	7282	7282	8.000000e-116	3089
a36122_Ppe_chr1	Ppe_chr1||27498716||27500473||cds3176||-1||CDS||1441434388||3212||67.39	3212	3212	b51759_scaffold17	scaffold17||94445||96148||Cerca17S01216||-1||CDS||2028485173||7279||67.39	7279	7279	2.800000e-220	3139
a36122_Ppe_chr1	Ppe_chr1||27510962||27513850||cds3177||-1||CDS||1441434391||3213||78.2	3213	3213	b51759_scaffold17	scaffold17||90258||93929||Cerca17S16373||1||CDS||2028485297||7278||78.2	7278	7278	1.000000e-250	3189
a36122_Ppe_chr1	Ppe_chr1||27516952||27521680||cds3178||1||CDS||1441434394||3214||77.27	3214	3214	b51759_scaffold17	scaffold17||75665||83236||Cerca17S16482||-1||CDS||2028485537||7277||77.27	7277	7277	1.000000e-250	3239
a36122_Ppe_chr1	Ppe_chr1||27526736||27529984||cds3179||1||CDS||1441434398||3215||85.17	3215	3215	b51759_scaffold17	scaffold17||67519||71133||Cerca17S16372||-1||CDS||2028485295||7276||85.17	7276	7276	1.000000e-250	3289
a36122_Ppe_chr1	Ppe_chr1||27530900||27533107||cds3181||-1||CDS||1441434406||3217||78.0	3217	3217	b51759_scaffold17	scaffold17||63082||66219||Cerca17S16367||1||CDS||2028485284||7275||78.0	7275	7275	1.000000e-238	3339
a36122_Ppe_chr1	Ppe_chr1||27547804||27549918||cds3182||1||CDS||1441434411||3218||84.09	3218	3218	b51759_scaffold17	scaffold17||54315||56229||Cerca17S16371||-1||CDS||2028485292||7274||84.09	7274	7274	1.000000e-250	3389
a36122_Ppe_chr1	Ppe_chr1||27556636||27559506||cds3185||1||CDS||1441434420||3221||82.02	3221	3221	b51759_scaffold17	scaffold17||50030||52133||Cerca17S16366||1||CDS||2028485282||7273||82.02	7273	7273	4.100000e-235	3439
a36122_Ppe_chr1	Ppe_chr1||27560960||27569008||cds3186||1||CDS||1441434423||3222||77.13	3222	3222	b51759_scaffold17	scaffold17||37637||46478||Cerca17S16370||-1||CDS||2028485290||7272||77.13	7272	7272	1.000000e-250	3489
a36122_Ppe_chr1	Ppe_chr1||27585515||27587289||cds3187||1||CDS||1441434425||3223||68.55	3223	3223	b51759_scaffold17	scaffold17||24365||34970||Cerca17S16481||-1||CDS||2028485534||7271||68.55	7271	7271	5.500000e-191	3539
a36122_Ppe_chr1	Ppe_chr1||27607540||27614687||cds3188||1||CDS||1441434429||3224||70.5	3224	3224	b51759_scaffold17	scaffold17||17565||19762||Cerca17S16369||-1||CDS||2028485288||7270||70.5	7270	7270	8.800000e-178	3589
a36122_Ppe_chr1	Ppe_chr1||27616400||27620319||cds3190||-1||CDS||1441434439||3226||65.2	3226	3226	b51759_scaffold17	scaffold17||10934||16357||Cerca17S01215||1||CDS||2028485170||7269||65.2	7269	7269	3.600000e-56	3639
a36122_Ppe_chr1	Ppe_chr1||27621106||27624347||cds3191||-1||CDS||1441434443||3227||78.87	3227	3227	b51759_scaffold17	scaffold17||5227||9481||Cerca17S16480||1||CDS||2028485532||7268||78.87	7268	7268	1.000000e-250	3689
a36122_Ppe_chr1	Ppe_chr1||27624635||27627109||cds3192||1||CDS||1441434446||3228||78.01	3228	3228	b51759_scaffold17	scaffold17||1450||4377||Cerca17S16368||-1||CDS||2028485286||7267||78.01	7267	7267	2.200000e-141	3739
###
a36122_Ppe_chr1	Ppe_chr1||27526736||27529984||cds3179||1||CDS||1441434398||3215||58.62	3215	3215	b51759_scaffold211	scaffold211||328249||338175||Cerca211S32440||1||CDS||2028492582||10662||58.62	10662	10662	2.900000e-07	6
a36122_Ppe_chr1	Ppe_chr1||27648516||27651565||cds3193||1||CDS||1441434449||3229||75.89	3229	3229	b51759_scaffold211	scaffold211||288782||291121||Cerca211S17898||-1||CDS||2028492572||10659||75.89	10659	10659	1.800000e-122	53
a36122_Ppe_chr1	Ppe_chr1||27671927||27674058||cds3196||1||CDS||1441434459||3232||77.66	3232	3232	b51759_scaffold211	scaffold211||270483||272677||Cerca211S17896||-1||CDS||2028492567||10656||77.66	10656	10656	1.000000e-250	103
a36122_Ppe_chr1	Ppe_chr1||27674167||27676026||cds3198||-1||CDS||1441434467||3234||70.8	3234	3234	b51759_scaffold211	scaffold211||268526||270379||Cerca211S06895||1||CDS||2028492512||10655||70.8	10655	10655	1.100000e-179	153
a36122_Ppe_chr1	Ppe_chr1||27691148||27693336||cds3199||1||CDS||1441434470||3235||90.63	3235	3235	b51759_scaffold211	scaffold211||238996||242750||Cerca211S17895||-1||CDS||2028492565||10651||90.63	10651	10651	1.100000e-181	203
a36122_Ppe_chr1	Ppe_chr1||27694014||27696865||cds3200||-1||CDS||1441434479||3236||73.44	3236	3236	b51759_scaffold211	scaffold211||235600||238511||Cerca211S06894||1||CDS||2028492510||10650||73.44	10650	10650	1.000000e-250	253
a36122_Ppe_chr1	Ppe_chr1||27790586||27794204||cds3207||-1||CDS||1441434504||3243||78.83	3243	3243	b51759_scaffold211	scaffold211||186859||189945||Cerca211S17890||1||CDS||2028492554||10645||78.83	10645	10645	1.000000e-250	303
a36122_Ppe_chr1	Ppe_chr1||27797854||27800271||cds3209||1||CDS||1441434509||3245||81.9	3245	3245	b51759_scaffold211	scaffold211||177710||180707||Cerca211S17889||-1||CDS||2028492552||10644||81.9	10644	10644	1.000000e-250	353
a36122_Ppe_chr1	Ppe_chr1||27820497||27824075||cds3211||-1||CDS||1441434519||3247||74.64	3247	3247	b51759_scaffold211	scaffold211||170714||175310||Cerca211S17876||1||CDS||2028492525||10643||74.64	10643	10643	1.000000e-250	403
a36122_Ppe_chr1	Ppe_chr1||27835198||27835806||cds3213||-1||CDS||1441434526||3249||81.46	3249	3249	b51759_scaffold211	scaffold211||155736||156332||Cerca211S06893||1||CDS||2028492508||10642||81.46	10642	10642	1.900000e-122	453
a36122_Ppe_chr1	Ppe_chr1||27838158||27839622||cds3214||-1||CDS||1441434528||3251||83.1	3251	3251	b51759_scaffold211	scaffold211||149305||150909||Cerca211S17887||1||CDS||2028492548||10641||83.1	10641	10641	2.100000e-250	503
a36122_Ppe_chr1	Ppe_chr1||27844331||27849004||cds3216||-1||CDS||1441434538||3252||79.82	3252	3252	b51759_scaffold211	scaffold211||135913||143108||Cerca211S17875||1||CDS||2028492523||10640||79.82	10640	10640	1.000000e-250	553
a36122_Ppe_chr1	Ppe_chr1||27849915||27851537||cds3218||-1||CDS||1441434545||3254||75.78	3254	3254	b51759_scaffold211	scaffold211||131586||134227||Cerca211S01626||1||CDS||2028492495||10639||75.78	10639	10639	2.100000e-162	603
a36122_Ppe_chr1	Ppe_chr1||27855001||27855587||cds3219||-1||CDS||1441434547||3255||79.37	3255	3255	b51759_scaffold211	scaffold211||124479||125126||Cerca211S17886||1||CDS||2028492545||10638||79.37	10638	10638	3.600000e-66	653
a36122_Ppe_chr1	Ppe_chr1||27859977||27862146||cds3220||-1||CDS||1441434551||3256||79.16	3256	3256	b51759_scaffold211	scaffold211||109137||112613||Cerca211S17874||1||CDS||2028492521||10637||79.16	10637	10637	5.900000e-164	703
a36122_Ppe_chr1	Ppe_chr1||27890061||27890642||cds3222||1||CDS||1441434559||3258||76.36	3258	3258	b51759_scaffold211	scaffold211||80830||81336||Cerca211S01625||-1||CDS||2028492493||10635||76.36	10635	10635	3.300000e-18	720
a36122_Ppe_chr1	Ppe_chr1||27898988||27900757||cds3225||1||CDS||1441434568||3261||74.42	3261	3261	b51759_scaffold211	scaffold211||73945||75711||Cerca211S06892||-1||CDS||2028492506||10634||74.42	10634	10634	1.000000e-250	770
a36122_Ppe_chr1	Ppe_chr1||27901313||27907218||cds3226||-1||CDS||1441434571||3262||79.72	3262	3262	b51759_scaffold211	scaffold211||65112||71896||Cerca211S17873||1||CDS||2028492518||10633||79.72	10633	10633	1.000000e-250	820
a36122_Ppe_chr1	Ppe_chr1||27909564||27911023||cds3228||-1||CDS||1441434578||3264||78.13	3264	3264	b51759_scaffold211	scaffold211||60139||61833||Cerca211S17883||1||CDS||2028492539||10632||78.13	10632	10632	4.200000e-133	870
a36122_Ppe_chr1	Ppe_chr1||27912973||27915720||cds3229||-1||CDS||1441434583||3265||82.53	3265	3265	b51759_scaffold211	scaffold211||53127||54299||Cerca211S06888||1||CDS||2028492497||10631||82.53	10631	10631	9.200000e-81	920
a36122_Ppe_chr1	Ppe_chr1||27921575||27924019||cds3231||-1||CDS||1441434590||3267||77.68	3267	3267	b51759_scaffold211	scaffold211||40197||43014||Cerca211S17882||1||CDS||2028492537||10630||77.68	10630	10630	3.100000e-150	970
a36122_Ppe_chr1	Ppe_chr1||27924909||27927611||cds3233||1||CDS||1441434596||3269||83.48	3269	3269	b51759_scaffold211	scaffold211||7180||10921||Cerca211S17884||-1||CDS||2028492541||10624||83.48	10624	10624	1.000000e-250	1020
a36122_Ppe_chr1	Ppe_chr1||27928264||27929866||cds3234||-1||CDS||1441434598||3270||80.93	3270	3270	b51759_scaffold211	scaffold211||2296||4887||Cerca211S17872||1||CDS||2028492516||10622||80.93	10622	10622	1.500000e-178	1070
###
a36122_Ppe_chr1	Ppe_chr1||27930740||27935216||cds3235||-1||CDS||1441434601||3271||80.47	3271	3271	b51759_scaffold14	scaffold14||1637568||1641169||Cerca14S14865||1||CDS||2028479844||4959||80.47	4959	4959	1.000000e-250	50
a36122_Ppe_chr1	Ppe_chr1||27958105||27961098||cds3239||1||CDS||1441434615||3275||81.78	3275	3275	b51759_scaffold14	scaffold14||1630606||1634817||Cerca14S14868||-1||CDS||2028479850||4958||81.78	4958	4958	1.000000e-250	100
a36122_Ppe_chr1	Ppe_chr1||27962682||27964693||cds3240||1||CDS||1441434623||3276||79.34	3276	3276	b51759_scaffold14	scaffold14||1621190||1628072||Cerca14S00827||-1||CDS||2028479610||4957||79.34	4957	4957	5.300000e-212	150
a36122_Ppe_chr1	Ppe_chr1||27974515||27975948||cds3242||-1||CDS||1441437354||3278||72.57	3278	3278	b51759_scaffold14	scaffold14||1611303||1612838||Cerca14S00826||1||CDS||2028479608||4955||72.57	4955	4955	8.800000e-38	187
a36122_Ppe_chr1	Ppe_chr1||27977953||27981543||cds3243||-1||CDS||1441437359||3279||81.48	3279	3279	b51759_scaffold14	scaffold14||1605417||1608959||Cerca14S32135||1||CDS||2028480122||4954||81.48	4954	4954	1.000000e-250	237
a36122_Ppe_chr1	Ppe_chr1||27986026||27988868||cds3246||1||CDS||1441437367||3282||77.4	3282	3282	b51759_scaffold14	scaffold14||1593866||1598112||Cerca14S14867||-1||CDS||2028479848||4952||77.4	4952	4952	1.200000e-211	287
a36122_Ppe_chr1	Ppe_chr1||28043845||28045739||cds3258||1||CDS||1441437405||3294||80.47	3294	3294	b51759_scaffold14	scaffold14||1588629||1590111||Cerca14S14866||-1||CDS||2028479846||4951||80.47	4951	4951	2.300000e-149	334
a36122_Ppe_chr1	Ppe_chr1||28047088||28047844||cds3259||1||CDS||1441437407||3295||70.24	3295	3295	b51759_scaffold14	scaffold14||1572272||1574728||Cerca14S00825||-1||CDS||2028479606||4948||70.24	4948	4948	2.400000e-115	384
a36122_Ppe_chr1	Ppe_chr1||28048425||28049415||cds3260||-1||CDS||1441437414||3296||87.39	3296	3296	b51759_scaffold14	scaffold14||1569429||1571511||Cerca14S14861||1||CDS||2028479835||4947||87.39	4947	4947	1.100000e-125	434
a36122_Ppe_chr1	Ppe_chr1||28052371||28056001||cds3261||1||CDS||1441437415||3297||69.52	3297	3297	b51759_scaffold14	scaffold14||1564560||1568037||Cerca14S14860||1||CDS||2028479833||4946||69.52	4946	4946	2.600000e-122	484
a36122_Ppe_chr1	Ppe_chr1||28058395||28059444||cds3262||-1||CDS||1441437418||3298||71.76	3298	3298	b51759_scaffold14	scaffold14||1553060||1554079||Cerca14S00824||1||CDS||2028479604||4944||71.76	4944	4944	6.200000e-59	534
a36122_Ppe_chr1	Ppe_chr1||28074102||28077229||cds3263||-1||CDS||1441437419||3299||73.77	3299	3299	b51759_scaffold14	scaffold14||1526706||1531825||Cerca14S14859||1||CDS||2028479831||4941||73.77	4941	4941	1.000000e-250	584
a36122_Ppe_chr1	Ppe_chr1||28087781||28089180||cds3265||1||CDS||1441437425||3301||75.85	3301	3301	b51759_scaffold14	scaffold14||1509835||1521762||Cerca14S14960||-1||CDS||2028480050||4940||75.85	4940	4940	1.000000e-250	634
a36122_Ppe_chr1	Ppe_chr1||28109164||28110661||cds3268||1||CDS||1441437433||3304||79.13	3304	3304	b51759_scaffold14	scaffold14||1493779||1499022||Cerca14S14959||-1||CDS||2028480048||4937||79.13	4937	4937	1.100000e-165	684
a36122_Ppe_chr1	Ppe_chr1||28115904||28119068||cds3269||1||CDS||1441437436||3305||77.99	3305	3305	b51759_scaffold14	scaffold14||1476640||1480791||Cerca14S14855||-1||CDS||2028479822||4934||77.99	4934	4934	1.000000e-250	734
a36122_Ppe_chr1	Ppe_chr1||28119695||28120614||cds3271||-1||CDS||1441437447||3307||73.6	3307	3307	b51759_scaffold14	scaffold14||1473683||1474678||Cerca14S14852||1||CDS||2028479816||4932||73.6	4932	4932	3.500000e-97	784
a36122_Ppe_chr1	Ppe_chr1||28121592||28122272||cds3272||1||CDS||1441437450||3308||69.38	3308	3308	b51759_scaffold14	scaffold14||1470687||1471358||Cerca14S00822||-1||CDS||2028479600||4931||69.38	4931	4931	6.600000e-89	834
a36122_Ppe_chr1	Ppe_chr1||28122668||28124388||cds3273||-1||CDS||1441437452||3309||74.4	3309	3309	b51759_scaffold14	scaffold14||1468305||1470327||Cerca14S14851||1||CDS||2028479814||4930||74.4	4930	4930	1.000000e-250	884
a36122_Ppe_chr1	Ppe_chr1||28125181||28126726||cds3274||-1||CDS||1441437457||3310||71.91	3310	3310	b51759_scaffold14	scaffold14||1466188||1467617||Cerca14S14850||1||CDS||2028479812||4929||71.91	4929	4929	7.100000e-124	934
a36122_Ppe_chr1	Ppe_chr1||28142726||28145505||cds3275||1||CDS||1441437461||3311||75.39	3311	3311	b51759_scaffold14	scaffold14||1444697||1447685||Cerca14S14854||-1||CDS||2028479820||4928||75.39	4928	4928	1.000000e-250	984
a36122_Ppe_chr1	Ppe_chr1||28150024||28150524||cds3276||1||CDS||1441437463||3312||61.74	3312	3312	b51759_scaffold14	scaffold14||1431265||1431834||Cerca14S00821||-1||CDS||2028479597||4926||61.74	4926	4926	3.000000e-19	1002
a36122_Ppe_chr1	Ppe_chr1||28157494||28159322||cds3277||-1||CDS||1441437467||3313||71.72	3313	3313	b51759_scaffold14	scaffold14||1427139||1429064||Cerca14S14849||1||CDS||2028479810||4925||71.72	4925	4925	4.200000e-176	1052
a36122_Ppe_chr1	Ppe_chr1||28174896||28175930||cds3279||-1||CDS||1441437473||3315||74.65	3315	3315	b51759_scaffold14	scaffold14||1411515||1412471||Cerca14S00819||1||CDS||2028479593||4924||74.65	4924	4924	8.200000e-170	1102
a36122_Ppe_chr1	Ppe_chr1||28178893||28182312||cds3280||1||CDS||1441437478||3316||79.2	3316	3316	b51759_scaffold14	scaffold14||1405796||1410133||Cerca14S14853||-1||CDS||2028479818||4923||79.2	4923	4923	1.000000e-250	1152
a36122_Ppe_chr1	Ppe_chr1||28184619||28185769||cds3284||-1||CDS||1441437491||3320||84.53	3320	3320	b51759_scaffold14	scaffold14||1400901||1402448||Cerca14S32133||1||CDS||2028480117||4922||84.53	4922	4922	4.100000e-238	1202
a36122_Ppe_chr1	Ppe_chr1||28195516||28198074||cds3285||-1||CDS||1441437494||3321||75.43	3321	3321	b51759_scaffold14	scaffold14||1375945||1379418||Cerca14S14847||-1||CDS||2028479806||4920||75.43	4920	4920	4.000000e-199	1252
a36122_Ppe_chr1	Ppe_chr1||28200731||28202202||cds3286||-1||CDS||1441437495||3322||75.7	3322	3322	b51759_scaffold14	scaffold14||1369848||1374438||Cerca14S14955||1||CDS||2028480039||4919||75.7	4919	4919	4.800000e-138	1302
a36122_Ppe_chr1	Ppe_chr1||28208944||28209648||cds3290||-1||CDS||1441437511||3326||75.74	3326	3326	b51759_scaffold14	scaffold14||1366191||1366976||Cerca14S14846||-1||CDS||2028479804||4918||75.74	4918	4918	5.400000e-104	1352
a36122_Ppe_chr1	Ppe_chr1||28214890||28216002||cds3293||-1||CDS||1441437520||3329||66.78	3329	3329	b51759_scaffold14	scaffold14||1317404||1318471||Cerca14S00818||1||CDS||2028479590||4912||66.78	4912	4912	4.400000e-69	1402
a36122_Ppe_chr1	Ppe_chr1||28247751||28255982||cds3301||1||CDS||1441437547||3337||73.98	3337	3337	b51759_scaffold14	scaffold14||1299945||1301585||Cerca14S00816||1||CDS||2028479586||4910||73.98	4910	4910	1.000000e-250	1452
a36122_Ppe_chr1	Ppe_chr1||28264090||28265415||cds3304||1||CDS||1441437556||3340||80.16	3340	3340	b51759_scaffold14	scaffold14||1275757||1277118||Cerca14S14954||-1||CDS||2028480037||4908||80.16	4908	4908	2.100000e-100	1502
###
a36122_Ppe_chr1	Ppe_chr1||28264090||28265415||cds3304||1||CDS||1441437556||3340||80.12	3340	3340	b51759_scaffold11	scaffold11||45329||47577||Cerca11S05644||1||CDS||2028473006||1676||80.12	1676	1676	9.700000e-136	50
a36122_Ppe_chr1	Ppe_chr1||28267553||28269046||cds3305||-1||CDS||1441437558||3341||72.07	3341	3341	b51759_scaffold11	scaffold11||52921||65650||Cerca11S13094||-1||CDS||2028473352||1677||72.07	1677	1677	1.000000e-250	100
a36122_Ppe_chr1	Ppe_chr1||28271805||28273794||cds3307||-1||CDS||1441437563||3343||71.18	3343	3343	b51759_scaffold11	scaffold11||70869||73353||Cerca11S00334||-1||CDS||2028472965||1679||71.18	1679	1679	1.000000e-250	150
a36122_Ppe_chr1	Ppe_chr1||28286682||28294757||cds3311||-1||CDS||1441437582||3347||72.98	3347	3347	b51759_scaffold11	scaffold11||96637||102398||Cerca11S13021||-1||CDS||2028473189||1684||72.98	1684	1684	1.000000e-250	200
a36122_Ppe_chr1	Ppe_chr1||28314821||28317130||cds3312||1||CDS||1441437585||3348||79.0	3348	3348	b51759_scaffold11	scaffold11||137009||139290||Cerca11S13095||1||CDS||2028473354||1687||79.0	1687	1687	2.000000e-147	250
a36122_Ppe_chr1	Ppe_chr1||28317730||28321396||cds3313||-1||CDS||1441437588||3349||81.1	3349	3349	b51759_scaffold11	scaffold11||139839||144572||Cerca11S13022||-1||CDS||2028473191||1688||81.1	1688	1688	1.000000e-250	300
a36122_Ppe_chr1	Ppe_chr1||28324374||28325605||cds3314||1||CDS||1441437592||3350||77.63	3350	3350	b51759_scaffold11	scaffold11||161875||164262||Cerca11S13020||1||CDS||2028473187||1691||77.63	1691	1691	1.100000e-152	350
a36122_Ppe_chr1	Ppe_chr1||28326693||28330485||cds3315||-1||CDS||1441437594||3351||83.2	3351	3351	b51759_scaffold11	scaffold11||165689||171409||Cerca11S00335||-1||CDS||2028472967||1692||83.2	1692	1692	1.000000e-250	400
a36122_Ppe_chr1	Ppe_chr1||28332082||28333762||cds3316||-1||CDS||1441437598||3352||76.53	3352	3352	b51759_scaffold11	scaffold11||172619||175035||Cerca11S05650||-1||CDS||2028473020||1693||76.53	1693	1693	2.200000e-140	450
a36122_Ppe_chr1	Ppe_chr1||28340884||28342741||cds3317||-1||CDS||1441437601||3353||80.03	3353	3353	b51759_scaffold11	scaffold11||176219||179207||Cerca11S13024||-1||CDS||2028473196||1694||80.03	1694	1694	1.500000e-185	500
a36122_Ppe_chr1	Ppe_chr1||28351221||28356129||cds3319||1||CDS||1441437607||3355||77.34	3355	3355	b51759_scaffold11	scaffold11||185418||190042||Cerca11S13056||1||CDS||2028473267||1696||77.34	1696	1696	1.000000e-250	550
a36122_Ppe_chr1	Ppe_chr1||28365989||28368111||cds3322||-1||CDS||1441437618||3358||78.07	3358	3358	b51759_scaffold11	scaffold11||193428||195992||Cerca11S13059||-1||CDS||2028473274||1698||78.07	1698	1698	2.400000e-115	600
a36122_Ppe_chr1	Ppe_chr1||28368920||28369993||cds3323||-1||CDS||1441437623||3359||75.59	3359	3359	b51759_scaffold11	scaffold11||200400||201509||Cerca11S05690||-1||CDS||2028473108||1699||75.59	1699	1699	1.300000e-223	650
a36122_Ppe_chr1	Ppe_chr1||28399388||28400395||cds3325||1||CDS||1441437631||3361||78.24	3361	3361	b51759_scaffold11	scaffold11||204375||206470||Cerca11S31964||1||CDS||2028473451||1700||78.24	1700	1700	4.700000e-36	685
a36122_Ppe_chr1	Ppe_chr1||28402185||28406730||cds3327||-1||CDS||1441437638||3363||79.3	3363	3363	b51759_scaffold11	scaffold11||207318||213277||Cerca11S13060||-1||CDS||2028473276||1701||79.3	1701	1701	1.000000e-250	735
a36122_Ppe_chr1	Ppe_chr1||28414884||28417298||cds3328||1||CDS||1441437643||3364||77.88	3364	3364	b51759_scaffold11	scaffold11||228316||231374||Cerca11S13057||1||CDS||2028473269||1702||77.88	1702	1702	1.300000e-229	785
a36122_Ppe_chr1	Ppe_chr1||28418077||28420632||cds3332||-1||CDS||1441437653||3368||77.17	3368	3368	b51759_scaffold11	scaffold11||234533||238024||Cerca11S13061||-1||CDS||2028473278||1703||77.17	1703	1703	4.400000e-123	835
a36122_Ppe_chr1	Ppe_chr1||28431230||28434449||cds3334||1||CDS||1441437660||3369||77.18	3369	3369	b51759_scaffold11	scaffold11||244859||249999||Cerca11S13058||1||CDS||2028473272||1706||77.18	1706	1706	6.900000e-235	885
a36122_Ppe_chr1	Ppe_chr1||28438242||28440296||cds3338||-1||CDS||1441437672||3374||75.0	3374	3374	b51759_scaffold11	scaffold11||251623||260182||Cerca11S13062||-1||CDS||2028473281||1707||75.0	1707	1707	1.300000e-203	935
a36122_Ppe_chr1	Ppe_chr1||28441204||28442987||cds3340||-1||CDS||1441437684||3377||74.45	3377	3377	b51759_scaffold11	scaffold11||261647||263850||Cerca11S05691||-1||CDS||2028473110||1708||74.45	1708	1708	4.200000e-146	985
a36122_Ppe_chr1	Ppe_chr1||28446820||28447889||cds3342||-1||CDS||1441437689||3379||76.89	3379	3379	b51759_scaffold11	scaffold11||269350||271430||Cerca11S13063||-1||CDS||2028473283||1710||76.89	1710	1710	5.700000e-128	1035
a36122_Ppe_chr1	Ppe_chr1||28460004||28462009||cds3344||-1||CDS||1441437696||3381||71.15	3381	3381	b51759_scaffold11	scaffold11||273705||284571||Cerca11S13120||-1||CDS||2028473406||1711||71.15	1711	1711	1.000000e-217	1085
a36122_Ppe_chr1	Ppe_chr1||28476826||28480828||cds3347||1||CDS||1441437705||3385||69.6	3385	3385	b51759_scaffold11	scaffold11||308743||312528||Cerca11S05692||1||CDS||2028473112||1713||69.6	1713	1713	1.000000e-250	1135
a36122_Ppe_chr1	Ppe_chr1||28487743||28490097||cds3349||-1||CDS||1441437713||3387||72.51	3387	3387	b51759_scaffold11	scaffold11||319146||321614||Cerca11S05696||-1||CDS||2028473121||1715||72.51	1715	1715	1.000000e-250	1185
a36122_Ppe_chr1	Ppe_chr1||28494340||28498381||cds3351||-1||CDS||1441437718||3389||81.22	3389	3389	b51759_scaffold11	scaffold11||329570||336431||Cerca11S13064||-1||CDS||2028473285||1717||81.22	1717	1717	1.000000e-250	1235
a36122_Ppe_chr1	Ppe_chr1||28515323||28517570||cds3356||-1||CDS||1441437734||3394||77.12	3394	3394	b51759_scaffold11	scaffold11||338877||342790||Cerca11S05697||-1||CDS||2028473123||1718||77.12	1718	1718	4.800000e-178	1285
a36122_Ppe_chr1	Ppe_chr1||28522499||28523287||cds3358||1||CDS||1441437738||3396||72.7	3396	3396	b51759_scaffold11	scaffold11||350299||352869||Cerca11S13122||1||CDS||2028473411||1720||72.7	1720	1720	1.200000e-151	1335
a36122_Ppe_chr1	Ppe_chr1||28524095||28525755||cds3359||-1||CDS||1441437741||3397||69.0	3397	3397	b51759_scaffold11	scaffold11||353837||355878||Cerca11S13065||-1||CDS||2028473287||1721||69.0	1721	1721	1.500000e-57	1385
a36122_Ppe_chr1	Ppe_chr1||28526167||28528498||cds3360||-1||CDS||1441437747||3398||71.97	3398	3398	b51759_scaffold11	scaffold11||356992||359626||Cerca11S13066||-1||CDS||2028473290||1722||71.97	1722	1722	1.000000e-250	1435
a36122_Ppe_chr1	Ppe_chr1||28531495||28534386||cds3363||-1||CDS||1441437755||3402||79.37	3402	3402	b51759_scaffold11	scaffold11||362727||365982||Cerca11S05698||-1||CDS||2028473126||1724||79.37	1724	1724	1.000000e-250	1485
a36122_Ppe_chr1	Ppe_chr1||28537369||28539427||cds3364||1||CDS||1441437759||3404||75.7	3404	3404	b51759_scaffold11	scaffold11||375458||378017||Cerca11S05695||1||CDS||2028473119||1726||75.7	1726	1726	1.000000e-250	1535
a36122_Ppe_chr1	Ppe_chr1||28539790||28541114||cds3366||-1||CDS||1441437765||3405||77.31	3405	3405	b51759_scaffold11	scaffold11||379813||381314||Cerca11S05699||-1||CDS||2028473128||1727||77.31	1727	1727	2.700000e-156	1585
a36122_Ppe_chr1	Ppe_chr1||28543007||28548216||cds3368||1||CDS||1441437769||3407||83.79	3407	3407	b51759_scaffold11	scaffold11||383708||390359||Cerca11S05700||1||CDS||2028473130||1728||83.79	1728	1728	1.000000e-250	1635
a36122_Ppe_chr1	Ppe_chr1||28556823||28559202||cds3369||1||CDS||1441437773||3408||82.38	3408	3408	b51759_scaffold11	scaffold11||409761||412682||Cerca11S13067||1||CDS||2028473292||1729||82.38	1729	1729	3.100000e-106	1685
a36122_Ppe_chr1	Ppe_chr1||28565263||28566912||cds3370||-1||CDS||1441437779||3409||68.72	3409	3409	b51759_scaffold11	scaffold11||428453||429970||Cerca11S05701||-1||CDS||2028473132||1731||68.72	1731	1731	5.100000e-144	1735
a36122_Ppe_chr1	Ppe_chr1||28570182||28571984||cds3371||-1||CDS||1441437781||3410||63.38	3410	3410	b51759_scaffold11	scaffold11||434098||435839||Cerca11S05702||-1||CDS||2028473135||1732||63.38	1732	1732	1.600000e-164	1785
a36122_Ppe_chr1	Ppe_chr1||28592426||28593868||cds3373||-1||CDS||1441437786||3412||82.88	3412	3412	b51759_scaffold11	scaffold11||439735||441177||Cerca11S05703||-1||CDS||2028473137||1733||82.88	1733	1733	1.000000e-250	1835
a36122_Ppe_chr1	Ppe_chr1||28601347||28605109||cds3374||-1||CDS||1441437787||3413||80.59	3413	3413	b51759_scaffold11	scaffold11||459784||471485||Cerca11S13127||-1||CDS||2028473421||1735||80.59	1735	1735	1.000000e-250	1885
a36122_Ppe_chr1	Ppe_chr1||28607451||28610467||cds3375||1||CDS||1441437790||3414||80.18	3414	3414	b51759_scaffold11	scaffold11||501317||505244||Cerca11S00345||-1||CDS||2028472987||1742||80.18	1742	1742	1.000000e-250	1935
a36122_Ppe_chr1	Ppe_chr1||28656347||28657837||cds3386||-1||CDS||1441437822||3425||78.4	3425	3425	b51759_scaffold11	scaffold11||539412||540905||Cerca11S00346||-1||CDS||2028472989||1746||78.4	1746	1746	1.000000e-250	1982
a36122_Ppe_chr1	Ppe_chr1||28661276||28663472||cds3391||1||CDS||1441437835||3430||87.59	3430	3430	b51759_scaffold11	scaffold11||541963||544822||Cerca11S13070||1||CDS||2028473299||1747||87.59	1747	1747	1.000000e-250	2032
a36122_Ppe_chr1	Ppe_chr1||28665033||28666708||cds3392||-1||CDS||1441437837||3431||81.25	3431	3431	b51759_scaffold11	scaffold11||546196||548239||Cerca11S05705||-1||CDS||2028473141||1748||81.25	1748	1748	2.300000e-98	2082
a36122_Ppe_chr1	Ppe_chr1||28668143||28670978||cds3393||1||CDS||1441437839||3432||76.95	3432	3432	b51759_scaffold11	scaffold11||553689||557272||Cerca11S13071||1||CDS||2028473301||1749||76.95	1749	1749	1.000000e-250	2132
a36122_Ppe_chr1	Ppe_chr1||28672035||28674692||cds3394||-1||CDS||1441437843||3433||76.07	3433	3433	b51759_scaffold11	scaffold11||559234||563330||Cerca11S05707||1||CDS||2028473145||1750||76.07	1750	1750	1.000000e-250	2182
a36122_Ppe_chr1	Ppe_chr1||28677265||28679182||cds3395||1||CDS||1441437846||3434||69.22	3434	3434	b51759_scaffold11	scaffold11||569334||571264||Cerca11S13072||1||CDS||2028473303||1751||69.22	1751	1751	4.200000e-75	2232
a36122_Ppe_chr1	Ppe_chr1||28688861||28691450||cds3398||-1||CDS||1441437856||3437||78.86	3437	3437	b51759_scaffold11	scaffold11||573326||578528||Cerca11S13073||-1||CDS||2028473305||1752||78.86	1752	1752	4.300000e-244	2282
a36122_Ppe_chr1	Ppe_chr1||28693056||28696134||cds3399||1||CDS||1441437857||3438||82.92	3438	3438	b51759_scaffold11	scaffold11||583512||586767||Cerca11S00347||1||CDS||2028472992||1753||82.92	1753	1753	1.000000e-250	2332
a36122_Ppe_chr1	Ppe_chr1||28698617||28701331||cds3402||1||CDS||1441437874||3439||83.33	3439	3439	b51759_scaffold11	scaffold11||592124||595302||Cerca11S13074||1||CDS||2028473308||1754||83.33	1754	1754	4.900000e-158	2382
a36122_Ppe_chr1	Ppe_chr1||28702069||28705644||cds3403||-1||CDS||1441437878||3442||77.28	3442	3442	b51759_scaffold11	scaffold11||613709||618523||Cerca11S13076||-1||CDS||2028473312||1755||77.28	1755	1755	1.000000e-250	2432
a36122_Ppe_chr1	Ppe_chr1||28706118||28708085||cds3405||1||CDS||1441437882||3446||77.34	3446	3446	b51759_scaffold11	scaffold11||622160||624139||Cerca11S00348||1||CDS||2028472994||1756||77.34	1756	1756	1.000000e-250	2482
a36122_Ppe_chr1	Ppe_chr1||28716277||28720508||cds3409||1||CDS||1441437892||3450||80.89	3450	3450	b51759_scaffold11	scaffold11||626549||631402||Cerca11S05708||1||CDS||2028473148||1757||80.89	1757	1757	1.000000e-250	2532
a36122_Ppe_chr1	Ppe_chr1||28737316||28740013||cds3413||-1||CDS||1441437904||3454||77.96	3454	3454	b51759_scaffold11	scaffold11||641422||644100||Cerca11S13131||-1||CDS||2028473430||1758||77.96	1758	1758	1.300000e-146	2582
a36122_Ppe_chr1	Ppe_chr1||28755273||28757011||cds3416||1||CDS||1441437909||3457||72.2	3457	3457	b51759_scaffold11	scaffold11||647689||652901||Cerca11S00349||1||CDS||2028472996||1761||72.2	1761	1761	4.400000e-45	2626
a36122_Ppe_chr1	Ppe_chr1||28776043||28778898||cds3425||-1||CDS||1441437932||3466||74.85	3466	3466	b51759_scaffold11	scaffold11||667881||671524||Cerca11S13078||-1||CDS||2028473316||1763||74.85	1763	1763	6.700000e-110	2676
a36122_Ppe_chr1	Ppe_chr1||28782544||28785205||cds3426||-1||CDS||1441437935||3467||67.08	3467	3467	b51759_scaffold11	scaffold11||675502||678299||Cerca11S13079||-1||CDS||2028473319||1764||67.08	1764	1764	2.500000e-78	2726
a36122_Ppe_chr1	Ppe_chr1||28791757||28795592||cds3428||-1||CDS||1441437943||3469||74.9	3469	3469	b51759_scaffold11	scaffold11||682792||690462||Cerca11S13080||1||CDS||2028473321||1765||74.9	1765	1765	1.000000e-250	2776
a36122_Ppe_chr1	Ppe_chr1||28795887||28799381||cds3429||1||CDS||1441437949||3470||80.18	3470	3470	b51759_scaffold11	scaffold11||697987||703562||Cerca11S13081||1||CDS||2028473323||1768||80.18	1768	1768	1.000000e-250	2826
a36122_Ppe_chr1	Ppe_chr1||28800273||28804869||cds3432||1||CDS||1441437958||3473||78.08	3473	3473	b51759_scaffold11	scaffold11||705057||710546||Cerca11S13082||1||CDS||2028473325||1769||78.08	1769	1769	1.000000e-250	2876
a36122_Ppe_chr1	Ppe_chr1||28813852||28814756||cds3434||1||CDS||1441437962||3475||74.15	3475	3475	b51759_scaffold11	scaffold11||719824||720866||Cerca11S05710||1||CDS||2028473152||1770||74.15	1770	1770	2.000000e-62	2926
a36122_Ppe_chr1	Ppe_chr1||28815517||28816868||cds3435||-1||CDS||1441437966||3476||83.14	3476	3476	b51759_scaffold11	scaffold11||724313||726046||Cerca11S00350||-1||CDS||2028472998||1772||83.14	1772	1772	4.900000e-211	2976
a36122_Ppe_chr1	Ppe_chr1||28825419||28827069||cds3438||1||CDS||1441437971||3479||72.85	3479	3479	b51759_scaffold11	scaffold11||741946||743645||Cerca11S13083||1||CDS||2028473328||1774||72.85	1774	1774	1.000000e-250	3026
a36122_Ppe_chr1	Ppe_chr1||28829161||28836413||cds3439||1||CDS||1441437974||3480||77.21	3480	3480	b51759_scaffold11	scaffold11||754406||764978||Cerca11S13134||1||CDS||2028473436||1775||77.21	1775	1775	1.000000e-250	3076
a36122_Ppe_chr1	Ppe_chr1||28845214||28847697||cds3441||1||CDS||1441437983||3482||83.38	3482	3482	b51759_scaffold11	scaffold11||778591||782341||Cerca11S13084||1||CDS||2028473330||1776||83.38	1776	1776	5.200000e-248	3126
a36122_Ppe_chr1	Ppe_chr1||28848972||28851822||cds3442||-1||CDS||1441437985||3483||80.39	3483	3483	b51759_scaffold11	scaffold11||783463||786715||Cerca11S31968||-1||CDS||2028473459||1777||80.39	1777	1777	1.000000e-250	3176
a36122_Ppe_chr1	Ppe_chr1||28852428||28853617||cds3443||-1||CDS||1441437987||3484||81.8	3484	3484	b51759_scaffold11	scaffold11||790143||792197||Cerca11S13086||-1||CDS||2028473334||1779||81.8	1779	1779	1.700000e-150	3226
a36122_Ppe_chr1	Ppe_chr1||28857964||28872192||cds3444||-1||CDS||1441437989||3485||71.07	3485	3485	b51759_scaffold11	scaffold11||793445||795804||Cerca11S13087||-1||CDS||2028473336||1780||71.07	1780	1780	1.100000e-63	3276
a36122_Ppe_chr1	Ppe_chr1||28886366||28892775||cds3447||-1||CDS||1441437998||3488||70.07	3488	3488	b51759_scaffold11	scaffold11||833758||842443||Cerca11S00351||-1||CDS||2028473000||1783||70.07	1783	1783	3.300000e-140	3326
a36122_Ppe_chr1	Ppe_chr1||28896429||28897856||cds3450||1||CDS||1441438009||3495||83.0	3495	3495	b51759_scaffold11	scaffold11||852185||853897||Cerca11S13085||1||CDS||2028473332||1784||83.0	1784	1784	1.100000e-63	3376
a36122_Ppe_chr1	Ppe_chr1||28900476||28903712||cds3452||-1||CDS||1441438015||3497||75.97	3497	3497	b51759_scaffold11	scaffold11||858421||863014||Cerca11S00352||-1||CDS||2028473002||1785||75.97	1785	1785	1.900000e-105	3426
a36122_Ppe_chr1	Ppe_chr1||28915382||28916446||cds3454||-1||CDS||1441438020||3499||79.83	3499	3499	b51759_scaffold11	scaffold11||871247||872197||Cerca11S05714||-1||CDS||2028473161||1786||79.83	1786	1786	2.700000e-72	3476
a36122_Ppe_chr1	Ppe_chr1||28921869||28925186||cds3455||1||CDS||1441438022||3500||74.52	3500	3500	b51759_scaffold11	scaffold11||882330||889601||Cerca11S13088||1||CDS||2028473339||1787||74.52	1787	1787	1.400000e-154	3526
a36122_Ppe_chr1	Ppe_chr1||28939455||28940763||cds3458||1||CDS||1441438035||3503||72.24	3503	3503	b51759_scaffold11	scaffold11||909250||910449||Cerca11S05716||1||CDS||2028473166||1790||72.24	1790	1790	2.100000e-123	3576
a36122_Ppe_chr1	Ppe_chr1||28942532||28948611||cds3460||1||CDS||1441438040||3505||75.41	3505	3505	b51759_scaffold11	scaffold11||912949||920391||Cerca11S05717||1||CDS||2028473168||1791||75.41	1791	1791	1.000000e-250	3626
a36122_Ppe_chr1	Ppe_chr1||29073767||29076615||cds3475||-1||CDS||1441438089||3520||80.27	3520	3520	b51759_scaffold11	scaffold11||952561||955465||Cerca11S13090||-1||CDS||2028473343||1797||80.27	1797	1797	2.400000e-134	3673
a36122_Ppe_chr1	Ppe_chr1||29082156||29084938||cds3476||-1||CDS||1441438091||3521||81.05	3521	3521	b51759_scaffold11	scaffold11||964226||967448||Cerca11S13091||-1||CDS||2028473345||1799||81.05	1799	1799	1.000000e-250	3723
###
a36122_Ppe_chr1	Ppe_chr1||29099257||29100030||cds3477||-1||CDS||1441438096||3522||73.17	3522	3522	b51759_scaffold580	scaffold580||1643||2641||Cerca580S04008||-1||CDS||2028526043||26118||73.17	26118	26118	3.700000e-154	50
a36122_Ppe_chr1	Ppe_chr1||29102120||29104043||cds3478||-1||CDS||1441438098||3523||82.26	3523	3523	b51759_scaffold580	scaffold580||4686||8016||Cerca580S27045||-1||CDS||2028526060||26119||82.26	26119	26119	7.700000e-231	100
a36122_Ppe_chr1	Ppe_chr1||29104747||29107314||cds3479||1||CDS||1441438100||3524||75.51	3524	3524	b51759_scaffold580	scaffold580||10184||14189||Cerca580S27043||1||CDS||2028526056||26120||75.51	26120	26120	4.600000e-129	150
a36122_Ppe_chr1	Ppe_chr1||29115743||29118108||cds3480||1||CDS||1441438106||3525||67.28	3525	3525	b51759_scaffold580	scaffold580||27388||29538||Cerca580S27044||1||CDS||2028526058||26121||67.28	26121	26121	2.700000e-46	195
a36122_Ppe_chr1	Ppe_chr1||29119330||29120150||cds3484||1||CDS||1441438119||3529||63.64	3529	3529	b51759_scaffold580	scaffold580||32137||33345||Cerca580S27042||1||CDS||2028526054||26122||63.64	26122	26122	2.900000e-21	215
a36122_Ppe_chr1	Ppe_chr1||29128372||29132840||cds3486||1||CDS||1441438126||3531||75.31	3531	3531	b51759_scaffold580	scaffold580||41193||45780||Cerca580S04006||1||CDS||2028526039||26123||75.31	26123	26123	1.000000e-250	265
a36122_Ppe_chr1	Ppe_chr1||29143677||29146492||cds3489||-1||CDS||1441438134||3534||74.77	3534	3534	b51759_scaffold580	scaffold580||63174||67115||Cerca580S33460||-1||CDS||2028526069||26124||74.77	26124	26124	8.900000e-138	315
a36122_Ppe_chr1	Ppe_chr1||29210026||29211948||cds3496||1||CDS||1441438158||3541||78.64	3541	3541	b51759_scaffold580	scaffold580||85670||87574||Cerca580S04007||1||CDS||2028526041||26126||78.64	26126	26126	1.000000e-250	365
a36122_Ppe_chr1	Ppe_chr1||29217524||29219226||cds3497||-1||CDS||1441438160||3542||71.58	3542	3542	b51759_scaffold580	scaffold580||93409||95308||Cerca580S09883||-1||CDS||2028526049||26127||71.58	26127	26127	5.000000e-112	415
a36122_Ppe_chr1	Ppe_chr1||29219747||29221177||cds3498||-1||CDS||1441438163||3543||69.89	3543	3543	b51759_scaffold580	scaffold580||110496||113939||Cerca580S27046||-1||CDS||2028526062||26131||69.89	26131	26131	1.100000e-238	465
###
a36122_Ppe_chr1	Ppe_chr1||29229200||29231479||cds3499||1||CDS||1441438166||3544||82.57	3544	3544	b51759_scaffold517	scaffold517||44372||47507||Cerca517S26164||1||CDS||2028522663||24554||82.57	24554	24554	1.000000e-250	50
a36122_Ppe_chr1	Ppe_chr1||29232674||29238439||cds3500||1||CDS||1441438174||3545||83.93	3545	3545	b51759_scaffold517	scaffold517||49146||56052||Cerca517S26165||1||CDS||2028522665||24555||83.93	24555	24555	1.000000e-250	100
a36122_Ppe_chr1	Ppe_chr1||29239660||29246198||cds3501||1||CDS||1441438176||3546||78.32	3546	3546	b51759_scaffold517	scaffold517||57850||66095||Cerca517S03777||1||CDS||2028522646||24556||78.32	24556	24556	1.000000e-250	150
a36122_Ppe_chr1	Ppe_chr1||29247289||29249755||cds3502||-1||CDS||1441438179||3547||76.47	3547	3547	b51759_scaffold517	scaffold517||67974||71388||Cerca517S03779||-1||CDS||2028522651||24557||76.47	24557	24557	1.000000e-250	200
a36122_Ppe_chr1	Ppe_chr1||29326408||29329001||cds3524||-1||CDS||1441438246||3567||75.13	3567	3567	b51759_scaffold517	scaffold517||102892||105682||Cerca517S26169||1||CDS||2028522673||24562||75.13	24562	24562	1.000000e-250	247
a36122_Ppe_chr1	Ppe_chr1||29358122||29358853||cds3531||-1||CDS||1441438266||3576||69.27	3576	3576	b51759_scaffold517	scaffold517||118825||123362||Cerca517S09506||-1||CDS||2028522661||24566||69.27	24566	24566	9.900000e-26	272
###
a36122_Ppe_chr1	Ppe_chr1||29391558||29402199||cds3532||-1||CDS||1441438269||3577||73.31	3577	3577	b51759_scaffold469	scaffold469||132337||146649||Cerca469S25022||1||CDS||2028518845||22794||73.31	22794	22794	1.000000e-250	50
a36122_Ppe_chr1	Ppe_chr1||29403010||29404327||cds3538||1||CDS||1441438285||3583||78.85	3583	3583	b51759_scaffold469	scaffold469||129916||131352||Cerca469S25020||-1||CDS||2028518813||22793||78.85	22793	22793	2.600000e-124	100
a36122_Ppe_chr1	Ppe_chr1||29410680||29411294||cds3539||1||CDS||1441438289||3584||74.84	3584	3584	b51759_scaffold469	scaffold469||117919||118455||Cerca469S03387||-1||CDS||2028518800||22792||74.84	22792	22792	3.000000e-96	150
a36122_Ppe_chr1	Ppe_chr1||29419054||29422497||cds3542||1||CDS||1441438297||3587||81.9	3587	3587	b51759_scaffold469	scaffold469||93863||98312||Cerca469S25026||-1||CDS||2028518853||22789||81.9	22789	22789	1.000000e-250	200
a36122_Ppe_chr1	Ppe_chr1||29424495||29425073||cds3543||-1||CDS||1441438298||3588||78.98	3588	3588	b51759_scaffold469	scaffold469||86265||89697||Cerca469S03389||1||CDS||2028518804||22788||78.98	22788	22788	1.600000e-140	250
a36122_Ppe_chr1	Ppe_chr1||29426246||29426898||cds3544||-1||CDS||1441438300||3589||72.22	3589	3589	b51759_scaffold469	scaffold469||80392||80868||Cerca469S03388||1||CDS||2028518802||22786||72.22	22786	22786	1.300000e-09	258
a36122_Ppe_chr1	Ppe_chr1||29429136||29432154||cds3545||1||CDS||1441438303||3590||81.77	3590	3590	b51759_scaffold469	scaffold469||70639||74880||Cerca469S25019||-1||CDS||2028518810||22785||81.77	22785	22785	1.000000e-250	308
a36122_Ppe_chr1	Ppe_chr1||29433368||29434168||cds3546||1||CDS||1441438305||3591||68.64	3591	3591	b51759_scaffold469	scaffold469||67942||68748||Cerca469S03385||-1||CDS||2028518796||22784||68.64	22784	22784	3.200000e-100	358
a36122_Ppe_chr1	Ppe_chr1||29435244||29436759||cds3547||1||CDS||1441438313||3592||78.17	3592	3592	b51759_scaffold469	scaffold469||63084||65140||Cerca469S25018||-1||CDS||2028518808||22783||78.17	22783	22783	1.000000e-250	408
a36122_Ppe_chr1	Ppe_chr1||29442923||29447510||cds3548||1||CDS||1441438316||3593||82.44	3593	3593	b51759_scaffold469	scaffold469||46441||52578||Cerca469S25025||-1||CDS||2028518851||22782||82.44	22782	22782	1.000000e-250	458
a36122_Ppe_chr1	Ppe_chr1||29449219||29450744||cds3551||1||CDS||1441438323||3596||66.02	3596	3596	b51759_scaffold469	scaffold469||37224||38900||Cerca469S09287||1||CDS||2028518806||22780||66.02	22780	22780	6.700000e-06	463
###
a36122_Ppe_chr1	Ppe_chr1||29496215||29497678||cds3560||1||CDS||1441438343||3605||65.35	3605	3605	b51759_scaffold396	scaffold396||193922||201102||Cerca396S23374||-1||CDS||2028512633||19921||65.35	19921	19921	4.100000e-147	50
a36122_Ppe_chr1	Ppe_chr1||29509219||29519946||cds3562||1||CDS||1441438345||3607||77.15	3607	3607	b51759_scaffold396	scaffold396||177694||191660||Cerca396S23365||-1||CDS||2028512614||19920||77.15	19920	19920	1.000000e-250	100
a36122_Ppe_chr1	Ppe_chr1||29620920||29624072||cds3568||1||CDS||1441438356||3613||81.47	3613	3613	b51759_scaffold396	scaffold396||149426||153731||Cerca396S23373||-1||CDS||2028512631||19916||81.47	19916	19916	1.300000e-214	150
a36122_Ppe_chr1	Ppe_chr1||29627730||29631579||cds3569||1||CDS||1441438357||3614||76.99	3614	3614	b51759_scaffold396	scaffold396||140647||145677||Cerca396S23372||-1||CDS||2028512629||19915||76.99	19915	19915	1.000000e-250	200
a36122_Ppe_chr1	Ppe_chr1||29632369||29632833||cds3570||1||CDS||1441438360||3615||75.0	3615	3615	b51759_scaffold396	scaffold396||136272||136748||Cerca396S03088||-1||CDS||2028512595||19914||75.0	19914	19914	7.200000e-29	228
a36122_Ppe_chr1	Ppe_chr1||29633844||29634320||cds3571||1||CDS||1441438362||3616||76.6	3616	3616	b51759_scaffold396	scaffold396||133850||134335||Cerca396S03087||-1||CDS||2028512593||19913||76.6	19913	19913	4.700000e-108	278
a36122_Ppe_chr1	Ppe_chr1||29635482||29640522||cds3572||-1||CDS||1441438363||3617||80.57	3617	3617	b51759_scaffold396	scaffold396||125837||132646||Cerca396S23364||1||CDS||2028512611||19912||80.57	19912	19912	1.000000e-250	328
a36122_Ppe_chr1	Ppe_chr1||29647677||29652754||cds3573||1||CDS||1441438366||3618||70.61	3618	3618	b51759_scaffold396	scaffold396||101422||107441||Cerca396S23371||-1||CDS||2028512626||19911||70.61	19911	19911	1.000000e-250	378
a36122_Ppe_chr1	Ppe_chr1||29655353||29656567||cds3575||-1||CDS||1441438371||3620||68.05	3620	3620	b51759_scaffold396	scaffold396||97481||99172||Cerca396S23369||1||CDS||2028512622||19909||68.05	19909	19909	7.300000e-49	426
a36122_Ppe_chr1	Ppe_chr1||29657168||29662409||cds3576||-1||CDS||1441438372||3621||82.91	3621	3621	b51759_scaffold396	scaffold396||89059||94317||Cerca396S23363||1||CDS||2028512609||19908||82.91	19908	19908	1.000000e-250	476
a36122_Ppe_chr1	Ppe_chr1||29673645||29677879||cds3577||1||CDS||1441438374||3622||76.28	3622	3622	b51759_scaffold396	scaffold396||65136||72090||Cerca396S23366||-1||CDS||2028512616||19907||76.28	19907	19907	1.000000e-250	526
a36122_Ppe_chr1	Ppe_chr1||29697034||29700639||cds3578||-1||CDS||1441438376||3623||74.71	3623	3623	b51759_scaffold396	scaffold396||45950||49875||Cerca396S23368||1||CDS||2028512620||19904||74.71	19904	19904	1.000000e-250	576
a36122_Ppe_chr1	Ppe_chr1||29708231||29715159||cds3579||-1||CDS||1441438379||3624||82.65	3624	3624	b51759_scaffold396	scaffold396||17034||27375||Cerca396S23367||1||CDS||2028512618||19903||82.65	19903	19903	1.000000e-250	626
a36122_Ppe_chr1	Ppe_chr1||29736166||29736763||cds3583||1||CDS||1441438391||3628||75.36	3628	3628	b51759_scaffold396	scaffold396||10982||11516||Cerca396S08604||-1||CDS||2028512601||19902||75.36	19902	19902	1.100000e-85	676
a36122_Ppe_chr1	Ppe_chr1||29757232||29758029||cds3584||1||CDS||1441438393||3629||81.89	3629	3629	b51759_scaffold396	scaffold396||4445||6237||Cerca396S08603||-1||CDS||2028512599||19901||81.89	19901	19901	5.700000e-142	726
###
a36122_Ppe_chr1	Ppe_chr1||29768030||29769908||cds3585||-1||CDS||1441438396||3630||75.76	3630	3630	b51759_scaffold45	scaffold45||48129||50198||Cerca45S24889||-1||CDS||2028517747||22227||75.76	22227	22227	1.000000e-250	50
a36122_Ppe_chr1	Ppe_chr1||29772354||29778039||cds3586||-1||CDS||1441438399||3631||69.64	3631	3631	b51759_scaffold45	scaffold45||53262||59625||Cerca45S24861||-1||CDS||2028517685||22228||69.64	22228	22228	1.000000e-250	100
a36122_Ppe_chr1	Ppe_chr1||29788408||29792896||cds3588||1||CDS||1441438406||3633||77.19	3633	3633	b51759_scaffold45	scaffold45||63907||68067||Cerca45S24884||1||CDS||2028517736||22229||77.19	22229	22229	1.000000e-250	150
a36122_Ppe_chr1	Ppe_chr1||29793798||29795103||cds3590||-1||CDS||1441438412||3635||79.71	3635	3635	b51759_scaffold45	scaffold45||70412||72695||Cerca45S24890||-1||CDS||2028517749||22230||79.71	22230	22230	1.000000e-250	200
a36122_Ppe_chr1	Ppe_chr1||29797106||29798497||cds3591||1||CDS||1441438418||3636||78.71	3636	3636	b51759_scaffold45	scaffold45||75177||77479||Cerca45S24885||1||CDS||2028517738||22231||78.71	22231	22231	6.200000e-176	250
a36122_Ppe_chr1	Ppe_chr1||29806108||29809607||cds3592||1||CDS||1441438422||3637||74.46	3637	3637	b51759_scaffold45	scaffold45||78586||83368||Cerca45S24862||1||CDS||2028517688||22232||74.46	22232	22232	1.000000e-250	300
a36122_Ppe_chr1	Ppe_chr1||29812055||29816713||cds3594||1||CDS||1441438429||3638||80.07	3638	3638	b51759_scaffold45	scaffold45||86535||91847||Cerca45S24891||1||CDS||2028517751||22233||80.07	22233	22233	1.000000e-250	350
a36122_Ppe_chr1	Ppe_chr1||29817084||29819694||cds3596||-1||CDS||1441438435||3641||75.72	3641	3641	b51759_scaffold45	scaffold45||92559||95477||Cerca45S09198||-1||CDS||2028517621||22234||75.72	22234	22234	1.000000e-250	400
a36122_Ppe_chr1	Ppe_chr1||29820504||29820974||cds3597||-1||CDS||1441438438||3642||73.85	3642	3642	b51759_scaffold45	scaffold45||97190||97806||Cerca45S33190||-1||CDS||2028517821||22235||73.85	22235	22235	6.800000e-17	416
a36122_Ppe_chr1	Ppe_chr1||29847590||29848933||cds3600||1||CDS||1441438455||3645||72.19	3645	3645	b51759_scaffold45	scaffold45||114680||116053||Cerca45S09199||1||CDS||2028517623||22236||72.19	22236	22236	1.000000e-250	466
a36122_Ppe_chr1	Ppe_chr1||29856888||29858799||cds3601||1||CDS||1441438457||3646||76.61	3646	3646	b51759_scaffold45	scaffold45||129677||132697||Cerca45S09200||1||CDS||2028517625||22237||76.61	22237	22237	3.500000e-171	516
a36122_Ppe_chr1	Ppe_chr1||29862907||29868246||cds3603||1||CDS||1441438463||3648||77.06	3648	3648	b51759_scaffold45	scaffold45||138201||151786||Cerca45S09201||1||CDS||2028517627||22238||77.06	22238	22238	1.000000e-250	566
a36122_Ppe_chr1	Ppe_chr1||29872791||29875222||cds3604||-1||CDS||1441438465||3649||72.32	3649	3649	b51759_scaffold45	scaffold45||156724||159797||Cerca45S24893||-1||CDS||2028517756||22239||72.32	22239	22239	6.400000e-203	616
a36122_Ppe_chr1	Ppe_chr1||29879809||29885371||cds3605||-1||CDS||1441438466||3650||72.82	3650	3650	b51759_scaffold45	scaffold45||169611||177007||Cerca45S24863||-1||CDS||2028517690||22240||72.82	22240	22240	1.000000e-250	666
a36122_Ppe_chr1	Ppe_chr1||29886645||29889615||cds3606||1||CDS||1441438470||3651||80.41	3651	3651	b51759_scaffold45	scaffold45||180102||184662||Cerca45S24892||1||CDS||2028517754||22241||80.41	22241	22241	1.600000e-211	716
a36122_Ppe_chr1	Ppe_chr1||29896833||29900439||cds3609||-1||CDS||1441438477||3654||79.97	3654	3654	b51759_scaffold45	scaffold45||196004||199641||Cerca45S24896||-1||CDS||2028517763||22242||79.97	22242	22242	1.000000e-250	766
a36122_Ppe_chr1	Ppe_chr1||29902159||29903415||cds3610||-1||CDS||1441438483||3655||77.49	3655	3655	b51759_scaffold45	scaffold45||202425||203480||Cerca45S09204||-1||CDS||2028517633||22243||77.49	22243	22243	1.000000e-250	816
a36122_Ppe_chr1	Ppe_chr1||29907605||29911798||cds3611||1||CDS||1441438490||3656||77.11	3656	3656	b51759_scaffold45	scaffold45||238209||246093||Cerca45S24895||1||CDS||2028517761||22247||77.11	22247	22247	1.000000e-250	866
a36122_Ppe_chr1	Ppe_chr1||29921478||29922743||cds3612||1||CDS||1441438492||3657||77.06	3657	3657	b51759_scaffold45	scaffold45||260287||261471||Cerca45S09202||1||CDS||2028517629||22248||77.06	22248	22248	1.300000e-83	916
a36122_Ppe_chr1	Ppe_chr1||29925241||29928837||cds3613||1||CDS||1441438495||3658||80.4	3658	3658	b51759_scaffold45	scaffold45||267789||274085||Cerca45S24864||1||CDS||2028517692||22249||80.4	22249	22249	1.000000e-250	966
a36122_Ppe_chr1	Ppe_chr1||29930007||29930854||cds3615||1||CDS||1441438502||3660||72.14	3660	3660	b51759_scaffold45	scaffold45||275527||276723||Cerca45S09203||1||CDS||2028517631||22250||72.14	22250	22250	1.100000e-139	1016
a36122_Ppe_chr1	Ppe_chr1||29933754||29934946||cds3616||-1||CDS||1441438505||3661||82.5	3661	3661	b51759_scaffold45	scaffold45||282442||283565||Cerca45S09205||-1||CDS||2028517635||22251||82.5	22251	22251	4.300000e-157	1066
a36122_Ppe_chr1	Ppe_chr1||29940304||29942285||cds3617||1||CDS||1441438507||3662||66.61	3662	3662	b51759_scaffold45	scaffold45||295605||297275||Cerca45S24897||1||CDS||2028517765||22252||66.61	22252	22252	9.400000e-146	1116
a36122_Ppe_chr1	Ppe_chr1||29951145||29953429||cds3618||-1||CDS||1441438511||3663||80.21	3663	3663	b51759_scaffold45	scaffold45||313791||316886||Cerca45S24867||-1||CDS||2028517698||22254||80.21	22254	22254	2.000000e-242	1166
a36122_Ppe_chr1	Ppe_chr1||29953868||29956344||cds3619||-1||CDS||1441438514||3664||72.96	3664	3664	b51759_scaffold45	scaffold45||320367||322847||Cerca45S24899||-1||CDS||2028517769||22255||72.96	22255	22255	1.700000e-233	1216
a36122_Ppe_chr1	Ppe_chr1||29970158||29979247||cds3620||1||CDS||1441438522||3665||75.4	3665	3665	b51759_scaffold45	scaffold45||329284||343811||Cerca45S24865||1||CDS||2028517694||22256||75.4	22256	22256	1.000000e-250	1266
a36122_Ppe_chr1	Ppe_chr1||29980461||29982712||cds3623||1||CDS||1441438530||3668||80.4	3668	3668	b51759_scaffold45	scaffold45||352597||357079||Cerca45S09206||1||CDS||2028517637||22258||80.4	22258	22258	1.000000e-250	1316
a36122_Ppe_chr1	Ppe_chr1||29983750||29985481||cds3624||1||CDS||1441438534||3669||85.92	3669	3669	b51759_scaffold45	scaffold45||368015||370272||Cerca45S24898||1||CDS||2028517767||22260||85.92	22260	22260	5.400000e-162	1366
a36122_Ppe_chr1	Ppe_chr1||29986761||29989593||cds3626||-1||CDS||1441438540||3671||80.43	3671	3671	b51759_scaffold45	scaffold45||371332||376307||Cerca45S24868||-1||CDS||2028517701||22261||80.43	22261	22261	9.300000e-196	1416
a36122_Ppe_chr1	Ppe_chr1||29997209||29998677||cds3627||1||CDS||1441438543||3672||76.74	3672	3672	b51759_scaffold45	scaffold45||381977||383443||Cerca45S09208||1||CDS||2028517642||22262||76.74	22262	22262	1.000000e-250	1466
a36122_Ppe_chr1	Ppe_chr1||30000065||30003615||cds3628||1||CDS||1441438545||3673||79.36	3673	3673	b51759_scaffold45	scaffold45||389282||393264||Cerca45S09209||1||CDS||2028517644||22263||79.36	22263	22263	1.000000e-250	1516
a36122_Ppe_chr1	Ppe_chr1||30005657||30008965||cds3629||1||CDS||1441438549||3674||79.32	3674	3674	b51759_scaffold45	scaffold45||399370||402896||Cerca45S09210||1||CDS||2028517646||22264||79.32	22264	22264	1.000000e-250	1566
a36122_Ppe_chr1	Ppe_chr1||30010090||30010610||cds3631||-1||CDS||1441438559||3676||64.58	3676	3676	b51759_scaffold45	scaffold45||403610||404166||Cerca45S24872||-1||CDS||2028517710||22265||64.58	22265	22265	9.100000e-11	1576
a36122_Ppe_chr1	Ppe_chr1||30011245||30012286||cds3633||-1||CDS||1441438566||3678||64.96	3678	3678	b51759_scaffold45	scaffold45||406256||407613||Cerca45S24873||-1||CDS||2028517712||22266||64.96	22266	22266	1.300000e-46	1621
a36122_Ppe_chr1	Ppe_chr1||30015093||30016181||cds3635||1||CDS||1441438569||3680||76.86	3680	3680	b51759_scaffold45	scaffold45||417446||418453||Cerca45S09211||1||CDS||2028517648||22268||76.86	22268	22268	2.800000e-114	1671
a36122_Ppe_chr1	Ppe_chr1||30018777||30023185||cds3636||-1||CDS||1441438573||3681||86.45	3681	3681	b51759_scaffold45	scaffold45||424194||430013||Cerca45S24900||-1||CDS||2028517772||22269||86.45	22269	22269	1.000000e-250	1721
a36122_Ppe_chr1	Ppe_chr1||30034020||30038487||cds3639||-1||CDS||1441438583||3684||73.58	3684	3684	b51759_scaffold45	scaffold45||432017||435597||Cerca45S09212||-1||CDS||2028517650||22270||73.58	22270	22270	1.000000e-250	1771
a36122_Ppe_chr1	Ppe_chr1||30043194||30044965||cds3642||-1||CDS||1441438598||3687||76.66	3687	3687	b51759_scaffold45	scaffold45||447635||449522||Cerca45S24902||-1||CDS||2028517776||22272||76.66	22272	22272	1.700000e-139	1821
a36122_Ppe_chr1	Ppe_chr1||30049052||30055334||cds3643||-1||CDS||1441438600||3688||85.3	3688	3688	b51759_scaffold45	scaffold45||457678||464557||Cerca45S09213||-1||CDS||2028517653||22274||85.3	22274	22274	1.000000e-250	1871
a36122_Ppe_chr1	Ppe_chr1||30059125||30060200||cds3649||-1||CDS||1441438623||3694||66.22	3694	3694	b51759_scaffold45	scaffold45||467556||468758||Cerca45S24870||-1||CDS||2028517705||22275||66.22	22275	22275	4.100000e-30	1900
a36122_Ppe_chr1	Ppe_chr1||30061449||30065326||cds3650||-1||CDS||1441438629||3695||73.02	3695	3695	b51759_scaffold45	scaffold45||471322||474552||Cerca45S24903||-1||CDS||2028517778||22276||73.02	22276	22276	5.800000e-193	1950
a36122_Ppe_chr1	Ppe_chr1||30085467||30087990||cds3652||1||CDS||1441438635||3697||77.0	3697	3697	b51759_scaffold45	scaffold45||487720||491628||Cerca45S24904||1||CDS||2028517780||22277||77.0	22277	22277	1.000000e-250	2000
a36122_Ppe_chr1	Ppe_chr1||30088693||30089966||cds3653||-1||CDS||1441438637||3698||74.24	3698	3698	b51759_scaffold45	scaffold45||492664||495631||Cerca45S24906||-1||CDS||2028517784||22278||74.24	22278	22278	5.600000e-125	2050
a36122_Ppe_chr1	Ppe_chr1||30091543||30095289||cds3654||-1||CDS||1441438639||3699||79.53	3699	3699	b51759_scaffold45	scaffold45||497831||501686||Cerca45S24907||-1||CDS||2028517787||22279||79.53	22279	22279	1.000000e-250	2100
a36122_Ppe_chr1	Ppe_chr1||30113047||30117359||cds3657||-1||CDS||1441438649||3702||81.27	3702	3702	b51759_scaffold45	scaffold45||510658||515804||Cerca45S24908||-1||CDS||2028517789||22280||81.27	22280	22280	7.100000e-210	2150
a36122_Ppe_chr1	Ppe_chr1||30129609||30130208||cds3659||-1||CDS||1441438654||3704||71.17	3704	3704	b51759_scaffold45	scaffold45||520472||521026||Cerca45S09214||-1||CDS||2028517655||22281||71.17	22281	22281	2.100000e-46	2195
a36122_Ppe_chr1	Ppe_chr1||30153476||30158232||cds3661||1||CDS||1441438661||3706||80.95	3706	3706	b51759_scaffold45	scaffold45||547938||552196||Cerca45S24905||1||CDS||2028517782||22282||80.95	22282	22282	1.000000e-250	2245
a36122_Ppe_chr1	Ppe_chr1||30168853||30170323||cds3664||-1||CDS||1441438671||3709||79.48	3709	3709	b51759_scaffold45	scaffold45||571142||573608||Cerca45S24909||-1||CDS||2028517791||22284||79.48	22284	22284	1.000000e-250	2295
a36122_Ppe_chr1	Ppe_chr1||30205771||30207154||cds3665||1||CDS||1441438676||3710||77.19	3710	3710	b51759_scaffold45	scaffold45||583998||585488||Cerca45S09215||1||CDS||2028517657||22285||77.19	22285	22285	1.000000e-250	2345
a36122_Ppe_chr1	Ppe_chr1||30211842||30213569||cds3666||1||CDS||1441438680||3711||79.51	3711	3711	b51759_scaffold45	scaffold45||599621||603370||Cerca45S09218||1||CDS||2028517664||22287||79.51	22287	22287	1.000000e-250	2395
a36122_Ppe_chr1	Ppe_chr1||30214110||30215216||cds3667||-1||CDS||1441438683||3712||77.38	3712	3712	b51759_scaffold45	scaffold45||605223||606336||Cerca45S24875||-1||CDS||2028517716||22288||77.38	22288	22288	5.900000e-196	2445
a36122_Ppe_chr1	Ppe_chr1||30218394||30219888||cds3668||1||CDS||1441438687||3713||75.65	3713	3713	b51759_scaffold45	scaffold45||613266||614847||Cerca45S24910||1||CDS||2028517793||22289||75.65	22289	22289	1.400000e-73	2495
a36122_Ppe_chr1	Ppe_chr1||30222052||30222925||cds3669||-1||CDS||1441438693||3714||79.13	3714	3714	b51759_scaffold45	scaffold45||617349||618165||Cerca45S24913||-1||CDS||2028517800||22290||79.13	22290	22290	7.700000e-80	2545
a36122_Ppe_chr1	Ppe_chr1||30231444||30234154||cds3670||-1||CDS||1441438697||3715||80.35	3715	3715	b51759_scaffold45	scaffold45||636194||640289||Cerca45S24876||-1||CDS||2028517718||22293||80.35	22293	22293	2.200000e-161	2595
a36122_Ppe_chr1	Ppe_chr1||30236013||30237099||cds3671||1||CDS||1441438699||3716||75.21	3716	3716	b51759_scaffold45	scaffold45||645692||647199||Cerca45S09221||1||CDS||2028517670||22295||75.21	22295	22295	3.000000e-75	2645
a36122_Ppe_chr1	Ppe_chr1||30237525||30237908||cds3672||-1||CDS||1441438703||3717||76.03	3717	3717	b51759_scaffold45	scaffold45||647677||648111||Cerca45S09217||-1||CDS||2028517661||22296||76.03	22296	22296	7.500000e-21	2665
a36122_Ppe_chr1	Ppe_chr1||30241021||30241863||cds3673||-1||CDS||1441438704||3718||76.58	3718	3718	b51759_scaffold45	scaffold45||655466||656462||Cerca45S33193||-1||CDS||2028517827||22297||76.58	22297	22297	2.100000e-101	2715
a36122_Ppe_chr1	Ppe_chr1||30248310||30250099||cds3675||-1||CDS||1441438710||3720||74.04	3720	3720	b51759_scaffold45	scaffold45||666437||669996||Cerca45S24877||-1||CDS||2028517720||22299||74.04	22299	22299	1.500000e-155	2765
a36122_Ppe_chr1	Ppe_chr1||30252540||30254448||cds3676||1||CDS||1441438715||3721||65.42	3721	3721	b51759_scaffold45	scaffold45||678211||680444||Cerca45S24911||1||CDS||2028517796||22300||65.42	22300	22300	1.100000e-45	2810
a36122_Ppe_chr1	Ppe_chr1||30262145||30264373||cds3678||-1||CDS||1441438719||3723||77.9	3723	3723	b51759_scaffold45	scaffold45||695106||698431||Cerca45S24914||-1||CDS||2028517802||22301||77.9	22301	22301	3.900000e-240	2860
a36122_Ppe_chr1	Ppe_chr1||30287815||30290936||cds3680||-1||CDS||1441438727||3725||78.66	3725	3725	b51759_scaffold45	scaffold45||700148||704341||Cerca45S24915||-1||CDS||2028517804||22302||78.66	22302	22302	1.000000e-250	2910
a36122_Ppe_chr1	Ppe_chr1||30303267||30304406||cds3683||1||CDS||1441438740||3728||68.9	3728	3728	b51759_scaffold45	scaffold45||722805||723893||Cerca45S03364||1||CDS||2028517610||22303||68.9	22303	22303	3.000000e-146	2960
a36122_Ppe_chr1	Ppe_chr1||30314071||30315006||cds3685||-1||CDS||1441438747||3730||71.6	3730	3730	b51759_scaffold45	scaffold45||745260||746198||Cerca45S09224||-1||CDS||2028517677||22305||71.6	22305	22305	4.700000e-37	2996
a36122_Ppe_chr1	Ppe_chr1||30320718||30322493||cds3686||1||CDS||1441438751||3731||78.51	3731	3731	b51759_scaffold45	scaffold45||752789||754636||Cerca45S09223||1||CDS||2028517675||22306||78.51	22306	22306	2.800000e-118	3046
a36122_Ppe_chr1	Ppe_chr1||30327829||30329782||cds3687||-1||CDS||1441438753||3732||70.95	3732	3732	b51759_scaffold45	scaffold45||758288||763763||Cerca45S03365||-1||CDS||2028517612||22308||70.95	22308	22308	3.400000e-92	3096
a36122_Ppe_chr1	Ppe_chr1||30333369||30335184||cds3689||-1||CDS||1441438758||3734||80.4	3734	3734	b51759_scaffold45	scaffold45||769451||771526||Cerca45S24878||-1||CDS||2028517723||22309||80.4	22309	22309	1.200000e-131	3146
a36122_Ppe_chr1	Ppe_chr1||30337536||30338868||cds3690||-1||CDS||1441438762||3735||77.48	3735	3735	b51759_scaffold45	scaffold45||773642||774958||Cerca45S24917||-1||CDS||2028517808||22310||77.48	22310	22310	1.600000e-74	3196
a36122_Ppe_chr1	Ppe_chr1||30343560||30344663||cds3691||1||CDS||1441438763||3736||82.3	3736	3736	b51759_scaffold45	scaffold45||796474||797563||Cerca45S24880||1||CDS||2028517727||22312||82.3	22312	22312	9.500000e-130	3246
a36122_Ppe_chr1	Ppe_chr1||30351199||30358005||cds3692||-1||CDS||1441438767||3737||82.3	3737	3737	b51759_scaffold45	scaffold45||804191||814126||Cerca45S03366||-1||CDS||2028517614||22313||82.3	22313	22313	1.000000e-250	3296
a36122_Ppe_chr1	Ppe_chr1||30363809||30364627||cds3695||1||CDS||1441438774||3740||66.24	3740	3740	b51759_scaffold45	scaffold45||819408||820250||Cerca45S09225||1||CDS||2028517679||22314||66.24	22314	22314	2.200000e-96	3346
a36122_Ppe_chr1	Ppe_chr1||30367514||30368917||cds3696||-1||CDS||1441438775||3741||75.6	3741	3741	b51759_scaffold45	scaffold45||829888||831256||Cerca45S24882||-1||CDS||2028517731||22315||75.6	22315	22315	2.300000e-41	3386
a36122_Ppe_chr1	Ppe_chr1||30371113||30371607||cds3697||1||CDS||1441438779||3742||64.77	3742	3742	b51759_scaffold45	scaffold45||836749||837225||Cerca45S09226||1||CDS||2028517681||22316||64.77	22316	22316	3.400000e-43	3428
a36122_Ppe_chr1	Ppe_chr1||30373867||30377619||cds3698||1||CDS||1441438780||3743||79.64	3743	3743	b51759_scaffold45	scaffold45||838755||843787||Cerca45S24918||1||CDS||2028517811||22317||79.64	22317	22317	1.000000e-250	3478
a36122_Ppe_chr1	Ppe_chr1||30385212||30386093||cds3699||-1||CDS||1441438783||3744||73.5	3744	3744	b51759_scaffold45	scaffold45||854452||855234||Cerca45S09227||-1||CDS||2028517683||22318||73.5	22318	22318	9.500000e-55	3528
a36122_Ppe_chr1	Ppe_chr1||30393407||30397362||cds3700||-1||CDS||1441438790||3745||83.58	3745	3745	b51759_scaffold45	scaffold45||864958||871127||Cerca45S24920||-1||CDS||2028517815||22319||83.58	22319	22319	1.000000e-250	3578
a36122_Ppe_chr1	Ppe_chr1||30398828||30404478||cds3702||-1||CDS||1441438794||3747||80.12	3747	3747	b51759_scaffold45	scaffold45||874295||881861||Cerca45S24883||-1||CDS||2028517733||22320||80.12	22320	22320	1.000000e-250	3628
a36122_Ppe_chr1	Ppe_chr1||30408314||30412824||cds3704||1||CDS||1441438803||3749||75.13	3749	3749	b51759_scaffold45	scaffold45||888253||895706||Cerca45S24881||1||CDS||2028517729||22321||75.13	22321	22321	1.000000e-250	3678
a36122_Ppe_chr1	Ppe_chr1||30417867||30419668||cds3708||1||CDS||1441438816||3753||71.66	3753	3753	b51759_scaffold45	scaffold45||901170||903330||Cerca45S24919||1||CDS||2028517813||22322||71.66	22322	22322	9.200000e-223	3728
a36122_Ppe_chr1	Ppe_chr1||30424713||30427335||cds3711||-1||CDS||1441438832||3756||74.76	3756	3756	b51759_scaffold45	scaffold45||904389||907130||Cerca45S24921||-1||CDS||2028517817||22323||74.76	22323	22323	1.000000e-250	3778
a36122_Ppe_chr1	Ppe_chr1||30432240||30439330||cds3714||-1||CDS||1441438843||3759||75.17	3759	3759	b51759_scaffold45	scaffold45||909063||913642||Cerca45S24922||-1||CDS||2028517819||22324||75.17	22324	22324	2.000000e-93	3828
###
a36122_Ppe_chr1	Ppe_chr1||30475436||30477834||cds3718||-1||CDS||1441438852||3763||83.63	3763	3763	b51759_scaffold378	scaffold378||214864||218195||Cerca378S22935||1||CDS||2028511115||19224||83.63	19224	19224	1.000000e-250	50
a36122_Ppe_chr1	Ppe_chr1||30482993||30486212||cds3719||1||CDS||1441438856||3764||79.39	3764	3764	b51759_scaffold378	scaffold378||198538||202295||Cerca378S22945||-1||CDS||2028511136||19223||79.39	19223	19223	6.700000e-245	100
a36122_Ppe_chr1	Ppe_chr1||30487338||30487790||cds3721||-1||CDS||1441438863||3766||78.0	3766	3766	b51759_scaffold378	scaffold378||195444||195944||Cerca378S02951||1||CDS||2028511100||19222||78.0	19222	19222	8.400000e-31	130
a36122_Ppe_chr1	Ppe_chr1||30502755||30505619||cds3724||1||CDS||1441438870||3769||73.71	3769	3769	b51759_scaffold378	scaffold378||120589||124424||Cerca378S22938||-1||CDS||2028511122||19219||73.71	19219	19219	1.000000e-250	180
a36122_Ppe_chr1	Ppe_chr1||30506433||30508147||cds3725||-1||CDS||1441438877||3770||74.71	3770	3770	b51759_scaffold378	scaffold378||115975||119055||Cerca378S22934||1||CDS||2028511113||19218||74.71	19218	19218	1.000000e-250	230
a36122_Ppe_chr1	Ppe_chr1||30509527||30511202||cds3726||1||CDS||1441438880||3771||74.04	3771	3771	b51759_scaffold378	scaffold378||111450||112824||Cerca378S22937||-1||CDS||2028511119||19217||74.04	19217	19217	6.400000e-126	280
a36122_Ppe_chr1	Ppe_chr1||30512420||30512722||cds3727||-1||CDS||1441438883||3772||74.87	3772	3772	b51759_scaffold378	scaffold378||106182||108733||Cerca378S22942||1||CDS||2028511130||19216||74.87	19216	19216	1.800000e-35	314
a36122_Ppe_chr1	Ppe_chr1||30523046||30526574||cds3728||-1||CDS||1441438886||3773||80.37	3773	3773	b51759_scaffold378	scaffold378||91782||96202||Cerca378S22933||1||CDS||2028511111||19214||80.37	19214	19214	1.000000e-250	364
a36122_Ppe_chr1	Ppe_chr1||30532265||30533228||cds3731||-1||CDS||1441438893||3776||81.51	3776	3776	b51759_scaffold378	scaffold378||80032||80382||Cerca378S22932||1||CDS||2028511109||19212||81.51	19212	19212	3.200000e-26	389
###
a36122_Ppe_chr1	Ppe_chr1||30532265||30533228||cds3731||-1||CDS||1441438893||3776||78.34	3776	3776	b51759_scaffold485	scaffold485||5704||7425||Cerca485S25353||-1||CDS||2028519949||23294||78.34	23294	23294	8.500000e-141	50
a36122_Ppe_chr1	Ppe_chr1||30535268||30539084||cds3732||-1||CDS||1441438896||3777||78.54	3777	3777	b51759_scaffold485	scaffold485||9312||14180||Cerca485S25354||-1||CDS||2028519951||23295||78.54	23295	23295	1.000000e-250	100
a36122_Ppe_chr1	Ppe_chr1||30539628||30544264||cds3737||1||CDS||1441438909||3782||78.36	3782	3782	b51759_scaffold485	scaffold485||16739||22264||Cerca485S25355||1||CDS||2028519953||23297||78.36	23297	23297	1.000000e-250	150
a36122_Ppe_chr1	Ppe_chr1||30554471||30556730||cds3738||-1||CDS||1441438913||3783||70.08	3783	3783	b51759_scaffold485	scaffold485||25509||27765||Cerca485S25359||-1||CDS||2028519962||23298||70.08	23298	23298	9.600000e-218	200
a36122_Ppe_chr1	Ppe_chr1||30568274||30570572||cds3739||1||CDS||1441438916||3784||77.0	3784	3784	b51759_scaffold485	scaffold485||47151||63737||Cerca485S25356||1||CDS||2028519956||23299||77.0	23299	23299	1.200000e-212	250
a36122_Ppe_chr1	Ppe_chr1||30582007||30587713||cds3748||1||CDS||1441438943||3793||80.3	3793	3793	b51759_scaffold485	scaffold485||68041||86748||Cerca485S25357||1||CDS||2028519958||23300||80.3	23300	23300	1.000000e-250	300
a36122_Ppe_chr1	Ppe_chr1||30593552||30595450||cds3751||1||CDS||1441438959||3796||73.18	3796	3796	b51759_scaffold485	scaffold485||102846||105470||Cerca485S25351||1||CDS||2028519945||23301||73.18	23301	23301	4.900000e-87	350
a36122_Ppe_chr1	Ppe_chr1||30611480||30612757||cds3771||1||CDS||1441439024||3816||67.55	3816	3816	b51759_scaffold485	scaffold485||109881||115423||Cerca485S25352||1||CDS||2028519947||23302||67.55	23302	23302	4.800000e-37	383
a36122_Ppe_chr1	Ppe_chr1||30615080||30616798||cds3774||1||CDS||1441439035||3819||73.32	3819	3819	b51759_scaffold485	scaffold485||119303||122350||Cerca485S25358||1||CDS||2028519960||23303||73.32	23303	23303	1.500000e-99	433
###
a36122_Ppe_chr1	Ppe_chr1||30643543||30644764||cds3776||-1||CDS||1441439042||3821||67.96	3821	3821	b51759_scaffold314	scaffold314||81355||96402||Cerca314S21313||-1||CDS||2028505299||16494||67.96	16494	16494	5.600000e-39	38
a36122_Ppe_chr1	Ppe_chr1||30646526||30647041||cds3777||-1||CDS||1441439046||3822||64.94	3822	3822	b51759_scaffold314	scaffold314||107160||107678||Cerca314S02530||-1||CDS||2028505239||16495||64.94	16495	16495	1.700000e-58	88
a36122_Ppe_chr1	Ppe_chr1||30654331||30657483||cds3778||-1||CDS||1441439049||3823||80.91	3823	3823	b51759_scaffold314	scaffold314||124553||129948||Cerca314S08037||-1||CDS||2028505266||16496||80.91	16496	16496	9.400000e-114	138
a36122_Ppe_chr1	Ppe_chr1||30671140||30673701||cds3781||1||CDS||1441439061||3826||85.45	3826	3826	b51759_scaffold314	scaffold314||145546||148800||Cerca314S21300||1||CDS||2028505271||16497||85.45	16497	16497	1.000000e-250	188
a36122_Ppe_chr1	Ppe_chr1||30675641||30683118||cds3782||1||CDS||1441439063||3827||80.12	3827	3827	b51759_scaffold314	scaffold314||159408||171364||Cerca314S21305||-1||CDS||2028505281||16501||80.12	16501	16501	1.000000e-250	238
a36122_Ppe_chr1	Ppe_chr1||30689882||30694322||cds3784||1||CDS||1441439070||3829||86.4	3829	3829	b51759_scaffold314	scaffold314||188718||193059||Cerca314S21301||1||CDS||2028505273||16502||86.4	16502	16502	1.000000e-250	288
a36122_Ppe_chr1	Ppe_chr1||30695158||30696862||cds3786||-1||CDS||1441439076||3831||80.34	3831	3831	b51759_scaffold314	scaffold314||195558||197778||Cerca314S21306||-1||CDS||2028505284||16503||80.34	16503	16503	1.400000e-159	338
a36122_Ppe_chr1	Ppe_chr1||30699541||30703362||cds3787||-1||CDS||1441439081||3832||78.05	3832	3832	b51759_scaffold314	scaffold314||199615||203974||Cerca314S21314||-1||CDS||2028505301||16504||78.05	16504	16504	2.500000e-185	388
a36122_Ppe_chr1	Ppe_chr1||30744967||30749035||cds3792||-1||CDS||1441439100||3837||78.34	3837	3837	b51759_scaffold314	scaffold314||204941||220060||Cerca314S21315||-1||CDS||2028505303||16505||78.34	16505	16505	1.000000e-250	438
a36122_Ppe_chr1	Ppe_chr1||30762000||30765460||cds3799||1||CDS||1441439116||3844||76.55	3844	3844	b51759_scaffold314	scaffold314||244230||247703||Cerca314S08036||1||CDS||2028505264||16511||76.55	16511	16511	3.200000e-129	488
a36122_Ppe_chr1	Ppe_chr1||30766401||30768589||cds3800||1||CDS||1441439124||3845||77.69	3845	3845	b51759_scaffold314	scaffold314||249209||253225||Cerca314S21303||1||CDS||2028505277||16512||77.69	16512	16512	2.100000e-210	538
a36122_Ppe_chr1	Ppe_chr1||30769248||30770252||cds3801||-1||CDS||1441439129||3846||73.91	3846	3846	b51759_scaffold314	scaffold314||254246||255163||Cerca314S02533||-1||CDS||2028505245||16513||73.91	16513	16513	1.500000e-88	588
a36122_Ppe_chr1	Ppe_chr1||30771906||30778122||cds3803||1||CDS||1441439133||3848||82.19	3848	3848	b51759_scaffold314	scaffold314||258229||265202||Cerca314S21304||1||CDS||2028505279||16514||82.19	16514	16514	1.000000e-250	638
###
a36122_Ppe_chr1	Ppe_chr1||30797393||30799667||cds3808||-1||CDS||1441439145||3853||77.78	3853	3853	b51759_scaffold348	scaffold348||235886||238212||Cerca348S22311||1||CDS||2028508729||18107||77.78	18107	18107	3.400000e-165	50
a36122_Ppe_chr1	Ppe_chr1||30801059||30804630||cds3813||1||CDS||1441439158||3858||78.12	3858	3858	b51759_scaffold348	scaffold348||225281||231232||Cerca348S22303||-1||CDS||2028508712||18106||78.12	18106	18106	1.000000e-250	100
a36122_Ppe_chr1	Ppe_chr1||30805759||30807296||cds3814||-1||CDS||1441439162||3859||68.78	3859	3859	b51759_scaffold348	scaffold348||221349||223902||Cerca348S22298||1||CDS||2028508701||18105||68.78	18105	18105	3.600000e-68	150
a36122_Ppe_chr1	Ppe_chr1||30812072||30815731||cds3819||-1||CDS||1441439172||3864||74.05	3864	3864	b51759_scaffold348	scaffold348||180468||184603||Cerca348S22297||1||CDS||2028508698||18096||74.05	18096	18096	1.000000e-250	200
a36122_Ppe_chr1	Ppe_chr1||30822158||30822937||cds3820||-1||CDS||1441439177||3865||82.78	3865	3865	b51759_scaffold348	scaffold348||167071||167889||Cerca348S02775||1||CDS||2028508677||18095||82.78	18095	18095	1.100000e-220	250
a36122_Ppe_chr1	Ppe_chr1||30825614||30826963||cds3824||-1||CDS||1441439192||3869||79.89	3869	3869	b51759_scaffold348	scaffold348||157226||158757||Cerca348S08314||1||CDS||2028508679||18094||79.89	18094	18094	1.000000e-250	300
a36122_Ppe_chr1	Ppe_chr1||30832314||30832778||cds3825||-1||CDS||1441439195||3871||73.0	3871	3871	b51759_scaffold348	scaffold348||147009||147737||Cerca348S22308||1||CDS||2028508723||18093||73.0	18093	18093	1.600000e-48	347
a36122_Ppe_chr1	Ppe_chr1||30835788||30840399||cds3826||-1||CDS||1441439197||3872||79.13	3872	3872	b51759_scaffold348	scaffold348||132540||139858||Cerca348S22296||1||CDS||2028508696||18091||79.13	18091	18091	1.000000e-250	397
a36122_Ppe_chr1	Ppe_chr1||30840923||30843204||cds3828||1||CDS||1441439202||3874||74.07	3874	3874	b51759_scaffold348	scaffold348||128565||131084||Cerca348S22302||-1||CDS||2028508709||18090||74.07	18090	18090	3.800000e-98	447
a36122_Ppe_chr1	Ppe_chr1||30845013||30847912||cds3829||1||CDS||1441439204||3875||75.48	3875	3875	b51759_scaffold348	scaffold348||118582||123659||Cerca348S22313||-1||CDS||2028508734||18089||75.48	18089	18089	8.500000e-155	497
a36122_Ppe_chr1	Ppe_chr1||30848602||30850281||cds3830||1||CDS||1441439210||3876||77.27	3876	3876	b51759_scaffold348	scaffold348||114268||116591||Cerca348S32881||-1||CDS||2028508738||18088||77.27	18088	18088	1.000000e-250	547
a36122_Ppe_chr1	Ppe_chr1||30850821||30851888||cds3831||-1||CDS||1441439212||3877||66.81	3877	3877	b51759_scaffold348	scaffold348||112296||113507||Cerca348S02773||1||CDS||2028508673||18087||66.81	18087	18087	2.100000e-59	597
a36122_Ppe_chr1	Ppe_chr1||30855955||30857395||cds3832||1||CDS||1441439218||3878||83.14	3878	3878	b51759_scaffold348	scaffold348||87503||94478||Cerca348S22312||-1||CDS||2028508732||18083||83.14	18083	18083	4.300000e-135	647
a36122_Ppe_chr1	Ppe_chr1||30863138||30864856||cds3833||1||CDS||1441439220||3879||73.61	3879	3879	b51759_scaffold348	scaffold348||54740||56821||Cerca348S22306||-1||CDS||2028508718||18080||73.61	18080	18080	1.800000e-219	697
a36122_Ppe_chr1	Ppe_chr1||30869345||30872203||cds3834||1||CDS||1441439224||3880||75.82	3880	3880	b51759_scaffold348	scaffold348||32877||37213||Cerca348S22305||-1||CDS||2028508716||18078||75.82	18078	18078	1.000000e-250	747
a36122_Ppe_chr1	Ppe_chr1||30875298||30878716||cds3837||1||CDS||1441439235||3883||79.23	3883	3883	b51759_scaffold348	scaffold348||25726||30366||Cerca348S22294||-1||CDS||2028508692||18077||79.23	18077	18077	1.000000e-250	797
###
a36122_Ppe_chr1	Ppe_chr1||30896226||30898533||cds3839||1||CDS||1441439240||3885||80.62	3885	3885	b51759_scaffold124	scaffold124||81092||84278||Cerca124S05753||1||CDS||2028476623||3353||80.62	3353	3353	1.000000e-250	50
a36122_Ppe_chr1	Ppe_chr1||30900413||30901768||cds3840||1||CDS||1441439246||3886||72.0	3886	3886	b51759_scaffold124	scaffold124||108696||110318||Cerca124S13327||1||CDS||2028476644||3355||72.0	3355	3355	1.300000e-60	100
a36122_Ppe_chr1	Ppe_chr1||30902871||30909413||cds3841||-1||CDS||1441439249||3887||74.47	3887	3887	b51759_scaffold124	scaffold124||112057||118975||Cerca124S13351||-1||CDS||2028476695||3356||74.47	3356	3356	1.000000e-250	150
a36122_Ppe_chr1	Ppe_chr1||30925817||30930368||cds3842||-1||CDS||1441439252||3888||82.74	3888	3888	b51759_scaffold124	scaffold124||132154||137691||Cerca124S13328||-1||CDS||2028476646||3357||82.74	3357	3357	1.000000e-250	200
a36122_Ppe_chr1	Ppe_chr1||30948568||30949683||cds3847||-1||CDS||1441439269||3893||74.61	3893	3893	b51759_scaffold124	scaffold124||165473||166585||Cerca124S00411||-1||CDS||2028476607||3359||74.61	3359	3359	5.000000e-237	250
a36122_Ppe_chr1	Ppe_chr1||30950670||30951909||cds3848||1||CDS||1441439271||3894||79.36	3894	3894	b51759_scaffold124	scaffold124||171084||172311||Cerca124S05755||1||CDS||2028476627||3360||79.36	3360	3360	3.600000e-92	300
a36122_Ppe_chr1	Ppe_chr1||30954909||30955361||cds3849||1||CDS||1441439275||3895||85.94	3895	3895	b51759_scaffold124	scaffold124||175594||176031||Cerca124S00410||1||CDS||2028476605||3361||85.94	3361	3361	1.300000e-12	311
a36122_Ppe_chr1	Ppe_chr1||30966127||30966621||cds3850||1||CDS||1441439280||3896||72.37	3896	3896	b51759_scaffold124	scaffold124||183651||184085||Cerca124S05756||1||CDS||2028476629||3362||72.37	3362	3362	7.900000e-07	317
a36122_Ppe_chr1	Ppe_chr1||30967995||30971442||cds3851||-1||CDS||1441439283||3897||71.89	3897	3897	b51759_scaffold124	scaffold124||186909||191320||Cerca124S05757||-1||CDS||2028476631||3363||71.89	3363	3363	6.900000e-64	367
a36122_Ppe_chr1	Ppe_chr1||30978150||30979363||cds3856||-1||CDS||1441439295||3902||69.82	3902	3902	b51759_scaffold124	scaffold124||196909||199473||Cerca124S13331||-1||CDS||2028476652||3364||69.82	3364	3364	2.600000e-76	417
a36122_Ppe_chr1	Ppe_chr1||30986124||30989070||cds3857||-1||CDS||1441439300||3903||77.83	3903	3903	b51759_scaffold124	scaffold124||213389||216870||Cerca124S13353||-1||CDS||2028476699||3365||77.83	3365	3365	1.100000e-250	467
a36122_Ppe_chr1	Ppe_chr1||30996224||30998692||cds3860||-1||CDS||1441439313||3906||80.29	3906	3906	b51759_scaffold124	scaffold124||242270||246037||Cerca124S00412||-1||CDS||2028476609||3368||80.29	3368	3368	1.200000e-135	517
a36122_Ppe_chr1	Ppe_chr1||31002659||31012364||cds3861||-1||CDS||1441439315||3907||78.64	3907	3907	b51759_scaffold124	scaffold124||252139||266279||Cerca124S00413||-1||CDS||2028476611||3369||78.64	3369	3369	1.000000e-250	567
a36122_Ppe_chr1	Ppe_chr1||31014129||31015526||cds3863||-1||CDS||1441439323||3909||73.0	3909	3909	b51759_scaffold124	scaffold124||280627||288559||Cerca124S13354||-1||CDS||2028476701||3373||73.0	3373	3373	1.000000e-250	617
a36122_Ppe_chr1	Ppe_chr1||31029449||31033746||cds3865||-1||CDS||1441439329||3911||85.67	3911	3911	b51759_scaffold124	scaffold124||324204||328417||Cerca124S05759||-1||CDS||2028476635||3375||85.67	3375	3375	1.000000e-250	667
a36122_Ppe_chr1	Ppe_chr1||31037589||31039715||cds3869||-1||CDS||1441439340||3915||81.99	3915	3915	b51759_scaffold124	scaffold124||345610||349939||Cerca124S13333||-1||CDS||2028476657||3377||81.99	3377	3377	2.400000e-155	717
a36122_Ppe_chr1	Ppe_chr1||31043989||31051695||cds3870||1||CDS||1441439344||3916||85.79	3916	3916	b51759_scaffold124	scaffold124||358933||372089||Cerca124S13332||1||CDS||2028476655||3379||85.79	3379	3379	1.000000e-250	767
a36122_Ppe_chr1	Ppe_chr1||31053541||31056724||cds3871||1||CDS||1441439347||3917||72.55	3917	3917	b51759_scaffold124	scaffold124||373075||378470||Cerca124S13335||-1||CDS||2028476661||3380||72.55	3380	3380	6.800000e-197	817
a36122_Ppe_chr1	Ppe_chr1||31057440||31061017||cds3872||-1||CDS||1441439352||3918||76.74	3918	3918	b51759_scaffold124	scaffold124||380547||387738||Cerca124S13336||-1||CDS||2028476663||3381||76.74	3381	3381	1.000000e-250	867
a36122_Ppe_chr1	Ppe_chr1||31067213||31067710||cds3873||1||CDS||1441439355||3920||79.25	3920	3920	b51759_scaffold124	scaffold124||405959||406828||Cerca124S13337||1||CDS||2028476665||3382||79.25	3382	3382	1.500000e-75	917
a36122_Ppe_chr1	Ppe_chr1||31071307||31076588||cds3874||1||CDS||1441439356||3921||81.16	3921	3921	b51759_scaffold124	scaffold124||412326||419156||Cerca124S13338||1||CDS||2028476667||3383||81.16	3383	3383	1.000000e-250	967
a36122_Ppe_chr1	Ppe_chr1||31079573||31082140||cds3876||1||CDS||1441439363||3923||80.24	3923	3923	b51759_scaffold124	scaffold124||420874||425122||Cerca124S13339||1||CDS||2028476669||3384||80.24	3384	3384	1.900000e-238	1017
a36122_Ppe_chr1	Ppe_chr1||31084220||31086297||cds3877||-1||CDS||1441439365||3924||77.78	3924	3924	b51759_scaffold124	scaffold124||435222||437355||Cerca124S13342||-1||CDS||2028476676||3386||77.78	3386	3386	3.700000e-190	1067
a36122_Ppe_chr1	Ppe_chr1||31093674||31095566||cds3878||-1||CDS||1441439369||3928||75.46	3928	3928	b51759_scaffold124	scaffold124||458319||459899||Cerca124S00417||-1||CDS||2028476619||3389||75.46	3389	3389	1.000000e-250	1117
a36122_Ppe_chr1	Ppe_chr1||31206632||31210405||cds3894||1||CDS||1441439423||3941||78.81	3941	3941	b51759_scaffold124	scaffold124||466062||490553||Cerca124S13356||1||CDS||2028476706||3391||78.81	3391	3391	1.000000e-250	1164
###
a36122_Ppe_chr1	Ppe_chr1||31206632||31210405||cds3894||1||CDS||1441439423||3941||76.55	3941	3941	b51759_scaffold416	scaffold416||182146||204452||Cerca416S24026||-1||CDS||2028515323||21167||76.55	21167	21167	2.300000e-102	50
a36122_Ppe_chr1	Ppe_chr1||31268555||31271068||cds3900||-1||CDS||1441439447||3947||79.59	3947	3947	b51759_scaffold416	scaffold416||176244||180056||Cerca416S08936||1||CDS||2028515293||21166||79.59	21166	21166	1.000000e-250	100
a36122_Ppe_chr1	Ppe_chr1||31271977||31272483||cds3901||-1||CDS||1441439449||3948||70.97	3948	3948	b51759_scaffold416	scaffold416||172712||174210||Cerca416S24022||1||CDS||2028515315||21165||70.97	21165	21165	8.300000e-92	150
a36122_Ppe_chr1	Ppe_chr1||31275793||31276506||cds3902||1||CDS||1441439452||3949||78.64	3949	3949	b51759_scaffold416	scaffold416||156202||156900||Cerca416S24017||-1||CDS||2028515305||21163||78.64	21163	21163	2.500000e-94	200
a36122_Ppe_chr1	Ppe_chr1||31282473||31284374||cds3903||-1||CDS||1441439453||3950||80.69	3950	3950	b51759_scaffold416	scaffold416||133954||135768||Cerca416S08934||1||CDS||2028515289||21160||80.69	21160	21160	1.000000e-250	250
a36122_Ppe_chr1	Ppe_chr1||31286913||31289166||cds3904||-1||CDS||1441439456||3951||71.89	3951	3951	b51759_scaffold416	scaffold416||97258||99572||Cerca416S24014||1||CDS||2028515299||21157||71.89	21157	21157	5.800000e-157	300
a36122_Ppe_chr1	Ppe_chr1||31301363||31305462||cds3907||1||CDS||1441439469||3954||74.36	3954	3954	b51759_scaffold416	scaffold416||46184||50266||Cerca416S24021||-1||CDS||2028515313||21151||74.36	21151	21151	1.000000e-250	350
a36122_Ppe_chr1	Ppe_chr1||31306105||31307076||cds3908||-1||CDS||1441439472||3955||70.95	3955	3955	b51759_scaffold416	scaffold416||43630||44715||Cerca416S08932||1||CDS||2028515285||21150||70.95	21150	21150	7.500000e-98	400
a36122_Ppe_chr1	Ppe_chr1||31307394||31311291||cds3910||1||CDS||1441439478||3957||75.97	3957	3957	b51759_scaffold416	scaffold416||32110||37189||Cerca416S24020||-1||CDS||2028515311||21148||75.97	21148	21148	1.000000e-250	450
a36122_Ppe_chr1	Ppe_chr1||31311888||31313128||cds3911||1||CDS||1441439481||3958||70.05	3958	3958	b51759_scaffold416	scaffold416||29382||30979||Cerca416S24013||-1||CDS||2028515297||21147||70.05	21147	21147	7.200000e-27	476
a36122_Ppe_chr1	Ppe_chr1||31314471||31318964||cds3912||1||CDS||1441439488||3959||85.45	3959	3959	b51759_scaffold416	scaffold416||19076||24813||Cerca416S08933||-1||CDS||2028515287||21146||85.45	21146	21146	1.000000e-250	526
a36122_Ppe_chr1	Ppe_chr1||31324260||31327427||cds3913||1||CDS||1441439491||3960||72.9	3960	3960	b51759_scaffold416	scaffold416||7474||10645||Cerca416S24012||-1||CDS||2028515295||21145||72.9	21145	21145	1.000000e-250	576
###
a36122_Ppe_chr1	Ppe_chr1||31449321||31450564||cds3936||1||CDS||1441439567||3983||71.59	3983	3983	b51759_scaffold133	scaffold133||66740||87810||Cerca133S13903||1||CDS||2028478679||4278||71.59	4278	4278	7.900000e-200	50
a36122_Ppe_chr1	Ppe_chr1||31450783||31453457||cds3937||-1||CDS||1441439571||3984||70.49	3984	3984	b51759_scaffold133	scaffold133||176524||179580||Cerca133S13897||-1||CDS||2028478666||4292||70.49	4292	4292	1.000000e-250	97
a36122_Ppe_chr1	Ppe_chr1||31490887||31492142||cds3939||-1||CDS||1441439575||3986||77.93	3986	3986	b51759_scaffold133	scaffold133||187935||189107||Cerca133S13911||-1||CDS||2028478697||4294||77.93	4294	4294	2.500000e-128	147
a36122_Ppe_chr1	Ppe_chr1||31515740||31515973||cds3943||1||CDS||1441439592||3990||70.67	3990	3990	b51759_scaffold133	scaffold133||207145||207625||Cerca133S32051||1||CDS||2028478724||4295||70.67	4295	4295	2.300000e-17	163
a36122_Ppe_chr1	Ppe_chr1||31516673||31519903||cds3944||-1||CDS||1441439594||3991||77.18	3991	3991	b51759_scaffold133	scaffold133||208641||212626||Cerca133S00559||-1||CDS||2028478609||4296||77.18	4296	4296	1.000000e-250	213
a36122_Ppe_chr1	Ppe_chr1||31531223||31531783||cds3947||-1||CDS||1441439601||3994||72.34	3994	3994	b51759_scaffold133	scaffold133||234675||235238||Cerca133S05902||-1||CDS||2028478643||4298||72.34	4298	4298	9.000000e-101	263
a36122_Ppe_chr1	Ppe_chr1||31533609||31536496||cds3948||1||CDS||1441439603||3995||77.82	3995	3995	b51759_scaffold133	scaffold133||259029||262560||Cerca133S13910||1||CDS||2028478694||4302||77.82	4302	4302	1.000000e-250	313
a36122_Ppe_chr1	Ppe_chr1||31541078||31548544||cds3950||-1||CDS||1441439609||3997||85.09	3997	3997	b51759_scaffold133	scaffold133||263999||273136||Cerca133S13899||-1||CDS||2028478670||4303||85.09	4303	4303	1.000000e-250	363
a36122_Ppe_chr1	Ppe_chr1||31550534||31560068||cds3951||-1||CDS||1441439612||3998||80.9	3998	3998	b51759_scaffold133	scaffold133||281725||295982||Cerca133S13917||-1||CDS||2028478710||4304||80.9	4304	4304	1.000000e-250	413
a36122_Ppe_chr1	Ppe_chr1||31561891||31563870||cds3952||1||CDS||1441439615||3999||75.31	3999	3999	b51759_scaffold133	scaffold133||304151||308635||Cerca133S13900||1||CDS||2028478672||4306||75.31	4306	4306	5.800000e-202	463
a36122_Ppe_chr1	Ppe_chr1||31565066||31574349||cds3957||-1||CDS||1441439627||4004||76.57	4004	4004	b51759_scaffold133	scaffold133||318638||322647||Cerca133S00560||1||CDS||2028478612||4308||76.57	4308	4308	2.600000e-240	513
a36122_Ppe_chr1	Ppe_chr1||31575610||31579658||cds3958||-1||CDS||1441439630||4005||83.2	4005	4005	b51759_scaffold133	scaffold133||350206||355150||Cerca133S13913||1||CDS||2028478701||4309||83.2	4309	4309	1.000000e-250	563
a36122_Ppe_chr1	Ppe_chr1||31588829||31593885||cds3964||1||CDS||1441439648||4011||83.42	4011	4011	b51759_scaffold133	scaffold133||359854||369122||Cerca133S05903||1||CDS||2028478645||4310||83.42	4310	4310	1.000000e-250	613
a36122_Ppe_chr1	Ppe_chr1||31595701||31598294||cds3965||-1||CDS||1441439650||4012||82.28	4012	4012	b51759_scaffold133	scaffold133||371062||374645||Cerca133S05909||-1||CDS||2028478659||4311||82.28	4311	4311	1.000000e-250	663
a36122_Ppe_chr1	Ppe_chr1||31601447||31605007||cds3967||1||CDS||1441439656||4014||72.89	4014	4014	b51759_scaffold133	scaffold133||439512||444986||Cerca133S05906||1||CDS||2028478652||4321||72.89	4321	4321	1.000000e-250	713
a36122_Ppe_chr1	Ppe_chr1||31608164||31610614||cds3968||1||CDS||1441439660||4015||79.38	4015	4015	b51759_scaffold133	scaffold133||460204||473802||Cerca133S13916||1||CDS||2028478708||4324||79.38	4324	4324	3.200000e-192	763
###
a36122_Ppe_chr1	Ppe_chr1||31755584||31756366||cds3996||1||CDS||1441443036||4044||71.47	4044	4044	b51759_scaffold554	scaffold554||101636||102382||Cerca554S03896||1||CDS||2028524644||25475||71.47	25475	25475	1.400000e-115	50
a36122_Ppe_chr1	Ppe_chr1||31762121||31765249||cds4000||1||CDS||1441443058||4048||74.91	4048	4048	b51759_scaffold554	scaffold554||80977||86066||Cerca554S26675||-1||CDS||2028524651||25474||74.91	25474	25474	1.000000e-250	100
a36122_Ppe_chr1	Ppe_chr1||31768769||31769782||cds4001||-1||CDS||1441443061||4049||68.43	4049	4049	b51759_scaffold554	scaffold554||64632||66202||Cerca554S26678||1||CDS||2028524658||25472||68.43	25472	25472	2.100000e-100	150
a36122_Ppe_chr1	Ppe_chr1||31780782||31783116||cds4002||1||CDS||1441443063||4050||80.64	4050	4050	b51759_scaffold554	scaffold554||42660||45027||Cerca554S26681||-1||CDS||2028524665||25471||80.64	25471	25471	1.000000e-250	200
a36122_Ppe_chr1	Ppe_chr1||31785279||31788533||cds4003||-1||CDS||1441443066||4051||75.09	4051	4051	b51759_scaffold554	scaffold554||31916||36164||Cerca554S26677||1||CDS||2028524656||25470||75.09	25470	25470	1.100000e-181	250
a36122_Ppe_chr1	Ppe_chr1||31802102||31806262||cds4004||1||CDS||1441443069||4052||72.19	4052	4052	b51759_scaffold554	scaffold554||18302||25546||Cerca554S26674||-1||CDS||2028524649||25469||72.19	25469	25469	1.000000e-250	300
###
a36122_Ppe_chr1	Ppe_chr1||32483989||32486769||cds4138||-1||CDS||1441443485||4187||84.14	4187	4187	b51759_scaffold225	scaffold225||219049||221158||Cerca225S07027||1||CDS||2028494611||11599||84.14	11599	11599	1.800000e-202	50
a36122_Ppe_chr1	Ppe_chr1||32490576||32491927||cds4139||-1||CDS||1441443487||4188||75.68	4188	4188	b51759_scaffold225	scaffold225||132716||133681||Cerca225S07017||1||CDS||2028494590||11585||75.68	11585	11585	2.400000e-17	63
a36122_Ppe_chr1	Ppe_chr1||32495499||32498136||cds4140||1||CDS||1441443491||4189||76.84	4189	4189	b51759_scaffold225	scaffold225||114543||120796||Cerca225S18356||-1||CDS||2028494629||11584||76.84	11584	11584	9.700000e-161	113
a36122_Ppe_chr1	Ppe_chr1||32516289||32518274||cds4144||-1||CDS||1441443501||4193||71.01	4193	4193	b51759_scaffold225	scaffold225||110968||113477||Cerca225S07016||1||CDS||2028494587||11583||71.01	11583	11583	3.300000e-149	163
a36122_Ppe_chr1	Ppe_chr1||32522660||32526729||cds4145||1||CDS||1441443502||4194||74.31	4194	4194	b51759_scaffold225	scaffold225||74274||86056||Cerca225S18354||-1||CDS||2028494625||11581||74.31	11581	11581	4.200000e-143	213
###
a36122_Ppe_chr1	Ppe_chr1||32649805||32651371||cds4180||1||CDS||1441443623||4230||69.79	4230	4230	b51759_scaffold85	scaffold85||85220||87042||Cerca85S11083||1||CDS||2028537688||31554||69.79	31554	31554	1.100000e-84	50
a36122_Ppe_chr1	Ppe_chr1||32651893||32653782||cds4181||-1||CDS||1441443627||4231||72.51	4231	4231	b51759_scaffold85	scaffold85||87755||89485||Cerca85S11079||-1||CDS||2028537679||31555||72.51	31555	31555	1.000000e-199	100
a36122_Ppe_chr1	Ppe_chr1||32657130||32671582||cds4182||-1||CDS||1441443631||4232||80.99	4232	4232	b51759_scaffold85	scaffold85||125384||126664||Cerca85S04797||-1||CDS||2028537666||31558||80.99	31558	31558	5.200000e-116	150
a36122_Ppe_chr1	Ppe_chr1||32659585||32667204||cds4184||-1||CDS||1441443637||4234||79.86	4234	4234	b51759_scaffold85	scaffold85||130172||166810||Cerca85S30326||-1||CDS||2028537772||31559||79.86	31559	31559	1.000000e-250	200
a36122_Ppe_chr1	Ppe_chr1||32682127||32687548||cds4187||-1||CDS||1441443644||4237||89.67	4237	4237	b51759_scaffold85	scaffold85||178305||187139||Cerca85S30307||1||CDS||2028537731||31565||89.67	31565	31565	1.000000e-250	250
a36122_Ppe_chr1	Ppe_chr1||32689154||32692142||cds4188||1||CDS||1441443645||4238||76.69	4238	4238	b51759_scaffold85	scaffold85||288361||291279||Cerca85S30333||1||CDS||2028537787||31579||76.69	31579	31579	8.600000e-75	297
a36122_Ppe_chr1	Ppe_chr1||32692805||32701834||cds4190||-1||CDS||1441443654||4240||77.82	4240	4240	b51759_scaffold85	scaffold85||396122||409664||Cerca85S30311||-1||CDS||2028537740||31593||77.82	31593	31593	1.000000e-250	344
a36122_Ppe_chr1	Ppe_chr1||32706341||32708396||cds4191||1||CDS||1441443656||4241||73.33	4241	4241	b51759_scaffold85	scaffold85||443869||445711||Cerca85S30310||1||CDS||2028537737||31598||73.33	31598	31598	1.200000e-67	394
a36122_Ppe_chr1	Ppe_chr1||32714640||32718108||cds4193||1||CDS||1441443663||4243||79.45	4243	4243	b51759_scaffold85	scaffold85||448366||452923||Cerca85S30340||1||CDS||2028537803||31599||79.45	31599	31599	4.800000e-204	444
a36122_Ppe_chr1	Ppe_chr1||32748435||32751608||cds4196||1||CDS||1441443670||4246||71.84	4246	4246	b51759_scaffold85	scaffold85||519149||525919||Cerca85S30318||-1||CDS||2028537754||31609||71.84	31609	31609	7.200000e-152	494
a36122_Ppe_chr1	Ppe_chr1||32753173||32755569||cds4197||1||CDS||1441443673||4247||86.62	4247	4247	b51759_scaffold85	scaffold85||556186||569500||Cerca85S11098||1||CDS||2028537720||31615||86.62	31615	31615	8.200000e-95	544
###
a36122_Ppe_chr1	Ppe_chr1||32886227||32888951||cds4222||-1||CDS||1441443752||4272||77.49	4272	4272	b51759_scaffold58	scaffold58||427404||430015||Cerca58S27148||-1||CDS||2028525987||26064||77.49	26064	26064	1.000000e-250	50
a36122_Ppe_chr1	Ppe_chr1||32891326||32896140||cds4223||1||CDS||1441443755||4273||78.81	4273	4273	b51759_scaffold58	scaffold58||439561||446492||Cerca58S09938||1||CDS||2028525842||26066||78.81	26066	26066	1.000000e-250	100
a36122_Ppe_chr1	Ppe_chr1||32896592||32898278||cds4225||-1||CDS||1441443761||4275||85.39	4275	4275	b51759_scaffold58	scaffold58||447369||449715||Cerca58S27149||-1||CDS||2028525989||26067||85.39	26067	26067	8.600000e-128	150
a36122_Ppe_chr1	Ppe_chr1||32899575||32905081||cds4226||1||CDS||1441443762||4276||83.17	4276	4276	b51759_scaffold58	scaffold58||458242||464906||Cerca58S09940||1||CDS||2028525846||26069||83.17	26069	26069	1.000000e-250	200
a36122_Ppe_chr1	Ppe_chr1||32910091||32911026||cds4230||-1||CDS||1441443778||4280||80.0	4280	4280	b51759_scaffold58	scaffold58||467249||468002||Cerca58S27150||-1||CDS||2028525991||26070||80.0	26070	26070	3.100000e-13	212
a36122_Ppe_chr1	Ppe_chr1||32918396||32922497||cds4232||1||CDS||1441443783||4282||81.82	4282	4282	b51759_scaffold58	scaffold58||472579||479903||Cerca58S27118||1||CDS||2028525922||26071||81.82	26071	26071	1.000000e-250	262
a36122_Ppe_chr1	Ppe_chr1||32923501||32926556||cds4234||-1||CDS||1441443787||4284||78.14	4284	4284	b51759_scaffold58	scaffold58||481308||484513||Cerca58S09942||-1||CDS||2028525850||26072||78.14	26072	26072	1.000000e-250	312
a36122_Ppe_chr1	Ppe_chr1||32928483||32932883||cds4236||-1||CDS||1441443793||4286||80.0	4286	4286	b51759_scaffold58	scaffold58||494352||498841||Cerca58S27154||-1||CDS||2028526000||26074||80.0	26074	26074	1.000000e-250	362
a36122_Ppe_chr1	Ppe_chr1||32942139||32946552||cds4237||1||CDS||1441443796||4287||79.55	4287	4287	b51759_scaffold58	scaffold58||514630||521377||Cerca58S04017||1||CDS||2028525802||26075||79.55	26075	26075	1.000000e-250	412
a36122_Ppe_chr1	Ppe_chr1||32949159||32953283||cds4238||-1||CDS||1441443797||4288||84.28	4288	4288	b51759_scaffold58	scaffold58||522493||528580||Cerca58S27121||-1||CDS||2028525929||26076||84.28	26076	26076	1.000000e-250	462
a36122_Ppe_chr1	Ppe_chr1||32956024||32960224||cds4239||-1||CDS||1441443799||4289||84.25	4289	4289	b51759_scaffold58	scaffold58||532632||537826||Cerca58S27122||-1||CDS||2028525931||26077||84.25	26077	26077	1.600000e-187	512
a36122_Ppe_chr1	Ppe_chr1||32961365||32963314||cds4240||1||CDS||1441443803||4290||70.31	4290	4290	b51759_scaffold58	scaffold58||540592||542685||Cerca58S27151||1||CDS||2028525993||26078||70.31	26078	26078	1.400000e-188	562
a36122_Ppe_chr1	Ppe_chr1||32981732||32982047||cds4241||-1||CDS||1441443804||4291||68.42	4291	4291	b51759_scaffold58	scaffold58||546418||546678||Cerca58S04019||-1||CDS||2028525807||26079||68.42	26079	26079	1.000000e-27	589
a36122_Ppe_chr1	Ppe_chr1||32984380||32985411||cds4242||1||CDS||1441443807||4292||65.68	4292	4292	b51759_scaffold58	scaffold58||557713||558645||Cerca58S04018||1||CDS||2028525804||26081||65.68	26081	26081	7.800000e-51	639
a36122_Ppe_chr1	Ppe_chr1||32987593||32989860||cds4243||1||CDS||1441443809||4293||70.64	4293	4293	b51759_scaffold58	scaffold58||563732||566684||Cerca58S27152||1||CDS||2028525996||26082||70.64	26082	26082	7.300000e-84	689
a36122_Ppe_chr1	Ppe_chr1||32993374||32997564||cds4244||1||CDS||1441443810||4294||85.12	4294	4294	b51759_scaffold58	scaffold58||568247||572674||Cerca58S27153||1||CDS||2028525998||26083||85.12	26083	26083	1.000000e-250	739
a36122_Ppe_chr1	Ppe_chr1||32997863||33000871||cds4245||-1||CDS||1441443812||4295||80.37	4295	4295	b51759_scaffold58	scaffold58||572925||576882||Cerca58S09944||-1||CDS||2028525854||26084||80.37	26084	26084	1.000000e-250	789
a36122_Ppe_chr1	Ppe_chr1||33002452||33003216||cds4246||1||CDS||1441443814||4296||73.12	4296	4296	b51759_scaffold58	scaffold58||586691||587376||Cerca58S09943||1||CDS||2028525852||26086||73.12	26086	26086	1.000000e-57	839
a36122_Ppe_chr1	Ppe_chr1||33004340||33005407||cds4247||-1||CDS||1441443816||4297||82.19	4297	4297	b51759_scaffold58	scaffold58||588551||590391||Cerca58S27125||-1||CDS||2028525938||26087||82.19	26087	26087	8.900000e-37	875
a36122_Ppe_chr1	Ppe_chr1||33006436||33008947||cds4249||1||CDS||1441443820||4299||76.02	4299	4299	b51759_scaffold58	scaffold58||591167||593503||Cerca58S27156||1||CDS||2028526004||26088||76.02	26088	26088	1.000000e-250	925
a36122_Ppe_chr1	Ppe_chr1||33023368||33026731||cds4251||1||CDS||1441443826||4301||74.36	4301	4301	b51759_scaffold58	scaffold58||604387||606934||Cerca58S27157||1||CDS||2028526006||26090||74.36	26090	26090	1.000000e-250	975
a36122_Ppe_chr1	Ppe_chr1||33027275||33028474||cds4252||-1||CDS||1441443828||4302||85.8	4302	4302	b51759_scaffold58	scaffold58||607274||610300||Cerca58S27162||-1||CDS||2028526016||26091||85.8	26091	26091	1.400000e-45	1019
a36122_Ppe_chr1	Ppe_chr1||33036458||33037439||cds4254||1||CDS||1441443831||4304||84.77	4304	4304	b51759_scaffold58	scaffold58||618582||619383||Cerca58S27158||1||CDS||2028526008||26092||84.77	26092	26092	3.600000e-37	1055
a36122_Ppe_chr1	Ppe_chr1||33039925||33043312||cds4255||1||CDS||1441443833||4305||76.65	4305	4305	b51759_scaffold58	scaffold58||621885||625144||Cerca58S27159||1||CDS||2028526010||26093||76.65	26093	26093	1.000000e-250	1105
a36122_Ppe_chr1	Ppe_chr1||33046970||33049376||cds4256||-1||CDS||1441443836||4306||79.93	4306	4306	b51759_scaffold58	scaffold58||625265||628148||Cerca58S27163||-1||CDS||2028526018||26094||79.93	26094	26094	1.000000e-250	1155
a36122_Ppe_chr1	Ppe_chr1||33051207||33057942||cds4258||1||CDS||1441443838||4308||74.38	4308	4308	b51759_scaffold58	scaffold58||632979||642192||Cerca58S27123||1||CDS||2028525933||26095||74.38	26095	26095	1.000000e-250	1205
a36122_Ppe_chr1	Ppe_chr1||33062132||33062452||cds4265||1||CDS||1441443853||4315||76.9	4315	4315	b51759_scaffold58	scaffold58||647646||647975||Cerca58S04020||1||CDS||2028525809||26096||76.9	26096	26096	7.900000e-63	1255
a36122_Ppe_chr1	Ppe_chr1||33065858||33070300||cds4266||1||CDS||1441443855||4316||80.09	4316	4316	b51759_scaffold58	scaffold58||652622||657442||Cerca58S27160||1||CDS||2028526012||26098||80.09	26098	26098	1.000000e-250	1305
a36122_Ppe_chr1	Ppe_chr1||33072935||33076949||cds4267||1||CDS||1441443858||4317||85.13	4317	4317	b51759_scaffold58	scaffold58||660108||666289||Cerca58S27161||1||CDS||2028526014||26099||85.13	26099	26099	1.000000e-250	1355
a36122_Ppe_chr1	Ppe_chr1||33077690||33080988||cds4268||1||CDS||1441443859||4318||77.39	4318	4318	b51759_scaffold58	scaffold58||670041||674346||Cerca58S27124||1||CDS||2028525936||26100||77.39	26100	26100	5.800000e-246	1405
a36122_Ppe_chr1	Ppe_chr1||33081650||33086366||cds4271||1||CDS||1441443865||4321||68.61	4321	4321	b51759_scaffold58	scaffold58||677458||679049||Cerca58S33472||1||CDS||2028526037||26101||68.61	26101	26101	2.700000e-26	1430
a36122_Ppe_chr1	Ppe_chr1||33099028||33104038||cds4277||1||CDS||1441443876||4327||80.19	4327	4327	b51759_scaffold58	scaffold58||686098||692567||Cerca58S04021||-1||CDS||2028525811||26102||80.19	26102	26102	1.000000e-250	1480
a36122_Ppe_chr1	Ppe_chr1||33116973||33120563||cds4278||-1||CDS||1441443878||4328||81.75	4328	4328	b51759_scaffold58	scaffold58||709207||713413||Cerca58S27128||-1||CDS||2028525944||26104||81.75	26104	26104	1.000000e-250	1530
a36122_Ppe_chr1	Ppe_chr1||33126222||33127412||cds4280||1||CDS||1441443882||4330||66.3	4330	4330	b51759_scaffold58	scaffold58||716241||717455||Cerca58S09947||1||CDS||2028525860||26105||66.3	26105	26105	3.800000e-158	1580
a36122_Ppe_chr1	Ppe_chr1||33150780||33153171||cds4287||1||CDS||1441443896||4338||77.41	4338	4338	b51759_scaffold58	scaffold58||721495||723645||Cerca58S27126||1||CDS||2028525940||26106||77.41	26106	26106	2.400000e-93	1630
a36122_Ppe_chr1	Ppe_chr1||33159365||33162410||cds4293||-1||CDS||1441443912||4344||77.24	4344	4344	b51759_scaffold58	scaffold58||736752||739438||Cerca58S27166||1||CDS||2028526024||26107||77.24	26107	26107	1.000000e-250	1680
a36122_Ppe_chr1	Ppe_chr1||33177286||33177786||cds4298||1||CDS||1441443923||4349||74.75	4349	4349	b51759_scaffold58	scaffold58||755291||755797||Cerca58S09949||1||CDS||2028525864||26111||74.75	26111	26111	1.200000e-104	1730
a36122_Ppe_chr1	Ppe_chr1||33178252||33181825||cds4299||-1||CDS||1441443925||4350||79.34	4350	4350	b51759_scaffold58	scaffold58||756482||761702||Cerca58S27164||-1||CDS||2028526020||26112||79.34	26112	26112	1.000000e-250	1780
a36122_Ppe_chr1	Ppe_chr1||33183783||33188937||cds4300||-1||CDS||1441443931||4351||75.37	4351	4351	b51759_scaffold58	scaffold58||764424||773989||Cerca58S27165||-1||CDS||2028526022||26113||75.37	26113	26113	1.000000e-250	1830
a36122_Ppe_chr1	Ppe_chr1||33192974||33194056||cds4302||1||CDS||1441443936||4353||81.16	4353	4353	b51759_scaffold58	scaffold58||783610||784692||Cerca58S09950||1||CDS||2028525866||26114||81.16	26114	26114	1.000000e-250	1880
a36122_Ppe_chr1	Ppe_chr1||33196671||33197573||cds4303||1||CDS||1441443938||4354||80.7	4354	4354	b51759_scaffold58	scaffold58||793836||794732||Cerca58S09953||1||CDS||2028525872||26117||80.7	26117	26117	2.500000e-210	1930
###
a36122_Ppe_chr1	Ppe_chr1||33200690||33201457||cds4304||-1||CDS||1441443940||4355||61.86	4355	4355	b51759_scaffold13	scaffold13||2164289||2165080||Cerca13S00660||1||CDS||2028477688||4080||61.86	4080	4080	2.100000e-21	20
a36122_Ppe_chr1	Ppe_chr1||33205401||33206055||cds4305||1||CDS||1441443942||4356||80.17	4356	4356	b51759_scaffold13	scaffold13||2160222||2161145||Cerca13S00663||-1||CDS||2028477695||4079||80.17	4079	4079	5.900000e-63	70
a36122_Ppe_chr1	Ppe_chr1||33210472||33210933||cds4308||1||CDS||1441443947||4359||73.28	4359	4359	b51759_scaffold13	scaffold13||2155090||2157510||Cerca13S14271||-1||CDS||2028478078||4077||73.28	4077	4077	2.900000e-68	120
a36122_Ppe_chr1	Ppe_chr1||33220750||33223320||cds4309||1||CDS||1441443949||4360||81.11	4360	4360	b51759_scaffold13	scaffold13||2147049||2150795||Cerca13S14162||-1||CDS||2028477839||4076||81.11	4076	4076	1.000000e-250	170
a36122_Ppe_chr1	Ppe_chr1||33227299||33230500||cds4311||-1||CDS||1441443955||4362||81.46	4362	4362	b51759_scaffold13	scaffold13||2125457||2131030||Cerca13S14262||1||CDS||2028478059||4074||81.46	4074	4074	1.000000e-250	220
a36122_Ppe_chr1	Ppe_chr1||33231686||33235115||cds4312||-1||CDS||1441443956||4363||76.8	4363	4363	b51759_scaffold13	scaffold13||2098375||2101708||Cerca13S14274||1||CDS||2028478085||4069||76.8	4069	4069	1.000000e-250	270
a36122_Ppe_chr1	Ppe_chr1||33238390||33238803||cds4313||-1||CDS||1441443958||4364||71.91	4364	4364	b51759_scaffold13	scaffold13||2075632||2076018||Cerca13S00658||1||CDS||2028477683||4066||71.91	4066	4066	9.200000e-59	320
a36122_Ppe_chr1	Ppe_chr1||33239667||33241486||cds4314||1||CDS||1441443960||4365||71.71	4365	4365	b51759_scaffold13	scaffold13||2068002||2070039||Cerca13S14270||-1||CDS||2028478076||4065||71.71	4065	4065	8.800000e-128	370
a36122_Ppe_chr1	Ppe_chr1||33252585||33253650||cds4318||1||CDS||1441443968||4369||78.02	4369	4369	b51759_scaffold13	scaffold13||2051627||2052560||Cerca13S14268||-1||CDS||2028478072||4064||78.02	4064	4064	4.800000e-187	420
a36122_Ppe_chr1	Ppe_chr1||33258512||33260775||cds4320||-1||CDS||1441443974||4371||77.42	4371	4371	b51759_scaffold13	scaffold13||2034728||2036465||Cerca13S14272||1||CDS||2028478081||4061||77.42	4061	4061	1.000000e-250	470
a36122_Ppe_chr1	Ppe_chr1||33271541||33275133||cds4321||1||CDS||1441443975||4372||72.82	4372	4372	b51759_scaffold13	scaffold13||2023815||2027388||Cerca13S14265||-1||CDS||2028478066||4060||72.82	4060	4060	1.400000e-101	520
a36122_Ppe_chr1	Ppe_chr1||33276843||33277846||cds4322||1||CDS||1441443977||4373||83.66	4373	4373	b51759_scaffold13	scaffold13||2021133||2022189||Cerca13S14264||-1||CDS||2028478064||4059||83.66	4059	4059	1.400000e-39	558
a36122_Ppe_chr1	Ppe_chr1||33282386||33285729||cds4323||1||CDS||1441443979||4374||69.71	4374	4374	b51759_scaffold13	scaffold13||2012596||2016030||Cerca13S14263||-1||CDS||2028478061||4058||69.71	4058	4058	1.000000e-250	608
a36122_Ppe_chr1	Ppe_chr1||33316113||33318358||cds4331||-1||CDS||1441443996||4382||71.12	4382	4382	b51759_scaffold13	scaffold13||1990101||2009407||Cerca13S14269||1||CDS||2028478074||4056||71.12	4056	4056	2.500000e-177	658
a36122_Ppe_chr1	Ppe_chr1||33321447||33326525||cds4332||-1||CDS||1441443997||4383||75.87	4383	4383	b51759_scaffold13	scaffold13||1982508||1987510||Cerca13S14259||1||CDS||2028478053||4055||75.87	4055	4055	1.000000e-250	708
a36122_Ppe_chr1	Ppe_chr1||33337139||33338239||cds4334||-1||CDS||1441444001||4385||74.58	4385	4385	b51759_scaffold13	scaffold13||1975038||1975930||Cerca13S14158||1||CDS||2028477831||4054||74.58	4054	4054	4.000000e-89	758
a36122_Ppe_chr1	Ppe_chr1||33340170||33342441||cds4335||-1||CDS||1441444003||4386||75.03	4386	4386	b51759_scaffold13	scaffold13||1967448||1971037||Cerca13S14251||1||CDS||2028478035||4053||75.03	4053	4053	1.500000e-215	808
a36122_Ppe_chr1	Ppe_chr1||33342894||33344692||cds4336||1||CDS||1441444005||4387||64.96	4387	4387	b51759_scaffold13	scaffold13||1964296||1966230||Cerca13S14250||-1||CDS||2028478033||4052||64.96	4052	4052	5.200000e-07	814
a36122_Ppe_chr1	Ppe_chr1||33348644||33355712||cds4338||1||CDS||1441444009||4389||83.05	4389	4389	b51759_scaffold13	scaffold13||1955388||1962618||Cerca13S14161||-1||CDS||2028477837||4051||83.05	4051	4051	1.000000e-250	864
a36122_Ppe_chr1	Ppe_chr1||33370031||33375093||cds4342||-1||CDS||1441444021||4393||78.51	4393	4393	b51759_scaffold13	scaffold13||1946084||1954926||Cerca13S00654||1||CDS||2028477675||4050||78.51	4050	4050	1.000000e-250	914
a36122_Ppe_chr1	Ppe_chr1||33390186||33390941||cds4343||-1||CDS||1441444023||4394||73.86	4394	4394	b51759_scaffold13	scaffold13||1939862||1940566||Cerca13S00653||1||CDS||2028477673||4049||73.86	4049	4049	1.700000e-30	943
a36122_Ppe_chr1	Ppe_chr1||33398316||33402235||cds4344||1||CDS||1441444024||4395||81.3	4395	4395	b51759_scaffold13	scaffold13||1927475||1932063||Cerca13S14253||-1||CDS||2028478040||4048||81.3	4048	4048	1.000000e-250	993
a36122_Ppe_chr1	Ppe_chr1||33405526||33408609||cds4345||1||CDS||1441444026||4396||69.08	4396	4396	b51759_scaffold13	scaffold13||1921580||1924856||Cerca13S14160||-1||CDS||2028477835||4047||69.08	4047	4047	1.000000e-250	1043
a36122_Ppe_chr1	Ppe_chr1||33412681||33419622||cds4346||1||CDS||1441444028||4397||73.57	4397	4397	b51759_scaffold13	scaffold13||1912010||1920562||Cerca13S14252||-1||CDS||2028478038||4046||73.57	4046	4046	1.100000e-224	1093
a36122_Ppe_chr1	Ppe_chr1||33426775||33429762||cds4350||1||CDS||1441444039||4401||72.51	4401	4401	b51759_scaffold13	scaffold13||1904870||1907926||Cerca13S00655||-1||CDS||2028477677||4045||72.51	4045	4045	1.000000e-250	1143
a36122_Ppe_chr1	Ppe_chr1||33448438||33448773||cds4353||-1||CDS||1441444043||4404||76.83	4404	4404	b51759_scaffold13	scaffold13||1901004||1901333||Cerca13S00652||1||CDS||2028477671||4044||76.83	4044	4044	2.100000e-76	1193
a36122_Ppe_chr1	Ppe_chr1||33459388||33464054||cds4354||1||CDS||1441444044||4405||83.06	4405	4405	b51759_scaffold13	scaffold13||1889185||1894341||Cerca13S14159||-1||CDS||2028477833||4043||83.06	4043	4043	1.000000e-250	1243
a36122_Ppe_chr1	Ppe_chr1||33476024||33477831||cds4356||-1||CDS||1441444048||4408||76.73	4408	4408	b51759_scaffold13	scaffold13||1876070||1887297||Cerca13S14249||1||CDS||2028478031||4042||76.73	4042	4042	1.100000e-186	1293
a36122_Ppe_chr1	Ppe_chr1||33495119||33499043||cds4359||-1||CDS||1441444052||4411||71.41	4411	4411	b51759_scaffold13	scaffold13||1861185||1866215||Cerca13S14248||1||CDS||2028478029||4041||71.41	4041	4041	6.500000e-165	1343
a36122_Ppe_chr1	Ppe_chr1||33512138||33515179||cds4363||1||CDS||1441444061||4415||80.49	4415	4415	b51759_scaffold13	scaffold13||1841837||1845595||Cerca13S14246||-1||CDS||2028478024||4039||80.49	4039	4039	1.000000e-189	1393
a36122_Ppe_chr1	Ppe_chr1||33517047||33519532||cds4364||1||CDS||1441444063||4416||85.54	4416	4416	b51759_scaffold13	scaffold13||1837714||1840211||Cerca13S14157||-1||CDS||2028477829||4038||85.54	4038	4038	1.000000e-250	1443
a36122_Ppe_chr1	Ppe_chr1||33521294||33522899||cds4365||-1||CDS||1441444064||4417||68.46	4417	4417	b51759_scaffold13	scaffold13||1833691||1835250||Cerca13S14152||1||CDS||2028477819||4037||68.46	4037	4037	1.200000e-32	1474
a36122_Ppe_chr1	Ppe_chr1||33524448||33526606||cds4369||-1||CDS||1441444070||4421||75.61	4421	4421	b51759_scaffold13	scaffold13||1808922||1811914||Cerca13S14247||1||CDS||2028478027||4034||75.61	4034	4034	3.800000e-67	1524
a36122_Ppe_chr1	Ppe_chr1||33552263||33552760||cds4375||1||CDS||1441444082||4427||67.23	4427	4427	b51759_scaffold13	scaffold13||1795318||1796063||Cerca13S14155||-1||CDS||2028477825||4031||67.23	4031	4031	2.400000e-36	1559
a36122_Ppe_chr1	Ppe_chr1||33555573||33559919||cds4376||1||CDS||1441444084||4428||76.34	4428	4428	b51759_scaffold13	scaffold13||1785035||1789084||Cerca13S14153||-1||CDS||2028477821||4029||76.34	4029	4029	5.300000e-69	1609
a36122_Ppe_chr1	Ppe_chr1||33570829||33571302||cds4383||-1||CDS||1441444099||4435||80.65	4435	4435	b51759_scaffold13	scaffold13||1769551||1769952||Cerca13S00647||1||CDS||2028477660||4028||80.65	4028	4028	7.500000e-18	1626
a36122_Ppe_chr1	Ppe_chr1||33574701||33576529||cds4384||-1||CDS||1441444101||4436||77.1	4436	4436	b51759_scaffold13	scaffold13||1763032||1765432||Cerca13S14242||1||CDS||2028478015||4027||77.1	4027	4027	4.200000e-198	1676
a36122_Ppe_chr1	Ppe_chr1||33597929||33601811||cds4390||1||CDS||1441444115||4442||70.65	4442	4442	b51759_scaffold13	scaffold13||1750572||1753978||Cerca13S14151||-1||CDS||2028477817||4026||70.65	4026	4026	7.300000e-173	1726
a36122_Ppe_chr1	Ppe_chr1||33609369||33610441||cds4392||1||CDS||1441444120||4444||74.74	4444	4444	b51759_scaffold13	scaffold13||1747032||1748738||Cerca13S14150||-1||CDS||2028477815||4025||74.74	4025	4025	6.500000e-106	1776
a36122_Ppe_chr1	Ppe_chr1||33611999||33613572||cds4393||1||CDS||1441444122||4446||80.37	4446	4446	b51759_scaffold13	scaffold13||1742953||1745877||Cerca13S14245||-1||CDS||2028478022||4024||80.37	4024	4024	4.600000e-232	1826
a36122_Ppe_chr1	Ppe_chr1||33616761||33619038||cds4399||-1||CDS||1441444132||4451||74.97	4451	4451	b51759_scaffold13	scaffold13||1740595||1741585||Cerca13S00646||1||CDS||2028477658||4023||74.97	4023	4023	1.100000e-194	1876
a36122_Ppe_chr1	Ppe_chr1||33620870||33624403||cds4400||1||CDS||1441444139||4452||76.61	4452	4452	b51759_scaffold13	scaffold13||1728417||1731914||Cerca13S14244||-1||CDS||2028478020||4022||76.61	4022	4022	1.000000e-250	1926
a36122_Ppe_chr1	Ppe_chr1||33633273||33635027||cds4401||-1||CDS||1441444141||4453||85.06	4453	4453	b51759_scaffold13	scaffold13||1724150||1725599||Cerca13S14149||1||CDS||2028477813||4021||85.06	4021	4021	7.800000e-208	1976
a36122_Ppe_chr1	Ppe_chr1||33640383||33649364||cds4402||-1||CDS||1441444143||4454||82.57	4454	4454	b51759_scaffold13	scaffold13||1706308||1717171||Cerca13S14148||1||CDS||2028477811||4019||82.57	4019	4019	1.000000e-250	2026
a36122_Ppe_chr1	Ppe_chr1||33650765||33653456||cds4407||1||CDS||1441444152||4459||79.34	4459	4459	b51759_scaffold13	scaffold13||1701276||1704819||Cerca13S14243||-1||CDS||2028478017||4018||79.34	4018	4018	1.000000e-250	2076
a36122_Ppe_chr1	Ppe_chr1||33663694||33668077||cds4409||-1||CDS||1441444156||4461||77.51	4461	4461	b51759_scaffold13	scaffold13||1675773||1680124||Cerca13S14237||1||CDS||2028478004||4015||77.51	4015	4015	1.000000e-250	2126
a36122_Ppe_chr1	Ppe_chr1||33684313||33684765||cds4412||-1||CDS||1441444164||4464||77.83	4464	4464	b51759_scaffold13	scaffold13||1660840||1661268||Cerca13S00645||1||CDS||2028477656||4014||77.83	4014	4014	6.200000e-105	2176
a36122_Ppe_chr1	Ppe_chr1||33697208||33702086||cds4413||1||CDS||1441444166||4465||72.95	4465	4465	b51759_scaffold13	scaffold13||1640886||1646282||Cerca13S14235||-1||CDS||2028477999||4013||72.95	4013	4013	1.000000e-250	2226
a36122_Ppe_chr1	Ppe_chr1||33702926||33704191||cds4416||-1||CDS||1441444170||4468||81.38	4468	4468	b51759_scaffold13	scaffold13||1637261||1638523||Cerca13S00644||1||CDS||2028477654||4012||81.38	4012	4012	1.000000e-250	2276
a36122_Ppe_chr1	Ppe_chr1||33714562||33715345||cds4419||-1||CDS||1441444178||4471||76.4	4471	4471	b51759_scaffold13	scaffold13||1616820||1619380||Cerca13S14236||1||CDS||2028478002||4009||76.4	4009	4009	1.400000e-81	2326
a36122_Ppe_chr1	Ppe_chr1||33716135||33720604||cds4420||-1||CDS||1441444182||4472||75.37	4472	4472	b51759_scaffold13	scaffold13||1610558||1615735||Cerca13S32088||1||CDS||2028478184||4008||75.37	4008	4008	4.600000e-105	2376
a36122_Ppe_chr1	Ppe_chr1||33722327||33726522||cds4421||-1||CDS||1441444184||4473||69.43	4473	4473	b51759_scaffold13	scaffold13||1602310||1608189||Cerca13S14234||1||CDS||2028477997||4007||69.43	4007	4007	1.000000e-250	2426
a36122_Ppe_chr1	Ppe_chr1||33730464||33735246||cds4422||-1||CDS||1441444186||4474||85.46	4474	4474	b51759_scaffold13	scaffold13||1580234||1586941||Cerca13S14232||1||CDS||2028477992||4004||85.46	4004	4004	1.000000e-250	2476
a36122_Ppe_chr1	Ppe_chr1||33737091||33740250||cds4424||-1||CDS||1441444189||4476||70.13	4476	4476	b51759_scaffold13	scaffold13||1573573||1576566||Cerca13S14231||1||CDS||2028477990||4003||70.13	4003	4003	1.000000e-250	2526
a36122_Ppe_chr1	Ppe_chr1||33744082||33745251||cds4425||-1||CDS||1441444190||4477||80.87	4477	4477	b51759_scaffold13	scaffold13||1567779||1568912||Cerca13S14230||1||CDS||2028477988||4002||80.87	4002	4002	1.000000e-250	2576
a36122_Ppe_chr1	Ppe_chr1||33748780||33749536||cds4427||-1||CDS||1441444196||4479||79.23	4479	4479	b51759_scaffold13	scaffold13||1561093||1563625||Cerca13S14229||1||CDS||2028477986||4001||79.23	4001	4001	4.300000e-87	2626
a36122_Ppe_chr1	Ppe_chr1||33750211||33750828||cds4429||1||CDS||1441444201||4481||85.12	4481	4481	b51759_scaffold13	scaffold13||1556277||1557013||Cerca13S00642||-1||CDS||2028477650||4000||85.12	4000	4000	5.800000e-135	2676
a36122_Ppe_chr1	Ppe_chr1||33753717||33755357||cds4430||-1||CDS||1441444204||4482||69.95	4482	4482	b51759_scaffold13	scaffold13||1546955||1554188||Cerca13S14228||1||CDS||2028477984||3999||69.95	3999	3999	1.000000e-250	2726
a36122_Ppe_chr1	Ppe_chr1||33764637||33768044||cds4432||-1||CDS||1441444207||4484||75.13	4484	4484	b51759_scaffold13	scaffold13||1535178||1540818||Cerca13S14143||1||CDS||2028477801||3998||75.13	3998	3998	1.000000e-250	2776
a36122_Ppe_chr1	Ppe_chr1||33775797||33783326||cds4437||1||CDS||1441444215||4489||77.81	4489	4489	b51759_scaffold13	scaffold13||1513186||1522847||Cerca13S14146||-1||CDS||2028477807||3996||77.81	3996	3996	1.000000e-250	2826
a36122_Ppe_chr1	Ppe_chr1||33788942||33791977||cds4439||1||CDS||1441444220||4491||81.22	4491	4491	b51759_scaffold13	scaffold13||1503633||1509575||Cerca13S32087||-1||CDS||2028478182||3994||81.22	3994	3994	1.000000e-250	2876
a36122_Ppe_chr1	Ppe_chr1||33793558||33796986||cds4440||-1||CDS||1441444223||4492||73.94	4492	4492	b51759_scaffold13	scaffold13||1498357||1501785||Cerca13S00640||1||CDS||2028477646||3993||73.94	3993	3993	1.000000e-250	2926
a36122_Ppe_chr1	Ppe_chr1||33798481||33802113||cds4441||1||CDS||1441444225||4494||76.21	4494	4494	b51759_scaffold13	scaffold13||1492976||1496963||Cerca13S14144||-1||CDS||2028477803||3992||76.21	3992	3992	1.000000e-250	2976
a36122_Ppe_chr1	Ppe_chr1||33802448||33807206||cds4442||-1||CDS||1441444228||4495||76.43	4495	4495	b51759_scaffold13	scaffold13||1485174||1492303||Cerca13S00639||1||CDS||2028477644||3991||76.43	3991	3991	1.000000e-250	3026
a36122_Ppe_chr1	Ppe_chr1||33818003||33820199||cds4445||-1||CDS||1441444233||4498||72.91	4498	4498	b51759_scaffold13	scaffold13||1479964||1482938||Cerca13S14142||1||CDS||2028477799||3990||72.91	3990	3990	1.100000e-151	3076
a36122_Ppe_chr1	Ppe_chr1||33820783||33825609||cds4447||1||CDS||1441444237||4500||78.19	4500	4500	b51759_scaffold13	scaffold13||1472331||1477178||Cerca13S14140||-1||CDS||2028477795||3989||78.19	3989	3989	1.000000e-250	3126
a36122_Ppe_chr1	Ppe_chr1||33827051||33827668||cds4449||1||CDS||1441444242||4502||66.32	4502	4502	b51759_scaffold13	scaffold13||1469906||1470544||Cerca13S00638||-1||CDS||2028477642||3988||66.32	3988	3988	3.200000e-40	3165
a36122_Ppe_chr1	Ppe_chr1||33839925||33845317||cds4452||-1||CDS||1441444249||4505||66.77	4505	4505	b51759_scaffold13	scaffold13||1452088||1458074||Cerca13S14225||1||CDS||2028477977||3986||66.77	3986	3986	1.500000e-227	3215
a36122_Ppe_chr1	Ppe_chr1||33847102||33849051||cds4453||-1||CDS||1441444250||4506||70.21	4506	4506	b51759_scaffold13	scaffold13||1446358||1448657||Cerca13S14224||1||CDS||2028477975||3985||70.21	3985	3985	6.300000e-92	3265
a36122_Ppe_chr1	Ppe_chr1||33861278||33862889||cds4457||-1||CDS||1441444259||4510||74.65	4510	4510	b51759_scaffold13	scaffold13||1426596||1428020||Cerca13S14227||-1||CDS||2028477982||3983||74.65	3983	3983	1.000000e-104	3315
a36122_Ppe_chr1	Ppe_chr1||33870358||33872428||cds4459||1||CDS||1441444263||4512||80.18	4512	4512	b51759_scaffold13	scaffold13||1397283||1400195||Cerca13S14226||-1||CDS||2028477980||3978||80.18	3978	3978	4.300000e-215	3365
a36122_Ppe_chr1	Ppe_chr1||33879143||33881341||cds4460||1||CDS||1441444266||4513||76.52	4513	4513	b51759_scaffold13	scaffold13||1384707||1387200||Cerca13S14218||-1||CDS||2028477961||3977||76.52	3977	3977	7.200000e-142	3415
a36122_Ppe_chr1	Ppe_chr1||33887240||33889428||cds4462||1||CDS||1441444271||4515||82.33	4515	4515	b51759_scaffold13	scaffold13||1371870||1375440||Cerca13S14136||-1||CDS||2028477786||3976||82.33	3976	3976	1.000000e-250	3465
a36122_Ppe_chr1	Ppe_chr1||33890496||33891401||cds4463||-1||CDS||1441444273||4516||84.47	4516	4516	b51759_scaffold13	scaffold13||1367148||1367948||Cerca13S00635||1||CDS||2028477635||3975||84.47	3975	3975	3.600000e-77	3515
a36122_Ppe_chr1	Ppe_chr1||33892605||33896800||cds4464||-1||CDS||1441444275||4517||81.88	4517	4517	b51759_scaffold13	scaffold13||1360153||1364913||Cerca13S14219||1||CDS||2028477963||3974||81.88	3974	3974	1.000000e-250	3565
a36122_Ppe_chr1	Ppe_chr1||33897794||33899840||cds4466||-1||CDS||1441444279||4518||80.75	4518	4518	b51759_scaffold13	scaffold13||1356432||1358949||Cerca13S14134||1||CDS||2028477782||3973||80.75	3973	3973	2.900000e-184	3615
a36122_Ppe_chr1	Ppe_chr1||33913153||33915977||cds4467||1||CDS||1441444281||4520||75.95	4520	4520	b51759_scaffold13	scaffold13||1349877||1352611||Cerca13S14217||-1||CDS||2028477959||3972||75.95	3972	3972	1.000000e-250	3665
a36122_Ppe_chr1	Ppe_chr1||33916470||33917324||cds4468||-1||CDS||1441444284||4521||75.69	4521	4521	b51759_scaffold13	scaffold13||1347979||1348848||Cerca13S00634||1||CDS||2028477633||3971||75.69	3971	3971	7.000000e-194	3715
a36122_Ppe_chr1	Ppe_chr1||33921437||33926382||cds4470||-1||CDS||1441444290||4523||81.18	4523	4523	b51759_scaffold13	scaffold13||1338562||1343725||Cerca13S14133||1||CDS||2028477780||3969||81.18	3969	3969	1.000000e-250	3765
a36122_Ppe_chr1	Ppe_chr1||33929121||33931650||cds4471||1||CDS||1441444292||4524||75.46	4524	4524	b51759_scaffold13	scaffold13||1331346||1333776||Cerca13S14215||-1||CDS||2028477954||3968||75.46	3968	3968	3.200000e-138	3815
a36122_Ppe_chr1	Ppe_chr1||33954493||33958720||cds4476||1||CDS||1441444303||4529||79.72	4529	4529	b51759_scaffold13	scaffold13||1320014||1325002||Cerca13S14135||-1||CDS||2028477784||3967||79.72	3967	3967	1.000000e-250	3865
a36122_Ppe_chr1	Ppe_chr1||33959237||33962497||cds4477||-1||CDS||1441444304||4530||76.48	4530	4530	b51759_scaffold13	scaffold13||1315507||1319083||Cerca13S14214||1||CDS||2028477952||3966||76.48	3966	3966	3.500000e-217	3915
a36122_Ppe_chr1	Ppe_chr1||33969361||33971532||cds4481||1||CDS||1441444313||4534||73.41	4534	4534	b51759_scaffold13	scaffold13||1301943||1309803||Cerca13S14223||-1||CDS||2028477972||3965||73.41	3965	3965	1.000000e-250	3965
a36122_Ppe_chr1	Ppe_chr1||33979428||33983484||cds4488||1||CDS||1441444327||4541||84.23	4541	4541	b51759_scaffold13	scaffold13||1295477||1301095||Cerca13S14222||-1||CDS||2028477970||3964||84.23	3964	3964	1.000000e-250	4015
a36122_Ppe_chr1	Ppe_chr1||33984461||33985880||cds4489||1||CDS||1441444329||4542||78.95	4542	4542	b51759_scaffold13	scaffold13||1292766||1294111||Cerca13S14221||-1||CDS||2028477968||3963||78.95	3963	3963	8.100000e-202	4065
a36122_Ppe_chr1	Ppe_chr1||33986871||33990369||cds4490||1||CDS||1441444332||4543||80.95	4543	4543	b51759_scaffold13	scaffold13||1287727||1291606||Cerca13S14220||-1||CDS||2028477966||3962||80.95	3962	3962	1.000000e-250	4115
a36122_Ppe_chr1	Ppe_chr1||33990778||33991843||cds4491||-1||CDS||1441444334||4544||76.64	4544	4544	b51759_scaffold13	scaffold13||1281130||1282410||Cerca13S14210||1||CDS||2028477944||3960||76.64	3960	3960	2.000000e-158	4165
a36122_Ppe_chr1	Ppe_chr1||33993000||33995179||cds4492||1||CDS||1441444335||4545||72.03	4545	4545	b51759_scaffold13	scaffold13||1276292||1279784||Cerca13S14132||-1||CDS||2028477778||3959||72.03	3959	3959	4.200000e-175	4215
a36122_Ppe_chr1	Ppe_chr1||34000770||34001270||cds4494||-1||CDS||1441444338||4547||79.01	4547	4547	b51759_scaffold13	scaffold13||1263778||1264239||Cerca13S00633||1||CDS||2028477631||3957||79.01	3957	3957	2.400000e-91	4265
a36122_Ppe_chr1	Ppe_chr1||34009103||34011013||cds4495||-1||CDS||1441444341||4548||82.36	4548	4548	b51759_scaffold13	scaffold13||1251840||1253445||Cerca13S14128||1||CDS||2028477770||3956||82.36	3956	3956	1.000000e-250	4315
a36122_Ppe_chr1	Ppe_chr1||34011943||34015294||cds4496||1||CDS||1441444343||4549||79.58	4549	4549	b51759_scaffold13	scaffold13||1243279||1248337||Cerca13S14131||-1||CDS||2028477776||3955||79.58	3955	3955	6.700000e-182	4365
a36122_Ppe_chr1	Ppe_chr1||34019259||34021993||cds4497||1||CDS||1441444346||4550||73.52	4550	4550	b51759_scaffold13	scaffold13||1229204||1239444||Cerca13S14212||-1||CDS||2028477948||3954||73.52	3954	3954	1.000000e-250	4415
a36122_Ppe_chr1	Ppe_chr1||34035471||34038920||cds4499||1||CDS||1441444349||4552||75.16	4552	4552	b51759_scaffold13	scaffold13||1216562||1219846||Cerca13S14211||-1||CDS||2028477946||3953||75.16	3953	3953	4.100000e-93	4465
a36122_Ppe_chr1	Ppe_chr1||34042504||34045158||cds4501||1||CDS||1441444355||4554||78.56	4554	4554	b51759_scaffold13	scaffold13||1209342||1212457||Cerca13S14130||-1||CDS||2028477774||3952||78.56	3952	3952	1.000000e-250	4515
a36122_Ppe_chr1	Ppe_chr1||34046868||34051010||cds4503||1||CDS||1441444359||4556||76.8	4556	4556	b51759_scaffold13	scaffold13||1203171||1207572||Cerca13S14129||-1||CDS||2028477772||3951||76.8	3951	3951	1.000000e-250	4565
a36122_Ppe_chr1	Ppe_chr1||34051544||34053017||cds4505||-1||CDS||1441444362||4558||69.16	4558	4558	b51759_scaffold13	scaffold13||1198389||1199840||Cerca13S32086||1||CDS||2028478180||3950||69.16	3950	3950	1.300000e-209	4615
a36122_Ppe_chr1	Ppe_chr1||34058737||34061706||cds4506||-1||CDS||1441444364||4559||75.66	4559	4559	b51759_scaffold13	scaffold13||1188459||1192028||Cerca13S14127||1||CDS||2028477768||3949||75.66	3949	3949	5.800000e-209	4665
a36122_Ppe_chr1	Ppe_chr1||34075759||34078562||cds4508||1||CDS||1441444368||4561||69.7	4561	4561	b51759_scaffold13	scaffold13||1177563||1180291||Cerca13S14205||-1||CDS||2028477932||3948||69.7	3948	3948	4.600000e-139	4715
a36122_Ppe_chr1	Ppe_chr1||34099356||34101716||cds4514||-1||CDS||1441444388||4567||78.81	4567	4567	b51759_scaffold13	scaffold13||1158856||1160904||Cerca13S14124||1||CDS||2028477761||3946||78.81	3946	3946	1.000000e-250	4765
a36122_Ppe_chr1	Ppe_chr1||34111340||34113135||cds4515||1||CDS||1441444391||4568||76.64	4568	4568	b51759_scaffold13	scaffold13||1151081||1153925||Cerca13S14126||-1||CDS||2028477766||3945||76.64	3945	3945	3.900000e-243	4815
a36122_Ppe_chr1	Ppe_chr1||34117737||34120308||cds4516||1||CDS||1441444393||4569||80.88	4569	4569	b51759_scaffold13	scaffold13||1143541||1148557||Cerca13S14125||-1||CDS||2028477764||3944||80.88	3944	3944	1.000000e-250	4865
a36122_Ppe_chr1	Ppe_chr1||34120868||34126922||cds4517||-1||CDS||1441444394||4570||83.45	4570	4570	b51759_scaffold13	scaffold13||1136452||1143125||Cerca13S14123||1||CDS||2028477759||3943||83.45	3943	3943	6.700000e-84	4915
a36122_Ppe_chr1	Ppe_chr1||34133004||34135514||cds4519||1||CDS||1441444400||4572||80.23	4572	4572	b51759_scaffold13	scaffold13||1128707||1131608||Cerca13S14204||-1||CDS||2028477930||3942||80.23	3942	3942	6.200000e-235	4965
a36122_Ppe_chr1	Ppe_chr1||34136625||34139364||cds4520||-1||CDS||1441444405||4573||79.24	4573	4573	b51759_scaffold13	scaffold13||1123724||1127416||Cerca13S32085||1||CDS||2028478178||3941||79.24	3941	3941	4.400000e-148	5015
a36122_Ppe_chr1	Ppe_chr1||34142293||34145245||cds4522||-1||CDS||1441444409||4575||86.6	4575	4575	b51759_scaffold13	scaffold13||1115703||1118684||Cerca13S14206||1||CDS||2028477934||3940||86.6	3940	3940	1.000000e-250	5065
a36122_Ppe_chr1	Ppe_chr1||34146166||34147384||cds4523||1||CDS||1441444412||4576||80.56	4576	4576	b51759_scaffold13	scaffold13||1112889||1115442||Cerca13S14203||-1||CDS||2028477927||3939||80.56	3939	3939	9.400000e-146	5115
a36122_Ppe_chr1	Ppe_chr1||34152024||34152461||cds4526||1||CDS||1441444418||4579||75.84	4579	4579	b51759_scaffold13	scaffold13||1111195||1111848||Cerca13S14208||-1||CDS||2028477939||3938||75.84	3938	3938	1.000000e-27	5142
a36122_Ppe_chr1	Ppe_chr1||34153293||34154662||cds4527||-1||CDS||1441444420||4580||81.2	4580	4580	b51759_scaffold13	scaffold13||1106553||1110391||Cerca13S14122||1||CDS||2028477757||3937||81.2	3937	3937	1.000000e-250	5192
a36122_Ppe_chr1	Ppe_chr1||34155712||34156449||cds4528||-1||CDS||1441444423||4581||73.28	4581	4581	b51759_scaffold13	scaffold13||1103928||1104662||Cerca13S14121||1||CDS||2028477755||3936||73.28	3936	3936	1.700000e-16	5207
a36122_Ppe_chr1	Ppe_chr1||34170628||34172282||cds4531||1||CDS||1441444436||4584||73.79	4584	4584	b51759_scaffold13	scaffold13||1091922||1094011||Cerca13S14207||-1||CDS||2028477936||3934||73.79	3934	3934	1.000000e-250	5257
a36122_Ppe_chr1	Ppe_chr1||34179478||34180965||cds4535||1||CDS||1441444447||4588||71.5	4588	4588	b51759_scaffold13	scaffold13||1085629||1086689||Cerca13S14118||-1||CDS||2028477748||3933||71.5	3933	3933	4.000000e-32	5288
a36122_Ppe_chr1	Ppe_chr1||34188800||34190893||cds4543||-1||CDS||1441444465||4597||69.18	4597	4597	b51759_scaffold13	scaffold13||1075020||1076990||Cerca13S00629||1||CDS||2028477622||3931||69.18	3931	3931	1.000000e-250	5338
a36122_Ppe_chr1	Ppe_chr1||34191631||34195936||cds4544||-1||CDS||1441444468||4598||75.46	4598	4598	b51759_scaffold13	scaffold13||1065902||1070195||Cerca13S32083||1||CDS||2028478173||3929||75.46	3929	3929	6.000000e-184	5388
a36122_Ppe_chr1	Ppe_chr1||34198291||34202705||cds4547||1||CDS||1441444479||4601||80.49	4601	4601	b51759_scaffold13	scaffold13||1059149||1063178||Cerca13S14201||-1||CDS||2028477923||3928||80.49	3928	3928	1.000000e-250	5438
a36122_Ppe_chr1	Ppe_chr1||34216786||34218342||cds4549||-1||CDS||1441444489||4603||81.73	4603	4603	b51759_scaffold13	scaffold13||1054582||1056129||Cerca13S00628||1||CDS||2028477620||3927||81.73	3927	3927	1.000000e-250	5488
a36122_Ppe_chr1	Ppe_chr1||34220115||34223045||cds4550||-1||CDS||1441444495||4604||81.84	4604	4604	b51759_scaffold13	scaffold13||1047668||1052052||Cerca13S14119||1||CDS||2028477750||3926||81.84	3926	3926	1.300000e-203	5538
a36122_Ppe_chr1	Ppe_chr1||34231176||34234558||cds4554||1||CDS||1441444505||4608||72.48	4608	4608	b51759_scaffold13	scaffold13||1036818||1040585||Cerca13S14120||-1||CDS||2028477752||3924||72.48	3924	3924	1.000000e-250	5588
a36122_Ppe_chr1	Ppe_chr1||34235193||34240009||cds4555||-1||CDS||1441444508||4609||78.19	4609	4609	b51759_scaffold13	scaffold13||1027208||1033941||Cerca13S14197||1||CDS||2028477914||3923||78.19	3923	3923	1.000000e-250	5638
a36122_Ppe_chr1	Ppe_chr1||34248168||34250206||cds4558||1||CDS||1441444515||4612||71.2	4612	4612	b51759_scaffold13	scaffold13||1022984||1026212||Cerca13S14200||-1||CDS||2028477921||3922||71.2	3922	3922	1.600000e-120	5688
a36122_Ppe_chr1	Ppe_chr1||34251072||34252638||cds4559||-1||CDS||1441444518||4613||79.15	4613	4613	b51759_scaffold13	scaffold13||1019890||1021423||Cerca13S14196||1||CDS||2028477912||3921||79.15	3921	3921	1.000000e-250	5738
a36122_Ppe_chr1	Ppe_chr1||34257267||34260643||cds4560||1||CDS||1441444522||4614||77.61	4614	4614	b51759_scaffold13	scaffold13||1012795||1017919||Cerca13S14199||-1||CDS||2028477919||3920||77.61	3920	3920	1.000000e-250	5788
a36122_Ppe_chr1	Ppe_chr1||34262322||34266020||cds4561||1||CDS||1441444523||4615||79.19	4615	4615	b51759_scaffold13	scaffold13||997862||1010085||Cerca13S14198||-1||CDS||2028477916||3919||79.19	3919	3919	1.000000e-250	5838
a36122_Ppe_chr1	Ppe_chr1||34273036||34273443||cds4563||-1||CDS||1441444530||4617||67.74	4617	4617	b51759_scaffold13	scaffold13||993722||994150||Cerca13S00627||1||CDS||2028477618||3918||67.74	3918	3918	5.300000e-28	5865
a36122_Ppe_chr1	Ppe_chr1||34322481||34330463||cds4576||1||CDS||1441444574||4631||76.01	4631	4631	b51759_scaffold13	scaffold13||978296||988052||Cerca13S14303||-1||CDS||2028478149||3917||76.01	3917	3917	1.000000e-250	5912
a36122_Ppe_chr1	Ppe_chr1||34332203||34333177||cds4577||-1||CDS||1441444577||4632||74.41	4632	4632	b51759_scaffold13	scaffold13||974695||975268||Cerca13S14181||1||CDS||2028477879||3916||74.41	3916	3916	1.400000e-76	5962
a36122_Ppe_chr1	Ppe_chr1||34337275||34338623||cds4578||-1||CDS||1441444579||4633||74.76	4633	4633	b51759_scaffold13	scaffold13||964690||966617||Cerca13S14304||1||CDS||2028478152||3915||74.76	3915	3915	8.400000e-242	6012
a36122_Ppe_chr1	Ppe_chr1||34339893||34340903||cds4579||1||CDS||1441444581||4634||79.15	4634	4634	b51759_scaffold13	scaffold13||961231||962223||Cerca13S00683||-1||CDS||2028477737||3914||79.15	3914	3914	6.100000e-49	6060
a36122_Ppe_chr1	Ppe_chr1||34341124||34344318||cds4580||-1||CDS||1441444587||4635||70.79	4635	4635	b51759_scaffold13	scaffold13||955775||960524||Cerca13S14300||1||CDS||2028478142||3913||70.79	3913	3913	1.700000e-79	6110
a36122_Ppe_chr1	Ppe_chr1||34347923||34349961||cds4581||1||CDS||1441444591||4636||75.16	4636	4636	b51759_scaffold13	scaffold13||951623||954011||Cerca13S14302||-1||CDS||2028478147||3912||75.16	3912	3912	5.800000e-142	6160
a36122_Ppe_chr1	Ppe_chr1||34350925||34355027||cds4582||1||CDS||1441444593||4637||74.45	4637	4637	b51759_scaffold13	scaffold13||944095||948477||Cerca13S14184||-1||CDS||2028477885||3911||74.45	3911	3911	3.500000e-135	6210
a36122_Ppe_chr1	Ppe_chr1||34355775||34357694||cds4583||1||CDS||1441444595||4638||75.86	4638	4638	b51759_scaffold13	scaffold13||941124||943058||Cerca13S00682||-1||CDS||2028477735||3910||75.86	3910	3910	1.000000e-250	6260
a36122_Ppe_chr1	Ppe_chr1||34362981||34368188||cds4586||1||CDS||1441444604||4641||82.64	4641	4641	b51759_scaffold13	scaffold13||931761||938787||Cerca13S14301||-1||CDS||2028478145||3909||82.64	3909	3909	1.000000e-250	6310
a36122_Ppe_chr1	Ppe_chr1||34371871||34374594||cds4588||1||CDS||1441444609||4643||78.81	4643	4643	b51759_scaffold13	scaffold13||924581||926854||Cerca13S14308||-1||CDS||2028478161||3908||78.81	3908	3908	3.900000e-152	6360
a36122_Ppe_chr1	Ppe_chr1||34376315||34378376||cds4589||1||CDS||1441444612||4644||67.59	4644	4644	b51759_scaffold13	scaffold13||919731||921946||Cerca13S14183||-1||CDS||2028477883||3907||67.59	3907	3907	1.800000e-241	6410
a36122_Ppe_chr1	Ppe_chr1||34380650||34382899||cds4591||1||CDS||1441444620||4646||73.1	4646	4646	b51759_scaffold13	scaffold13||914135||918031||Cerca13S14182||-1||CDS||2028477881||3906||73.1	3906	3906	1.000000e-250	6460
a36122_Ppe_chr1	Ppe_chr1||34383814||34385554||cds4592||1||CDS||1441444624||4647||79.4	4647	4647	b51759_scaffold13	scaffold13||910933||912944||Cerca13S14306||-1||CDS||2028478156||3905||79.4	3905	3905	1.000000e-250	6510
a36122_Ppe_chr1	Ppe_chr1||34386639||34390140||cds4593||1||CDS||1441444627||4648||78.33	4648	4648	b51759_scaffold13	scaffold13||904737||909851||Cerca13S14307||-1||CDS||2028478159||3904||78.33	3904	3904	8.900000e-84	6560
a36122_Ppe_chr1	Ppe_chr1||34393701||34395237||cds4595||1||CDS||1441444630||4650||78.36	4650	4650	b51759_scaffold13	scaffold13||898104||901658||Cerca13S14305||-1||CDS||2028478154||3903||78.36	3903	3903	4.700000e-195	6610
a36122_Ppe_chr1	Ppe_chr1||34396028||34399181||cds4596||-1||CDS||1441444632||4651||78.63	4651	4651	b51759_scaffold13	scaffold13||890659||896598||Cerca13S14299||1||CDS||2028478140||3902||78.63	3902	3902	1.000000e-250	6660
a36122_Ppe_chr1	Ppe_chr1||34408893||34410695||cds4601||1||CDS||1441444650||4656||73.67	4656	4656	b51759_scaffold13	scaffold13||882482||885914||Cerca13S14298||-1||CDS||2028478138||3901||73.67	3901	3901	1.700000e-179	6710
a36122_Ppe_chr1	Ppe_chr1||34411560||34412619||cds4602||-1||CDS||1441444654||4657||71.34	4657	4657	b51759_scaffold13	scaffold13||879316||880940||Cerca13S14294||1||CDS||2028478129||3900||71.34	3900	3900	4.200000e-79	6760
a36122_Ppe_chr1	Ppe_chr1||34413673||34415471||cds4603||-1||CDS||1441444658||4658||69.9	4658	4658	b51759_scaffold13	scaffold13||876463||878350||Cerca13S14293||1||CDS||2028478127||3899||69.9	3899	3899	6.500000e-59	6810
a36122_Ppe_chr1	Ppe_chr1||34430986||34434070||cds4609||1||CDS||1441444674||4665||85.57	4665	4665	b51759_scaffold13	scaffold13||869926||872985||Cerca13S14297||-1||CDS||2028478136||3898||85.57	3898	3898	2.500000e-229	6860
a36122_Ppe_chr1	Ppe_chr1||34445415||34446789||cds4610||1||CDS||1441444678||4666||72.82	4666	4666	b51759_scaffold13	scaffold13||852492||854450||Cerca13S14296||-1||CDS||2028478134||3897||72.82	3897	3897	2.900000e-183	6910
a36122_Ppe_chr1	Ppe_chr1||34455256||34460658||cds4611||1||CDS||1441444681||4667||82.06	4667	4667	b51759_scaffold13	scaffold13||837626||844693||Cerca13S14295||-1||CDS||2028478132||3896||82.06	3896	3896	1.000000e-250	6960
a36122_Ppe_chr1	Ppe_chr1||34464249||34466544||cds4613||-1||CDS||1441444686||4669||76.34	4669	4669	b51759_scaffold13	scaffold13||829559||831286||Cerca13S14179||1||CDS||2028477874||3895||76.34	3895	3895	8.100000e-221	7010
a36122_Ppe_chr1	Ppe_chr1||34468344||34469258||cds4615||-1||CDS||1441444689||4671||72.97	4671	4671	b51759_scaffold13	scaffold13||824870||825763||Cerca13S00680||1||CDS||2028477731||3894||72.97	3894	3894	6.400000e-161	7060
a36122_Ppe_chr1	Ppe_chr1||34472014||34472724||cds4616||1||CDS||1441444692||4672||76.51	4672	4672	b51759_scaffold13	scaffold13||822018||823120||Cerca13S14180||-1||CDS||2028477877||3893||76.51	3893	3893	1.200000e-161	7110
a36122_Ppe_chr1	Ppe_chr1||34477070||34478191||cds4617||1||CDS||1441444696||4673||71.89	4673	4673	b51759_scaffold13	scaffold13||816958||817953||Cerca13S00678||-1||CDS||2028477727||3892||71.89	3892	3892	1.000000e-191	7160
a36122_Ppe_chr1	Ppe_chr1||34483447||34484010||cds4618||1||CDS||1441444699||4674||67.41	4674	4674	b51759_scaffold13	scaffold13||802291||802932||Cerca13S00681||-1||CDS||2028477733||3891||67.41	3891	3891	4.100000e-54	7210
a36122_Ppe_chr1	Ppe_chr1||34485250||34489166||cds4619||-1||CDS||1441444702||4675||82.37	4675	4675	b51759_scaffold13	scaffold13||794112||798700||Cerca13S14178||1||CDS||2028477872||3889||82.37	3889	3889	1.000000e-250	7260
a36122_Ppe_chr1	Ppe_chr1||34491934||34493926||cds4623||-1||CDS||1441444717||4679||73.78	4679	4679	b51759_scaffold13	scaffold13||789260||791658||Cerca13S14292||1||CDS||2028478125||3888||73.78	3888	3888	8.500000e-196	7310
a36122_Ppe_chr1	Ppe_chr1||34495947||34497877||cds4625||1||CDS||1441444723||4681||70.5	4681	4681	b51759_scaffold13	scaffold13||784170||787128||Cerca13S14177||-1||CDS||2028477870||3887||70.5	3887	3887	1.800000e-107	7360
a36122_Ppe_chr1	Ppe_chr1||34503722||34506716||cds4628||1||CDS||1441444733||4685||77.21	4685	4685	b51759_scaffold13	scaffold13||780114||782382||Cerca13S00677||-1||CDS||2028477725||3886||77.21	3886	3886	1.000000e-250	7410
a36122_Ppe_chr1	Ppe_chr1||34595643||34597146||cds4633||-1||CDS||1441444750||4690||73.79	4690	4690	b51759_scaffold13	scaffold13||764977||766151||Cerca13S14291||1||CDS||2028478123||3882||73.79	3882	3882	5.200000e-70	7460
a36122_Ppe_chr1	Ppe_chr1||34607392||34608978||cds4641||1||CDS||1441444774||4698||72.61	4698	4698	b51759_scaffold13	scaffold13||756901||758478||Cerca13S00676||-1||CDS||2028477723||3880||72.61	3880	3880	1.000000e-250	7510
a36122_Ppe_chr1	Ppe_chr1||34625369||34626802||cds4643||1||CDS||1441444776||4700||72.65	4700	4700	b51759_scaffold13	scaffold13||744916||746328||Cerca13S00675||-1||CDS||2028477721||3877||72.65	3877	3877	1.000000e-250	7560
a36122_Ppe_chr1	Ppe_chr1||34627387||34631605||cds4644||-1||CDS||1441444780||4701||72.35	4701	4701	b51759_scaffold13	scaffold13||738053||742965||Cerca13S14289||1||CDS||2028478118||3876||72.35	3876	3876	1.000000e-250	7610
a36122_Ppe_chr1	Ppe_chr1||34659517||34664493||cds4650||-1||CDS||1441444799||4707||76.65	4707	4707	b51759_scaffold13	scaffold13||710600||730638||Cerca13S14288||1||CDS||2028478116||3874||76.65	3874	3874	1.000000e-250	7660
a36122_Ppe_chr1	Ppe_chr1||34688592||34691084||cds4653||-1||CDS||1441444813||4710||72.12	4710	4710	b51759_scaffold13	scaffold13||704381||707117||Cerca13S14175||1||CDS||2028477866||3873||72.12	3873	3873	1.300000e-98	7710
a36122_Ppe_chr1	Ppe_chr1||34697302||34699112||cds4654||1||CDS||1441444818||4711||84.85	4711	4711	b51759_scaffold13	scaffold13||694770||697620||Cerca13S00673||-1||CDS||2028477717||3872||84.85	3872	3872	6.500000e-152	7760
a36122_Ppe_chr1	Ppe_chr1||34708157||34711483||cds4656||-1||CDS||1441444823||4713||72.11	4713	4713	b51759_scaffold13	scaffold13||685424||688975||Cerca13S00672||1||CDS||2028477714||3870||72.11	3870	3870	5.200000e-113	7810
a36122_Ppe_chr1	Ppe_chr1||34726138||34729312||cds4660||1||CDS||1441444838||4717||74.43	4717	4717	b51759_scaffold13	scaffold13||676364||679537||Cerca13S14170||-1||CDS||2028477855||3868||74.43	3868	3868	1.000000e-250	7860
a36122_Ppe_chr1	Ppe_chr1||34732647||34734525||cds4661||1||CDS||1441444839||4718||75.88	4718	4718	b51759_scaffold13	scaffold13||674502||675182||Cerca13S00671||-1||CDS||2028477712||3867||75.88	3867	3867	8.200000e-54	7910
a36122_Ppe_chr1	Ppe_chr1||34736690||34739566||cds4662||-1||CDS||1441444843||4719||84.22	4719	4719	b51759_scaffold13	scaffold13||669340||672680||Cerca13S14281||1||CDS||2028478100||3866||84.22	3866	3866	1.000000e-250	7960
a36122_Ppe_chr1	Ppe_chr1||34749400||34751232||cds4663||1||CDS||1441444844||4720||71.48	4720	4720	b51759_scaffold13	scaffold13||657042||659071||Cerca13S14169||-1||CDS||2028477853||3865||71.48	3865	3865	1.000000e-203	8010
a36122_Ppe_chr1	Ppe_chr1||34759097||34762466||cds4664||1||CDS||1441444847||4721||68.99	4721	4721	b51759_scaffold13	scaffold13||651672||653503||Cerca13S14168||-1||CDS||2028477851||3864||68.99	3864	3864	4.400000e-182	8060
a36122_Ppe_chr1	Ppe_chr1||34762949||34765744||cds4665||-1||CDS||1441444852||4722||73.34	4722	4722	b51759_scaffold13	scaffold13||648138||651001||Cerca13S14172||1||CDS||2028477859||3863||73.34	3863	3863	1.000000e-250	8110
a36122_Ppe_chr1	Ppe_chr1||34772797||34774641||cds4666||1||CDS||1441444854||4723||78.29	4723	4723	b51759_scaffold13	scaffold13||643690||645755||Cerca13S32090||-1||CDS||2028478188||3862||78.29	3862	3862	1.000000e-250	8160
a36122_Ppe_chr1	Ppe_chr1||34779237||34782745||cds4667||1||CDS||1441444856||4724||78.54	4724	4724	b51759_scaffold13	scaffold13||637036||640939||Cerca13S14283||-1||CDS||2028478105||3861||78.54	3861	3861	1.000000e-250	8210
a36122_Ppe_chr1	Ppe_chr1||34783897||34786812||cds4668||-1||CDS||1441444860||4725||69.8	4725	4725	b51759_scaffold13	scaffold13||632032||635311||Cerca13S14280||1||CDS||2028478098||3860||69.8	3860	3860	1.000000e-250	8260
a36122_Ppe_chr1	Ppe_chr1||34788082||34790253||cds4669||-1||CDS||1441444863||4726||69.52	4726	4726	b51759_scaffold13	scaffold13||623669||625852||Cerca13S14167||1||CDS||2028477849||3859||69.52	3859	3859	2.700000e-94	8310
a36122_Ppe_chr1	Ppe_chr1||34799168||34802952||cds4672||1||CDS||1441444876||4729||79.83	4729	4729	b51759_scaffold13	scaffold13||613033||617739||Cerca13S14282||-1||CDS||2028478102||3857||79.83	3857	3857	1.600000e-222	8360
a36122_Ppe_chr1	Ppe_chr1||34805377||34810436||cds4673||1||CDS||1441444879||4730||76.39	4730	4730	b51759_scaffold13	scaffold13||604928||611835||Cerca13S14173||-1||CDS||2028477862||3856||76.39	3856	3856	1.000000e-250	8410
###
a36122_Ppe_chr1	Ppe_chr1||34833083||34833516||cds4686||-1||CDS||1441444916||4743||91.03	4743	4743	b51759_scaffold27	scaffold27||306952||307542||Cerca27S20047||-1||CDS||2028499475||13777||91.03	13777	13777	5.800000e-58	50
a36122_Ppe_chr1	Ppe_chr1||34842228||34842929||cds4688||1||CDS||1441444921||4745||85.26	4745	4745	b51759_scaffold27	scaffold27||312277||312952||Cerca27S02175||1||CDS||2028499318||13778||85.26	13778	13778	7.700000e-96	100
a36122_Ppe_chr1	Ppe_chr1||34851411||34852466||cds4689||1||CDS||1441444923||4746||73.89	4746	4746	b51759_scaffold27	scaffold27||324446||325498||Cerca27S07636||1||CDS||2028499387||13779||73.89	13779	13779	1.600000e-164	150
a36122_Ppe_chr1	Ppe_chr1||34856972||34858757||cds4690||-1||CDS||1441444928||4747||75.84	4747	4747	b51759_scaffold27	scaffold27||328934||331035||Cerca27S20048||-1||CDS||2028499478||13780||75.84	13780	13780	2.200000e-154	200
a36122_Ppe_chr1	Ppe_chr1||34861908||34862974||cds4691||1||CDS||1441444931||4749||77.55	4749	4749	b51759_scaffold27	scaffold27||334945||336647||Cerca27S07637||1||CDS||2028499389||13781||77.55	13781	13781	4.200000e-117	250
a36122_Ppe_chr1	Ppe_chr1||34864936||34865787||cds4693||-1||CDS||1441444936||4750||66.18	4750	4750	b51759_scaffold27	scaffold27||339094||339912||Cerca27S07638||-1||CDS||2028499391||13782||66.18	13782	13782	3.600000e-78	300
a36122_Ppe_chr1	Ppe_chr1||34869082||34870322||cds4694||1||CDS||1441444939||4751||68.83	4751	4751	b51759_scaffold27	scaffold27||344978||346311||Cerca27S20045||1||CDS||2028499471||13783||68.83	13783	13783	1.000000e-168	350
a36122_Ppe_chr1	Ppe_chr1||34875475||34879202||cds4695||1||CDS||1441444942||4752||80.71	4752	4752	b51759_scaffold27	scaffold27||349818||354825||Cerca27S20046||1||CDS||2028499473||13784||80.71	13784	13784	1.000000e-250	400
a36122_Ppe_chr1	Ppe_chr1||34880129||34883303||cds4696||-1||CDS||1441444944||4753||69.2	4753	4753	b51759_scaffold27	scaffold27||355378||358052||Cerca27S07639||-1||CDS||2028499393||13785||69.2	13785	13785	3.000000e-110	450
a36122_Ppe_chr1	Ppe_chr1||34887378||34899618||cds4697||-1||CDS||1441444948||4754||83.17	4754	4754	b51759_scaffold27	scaffold27||362176||377046||Cerca27S20049||-1||CDS||2028499480||13786||83.17	13786	13786	1.000000e-250	500
a36122_Ppe_chr1	Ppe_chr1||34909084||34909908||cds4700||-1||CDS||1441444962||4758||82.01	4758	4758	b51759_scaffold27	scaffold27||386780||387776||Cerca27S20050||-1||CDS||2028499482||13787||82.01	13787	13787	7.900000e-247	550
a36122_Ppe_chr1	Ppe_chr1||34919948||34921964||cds4701||1||CDS||1441444963||4759||76.05	4759	4759	b51759_scaffold27	scaffold27||391234||393412||Cerca27S02176||1||CDS||2028499321||13788||76.05	13788	13788	2.400000e-120	600
a36122_Ppe_chr1	Ppe_chr1||34922746||34927181||cds4702||1||CDS||1441444965||4760||83.11	4760	4760	b51759_scaffold27	scaffold27||394298||401574||Cerca27S20051||1||CDS||2028499484||13789||83.11	13789	13789	1.000000e-250	650
a36122_Ppe_chr1	Ppe_chr1||34930057||34932133||cds4703||1||CDS||1441444967||4761||76.86	4761	4761	b51759_scaffold27	scaffold27||404373||406450||Cerca27S07640||1||CDS||2028499396||13790||76.86	13790	13790	1.000000e-250	700
a36122_Ppe_chr1	Ppe_chr1||34935662||34937346||cds4704||-1||CDS||1441444970||4762||79.0	4762	4762	b51759_scaffold27	scaffold27||410536||413330||Cerca27S20053||-1||CDS||2028499489||13791||79.0	13791	13791	9.300000e-169	750
a36122_Ppe_chr1	Ppe_chr1||34941826||34949941||cds4705||1||CDS||1441444972||4763||68.69	4763	4763	b51759_scaffold27	scaffold27||431312||439156||Cerca27S20100||1||CDS||2028499590||13796||68.69	13796	13796	1.000000e-250	800
a36122_Ppe_chr1	Ppe_chr1||34966460||34971327||cds4706||-1||CDS||1441444975||4765||81.74	4765	4765	b51759_scaffold27	scaffold27||453183||461834||Cerca27S20054||-1||CDS||2028499491||13797||81.74	13797	13797	1.000000e-250	850
a36122_Ppe_chr1	Ppe_chr1||34975139||34976500||cds4707||1||CDS||1441444976||4766||76.24	4766	4766	b51759_scaffold27	scaffold27||469246||470556||Cerca27S07641||1||CDS||2028499398||13798||76.24	13798	13798	1.100000e-196	900
a36122_Ppe_chr1	Ppe_chr1||35005917||35013785||cds4712||-1||CDS||1441444989||4771||78.54	4771	4771	b51759_scaffold27	scaffold27||485776||496614||Cerca27S20106||-1||CDS||2028499602||13799||78.54	13799	13799	1.000000e-250	950
a36122_Ppe_chr1	Ppe_chr1||35023926||35025286||cds4713||1||CDS||1441444990||4772||72.22	4772	4772	b51759_scaffold27	scaffold27||500432||503102||Cerca27S20104||1||CDS||2028499598||13800||72.22	13800	13800	4.000000e-33	982
a36122_Ppe_chr1	Ppe_chr1||35027882||35029417||cds4714||1||CDS||1441444992||4773||74.87	4773	4773	b51759_scaffold27	scaffold27||506158||508706||Cerca27S20055||1||CDS||2028499493||13801||74.87	13801	13801	1.900000e-119	1032
a36122_Ppe_chr1	Ppe_chr1||35031559||35038641||cds4715||1||CDS||1441444995||4774||76.71	4774	4774	b51759_scaffold27	scaffold27||509688||516613||Cerca27S20056||1||CDS||2028499495||13802||76.71	13802	13802	1.000000e-250	1082
a36122_Ppe_chr1	Ppe_chr1||35039272||35042740||cds4716||-1||CDS||1441444998||4775||78.47	4775	4775	b51759_scaffold27	scaffold27||517695||524608||Cerca27S20058||-1||CDS||2028499499||13803||78.47	13803	13803	1.000000e-250	1132
a36122_Ppe_chr1	Ppe_chr1||35043604||35045964||cds4717||-1||CDS||1441445001||4776||80.01	4776	4776	b51759_scaffold27	scaffold27||526388||530361||Cerca27S20059||-1||CDS||2028499501||13804||80.01	13804	13804	1.000000e-250	1182
a36122_Ppe_chr1	Ppe_chr1||35047303||35051250||cds4718||-1||CDS||1441445002||4777||78.38	4777	4777	b51759_scaffold27	scaffold27||531232||535843||Cerca27S20060||-1||CDS||2028499504||13805||78.38	13805	13805	1.000000e-250	1232
a36122_Ppe_chr1	Ppe_chr1||35055831||35058927||cds4719||1||CDS||1441445005||4778||83.65	4778	4778	b51759_scaffold27	scaffold27||544149||548366||Cerca27S20057||1||CDS||2028499497||13806||83.65	13806	13806	1.000000e-250	1282
a36122_Ppe_chr1	Ppe_chr1||35059508||35059888||cds4720||-1||CDS||1441445010||4779||69.97	4779	4779	b51759_scaffold27	scaffold27||548973||549275||Cerca27S07643||-1||CDS||2028499402||13807||69.97	13807	13807	9.800000e-49	1330
a36122_Ppe_chr1	Ppe_chr1||35062347||35063010||cds4721||1||CDS||1441445013||4780||75.56	4780	4780	b51759_scaffold27	scaffold27||550354||550988||Cerca27S07642||1||CDS||2028499400||13808||75.56	13808	13808	1.400000e-55	1380
a36122_Ppe_chr1	Ppe_chr1||35067946||35069543||cds4723||-1||CDS||1441445017||4782||77.41	4782	4782	b51759_scaffold27	scaffold27||555206||556747||Cerca27S07644||-1||CDS||2028499404||13809||77.41	13809	13809	2.400000e-69	1430
a36122_Ppe_chr1	Ppe_chr1||35070572||35073913||cds4725||1||CDS||1441445021||4784||76.95	4784	4784	b51759_scaffold27	scaffold27||557608||561478||Cerca27S20105||1||CDS||2028499600||13810||76.95	13810	13810	1.000000e-250	1480
a36122_Ppe_chr1	Ppe_chr1||35074703||35075747||cds4727||-1||CDS||1441445028||4786||67.89	4786	4786	b51759_scaffold27	scaffold27||562988||564171||Cerca27S07645||-1||CDS||2028499406||13811||67.89	13811	13811	2.500000e-29	1508
a36122_Ppe_chr1	Ppe_chr1||35096925||35099323||cds4733||1||CDS||1441445049||4792||73.71	4792	4792	b51759_scaffold27	scaffold27||577868||586140||Cerca27S02177||1||CDS||2028499323||13812||73.71	13812	13812	1.000000e-250	1558
a36122_Ppe_chr1	Ppe_chr1||35118378||35122204||cds4738||-1||CDS||1441445063||4797||73.72	4797	4797	b51759_scaffold27	scaffold27||592996||597488||Cerca27S07646||-1||CDS||2028499408||13813||73.72	13813	13813	1.000000e-250	1608
###
a36122_Ppe_chr1	Ppe_chr1||35118378||35122204||cds4738||-1||CDS||1441445063||4797||67.67	4797	4797	b51759_scaffold24	scaffold24||816431||817372||Cerca24S19238||-1||CDS||2028496356||12399||67.67	12399	12399	2.700000e-12	11
a36122_Ppe_chr1	Ppe_chr1||35138854||35139156||cds4744||-1||CDS||1441445083||4803||82.06	4803	4803	b51759_scaffold24	scaffold24||937827||938129||Cerca24S02004||-1||CDS||2028496255||12410||82.06	12410	12410	9.200000e-87	58
a36122_Ppe_chr1	Ppe_chr1||35143646||35147025||cds4746||-1||CDS||1441445090||4805||77.6	4805	4805	b51759_scaffold24	scaffold24||942556||946018||Cerca24S19246||-1||CDS||2028496373||12411||77.6	12411	12411	1.700000e-118	108
a36122_Ppe_chr1	Ppe_chr1||35149099||35152809||cds4748||-1||CDS||1441445095||4807||83.58	4807	4807	b51759_scaffold24	scaffold24||946748||951024||Cerca24S19247||-1||CDS||2028496375||12412||83.58	12412	12412	1.000000e-250	158
a36122_Ppe_chr1	Ppe_chr1||35167913||35169492||cds4753||-1||CDS||1441445115||4812||75.4	4812	4812	b51759_scaffold24	scaffold24||955375||957836||Cerca24S19286||-1||CDS||2028496458||12413||75.4	12413	12413	3.300000e-91	208
a36122_Ppe_chr1	Ppe_chr1||35191938||35194288||cds4759||1||CDS||1441445130||4819||76.77	4819	4819	b51759_scaffold24	scaffold24||958438||962537||Cerca24S19243||1||CDS||2028496367||12414||76.77	12414	12414	1.000000e-250	258
a36122_Ppe_chr1	Ppe_chr1||35195122||35196535||cds4761||1||CDS||1441445136||4821||76.23	4821	4821	b51759_scaffold24	scaffold24||963853||965515||Cerca24S19244||1||CDS||2028496369||12415||76.23	12415	12415	2.200000e-215	308
a36122_Ppe_chr1	Ppe_chr1||35253885||35254802||cds4768||-1||CDS||1441445151||4828||75.75	4828	4828	b51759_scaffold24	scaffold24||975089||976009||Cerca24S02005||-1||CDS||2028496257||12417||75.75	12417	12417	1.300000e-206	358
a36122_Ppe_chr1	Ppe_chr1||35259939||35266703||cds4769||1||CDS||1441445153||4829||78.35	4829	4829	b51759_scaffold24	scaffold24||980856||987381||Cerca24S19203||1||CDS||2028496285||12419||78.35	12419	12419	1.000000e-250	408
a36122_Ppe_chr1	Ppe_chr1||35268940||35272662||cds4770||1||CDS||1441445161||4830||85.27	4830	4830	b51759_scaffold24	scaffold24||989624||994542||Cerca24S19204||1||CDS||2028496287||12420||85.27	12420	12420	1.000000e-250	458
a36122_Ppe_chr1	Ppe_chr1||35276044||35277169||cds4771||-1||CDS||1441445163||4831||74.09	4831	4831	b51759_scaffold24	scaffold24||1004955||1006087||Cerca24S19205||-1||CDS||2028496289||12421||74.09	12421	12421	3.300000e-211	508
a36122_Ppe_chr1	Ppe_chr1||35295377||35295973||cds4773||-1||CDS||1441445171||4833||78.24	4833	4833	b51759_scaffold24	scaffold24||1010255||1010752||Cerca24S01984||-1||CDS||2028496213||12422||78.24	12422	12422	5.100000e-33	540
a36122_Ppe_chr1	Ppe_chr1||35304389||35307257||cds4774||1||CDS||1441445173||4834||81.98	4834	4834	b51759_scaffold24	scaffold24||1017284||1021146||Cerca24S19207||1||CDS||2028496293||12423||81.98	12423	12423	1.000000e-250	590
a36122_Ppe_chr1	Ppe_chr1||35357845||35372197||cds4785||-1||CDS||1441445203||4845||69.68	4845	4845	b51759_scaffold24	scaffold24||1022327||1042931||Cerca24S19251||1||CDS||2028496383||12424||69.68	12424	12424	1.000000e-250	637
a36122_Ppe_chr1	Ppe_chr1||35396976||35400928||cds4788||-1||CDS||1441445211||4848||83.38	4848	4848	b51759_scaffold24	scaffold24||1046325||1052424||Cerca24S19252||-1||CDS||2028496385||12426||83.38	12426	12426	1.000000e-250	687
a36122_Ppe_chr1	Ppe_chr1||35408695||35413302||cds4789||1||CDS||1441445213||4849||77.41	4849	4849	b51759_scaffold24	scaffold24||1059519||1065200||Cerca24S19208||1||CDS||2028496295||12427||77.41	12427	12427	1.000000e-250	737
a36122_Ppe_chr1	Ppe_chr1||35415698||35416948||cds4790||1||CDS||1441445218||4850||75.76	4850	4850	b51759_scaffold24	scaffold24||1067561||1068805||Cerca24S01983||1||CDS||2028496211||12428||75.76	12428	12428	1.000000e-250	787
a36122_Ppe_chr1	Ppe_chr1||35417628||35418768||cds4791||1||CDS||1441445222||4851||75.48	4851	4851	b51759_scaffold24	scaffold24||1069846||1071960||Cerca24S19209||1||CDS||2028496297||12429||75.48	12429	12429	1.600000e-79	837
a36122_Ppe_chr1	Ppe_chr1||35419521||35421976||cds4792||1||CDS||1441445224||4852||77.57	4852	4852	b51759_scaffold24	scaffold24||1078642||1082596||Cerca24S19210||1||CDS||2028496299||12431||77.57	12431	12431	7.000000e-242	887
a36122_Ppe_chr1	Ppe_chr1||35429559||35431620||cds4795||1||CDS||1441445231||4855||73.25	4855	4855	b51759_scaffold24	scaffold24||1089391||1091453||Cerca24S19211||1||CDS||2028496301||12432||73.25	12432	12432	1.500000e-236	937
a36122_Ppe_chr1	Ppe_chr1||35432515||35435187||cds4796||-1||CDS||1441445234||4856||78.62	4856	4856	b51759_scaffold24	scaffold24||1092048||1095156||Cerca24S19217||-1||CDS||2028496313||12433||78.62	12433	12433	3.800000e-152	987
a36122_Ppe_chr1	Ppe_chr1||35439098||35442076||cds4797||-1||CDS||1441445238||4857||78.41	4857	4857	b51759_scaffold24	scaffold24||1100014||1103398||Cerca24S19218||-1||CDS||2028496315||12434||78.41	12434	12434	1.000000e-250	1037
a36122_Ppe_chr1	Ppe_chr1||35447546||35451509||cds4800||1||CDS||1441445254||4860||78.8	4860	4860	b51759_scaffold24	scaffold24||1123946||1129811||Cerca24S19212||1||CDS||2028496303||12437||78.8	12437	12437	1.000000e-250	1087
a36122_Ppe_chr1	Ppe_chr1||35457569||35467778||cds4802||-1||CDS||1441445260||4862||72.45	4862	4862	b51759_scaffold24	scaffold24||1144458||1164236||Cerca24S19219||-1||CDS||2028496317||12439||72.45	12439	12439	1.000000e-250	1137
a36122_Ppe_chr1	Ppe_chr1||35468697||35475670||cds4805||-1||CDS||1441445269||4865||76.95	4865	4865	b51759_scaffold24	scaffold24||1169698||1172765||Cerca24S19220||-1||CDS||2028496319||12442||76.95	12442	12442	1.000000e-250	1187
a36122_Ppe_chr1	Ppe_chr1||35482884||35483300||cds4806||1||CDS||1441445273||4866||65.67	4866	4866	b51759_scaffold24	scaffold24||1189382||1190239||Cerca24S19255||1||CDS||2028496392||12444||65.67	12444	12444	1.200000e-35	1221
a36122_Ppe_chr1	Ppe_chr1||35489060||35491957||cds4808||-1||CDS||1441445278||4868||82.59	4868	4868	b51759_scaffold24	scaffold24||1196723||1200851||Cerca24S19221||-1||CDS||2028496321||12445||82.59	12445	12445	1.000000e-250	1271
a36122_Ppe_chr1	Ppe_chr1||35503759||35505414||cds4811||1||CDS||1441445293||4872||68.66	4872	4872	b51759_scaffold24	scaffold24||1208671||1212308||Cerca24S19256||1||CDS||2028496394||12447||68.66	12447	12447	7.900000e-151	1321
a36122_Ppe_chr1	Ppe_chr1||35507765||35511340||cds4812||1||CDS||1441445294||4873||85.86	4873	4873	b51759_scaffold24	scaffold24||1215654||1220285||Cerca24S01985||1||CDS||2028496215||12448||85.86	12448	12448	1.200000e-214	1371
a36122_Ppe_chr1	Ppe_chr1||35513114||35516112||cds4814||1||CDS||1441445303||4875||72.07	4875	4875	b51759_scaffold24	scaffold24||1222390||1225566||Cerca24S19214||1||CDS||2028496307||12449||72.07	12449	12449	1.000000e-250	1421
a36122_Ppe_chr1	Ppe_chr1||35517945||35520018||cds4815||1||CDS||1441445308||4876||74.12	4876	4876	b51759_scaffold24	scaffold24||1227902||1230119||Cerca24S19257||1||CDS||2028496396||12450||74.12	12450	12450	1.000000e-250	1471
a36122_Ppe_chr1	Ppe_chr1||35522711||35523770||cds4816||1||CDS||1441445313||4877||70.02	4877	4877	b51759_scaffold24	scaffold24||1234512||1235995||Cerca24S19215||1||CDS||2028496309||12451||70.02	12451	12451	2.000000e-75	1521
a36122_Ppe_chr1	Ppe_chr1||35541513||35548397||cds4818||-1||CDS||1441445322||4879||82.16	4879	4879	b51759_scaffold24	scaffold24||1256917||1264805||Cerca24S19223||-1||CDS||2028496325||12452||82.16	12452	12452	1.000000e-250	1571
a36122_Ppe_chr1	Ppe_chr1||35557914||35563772||cds4820||-1||CDS||1441445331||4881||79.97	4881	4881	b51759_scaffold24	scaffold24||1269918||1278185||Cerca24S19224||-1||CDS||2028496327||12453||79.97	12453	12453	1.000000e-250	1621
a36122_Ppe_chr1	Ppe_chr1||35567011||35568069||cds4821||1||CDS||1441445334||4882||74.19	4882	4882	b51759_scaffold24	scaffold24||1278594||1279969||Cerca24S19216||1||CDS||2028496311||12454||74.19	12454	12454	2.200000e-122	1671
a36122_Ppe_chr1	Ppe_chr1||35569114||35569470||cds4822||1||CDS||1441445338||4883||72.06	4883	4883	b51759_scaffold24	scaffold24||1281390||1281725||Cerca24S01986||1||CDS||2028496217||12455||72.06	12455	12455	3.800000e-54	1721
a36122_Ppe_chr1	Ppe_chr1||35569990||35571499||cds4823||-1||CDS||1441445341||4884||73.28	4884	4884	b51759_scaffold24	scaffold24||1281994||1283675||Cerca24S19253||-1||CDS||2028496388||12456||73.28	12456	12456	1.400000e-19	1739
###
a36122_Ppe_chr1	Ppe_chr1||35572072||35573568||cds4824||1||CDS||1441445343||4885||72.35	4885	4885	b51759_scaffold259	scaffold259||111713||114502||Cerca259S19462||1||CDS||2028498148||13202||72.35	13202	13202	1.500000e-115	50
a36122_Ppe_chr1	Ppe_chr1||35574332||35580560||cds4826||-1||CDS||1441445347||4887||79.81	4887	4887	b51759_scaffold259	scaffold259||116077||123160||Cerca259S19467||-1||CDS||2028498159||13203||79.81	13203	13203	1.000000e-250	100
a36122_Ppe_chr1	Ppe_chr1||35584549||35588495||cds4827||-1||CDS||1441445350||4888||72.29	4888	4888	b51759_scaffold259	scaffold259||130977||134904||Cerca259S19468||-1||CDS||2028498161||13204||72.29	13204	13204	1.000000e-250	150
a36122_Ppe_chr1	Ppe_chr1||35621840||35623789||cds4833||-1||CDS||1441445372||4894||74.64	4894	4894	b51759_scaffold259	scaffold259||152346||154472||Cerca259S19470||-1||CDS||2028498166||13207||74.64	13207	13207	1.000000e-250	200
a36122_Ppe_chr1	Ppe_chr1||35626085||35627941||cds4834||1||CDS||1441445375||4895||68.94	4895	4895	b51759_scaffold259	scaffold259||156862||158036||Cerca259S19465||1||CDS||2028498155||13208||68.94	13208	13208	5.200000e-82	250
a36122_Ppe_chr1	Ppe_chr1||35654675||35659207||cds4841||1||CDS||1441445394||4902||64.98	4902	4902	b51759_scaffold259	scaffold259||166543||172274||Cerca259S19466||1||CDS||2028498157||13210||64.98	13210	13210	2.600000e-62	300
a36122_Ppe_chr1	Ppe_chr1||35660700||35661806||cds4842||-1||CDS||1441445398||4903||70.98	4903	4903	b51759_scaffold259	scaffold259||181407||183385||Cerca259S19456||-1||CDS||2028498136||13214||70.98	13214	13214	1.700000e-64	350
a36122_Ppe_chr1	Ppe_chr1||35662346||35665059||cds4843||1||CDS||1441445400||4905||77.51	4905	4905	b51759_scaffold259	scaffold259||183683||187496||Cerca259S19457||1||CDS||2028498138||13215||77.51	13215	13215	1.800000e-230	400
a36122_Ppe_chr1	Ppe_chr1||35672852||35675455||cds4845||1||CDS||1441445406||4907||79.8	4907	4907	b51759_scaffold259	scaffold259||199007||202927||Cerca259S19458||1||CDS||2028498140||13216||79.8	13216	13216	1.000000e-250	450
a36122_Ppe_chr1	Ppe_chr1||35677181||35680142||cds4847||-1||CDS||1441445411||4909||78.5	4909	4909	b51759_scaffold259	scaffold259||203614||207666||Cerca259S02049||-1||CDS||2028498125||13217||78.5	13217	13217	1.000000e-250	500
a36122_Ppe_chr1	Ppe_chr1||35683369||35686539||cds4848||-1||CDS||1441445415||4910||74.48	4910	4910	b51759_scaffold259	scaffold259||210197||212865||Cerca259S19477||-1||CDS||2028498181||13218||74.48	13218	13218	2.000000e-192	550
a36122_Ppe_chr1	Ppe_chr1||35690191||35691570||cds4849||-1||CDS||1441445417||4911||71.64	4911	4911	b51759_scaffold259	scaffold259||217742||218968||Cerca259S02050||-1||CDS||2028498127||13219||71.64	13219	13219	8.100000e-162	600
a36122_Ppe_chr1	Ppe_chr1||35697546||35700855||cds4850||-1||CDS||1441445424||4912||82.7	4912	4912	b51759_scaffold259	scaffold259||229827||233712||Cerca259S19459||-1||CDS||2028498142||13220||82.7	13220	13220	1.000000e-250	650
a36122_Ppe_chr1	Ppe_chr1||35703533||35705181||cds4851||1||CDS||1441445430||4913||71.81	4913	4913	b51759_scaffold259	scaffold259||235045||238908||Cerca259S32595||1||CDS||2028498188||13221||71.81	13221	13221	5.700000e-109	700
a36122_Ppe_chr1	Ppe_chr1||35705536||35707263||cds4852||1||CDS||1441445433||4914||72.07	4914	4914	b51759_scaffold259	scaffold259||239511||241181||Cerca259S02047||1||CDS||2028498121||13222||72.07	13222	13222	1.000000e-250	750
a36122_Ppe_chr1	Ppe_chr1||35708170||35711016||cds4853||1||CDS||1441445435||4915||85.77	4915	4915	b51759_scaffold259	scaffold259||243781||247582||Cerca259S19472||1||CDS||2028498170||13223||85.77	13223	13223	1.000000e-250	800
a36122_Ppe_chr1	Ppe_chr1||35713174||35714214||cds4854||-1||CDS||1441445438||4916||80.96	4916	4916	b51759_scaffold259	scaffold259||249918||250985||Cerca259S02051||-1||CDS||2028498129||13224||80.96	13224	13224	1.000000e-250	850
a36122_Ppe_chr1	Ppe_chr1||35722957||35723601||cds4857||1||CDS||1441445446||4919||77.54	4919	4919	b51759_scaffold259	scaffold259||255590||257738||Cerca259S32596||1||CDS||2028498190||13226||77.54	13226	13226	2.300000e-113	900
a36122_Ppe_chr1	Ppe_chr1||35726029||35729395||cds4859||-1||CDS||1441445455||4921||75.38	4921	4921	b51759_scaffold259	scaffold259||258203||263023||Cerca259S19460||-1||CDS||2028498144||13227||75.38	13227	13227	1.000000e-250	950
a36122_Ppe_chr1	Ppe_chr1||35730797||35731558||cds4860||1||CDS||1441445459||4922||73.12	4922	4922	b51759_scaffold259	scaffold259||265175||266038||Cerca259S02048||1||CDS||2028498123||13228||73.12	13228	13228	3.300000e-75	1000
a36122_Ppe_chr1	Ppe_chr1||35732016||35735500||cds4861||-1||CDS||1441445463||4923||65.86	4923	4923	b51759_scaffold259	scaffold259||267785||271740||Cerca259S19461||-1||CDS||2028498146||13229||65.86	13229	13229	8.800000e-180	1050
a36122_Ppe_chr1	Ppe_chr1||35736171||35737953||cds4864||1||CDS||1441445470||4926||81.65	4926	4926	b51759_scaffold259	scaffold259||275451||278354||Cerca259S19474||1||CDS||2028498175||13230||81.65	13230	13230	1.000000e-250	1100
a36122_Ppe_chr1	Ppe_chr1||35738233||35738956||cds4865||-1||CDS||1441445473||4927||82.86	4927	4927	b51759_scaffold259	scaffold259||279099||280704||Cerca259S19478||-1||CDS||2028498183||13231||82.86	13231	13231	1.100000e-56	1150
###
a36122_Ppe_chr1	Ppe_chr1||35740832||35746430||cds4866||1||CDS||1441445475||4928||78.94	4928	4928	b51759_scaffold42	scaffold42||941588||948534||Cerca42S24353||-1||CDS||2028515632||21378||78.94	21378	21378	1.000000e-250	50
a36122_Ppe_chr1	Ppe_chr1||35752985||35756259||cds4868||-1||CDS||1441445482||4930||78.16	4930	4930	b51759_scaffold42	scaffold42||937083||940225||Cerca42S24414||1||CDS||2028515768||21377||78.16	21377	21377	1.000000e-250	100
a36122_Ppe_chr1	Ppe_chr1||35758431||35763888||cds4874||-1||CDS||1441445497||4936||85.38	4936	4936	b51759_scaffold42	scaffold42||927849||934517||Cerca42S24356||1||CDS||2028515639||21376||85.38	21376	21376	1.000000e-250	150
a36122_Ppe_chr1	Ppe_chr1||35766820||35768428||cds4875||1||CDS||1441445499||4937||67.22	4937	4937	b51759_scaffold42	scaffold42||918926||922680||Cerca42S24419||-1||CDS||2028515779||21375||67.22	21375	21375	1.900000e-85	200
a36122_Ppe_chr1	Ppe_chr1||35769835||35771292||cds4876||-1||CDS||1441445502||4938||81.05	4938	4938	b51759_scaffold42	scaffold42||915306||916874||Cerca42S03254||1||CDS||2028515541||21374||81.05	21374	21374	1.000000e-250	250
a36122_Ppe_chr1	Ppe_chr1||35773914||35777164||cds4877||-1||CDS||1441445503||4939||77.33	4939	4939	b51759_scaffold42	scaffold42||906829||911555||Cerca42S24355||1||CDS||2028515637||21373||77.33	21373	21373	1.000000e-250	300
a36122_Ppe_chr1	Ppe_chr1||35777824||35780985||cds4878||1||CDS||1441445506||4940||78.8	4940	4940	b51759_scaffold42	scaffold42||901384||905181||Cerca42S24352||-1||CDS||2028515630||21372||78.8	21372	21372	1.000000e-250	350
a36122_Ppe_chr1	Ppe_chr1||35782034||35782579||cds4879||1||CDS||1441445509||4941||64.73	4941	4941	b51759_scaffold42	scaffold42||899439||900005||Cerca42S03257||-1||CDS||2028515547||21371||64.73	21371	21371	8.800000e-51	400
a36122_Ppe_chr1	Ppe_chr1||35783481||35787047||cds4880||1||CDS||1441445514||4942||84.73	4942	4942	b51759_scaffold42	scaffold42||886275||896034||Cerca42S09042||-1||CDS||2028515565||21370||84.73	21370	21370	1.000000e-250	450
a36122_Ppe_chr1	Ppe_chr1||35801906||35804039||cds4882||1||CDS||1441445520||4944||87.66	4944	4944	b51759_scaffold42	scaffold42||874081||876445||Cerca42S03256||-1||CDS||2028515545||21369||87.66	21369	21369	1.000000e-250	500
a36122_Ppe_chr1	Ppe_chr1||35805120||35805479||cds4883||1||CDS||1441445523||4945||71.9	4945	4945	b51759_scaffold42	scaffold42||869313||872100||Cerca42S03255||-1||CDS||2028515543||21368||71.9	21368	21368	2.900000e-50	549
a36122_Ppe_chr1	Ppe_chr1||35816229||35819198||cds4890||1||CDS||1441445549||4952||80.13	4952	4952	b51759_scaffold42	scaffold42||862010||866414||Cerca42S24351||-1||CDS||2028515628||21367||80.13	21367	21367	1.000000e-250	599
a36122_Ppe_chr1	Ppe_chr1||35821884||35823809||cds4891||-1||CDS||1441445552||4953||83.72	4953	4953	b51759_scaffold42	scaffold42||856894||859211||Cerca42S24413||1||CDS||2028515766||21366||83.72	21366	21366	1.900000e-199	649
a36122_Ppe_chr1	Ppe_chr1||35829555||35831890||cds4893||1||CDS||1441445557||4955||75.56	4955	4955	b51759_scaffold42	scaffold42||848141||852105||Cerca42S24418||-1||CDS||2028515777||21364||75.56	21364	21364	7.100000e-230	699
a36122_Ppe_chr1	Ppe_chr1||35842621||35844597||cds4895||1||CDS||1441445565||4957||77.92	4957	4957	b51759_scaffold42	scaffold42||844113||845832||Cerca42S24417||-1||CDS||2028515775||21363||77.92	21363	21363	1.000000e-250	749
a36122_Ppe_chr1	Ppe_chr1||35865905||35868531||cds4899||1||CDS||1441445578||4961||79.43	4961	4961	b51759_scaffold42	scaffold42||840789||843646||Cerca42S24412||1||CDS||2028515764||21362||79.43	21362	21362	1.000000e-250	799
a36122_Ppe_chr1	Ppe_chr1||35870020||35871925||cds4901||-1||CDS||1441445590||4962||73.58	4962	4962	b51759_scaffold42	scaffold42||836617||837960||Cerca42S24354||1||CDS||2028515634||21361||73.58	21361	21361	1.300000e-216	849
a36122_Ppe_chr1	Ppe_chr1||35881280||35881910||cds4902||1||CDS||1441445592||4964||77.99	4964	4964	b51759_scaffold42	scaffold42||823416||824636||Cerca42S09040||-1||CDS||2028515561||21359||77.99	21359	21359	9.000000e-67	899
a36122_Ppe_chr1	Ppe_chr1||35884583||35887304||cds4903||-1||CDS||1441445594||4965||79.56	4965	4965	b51759_scaffold42	scaffold42||814981||820894||Cerca42S09039||1||CDS||2028515558||21358||79.56	21358	21358	6.100000e-170	949
a36122_Ppe_chr1	Ppe_chr1||35889860||35892011||cds4904||1||CDS||1441445597||4966||86.59	4966	4966	b51759_scaffold42	scaffold42||807757||809878||Cerca42S24416||-1||CDS||2028515773||21357||86.59	21357	21357	2.300000e-158	999
a36122_Ppe_chr1	Ppe_chr1||35894864||35899687||cds4906||1||CDS||1441445603||4968||80.81	4968	4968	b51759_scaffold42	scaffold42||795531||803834||Cerca42S24415||-1||CDS||2028515770||21356||80.81	21356	21356	1.000000e-250	1049
a36122_Ppe_chr1	Ppe_chr1||35900435||35902662||cds4907||1||CDS||1441445607||4969||77.79	4969	4969	b51759_scaffold42	scaffold42||791978||794844||Cerca42S09038||-1||CDS||2028515556||21355||77.79	21355	21355	3.500000e-190	1099
a36122_Ppe_chr1	Ppe_chr1||35908888||35910234||cds4910||1||CDS||1441445622||4972||78.99	4972	4972	b51759_scaffold42	scaffold42||787176||788519||Cerca42S03253||-1||CDS||2028515538||21354||78.99	21354	21354	1.000000e-250	1149
a36122_Ppe_chr1	Ppe_chr1||35911519||35912007||cds4911||1||CDS||1441445624||4973||69.52	4973	4973	b51759_scaffold42	scaffold42||784320||785473||Cerca42S03252||-1||CDS||2028515536||21353||69.52	21353	21353	3.500000e-10	1158
a36122_Ppe_chr1	Ppe_chr1||35918126||35918932||cds4913||-1||CDS||1441445630||4975||68.83	4975	4975	b51759_scaffold42	scaffold42||780201||781013||Cerca42S03249||1||CDS||2028515530||21352||68.83	21352	21352	4.700000e-127	1208
a36122_Ppe_chr1	Ppe_chr1||35921475||35923419||cds4914||-1||CDS||1441445635||4976||76.19	4976	4976	b51759_scaffold42	scaffold42||771955||774557||Cerca42S24408||1||CDS||2028515755||21351||76.19	21351	21351	6.100000e-186	1258
a36122_Ppe_chr1	Ppe_chr1||35926593||35927501||cds4916||-1||CDS||1441445641||4978||76.41	4978	4978	b51759_scaffold42	scaffold42||768447||769433||Cerca42S09037||1||CDS||2028515554||21350||76.41	21350	21350	1.700000e-59	1308
a36122_Ppe_chr1	Ppe_chr1||35944172||35946406||cds4921||1||CDS||1441445665||4983||71.33	4983	4983	b51759_scaffold42	scaffold42||763652||765617||Cerca42S24407||-1||CDS||2028515753||21349||71.33	21349	21349	1.200000e-234	1358
a36122_Ppe_chr1	Ppe_chr1||35951662||35952168||cds4924||1||CDS||1441445676||4986||73.81	4986	4986	b51759_scaffold42	scaffold42||756932||757420||Cerca42S03251||-1||CDS||2028515534||21348||73.81	21348	21348	1.100000e-09	1367
a36122_Ppe_chr1	Ppe_chr1||35956878||35958361||cds4925||1||CDS||1441445678||4987||79.71	4987	4987	b51759_scaffold42	scaffold42||749427||750936||Cerca42S24406||-1||CDS||2028515751||21347||79.71	21347	21347	2.200000e-29	1395
a36122_Ppe_chr1	Ppe_chr1||35960702||35965696||cds4927||1||CDS||1441445686||4989||84.96	4989	4989	b51759_scaffold42	scaffold42||739519||745188||Cerca42S24411||-1||CDS||2028515762||21346||84.96	21346	21346	1.000000e-250	1445
a36122_Ppe_chr1	Ppe_chr1||35969146||35975024||cds4928||1||CDS||1441445689||4990||73.55	4990	4990	b51759_scaffold42	scaffold42||728938||736723||Cerca42S24350||-1||CDS||2028515626||21345||73.55	21345	21345	1.000000e-250	1495
a36122_Ppe_chr1	Ppe_chr1||35975703||35976839||cds4929||1||CDS||1441445692||4991||73.44	4991	4991	b51759_scaffold42	scaffold42||725068||727470||Cerca42S24410||-1||CDS||2028515760||21344||73.44	21344	21344	5.300000e-106	1545
a36122_Ppe_chr1	Ppe_chr1||35978679||35979712||cds4930||1||CDS||1441445701||4992||79.52	4992	4992	b51759_scaffold42	scaffold42||720428||721293||Cerca42S03250||-1||CDS||2028515532||21343||79.52	21343	21343	2.800000e-193	1595
a36122_Ppe_chr1	Ppe_chr1||35980393||35982241||cds4932||-1||CDS||1441445707||4994||69.91	4994	4994	b51759_scaffold42	scaffold42||717231||719648||Cerca42S24348||1||CDS||2028515621||21342||69.91	21342	21342	5.400000e-113	1645
a36122_Ppe_chr1	Ppe_chr1||35997471||35999191||cds4940||-1||CDS||1441445734||5002||82.08	5002	5002	b51759_scaffold42	scaffold42||713066||716010||Cerca42S24347||1||CDS||2028515619||21341||82.08	21341	21341	1.800000e-84	1695
a36122_Ppe_chr1	Ppe_chr1||36008751||36011680||cds4942||1||CDS||1441445741||5004||81.31	5004	5004	b51759_scaffold42	scaffold42||705856||711963||Cerca42S24409||-1||CDS||2028515758||21340||81.31	21340	21340	1.000000e-250	1745
a36122_Ppe_chr1	Ppe_chr1||36015789||36021733||cds4944||1||CDS||1441445749||5006||81.81	5006	5006	b51759_scaffold42	scaffold42||696133||703845||Cerca42S24349||-1||CDS||2028515623||21339||81.81	21339	21339	1.000000e-250	1795
a36122_Ppe_chr1	Ppe_chr1||36029082||36029681||cds4947||1||CDS||1441445757||5009||76.34	5009	5009	b51759_scaffold42	scaffold42||686364||686951||Cerca42S03248||-1||CDS||2028515527||21337||76.34	21337	21337	1.500000e-120	1845
a36122_Ppe_chr1	Ppe_chr1||36034426||36036708||cds4948||1||CDS||1441445759||5010||75.97	5010	5010	b51759_scaffold42	scaffold42||678350||680695||Cerca42S33124||-1||CDS||2028515786||21335||75.97	21335	21335	5.500000e-134	1895
a36122_Ppe_chr1	Ppe_chr1||36039364||36042839||cds4952||-1||CDS||1441445777||5014||80.97	5014	5014	b51759_scaffold42	scaffold42||672822||676955||Cerca42S24401||1||CDS||2028515740||21334||80.97	21334	21334	3.900000e-197	1945
a36122_Ppe_chr1	Ppe_chr1||36048130||36052816||cds4953||1||CDS||1441445779||5015||83.48	5015	5015	b51759_scaffold42	scaffold42||655306||661681||Cerca42S24404||-1||CDS||2028515746||21332||83.48	21332	21332	1.000000e-250	1995
a36122_Ppe_chr1	Ppe_chr1||36054511||36055740||cds4956||1||CDS||1441445790||5018||80.8	5018	5018	b51759_scaffold42	scaffold42||652022||654228||Cerca42S24346||-1||CDS||2028515617||21331||80.8	21331	21331	1.000000e-175	2045
a36122_Ppe_chr1	Ppe_chr1||36057054||36063047||cds4957||1||CDS||1441445792||5019||72.61	5019	5019	b51759_scaffold42	scaffold42||644572||650592||Cerca42S24403||-1||CDS||2028515744||21330||72.61	21330	21330	1.000000e-250	2095
a36122_Ppe_chr1	Ppe_chr1||36078997||36081634||cds4961||-1||CDS||1441445805||5023||84.72	5023	5023	b51759_scaffold42	scaffold42||629437||634117||Cerca42S24400||1||CDS||2028515737||21328||84.72	21328	21328	3.000000e-199	2145
a36122_Ppe_chr1	Ppe_chr1||36081901||36083803||cds4962||1||CDS||1441445809||5024||73.93	5024	5024	b51759_scaffold42	scaffold42||626775||629043||Cerca42S24345||-1||CDS||2028515615||21327||73.93	21327	21327	5.000000e-153	2195
a36122_Ppe_chr1	Ppe_chr1||36087989||36090438||cds4963||-1||CDS||1441445810||5025||69.05	5025	5025	b51759_scaffold42	scaffold42||618754||622466||Cerca42S24399||1||CDS||2028515735||21325||69.05	21325	21325	4.800000e-116	2245
a36122_Ppe_chr1	Ppe_chr1||36092706||36096301||cds4965||1||CDS||1441445816||5027||78.89	5027	5027	b51759_scaffold42	scaffold42||612023||616393||Cerca42S24402||-1||CDS||2028515742||21324||78.89	21324	21324	1.000000e-250	2295
a36122_Ppe_chr1	Ppe_chr1||36100255||36104374||cds4967||1||CDS||1441445822||5029||73.77	5029	5029	b51759_scaffold42	scaffold42||602424||607136||Cerca42S03247||-1||CDS||2028515525||21323||73.77	21323	21323	4.900000e-135	2345
a36122_Ppe_chr1	Ppe_chr1||36108766||36111081||cds4968||-1||CDS||1441445823||5030||78.43	5030	5030	b51759_scaffold42	scaffold42||595669||598550||Cerca42S24341||1||CDS||2028515606||21322||78.43	21322	21322	1.000000e-250	2395
a36122_Ppe_chr1	Ppe_chr1||36113654||36115674||cds4969||-1||CDS||1441445828||5031||76.42	5031	5031	b51759_scaffold42	scaffold42||590115||593076||Cerca42S24398||1||CDS||2028515733||21321||76.42	21321	21321	2.200000e-116	2445
a36122_Ppe_chr1	Ppe_chr1||36126521||36128760||cds4973||1||CDS||1441445839||5035||70.54	5035	5035	b51759_scaffold42	scaffold42||579934||589316||Cerca42S24397||-1||CDS||2028515731||21320||70.54	21320	21320	5.100000e-203	2495
a36122_Ppe_chr1	Ppe_chr1||36129546||36133904||cds4974||-1||CDS||1441445842||5036||70.91	5036	5036	b51759_scaffold42	scaffold42||574528||578873||Cerca42S24392||1||CDS||2028515719||21319||70.91	21319	21319	1.000000e-250	2545
a36122_Ppe_chr1	Ppe_chr1||36135605||36138985||cds4975||1||CDS||1441445847||5037||79.73	5037	5037	b51759_scaffold42	scaffold42||563425||569326||Cerca42S24396||-1||CDS||2028515728||21318||79.73	21318	21318	1.000000e-250	2595
a36122_Ppe_chr1	Ppe_chr1||36139575||36143709||cds4977||-1||CDS||1441445853||5039||75.96	5039	5039	b51759_scaffold42	scaffold42||557880||562511||Cerca42S24391||1||CDS||2028515717||21317||75.96	21317	21317	1.800000e-237	2645
a36122_Ppe_chr1	Ppe_chr1||36156646||36157752||cds4980||-1||CDS||1441445868||5042||75.94	5042	5042	b51759_scaffold42	scaffold42||543606||544706||Cerca42S03245||1||CDS||2028515521||21315||75.94	21315	21315	1.300000e-75	2695
a36122_Ppe_chr1	Ppe_chr1||36164203||36168285||cds4981||1||CDS||1441445873||5043||79.23	5043	5043	b51759_scaffold42	scaffold42||525703||530052||Cerca42S03246||-1||CDS||2028515523||21312||79.23	21312	21312	1.000000e-250	2745
a36122_Ppe_chr1	Ppe_chr1||36177503||36180551||cds4982||1||CDS||1441445876||5044||85.19	5044	5044	b51759_scaffold42	scaffold42||506764||510783||Cerca42S24395||-1||CDS||2028515726||21311||85.19	21311	21311	2.600000e-144	2795
a36122_Ppe_chr1	Ppe_chr1||36184916||36186081||cds4983||-1||CDS||1441445879||5045||74.55	5045	5045	b51759_scaffold42	scaffold42||501554||502726||Cerca42S24388||1||CDS||2028515711||21310||74.55	21310	21310	4.600000e-79	2845
a36122_Ppe_chr1	Ppe_chr1||36195554||36198402||cds4985||1||CDS||1441445884||5047||76.42	5047	5047	b51759_scaffold42	scaffold42||485731||492311||Cerca42S24394||-1||CDS||2028515724||21309||76.42	21309	21309	6.000000e-245	2895
a36122_Ppe_chr1	Ppe_chr1||36199727||36205563||cds4987||1||CDS||1441445887||5049||68.46	5049	5049	b51759_scaffold42	scaffold42||477543||483535||Cerca42S24393||-1||CDS||2028515722||21308||68.46	21308	21308	2.300000e-243	2945
a36122_Ppe_chr1	Ppe_chr1||36219958||36220759||cds4990||1||CDS||1441445898||5052||62.68	5052	5052	b51759_scaffold42	scaffold42||466563||468044||Cerca42S24386||-1||CDS||2028515706||21306||62.68	21306	21306	5.300000e-42	2986
a36122_Ppe_chr1	Ppe_chr1||36221338||36227225||cds4991||-1||CDS||1441445900||5053||72.78	5053	5053	b51759_scaffold42	scaffold42||458374||464996||Cerca42S24340||1||CDS||2028515604||21305||72.78	21305	21305	1.000000e-250	3036
a36122_Ppe_chr1	Ppe_chr1||36230610||36232694||cds4992||-1||CDS||1441445905||5054||76.85	5054	5054	b51759_scaffold42	scaffold42||445162||447491||Cerca42S24338||1||CDS||2028515599||21303||76.85	21303	21303	1.000000e-250	3086
a36122_Ppe_chr1	Ppe_chr1||36241870||36244047||cds4993||-1||CDS||1441445908||5055||73.62	5055	5055	b51759_scaffold42	scaffold42||432791||435687||Cerca42S24337||1||CDS||2028515597||21302||73.62	21302	21302	5.900000e-156	3136
a36122_Ppe_chr1	Ppe_chr1||36244591||36246810||cds4997||1||CDS||1441445918||5059||80.34	5059	5059	b51759_scaffold42	scaffold42||428239||431621||Cerca42S24385||-1||CDS||2028515704||21301||80.34	21301	21301	2.800000e-181	3186
a36122_Ppe_chr1	Ppe_chr1||36247490||36251108||cds4999||-1||CDS||1441445922||5061||82.14	5061	5061	b51759_scaffold42	scaffold42||423313||426929||Cerca42S24336||1||CDS||2028515595||21300||82.14	21300	21300	1.000000e-250	3236
a36122_Ppe_chr1	Ppe_chr1||36254339||36255736||cds5000||1||CDS||1441445936||5062||77.66	5062	5062	b51759_scaffold42	scaffold42||419241||420193||Cerca42S24384||-1||CDS||2028515701||21299||77.66	21299	21299	8.900000e-143	3286
a36122_Ppe_chr1	Ppe_chr1||36256492||36259051||cds5003||1||CDS||1441445943||5065||78.13	5065	5065	b51759_scaffold42	scaffold42||414697||417292||Cerca42S33123||-1||CDS||2028515784||21298||78.13	21298	21298	1.000000e-250	3336
a36122_Ppe_chr1	Ppe_chr1||36265889||36268515||cds5004||1||CDS||1441445945||5066||80.97	5066	5066	b51759_scaffold42	scaffold42||404496||407061||Cerca42S24383||-1||CDS||2028515699||21297||80.97	21297	21297	1.000000e-250	3386
a36122_Ppe_chr1	Ppe_chr1||36270642||36272723||cds5005||-1||CDS||1441445947||5067||73.7	5067	5067	b51759_scaffold42	scaffold42||394204||396331||Cerca42S24335||1||CDS||2028515592||21296||73.7	21296	21296	1.000000e-250	3436
a36122_Ppe_chr1	Ppe_chr1||36281541||36284695||cds5009||-1||CDS||1441445959||5071||76.34	5071	5071	b51759_scaffold42	scaffold42||380733||384108||Cerca42S24378||1||CDS||2028515688||21295||76.34	21295	21295	1.000000e-250	3486
a36122_Ppe_chr1	Ppe_chr1||36291132||36293192||cds5010||-1||CDS||1441445964||5073||75.31	5073	5073	b51759_scaffold42	scaffold42||369245||371267||Cerca42S24377||1||CDS||2028515686||21294||75.31	21294	21294	1.300000e-125	3536
a36122_Ppe_chr1	Ppe_chr1||36293856||36295146||cds5011||-1||CDS||1441445967||5074||74.25	5074	5074	b51759_scaffold42	scaffold42||365493||366869||Cerca42S24334||1||CDS||2028515590||21293||74.25	21293	21293	5.500000e-122	3586
a36122_Ppe_chr1	Ppe_chr1||36303237||36306333||cds5014||1||CDS||1441445973||5077||69.58	5077	5077	b51759_scaffold42	scaffold42||349930||353115||Cerca42S24382||-1||CDS||2028515697||21292||69.58	21292	21292	7.900000e-147	3636
a36122_Ppe_chr1	Ppe_chr1||36313893||36323750||cds5016||1||CDS||1441445977||5079||78.14	5079	5079	b51759_scaffold42	scaffold42||327218||340172||Cerca42S24380||-1||CDS||2028515692||21290||78.14	21290	21290	1.000000e-250	3686
a36122_Ppe_chr1	Ppe_chr1||36324762||36326186||cds5017||-1||CDS||1441445979||5080||62.92	5080	5080	b51759_scaffold42	scaffold42||324785||326132||Cerca42S24376||1||CDS||2028515683||21289||62.92	21289	21289	2.100000e-27	3712
a36122_Ppe_chr1	Ppe_chr1||36328590||36333969||cds5018||-1||CDS||1441445981||5081||75.19	5081	5081	b51759_scaffold42	scaffold42||313682||320940||Cerca42S24375||1||CDS||2028515681||21288||75.19	21288	21288	1.000000e-250	3762
a36122_Ppe_chr1	Ppe_chr1||36338097||36338558||cds5020||-1||CDS||1441445990||5083||66.27	5083	5083	b51759_scaffold42	scaffold42||309263||309700||Cerca42S03243||1||CDS||2028515516||21287||66.27	21287	21287	5.700000e-50	3811
a36122_Ppe_chr1	Ppe_chr1||36340332||36343802||cds5021||-1||CDS||1441445992||5084||82.0	5084	5084	b51759_scaffold42	scaffold42||300130||305988||Cerca42S24374||1||CDS||2028515679||21286||82.0	21286	21286	4.500000e-182	3861
###
a36122_Ppe_chr1	Ppe_chr1||36347720||36348057||cds5022||1||CDS||1441445993||5086||75.24	5086	5086	b51759_scaffold163	scaffold163||251289||251695||Cerca163S15635||-1||CDS||2028484527||6968||75.24	6968	6968	2.500000e-16	15
a36122_Ppe_chr1	Ppe_chr1||36351027||36352283||cds5023||-1||CDS||1441445996||5087||71.6	5087	5087	b51759_scaffold163	scaffold163||247828||249093||Cerca163S01018||1||CDS||2028484471||6967||71.6	6967	6967	5.800000e-239	65
a36122_Ppe_chr1	Ppe_chr1||36355804||36358133||cds5026||-1||CDS||1441446007||5090||72.87	5090	5090	b51759_scaffold163	scaffold163||240897||246001||Cerca163S15633||1||CDS||2028484523||6966||72.87	6966	6966	5.200000e-150	115
a36122_Ppe_chr1	Ppe_chr1||36360470||36361840||cds5027||-1||CDS||1441446010||5091||75.76	5091	5091	b51759_scaffold163	scaffold163||236833||238194||Cerca163S01017||1||CDS||2028484469||6965||75.76	6965	6965	1.000000e-250	165
a36122_Ppe_chr1	Ppe_chr1||36365549||36367111||cds5028||-1||CDS||1441446011||5092||73.84	5092	5092	b51759_scaffold163	scaffold163||231547||232965||Cerca163S15632||1||CDS||2028484521||6964||73.84	6964	6964	1.000000e-250	215
a36122_Ppe_chr1	Ppe_chr1||36369045||36369551||cds5029||1||CDS||1441446015||5093||72.59	5093	5093	b51759_scaffold163	scaffold163||227599||228573||Cerca163S32199||-1||CDS||2028484576||6963||72.59	6963	6963	2.200000e-16	230
a36122_Ppe_chr1	Ppe_chr1||36372087||36375349||cds5030||1||CDS||1441446020||5094||76.91	5094	5094	b51759_scaffold163	scaffold163||218437||222345||Cerca163S15619||-1||CDS||2028484493||6962||76.91	6962	6962	1.000000e-250	280
a36122_Ppe_chr1	Ppe_chr1||36377743||36391922||cds5031||-1||CDS||1441446023||5095||82.95	5095	5095	b51759_scaffold163	scaffold163||190359||211382||Cerca163S15617||1||CDS||2028484488||6960||82.95	6960	6960	1.000000e-250	330
a36122_Ppe_chr1	Ppe_chr1||36398267||36403644||cds5033||1||CDS||1441446028||5097||79.29	5097	5097	b51759_scaffold163	scaffold163||171189||177203||Cerca163S15631||-1||CDS||2028484519||6958||79.29	6958	6958	1.000000e-250	380
a36122_Ppe_chr1	Ppe_chr1||36405445||36406322||cds5034||-1||CDS||1441446032||5098||65.87	5098	5098	b51759_scaffold163	scaffold163||168120||168994||Cerca163S15627||1||CDS||2028484510||6957||65.87	6957	6957	2.300000e-37	416
a36122_Ppe_chr1	Ppe_chr1||36409988||36413451||cds5035||-1||CDS||1441446034||5099||77.09	5099	5099	b51759_scaffold163	scaffold163||154348||159008||Cerca163S01016||1||CDS||2028484467||6955||77.09	6955	6955	1.200000e-128	466
a36122_Ppe_chr1	Ppe_chr1||36418665||36419798||cds5037||1||CDS||1441446040||5101||71.75	5101	5101	b51759_scaffold163	scaffold163||139230||140306||Cerca163S01015||-1||CDS||2028484465||6954||71.75	6954	6954	3.000000e-114	516
a36122_Ppe_chr1	Ppe_chr1||36420088||36421651||cds5038||-1||CDS||1441446044||5102||80.41	5102	5102	b51759_scaffold163	scaffold163||135690||138959||Cerca163S15626||1||CDS||2028484508||6953||80.41	6953	6953	1.800000e-90	566
a36122_Ppe_chr1	Ppe_chr1||36443623||36446021||cds5039||1||CDS||1441446047||5103||74.01	5103	5103	b51759_scaffold163	scaffold163||130396||132606||Cerca163S15630||-1||CDS||2028484517||6951||74.01	6951	6951	1.000000e-250	616
a36122_Ppe_chr1	Ppe_chr1||36450250||36452534||cds5040||1||CDS||1441446053||5104||73.29	5104	5104	b51759_scaffold163	scaffold163||127151||128997||Cerca163S15615||-1||CDS||2028484484||6950||73.29	6950	6950	4.500000e-113	666
a36122_Ppe_chr1	Ppe_chr1||36454766||36456301||cds5041||-1||CDS||1441446055||5105||83.33	5105	5105	b51759_scaffold163	scaffold163||124869||126369||Cerca163S15613||1||CDS||2028484480||6949||83.33	6949	6949	1.300000e-186	716
a36122_Ppe_chr1	Ppe_chr1||36457896||36461010||cds5044||1||CDS||1441446063||5109||98.25	5109	5109	b51759_scaffold163	scaffold163||120731||124459||Cerca163S15629||-1||CDS||2028484514||6948||98.25	6948	6948	1.200000e-20	735
a36122_Ppe_chr1	Ppe_chr1||36463456||36464262||cds5045||1||CDS||1441446066||5110||70.39	5110	5110	b51759_scaffold163	scaffold163||116557||117360||Cerca163S01013||-1||CDS||2028484460||6947||70.39	6947	6947	3.400000e-25	759
###
a36122_Ppe_chr1	Ppe_chr1||36477237||36479243||cds5049||-1||CDS||1441446076||5114||76.05	5114	5114	b51759_scaffold51	scaffold51||746567||748059||Cerca51S26219||1||CDS||2028522304||24413||76.05	24413	24413	8.400000e-182	50
a36122_Ppe_chr1	Ppe_chr1||36481361||36484074||cds5050||-1||CDS||1441446079||5115||77.77	5115	5115	b51759_scaffold51	scaffold51||739746||742750||Cerca51S03794||1||CDS||2028522113||24410||77.77	24410	24410	1.000000e-250	100
a36122_Ppe_chr1	Ppe_chr1||36489220||36492916||cds5053||1||CDS||1441446084||5118||78.15	5118	5118	b51759_scaffold51	scaffold51||730530||734399||Cerca51S26221||-1||CDS||2028522309||24409||78.15	24409	24409	4.100000e-188	150
a36122_Ppe_chr1	Ppe_chr1||36497618||36499380||cds5056||-1||CDS||1441446091||5121||75.39	5121	5121	b51759_scaffold51	scaffold51||664740||666519||Cerca51S09555||-1||CDS||2028522208||24397||75.39	24397	24397	3.800000e-191	50
a36122_Ppe_chr1	Ppe_chr1||36502801||36504419||cds5057||1||CDS||1441446093||5122||79.38	5122	5122	b51759_scaffold51	scaffold51||668145||669667||Cerca51S26214||1||CDS||2028522294||24398||79.38	24398	24398	1.000000e-250	100
a36122_Ppe_chr1	Ppe_chr1||36509071||36510022||cds5058||-1||CDS||1441446095||5123||77.16	5123	5123	b51759_scaffold51	scaffold51||675697||676644||Cerca51S03793||-1||CDS||2028522111||24400||77.16	24400	24400	1.800000e-183	150
a36122_Ppe_chr1	Ppe_chr1||36520012||36525519||cds5059||1||CDS||1441446096||5124||82.89	5124	5124	b51759_scaffold51	scaffold51||691113||697072||Cerca51S26217||1||CDS||2028522300||24403||82.89	24403	24403	1.000000e-250	200
a36122_Ppe_chr1	Ppe_chr1||36527145||36528423||cds5060||-1||CDS||1441446100||5125||63.0	5125	5125	b51759_scaffold51	scaffold51||699549||700936||Cerca51S09556||-1||CDS||2028522210||24404||63.0	24404	24404	1.700000e-61	200
a36122_Ppe_chr1	Ppe_chr1||36530533||36533425||cds5061||1||CDS||1441446105||5126||74.96	5126	5126	b51759_scaffold51	scaffold51||710670||714364||Cerca51S26218||1||CDS||2028522302||24406||74.96	24406	24406	1.000000e-250	300
a36122_Ppe_chr1	Ppe_chr1||36535174||36546822||cds5062||-1||CDS||1441446109||5128||69.73	5128	5128	b51759_scaffold51	scaffold51||638767||647155||Cerca51S26242||1||CDS||2028522386||24394||69.73	24394	24394	1.000000e-250	250
a36122_Ppe_chr1	Ppe_chr1||36554410||36555910||cds5063||-1||CDS||1441446112||5129||66.67	5129	5129	b51759_scaffold51	scaffold51||635858||637400||Cerca51S09550||1||CDS||2028522198||24393||66.67	24393	24393	2.100000e-142	300
a36122_Ppe_chr1	Ppe_chr1||36572376||36575079||cds5065||-1||CDS||1441446119||5131||80.63	5131	5131	b51759_scaffold51	scaffold51||623275||627885||Cerca51S09549||1||CDS||2028522196||24392||80.63	24392	24392	3.400000e-157	350
a36122_Ppe_chr1	Ppe_chr1||36578886||36579704||cds5067||1||CDS||1441446124||5133||74.37	5133	5133	b51759_scaffold51	scaffold51||617876||618670||Cerca51S09554||-1||CDS||2028522206||24391||74.37	24391	24391	9.100000e-45	394
a36122_Ppe_chr1	Ppe_chr1||36583950||36584728||cds5068||1||CDS||1441446129||5134||77.71	5134	5134	b51759_scaffold51	scaffold51||610509||611225||Cerca51S26216||-1||CDS||2028522298||24390||77.71	24390	24390	9.000000e-81	444
a36122_Ppe_chr1	Ppe_chr1||36587383||36592010||cds5069||-1||CDS||1441446130||5135||74.26	5135	5135	b51759_scaffold51	scaffold51||603834||608039||Cerca51S26213||1||CDS||2028522292||24389||74.26	24389	24389	9.200000e-209	494
a36122_Ppe_chr1	Ppe_chr1||36597200||36598068||cds5070||-1||CDS||1441446136||5136||66.07	5136	5136	b51759_scaffold51	scaffold51||596467||597977||Cerca51S09548||1||CDS||2028522193||24388||66.07	24388	24388	1.100000e-38	532
a36122_Ppe_chr1	Ppe_chr1||36626765||36629104||cds5078||1||CDS||1441446157||5145||75.01	5145	5145	b51759_scaffold51	scaffold51||589320||591848||Cerca51S26215||-1||CDS||2028522296||24387||75.01	24387	24387	1.000000e-250	582
[truncated: 9,653 more rows]
