# Supplementary material for: Cercis: A Non-polyploid Genomic Relic Within the Generally Polyploid Legume Family
Source: Front Plant Sci. 2019 Apr 11;10:345. doi: 10.3389/fpls.2019.00345 (PMC6499179; doi:10.3389/fpls.2019.00345)
Supplement: DATA SHEET S9 — SD09_quota_tables Results from quota-alignment pipeline for comparisons between C. canadensis, Phaseolus vulgaris, and Prunus persica. [file Data_Sheet_9.zip › SD09_quota_tables/prupe-prupe_q2-2_quota_q2-2.txt]

###
a36122_Ppe_chr1	Ppe_chr1||354080||357463||cds41||-1||CDS||1441443373||42||75.5	42	42	b36122_Ppe_chr8	Ppe_chr8||19321720||19324793||cds31633||-1||CDS||1442628183||32037||75.5	32037	32037	1.000000e-250	50
a36122_Ppe_chr1	Ppe_chr1||360155||361645||cds42||-1||CDS||1441443680||43||77.59	43	43	b36122_Ppe_chr8	Ppe_chr8||19180723||19183222||cds31619||1||CDS||1442628123||32023||77.59	32023	32023	1.400000e-165	97
a36122_Ppe_chr1	Ppe_chr1||492377||500815||cds63||1||CDS||1441459196||64||72.82	64	64	b36122_Ppe_chr8	Ppe_chr8||19130386||19135687||cds31602||-1||CDS||1442628058||32005||72.82	32005	32005	1.000000e-250	141
a36122_Ppe_chr1	Ppe_chr1||522511||529822||cds67||1||CDS||1441460079||68||64.84	68	68	b36122_Ppe_chr8	Ppe_chr8||19125188||19128069||cds31600||-1||CDS||1442628052||32003||64.84	32003	32003	3.800000e-39	179
a36122_Ppe_chr1	Ppe_chr1||535241||538245||cds69||1||CDS||1441461763||70||65.62	70	70	b36122_Ppe_chr8	Ppe_chr8||19118376||19121074||cds31598||-1||CDS||1442628045||32002||65.62	32002	32002	4.400000e-38	216
a36122_Ppe_chr1	Ppe_chr1||542327||545532||cds70||-1||CDS||1441461875||71||75.53	71	71	b36122_Ppe_chr8	Ppe_chr8||19103909||19105137||cds31595||1||CDS||1442628035||31998||75.53	31998	31998	2.800000e-84	266
a36122_Ppe_chr1	Ppe_chr1||562809||564749||cds74||1||CDS||1441462168||75||78.35	75	75	b36122_Ppe_chr8	Ppe_chr8||19101616||19102712||cds31594||-1||CDS||1442628029||31997||78.35	31997	31997	6.500000e-161	316
a36122_Ppe_chr1	Ppe_chr1||672326||676025||cds87||1||CDS||1441462437||88||71.88	88	88	b36122_Ppe_chr8	Ppe_chr8||19069261||19071363||cds31585||-1||CDS||1442627998||31988||71.88	31988	31988	8.800000e-72	363
a36122_Ppe_chr1	Ppe_chr1||700909||701401||cds100||-1||CDS||1441424782||101||74.53	101	101	b36122_Ppe_chr8	Ppe_chr8||19021893||19023096||cds31572||1||CDS||1442627950||31975||74.53	31975	31975	2.300000e-22	381
a36122_Ppe_chr1	Ppe_chr1||723132||727002||cds106||-1||CDS||1441424980||107||76.1	107	107	b36122_Ppe_chr8	Ppe_chr8||19013908||19017046||cds31570||1||CDS||1442627944||31973||76.1	31973	31973	1.000000e-250	431
a36122_Ppe_chr1	Ppe_chr1||728453||733517||cds108||1||CDS||1441425039||109||80.56	109	109	b36122_Ppe_chr8	Ppe_chr8||19003285||19005619||cds31568||-1||CDS||1442627937||31971||80.56	31971	31971	3.200000e-184	481
a36122_Ppe_chr1	Ppe_chr1||768529||769849||cds115||-1||CDS||1441425266||117||64.67	117	117	b36122_Ppe_chr8	Ppe_chr8||19001679||19002772||cds31567||1||CDS||1442627932||31970||64.67	31970	31970	9.800000e-17	497
a36122_Ppe_chr1	Ppe_chr1||802915||810805||cds121||1||CDS||1441425449||123||69.89	123	123	b36122_Ppe_chr8	Ppe_chr8||18975168||18977953||cds31561||-1||CDS||1442627913||31964||69.89	31964	31964	2.100000e-161	547
###
a36122_Ppe_chr1	Ppe_chr1||860175||866297||cds135||1||CDS||1441425910||137||69.19	137	137	b36122_Ppe_chr8	Ppe_chr8||21075248||21079385||cds32046||-1||CDS||1442629926||32452||69.19	32452	32452	2.000000e-21	20
a36122_Ppe_chr1	Ppe_chr1||1004542||1011246||cds154||1||CDS||1441426502||156||67.34	156	156	b36122_Ppe_chr8	Ppe_chr8||21015211||21022933||cds32034||-1||CDS||1442629891||32440||67.34	32440	32440	8.200000e-106	67
a36122_Ppe_chr1	Ppe_chr1||1018365||1020033||cds159||1||CDS||1441426682||161||84.84	161	161	b36122_Ppe_chr8	Ppe_chr8||21012876||21014127||cds32033||-1||CDS||1442629888||32439||84.84	32439	32439	8.000000e-149	117
a36122_Ppe_chr1	Ppe_chr1||1074851||1075546||cds169||-1||CDS||1441427125||171||67.25	171	171	b36122_Ppe_chr8	Ppe_chr8||21009531||21010259||cds32032||1||CDS||1442629886||32438||67.25	32438	32438	9.500000e-25	141
a36122_Ppe_chr1	Ppe_chr1||1080430||1081837||cds170||-1||CDS||1441427170||172||63.44	172	172	b36122_Ppe_chr8	Ppe_chr8||21005860||21006839||cds32031||1||CDS||1442629883||32437||63.44	32437	32437	2.400000e-74	191
a36122_Ppe_chr1	Ppe_chr1||1141696||1142988||cds182||-1||CDS||1441427658||184||64.77	184	184	b36122_Ppe_chr8	Ppe_chr8||20991931||20993078||cds32030||1||CDS||1442629880||32435||64.77	32435	32435	1.100000e-44	232
a36122_Ppe_chr1	Ppe_chr1||1185260||1185976||cds187||-1||CDS||1441427864||189||70.83	189	189	b36122_Ppe_chr8	Ppe_chr8||20971475||20972294||cds32024||1||CDS||1442629866||32429||70.83	32429	32429	3.600000e-54	282
a36122_Ppe_chr1	Ppe_chr1||1187310||1188364||cds188||1||CDS||1441427902||190||65.61	190	190	b36122_Ppe_chr8	Ppe_chr8||20969896||20970730||cds32023||-1||CDS||1442629863||32428||65.61	32428	32428	7.100000e-34	315
a36122_Ppe_chr1	Ppe_chr1||1256235||1259322||cds197||-1||CDS||1441428288||199||57.25	199	199	b36122_Ppe_chr8	Ppe_chr8||20962019||20963843||cds32019||-1||CDS||1442629850||32424||57.25	32424	32424	1.600000e-16	330
a36122_Ppe_chr1	Ppe_chr1||1272702||1275818||cds198||-1||CDS||1441428325||200||76.05	200	200	b36122_Ppe_chr8	Ppe_chr8||20926597||20929736||cds32008||1||CDS||1442629818||32413||76.05	32413	32413	1.500000e-213	377
a36122_Ppe_chr1	Ppe_chr1||1306515||1309359||cds208||-1||CDS||1441428640||210||71.28	210	210	b36122_Ppe_chr8	Ppe_chr8||20913791||20916633||cds32004||1||CDS||1442629801||32409||71.28	32409	32409	1.100000e-105	427
a36122_Ppe_chr1	Ppe_chr1||1312984||1318025||cds209||-1||CDS||1441428678||211||78.48	211	211	b36122_Ppe_chr8	Ppe_chr8||20910253||20912740||cds32003||1||CDS||1442629798||32408||78.48	32408	32408	1.000000e-250	477
a36122_Ppe_chr1	Ppe_chr1||1357262||1364978||cds212||1||CDS||1441428779||214||61.97	214	214	b36122_Ppe_chr8	Ppe_chr8||20890412||20896984||cds31998||-1||CDS||1442629784||32403||61.97	32403	32403	1.000000e-250	527
a36122_Ppe_chr1	Ppe_chr1||1391987||1396183||cds218||-1||CDS||1441428971||220||75.79	220	220	b36122_Ppe_chr8	Ppe_chr8||20875854||20881108||cds31996||1||CDS||1442629777||32401||75.79	32401	32401	1.000000e-250	577
a36122_Ppe_chr1	Ppe_chr1||1439699||1442955||cds223||1||CDS||1441429133||225||72.5	225	225	b36122_Ppe_chr8	Ppe_chr8||20855861||20859153||cds31990||-1||CDS||1442629761||32397||72.5	32397	32397	1.800000e-178	627
a36122_Ppe_chr1	Ppe_chr1||1444579||1445909||cds224||-1||CDS||1441429163||226||63.13	226	226	b36122_Ppe_chr8	Ppe_chr8||20853654||20854952||cds31989||1||CDS||1442629756||32394||63.13	32394	32394	1.100000e-68	677
a36122_Ppe_chr1	Ppe_chr1||1449597||1451487||cds225||1||CDS||1441429194||227||59.56	227	227	b36122_Ppe_chr8	Ppe_chr8||20851151||20852266||cds31988||-1||CDS||1442629751||32393||59.56	32393	32393	2.800000e-51	727
a36122_Ppe_chr1	Ppe_chr1||1478738||1480293||cds233||1||CDS||1441429456||235||76.12	235	235	b36122_Ppe_chr8	Ppe_chr8||20815012||20817210||cds31974||-1||CDS||1442629707||32379||76.12	32379	32379	2.900000e-157	774
a36122_Ppe_chr1	Ppe_chr1||1521965||1524812||cds245||1||CDS||1441432519||247||71.99	247	247	b36122_Ppe_chr8	Ppe_chr8||20795854||20796965||cds31970||-1||CDS||1442629696||32375||71.99	32375	32375	4.300000e-109	821
a36122_Ppe_chr1	Ppe_chr1||1598287||1601376||cds254||-1||CDS||1441432728||256||72.07	256	256	b36122_Ppe_chr8	Ppe_chr8||20749933||20754740||cds31967||1||CDS||1442629687||32372||72.07	32372	32372	1.000000e-250	871
a36122_Ppe_chr1	Ppe_chr1||1660335||1662246||cds259||-1||CDS||1441432844||261||74.22	261	261	b36122_Ppe_chr8	Ppe_chr8||20742190||20743061||cds31963||1||CDS||1442629676||32368||74.22	32368	32368	3.500000e-92	921
a36122_Ppe_chr1	Ppe_chr1||1664449||1667285||cds261||-1||CDS||1441432891||264||78.38	264	264	b36122_Ppe_chr8	Ppe_chr8||20732766||20734489||cds31960||1||CDS||1442629667||32365||78.38	32365	32365	1.000000e-250	971
a36122_Ppe_chr1	Ppe_chr1||1681066||1684200||cds266||1||CDS||1441432998||268||71.21	268	268	b36122_Ppe_chr8	Ppe_chr8||20724882||20727407||cds31958||-1||CDS||1442629663||32363||71.21	32363	32363	4.100000e-43	1013
a36122_Ppe_chr1	Ppe_chr1||1717783||1719240||cds273||1||CDS||1441433167||275||67.17	275	275	b36122_Ppe_chr8	Ppe_chr8||20690868||20692299||cds31952||-1||CDS||1442629648||32357||67.17	32357	32357	7.300000e-120	1063
###
a36122_Ppe_chr1	Ppe_chr1||997023||1000034||cds152||1||CDS||1441426437||154||75.76	154	154	b36122_Ppe_chr6	Ppe_chr6||29381225||29384149||cds25654||-1||CDS||1442332246||25983||75.76	25983	25983	1.000000e-250	50
a36122_Ppe_chr1	Ppe_chr1||1039877||1043207||cds164||1||CDS||1441426898||166||79.24	166	166	b36122_Ppe_chr6	Ppe_chr6||29326840||29329660||cds25641||-1||CDS||1442332222||25970||79.24	25970	25970	1.000000e-250	97
a36122_Ppe_chr1	Ppe_chr1||1080430||1081837||cds170||-1||CDS||1441427170||172||65.23	172	172	b36122_Ppe_chr6	Ppe_chr6||29289682||29291097||cds25632||1||CDS||1442332201||25961||65.23	25961	25961	3.000000e-44	140
a36122_Ppe_chr1	Ppe_chr1||1097443||1098202||cds173||1||CDS||1441427284||175||69.38	175	175	b36122_Ppe_chr6	Ppe_chr6||29287256||29288988||cds25630||-1||CDS||1442332196||25959||69.38	25959	25959	2.400000e-35	174
a36122_Ppe_chr1	Ppe_chr1||1177720||1178505||cds185||1||CDS||1441427787||187||65.76	187	187	b36122_Ppe_chr6	Ppe_chr6||29271143||29271667||cds25626||1||CDS||1442332190||25955||65.76	25955	25955	9.300000e-63	221
###
a36122_Ppe_chr1	Ppe_chr1||1117462||1119906||cds178||1||CDS||1441427496||180||55.67	180	180	b36122_Ppe_chr4	Ppe_chr4||2238844||2240610||cds15782||1||CDS||1442056198||15962||55.67	15962	15962	3.400000e-54	50
a36122_Ppe_chr1	Ppe_chr1||1250588||1254371||cds196||1||CDS||1441428249||198||59.29	198	198	b36122_Ppe_chr4	Ppe_chr4||2213098||2215400||cds15772||1||CDS||1442056168||15952||59.29	15952	15952	2.200000e-26	72
a36122_Ppe_chr1	Ppe_chr1||1377936||1380194||cds216||1||CDS||1441428909||218||85.55	218	218	b36122_Ppe_chr4	Ppe_chr4||2209524||2212190||cds15770||-1||CDS||1442056165||15950||85.55	15950	15950	1.800000e-110	119
a36122_Ppe_chr1	Ppe_chr1||1478738||1480293||cds233||1||CDS||1441429456||235||65.67	235	235	b36122_Ppe_chr4	Ppe_chr4||2190479||2191789||cds15767||-1||CDS||1442056160||15947||65.67	15947	15947	3.200000e-10	125
a36122_Ppe_chr1	Ppe_chr1||1533317||1535489||cds248||1||CDS||1441432589||250||57.22	250	250	b36122_Ppe_chr4	Ppe_chr4||2167434||2168963||cds15761||1||CDS||1442056145||15941||57.22	15941	15941	4.500000e-17	138
###
a36122_Ppe_chr1	Ppe_chr1||1328939||1333642||cds210||1||CDS||1441428714||212||75.87	212	212	b36122_Ppe_chr6	Ppe_chr6||29437525||29441414||cds25673||1||CDS||1442332285||26002||75.87	26002	26002	3.200000e-103	50
a36122_Ppe_chr1	Ppe_chr1||1366863||1369174||cds214||-1||CDS||1441428854||216||80.16	216	216	b36122_Ppe_chr6	Ppe_chr6||29442326||29444019||cds25675||-1||CDS||1442332287||26004||80.16	26004	26004	6.400000e-212	100
a36122_Ppe_chr1	Ppe_chr1||1408543||1410434||cds219||-1||CDS||1441429003||221||72.83	221	221	b36122_Ppe_chr6	Ppe_chr6||29470404||29472130||cds25682||-1||CDS||1442332301||26013||72.83	26013	26013	1.000000e-27	127
a36122_Ppe_chr1	Ppe_chr1||1427468||1429501||cds222||1||CDS||1441429103||224||59.07	224	224	b36122_Ppe_chr6	Ppe_chr6||29475170||29476942||cds25684||1||CDS||1442332305||26015||59.07	26015	26015	1.000000e-15	142
a36122_Ppe_chr1	Ppe_chr1||1512126||1514905||cds243||-1||CDS||1441432473||245||69.82	245	245	b36122_Ppe_chr6	Ppe_chr6||29497798||29503402||cds25691||-1||CDS||1442332320||26022||69.82	26022	26022	7.200000e-179	186
a36122_Ppe_chr1	Ppe_chr1||1660335||1662246||cds259||-1||CDS||1441432844||261||78.54	261	261	b36122_Ppe_chr6	Ppe_chr6||29522940||29524240||cds25696||-1||CDS||1442332331||26029||78.54	26029	26029	3.300000e-112	233
a36122_Ppe_chr1	Ppe_chr1||1736986||1738930||cds275||-1||CDS||1441433205||277||83.19	277	277	b36122_Ppe_chr6	Ppe_chr6||29531819||29534015||cds25699||-1||CDS||1442332336||26032||83.19	26032	26032	1.000000e-250	280
a36122_Ppe_chr1	Ppe_chr1||1914297||1916297||cds295||1||CDS||1441433655||297||55.91	297	297	b36122_Ppe_chr6	Ppe_chr6||29563362||29565215||cds25705||1||CDS||1442332348||26038||55.91	26038	26038	1.900000e-09	285
a36122_Ppe_chr1	Ppe_chr1||1934027||1935787||cds297||1||CDS||1441433712||299||77.06	299	299	b36122_Ppe_chr6	Ppe_chr6||29583422||29584916||cds25708||1||CDS||1442332354||26041||77.06	26041	26041	3.100000e-112	335
a36122_Ppe_chr1	Ppe_chr1||1963490||1967837||cds301||1||CDS||1441433838||303||72.56	303	303	b36122_Ppe_chr6	Ppe_chr6||29592204||29595835||cds25711||1||CDS||1442332359||26044||72.56	26044	26044	1.200000e-49	383
a36122_Ppe_chr1	Ppe_chr1||1970950||1971486||cds302||-1||CDS||1441433871||304||62.85	304	304	b36122_Ppe_chr6	Ppe_chr6||29613751||29614395||cds25716||-1||CDS||1442332369||26049||62.85	26049	26049	4.400000e-43	425
###
a36122_Ppe_chr1	Ppe_chr1||2369506||2370204||cds363||1||CDS||1441438551||365||70.78	365	365	b36122_Ppe_chr8	Ppe_chr8||20417346||20417960||cds31895||-1||CDS||1442629489||32300||70.78	32300	32300	6.300000e-21	20
a36122_Ppe_chr1	Ppe_chr1||2408754||2412249||cds367||-1||CDS||1441438694||369||76.69	369	369	b36122_Ppe_chr8	Ppe_chr8||20406201||20407994||cds31892||1||CDS||1442629480||32297||76.69	32297	32297	2.700000e-82	70
a36122_Ppe_chr1	Ppe_chr1||2458245||2460115||cds377||-1||CDS||1441439017||379||72.82	379	379	b36122_Ppe_chr8	Ppe_chr8||20295877||20297750||cds31879||-1||CDS||1442629450||32284||72.82	32284	32284	1.800000e-90	117
a36122_Ppe_chr1	Ppe_chr1||2569913||2575428||cds389||1||CDS||1441439402||391||61.72	391	391	b36122_Ppe_chr8	Ppe_chr8||20292732||20294119||cds31878||-1||CDS||1442629448||32283||61.72	32283	32283	9.600000e-82	164
a36122_Ppe_chr1	Ppe_chr1||2589092||2591302||cds393||1||CDS||1441439544||395||73.62	395	395	b36122_Ppe_chr8	Ppe_chr8||20275936||20277751||cds31873||-1||CDS||1442629433||32278||73.62	32278	32278	3.700000e-204	214
a36122_Ppe_chr1	Ppe_chr1||2632863||2633561||cds399||1||CDS||1441439728||401||68.5	401	401	b36122_Ppe_chr8	Ppe_chr8||20239953||20240711||cds31863||-1||CDS||1442629405||32268||68.5	32268	32268	5.100000e-58	264
a36122_Ppe_chr1	Ppe_chr1||2726838||2728448||cds405||1||CDS||1441443216||407||75.3	407	407	b36122_Ppe_chr8	Ppe_chr8||20224592||20226208||cds31861||-1||CDS||1442629399||32266||75.3	32266	32266	1.000000e-250	314
a36122_Ppe_chr1	Ppe_chr1||2754476||2756525||cds413||-1||CDS||1441443455||415||81.93	415	415	b36122_Ppe_chr8	Ppe_chr8||20219020||20220468||cds31856||1||CDS||1442629383||32261||81.93	32261	32261	5.300000e-121	364
a36122_Ppe_chr1	Ppe_chr1||2785603||2787120||cds415||1||CDS||1441443520||417||81.46	417	417	b36122_Ppe_chr8	Ppe_chr8||20202873||20204290||cds31851||-1||CDS||1442629368||32256||81.46	32256	32256	2.600000e-97	414
a36122_Ppe_chr1	Ppe_chr1||2820342||2824975||cds418||1||CDS||1441443619||420||80.0	420	420	b36122_Ppe_chr8	Ppe_chr8||20197911||20200679||cds31850||-1||CDS||1442629365||32255||80.0	32255	32255	1.000000e-250	464
a36122_Ppe_chr1	Ppe_chr1||2826181||2826855||cds423||-1||CDS||1441443775||425||63.96	425	425	b36122_Ppe_chr8	Ppe_chr8||20196641||20197198||cds31849||1||CDS||1442629362||32254||63.96	32254	32254	3.500000e-05	468
a36122_Ppe_chr1	Ppe_chr1||2872628||2873254||cds434||1||CDS||1441444014||437||81.34	437	437	b36122_Ppe_chr8	Ppe_chr8||20137144||20137788||cds31835||-1||CDS||1442629320||32240||81.34	32240	32240	4.200000e-111	515
a36122_Ppe_chr1	Ppe_chr1||2888631||2892488||cds436||1||CDS||1441444053||438||76.52	438	438	b36122_Ppe_chr8	Ppe_chr8||20096611||20099825||cds31819||-1||CDS||1442629269||32224||76.52	32224	32224	1.000000e-250	562
a36122_Ppe_chr1	Ppe_chr1||2902105||2906716||cds437||1||CDS||1441444072||439||80.61	439	439	b36122_Ppe_chr8	Ppe_chr8||20066792||20071243||cds31810||-1||CDS||1442629240||32215||80.61	32215	32215	1.000000e-250	612
a36122_Ppe_chr1	Ppe_chr1||2968137||2969924||cds451||-1||CDS||1441444375||454||81.22	454	454	b36122_Ppe_chr8	Ppe_chr8||20039562||20041130||cds31804||-1||CDS||1442629225||32209||81.22	32209	32209	1.200000e-111	659
a36122_Ppe_chr1	Ppe_chr1||2982077||2984370||cds453||1||CDS||1441444431||456||75.04	456	456	b36122_Ppe_chr8	Ppe_chr8||20018551||20019927||cds31796||-1||CDS||1442629198||32201||75.04	32201	32201	8.400000e-132	709
a36122_Ppe_chr1	Ppe_chr1||2988525||2989839||cds454||1||CDS||1441444458||457||76.29	457	457	b36122_Ppe_chr8	Ppe_chr8||20015750||20016828||cds31795||-1||CDS||1442629194||32200||76.29	32200	32200	2.200000e-32	740
a36122_Ppe_chr1	Ppe_chr1||3025719||3032443||cds460||1||CDS||1441444646||463||68.3	463	463	b36122_Ppe_chr8	Ppe_chr8||19990212||19993614||cds31790||-1||CDS||1442629180||32195||68.3	32195	32195	1.000000e-250	790
a36122_Ppe_chr1	Ppe_chr1||3158495||3158938||cds475||-1||CDS||1441445101||478||74.07	478	478	b36122_Ppe_chr8	Ppe_chr8||19963788||19964228||cds31782||1||CDS||1442629152||32187||74.07	32187	32187	3.200000e-09	795
a36122_Ppe_chr1	Ppe_chr1||3190288||3194608||cds480||1||CDS||1441445251||483||69.97	483	483	b36122_Ppe_chr8	Ppe_chr8||19954736||19958307||cds31781||-1||CDS||1442629149||32186||69.97	32186	32186	1.000000e-250	845
a36122_Ppe_chr1	Ppe_chr1||3250144||3254011||cds490||1||CDS||1441445583||493||69.97	493	493	b36122_Ppe_chr8	Ppe_chr8||19924464||19927214||cds31775||1||CDS||1442629134||32180||69.97	32180	32180	1.000000e-250	895
a36122_Ppe_chr1	Ppe_chr1||3272317||3274801||cds494||-1||CDS||1441445733||497||74.11	497	497	b36122_Ppe_chr8	Ppe_chr8||19906727||19909301||cds31773||1||CDS||1442629130||32178||74.11	32178	32178	5.800000e-126	945
a36122_Ppe_chr1	Ppe_chr1||3276895||3277919||cds495||1||CDS||1441445763||498||68.03	498	498	b36122_Ppe_chr8	Ppe_chr8||19903032||19904910||cds31772||-1||CDS||1442629128||32176||68.03	32176	32176	2.800000e-11	955
a36122_Ppe_chr1	Ppe_chr1||3318752||3319749||cds504||-1||CDS||1441446050||507||73.81	507	507	b36122_Ppe_chr8	Ppe_chr8||19834503||19835470||cds31758||1||CDS||1442629092||32162||73.81	32162	32162	3.900000e-138	1002
a36122_Ppe_chr1	Ppe_chr1||3329666||3334971||cds506||-1||CDS||1441446099||509||68.99	509	509	b36122_Ppe_chr8	Ppe_chr8||19821280||19826538||cds31751||1||CDS||1442629067||32155||68.99	32155	32155	2.700000e-160	1052
a36122_Ppe_chr1	Ppe_chr1||3408877||3410087||cds527||-1||CDS||1441446757||530||66.12	530	530	b36122_Ppe_chr8	Ppe_chr8||19816533||19817965||cds31750||-1||CDS||1442629065||32154||66.12	32154	32154	8.200000e-84	1096
a36122_Ppe_chr1	Ppe_chr1||3414096||3416558||cds528||1||CDS||1441446792||531||61.44	531	531	b36122_Ppe_chr8	Ppe_chr8||19809118||19810074||cds31747||-1||CDS||1442629056||32151||61.44	32151	32151	5.900000e-13	1108
a36122_Ppe_chr1	Ppe_chr1||3436266||3441227||cds536||1||CDS||1441447047||539||67.27	539	539	b36122_Ppe_chr8	Ppe_chr8||19793023||19797530||cds31742||-1||CDS||1442628578||32146||67.27	32146	32146	7.400000e-191	1158
a36122_Ppe_chr1	Ppe_chr1||3442457||3445338||cds537||-1||CDS||1441447084||540||75.39	540	540	b36122_Ppe_chr8	Ppe_chr8||19791114||19792416||cds31741||1||CDS||1442628575||32145||75.39	32145	32145	1.900000e-63	1208
a36122_Ppe_chr1	Ppe_chr1||3457720||3460035||cds539||1||CDS||1441451353||542||79.44	542	542	b36122_Ppe_chr8	Ppe_chr8||19778009||19780277||cds31737||-1||CDS||1442628560||32141||79.44	32141	32141	3.400000e-50	1257
###
a36122_Ppe_chr1	Ppe_chr1||2632863||2633561||cds399||1||CDS||1441439728||401||63.51	401	401	b36122_Ppe_chr6	Ppe_chr6||29772333||29773364||cds25753||1||CDS||1442332447||26086||63.51	26086	26086	9.800000e-36	35
a36122_Ppe_chr1	Ppe_chr1||2714393||2716880||cds404||1||CDS||1441443187||406||80.82	406	406	b36122_Ppe_chr6	Ppe_chr6||29795647||29799229||cds25760||1||CDS||1442332462||26093||80.82	26093	26093	1.000000e-250	85
a36122_Ppe_chr1	Ppe_chr1||2743268||2744299||cds411||-1||CDS||1441443402||413||68.49	413	413	b36122_Ppe_chr6	Ppe_chr6||29804844||29806092||cds25761||-1||CDS||1442332464||26094||68.49	26094	26094	1.700000e-103	135
a36122_Ppe_chr1	Ppe_chr1||2785603||2787120||cds415||1||CDS||1441443520||417||74.2	417	417	b36122_Ppe_chr6	Ppe_chr6||29810367||29811577||cds25762||1||CDS||1442332467||26095||74.2	26095	26095	4.700000e-70	185
a36122_Ppe_chr1	Ppe_chr1||2872628||2873254||cds434||1||CDS||1441444014||437||80.25	437	437	b36122_Ppe_chr6	Ppe_chr6||29840188||29840835||cds25776||1||CDS||1442332491||26109||80.25	26109	26109	2.800000e-106	232
###
a36122_Ppe_chr1	Ppe_chr1||3655308||3656822||cds580||-1||CDS||1441457785||586||71.55	586	586	b36122_Ppe_chr8	Ppe_chr8||19619034||19620536||cds31706||-1||CDS||1442628451||32110||71.55	32110	32110	1.000000e-250	50
a36122_Ppe_chr1	Ppe_chr1||3725378||3731204||cds592||-1||CDS||1441458220||599||74.25	599	599	b36122_Ppe_chr8	Ppe_chr8||19596437||19601613||cds31699||1||CDS||1442628426||32103||74.25	32103	32103	6.200000e-201	97
a36122_Ppe_chr1	Ppe_chr1||3788189||3805067||cds600||1||CDS||1441458511||607||76.45	607	607	b36122_Ppe_chr8	Ppe_chr8||19530573||19543003||cds31688||-1||CDS||1442628383||32092||76.45	32092	32092	1.000000e-250	144
a36122_Ppe_chr1	Ppe_chr1||3818775||3820670||cds601||1||CDS||1441458550||608||74.24	608	608	b36122_Ppe_chr8	Ppe_chr8||19517246||19518842||cds31687||-1||CDS||1442628381||32091||74.24	32091	32091	1.000000e-250	194
a36122_Ppe_chr1	Ppe_chr1||3900069||3900894||cds609||1||CDS||1441458801||616||68.35	616	616	b36122_Ppe_chr8	Ppe_chr8||19508952||19509983||cds31685||1||CDS||1442628373||32089||68.35	32089	32089	1.900000e-98	244
###
a36122_Ppe_chr1	Ppe_chr1||3964123||3965931||cds613||1||CDS||1441458930||620||99.61	620	620	b36122_Ppe_chr1	Ppe_chr1||4373515||4375323||cds668||-1||CDS||1441460042||675||99.61	675	675	1.000000e-250	50
a36122_Ppe_chr1	Ppe_chr1||3966421||3967302||cds614||-1||CDS||1441458947||621||99.77	621	621	b36122_Ppe_chr1	Ppe_chr1||4372354||4373235||cds667||1||CDS||1441460022||674||99.77	674	674	1.000000e-250	100
a36122_Ppe_chr1	Ppe_chr1||3972159||3973205||cds620||-1||CDS||1441459014||622||99.32	622	622	b36122_Ppe_chr1	Ppe_chr1||4366085||4366968||cds666||1||CDS||1441460003||673||99.32	673	673	3.500000e-131	150
a36122_Ppe_chr1	Ppe_chr1||3973683||3977193||cds615||-1||CDS||1441458958||626||99.85	626	626	b36122_Ppe_chr1	Ppe_chr1||4362109||4365389||cds665||1||CDS||1441459983||672||99.85	672	672	1.000000e-250	200
a36122_Ppe_chr1	Ppe_chr1||4102664||4107392||cds640||1||CDS||1441459416||647||66.17	647	647	b36122_Ppe_chr1	Ppe_chr1||4269737||4273386||cds656||-1||CDS||1441459777||663||66.17	663	663	8.700000e-28	221
###
a36122_Ppe_chr1	Ppe_chr1||4010489||4015480||cds625||1||CDS||1441459097||632||80.19	632	632	b36122_Ppe_chr8	Ppe_chr8||19433764||19437510||cds31660||-1||CDS||1442628286||32064||80.19	32064	32064	1.000000e-250	50
a36122_Ppe_chr1	Ppe_chr1||4102664||4107392||cds640||1||CDS||1441459416||647||62.15	647	647	b36122_Ppe_chr8	Ppe_chr8||19377585||19381247||cds31644||1||CDS||1442628222||32048||62.15	32048	32048	1.500000e-32	78
a36122_Ppe_chr1	Ppe_chr1||4288704||4292730||cds658||-1||CDS||1441459824||665||78.72	665	665	b36122_Ppe_chr8	Ppe_chr8||19347112||19351488||cds31637||1||CDS||1442628196||32041||78.72	32041	32041	1.000000e-250	125
a36122_Ppe_chr1	Ppe_chr1||4319537||4324777||cds661||1||CDS||1441459898||668||76.38	668	668	b36122_Ppe_chr8	Ppe_chr8||19325700||19331736||cds31634||-1||CDS||1442628187||32038||76.38	32038	32038	1.000000e-250	175
a36122_Ppe_chr1	Ppe_chr1||4354285||4357428||cds664||-1||CDS||1441459963||671||72.54	671	671	b36122_Ppe_chr8	Ppe_chr8||19186181||19188658||cds31621||-1||CDS||1442628130||32025||72.54	32025	32025	1.500000e-170	222
a36122_Ppe_chr1	Ppe_chr1||4477083||4481679||cds674||1||CDS||1441461586||683||62.65	683	683	b36122_Ppe_chr8	Ppe_chr8||19144308||19146280||cds31607||-1||CDS||1442628076||32010||62.65	32010	32010	1.900000e-44	262
###
a36122_Ppe_chr1	Ppe_chr1||4269737||4273386||cds656||-1||CDS||1441459777||663||66.17	663	663	b36122_Ppe_chr1	Ppe_chr1||4102664||4107392||cds640||1||CDS||1441459416||647||66.17	647	647	8.800000e-28	27
a36122_Ppe_chr1	Ppe_chr1||4362109||4365389||cds665||1||CDS||1441459983||672||99.85	672	672	b36122_Ppe_chr1	Ppe_chr1||3973683||3977193||cds615||-1||CDS||1441458958||626||99.85	626	626	1.000000e-250	71
a36122_Ppe_chr1	Ppe_chr1||4366085||4366968||cds666||1||CDS||1441460003||673||99.32	673	673	b36122_Ppe_chr1	Ppe_chr1||3972159||3973205||cds620||-1||CDS||1441459014||622||99.32	622	622	6.100000e-129	121
a36122_Ppe_chr1	Ppe_chr1||4372354||4373235||cds667||1||CDS||1441460022||674||99.77	674	674	b36122_Ppe_chr1	Ppe_chr1||3966421||3967302||cds614||-1||CDS||1441458947||621||99.77	621	621	1.000000e-250	171
a36122_Ppe_chr1	Ppe_chr1||4373515||4375323||cds668||-1||CDS||1441460042||675||99.61	675	675	b36122_Ppe_chr1	Ppe_chr1||3964123||3965931||cds613||1||CDS||1441458930||620||99.61	620	620	1.000000e-250	221
###
a36122_Ppe_chr1	Ppe_chr1||8728999||8730386||cds1237||-1||CDS||1441425546||1251||85.16	1251	1251	b36122_Ppe_chr3	Ppe_chr3||317087||318501||cds11362||-1||CDS||1441892179||11490||85.16	11490	11490	1.600000e-182	50
a36122_Ppe_chr1	Ppe_chr1||8771298||8775142||cds1245||1||CDS||1441425579||1259||78.67	1259	1259	b36122_Ppe_chr3	Ppe_chr3||333985||337965||cds11366||1||CDS||1441892196||11494||78.67	11494	11494	1.000000e-250	100
a36122_Ppe_chr1	Ppe_chr1||8778656||8781213||cds1250||-1||CDS||1441425594||1264||66.64	1264	1264	b36122_Ppe_chr3	Ppe_chr3||354632||356527||cds11368||-1||CDS||1441892202||11496||66.64	11496	11496	8.600000e-171	150
a36122_Ppe_chr1	Ppe_chr1||8854613||8856725||cds1259||1||CDS||1441425626||1273||71.4	1273	1273	b36122_Ppe_chr3	Ppe_chr3||366753||369302||cds11370||1||CDS||1441892208||11498||71.4	11498	11498	2.000000e-172	200
a36122_Ppe_chr1	Ppe_chr1||8920656||8922436||cds1269||1||CDS||1441425661||1285||76.41	1285	1285	b36122_Ppe_chr3	Ppe_chr3||382234||383519||cds11372||1||CDS||1441892216||11500||76.41	11500	11500	8.800000e-93	247
a36122_Ppe_chr1	Ppe_chr1||8939154||8942359||cds1271||-1||CDS||1441425668||1287||68.42	1287	1287	b36122_Ppe_chr3	Ppe_chr3||403822||406962||cds11377||-1||CDS||1441892228||11505||68.42	11505	11505	1.200000e-150	297
a36122_Ppe_chr1	Ppe_chr1||9041352||9041972||cds1289||1||CDS||1441425720||1305||70.19	1305	1305	b36122_Ppe_chr3	Ppe_chr3||471754||472278||cds11398||-1||CDS||1441892299||11526||70.19	11526	11526	1.800000e-10	300
a36122_Ppe_chr1	Ppe_chr1||9043511||9045077||cds1290||-1||CDS||1441425727||1306||69.97	1306	1306	b36122_Ppe_chr3	Ppe_chr3||495865||497804||cds11400||-1||CDS||1441892308||11528||69.97	11528	11528	6.200000e-52	350
a36122_Ppe_chr1	Ppe_chr1||9075941||9084942||cds1294||1||CDS||1441425738||1310||70.21	1310	1310	b36122_Ppe_chr3	Ppe_chr3||516500||524287||cds11404||1||CDS||1441892318||11532||70.21	11532	11532	4.500000e-97	400
a36122_Ppe_chr1	Ppe_chr1||9090064||9091712||cds1298||-1||CDS||1441425749||1314||70.46	1314	1314	b36122_Ppe_chr3	Ppe_chr3||526371||527787||cds11405||-1||CDS||1441892322||11533||70.46	11533	11533	2.100000e-67	450
###
a36122_Ppe_chr1	Ppe_chr1||8778656||8781213||cds1250||-1||CDS||1441425594||1264||64.91	1264	1264	b36122_Ppe_chr6	Ppe_chr6||27700489||27703069||cds25260||1||CDS||1442328962||25582||64.91	25582	25582	1.100000e-151	50
a36122_Ppe_chr1	Ppe_chr1||8871826||8873670||cds1264||-1||CDS||1441425647||1278||75.39	1278	1278	b36122_Ppe_chr6	Ppe_chr6||27801899||27803292||cds25278||-1||CDS||1442329031||25600||75.39	25600	25600	1.700000e-191	97
a36122_Ppe_chr1	Ppe_chr1||8934274||8937758||cds1270||1||CDS||1441425665||1286||76.26	1286	1286	b36122_Ppe_chr6	Ppe_chr6||27815882||27819363||cds25283||1||CDS||1442329051||25605||76.26	25605	25605	1.000000e-250	147
a36122_Ppe_chr1	Ppe_chr1||8979693||8981594||cds1275||1||CDS||1441425680||1291||65.31	1291	1291	b36122_Ppe_chr6	Ppe_chr6||27829981||27832015||cds25287||1||CDS||1442329066||25609||65.31	25609	25609	9.400000e-41	187
a36122_Ppe_chr1	Ppe_chr1||9043511||9045077||cds1290||-1||CDS||1441425727||1306||70.12	1306	1306	b36122_Ppe_chr6	Ppe_chr6||27881548||27882640||cds25295||-1||CDS||1442329098||25617||70.12	25617	25617	1.200000e-36	219
a36122_Ppe_chr1	Ppe_chr1||9112693||9113358||cds1301||-1||CDS||1441425764||1317||77.85	1317	1317	b36122_Ppe_chr6	Ppe_chr6||27939243||27939866||cds25302||-1||CDS||1442329132||25624||77.85	25624	25624	2.000000e-32	247
###
a36122_Ppe_chr1	Ppe_chr1||9617906||9620325||cds1373||1||CDS||1441425980||1389||81.27	1389	1389	b36122_Ppe_chr6	Ppe_chr6||28084951||28086935||cds25338||1||CDS||1442329273||25660||81.27	25660	25660	2.700000e-169	50
a36122_Ppe_chr1	Ppe_chr1||9660837||9661693||cds1382||1||CDS||1441426012||1398||65.57	1398	1398	b36122_Ppe_chr6	Ppe_chr6||28087795||28088624||cds25339||1||CDS||1442329278||25661||65.57	25661	25661	6.700000e-36	85
a36122_Ppe_chr1	Ppe_chr1||9883077||9886417||cds1402||-1||CDS||1441426077||1418||64.85	1418	1418	b36122_Ppe_chr6	Ppe_chr6||28108584||28112497||cds25345||-1||CDS||1442329304||25668||64.85	25668	25668	1.500000e-84	132
a36122_Ppe_chr1	Ppe_chr1||9914401||9917357||cds1409||1||CDS||1441426097||1425||80.45	1425	1425	b36122_Ppe_chr6	Ppe_chr6||28142680||28146328||cds25354||1||CDS||1442329340||25677||80.45	25677	25677	1.000000e-250	182
a36122_Ppe_chr1	Ppe_chr1||9923264||9923862||cds1410||1||CDS||1441426102||1426||73.08	1426	1426	b36122_Ppe_chr6	Ppe_chr6||28149345||28150628||cds25355||1||CDS||1442329343||25678||73.08	25678	25678	2.600000e-19	200
a36122_Ppe_chr1	Ppe_chr1||9957169||9958323||cds1415||1||CDS||1441426112||1431||65.88	1431	1431	b36122_Ppe_chr6	Ppe_chr6||28153323||28155083||cds25356||1||CDS||1442329347||25679||65.88	25679	25679	4.900000e-70	250
a36122_Ppe_chr1	Ppe_chr1||9964446||9966646||cds1417||1||CDS||1441426117||1433||67.31	1433	1433	b36122_Ppe_chr6	Ppe_chr6||28162773||28165556||cds25358||1||CDS||1442329351||25681||67.31	25681	25681	5.400000e-74	300
###
a36122_Ppe_chr1	Ppe_chr1||10040843||10041548||cds1435||1||CDS||1441426164||1451||70.16	1451	1451	b36122_Ppe_chr8	Ppe_chr8||22229738||22230319||cds32348||-1||CDS||1442630792||32762||70.16	32762	32762	4.600000e-70	50
a36122_Ppe_chr1	Ppe_chr1||10070184||10072762||cds1443||-1||CDS||1441426187||1459||71.99	1459	1459	b36122_Ppe_chr8	Ppe_chr8||22226323||22228980||cds32345||1||CDS||1442630782||32759||71.99	32759	32759	1.000000e-250	100
a36122_Ppe_chr1	Ppe_chr1||10123938||10125845||cds1452||-1||CDS||1441426215||1468||83.97	1468	1468	b36122_Ppe_chr8	Ppe_chr8||22212957||22214665||cds32340||1||CDS||1442630770||32754||83.97	32754	32754	4.400000e-184	150
a36122_Ppe_chr1	Ppe_chr1||10132011||10133783||cds1454||-1||CDS||1441426221||1470||73.3	1470	1470	b36122_Ppe_chr8	Ppe_chr8||22209532||22210580||cds32338||1||CDS||1442630763||32752||73.3	32752	32752	1.100000e-32	182
a36122_Ppe_chr1	Ppe_chr1||10151130||10152926||cds1457||-1||CDS||1441426230||1473||59.24	1473	1473	b36122_Ppe_chr8	Ppe_chr8||22189788||22191601||cds32333||1||CDS||1442630744||32747||59.24	32747	32747	1.300000e-51	232
a36122_Ppe_chr1	Ppe_chr1||10355651||10366573||cds1463||1||CDS||1441426245||1479||77.19	1479	1479	b36122_Ppe_chr8	Ppe_chr8||22179448||22184617||cds32327||-1||CDS||1442630723||32741||77.19	32741	32741	1.000000e-250	282
a36122_Ppe_chr1	Ppe_chr1||10382099||10383992||cds1470||1||CDS||1441426268||1486||60.88	1486	1486	b36122_Ppe_chr8	Ppe_chr8||22169587||22173057||cds32325||1||CDS||1442630717||32739||60.88	32739	32739	8.500000e-55	332
###
a36122_Ppe_chr1	Ppe_chr1||10586859||10589778||cds1493||-1||CDS||1441426356||1509||80.36	1509	1509	b36122_Ppe_chr8	Ppe_chr8||22071592||22074490||cds32290||1||CDS||1442630621||32704||80.36	32704	32704	1.000000e-250	50
a36122_Ppe_chr1	Ppe_chr1||10654175||10655016||cds1507||-1||CDS||1441426404||1523||67.46	1523	1523	b36122_Ppe_chr8	Ppe_chr8||22017547||22018791||cds32274||1||CDS||1442630570||32688||67.46	32688	32688	2.900000e-64	97
a36122_Ppe_chr1	Ppe_chr1||10712451||10714598||cds1517||1||CDS||1441426427||1533||63.06	1533	1533	b36122_Ppe_chr8	Ppe_chr8||21957475||21961611||cds32260||-1||CDS||1442630527||32674||63.06	32674	32674	8.100000e-42	135
a36122_Ppe_chr1	Ppe_chr1||10743167||10745787||cds1521||1||CDS||1441426441||1537||82.55	1537	1537	b36122_Ppe_chr8	Ppe_chr8||21938945||21940240||cds32253||-1||CDS||1442630510||32667||82.55	32667	32667	5.100000e-58	185
a36122_Ppe_chr1	Ppe_chr1||10748441||10748815||cds1522||-1||CDS||1441426442||1538||70.18	1538	1538	b36122_Ppe_chr8	Ppe_chr8||21937847||21938197||cds32252||1||CDS||1442630505||32666||70.18	32666	32666	1.100000e-23	208
a36122_Ppe_chr1	Ppe_chr1||10767569||10768785||cds1530||-1||CDS||1441426468||1546||72.15	1546	1546	b36122_Ppe_chr8	Ppe_chr8||21909043||21910159||cds32244||1||CDS||1442630483||32658||72.15	32658	32658	4.900000e-37	244
a36122_Ppe_chr1	Ppe_chr1||10829548||10830039||cds1540||1||CDS||1441426505||1556||73.72	1556	1556	b36122_Ppe_chr8	Ppe_chr8||21852642||21853172||cds32233||1||CDS||1442630451||32645||73.72	32645	32645	2.200000e-61	291
a36122_Ppe_chr1	Ppe_chr1||10852034||10856614||cds1541||1||CDS||1441426508||1557||79.26	1557	1557	b36122_Ppe_chr8	Ppe_chr8||21810054||21815659||cds32226||-1||CDS||1442630430||32638||79.26	32638	32638	1.000000e-250	341
###
a36122_Ppe_chr1	Ppe_chr1||10645842||10649880||cds1503||-1||CDS||1441426390||1519||68.86	1519	1519	b36122_Ppe_chr6	Ppe_chr6||28346522||28352070||cds25406||-1||CDS||1442329547||25729||68.86	25729	25729	2.800000e-20	19
a36122_Ppe_chr1	Ppe_chr1||10651416||10652976||cds1506||1||CDS||1441426399||1522||73.16	1522	1522	b36122_Ppe_chr6	Ppe_chr6||28356375||28356932||cds25407||1||CDS||1442329549||25730||73.16	25730	25730	3.400000e-53	69
a36122_Ppe_chr1	Ppe_chr1||10748441||10748815||cds1522||-1||CDS||1441426442||1538||77.37	1538	1538	b36122_Ppe_chr6	Ppe_chr6||28397396||28397761||cds25420||-1||CDS||1442329596||25743||77.37	25743	25743	1.700000e-40	105
a36122_Ppe_chr1	Ppe_chr1||10767569||10768785||cds1530||-1||CDS||1441426468||1546||69.86	1546	1546	b36122_Ppe_chr6	Ppe_chr6||28408923||28410667||cds25423||-1||CDS||1442329606||25746||69.86	25746	25746	1.600000e-26	130
a36122_Ppe_chr1	Ppe_chr1||10799790||10800668||cds1535||-1||CDS||1441426489||1551||65.64	1551	1551	b36122_Ppe_chr6	Ppe_chr6||28450456||28451316||cds25433||-1||CDS||1442329643||25757||65.64	25757	25757	2.400000e-51	177
a36122_Ppe_chr1	Ppe_chr1||10813326||10817874||cds1539||-1||CDS||1441426499||1555||67.82	1555	1555	b36122_Ppe_chr6	Ppe_chr6||28492543||28496608||cds25444||-1||CDS||1442329695||25768||67.82	25768	25768	1.500000e-156	224
a36122_Ppe_chr1	Ppe_chr1||10829548||10830039||cds1540||1||CDS||1441426505||1556||73.22	1556	1556	b36122_Ppe_chr6	Ppe_chr6||28504337||28504855||cds25451||1||CDS||1442329726||25775||73.22	25775	25775	1.300000e-43	266
a36122_Ppe_chr1	Ppe_chr1||10891458||10896810||cds1555||1||CDS||1441426556||1571||75.95	1571	1571	b36122_Ppe_chr6	Ppe_chr6||28519370||28523715||cds25456||1||CDS||1442329746||25780||75.95	25780	25780	3.800000e-248	313
a36122_Ppe_chr1	Ppe_chr1||10900946||10910630||cds1564||-1||CDS||1441426588||1580||64.55	1580	1580	b36122_Ppe_chr6	Ppe_chr6||28525104||28533867||cds25457||-1||CDS||1442329752||25781||64.55	25781	25781	2.700000e-47	359
###
a36122_Ppe_chr1	Ppe_chr1||10934826||10937948||cds1567||1||CDS||1441426597||1583||64.32	1583	1583	b36122_Ppe_chr8	Ppe_chr8||21769257||21772282||cds32220||-1||CDS||1442630412||32631||64.32	32631	32631	2.100000e-85	50
a36122_Ppe_chr1	Ppe_chr1||11033366||11033674||cds1587||-1||CDS||1441426668||1603||68.28	1603	1603	b36122_Ppe_chr8	Ppe_chr8||21754041||21754364||cds32216||1||CDS||1442630400||32626||68.28	32626	32626	4.200000e-45	91
a36122_Ppe_chr1	Ppe_chr1||11094091||11096828||cds1595||1||CDS||1441426705||1611||72.3	1611	1611	b36122_Ppe_chr8	Ppe_chr8||21731958||21734594||cds32209||-1||CDS||1442630386||32619||72.3	32619	32619	4.600000e-151	141
a36122_Ppe_chr1	Ppe_chr1||11223600||11228622||cds1614||1||CDS||1441426790||1630||74.44	1630	1630	b36122_Ppe_chr8	Ppe_chr8||21675280||21678291||cds32199||1||CDS||1442630361||32609||74.44	32609	32609	1.000000e-250	188
a36122_Ppe_chr1	Ppe_chr1||11306916||11312768||cds1624||1||CDS||1441426837||1641||71.52	1641	1641	b36122_Ppe_chr8	Ppe_chr8||21631118||21634941||cds32184||-1||CDS||1442630317||32591||71.52	32591	32591	4.800000e-122	235
a36122_Ppe_chr1	Ppe_chr1||11325235||11326783||cds1628||1||CDS||1441426853||1645||59.95	1645	1645	b36122_Ppe_chr8	Ppe_chr8||21601871||21603360||cds32176||-1||CDS||1442630297||32583||59.95	32583	32583	3.300000e-63	285
a36122_Ppe_chr1	Ppe_chr1||11387907||11392525||cds1639||1||CDS||1441426894||1656||73.39	1656	1656	b36122_Ppe_chr8	Ppe_chr8||21526455||21531093||cds32156||-1||CDS||1442630247||32563||73.39	32563	32563	1.000000e-250	332
a36122_Ppe_chr1	Ppe_chr1||11418240||11419598||cds1645||-1||CDS||1441426926||1662||73.76	1662	1662	b36122_Ppe_chr8	Ppe_chr8||21518064||21520061||cds32154||1||CDS||1442630242||32561||73.76	32561	32561	1.500000e-91	382
a36122_Ppe_chr1	Ppe_chr1||11539021||11542418||cds1662||-1||CDS||1441427004||1679||67.8	1679	1679	b36122_Ppe_chr8	Ppe_chr8||21453839||21456812||cds32140||1||CDS||1442630200||32546||67.8	32546	32546	6.800000e-179	429
a36122_Ppe_chr1	Ppe_chr1||11598575||11599627||cds1675||1||CDS||1441427066||1692||73.09	1692	1692	b36122_Ppe_chr8	Ppe_chr8||21409745||21410782||cds32131||-1||CDS||1442630173||32537||73.09	32537	32537	3.900000e-209	476
a36122_Ppe_chr1	Ppe_chr1||11616271||11617593||cds1680||1||CDS||1441427092||1697||69.49	1697	1697	b36122_Ppe_chr8	Ppe_chr8||21405556||21407073||cds32130||-1||CDS||1442630170||32536||69.49	32536	32536	1.500000e-52	526
a36122_Ppe_chr1	Ppe_chr1||11684055||11686867||cds1691||1||CDS||1441427131||1708||74.63	1708	1708	b36122_Ppe_chr8	Ppe_chr8||21339654||21343036||cds32113||-1||CDS||1442630114||32519||74.63	32519	32519	1.000000e-250	573
a36122_Ppe_chr1	Ppe_chr1||11749352||11758376||cds1696||-1||CDS||1441427148||1713||70.19	1713	1713	b36122_Ppe_chr8	Ppe_chr8||21333467||21336191||cds32111||1||CDS||1442630108||32517||70.19	32517	32517	1.000000e-125	623
a36122_Ppe_chr1	Ppe_chr1||11769426||11778328||cds1700||1||CDS||1441427171||1717||71.18	1717	1717	b36122_Ppe_chr8	Ppe_chr8||21310425||21318203||cds32107||-1||CDS||1442630099||32513||71.18	32513	32513	1.000000e-250	673
a36122_Ppe_chr1	Ppe_chr1||11803306||11809089||cds1705||-1||CDS||1441427188||1722||76.29	1722	1722	b36122_Ppe_chr8	Ppe_chr8||21264422||21268460||cds32095||1||CDS||1442630062||32501||76.29	32501	32501	8.800000e-247	720
a36122_Ppe_chr1	Ppe_chr1||11920269||11921285||cds1707||-1||CDS||1441427198||1724||65.23	1724	1724	b36122_Ppe_chr8	Ppe_chr8||21247987||21248955||cds32092||1||CDS||1442630055||32498||65.23	32498	32498	7.700000e-92	770
a36122_Ppe_chr1	Ppe_chr1||12016901||12018274||cds1722||1||CDS||1441427260||1739||68.42	1739	1739	b36122_Ppe_chr8	Ppe_chr8||21224067||21225479||cds32079||-1||CDS||1442630021||32485||68.42	32485	32485	1.700000e-200	817
a36122_Ppe_chr1	Ppe_chr1||12071695||12074844||cds1734||1||CDS||1441427303||1751||72.82	1751	1751	b36122_Ppe_chr8	Ppe_chr8||21200513||21203169||cds32071||-1||CDS||1442630001||32477||72.82	32477	32477	2.600000e-214	864
a36122_Ppe_chr1	Ppe_chr1||12141850||12142917||cds1751||-1||CDS||1441427368||1768||72.19	1768	1768	b36122_Ppe_chr8	Ppe_chr8||21138251||21139390||cds32060||1||CDS||1442629973||32466||72.19	32466	32466	8.400000e-19	879
a36122_Ppe_chr1	Ppe_chr1||12203655||12205274||cds1757||-1||CDS||1441427392||1774||73.07	1774	1774	b36122_Ppe_chr8	Ppe_chr8||21115718||21117346||cds32054||1||CDS||1442629950||32460||73.07	32460	32460	1.000000e-250	929
a36122_Ppe_chr1	Ppe_chr1||12269609||12275375||cds1763||-1||CDS||1441427423||1780||76.57	1780	1780	b36122_Ppe_chr8	Ppe_chr8||21103895||21108904||cds32052||1||CDS||1442629942||32458||76.57	32458	32458	1.000000e-250	979
###
a36122_Ppe_chr1	Ppe_chr1||11159845||11163714||cds1605||1||CDS||1441426747||1621||77.48	1621	1621	b36122_Ppe_chr6	Ppe_chr6||29219359||29223031||cds25609||-1||CDS||1442332155||25937||77.48	25937	25937	1.000000e-250	50
a36122_Ppe_chr1	Ppe_chr1||11223600||11228622||cds1614||1||CDS||1441426790||1630||78.45	1630	1630	b36122_Ppe_chr6	Ppe_chr6||29186576||29190795||cds25606||-1||CDS||1442332146||25934||78.45	25934	25934	1.000000e-250	100
a36122_Ppe_chr1	Ppe_chr1||11229628||11232583||cds1618||-1||CDS||1441426806||1634||68.74	1634	1634	b36122_Ppe_chr6	Ppe_chr6||29125458||29128744||cds25598||1||CDS||1442332131||25926||68.74	25926	25926	5.500000e-90	150
a36122_Ppe_chr1	Ppe_chr1||11243766||11246294||cds1619||1||CDS||1441426811||1635||76.43	1635	1635	b36122_Ppe_chr6	Ppe_chr6||29121701||29123133||cds25596||-1||CDS||1442332126||25924||76.43	25924	25924	3.000000e-57	200
a36122_Ppe_chr1	Ppe_chr1||11302381||11305242||cds1623||1||CDS||1441426833||1639||70.95	1639	1639	b36122_Ppe_chr6	Ppe_chr6||29006320||29009667||cds25578||-1||CDS||1442332091||25906||70.95	25906	25906	2.100000e-67	247
a36122_Ppe_chr1	Ppe_chr1||11411666||11416605||cds1643||1||CDS||1441426917||1660||70.58	1660	1660	b36122_Ppe_chr6	Ppe_chr6||28955826||28960636||cds25565||-1||CDS||1442332062||25892||70.58	25892	25892	1.000000e-250	291
a36122_Ppe_chr1	Ppe_chr1||11418240||11419598||cds1645||-1||CDS||1441426926||1662||74.07	1662	1662	b36122_Ppe_chr6	Ppe_chr6||28952300||28953831||cds25564||1||CDS||1442332061||25891||74.07	25891	25891	1.400000e-89	341
a36122_Ppe_chr1	Ppe_chr1||11427643||11430572||cds1647||-1||CDS||1441426933||1664||70.48	1664	1664	b36122_Ppe_chr6	Ppe_chr6||28936947||28940011||cds25559||1||CDS||1442332052||25886||70.48	25886	25886	3.400000e-171	391
a36122_Ppe_chr1	Ppe_chr1||11507625||11508230||cds1655||1||CDS||1441426970||1672||62.0	1672	1672	b36122_Ppe_chr6	Ppe_chr6||28907142||28907759||cds25553||-1||CDS||1442332040||25880||62.0	25880	25880	2.300000e-13	403
###
a36122_Ppe_chr1	Ppe_chr1||11987695||11988772||cds1713||-1||CDS||1441427221||1730||72.73	1730	1730	b36122_Ppe_chr6	Ppe_chr6||28817183||28818452||cds25530||1||CDS||1442331996||25854||72.73	25854	25854	7.300000e-24	23
a36122_Ppe_chr1	Ppe_chr1||12016901||12018274||cds1722||1||CDS||1441427260||1739||63.86	1739	1739	b36122_Ppe_chr6	Ppe_chr6||28783001||28784296||cds25522||-1||CDS||1442331977||25846||63.86	25846	25846	6.400000e-45	67
a36122_Ppe_chr1	Ppe_chr1||12044539||12045321||cds1725||1||CDS||1441427269||1742||74.16	1742	1742	b36122_Ppe_chr6	Ppe_chr6||28760031||28760819||cds25514||-1||CDS||1442331961||25838||74.16	25838	25838	2.700000e-165	117
a36122_Ppe_chr1	Ppe_chr1||12122588||12123899||cds1745||1||CDS||1441427342||1762||63.18	1762	1762	b36122_Ppe_chr6	Ppe_chr6||28716168||28717036||cds25504||-1||CDS||1442331943||25828||63.18	25828	25828	8.100000e-36	149
a36122_Ppe_chr1	Ppe_chr1||12125098||12127919||cds1747||-1||CDS||1441427347||1764||72.64	1764	1764	b36122_Ppe_chr6	Ppe_chr6||28693339||28695661||cds25498||1||CDS||1442331932||25822||72.64	25822	25822	1.700000e-192	199
a36122_Ppe_chr1	Ppe_chr1||12129060||12133381||cds1748||1||CDS||1441427352||1766||71.41	1766	1766	b36122_Ppe_chr6	Ppe_chr6||28674088||28679095||cds25492||-1||CDS||1442329876||25817||71.41	25817	25817	1.000000e-250	249
###
a36122_Ppe_chr1	Ppe_chr1||13377031||13378961||cds1890||1||CDS||1441427948||1908||98.97	1908	1908	b36122_Ppe_chr6	Ppe_chr6||15006300||15008742||cds23505||1||CDS||1442320488||23801||98.97	23801	23801	1.000000e-250	50
a36122_Ppe_chr1	Ppe_chr1||13382608||13384400||cds1893||-1||CDS||1441427962||1911||98.17	1911	1911	b36122_Ppe_chr6	Ppe_chr6||15011633||15014119||cds23506||-1||CDS||1442320494||23802||98.17	23802	23802	1.000000e-250	100
a36122_Ppe_chr1	Ppe_chr1||13615930||13616967||cds1908||1||CDS||1441428019||1926||86.18	1926	1926	b36122_Ppe_chr6	Ppe_chr6||15192916||15193746||cds23521||1||CDS||1442320549||23818||86.18	23818	23818	1.000000e-250	147
a36122_Ppe_chr1	Ppe_chr1||13693378||13707907||cds1918||-1||CDS||1441428064||1937||96.28	1937	1937	b36122_Ppe_chr6	Ppe_chr6||15469571||15471046||cds23540||-1||CDS||1442320615||23837||96.28	23837	23837	1.000000e-250	194
a36122_Ppe_chr1	Ppe_chr1||13861232||13862668||cds1929||1||CDS||1441428120||1947||73.33	1947	1947	b36122_Ppe_chr6	Ppe_chr6||15688018||15690909||cds23549||1||CDS||1442320656||23846||73.33	23846	23846	1.000000e-250	244
###
a36122_Ppe_chr1	Ppe_chr1||15489693||15491813||cds2042||1||CDS||1441428523||2061||74.83	2061	2061	b36122_Ppe_chr2	Ppe_chr2||8235571||8236449||cds8028||-1||CDS||1441735347||8115||74.83	8115	8115	2.400000e-94	50
a36122_Ppe_chr1	Ppe_chr1||15686925||15689756||cds2048||1||CDS||1441428541||2067||57.34	2067	2067	b36122_Ppe_chr2	Ppe_chr2||8002839||8005514||cds8021||1||CDS||1441735326||8108||57.34	8108	8108	5.200000e-05	54
a36122_Ppe_chr1	Ppe_chr1||15977131||15977748||cds2067||-1||CDS||1441428602||2086||84.81	2086	2086	b36122_Ppe_chr2	Ppe_chr2||7833186||7836139||cds8013||-1||CDS||1441735302||8100||84.81	8100	8100	1.100000e-133	101
a36122_Ppe_chr1	Ppe_chr1||16082749||16084323||cds2082||-1||CDS||1441428650||2101||72.84	2101	2101	b36122_Ppe_chr2	Ppe_chr2||7774174||7775151||cds8005||1||CDS||1441735277||8092||72.84	8092	8092	6.700000e-167	148
a36122_Ppe_chr1	Ppe_chr1||16308563||16311590||cds2097||-1||CDS||1441428700||2116||95.77	2116	2116	b36122_Ppe_chr2	Ppe_chr2||7598776||7600362||cds7985||-1||CDS||1441731847||8072||95.77	8072	8072	2.500000e-165	195
###
a36122_Ppe_chr1	Ppe_chr1||18668285||18669665||cds2231||1||CDS||1441429138||2251||98.05	2251	2251	b36122_Ppe_chr4	Ppe_chr4||22792235||22793118||cds18439||1||CDS||1442068220||18646||98.05	18646	18646	1.000000e-250	50
a36122_Ppe_chr1	Ppe_chr1||18673673||18674395||cds2234||1||CDS||1441429145||2254||94.05	2254	2254	b36122_Ppe_chr4	Ppe_chr4||22797746||22798468||cds18442||1||CDS||1442068231||18649||94.05	18649	18649	1.000000e-250	100
a36122_Ppe_chr1	Ppe_chr1||18680036||18682356||cds2235||-1||CDS||1441429147||2255||99.01	2255	2255	b36122_Ppe_chr4	Ppe_chr4||22804084||22804571||cds18443||-1||CDS||1442068232||18650||99.01	18650	18650	4.600000e-179	150
a36122_Ppe_chr1	Ppe_chr1||18692277||18693068||cds2238||1||CDS||1441429158||2258||74.46	2258	2258	b36122_Ppe_chr4	Ppe_chr4||22930949||22932078||cds18458||-1||CDS||1442068279||18665||74.46	18665	18665	1.300000e-171	197
a36122_Ppe_chr1	Ppe_chr1||18820706||18821789||cds2251||-1||CDS||1441429199||2271||63.06	2271	2271	b36122_Ppe_chr4	Ppe_chr4||22988642||22989278||cds18465||1||CDS||1442068301||18672||63.06	18672	18672	4.500000e-04	197
###
a36122_Ppe_chr1	Ppe_chr1||19054121||19056712||cds2267||-1||CDS||1441429247||2287||96.62	2287	2287	b36122_Ppe_chr3	Ppe_chr3||12592434||12597904||cds12898||1||CDS||1441902705||13040||96.62	13040	13040	1.000000e-250	50
a36122_Ppe_chr1	Ppe_chr1||19118094||19118549||cds2274||1||CDS||1441429266||2294||86.73	2294	2294	b36122_Ppe_chr3	Ppe_chr3||12783447||12784685||cds12906||1||CDS||1441902719||13048||86.73	13048	13048	7.700000e-158	100
a36122_Ppe_chr1	Ppe_chr1||19553292||19553786||cds2293||1||CDS||1441429333||2313||90.06	2313	2313	b36122_Ppe_chr3	Ppe_chr3||13291659||13292624||cds12924||1||CDS||1441902751||13066||90.06	13066	13066	4.100000e-192	147
a36122_Ppe_chr1	Ppe_chr1||19633720||19643335||cds2300||-1||CDS||1441429359||2320||61.46	2320	2320	b36122_Ppe_chr3	Ppe_chr3||13343079||13353987||cds12932||-1||CDS||1441902764||13074||61.46	13074	13074	1.100000e-79	197
a36122_Ppe_chr1	Ppe_chr1||19845231||19846268||cds2314||1||CDS||1441429399||2334||91.62	2334	2334	b36122_Ppe_chr3	Ppe_chr3||13534786||13536249||cds12946||1||CDS||1441902792||13088||91.62	13088	13088	1.000000e-250	244
###
a36122_Ppe_chr1	Ppe_chr1||19080812||19082696||cds2268||-1||CDS||1441429250||2288||71.24	2288	2288	b36122_Ppe_chr4	Ppe_chr4||24719221||24719850||cds18602||-1||CDS||1442068819||18811||71.24	18811	18811	2.900000e-37	36
a36122_Ppe_chr1	Ppe_chr1||19118094||19118549||cds2274||1||CDS||1441429266||2294||85.84	2294	2294	b36122_Ppe_chr4	Ppe_chr4||24971902||24972939||cds18612||-1||CDS||1442068855||18821||85.84	18821	18821	5.600000e-153	86
a36122_Ppe_chr1	Ppe_chr1||19135059||19135751||cds2276||1||CDS||1441429272||2296||65.85	2296	2296	b36122_Ppe_chr4	Ppe_chr4||25050507||25051363||cds18622||-1||CDS||1442068886||18831||65.85	18831	18831	2.600000e-15	100
a36122_Ppe_chr1	Ppe_chr1||19553292||19553786||cds2293||1||CDS||1441429333||2313||66.0	2313	2313	b36122_Ppe_chr4	Ppe_chr4||25182880||25183487||cds18643||-1||CDS||1442068958||18852||66.0	18852	18852	8.100000e-06	99
a36122_Ppe_chr1	Ppe_chr1||19845231||19846268||cds2314||1||CDS||1441429399||2334||98.3	2334	2334	b36122_Ppe_chr4	Ppe_chr4||25316819||25318156||cds18662||1||CDS||1442069026||18871||98.3	18871	18871	1.000000e-250	143
###
a36122_Ppe_chr1	Ppe_chr1||20325674||20329396||cds2359||-1||CDS||1441429537||2379||89.67	2379	2379	b36122_Ppe_chr6	Ppe_chr6||15192916||15193746||cds23521||1||CDS||1442320549||23818||89.67	23818	23818	1.000000e-250	50
a36122_Ppe_chr1	Ppe_chr1||20514668||20516981||cds2368||1||CDS||1441429564||2388||99.37	2388	2388	b36122_Ppe_chr6	Ppe_chr6||15415465||15416679||cds23531||1||CDS||1442320584||23828||99.37	23828	23828	1.000000e-250	100
a36122_Ppe_chr1	Ppe_chr1||20518501||20520107||cds2369||-1||CDS||1441429566||2389||99.55	2389	2389	b36122_Ppe_chr6	Ppe_chr6||15460939||15464178||cds23536||-1||CDS||1442320603||23833||99.55	23833	23833	1.000000e-250	150
a36122_Ppe_chr1	Ppe_chr1||20948767||20949639||cds2389||-1||CDS||1441429628||2409||64.29	2409	2409	b36122_Ppe_chr6	Ppe_chr6||15773734||15775226||cds23556||1||CDS||1442320685||23853||64.29	23853	23853	2.100000e-29	175
a36122_Ppe_chr1	Ppe_chr1||21030066||21031925||cds2396||-1||CDS||1441429653||2416||78.18	2416	2416	b36122_Ppe_chr6	Ppe_chr6||16183299||16184606||cds23573||-1||CDS||1442320771||23870||78.18	23870	23870	4.200000e-05	176
###
a36122_Ppe_chr1	Ppe_chr1||22381616||22382926||cds2467||-1||CDS||1441432556||2487||82.64	2487	2487	b36122_Ppe_chr3	Ppe_chr3||27262166||27263479||cds15210||1||CDS||1441915788||15380||82.64	15380	15380	1.000000e-250	50
a36122_Ppe_chr1	Ppe_chr1||22487533||22488123||cds2480||-1||CDS||1441432592||2500||64.53	2500	2500	b36122_Ppe_chr3	Ppe_chr3||27225186||27225875||cds15196||1||CDS||1441915731||15366||64.53	15366	15366	2.800000e-15	61
a36122_Ppe_chr1	Ppe_chr1||22493396||22494391||cds2481||-1||CDS||1441432595||2501||75.95	2501	2501	b36122_Ppe_chr3	Ppe_chr3||27222358||27223546||cds15195||1||CDS||1441915728||15365||75.95	15365	15365	8.900000e-10	70
a36122_Ppe_chr1	Ppe_chr1||22514601||22518557||cds2485||-1||CDS||1441432605||2505||57.25	2505	2505	b36122_Ppe_chr3	Ppe_chr3||27196013||27200981||cds15186||1||CDS||1441915697||15356||57.25	15356	15356	1.000000e-74	120
a36122_Ppe_chr1	Ppe_chr1||22630607||22633913||cds2494||-1||CDS||1441432626||2514||70.92	2514	2514	b36122_Ppe_chr3	Ppe_chr3||27190343||27192722||cds15185||1||CDS||1441915694||15355||70.92	15355	15355	7.300000e-91	170
a36122_Ppe_chr1	Ppe_chr1||22761306||22763137||cds2514||-1||CDS||1441432673||2534||79.53	2534	2534	b36122_Ppe_chr3	Ppe_chr3||27142680||27144178||cds15170||-1||CDS||1441915639||15340||79.53	15340	15340	8.600000e-173	217
a36122_Ppe_chr1	Ppe_chr1||22909877||22916532||cds2528||1||CDS||1441432702||2550||70.51	2550	2550	b36122_Ppe_chr3	Ppe_chr3||27129875||27136325||cds15168||-1||CDS||1441915632||15338||70.51	15338	15338	1.000000e-250	264
a36122_Ppe_chr1	Ppe_chr1||22937747||22939227||cds2530||-1||CDS||1441432709||2552||64.34	2552	2552	b36122_Ppe_chr3	Ppe_chr3||27126822||27128522||cds15167||1||CDS||1441915629||15337||64.34	15337	15337	4.200000e-22	285
a36122_Ppe_chr1	Ppe_chr1||22992987||22996823||cds2538||-1||CDS||1441432724||2560||79.84	2560	2560	b36122_Ppe_chr3	Ppe_chr3||27090960||27094942||cds15155||1||CDS||1441915581||15325||79.84	15325	15325	1.000000e-250	332
###
a36122_Ppe_chr1	Ppe_chr1||22679398||22680602||cds2502||1||CDS||1441432645||2522||76.49	2522	2522	b36122_Ppe_chr5	Ppe_chr5||13089236||13090195||cds20329||1||CDS||1442206567||20574||76.49	20574	20574	6.000000e-110	50
a36122_Ppe_chr1	Ppe_chr1||22751066||22753252||cds2512||-1||CDS||1441432668||2532||79.37	2532	2532	b36122_Ppe_chr5	Ppe_chr5||13095186||13097603||cds20332||-1||CDS||1442206580||20577||79.37	20577	20577	1.000000e-250	100
a36122_Ppe_chr1	Ppe_chr1||22758538||22760371||cds2513||1||CDS||1441432670||2533||71.69	2533	2533	b36122_Ppe_chr5	Ppe_chr5||13106333||13109153||cds20333||1||CDS||1442206585||20578||71.69	20578	20578	5.400000e-128	150
a36122_Ppe_chr1	Ppe_chr1||22770767||22774310||cds2516||1||CDS||1441432677||2536||69.07	2536	2536	b36122_Ppe_chr5	Ppe_chr5||13125684||13131073||cds20337||1||CDS||1442206599||20582||69.07	20582	20582	7.600000e-224	200
a36122_Ppe_chr1	Ppe_chr1||22789461||22791472||cds2518||-1||CDS||1441432680||2540||76.79	2540	2540	b36122_Ppe_chr5	Ppe_chr5||13141000||13142765||cds20340||-1||CDS||1442206610||20585||76.79	20585	20585	1.200000e-47	246
a36122_Ppe_chr1	Ppe_chr1||22795471||22798944||cds2519||-1||CDS||1441432683||2541||68.77	2541	2541	b36122_Ppe_chr5	Ppe_chr5||13167453||13170327||cds20346||-1||CDS||1442206629||20591||68.77	20591	20591	6.700000e-55	296
a36122_Ppe_chr1	Ppe_chr1||22830080||22836653||cds2524||-1||CDS||1441432695||2546||74.18	2546	2546	b36122_Ppe_chr5	Ppe_chr5||13183693||13190474||cds20350||-1||CDS||1442206642||20595||74.18	20595	20595	3.100000e-190	346
a36122_Ppe_chr1	Ppe_chr1||22934557||22936872||cds2529||1||CDS||1441432705||2551||66.28	2551	2551	b36122_Ppe_chr5	Ppe_chr5||13203718||13204972||cds20355||1||CDS||1442206657||20600||66.28	20600	20600	6.000000e-37	382
a36122_Ppe_chr1	Ppe_chr1||22975708||22983118||cds2534||1||CDS||1441432716||2556||73.92	2556	2556	b36122_Ppe_chr5	Ppe_chr5||13222605||13229389||cds20362||1||CDS||1442206686||20607||73.92	20607	20607	1.000000e-250	432
a36122_Ppe_chr1	Ppe_chr1||23004687||23007324||cds2542||-1||CDS||1441432733||2564||77.75	2564	2564	b36122_Ppe_chr5	Ppe_chr5||13273969||13276718||cds20371||-1||CDS||1442206714||20616||77.75	20616	20616	1.000000e-250	482
a36122_Ppe_chr1	Ppe_chr1||23011388||23016772||cds2544||-1||CDS||1441432739||2566||68.68	2566	2566	b36122_Ppe_chr5	Ppe_chr5||13282999||13288016||cds20372||-1||CDS||1442206718||20617||68.68	20617	20617	1.000000e-250	532
###
a36122_Ppe_chr1	Ppe_chr1||23327288||23329795||cds2552||-1||CDS||1441432758||2576||57.26	2576	2576	b36122_Ppe_chr3	Ppe_chr3||27095469||27097940||cds15157||-1||CDS||1441915589||15327||57.26	15327	15327	7.600000e-60	50
a36122_Ppe_chr1	Ppe_chr1||23369980||23370653||cds2561||-1||CDS||1441432780||2585||75.86	2585	2585	b36122_Ppe_chr3	Ppe_chr3||27031333||27032752||cds15141||1||CDS||1441915530||15310||75.86	15310	15310	2.700000e-12	58
a36122_Ppe_chr1	Ppe_chr1||23376293||23377277||cds2562||1||CDS||1441432782||2586||69.2	2586	2586	b36122_Ppe_chr3	Ppe_chr3||27028441||27029827||cds15139||-1||CDS||1441915518||15308||69.2	15308	15308	1.900000e-124	108
a36122_Ppe_chr1	Ppe_chr1||23434893||23439866||cds2571||-1||CDS||1441432803||2595||74.22	2595	2595	b36122_Ppe_chr3	Ppe_chr3||26984486||26989037||cds15126||1||CDS||1441915472||15295||74.22	15295	15295	2.900000e-197	155
a36122_Ppe_chr1	Ppe_chr1||23498067||23499261||cds2575||-1||CDS||1441432812||2600||60.71	2600	2600	b36122_Ppe_chr3	Ppe_chr3||26978161||26979117||cds15125||1||CDS||1441915468||15294||60.71	15294	15294	7.200000e-21	175
a36122_Ppe_chr1	Ppe_chr1||23511140||23512899||cds2576||-1||CDS||1441432814||2601||70.09	2601	2601	b36122_Ppe_chr3	Ppe_chr3||26972447||26974866||cds15124||1||CDS||1441915464||15293||70.09	15293	15293	2.600000e-161	225
a36122_Ppe_chr1	Ppe_chr1||23529842||23529913||rna2901||-1||tRNA||1441720533||2603||97.22	2603	2603	b36122_Ppe_chr3	Ppe_chr3||26959366||26959437||rna16964||-1||tRNA||1442051136||15290||97.22	15290	15290	1.800000e-28	252
a36122_Ppe_chr1	Ppe_chr1||23537262||23540938||cds2579||-1||CDS||1441432819||2605||70.59	2605	2605	b36122_Ppe_chr3	Ppe_chr3||26954324||26958210||cds15120||1||CDS||1441915451||15288||70.59	15288	15288	5.400000e-167	302
a36122_Ppe_chr1	Ppe_chr1||23558499||23560520||cds2581||1||CDS||1441432825||2607||77.21	2607	2607	b36122_Ppe_chr3	Ppe_chr3||26946661||26949078||cds15117||-1||CDS||1441915442||15285||77.21	15285	15285	1.100000e-136	352
a36122_Ppe_chr1	Ppe_chr1||23567102||23568273||cds2583||1||CDS||1441432830||2609||71.26	2609	2609	b36122_Ppe_chr3	Ppe_chr3||26945198||26945841||cds15116||1||CDS||1441915437||15284||71.26	15284	15284	1.100000e-75	402
a36122_Ppe_chr1	Ppe_chr1||23596743||23603740||cds2588||1||CDS||1441432839||2614||73.7	2614	2614	b36122_Ppe_chr3	Ppe_chr3||26901756||26908957||cds15100||-1||CDS||1441915380||15269||73.7	15269	15269	1.100000e-56	449
a36122_Ppe_chr1	Ppe_chr1||23617807||23620225||cds2591||-1||CDS||1441432850||2617||61.39	2617	2617	b36122_Ppe_chr3	Ppe_chr3||26892019||26895015||cds15095||1||CDS||1441915357||15263||61.39	15263	15263	1.500000e-52	499
a36122_Ppe_chr1	Ppe_chr1||23628628||23629431||cds2592||-1||CDS||1441432853||2618||69.03	2618	2618	b36122_Ppe_chr3	Ppe_chr3||26884527||26885459||cds15093||1||CDS||1441915348||15261||69.03	15261	15261	6.500000e-106	549
a36122_Ppe_chr1	Ppe_chr1||23682488||23684523||cds2601||1||CDS||1441432873||2627||67.95	2627	2627	b36122_Ppe_chr3	Ppe_chr3||26868097||26870677||cds15090||-1||CDS||1441915338||15258||67.95	15258	15258	3.800000e-31	579
a36122_Ppe_chr1	Ppe_chr1||23707986||23709886||cds2604||1||CDS||1441432879||2630||83.33	2630	2630	b36122_Ppe_chr3	Ppe_chr3||26854455||26856356||cds15087||-1||CDS||1441915328||15255||83.33	15255	15255	3.100000e-86	629
a36122_Ppe_chr1	Ppe_chr1||23739060||23741989||cds2608||1||CDS||1441432887||2634||73.49	2634	2634	b36122_Ppe_chr3	Ppe_chr3||26849934||26851686||cds15086||-1||CDS||1441915325||15254||73.49	15254	15254	3.700000e-61	679
a36122_Ppe_chr1	Ppe_chr1||23749946||23754200||cds2610||1||CDS||1441432893||2636||67.76	2636	2636	b36122_Ppe_chr3	Ppe_chr3||26831447||26840338||cds15081||-1||CDS||1441915307||15249||67.76	15249	15249	1.200000e-26	704
a36122_Ppe_chr1	Ppe_chr1||23764078||23764287||cds2615||-1||CDS||1441432900||2641||83.98	2641	2641	b36122_Ppe_chr3	Ppe_chr3||26824232||26824579||cds15075||1||CDS||1441915286||15245||83.98	15245	15245	1.900000e-61	754
###
a36122_Ppe_chr1	Ppe_chr1||23498067||23499261||cds2575||-1||CDS||1441432812||2600||76.08	2600	2600	b36122_Ppe_chr5	Ppe_chr5||13431988||13432994||cds20401||-1||CDS||1442206820||20646||76.08	20646	20646	1.000000e-99	50
a36122_Ppe_chr1	Ppe_chr1||23529842||23529913||rna2901||-1||tRNA||1441720533||2603||100.0	2603	2603	b36122_Ppe_chr5	Ppe_chr5||13443143||13443214||rna23015||-1||tRNA||1442312541||20649||100.0	20649	20649	6.100000e-31	80
a36122_Ppe_chr1	Ppe_chr1||23534171||23535982||cds2578||1||CDS||1441432818||2604||67.46	2604	2604	b36122_Ppe_chr5	Ppe_chr5||13449214||13451189||cds20404||1||CDS||1442206829||20650||67.46	20650	20650	2.400000e-95	130
a36122_Ppe_chr1	Ppe_chr1||23569081||23574612||cds2584||-1||CDS||1441432832||2610||76.21	2610	2610	b36122_Ppe_chr5	Ppe_chr5||13477127||13483282||cds20411||-1||CDS||1442206857||20657||76.21	20657	20657	1.000000e-250	180
a36122_Ppe_chr1	Ppe_chr1||23585860||23586354||cds2585||1||CDS||1441432833||2611||69.38	2611	2611	b36122_Ppe_chr5	Ppe_chr5||13508993||13510172||cds20412||1||CDS||1442206864||20658||69.38	20658	20658	3.000000e-29	208
a36122_Ppe_chr1	Ppe_chr1||23707986||23709886||cds2604||1||CDS||1441432879||2630||75.08	2630	2630	b36122_Ppe_chr5	Ppe_chr5||13576657||13577942||cds20430||1||CDS||1442206934||20676||75.08	20676	20676	2.400000e-59	255
a36122_Ppe_chr1	Ppe_chr1||23739060||23741989||cds2608||1||CDS||1441432887||2634||72.39	2634	2634	b36122_Ppe_chr5	Ppe_chr5||13588884||13591283||cds20434||1||CDS||1442206950||20680||72.39	20680	20680	8.400000e-79	305
a36122_Ppe_chr1	Ppe_chr1||23749946||23754200||cds2610||1||CDS||1441432893||2636||74.27	2636	2636	b36122_Ppe_chr5	Ppe_chr5||13608886||13610456||cds20439||-1||CDS||1442206969||20685||74.27	20685	20685	5.500000e-30	334
a36122_Ppe_chr1	Ppe_chr1||23764078||23764287||cds2615||-1||CDS||1441432900||2641||79.05	2641	2641	b36122_Ppe_chr5	Ppe_chr5||13614308||13614517||cds20440||-1||CDS||1442206975||20686||79.05	20686	20686	2.100000e-51	384
a36122_Ppe_chr1	Ppe_chr1||23810118||23812304||cds2623||1||CDS||1441432916||2649||73.39	2649	2649	b36122_Ppe_chr5	Ppe_chr5||13647244||13649727||cds20449||1||CDS||1442207008||20696||73.39	20696	20696	2.300000e-152	434
###
a36122_Ppe_chr1	Ppe_chr1||23905441||23905521||rna2969||-1||tRNA||1441720537||2669||97.53	2669	2669	b36122_Ppe_chr3	Ppe_chr3||26806904||26806984||rna16907||1||tRNA||1442051128||15236||97.53	15236	15236	3.400000e-33	32
a36122_Ppe_chr1	Ppe_chr1||23965060||23967709||cds2657||-1||CDS||1441432992||2684||69.23	2684	2684	b36122_Ppe_chr3	Ppe_chr3||26789245||26790716||cds15063||1||CDS||1441915237||15228||69.23	15228	15228	8.400000e-94	79
a36122_Ppe_chr1	Ppe_chr1||24035798||24043673||cds2665||1||CDS||1441433011||2692||74.41	2692	2692	b36122_Ppe_chr3	Ppe_chr3||26766237||26770589||cds15053||-1||CDS||1441915204||15218||74.41	15218	15218	1.000000e-250	129
a36122_Ppe_chr1	Ppe_chr1||24135262||24137692||cds2672||1||CDS||1441433028||2699||79.93	2699	2699	b36122_Ppe_chr3	Ppe_chr3||26751505||26753364||cds15049||-1||CDS||1441915188||15214||79.93	15214	15214	8.400000e-151	179
a36122_Ppe_chr1	Ppe_chr1||24201550||24202437||cds2682||-1||CDS||1441433052||2709||70.23	2709	2709	b36122_Ppe_chr3	Ppe_chr3||26704443||26706883||cds15034||1||CDS||1441915140||15198||70.23	15198	15198	2.300000e-12	187
###
a36122_Ppe_chr1	Ppe_chr1||24720890||24723313||cds2728||-1||CDS||1441433163||2756||63.47	2756	2756	b36122_Ppe_chr5	Ppe_chr5||13835908||13839113||cds20506||1||CDS||1442207254||20754||63.47	20754	20754	1.800000e-173	50
a36122_Ppe_chr1	Ppe_chr1||24735484||24738054||cds2729||1||CDS||1441433165||2757||65.65	2757	2757	b36122_Ppe_chr5	Ppe_chr5||13843943||13846090||cds20507||1||CDS||1442207260||20755||65.65	20755	20755	2.200000e-170	100
a36122_Ppe_chr1	Ppe_chr1||24742145||24745301||cds2730||-1||CDS||1441433168||2758||73.06	2758	2758	b36122_Ppe_chr5	Ppe_chr5||13848418||13850698||cds20508||-1||CDS||1442207266||20756||73.06	20756	20756	1.000000e-205	150
a36122_Ppe_chr1	Ppe_chr1||24793663||24796253||cds2745||1||CDS||1441433196||2773||81.01	2773	2773	b36122_Ppe_chr5	Ppe_chr5||13878646||13880851||cds20513||1||CDS||1442207292||20761||81.01	20761	20761	1.700000e-225	197
a36122_Ppe_chr1	Ppe_chr1||24807653||24809637||cds2748||-1||CDS||1441433200||2776||75.19	2776	2776	b36122_Ppe_chr5	Ppe_chr5||13909644||13912211||cds20517||-1||CDS||1442207307||20765||75.19	20765	20765	1.000000e-250	247
a36122_Ppe_chr1	Ppe_chr1||24817269||24819785||cds2750||-1||CDS||1441433207||2778||81.68	2778	2778	b36122_Ppe_chr5	Ppe_chr5||13918172||13921132||cds20522||-1||CDS||1442207321||20769||81.68	20769	20769	1.000000e-250	297
###
a36122_Ppe_chr1	Ppe_chr1||24800262||24800999||cds2746||1||CDS||1441433198||2774||64.85	2774	2774	b36122_Ppe_chr3	Ppe_chr3||26582706||26583446||cds15001||-1||CDS||1441908564||15165||64.85	15165	15165	1.700000e-83	50
a36122_Ppe_chr1	Ppe_chr1||24807653||24809637||cds2748||-1||CDS||1441433200||2776||78.05	2776	2776	b36122_Ppe_chr3	Ppe_chr3||26570929||26574640||cds14997||1||CDS||1441908554||15161||78.05	15161	15161	1.000000e-250	100
a36122_Ppe_chr1	Ppe_chr1||24811788||24814413||cds2749||-1||CDS||1441433203||2777||73.66	2777	2777	b36122_Ppe_chr3	Ppe_chr3||26558332||26561057||cds14996||1||CDS||1441908551||15160||73.66	15160	15160	1.000000e-250	150
a36122_Ppe_chr1	Ppe_chr1||24817269||24819785||cds2750||-1||CDS||1441433207||2778||81.36	2778	2778	b36122_Ppe_chr3	Ppe_chr3||26549832||26551984||cds14993||1||CDS||1441908544||15157||81.36	15157	15157	1.000000e-250	200
a36122_Ppe_chr1	Ppe_chr1||24893194||24896846||cds2766||1||CDS||1441433240||2794||75.34	2794	2794	b36122_Ppe_chr3	Ppe_chr3||26546911||26549071||cds14992||1||CDS||1441908541||15156||75.34	15156	15156	2.100000e-141	247
###
a36122_Ppe_chr1	Ppe_chr1||25719796||25721667||cds2884||-1||CDS||1441433504||2913||69.52	2913	2913	b36122_Ppe_chr5	Ppe_chr5||14434405||14436240||cds20658||1||CDS||1442207858||20907||69.52	20907	20907	1.400000e-160	50
a36122_Ppe_chr1	Ppe_chr1||25724680||25730014||cds2885||-1||CDS||1441433507||2914||82.76	2914	2914	b36122_Ppe_chr5	Ppe_chr5||14425093||14430071||cds20657||1||CDS||1442207855||20906||82.76	20906	20906	1.000000e-250	100
a36122_Ppe_chr1	Ppe_chr1||25788750||25789517||cds2896||1||CDS||1441433532||2925||69.14	2925	2925	b36122_Ppe_chr5	Ppe_chr5||14397211||14397995||cds20649||-1||CDS||1442207824||20898||69.14	20898	20898	7.500000e-34	130
a36122_Ppe_chr1	Ppe_chr1||25957685||25962463||cds2915||1||CDS||1441433575||2944||74.07	2944	2944	b36122_Ppe_chr5	Ppe_chr5||14340058||14341032||cds20629||-1||CDS||1442207749||20878||74.07	20878	20878	1.500000e-116	177
a36122_Ppe_chr1	Ppe_chr1||25978241||25978975||cds2921||-1||CDS||1441433592||2951||66.6	2951	2951	b36122_Ppe_chr5	Ppe_chr5||14320631||14324216||cds20626||1||CDS||1442207738||20875||66.6	20875	20875	3.000000e-67	227
###
a36122_Ppe_chr1	Ppe_chr1||26047255||26048425||cds2934||-1||CDS||1441433624||2964||63.34	2964	2964	b36122_Ppe_chr6	Ppe_chr6||27643639||27644726||cds25246||-1||CDS||1442328906||25568||63.34	25568	25568	8.600000e-30	29
a36122_Ppe_chr1	Ppe_chr1||26161481||26163965||cds2948||-1||CDS||1441433652||2978||59.68	2978	2978	b36122_Ppe_chr6	Ppe_chr6||27700489||27703069||cds25260||1||CDS||1442328962||25582||59.68	25582	25582	2.600000e-36	61
a36122_Ppe_chr1	Ppe_chr1||26266303||26268771||cds2969||1||CDS||1441433708||2999||66.4	2999	2999	b36122_Ppe_chr6	Ppe_chr6||27705278||27706870||cds25261||-1||CDS||1442328965||25583||66.4	25583	25583	7.400000e-90	105
a36122_Ppe_chr1	Ppe_chr1||26300966||26303024||cds2977||1||CDS||1441433732||3007||81.92	3007	3007	b36122_Ppe_chr6	Ppe_chr6||27768568||27770768||cds25271||1||CDS||1442329003||25593||81.92	25593	25593	6.900000e-161	155
a36122_Ppe_chr1	Ppe_chr1||26307803||26309141||cds2978||1||CDS||1441433736||3008||74.97	3008	3008	b36122_Ppe_chr6	Ppe_chr6||27801899||27803292||cds25278||-1||CDS||1442329031||25600||74.97	25600	25600	1.700000e-188	205
###
a36122_Ppe_chr1	Ppe_chr1||26053399||26056769||cds2935||1||CDS||1441433625||2965||74.79	2965	2965	b36122_Ppe_chr5	Ppe_chr5||14485094||14487893||cds20676||1||CDS||1442207925||20925||74.79	20925	20925	9.500000e-219	50
a36122_Ppe_chr1	Ppe_chr1||26072421||26075149||cds2936||1||CDS||1441433627||2966||82.6	2966	2966	b36122_Ppe_chr5	Ppe_chr5||14488771||14491464||cds20679||1||CDS||1442207936||20928||82.6	20928	20928	1.000000e-250	100
a36122_Ppe_chr1	Ppe_chr1||26087089||26089322||cds2938||-1||CDS||1441433631||2968||65.93	2968	2968	b36122_Ppe_chr5	Ppe_chr5||14496503||14500062||cds20682||-1||CDS||1442207945||20931||65.93	20931	20931	4.300000e-94	150
a36122_Ppe_chr1	Ppe_chr1||26108097||26111675||cds2941||-1||CDS||1441433637||2971||75.2	2971	2971	b36122_Ppe_chr5	Ppe_chr5||14573804||14576304||cds20697||-1||CDS||1442208003||20946||75.2	20946	20946	1.000000e-250	197
a36122_Ppe_chr1	Ppe_chr1||26178747||26183860||cds2954||-1||CDS||1441433665||2984||75.96	2984	2984	b36122_Ppe_chr5	Ppe_chr5||14628897||14634639||cds20716||1||CDS||1442208081||20965||75.96	20965	20965	1.100000e-73	244
a36122_Ppe_chr1	Ppe_chr1||26206880||26211235||cds2956||-1||CDS||1441433671||2986||65.27	2986	2986	b36122_Ppe_chr5	Ppe_chr5||14636251||14638792||cds20717||1||CDS||1442208084||20967||65.27	20967	20967	1.400000e-118	294
a36122_Ppe_chr1	Ppe_chr1||26258480||26260397||cds2967||1||CDS||1441433703||2997||71.23	2997	2997	b36122_Ppe_chr5	Ppe_chr5||14669392||14674071||cds20727||-1||CDS||1442208128||20976||71.23	20976	20976	1.500000e-77	341
a36122_Ppe_chr1	Ppe_chr1||26316681||26319904||cds2981||1||CDS||1441433745||3011||77.64	3011	3011	b36122_Ppe_chr5	Ppe_chr5||14725736||14733622||cds20737||1||CDS||1442208161||20986||77.64	20986	20986	1.000000e-250	388
a36122_Ppe_chr1	Ppe_chr1||26383153||26384495||cds2992||1||CDS||1441433775||3022||62.18	3022	3022	b36122_Ppe_chr5	Ppe_chr5||14822188||14824233||cds20746||1||CDS||1442208196||20995||62.18	20995	20995	1.900000e-47	431
a36122_Ppe_chr1	Ppe_chr1||26394265||26395203||cds2995||1||CDS||1441433781||3025||73.55	3025	3025	b36122_Ppe_chr5	Ppe_chr5||14828644||14829579||cds20747||1||CDS||1442208202||20996||73.55	20996	20996	2.000000e-17	447
a36122_Ppe_chr1	Ppe_chr1||26440361||26441437||cds3011||-1||CDS||1441433846||3041||78.51	3041	3041	b36122_Ppe_chr5	Ppe_chr5||14846909||14848217||cds20751||-1||CDS||1442208220||21000||78.51	21000	21000	1.100000e-81	494
a36122_Ppe_chr1	Ppe_chr1||26456603||26458655||cds3015||1||CDS||1441433857||3045||66.65	3045	3045	b36122_Ppe_chr5	Ppe_chr5||14890140||14892286||cds20762||1||CDS||1442208256||21011||66.65	21011	21011	3.900000e-231	541
a36122_Ppe_chr1	Ppe_chr1||26543044||26544696||cds3028||1||CDS||1441433901||3058||70.86	3058	3058	b36122_Ppe_chr5	Ppe_chr5||14913747||14916971||cds20765||1||CDS||1442208270||21015||70.86	21015	21015	6.600000e-101	588
a36122_Ppe_chr1	Ppe_chr1||26581808||26583868||cds3034||-1||CDS||1441433923||3064||60.88	3064	3064	b36122_Ppe_chr5	Ppe_chr5||14929082||14931217||cds20768||-1||CDS||1442208280||21018||60.88	21018	21018	6.000000e-182	638
a36122_Ppe_chr1	Ppe_chr1||26588289||26593057||cds3036||-1||CDS||1441433929||3066||78.66	3066	3066	b36122_Ppe_chr5	Ppe_chr5||14933296||14936836||cds20769||-1||CDS||1442208282||21019||78.66	21019	21019	1.000000e-250	688
a36122_Ppe_chr1	Ppe_chr1||26605812||26609111||cds3037||1||CDS||1441433932||3067||70.29	3067	3067	b36122_Ppe_chr5	Ppe_chr5||14945455||14947647||cds20771||1||CDS||1442208290||21021||70.29	21021	21021	1.900000e-154	738
a36122_Ppe_chr1	Ppe_chr1||26654192||26656967||cds3047||1||CDS||1441433966||3077||75.71	3077	3077	b36122_Ppe_chr5	Ppe_chr5||14961100||14963917||cds20774||1||CDS||1442208306||21024||75.71	21024	21024	1.000000e-250	788
a36122_Ppe_chr1	Ppe_chr1||26680186||26681385||cds3053||-1||CDS||1441433987||3083||68.52	3083	3083	b36122_Ppe_chr5	Ppe_chr5||14974416||14975528||cds20782||-1||CDS||1442208337||21032||68.52	21032	21032	2.500000e-131	838
a36122_Ppe_chr1	Ppe_chr1||26748417||26753615||cds3063||1||CDS||1441434020||3093||63.48	3093	3093	b36122_Ppe_chr5	Ppe_chr5||14989296||14991814||cds20786||1||CDS||1442208349||21036||63.48	21036	21036	1.200000e-95	888
a36122_Ppe_chr1	Ppe_chr1||26829551||26833290||cds3079||1||CDS||1441434069||3109||76.83	3109	3109	b36122_Ppe_chr5	Ppe_chr5||15018739||15023361||cds20791||1||CDS||1442208364||21041||76.83	21041	21041	1.000000e-250	935
a36122_Ppe_chr1	Ppe_chr1||26838089||26838931||cds3080||1||CDS||1441434073||3110||76.64	3110	3110	b36122_Ppe_chr5	Ppe_chr5||15028224||15029499||cds20795||1||CDS||1442208379||21045||76.64	21045	21045	2.300000e-25	959
a36122_Ppe_chr1	Ppe_chr1||26919704||26921310||cds3093||-1||CDS||1441434122||3127||64.12	3127	3127	b36122_Ppe_chr5	Ppe_chr5||15041120||15042976||cds20799||-1||CDS||1442208393||21049||64.12	21049	21049	1.300000e-164	1006
a36122_Ppe_chr1	Ppe_chr1||26947971||26948975||cds3097||1||CDS||1441434134||3131||67.25	3131	3131	b36122_Ppe_chr5	Ppe_chr5||15058819||15059799||cds20806||1||CDS||1442208417||21056||67.25	21056	21056	1.200000e-139	1056
a36122_Ppe_chr1	Ppe_chr1||27003181||27004491||cds3103||-1||CDS||1441434151||3137||64.44	3137	3137	b36122_Ppe_chr5	Ppe_chr5||15088276||15089481||cds20811||-1||CDS||1442208433||21061||64.44	21061	21061	2.100000e-76	1106
a36122_Ppe_chr1	Ppe_chr1||27026764||27027755||cds3108||1||CDS||1441434163||3142||73.11	3142	3142	b36122_Ppe_chr5	Ppe_chr5||15144303||15146314||cds20824||1||CDS||1442208479||21075||73.11	21075	21075	1.100000e-80	1153
a36122_Ppe_chr1	Ppe_chr1||27056978||27059577||cds3109||1||CDS||1441434166||3143||67.28	3143	3143	b36122_Ppe_chr5	Ppe_chr5||15147928||15150197||cds20825||1||CDS||1442208486||21076||67.28	21076	21076	8.900000e-193	1203
a36122_Ppe_chr1	Ppe_chr1||27102884||27106662||cds3119||1||CDS||1441434203||3153||65.14	3153	3153	b36122_Ppe_chr5	Ppe_chr5||15179595||15182141||cds20831||1||CDS||1442208509||21082||65.14	21082	21082	1.300000e-127	1253
a36122_Ppe_chr1	Ppe_chr1||27125689||27127085||cds3123||1||CDS||1441434217||3157||81.7	3157	3157	b36122_Ppe_chr5	Ppe_chr5||15209094||15210849||cds20835||1||CDS||1442208522||21086||81.7	21086	21086	5.700000e-58	1303
a36122_Ppe_chr1	Ppe_chr1||27136941||27139754||cds3126||-1||CDS||1441434225||3160||84.36	3160	3160	b36122_Ppe_chr5	Ppe_chr5||15235400||15238239||cds20841||-1||CDS||1442212022||21092||84.36	21092	21092	1.000000e-250	1353
a36122_Ppe_chr1	Ppe_chr1||27176443||27178755||cds3127||1||CDS||1441434228||3161||72.08	3161	3161	b36122_Ppe_chr5	Ppe_chr5||15242907||15245309||cds20843||1||CDS||1442212027||21094||72.08	21094	21094	3.400000e-131	1403
a36122_Ppe_chr1	Ppe_chr1||27249341||27251623||cds3137||-1||CDS||1441434263||3171||73.78	3171	3171	b36122_Ppe_chr5	Ppe_chr5||15258392||15261195||cds20848||-1||CDS||1442212039||21099||73.78	21099	21099	7.700000e-106	1453
a36122_Ppe_chr1	Ppe_chr1||27280743||27284026||cds3145||1||CDS||1441434286||3179||77.68	3179	3179	b36122_Ppe_chr5	Ppe_chr5||15278206||15281213||cds20855||1||CDS||1442212061||21107||77.68	21107	21107	1.000000e-250	1503
a36122_Ppe_chr1	Ppe_chr1||27361277||27362833||cds3156||1||CDS||1441434318||3191||69.33	3191	3191	b36122_Ppe_chr5	Ppe_chr5||15353937||15356765||cds20873||1||CDS||1442212101||21125||69.33	21125	21125	3.300000e-86	1550
a36122_Ppe_chr1	Ppe_chr1||27418408||27423242||cds3165||-1||CDS||1441434350||3201||57.75	3201	3201	b36122_Ppe_chr5	Ppe_chr5||15378630||15380978||cds20876||-1||CDS||1442212111||21128||57.75	21128	21128	1.800000e-70	1600
a36122_Ppe_chr1	Ppe_chr1||27479171||27480979||cds3173||-1||CDS||1441434378||3209||69.16	3209	3209	b36122_Ppe_chr5	Ppe_chr5||15408264||15409911||cds20884||-1||CDS||1442212132||21136||69.16	21136	21136	6.500000e-70	1650
a36122_Ppe_chr1	Ppe_chr1||27493713||27497807||cds3175||1||CDS||1441434385||3211||74.07	3211	3211	b36122_Ppe_chr5	Ppe_chr5||15414343||15416938||cds20885||1||CDS||1442212135||21137||74.07	21137	21137	4.100000e-181	1700
a36122_Ppe_chr1	Ppe_chr1||27547804||27549918||cds3182||1||CDS||1441434411||3218||77.04	3218	3218	b36122_Ppe_chr5	Ppe_chr5||15427256||15428842||cds20889||1||CDS||1442212147||21141||77.04	21141	21141	2.500000e-204	1750
a36122_Ppe_chr1	Ppe_chr1||27556636||27559506||cds3185||1||CDS||1441434420||3221||57.78	3221	3221	b36122_Ppe_chr5	Ppe_chr5||15430066||15431248||cds20892||-1||CDS||1442212156||21144||57.78	21144	21144	5.100000e-17	1766
a36122_Ppe_chr1	Ppe_chr1||27585515||27587289||cds3187||1||CDS||1441434425||3223||70.98	3223	3223	b36122_Ppe_chr5	Ppe_chr5||15442031||15443692||cds20896||1||CDS||1442212166||21148||70.98	21148	21148	7.100000e-225	1816
a36122_Ppe_chr1	Ppe_chr1||27648516||27651565||cds3193||1||CDS||1441434449||3229||76.94	3229	3229	b36122_Ppe_chr5	Ppe_chr5||15487119||15490407||cds20904||1||CDS||1442212185||21156||76.94	21156	21156	4.600000e-99	1866
a36122_Ppe_chr1	Ppe_chr1||27691148||27693336||cds3199||1||CDS||1441434470||3235||85.81	3235	3235	b36122_Ppe_chr5	Ppe_chr5||15496131||15497619||cds20906||1||CDS||1442212188||21158||85.81	21158	21158	4.200000e-155	1916
a36122_Ppe_chr1	Ppe_chr1||27714243||27717881||cds3201||1||CDS||1441434483||3237||74.9	3237	3237	b36122_Ppe_chr5	Ppe_chr5||15505723||15508600||cds20909||1||CDS||1442212195||21161||74.9	21161	21161	1.500000e-48	1963
a36122_Ppe_chr1	Ppe_chr1||27855001||27855587||cds3219||-1||CDS||1441434547||3255||76.44	3255	3255	b36122_Ppe_chr5	Ppe_chr5||15553568||15554223||cds20917||-1||CDS||1442212220||21169||76.44	21169	21169	2.400000e-41	2000
a36122_Ppe_chr1	Ppe_chr1||27877270||27879296||cds3221||1||CDS||1441434556||3257||73.95	3257	3257	b36122_Ppe_chr5	Ppe_chr5||15565921||15567309||cds20918||1||CDS||1442212221||21170||73.95	21170	21170	5.600000e-234	2050
a36122_Ppe_chr1	Ppe_chr1||27909564||27911023||cds3228||-1||CDS||1441434578||3264||72.36	3264	3264	b36122_Ppe_chr5	Ppe_chr5||15590953||15592551||cds20927||-1||CDS||1442212247||21179||72.36	21179	21179	4.600000e-79	2100
a36122_Ppe_chr1	Ppe_chr1||27912973||27915720||cds3229||-1||CDS||1441434583||3265||82.08	3265	3265	b36122_Ppe_chr5	Ppe_chr5||15682787||15684031||cds20934||-1||CDS||1442212271||21186||82.08	21186	21186	1.800000e-75	2150
a36122_Ppe_chr1	Ppe_chr1||27974515||27975948||cds3242||-1||CDS||1441437354||3278||77.42	3278	3278	b36122_Ppe_chr5	Ppe_chr5||15717913||15719061||cds20938||-1||CDS||1442212282||21190||77.42	21190	21190	2.900000e-06	2152
a36122_Ppe_chr1	Ppe_chr1||27977953||27981543||cds3243||-1||CDS||1441437359||3279||76.84	3279	3279	b36122_Ppe_chr5	Ppe_chr5||15719915||15723673||cds20939||-1||CDS||1442212286||21191||76.84	21191	21191	1.000000e-250	2202
a36122_Ppe_chr1	Ppe_chr1||28047088||28047844||cds3259||1||CDS||1441437407||3295||71.43	3295	3295	b36122_Ppe_chr5	Ppe_chr5||15739078||15740080||cds20949||1||CDS||1442212313||21202||71.43	21202	21202	2.800000e-46	2244
a36122_Ppe_chr1	Ppe_chr1||28048425||28049415||cds3260||-1||CDS||1441437414||3296||83.33	3296	3296	b36122_Ppe_chr5	Ppe_chr5||15749048||15750775||cds20953||-1||CDS||1442212324||21206||83.33	21206	21206	3.400000e-110	2294
a36122_Ppe_chr1	Ppe_chr1||28058395||28059444||cds3262||-1||CDS||1441437418||3298||74.65	3298	3298	b36122_Ppe_chr5	Ppe_chr5||15775408||15775692||cds20957||1||CDS||1442212337||21210||74.65	21210	21210	6.900000e-07	2300
a36122_Ppe_chr1	Ppe_chr1||28142726||28145505||cds3275||1||CDS||1441437461||3311||73.05	3311	3311	b36122_Ppe_chr5	Ppe_chr5||15818401||15820755||cds20971||1||CDS||1442212377||21224||73.05	21224	21224	4.000000e-90	2347
a36122_Ppe_chr1	Ppe_chr1||28150024||28150524||cds3276||1||CDS||1441437463||3312||69.83	3312	3312	b36122_Ppe_chr5	Ppe_chr5||15830068||15830694||cds20973||1||CDS||1442212382||21226||69.83	21226	21226	3.700000e-31	2377
a36122_Ppe_chr1	Ppe_chr1||28178893||28182312||cds3280||1||CDS||1441437478||3316||70.24	3316	3316	b36122_Ppe_chr5	Ppe_chr5||15835939||15838951||cds20976||1||CDS||1442212389||21229||70.24	21229	21229	5.600000e-131	2427
a36122_Ppe_chr1	Ppe_chr1||28184619||28185769||cds3284||-1||CDS||1441437491||3320||79.16	3320	3320	b36122_Ppe_chr5	Ppe_chr5||15842152||15843411||cds20979||-1||CDS||1442212396||21232||79.16	21232	21232	2.500000e-188	2477
a36122_Ppe_chr1	Ppe_chr1||28210320||28211314||cds3291||1||CDS||1441437513||3327||72.17	3327	3327	b36122_Ppe_chr5	Ppe_chr5||15857109||15858409||cds20982||1||CDS||1442212404||21236||72.17	21236	21236	3.200000e-111	2527
a36122_Ppe_chr1	Ppe_chr1||28214890||28216002||cds3293||-1||CDS||1441437520||3329||61.68	3329	3329	b36122_Ppe_chr5	Ppe_chr5||15883070||15884348||cds20984||1||CDS||1442212408||21238||61.68	21238	21238	2.600000e-31	2557
a36122_Ppe_chr1	Ppe_chr1||28264090||28265415||cds3304||1||CDS||1441437556||3340||74.17	3340	3340	b36122_Ppe_chr5	Ppe_chr5||15892542||15893828||cds20985||1||CDS||1442212411||21239||74.17	21239	21239	1.700000e-97	2604
a36122_Ppe_chr1	Ppe_chr1||28271805||28273794||cds3307||-1||CDS||1441437563||3343||71.23	3343	3343	b36122_Ppe_chr5	Ppe_chr5||15938851||15941406||cds20991||-1||CDS||1442212427||21245||71.23	21245	21245	1.000000e-250	2654
a36122_Ppe_chr1	Ppe_chr1||28340884||28342741||cds3317||-1||CDS||1441437601||3353||72.42	3353	3353	b36122_Ppe_chr5	Ppe_chr5||15988330||15989685||cds21004||-1||CDS||1442212460||21258||72.42	21258	21258	7.600000e-129	2701
###
a36122_Ppe_chr1	Ppe_chr1||26156839||26158660||cds2946||1||CDS||1441433649||2976||64.72	2976	2976	b36122_Ppe_chr3	Ppe_chr3||26009841||26011629||cds14843||1||CDS||1441908123||15006||64.72	15006	15006	2.600000e-169	50
a36122_Ppe_chr1	Ppe_chr1||26206880||26211235||cds2956||-1||CDS||1441433671||2986||66.78	2986	2986	b36122_Ppe_chr3	Ppe_chr3||25977810||25980544||cds14837||1||CDS||1441908106||15000||66.78	15000	15000	1.500000e-129	100
a36122_Ppe_chr1	Ppe_chr1||26258480||26260397||cds2967||1||CDS||1441433703||2997||71.43	2997	2997	b36122_Ppe_chr3	Ppe_chr3||25952778||25954888||cds14832||1||CDS||1441908092||14995||71.43	14995	14995	1.500000e-77	147
a36122_Ppe_chr1	Ppe_chr1||26281821||26286161||cds2974||1||CDS||1441433723||3004||72.58	3004	3004	b36122_Ppe_chr3	Ppe_chr3||25917403||25919822||cds14825||-1||CDS||1441908070||14988||72.58	14988	14988	9.000000e-159	197
a36122_Ppe_chr1	Ppe_chr1||26300966||26303024||cds2977||1||CDS||1441433732||3007||87.73	3007	3007	b36122_Ppe_chr3	Ppe_chr3||25912022||25914123||cds14823||-1||CDS||1441908065||14986||87.73	14986	14986	1.200000e-198	247
a36122_Ppe_chr1	Ppe_chr1||26385487||26391076||cds2993||-1||CDS||1441433777||3023||79.12	3023	3023	b36122_Ppe_chr3	Ppe_chr3||25869190||25875344||cds14813||1||CDS||1441908034||14975||79.12	14975	14975	1.000000e-250	294
a36122_Ppe_chr1	Ppe_chr1||26394265||26395203||cds2995||1||CDS||1441433781||3025||68.39	3025	3025	b36122_Ppe_chr3	Ppe_chr3||25854129||25855001||cds14811||-1||CDS||1441908027||14973||68.39	14973	14973	9.300000e-11	304
a36122_Ppe_chr1	Ppe_chr1||26402955||26422423||cds3003||1||CDS||1441433812||3033||69.6	3033	3033	b36122_Ppe_chr3	Ppe_chr3||25837445||25840321||cds14807||-1||CDS||1441908013||14970||69.6	14970	14970	1.200000e-99	354
a36122_Ppe_chr1	Ppe_chr1||26444685||26446757||cds3012||-1||CDS||1441433848||3042||74.11	3042	3042	b36122_Ppe_chr3	Ppe_chr3||25799391||25806145||cds14793||1||CDS||1441907974||14955||74.11	14955	14955	8.400000e-198	401
a36122_Ppe_chr1	Ppe_chr1||26447706||26449201||cds3013||1||CDS||1441433853||3043||74.94	3043	3043	b36122_Ppe_chr3	Ppe_chr3||25770041||25771032||cds14782||-1||CDS||1441907945||14943||74.94	14943	14943	9.600000e-89	448
a36122_Ppe_chr1	Ppe_chr1||26498903||26504406||cds3023||1||CDS||1441433884||3053||72.88	3053	3053	b36122_Ppe_chr3	Ppe_chr3||25763707||25767408||cds14779||-1||CDS||1441907935||14941||72.88	14941	14941	1.000000e-250	498
a36122_Ppe_chr1	Ppe_chr1||26543044||26544696||cds3028||1||CDS||1441433901||3058||70.85	3058	3058	b36122_Ppe_chr3	Ppe_chr3||25757770||25761872||cds14778||-1||CDS||1441907932||14940||70.85	14940	14940	8.100000e-103	548
a36122_Ppe_chr1	Ppe_chr1||26578851||26581479||cds3033||1||CDS||1441433920||3063||66.39	3063	3063	b36122_Ppe_chr3	Ppe_chr3||25701378||25703963||cds14763||-1||CDS||1441907889||14925||66.39	14925	14925	1.400000e-223	595
a36122_Ppe_chr1	Ppe_chr1||26627578||26633069||cds3045||1||CDS||1441433960||3075||75.76	3075	3075	b36122_Ppe_chr3	Ppe_chr3||25680676||25685180||cds14760||-1||CDS||1441907879||14922||75.76	14922	14922	1.000000e-250	642
a36122_Ppe_chr1	Ppe_chr1||26660232||26663381||cds3048||1||CDS||1441433969||3078||72.61	3078	3078	b36122_Ppe_chr3	Ppe_chr3||25676428||25679286||cds14759||-1||CDS||1441907872||14921||72.61	14921	14921	3.500000e-246	692
a36122_Ppe_chr1	Ppe_chr1||26680186||26681385||cds3053||-1||CDS||1441433987||3083||72.05	3083	3083	b36122_Ppe_chr3	Ppe_chr3||25666661||25667833||cds14753||1||CDS||1441907853||14915||72.05	14915	14915	6.900000e-141	742
a36122_Ppe_chr1	Ppe_chr1||26748417||26753615||cds3063||1||CDS||1441434020||3093||64.28	3093	3093	b36122_Ppe_chr3	Ppe_chr3||25636531||25643009||cds14746||-1||CDS||1441907837||14908||64.28	14908	14908	2.300000e-101	792
###
a36122_Ppe_chr1	Ppe_chr1||26894773||26900885||cds3084||1||CDS||1441434085||3118||73.14	3118	3118	b36122_Ppe_chr3	Ppe_chr3||25591804||25594164||cds14731||-1||CDS||1441907793||14893||73.14	14893	14893	5.600000e-82	50
a36122_Ppe_chr1	Ppe_chr1||26947971||26948975||cds3097||1||CDS||1441434134||3131||68.19	3131	3131	b36122_Ppe_chr3	Ppe_chr3||25556678||25557658||cds14723||-1||CDS||1441907768||14885||68.19	14885	14885	7.900000e-158	97
a36122_Ppe_chr1	Ppe_chr1||26981467||26984621||cds3102||-1||CDS||1441434149||3136||77.73	3136	3136	b36122_Ppe_chr3	Ppe_chr3||25545402||25547857||cds14720||1||CDS||1441907761||14882||77.73	14882	14882	7.800000e-50	146
a36122_Ppe_chr1	Ppe_chr1||27006216||27007349||cds3104||-1||CDS||1441434154||3138||63.42	3138	3138	b36122_Ppe_chr3	Ppe_chr3||25515175||25516242||cds14712||-1||CDS||1441907733||14874||63.42	14874	14874	1.000000e-19	165
a36122_Ppe_chr1	Ppe_chr1||27066412||27067584||cds3113||-1||CDS||1441434182||3147||70.0	3147	3147	b36122_Ppe_chr3	Ppe_chr3||25451914||25453053||cds14699||1||CDS||1441907697||14861||70.0	14861	14861	3.100000e-166	212
a36122_Ppe_chr1	Ppe_chr1||27084952||27093420||cds3116||-1||CDS||1441434192||3150||68.51	3150	3150	b36122_Ppe_chr3	Ppe_chr3||25437189||25445392||cds14697||1||CDS||1441907690||14859||68.51	14859	14859	7.600000e-225	262
a36122_Ppe_chr1	Ppe_chr1||27131005||27132822||cds3124||1||CDS||1441434219||3158||69.25	3158	3158	b36122_Ppe_chr3	Ppe_chr3||25384673||25386487||cds14688||-1||CDS||1441907664||14850||69.25	14850	14850	1.000000e-250	312
a36122_Ppe_chr1	Ppe_chr1||27263754||27267720||cds3140||1||CDS||1441434272||3174||77.44	3174	3174	b36122_Ppe_chr3	Ppe_chr3||25370976||25373509||cds14686||-1||CDS||1441907658||14848||77.44	14848	14848	1.500000e-204	359
a36122_Ppe_chr1	Ppe_chr1||27274330||27276251||cds3144||-1||CDS||1441434283||3178||73.69	3178	3178	b36122_Ppe_chr3	Ppe_chr3||25361831||25363378||cds14682||1||CDS||1441907644||14844||73.69	14844	14844	1.000000e-250	409
a36122_Ppe_chr1	Ppe_chr1||27345008||27348521||cds3154||1||CDS||1441434313||3189||66.67	3189	3189	b36122_Ppe_chr3	Ppe_chr3||25288517||25289862||cds14666||-1||CDS||1441907601||14828||66.67	14828	14828	4.300000e-60	456
a36122_Ppe_chr1	Ppe_chr1||27479171||27480979||cds3173||-1||CDS||1441434378||3209||68.7	3209	3209	b36122_Ppe_chr3	Ppe_chr3||25145153||25146757||cds14628||1||CDS||1441907481||14789||68.7	14789	14789	3.000000e-31	30
a36122_Ppe_chr1	Ppe_chr1||27485167||27487014||cds3174||1||CDS||1441434382||3210||58.25	3210	3210	b36122_Ppe_chr3	Ppe_chr3||25286153||25287664||cds14662||1||CDS||1441907590||14824||58.25	14824	14824	2.900000e-24	473
a36122_Ppe_chr1	Ppe_chr1||27526736||27529984||cds3179||1||CDS||1441434398||3215||76.47	3215	3215	b36122_Ppe_chr3	Ppe_chr3||25151672||25156215||cds14629||1||CDS||1441907484||14790||76.47	14790	14790	1.000000e-250	80
a36122_Ppe_chr1	Ppe_chr1||27526736||27529984||cds3179||1||CDS||1441434398||3215||75.95	3215	3215	b36122_Ppe_chr3	Ppe_chr3||25246464||25249373||cds14652||-1||CDS||1441907552||14813||75.95	14813	14813	1.000000e-250	520
a36122_Ppe_chr1	Ppe_chr1||27547804||27549918||cds3182||1||CDS||1441434411||3218||80.0	3218	3218	b36122_Ppe_chr3	Ppe_chr3||25242916||25244296||cds14651||-1||CDS||1441907549||14812||80.0	14812	14812	1.400000e-241	570
a36122_Ppe_chr1	Ppe_chr1||27556636||27559506||cds3185||1||CDS||1441434420||3221||76.1	3221	3221	b36122_Ppe_chr3	Ppe_chr3||25239490||25241790||cds14650||1||CDS||1441907546||14811||76.1	14811	14811	3.400000e-196	620
a36122_Ppe_chr1	Ppe_chr1||27585515||27587289||cds3187||1||CDS||1441434425||3223||70.73	3223	3223	b36122_Ppe_chr3	Ppe_chr3||25232525||25234312||cds14648||-1||CDS||1441907538||14809||70.73	14809	14809	5.800000e-201	670
a36122_Ppe_chr1	Ppe_chr1||27607540||27614687||cds3188||1||CDS||1441434429||3224||85.15	3224	3224	b36122_Ppe_chr3	Ppe_chr3||25213564||25216007||cds14645||-1||CDS||1441907529||14806||85.15	14806	14806	1.200000e-168	720
a36122_Ppe_chr1	Ppe_chr1||27648516||27651565||cds3193||1||CDS||1441434449||3229||81.13	3229	3229	b36122_Ppe_chr3	Ppe_chr3||25182364||25184653||cds14637||-1||CDS||1441907507||14798||81.13	14798	14798	5.100000e-100	770
a36122_Ppe_chr1	Ppe_chr1||27790586||27794204||cds3207||-1||CDS||1441434504||3243||66.22	3243	3243	b36122_Ppe_chr3	Ppe_chr3||25151672||25156215||cds14629||1||CDS||1441907484||14790||66.22	14790	14790	8.400000e-100	817
a36122_Ppe_chr1	Ppe_chr1||27790586||27794204||cds3207||-1||CDS||1441434504||3243||65.85	3243	3243	b36122_Ppe_chr3	Ppe_chr3||25246464||25249373||cds14652||-1||CDS||1441907552||14813||65.85	14813	14813	1.200000e-113	174
a36122_Ppe_chr1	Ppe_chr1||27838158||27839622||cds3214||-1||CDS||1441434528||3251||69.87	3251	3251	b36122_Ppe_chr3	Ppe_chr3||25145153||25146757||cds14628||1||CDS||1441907481||14789||69.87	14789	14789	1.400000e-100	867
a36122_Ppe_chr1	Ppe_chr1||27849915||27851537||cds3218||-1||CDS||1441434545||3254||68.68	3254	3254	b36122_Ppe_chr3	Ppe_chr3||25131266||25133363||cds14626||1||CDS||1441907475||14787||68.68	14787	14787	1.900000e-96	917
a36122_Ppe_chr1	Ppe_chr1||27855001||27855587||cds3219||-1||CDS||1441434547||3255||75.98	3255	3255	b36122_Ppe_chr3	Ppe_chr3||25125977||25126860||cds14624||1||CDS||1441907470||14785||75.98	14785	14785	3.200000e-48	964
a36122_Ppe_chr1	Ppe_chr1||27898988||27900757||cds3225||1||CDS||1441434568||3261||59.19	3261	3261	b36122_Ppe_chr3	Ppe_chr3||25286153||25287664||cds14662||1||CDS||1441907590||14824||59.19	14824	14824	3.100000e-25	195
a36122_Ppe_chr1	Ppe_chr1||27924909||27927611||cds3233||1||CDS||1441434596||3269||79.66	3269	3269	b36122_Ppe_chr3	Ppe_chr3||25093052||25096224||cds14619||-1||CDS||1441907458||14780||79.66	14780	14780	1.000000e-250	1011
###
a36122_Ppe_chr1	Ppe_chr1||28043845||28045739||cds3258||1||CDS||1441437405||3294||77.93	3294	3294	b36122_Ppe_chr3	Ppe_chr3||25058576||25060074||cds14614||1||CDS||1441907443||14775||77.93	14775	14775	4.000000e-122	50
a36122_Ppe_chr1	Ppe_chr1||28048425||28049415||cds3260||-1||CDS||1441437414||3296||82.87	3296	3296	b36122_Ppe_chr3	Ppe_chr3||25048353||25049835||cds14611||1||CDS||1441907434||14772||82.87	14772	14772	4.600000e-109	100
a36122_Ppe_chr1	Ppe_chr1||28052371||28056001||cds3261||1||CDS||1441437415||3297||65.64	3297	3297	b36122_Ppe_chr3	Ppe_chr3||25043340||25046806||cds14610||1||CDS||1441907433||14771||65.64	14771	14771	6.500000e-89	150
a36122_Ppe_chr1	Ppe_chr1||28058395||28059444||cds3262||-1||CDS||1441437418||3298||81.13	3298	3298	b36122_Ppe_chr3	Ppe_chr3||25017505||25018569||cds14607||1||CDS||1441907422||14768||81.13	14768	14768	2.100000e-37	186
a36122_Ppe_chr1	Ppe_chr1||28087781||28089180||cds3265||1||CDS||1441437425||3301||62.13	3301	3301	b36122_Ppe_chr3	Ppe_chr3||24982512||24984231||cds14599||-1||CDS||1441907397||14760||62.13	14760	14760	2.400000e-120	236
a36122_Ppe_chr1	Ppe_chr1||28099816||28101597||cds3266||1||CDS||1441437428||3302||63.98	3302	3302	b36122_Ppe_chr3	Ppe_chr3||24977570||24982052||cds14598||1||CDS||1441907393||14759||63.98	14759	14759	4.400000e-18	253
a36122_Ppe_chr1	Ppe_chr1||28142726||28145505||cds3275||1||CDS||1441437461||3311||69.74	3311	3311	b36122_Ppe_chr3	Ppe_chr3||24947856||24950888||cds14591||-1||CDS||1441907374||14752||69.74	14752	14752	1.700000e-217	303
a36122_Ppe_chr1	Ppe_chr1||28150024||28150524||cds3276||1||CDS||1441437463||3312||73.14	3312	3312	b36122_Ppe_chr3	Ppe_chr3||24941398||24942000||cds14590||-1||CDS||1441907373||14751||73.14	14751	14751	4.300000e-44	346
a36122_Ppe_chr1	Ppe_chr1||28184619||28185769||cds3284||-1||CDS||1441437491||3320||77.8	3320	3320	b36122_Ppe_chr3	Ppe_chr3||24934515||24935589||cds14588||1||CDS||1441907366||14749||77.8	14749	14749	2.800000e-99	396
a36122_Ppe_chr1	Ppe_chr1||28207731||28208489||cds3289||1||CDS||1441437504||3325||69.98	3325	3325	b36122_Ppe_chr3	Ppe_chr3||24903900||24904656||cds14578||-1||CDS||1441907341||14739||69.98	14739	14739	8.400000e-97	446
a36122_Ppe_chr1	Ppe_chr1||28214890||28216002||cds3293||-1||CDS||1441437520||3329||64.77	3329	3329	b36122_Ppe_chr3	Ppe_chr3||24891223||24892486||cds14576||-1||CDS||1441907335||14737||64.77	14737	14737	2.700000e-42	487
a36122_Ppe_chr1	Ppe_chr1||28264090||28265415||cds3304||1||CDS||1441437556||3340||80.23	3340	3340	b36122_Ppe_chr3	Ppe_chr3||24879439||24881337||cds14575||-1||CDS||1441907333||14736||80.23	14736	14736	3.000000e-134	534
a36122_Ppe_chr1	Ppe_chr1||28286682||28294757||cds3311||-1||CDS||1441437582||3347||67.87	3347	3347	b36122_Ppe_chr3	Ppe_chr3||24856574||24860640||cds14571||1||CDS||1441907319||14732||67.87	14732	14732	1.000000e-250	584
a36122_Ppe_chr1	Ppe_chr1||28324374||28325605||cds3314||1||CDS||1441437592||3350||73.12	3350	3350	b36122_Ppe_chr3	Ppe_chr3||24853362||24855074||cds14569||-1||CDS||1441907315||14730||73.12	14730	14730	3.500000e-123	634
a36122_Ppe_chr1	Ppe_chr1||28340884||28342741||cds3317||-1||CDS||1441437601||3353||71.19	3353	3353	b36122_Ppe_chr3	Ppe_chr3||24834925||24837331||cds14562||1||CDS||1441907291||14721||71.19	14721	14721	4.000000e-120	684
a36122_Ppe_chr1	Ppe_chr1||28351221||28356129||cds3319||1||CDS||1441437607||3355||69.33	3355	3355	b36122_Ppe_chr3	Ppe_chr3||24826826||24832817||cds14560||-1||CDS||1441907283||14719||69.33	14719	14719	1.000000e-250	734
a36122_Ppe_chr1	Ppe_chr1||28414884||28417298||cds3328||1||CDS||1441437643||3364||74.65	3364	3364	b36122_Ppe_chr3	Ppe_chr3||24782903||24788185||cds14551||-1||CDS||1441907252||14710||74.65	14710	14710	9.600000e-204	784
a36122_Ppe_chr1	Ppe_chr1||28418077||28420632||cds3332||-1||CDS||1441437653||3368||75.7	3368	3368	b36122_Ppe_chr3	Ppe_chr3||24762761||24766004||cds14545||1||CDS||1441907238||14704||75.7	14704	14704	2.500000e-96	834
a36122_Ppe_chr1	Ppe_chr1||28441204||28442987||cds3340||-1||CDS||1441437684||3377||74.24	3377	3377	b36122_Ppe_chr3	Ppe_chr3||24755518||24756791||cds14542||1||CDS||1441907231||14701||74.24	14701	14701	8.300000e-79	884
a36122_Ppe_chr1	Ppe_chr1||28448625||28451390||cds3343||-1||CDS||1441437692||3380||71.8	3380	3380	b36122_Ppe_chr3	Ppe_chr3||24744366||24747073||cds14538||1||CDS||1441907223||14697||71.8	14697	14697	8.200000e-148	934
a36122_Ppe_chr1	Ppe_chr1||28476826||28480828||cds3347||1||CDS||1441437705||3385||64.24	3385	3385	b36122_Ppe_chr3	Ppe_chr3||24730623||24733838||cds14535||-1||CDS||1441907217||14694||64.24	14694	14694	1.200000e-30	963
a36122_Ppe_chr1	Ppe_chr1||28487743||28490097||cds3349||-1||CDS||1441437713||3387||54.17	3387	3387	b36122_Ppe_chr3	Ppe_chr3||24654406||24656772||cds14534||-1||CDS||1441907213||14693||54.17	14693	14693	6.000000e-08	970
a36122_Ppe_chr1	Ppe_chr1||28503206||28507735||cds3354||-1||CDS||1441437725||3392||64.11	3392	3392	b36122_Ppe_chr3	Ppe_chr3||24650235||24651770||cds14532||1||CDS||1441907209||14691||64.11	14691	14691	5.300000e-62	1020
a36122_Ppe_chr1	Ppe_chr1||28522499||28523287||cds3358||1||CDS||1441437738||3396||66.42	3396	3396	b36122_Ppe_chr3	Ppe_chr3||24574610||24575410||cds14519||-1||CDS||1441907176||14678||66.42	14678	14678	5.700000e-94	1067
a36122_Ppe_chr1	Ppe_chr1||28543007||28548216||cds3368||1||CDS||1441437769||3407||81.4	3407	3407	b36122_Ppe_chr3	Ppe_chr3||24514301||24520679||cds14498||-1||CDS||1441907117||14657||81.4	14657	14657	1.000000e-250	1111
a36122_Ppe_chr1	Ppe_chr1||28565263||28566912||cds3370||-1||CDS||1441437779||3409||71.13	3409	3409	b36122_Ppe_chr3	Ppe_chr3||24510166||24511782||cds14497||1||CDS||1441907113||14656||71.13	14656	14656	1.500000e-09	1119
a36122_Ppe_chr1	Ppe_chr1||28570182||28571984||cds3371||-1||CDS||1441437781||3410||65.03	3410	3410	b36122_Ppe_chr3	Ppe_chr3||24505530||24507280||cds14495||1||CDS||1441907108||14654||65.03	14654	14654	7.400000e-54	1169
a36122_Ppe_chr1	Ppe_chr1||28592426||28593868||cds3373||-1||CDS||1441437786||3412||81.02	3412	3412	b36122_Ppe_chr3	Ppe_chr3||24501886||24503334||cds14490||1||CDS||1441907098||14649||81.02	14649	14649	1.000000e-250	1219
###
a36122_Ppe_chr1	Ppe_chr1||28446820||28447889||cds3342||-1||CDS||1441437689||3379||76.19	3379	3379	b36122_Ppe_chr5	Ppe_chr5||16044689||16046625||cds21017||-1||CDS||1442214603||21271||76.19	21271	21271	1.100000e-117	50
a36122_Ppe_chr1	Ppe_chr1||28476826||28480828||cds3347||1||CDS||1441437705||3385||61.71	3385	3385	b36122_Ppe_chr5	Ppe_chr5||16079494||16083508||cds21024||1||CDS||1442214619||21278||61.71	21278	21278	8.300000e-38	87
a36122_Ppe_chr1	Ppe_chr1||28524095||28525755||cds3359||-1||CDS||1441437741||3397||79.25	3397	3397	b36122_Ppe_chr5	Ppe_chr5||16099435||16100461||cds21029||-1||CDS||1442214634||21283||79.25	21283	21283	5.200000e-05	88
a36122_Ppe_chr1	Ppe_chr1||28526167||28528498||cds3360||-1||CDS||1441437747||3398||60.39	3398	3398	b36122_Ppe_chr5	Ppe_chr5||16125101||16128158||cds21036||1||CDS||1442214657||21290||60.39	21290	21290	9.300000e-108	138
a36122_Ppe_chr1	Ppe_chr1||28539790||28541114||cds3366||-1||CDS||1441437765||3405||71.47	3405	3405	b36122_Ppe_chr5	Ppe_chr5||16139715||16141634||cds21043||-1||CDS||1442214691||21297||71.47	21297	21297	1.100000e-120	188
a36122_Ppe_chr1	Ppe_chr1||28565263||28566912||cds3370||-1||CDS||1441437779||3409||66.67	3409	3409	b36122_Ppe_chr5	Ppe_chr5||16208601||16210220||cds21057||-1||CDS||1442214743||21311||66.67	21311	21311	3.200000e-26	210
a36122_Ppe_chr1	Ppe_chr1||28570182||28571984||cds3371||-1||CDS||1441437781||3410||64.94	3410	3410	b36122_Ppe_chr5	Ppe_chr5||16215549||16217379||cds21058||-1||CDS||1442214746||21312||64.94	21312	21312	1.600000e-60	260
a36122_Ppe_chr1	Ppe_chr1||28592426||28593868||cds3373||-1||CDS||1441437786||3412||81.15	3412	3412	b36122_Ppe_chr5	Ppe_chr5||16308606||16310048||cds21069||-1||CDS||1442214782||21323||81.15	21323	21323	1.000000e-250	307
###
a36122_Ppe_chr1	Ppe_chr1||28677265||28679182||cds3395||1||CDS||1441437846||3434||74.09	3434	3434	b36122_Ppe_chr5	Ppe_chr5||16366861||16370249||cds21089||1||CDS||1442214852||21343||74.09	21343	21343	2.800000e-47	46
a36122_Ppe_chr1	Ppe_chr1||28735284||28736920||cds3412||1||CDS||1441437902||3453||67.36	3453	3453	b36122_Ppe_chr5	Ppe_chr5||16427175||16430344||cds21098||1||CDS||1442214888||21352||67.36	21352	21352	2.500000e-26	68
a36122_Ppe_chr1	Ppe_chr1||28776043||28778898||cds3425||-1||CDS||1441437932||3466||78.41	3466	3466	b36122_Ppe_chr5	Ppe_chr5||16455454||16458587||cds21105||-1||CDS||1442214916||21359||78.41	21359	21359	5.600000e-14	78
a36122_Ppe_chr1	Ppe_chr1||28782544||28785205||cds3426||-1||CDS||1441437935||3467||66.53	3467	3467	b36122_Ppe_chr5	Ppe_chr5||16464023||16467566||cds21112||-1||CDS||1442214948||21368||66.53	21368	21368	2.600000e-26	103
a36122_Ppe_chr1	Ppe_chr1||28825419||28827069||cds3438||1||CDS||1441437971||3479||70.38	3479	3479	b36122_Ppe_chr5	Ppe_chr5||16549961||16551917||cds21132||1||CDS||1442215014||21387||70.38	21387	21387	1.000000e-250	150
a36122_Ppe_chr1	Ppe_chr1||28857964||28872192||cds3444||-1||CDS||1441437989||3485||84.27	3485	3485	b36122_Ppe_chr5	Ppe_chr5||16606251||16608233||cds21149||1||CDS||1442215077||21404||84.27	21404	21404	1.000000e-250	197
a36122_Ppe_chr1	Ppe_chr1||28900476||28903712||cds3452||-1||CDS||1441438015||3497||70.23	3497	3497	b36122_Ppe_chr5	Ppe_chr5||16610873||16613481||cds21150||-1||CDS||1442215080||21405||70.23	21405	21405	1.500000e-71	244
a36122_Ppe_chr1	Ppe_chr1||28921869||28925186||cds3455||1||CDS||1441438022||3500||74.43	3500	3500	b36122_Ppe_chr5	Ppe_chr5||16621173||16625058||cds21153||1||CDS||1442215092||21408||74.43	21408	21408	7.000000e-123	294
a36122_Ppe_chr1	Ppe_chr1||28939455||28940763||cds3458||1||CDS||1441438035||3503||65.2	3503	3503	b36122_Ppe_chr5	Ppe_chr5||16633544||16634690||cds21156||1||CDS||1442215101||21411||65.2	21411	21411	6.400000e-53	344
a36122_Ppe_chr1	Ppe_chr1||29099257||29100030||cds3477||-1||CDS||1441438096||3522||56.65	3522	3522	b36122_Ppe_chr5	Ppe_chr5||16682047||16683126||cds21162||-1||CDS||1442215129||21418||56.65	21418	21418	2.200000e-31	371
a36122_Ppe_chr1	Ppe_chr1||29115743||29118108||cds3480||1||CDS||1441438106||3525||69.66	3525	3525	b36122_Ppe_chr5	Ppe_chr5||16708697||16711038||cds21169||1||CDS||1442215156||21428||69.66	21428	21428	5.000000e-20	390
a36122_Ppe_chr1	Ppe_chr1||29140747||29143032||cds3488||1||CDS||1441438131||3533||74.3	3533	3533	b36122_Ppe_chr5	Ppe_chr5||16729705||16732870||cds21175||1||CDS||1442215179||21432||74.3	21432	21432	1.000000e-250	440
a36122_Ppe_chr1	Ppe_chr1||29143677||29146492||cds3489||-1||CDS||1441438134||3534||67.67	3534	3534	b36122_Ppe_chr5	Ppe_chr5||16735821||16739920||cds21177||-1||CDS||1442215188||21434||67.67	21434	21434	1.900000e-68	490
a36122_Ppe_chr1	Ppe_chr1||29219747||29221177||cds3498||-1||CDS||1441438163||3543||68.57	3543	3543	b36122_Ppe_chr5	Ppe_chr5||16755171||16756670||cds21183||1||CDS||1442215209||21440||68.57	21440	21440	2.700000e-67	540
a36122_Ppe_chr1	Ppe_chr1||29323401||29325632||cds3515||-1||CDS||1441438216||3560||56.88	3560	3560	b36122_Ppe_chr5	Ppe_chr5||16775397||16778336||cds21188||-1||CDS||1442215226||21445||56.88	21445	21445	2.500000e-51	587
###
a36122_Ppe_chr1	Ppe_chr1||28688861||28691450||cds3398||-1||CDS||1441437856||3437||74.22	3437	3437	b36122_Ppe_chr3	Ppe_chr3||24390596||24394542||cds14460||1||CDS||1441907015||14618||74.22	14618	14618	2.800000e-195	50
a36122_Ppe_chr1	Ppe_chr1||28755273||28757011||cds3416||1||CDS||1441437909||3457||71.43	3457	3457	b36122_Ppe_chr3	Ppe_chr3||24360625||24361985||cds14453||-1||CDS||1441906990||14611||71.43	14611	14611	4.800000e-24	70
a36122_Ppe_chr1	Ppe_chr1||28766357||28769767||cds3424||1||CDS||1441437930||3465||67.2	3465	3465	b36122_Ppe_chr3	Ppe_chr3||24354115||24357558||cds14451||-1||CDS||1441906983||14609||67.2	14609	14609	1.000000e-250	120
a36122_Ppe_chr1	Ppe_chr1||28776043||28778898||cds3425||-1||CDS||1441437932||3466||64.3	3466	3466	b36122_Ppe_chr3	Ppe_chr3||24350288||24352339||cds14450||1||CDS||1441906979||14608||64.3	14608	14608	1.900000e-45	164
a36122_Ppe_chr1	Ppe_chr1||28782544||28785205||cds3426||-1||CDS||1441437935||3467||66.85	3467	3467	b36122_Ppe_chr3	Ppe_chr3||24344387||24347736||cds14447||1||CDS||1441906971||14605||66.85	14605	14605	4.800000e-42	205
a36122_Ppe_chr1	Ppe_chr1||28806274||28808482||cds3433||1||CDS||1441437960||3474||75.09	3474	3474	b36122_Ppe_chr3	Ppe_chr3||24184067||24186952||cds14428||-1||CDS||1441906913||14586||75.09	14586	14586	1.700000e-182	252
a36122_Ppe_chr1	Ppe_chr1||28813852||28814756||cds3434||1||CDS||1441437962||3475||63.84	3475	3475	b36122_Ppe_chr3	Ppe_chr3||24182290||24182767||cds14427||-1||CDS||1441906910||14585||63.84	14585	14585	6.300000e-31	282
a36122_Ppe_chr1	Ppe_chr1||28857964||28872192||cds3444||-1||CDS||1441437989||3485||82.17	3485	3485	b36122_Ppe_chr3	Ppe_chr3||23988157||23990109||cds14409||-1||CDS||1441906855||14566||82.17	14566	14566	1.000000e-250	329
a36122_Ppe_chr1	Ppe_chr1||28921869||28925186||cds3455||1||CDS||1441438022||3500||74.13	3500	3500	b36122_Ppe_chr3	Ppe_chr3||23947090||23951307||cds14400||-1||CDS||1441906138||14556||74.13	14556	14556	7.800000e-110	376
###
a36122_Ppe_chr1	Ppe_chr1||29140747||29143032||cds3488||1||CDS||1441438131||3533||71.49	3533	3533	b36122_Ppe_chr3	Ppe_chr3||23858250||23860668||cds14386||-1||CDS||1441906093||14542||71.49	14542	14542	2.500000e-231	50
a36122_Ppe_chr1	Ppe_chr1||29143677||29146492||cds3489||-1||CDS||1441438134||3534||74.74	3534	3534	b36122_Ppe_chr3	Ppe_chr3||23852701||23856123||cds14381||1||CDS||1441906081||14537||74.74	14537	14537	3.900000e-54	100
a36122_Ppe_chr1	Ppe_chr1||29210026||29211948||cds3496||1||CDS||1441438158||3541||75.44	3541	3541	b36122_Ppe_chr3	Ppe_chr3||23841513||23843435||cds14375||-1||CDS||1441906063||14531||75.44	14531	14531	1.000000e-250	150
a36122_Ppe_chr1	Ppe_chr1||29229200||29231479||cds3499||1||CDS||1441438166||3544||72.57	3544	3544	b36122_Ppe_chr3	Ppe_chr3||23820556||23823087||cds14366||-1||CDS||1441906036||14522||72.57	14522	14522	6.100000e-234	200
a36122_Ppe_chr1	Ppe_chr1||29239660||29246198||cds3501||1||CDS||1441438176||3546||78.35	3546	3546	b36122_Ppe_chr3	Ppe_chr3||23810564||23818614||cds14365||-1||CDS||1441906034||14521||78.35	14521	14521	1.000000e-250	250
a36122_Ppe_chr1	Ppe_chr1||29247289||29249755||cds3502||-1||CDS||1441438179||3547||76.66	3547	3547	b36122_Ppe_chr3	Ppe_chr3||23778713||23781505||cds14358||-1||CDS||1441906018||14514||76.66	14514	14514	1.000000e-250	300
###
a36122_Ppe_chr1	Ppe_chr1||29336130||29338882||cds3527||1||CDS||1441438254||3572||64.04	3572	3572	b36122_Ppe_chr3	Ppe_chr3||23785173||23788675||cds14359||1||CDS||1441906021||14515||64.04	14515	14515	9.000000e-94	50
a36122_Ppe_chr1	Ppe_chr1||29410680||29411294||cds3539||1||CDS||1441438289||3584||73.63	3584	3584	b36122_Ppe_chr3	Ppe_chr3||23738274||23738882||cds14352||-1||CDS||1441906003||14508||73.63	14508	14508	6.500000e-67	97
a36122_Ppe_chr1	Ppe_chr1||29426246||29426898||cds3544||-1||CDS||1441438300||3589||88.46	3589	3589	b36122_Ppe_chr3	Ppe_chr3||23724466||23724843||cds14345||1||CDS||1441905980||14501||88.46	14501	14501	1.400000e-09	105
a36122_Ppe_chr1	Ppe_chr1||29449219||29450744||cds3551||1||CDS||1441438323||3596||55.97	3596	3596	b36122_Ppe_chr3	Ppe_chr3||23679694||23681181||cds14342||-1||CDS||1441905971||14498||55.97	14498	14498	6.600000e-15	119
a36122_Ppe_chr1	Ppe_chr1||29451518||29454673||cds3553||-1||CDS||1441438327||3598||77.13	3598	3598	b36122_Ppe_chr3	Ppe_chr3||23676320||23679287||cds14341||1||CDS||1441905969||14497||77.13	14497	14497	1.000000e-250	169
a36122_Ppe_chr1	Ppe_chr1||29462074||29463147||cds3554||-1||CDS||1441438330||3599||71.39	3599	3599	b36122_Ppe_chr3	Ppe_chr3||23632684||23633808||cds14329||1||CDS||1441905936||14485||71.39	14485	14485	9.200000e-204	216
a36122_Ppe_chr1	Ppe_chr1||29496215||29497678||cds3560||1||CDS||1441438343||3605||60.43	3605	3605	b36122_Ppe_chr3	Ppe_chr3||23596038||23597310||cds14321||-1||CDS||1441905914||14477||60.43	14477	14477	2.000000e-66	266
a36122_Ppe_chr1	Ppe_chr1||29627730||29631579||cds3569||1||CDS||1441438357||3614||73.81	3614	3614	b36122_Ppe_chr3	Ppe_chr3||23502194||23506736||cds14308||-1||CDS||1441905874||14464||73.81	14464	14464	1.000000e-250	313
a36122_Ppe_chr1	Ppe_chr1||29673645||29677879||cds3577||1||CDS||1441438374||3622||76.92	3622	3622	b36122_Ppe_chr3	Ppe_chr3||23486800||23491030||cds14305||-1||CDS||1441905865||14461||76.92	14461	14461	1.000000e-250	363
a36122_Ppe_chr1	Ppe_chr1||29772354||29778039||cds3586||-1||CDS||1441438399||3631||67.18	3631	3631	b36122_Ppe_chr3	Ppe_chr3||23453725||23460049||cds14298||1||CDS||1441905844||14454||67.18	14454	14454	1.000000e-250	413
a36122_Ppe_chr1	Ppe_chr1||29797106||29798497||cds3591||1||CDS||1441438418||3636||55.94	3636	3636	b36122_Ppe_chr3	Ppe_chr3||23434497||23436244||cds14297||-1||CDS||1441905841||14453||55.94	14453	14453	6.400000e-10	422
a36122_Ppe_chr1	Ppe_chr1||29838337||29839851||cds3599||-1||CDS||1441438444||3644||74.27	3644	3644	b36122_Ppe_chr3	Ppe_chr3||23413840||23414974||cds14294||1||CDS||1441905833||14450||74.27	14450	14450	1.300000e-29	450
a36122_Ppe_chr1	Ppe_chr1||29893713||29893859||cds3608||-1||CDS||1441438475||3653||79.38	3653	3653	b36122_Ppe_chr3	Ppe_chr3||23400554||23400709||cds14293||1||CDS||1441905830||14449||79.38	14449	14449	7.600000e-19	468
a36122_Ppe_chr1	Ppe_chr1||29921478||29922743||cds3612||1||CDS||1441438492||3657||73.79	3657	3657	b36122_Ppe_chr3	Ppe_chr3||23394974||23395918||cds14292||-1||CDS||1441905827||14448||73.79	14448	14448	7.700000e-37	504
a36122_Ppe_chr1	Ppe_chr1||29930007||29930854||cds3615||1||CDS||1441438502||3660||77.09	3660	3660	b36122_Ppe_chr3	Ppe_chr3||23392522||23393285||cds14291||-1||CDS||1441905825||14446||77.09	14446	14446	1.600000e-129	554
a36122_Ppe_chr1	Ppe_chr1||30015093||30016181||cds3635||1||CDS||1441438569||3680||68.79	3680	3680	b36122_Ppe_chr3	Ppe_chr3||23330325||23331374||cds14278||-1||CDS||1441905790||14433||68.79	14433	14433	1.600000e-76	601
###
a36122_Ppe_chr1	Ppe_chr1||29633844||29634320||cds3571||1||CDS||1441438362||3616||73.5	3616	3616	b36122_Ppe_chr5	Ppe_chr5||16883091||16883573||cds21219||1||CDS||1442215357||21476||73.5	21476	21476	5.900000e-92	50
a36122_Ppe_chr1	Ppe_chr1||29635482||29640522||cds3572||-1||CDS||1441438363||3617||74.04	3617	3617	b36122_Ppe_chr5	Ppe_chr5||16884536||16889994||cds21220||-1||CDS||1442215362||21477||74.04	21477	21477	1.000000e-250	100
a36122_Ppe_chr1	Ppe_chr1||29757232||29758029||cds3584||1||CDS||1441438393||3629||71.87	3629	3629	b36122_Ppe_chr5	Ppe_chr5||16905979||16906818||cds21223||1||CDS||1442215378||21480||71.87	21480	21480	4.300000e-102	147
a36122_Ppe_chr1	Ppe_chr1||29768030||29769908||cds3585||-1||CDS||1441438396||3630||66.92	3630	3630	b36122_Ppe_chr5	Ppe_chr5||16947812||16949543||cds21229||-1||CDS||1442215396||21486||66.92	21486	21486	3.100000e-193	197
a36122_Ppe_chr1	Ppe_chr1||29812055||29816713||cds3594||1||CDS||1441438429||3638||64.2	3638	3638	b36122_Ppe_chr5	Ppe_chr5||16975548||16977514||cds21238||1||CDS||1442215436||21495||64.2	21495	21495	3.600000e-71	247
a36122_Ppe_chr1	Ppe_chr1||29820504||29820974||cds3597||-1||CDS||1441438438||3642||66.51	3642	3642	b36122_Ppe_chr5	Ppe_chr5||16980341||16980826||cds21240||-1||CDS||1442215439||21497||66.51	21497	21497	3.400000e-20	266
a36122_Ppe_chr1	Ppe_chr1||29838337||29839851||cds3599||-1||CDS||1441438444||3644||73.53	3644	3644	b36122_Ppe_chr5	Ppe_chr5||17025101||17026731||cds21245||-1||CDS||1442215462||21503||73.53	21503	21503	3.400000e-28	293
a36122_Ppe_chr1	Ppe_chr1||29862907||29868246||cds3603||1||CDS||1441438463||3648||71.32	3648	3648	b36122_Ppe_chr5	Ppe_chr5||17039961||17044963||cds21249||1||CDS||1442215479||21507||71.32	21507	21507	1.000000e-250	343
a36122_Ppe_chr1	Ppe_chr1||29983750||29985481||cds3624||1||CDS||1441438534||3669||72.83	3669	3669	b36122_Ppe_chr5	Ppe_chr5||17095981||17097083||cds21260||1||CDS||1442215516||21518||72.83	21518	21518	1.300000e-84	387
a36122_Ppe_chr1	Ppe_chr1||29997209||29998677||cds3627||1||CDS||1441438543||3672||63.97	3672	3672	b36122_Ppe_chr5	Ppe_chr5||17102060||17103544||cds21262||1||CDS||1442215526||21521||63.97	21521	21521	1.200000e-152	437
a36122_Ppe_chr1	Ppe_chr1||30011245||30012286||cds3633||-1||CDS||1441438566||3678||64.56	3678	3678	b36122_Ppe_chr5	Ppe_chr5||17125415||17127100||cds21266||1||CDS||1442215541||21525||64.56	21525	21525	1.800000e-33	469
a36122_Ppe_chr1	Ppe_chr1||30018777||30023185||cds3636||-1||CDS||1441438573||3681||82.2	3681	3681	b36122_Ppe_chr5	Ppe_chr5||17158630||17164718||cds21274||-1||CDS||1442215566||21533||82.2	21533	21533	1.000000e-250	519
a36122_Ppe_chr1	Ppe_chr1||30034020||30038487||cds3639||-1||CDS||1441438583||3684||73.14	3684	3684	b36122_Ppe_chr5	Ppe_chr5||17166466||17170749||cds21275||-1||CDS||1442215573||21534||73.14	21534	21534	1.600000e-247	569
a36122_Ppe_chr1	Ppe_chr1||30129609||30130208||cds3659||-1||CDS||1441438654||3704||68.79	3704	3704	b36122_Ppe_chr5	Ppe_chr5||17179903||17180643||cds21278||-1||CDS||1442215584||21537||68.79	21537	21537	2.800000e-15	580
a36122_Ppe_chr1	Ppe_chr1||30218394||30219888||cds3668||1||CDS||1441438687||3713||71.64	3713	3713	b36122_Ppe_chr5	Ppe_chr5||17209006||17210772||cds21286||1||CDS||1442215618||21545||71.64	21545	21545	5.800000e-44	623
a36122_Ppe_chr1	Ppe_chr1||30241021||30241863||cds3673||-1||CDS||1441438704||3718||62.87	3718	3718	b36122_Ppe_chr5	Ppe_chr5||17232815||17233713||cds21290||-1||CDS||1442215638||21549||62.87	21549	21549	6.600000e-14	636
a36122_Ppe_chr1	Ppe_chr1||30310469||30311281||cds3684||1||CDS||1441438744||3729||80.95	3729	3729	b36122_Ppe_chr5	Ppe_chr5||17264012||17264725||cds21299||1||CDS||1442215672||21558||80.95	21558	21558	2.500000e-21	653
a36122_Ppe_chr1	Ppe_chr1||30337536||30338868||cds3690||-1||CDS||1441438762||3735||76.9	3735	3735	b36122_Ppe_chr5	Ppe_chr5||17274184||17275537||cds21302||-1||CDS||1442215685||21561||76.9	21561	21561	3.100000e-68	703
a36122_Ppe_chr1	Ppe_chr1||30343560||30344663||cds3691||1||CDS||1441438763||3736||77.72	3736	3736	b36122_Ppe_chr5	Ppe_chr5||17279196||17280322||cds21303||1||CDS||1442215691||21562||77.72	21562	21562	1.400000e-99	753
a36122_Ppe_chr1	Ppe_chr1||30363809||30364627||cds3695||1||CDS||1441438774||3740||69.34	3740	3740	b36122_Ppe_chr5	Ppe_chr5||17308344||17309144||cds21316||1||CDS||1442215745||21575||69.34	21575	21575	3.000000e-12	761
a36122_Ppe_chr1	Ppe_chr1||30398828||30404478||cds3702||-1||CDS||1441438794||3747||76.45	3747	3747	b36122_Ppe_chr5	Ppe_chr5||17310384||17317953||cds21317||-1||CDS||1442215749||21576||76.45	21576	21576	1.000000e-250	811
a36122_Ppe_chr1	Ppe_chr1||30417867||30419668||cds3708||1||CDS||1441438816||3753||68.68	3753	3753	b36122_Ppe_chr5	Ppe_chr5||17331533||17334647||cds21321||1||CDS||1442215763||21580||68.68	21580	21580	1.100000e-155	861
a36122_Ppe_chr1	Ppe_chr1||30432240||30439330||cds3714||-1||CDS||1441438843||3759||73.97	3759	3759	b36122_Ppe_chr5	Ppe_chr5||17351716||17356699||cds21323||-1||CDS||1442215774||21582||73.97	21582	21582	9.500000e-207	911
a36122_Ppe_chr1	Ppe_chr1||30502755||30505619||cds3724||1||CDS||1441438870||3769||67.61	3769	3769	b36122_Ppe_chr5	Ppe_chr5||17373175||17376480||cds21327||1||CDS||1442215791||21586||67.61	21586	21586	7.400000e-152	961
a36122_Ppe_chr1	Ppe_chr1||30512420||30512722||cds3727||-1||CDS||1441438883||3772||73.08	3772	3772	b36122_Ppe_chr5	Ppe_chr5||17383818||17384108||cds21330||-1||CDS||1442215806||21589||73.08	21589	21589	7.000000e-37	997
a36122_Ppe_chr1	Ppe_chr1||30535268||30539084||cds3732||-1||CDS||1441438896||3777||73.19	3777	3777	b36122_Ppe_chr5	Ppe_chr5||17411090||17414613||cds21338||-1||CDS||1442215836||21598||73.19	21598	21598	1.000000e-187	1047
a36122_Ppe_chr1	Ppe_chr1||30554471||30556730||cds3738||-1||CDS||1441438913||3783||72.73	3783	3783	b36122_Ppe_chr5	Ppe_chr5||17420003||17422432||cds21341||-1||CDS||1442215849||21601||72.73	21601	21601	4.700000e-98	1097
a36122_Ppe_chr1	Ppe_chr1||30568274||30570572||cds3739||1||CDS||1441438916||3784||76.72	3784	3784	b36122_Ppe_chr5	Ppe_chr5||17425327||17427502||cds21342||1||CDS||1442215853||21602||76.72	21602	21602	5.900000e-180	1147
###
a36122_Ppe_chr1	Ppe_chr1||30487338||30487790||cds3721||-1||CDS||1441438863||3766||72.0	3766	3766	b36122_Ppe_chr3	Ppe_chr3||16019544||16020038||cds13161||-1||CDS||1441903213||13304||72.0	13304	13304	8.800000e-19	18
a36122_Ppe_chr1	Ppe_chr1||30506433||30508147||cds3725||-1||CDS||1441438877||3770||72.3	3770	3770	b36122_Ppe_chr3	Ppe_chr3||16053111||16054751||cds13167||-1||CDS||1441903229||13310||72.3	13310	13310	3.200000e-241	68
a36122_Ppe_chr1	Ppe_chr1||30512420||30512722||cds3727||-1||CDS||1441438883||3772||66.83	3772	3772	b36122_Ppe_chr3	Ppe_chr3||16183200||16183496||cds13176||-1||CDS||1441903250||13320||66.83	13320	13320	2.500000e-24	91
a36122_Ppe_chr1	Ppe_chr1||30528882||30531209||cds3729||1||CDS||1441438889||3774||69.1	3774	3774	b36122_Ppe_chr3	Ppe_chr3||16231520||16234586||cds13189||1||CDS||1441903272||13333||69.1	13333	13333	1.000000e-250	138
a36122_Ppe_chr1	Ppe_chr1||30554471||30556730||cds3738||-1||CDS||1441438913||3783||67.95	3783	3783	b36122_Ppe_chr3	Ppe_chr3||16236749||16237780||cds13190||-1||CDS||1441903274||13335||67.95	13335	13335	3.400000e-24	161
a36122_Ppe_chr1	Ppe_chr1||30568274||30570572||cds3739||1||CDS||1441438916||3784||74.62	3784	3784	b36122_Ppe_chr3	Ppe_chr3||16252005||16258259||cds13192||1||CDS||1441903278||13336||74.62	13336	13336	2.800000e-207	211
###
a36122_Ppe_chr1	Ppe_chr1||30615080||30616798||cds3774||1||CDS||1441439035||3819||73.93	3819	3819	b36122_Ppe_chr3	Ppe_chr3||16304893||16305942||cds13199||1||CDS||1441903291||13343||73.93	13343	13343	1.200000e-43	42
a36122_Ppe_chr1	Ppe_chr1||30744967||30749035||cds3792||-1||CDS||1441439100||3837||68.25	3837	3837	b36122_Ppe_chr3	Ppe_chr3||16361703||16365600||cds13209||-1||CDS||1441903309||13353||68.25	13353	13353	1.600000e-228	89
a36122_Ppe_chr1	Ppe_chr1||30752796||30754287||cds3798||-1||CDS||1441439113||3843||81.56	3843	3843	b36122_Ppe_chr3	Ppe_chr3||16409184||16411276||cds13213||-1||CDS||1441903318||13357||81.56	13357	13357	1.000000e-138	139
a36122_Ppe_chr1	Ppe_chr1||30795620||30796192||cds3807||1||CDS||1441439144||3852||68.99	3852	3852	b36122_Ppe_chr3	Ppe_chr3||16464678||16465271||cds13223||1||CDS||1441903337||13367||68.99	13367	13367	9.800000e-50	188
a36122_Ppe_chr1	Ppe_chr1||30805759||30807296||cds3814||-1||CDS||1441439162||3859||69.89	3859	3859	b36122_Ppe_chr3	Ppe_chr3||16553004||16557918||cds13232||-1||CDS||1441903356||13376||69.89	13376	13376	5.300000e-115	238
a36122_Ppe_chr1	Ppe_chr1||30825614||30826963||cds3824||-1||CDS||1441439192||3869||71.76	3869	3869	b36122_Ppe_chr3	Ppe_chr3||16559346||16561135||cds13236||-1||CDS||1441903364||13380||71.76	13380	13380	1.300000e-133	288
a36122_Ppe_chr1	Ppe_chr1||30832314||30832778||cds3825||-1||CDS||1441439195||3871||66.53	3871	3871	b36122_Ppe_chr3	Ppe_chr3||16565781||16566242||cds13238||-1||CDS||1441903367||13382||66.53	13382	13382	3.000000e-30	317
a36122_Ppe_chr1	Ppe_chr1||30840923||30843204||cds3828||1||CDS||1441439202||3874||69.48	3874	3874	b36122_Ppe_chr3	Ppe_chr3||16572001||16574679||cds13240||1||CDS||1441903371||13384||69.48	13384	13384	4.000000e-55	367
a36122_Ppe_chr1	Ppe_chr1||30855955||30857395||cds3832||1||CDS||1441439218||3878||70.81	3878	3878	b36122_Ppe_chr3	Ppe_chr3||16609807||16611296||cds13249||-1||CDS||1441903386||13393||70.81	13393	13393	1.500000e-75	417
###
a36122_Ppe_chr1	Ppe_chr1||30654331||30657483||cds3778||-1||CDS||1441439049||3823||77.59	3823	3823	b36122_Ppe_chr5	Ppe_chr5||17466589||17470461||cds21353||-1||CDS||1442215894||21613||77.59	21613	21613	1.000000e-250	50
a36122_Ppe_chr1	Ppe_chr1||30675641||30683118||cds3782||1||CDS||1441439063||3827||76.06	3827	3827	b36122_Ppe_chr5	Ppe_chr5||17479753||17488443||cds21356||1||CDS||1442215907||21616||76.06	21616	21616	1.000000e-250	100
a36122_Ppe_chr1	Ppe_chr1||30744967||30749035||cds3792||-1||CDS||1441439100||3837||67.83	3837	3837	b36122_Ppe_chr5	Ppe_chr5||17504745||17507785||cds21360||1||CDS||1442215923||21620||67.83	21620	21620	7.100000e-220	150
a36122_Ppe_chr1	Ppe_chr1||30762000||30765460||cds3799||1||CDS||1441439116||3844||84.36	3844	3844	b36122_Ppe_chr5	Ppe_chr5||17521935||17524715||cds21367||1||CDS||1442215950||21627||84.36	21627	21627	1.000000e-250	200
a36122_Ppe_chr1	Ppe_chr1||30780372||30781757||cds3804||-1||CDS||1441439137||3849||62.68	3849	3849	b36122_Ppe_chr5	Ppe_chr5||17540013||17542058||cds21375||-1||CDS||1442215974||21635||62.68	21635	21635	1.400000e-75	250
###
a36122_Ppe_chr1	Ppe_chr1||31093674||31095566||cds3878||-1||CDS||1441439369||3928||55.65	3928	3928	b36122_Ppe_chr3	Ppe_chr3||18312846||18314806||cds13382||1||CDS||1441903637||13530||55.65	13530	13530	5.200000e-19	18
a36122_Ppe_chr1	Ppe_chr1||31271977||31272483||cds3901||-1||CDS||1441439449||3948||64.63	3948	3948	b36122_Ppe_chr3	Ppe_chr3||18175304||18176677||cds13370||1||CDS||1441903617||13519||64.63	13519	13519	2.000000e-59	65
a36122_Ppe_chr1	Ppe_chr1||31275793||31276506||cds3902||1||CDS||1441439452||3949||66.23	3949	3949	b36122_Ppe_chr3	Ppe_chr3||18166020||18166635||cds13369||-1||CDS||1441903615||13517||66.23	13517	13517	5.100000e-50	114
a36122_Ppe_chr1	Ppe_chr1||31282473||31284374||cds3903||-1||CDS||1441439453||3950||72.4	3950	3950	b36122_Ppe_chr3	Ppe_chr3||18144730||18146511||cds13368||1||CDS||1441903613||13516||72.4	13516	13516	2.600000e-227	164
a36122_Ppe_chr1	Ppe_chr1||31301363||31305462||cds3907||1||CDS||1441439469||3954||71.61	3954	3954	b36122_Ppe_chr3	Ppe_chr3||18055620||18059976||cds13354||-1||CDS||1441903590||13501||71.61	13501	13501	1.000000e-250	211
a36122_Ppe_chr1	Ppe_chr1||31324260||31327427||cds3913||1||CDS||1441439491||3960||73.13	3960	3960	b36122_Ppe_chr3	Ppe_chr3||18008295||18011575||cds13348||-1||CDS||1441903580||13495||73.13	13495	13495	9.500000e-131	261
a36122_Ppe_chr1	Ppe_chr1||31343809||31344493||cds3916||1||CDS||1441439500||3963||62.59	3963	3963	b36122_Ppe_chr3	Ppe_chr3||17998298||17999543||cds13347||-1||CDS||1441903579||13494||62.59	13494	13494	1.100000e-39	300
###
a36122_Ppe_chr1	Ppe_chr1||31655905||31657051||cds3979||1||CDS||1441439697||4024||68.0	4024	4024	b36122_Ppe_chr5	Ppe_chr5||17903777||17904985||cds21470||1||CDS||1442216347||21730||68.0	21730	21730	3.700000e-12	11
a36122_Ppe_chr1	Ppe_chr1||31718418||31719761||cds3993||-1||CDS||1441443029||4041||63.34	4041	4041	b36122_Ppe_chr5	Ppe_chr5||17954003||17955352||cds21476||-1||CDS||1442216375||21736||63.34	21736	21736	1.100000e-132	58
a36122_Ppe_chr1	Ppe_chr1||31827386||31829729||cds4007||-1||CDS||1441443081||4055||71.66	4055	4055	b36122_Ppe_chr5	Ppe_chr5||17972947||17975534||cds21482||-1||CDS||1442216397||21742||71.66	21742	21742	1.100000e-183	105
a36122_Ppe_chr1	Ppe_chr1||31841098||31843732||cds4010||1||CDS||1441443092||4058||68.68	4058	4058	b36122_Ppe_chr5	Ppe_chr5||18023645||18026044||cds21490||1||CDS||1442216427||21750||68.68	21750	21750	1.500000e-122	155
a36122_Ppe_chr1	Ppe_chr1||31888729||31891188||cds4019||1||CDS||1441443118||4067||78.33	4067	4067	b36122_Ppe_chr5	Ppe_chr5||18047243||18049604||cds21496||-1||CDS||1442216453||21756||78.33	21756	21756	3.000000e-151	205
a36122_Ppe_chr1	Ppe_chr1||31926400||31929377||cds4022||-1||CDS||1441443131||4070||79.82	4070	4070	b36122_Ppe_chr5	Ppe_chr5||18070133||18073266||cds21499||-1||CDS||1442216464||21759||79.82	21759	21759	1.000000e-250	255
a36122_Ppe_chr1	Ppe_chr1||31986292||31988747||cds4030||-1||CDS||1441443155||4078||75.41	4078	4078	b36122_Ppe_chr5	Ppe_chr5||18114458||18117469||cds21506||-1||CDS||1442216482||21766||75.41	21766	21766	1.000000e-250	305
a36122_Ppe_chr1	Ppe_chr1||32030989||32032980||cds4043||1||CDS||1441443199||4091||67.18	4091	4091	b36122_Ppe_chr5	Ppe_chr5||18204020||18206344||cds21524||1||CDS||1442216546||21784||67.18	21784	21784	4.700000e-117	352
###
a36122_Ppe_chr1	Ppe_chr1||32886227||32888951||cds4222||-1||CDS||1441443752||4272||71.03	4272	4272	b36122_Ppe_chr8	Ppe_chr8||17942265||17944814||cds31290||1||CDS||1442627026||31691||71.03	31691	31691	1.000000e-250	50
a36122_Ppe_chr1	Ppe_chr1||32942139||32946552||cds4237||1||CDS||1441443796||4287||74.95	4287	4287	b36122_Ppe_chr8	Ppe_chr8||17855744||17859249||cds31273||-1||CDS||1442626976||31674||74.95	31674	31674	1.000000e-250	97
a36122_Ppe_chr1	Ppe_chr1||32987593||32989860||cds4243||1||CDS||1441443809||4293||63.9	4293	4293	b36122_Ppe_chr8	Ppe_chr8||17827616||17831831||cds31269||-1||CDS||1442626965||31670||63.9	31670	31670	1.300000e-67	147
a36122_Ppe_chr1	Ppe_chr1||32993374||32997564||cds4244||1||CDS||1441443810||4294||81.12	4294	4294	b36122_Ppe_chr8	Ppe_chr8||17819925||17823609||cds31268||-1||CDS||1442626963||31669||81.12	31669	31669	1.000000e-250	197
a36122_Ppe_chr1	Ppe_chr1||33002452||33003216||cds4246||1||CDS||1441443814||4296||76.32	4296	4296	b36122_Ppe_chr8	Ppe_chr8||17792200||17793114||cds31261||1||CDS||1442626946||31662||76.32	31662	31662	2.000000e-09	205
a36122_Ppe_chr1	Ppe_chr1||33023368||33026731||cds4251||1||CDS||1441443826||4301||68.99	4301	4301	b36122_Ppe_chr8	Ppe_chr8||17668864||17671693||cds31254||-1||CDS||1442626931||31655||68.99	31655	31655	3.200000e-241	255
a36122_Ppe_chr1	Ppe_chr1||33036458||33037439||cds4254||1||CDS||1441443831||4304||59.93	4304	4304	b36122_Ppe_chr8	Ppe_chr8||17638486||17639164||cds31247||-1||CDS||1442626911||31648||59.93	31648	31648	6.000000e-09	263
a36122_Ppe_chr1	Ppe_chr1||33065858||33070300||cds4266||1||CDS||1441443855||4316||75.21	4316	4316	b36122_Ppe_chr8	Ppe_chr8||17621463||17624770||cds31244||-1||CDS||1442626904||31645||75.21	31645	31645	1.000000e-250	310
a36122_Ppe_chr1	Ppe_chr1||33095259||33098027||cds4276||1||CDS||1441443875||4326||73.77	4326	4326	b36122_Ppe_chr8	Ppe_chr8||17602720||17605549||cds31240||-1||CDS||1442626890||31641||73.77	31641	31641	1.000000e-250	360
a36122_Ppe_chr1	Ppe_chr1||33163390||33170222||cds4295||-1||CDS||1441443916||4346||77.3	4346	4346	b36122_Ppe_chr8	Ppe_chr8||17498753||17504629||cds31226||-1||CDS||1442626847||31627||77.3	31627	31627	2.000000e-196	407
a36122_Ppe_chr1	Ppe_chr1||33183783||33188937||cds4300||-1||CDS||1441443931||4351||71.47	4351	4351	b36122_Ppe_chr8	Ppe_chr8||17447787||17452867||cds31214||1||CDS||1442626811||31615||71.47	31615	31615	4.100000e-113	454
a36122_Ppe_chr1	Ppe_chr1||33224595||33226865||cds4310||-1||CDS||1441443952||4361||64.03	4361	4361	b36122_Ppe_chr8	Ppe_chr8||17431792||17434200||cds31212||-1||CDS||1442626807||31612||64.03	31612	31612	1.900000e-08	461
###
a36122_Ppe_chr1	Ppe_chr1||33144397||33145315||cds4286||-1||CDS||1441443894||4336||72.36	4336	4336	b36122_Ppe_chr7	Ppe_chr7||17509532||17510335||cds28086||1||CDS||1442495322||28448||72.36	28448	28448	7.700000e-102	50
a36122_Ppe_chr1	Ppe_chr1||33163390||33170222||cds4295||-1||CDS||1441443916||4346||72.6	4346	4346	b36122_Ppe_chr7	Ppe_chr7||17495713||17502117||cds28080||1||CDS||1442495306||28442||72.6	28442	28442	2.800000e-168	100
a36122_Ppe_chr1	Ppe_chr1||33178252||33181825||cds4299||-1||CDS||1441443925||4350||71.67	4350	4350	b36122_Ppe_chr7	Ppe_chr7||17470607||17476369||cds28072||1||CDS||1442495286||28434||71.67	28434	28434	1.000000e-250	150
a36122_Ppe_chr1	Ppe_chr1||33200690||33201457||cds4304||-1||CDS||1441443940||4355||80.28	4355	4355	b36122_Ppe_chr7	Ppe_chr7||17468048||17468650||cds28071||1||CDS||1442495283||28433||80.28	28433	28433	7.500000e-11	160
a36122_Ppe_chr1	Ppe_chr1||33220750||33223320||cds4309||1||CDS||1441443949||4360||74.88	4360	4360	b36122_Ppe_chr7	Ppe_chr7||17450325||17452229||cds28066||-1||CDS||1442495269||28428||74.88	28428	28428	9.300000e-179	210
a36122_Ppe_chr1	Ppe_chr1||33271541||33275133||cds4321||1||CDS||1441443975||4372||69.48	4372	4372	b36122_Ppe_chr7	Ppe_chr7||17379958||17384828||cds28047||-1||CDS||1442493267||28409||69.48	28409	28409	3.500000e-47	253
a36122_Ppe_chr1	Ppe_chr1||33276843||33277846||cds4322||1||CDS||1441443977||4373||78.12	4373	4373	b36122_Ppe_chr7	Ppe_chr7||17373845||17375071||cds28045||-1||CDS||1442493263||28407||78.12	28407	28407	2.600000e-33	285
a36122_Ppe_chr1	Ppe_chr1||33286262||33287222||cds4324||-1||CDS||1441443980||4375||81.02	4375	4375	b36122_Ppe_chr7	Ppe_chr7||17359590||17360766||cds28041||1||CDS||1442493255||28402||81.02	28402	28402	7.200000e-130	335
a36122_Ppe_chr1	Ppe_chr1||33316113||33318358||cds4331||-1||CDS||1441443996||4382||64.5	4382	4382	b36122_Ppe_chr7	Ppe_chr7||17333771||17335828||cds28034||1||CDS||1442493243||28395||64.5	28395	28395	3.300000e-124	385
a36122_Ppe_chr1	Ppe_chr1||33348644||33355712||cds4338||1||CDS||1441444009||4389||79.22	4389	4389	b36122_Ppe_chr7	Ppe_chr7||17308266||17314681||cds28029||-1||CDS||1442493234||28390||79.22	28390	28390	1.000000e-250	435
a36122_Ppe_chr1	Ppe_chr1||33367458||33369317||cds4341||1||CDS||1441444019||4392||81.82	4392	4392	b36122_Ppe_chr7	Ppe_chr7||17304598||17306648||cds28028||1||CDS||1442493232||28389||81.82	28389	28389	1.600000e-176	485
###
a36122_Ppe_chr1	Ppe_chr1||33248156||33250957||cds4317||1||CDS||1441443966||4368||76.22	4368	4368	b36122_Ppe_chr8	Ppe_chr8||17298125||17301063||cds31184||-1||CDS||1442624276||31584||76.22	31584	31584	1.000000e-250	50
a36122_Ppe_chr1	Ppe_chr1||33286262||33287222||cds4324||-1||CDS||1441443980||4375||72.02	4375	4375	b36122_Ppe_chr8	Ppe_chr8||17230346||17231269||cds31165||1||CDS||1442624226||31565||72.02	31565	31565	4.600000e-88	97
a36122_Ppe_chr1	Ppe_chr1||33337139||33338239||cds4334||-1||CDS||1441444001||4385||65.24	4385	4385	b36122_Ppe_chr8	Ppe_chr8||17201852||17215950||cds31161||1||CDS||1442624217||31561||65.24	31561	31561	2.500000e-41	137
a36122_Ppe_chr1	Ppe_chr1||33367458||33369317||cds4341||1||CDS||1441444019||4392||82.41	4392	4392	b36122_Ppe_chr8	Ppe_chr8||17177390||17180171||cds31149||1||CDS||1442624183||31549||82.41	31549	31549	1.200000e-177	184
a36122_Ppe_chr1	Ppe_chr1||33398316||33402235||cds4344||1||CDS||1441444024||4395||76.46	4395	4395	b36122_Ppe_chr8	Ppe_chr8||17141226||17146143||cds31144||-1||CDS||1442624170||31544||76.46	31544	31544	1.000000e-250	234
a36122_Ppe_chr1	Ppe_chr1||33476024||33477831||cds4356||-1||CDS||1441444048||4408||72.03	4408	4408	b36122_Ppe_chr8	Ppe_chr8||17051949||17054068||cds31128||1||CDS||1442624126||31527||72.03	31527	31527	6.800000e-134	281
a36122_Ppe_chr1	Ppe_chr1||33488146||33488613||cds4358||-1||CDS||1441444051||4410||64.25	4410	4410	b36122_Ppe_chr8	Ppe_chr8||17017259||17017612||cds31121||1||CDS||1442624108||31520||64.25	31520	31520	1.400000e-11	291
###
a36122_Ppe_chr1	Ppe_chr1||33476024||33477831||cds4356||-1||CDS||1441444048||4408||72.46	4408	4408	b36122_Ppe_chr7	Ppe_chr7||17196929||17198402||cds28003||1||CDS||1442493183||28363||72.46	28363	28363	2.500000e-135	50
a36122_Ppe_chr1	Ppe_chr1||33488146||33488613||cds4358||-1||CDS||1441444051||4410||65.55	4410	4410	b36122_Ppe_chr7	Ppe_chr7||17156174||17156641||cds27997||1||CDS||1442493173||28357||65.55	28357	28357	2.500000e-28	77
a36122_Ppe_chr1	Ppe_chr1||33552263||33552760||cds4375||1||CDS||1441444082||4427||68.6	4427	4427	b36122_Ppe_chr7	Ppe_chr7||17125142||17125742||cds27989||-1||CDS||1442493158||28349||68.6	28349	28349	1.200000e-27	100
a36122_Ppe_chr1	Ppe_chr1||33568785||33569934||cds4381||1||CDS||1441444095||4433||62.66	4433	4433	b36122_Ppe_chr7	Ppe_chr7||17092223||17092954||cds27985||-1||CDS||1442493152||28345||62.66	28345	28345	6.400000e-32	131
a36122_Ppe_chr1	Ppe_chr1||33620870||33624403||cds4400||1||CDS||1441444139||4452||72.86	4452	4452	b36122_Ppe_chr7	Ppe_chr7||17063883||17066397||cds27975||-1||CDS||1442493135||28335||72.86	28335	28335	1.000000e-250	178
a36122_Ppe_chr1	Ppe_chr1||33658675||33658992||cds4408||1||CDS||1441444155||4460||73.57	4460	4460	b36122_Ppe_chr7	Ppe_chr7||17052225||17052545||cds27971||-1||CDS||1442493128||28331||73.57	28331	28331	2.400000e-54	228
a36122_Ppe_chr1	Ppe_chr1||33716135||33720604||cds4420||-1||CDS||1441444182||4472||62.83	4472	4472	b36122_Ppe_chr7	Ppe_chr7||17040591||17044594||cds27970||1||CDS||1442493126||28330||62.83	28330	28330	4.600000e-42	266
a36122_Ppe_chr1	Ppe_chr1||33786678||33787571||cds4438||1||CDS||1441444217||4490||82.44	4490	4490	b36122_Ppe_chr7	Ppe_chr7||17005084||17006292||cds27960||-1||CDS||1442493107||28320||82.44	28320	28320	3.200000e-151	313
a36122_Ppe_chr1	Ppe_chr1||33793558||33796986||cds4440||-1||CDS||1441444223||4492||68.1	4492	4492	b36122_Ppe_chr7	Ppe_chr7||16999273||17002680||cds27959||1||CDS||1442493106||28319||68.1	28319	28319	1.000000e-250	363
a36122_Ppe_chr1	Ppe_chr1||33802448||33807206||cds4442||-1||CDS||1441444228||4495||73.71	4495	4495	b36122_Ppe_chr7	Ppe_chr7||16991310||16996468||cds27958||1||CDS||1442493104||28318||73.71	28318	28318	1.600000e-224	413
a36122_Ppe_chr1	Ppe_chr1||33820783||33825609||cds4447||1||CDS||1441444237||4500||75.48	4500	4500	b36122_Ppe_chr7	Ppe_chr7||16938050||16942339||cds27944||-1||CDS||1442493082||28303||75.48	28303	28303	1.000000e-250	460
a36122_Ppe_chr1	Ppe_chr1||33827051||33827668||cds4449||1||CDS||1441444242||4502||70.94	4502	4502	b36122_Ppe_chr7	Ppe_chr7||16916866||16918915||cds27937||-1||CDS||1442493066||28296||70.94	28296	28296	7.100000e-14	473
a36122_Ppe_chr1	Ppe_chr1||33839925||33845317||cds4452||-1||CDS||1441444249||4505||70.71	4505	4505	b36122_Ppe_chr7	Ppe_chr7||16892069||16896513||cds27932||1||CDS||1442493057||28290||70.71	28290	28290	1.900000e-87	523
a36122_Ppe_chr1	Ppe_chr1||33847102||33849051||cds4453||-1||CDS||1441444250||4506||71.39	4506	4506	b36122_Ppe_chr7	Ppe_chr7||16889227||16890786||cds27930||1||CDS||1442493053||28288||71.39	28288	28288	1.900000e-66	573
a36122_Ppe_chr1	Ppe_chr1||33861278||33862889||cds4457||-1||CDS||1441444259||4510||71.4	4510	4510	b36122_Ppe_chr7	Ppe_chr7||16856946||16858829||cds27921||-1||CDS||1442493034||28279||71.4	28279	28279	6.100000e-78	623
a36122_Ppe_chr1	Ppe_chr1||33939831||33941064||cds4473||1||CDS||1441444297||4526||74.14	4526	4526	b36122_Ppe_chr7	Ppe_chr7||16830628||16832765||cds27915||-1||CDS||1442493023||28273||74.14	28273	28273	2.400000e-71	670
a36122_Ppe_chr1	Ppe_chr1||33963102||33965459||cds4480||-1||CDS||1441444311||4533||86.01	4533	4533	b36122_Ppe_chr7	Ppe_chr7||16790308||16792467||cds27907||-1||CDS||1442493007||28265||86.01	28265	28265	1.900000e-166	720
a36122_Ppe_chr1	Ppe_chr1||33984461||33985880||cds4489||1||CDS||1441444329||4542||66.93	4542	4542	b36122_Ppe_chr7	Ppe_chr7||16765706||16767092||cds27899||1||CDS||1442492991||28257||66.93	28257	28257	2.400000e-111	770
a36122_Ppe_chr1	Ppe_chr1||33986871||33990369||cds4490||1||CDS||1441444332||4543||80.51	4543	4543	b36122_Ppe_chr7	Ppe_chr7||16755044||16758221||cds27897||-1||CDS||1442492988||28255||80.51	28255	28255	1.000000e-250	820
a36122_Ppe_chr1	Ppe_chr1||34000770||34001270||cds4494||-1||CDS||1441444338||4547||71.31	4547	4547	b36122_Ppe_chr7	Ppe_chr7||16687961||16688431||cds27882||1||CDS||1442492961||28240||71.31	28240	28240	9.100000e-64	867
a36122_Ppe_chr1	Ppe_chr1||34009103||34011013||cds4495||-1||CDS||1441444341||4548||78.06	4548	4548	b36122_Ppe_chr7	Ppe_chr7||16683399||16684833||cds27881||1||CDS||1442492958||28239||78.06	28239	28239	1.000000e-250	917
a36122_Ppe_chr1	Ppe_chr1||34046868||34051010||cds4503||1||CDS||1441444359||4556||72.52	4556	4556	b36122_Ppe_chr7	Ppe_chr7||16677225||16680806||cds27877||1||CDS||1442492951||28235||72.52	28235	28235	8.400000e-197	967
a36122_Ppe_chr1	Ppe_chr1||34051544||34053017||cds4505||-1||CDS||1441444362||4558||66.02	4558	4558	b36122_Ppe_chr7	Ppe_chr7||16643805||16648568||cds27871||1||CDS||1442492938||28229||66.02	28229	28229	2.100000e-117	1017
a36122_Ppe_chr1	Ppe_chr1||34075759||34078562||cds4508||1||CDS||1441444368||4561||58.56	4561	4561	b36122_Ppe_chr7	Ppe_chr7||16604817||16606184||cds27863||-1||CDS||1442492924||28221||58.56	28221	28221	6.500000e-57	1067
a36122_Ppe_chr1	Ppe_chr1||34099356||34101716||cds4514||-1||CDS||1441444388||4567||72.5	4567	4567	b36122_Ppe_chr7	Ppe_chr7||16585476||16587642||cds27859||1||CDS||1442492918||28217||72.5	28217	28217	1.000000e-250	1117
a36122_Ppe_chr1	Ppe_chr1||34120868||34126922||cds4517||-1||CDS||1441444394||4570||80.04	4570	4570	b36122_Ppe_chr7	Ppe_chr7||16565185||16571247||cds27854||1||CDS||1442492597||28212||80.04	28212	28212	4.900000e-120	1167
a36122_Ppe_chr1	Ppe_chr1||34142293||34145245||cds4522||-1||CDS||1441444409||4575||81.41	4575	4575	b36122_Ppe_chr7	Ppe_chr7||16559238||16560767||cds27853||1||CDS||1442492596||28211||81.41	28211	28211	3.100000e-238	1217
a36122_Ppe_chr1	Ppe_chr1||34146166||34147384||cds4523||1||CDS||1441444412||4576||78.61	4576	4576	b36122_Ppe_chr7	Ppe_chr7||16550072||16551429||cds27850||-1||CDS||1442492590||28208||78.61	28208	28208	9.100000e-134	1267
a36122_Ppe_chr1	Ppe_chr1||34170628||34172282||cds4531||1||CDS||1441444436||4584||69.78	4584	4584	b36122_Ppe_chr7	Ppe_chr7||16516720||16518269||cds27841||-1||CDS||1442492573||28199||69.78	28199	28199	5.000000e-213	1317
a36122_Ppe_chr1	Ppe_chr1||34179478||34180965||cds4535||1||CDS||1441444447||4588||74.51	4588	4588	b36122_Ppe_chr7	Ppe_chr7||16495657||16495902||cds27838||-1||CDS||1442492569||28195||74.51	28195	28195	7.400000e-39	1355
a36122_Ppe_chr1	Ppe_chr1||34184968||34186515||cds4537||-1||CDS||1441444451||4591||79.89	4591	4591	b36122_Ppe_chr7	Ppe_chr7||16469602||16470597||cds27832||1||CDS||1442492560||28189||79.89	28189	28189	3.400000e-41	1395
a36122_Ppe_chr1	Ppe_chr1||34191631||34195936||cds4544||-1||CDS||1441444468||4598||69.98	4598	4598	b36122_Ppe_chr7	Ppe_chr7||16460613||16461404||cds27831||1||CDS||1442492558||28188||69.98	28188	28188	4.800000e-86	1445
a36122_Ppe_chr1	Ppe_chr1||34220115||34223045||cds4550||-1||CDS||1441444495||4604||73.68	4604	4604	b36122_Ppe_chr7	Ppe_chr7||16436063||16438099||cds27825||1||CDS||1442492548||28182||73.68	28182	28182	6.900000e-120	1495
a36122_Ppe_chr1	Ppe_chr1||34224467||34224933||cds4553||-1||CDS||1441444503||4607||68.21	4607	4607	b36122_Ppe_chr7	Ppe_chr7||16433845||16434647||cds27823||1||CDS||1442492545||28180||68.21	28180	28180	8.000000e-25	1519
a36122_Ppe_chr1	Ppe_chr1||34282552||34284138||cds4566||-1||CDS||1441444543||4620||72.2	4620	4620	b36122_Ppe_chr7	Ppe_chr7||16404801||16407086||cds27814||1||CDS||1442492525||28170||72.2	28170	28170	4.900000e-172	1566
a36122_Ppe_chr1	Ppe_chr1||34311527||34311598||rna5102||1||tRNA||1441720933||4627||100.0	4627	4627	b36122_Ppe_chr7	Ppe_chr7||16336616||16336687||rna31319||-1||tRNA||1442617610||28163||100.0	28163	28163	6.100000e-31	1596
a36122_Ppe_chr1	Ppe_chr1||34332203||34333177||cds4577||-1||CDS||1441444577||4632||72.68	4632	4632	b36122_Ppe_chr7	Ppe_chr7||16289724||16292463||cds27794||1||CDS||1442492486||28149||72.68	28149	28149	1.900000e-66	1643
a36122_Ppe_chr1	Ppe_chr1||34337275||34338623||cds4578||-1||CDS||1441444579||4633||66.43	4633	4633	b36122_Ppe_chr7	Ppe_chr7||16282015||16283730||cds27792||1||CDS||1442492482||28147||66.43	28147	28147	4.600000e-149	1693
a36122_Ppe_chr1	Ppe_chr1||34339893||34340903||cds4579||1||CDS||1441444581||4634||82.09	4634	4634	b36122_Ppe_chr7	Ppe_chr7||16272567||16273616||cds27790||-1||CDS||1442492478||28145||82.09	28145	28145	9.500000e-52	1743
a36122_Ppe_chr1	Ppe_chr1||34371871||34374594||cds4588||1||CDS||1441444609||4643||77.41	4643	4643	b36122_Ppe_chr7	Ppe_chr7||16242530||16244797||cds27783||-1||CDS||1442492463||28138||77.41	28138	28138	7.200000e-136	1793
a36122_Ppe_chr1	Ppe_chr1||34380650||34382899||cds4591||1||CDS||1441444620||4646||74.56	4646	4646	b36122_Ppe_chr7	Ppe_chr7||16224087||16226641||cds27779||-1||CDS||1442492456||28134||74.56	28134	28134	9.700000e-192	1843
###
a36122_Ppe_chr1	Ppe_chr1||33658675||33658992||cds4408||1||CDS||1441444155||4460||78.93	4460	4460	b36122_Ppe_chr8	Ppe_chr8||11514017||11514532||cds30243||1||CDS||1442621787||30620||78.93	30620	30620	2.200000e-77	50
a36122_Ppe_chr1	Ppe_chr1||33684313||33684765||cds4412||-1||CDS||1441444164||4464||73.01	4464	4464	b36122_Ppe_chr8	Ppe_chr8||11528766||11529218||cds30244||-1||CDS||1442621791||30621||73.01	30621	30621	1.100000e-90	100
a36122_Ppe_chr1	Ppe_chr1||33709601||33710739||cds4417||-1||CDS||1441444173||4469||78.91	4469	4469	b36122_Ppe_chr8	Ppe_chr8||11540726||11542732||cds30246||-1||CDS||1442621798||30623||78.91	30623	30623	3.000000e-27	126
a36122_Ppe_chr1	Ppe_chr1||33744082||33745251||cds4425||-1||CDS||1441444190||4477||75.36	4477	4477	b36122_Ppe_chr8	Ppe_chr8||11617223||11619221||cds30250||-1||CDS||1442621808||30627||75.36	30627	30627	1.100000e-73	176
a36122_Ppe_chr1	Ppe_chr1||33786678||33787571||cds4438||1||CDS||1441444217||4490||83.6	4490	4490	b36122_Ppe_chr8	Ppe_chr8||11657523||11659906||cds30256||-1||CDS||1442621830||30633||83.6	30633	30633	2.100000e-157	223
a36122_Ppe_chr1	Ppe_chr1||33802448||33807206||cds4442||-1||CDS||1441444228||4495||73.36	4495	4495	b36122_Ppe_chr8	Ppe_chr8||11788649||11794638||cds30270||-1||CDS||1442621876||30647||73.36	30647	30647	1.400000e-223	270
a36122_Ppe_chr1	Ppe_chr1||33828799||33831362||cds4450||1||CDS||1441444245||4503||78.2	4503	4503	b36122_Ppe_chr8	Ppe_chr8||11958235||11962388||cds30289||-1||CDS||1442621933||30666||78.2	30666	30666	1.000000e-250	317
###
a36122_Ppe_chr1	Ppe_chr1||33832758||33833932||cds4451||-1||CDS||1441444247||4504||73.85	4504	4504	b36122_Ppe_chr8	Ppe_chr8||12107066||12107793||cds30311||-1||CDS||1442621996||30688||73.85	30688	30688	1.800000e-69	50
a36122_Ppe_chr1	Ppe_chr1||33850183||33856347||cds4456||-1||CDS||1441444257||4509||76.73	4509	4509	b36122_Ppe_chr8	Ppe_chr8||12176851||12186602||cds30316||1||CDS||1442622008||30693||76.73	30693	30693	1.000000e-250	100
a36122_Ppe_chr1	Ppe_chr1||33887240||33889428||cds4462||1||CDS||1441444271||4515||76.76	4515	4515	b36122_Ppe_chr8	Ppe_chr8||12247871||12252133||cds30322||1||CDS||1442622027||30699||76.76	30699	30699	1.000000e-250	150
a36122_Ppe_chr1	Ppe_chr1||33921437||33926382||cds4470||-1||CDS||1441444290||4523||73.53	4523	4523	b36122_Ppe_chr8	Ppe_chr8||12276907||12283116||cds30329||-1||CDS||1442622042||30707||73.53	30707	30707	1.000000e-250	200
a36122_Ppe_chr1	Ppe_chr1||33969361||33971532||cds4481||1||CDS||1441444313||4534||71.57	4534	4534	b36122_Ppe_chr8	Ppe_chr8||12310177||12315057||cds30331||1||CDS||1442622050||30709||71.57	30709	30709	4.700000e-151	247
a36122_Ppe_chr1	Ppe_chr1||34000770||34001270||cds4494||-1||CDS||1441444338||4547||75.7	4547	4547	b36122_Ppe_chr8	Ppe_chr8||12463202||12463675||cds30352||-1||CDS||1442622109||30730||75.7	30730	30730	1.100000e-78	291
a36122_Ppe_chr1	Ppe_chr1||34046868||34051010||cds4503||1||CDS||1441444359||4556||73.94	4556	4556	b36122_Ppe_chr8	Ppe_chr8||12490595||12496987||cds30358||1||CDS||1442622129||30736||73.94	30736	30736	1.000000e-250	341
a36122_Ppe_chr1	Ppe_chr1||34051544||34053017||cds4505||-1||CDS||1441444362||4558||71.35	4558	4558	b36122_Ppe_chr8	Ppe_chr8||12535125||12536816||cds30367||-1||CDS||1442622156||30745||71.35	30745	30745	1.100000e-59	391
a36122_Ppe_chr1	Ppe_chr1||34075759||34078562||cds4508||1||CDS||1441444368||4561||60.79	4561	4561	b36122_Ppe_chr8	Ppe_chr8||12577786||12590941||cds30371||-1||CDS||1442622171||30749||60.79	30749	30749	1.000000e-50	441
a36122_Ppe_chr1	Ppe_chr1||34095369||34099111||cds4513||1||CDS||1441444384||4566||72.6	4566	4566	b36122_Ppe_chr8	Ppe_chr8||12662954||12667327||cds30379||-1||CDS||1442622193||30757||72.6	30757	30757	1.000000e-250	491
a36122_Ppe_chr1	Ppe_chr1||34146166||34147384||cds4523||1||CDS||1441444412||4576||73.64	4576	4576	b36122_Ppe_chr8	Ppe_chr8||12712907||12715251||cds30382||1||CDS||1442622200||30760||73.64	30760	30760	1.100000e-119	541
a36122_Ppe_chr1	Ppe_chr1||34153293||34154662||cds4527||-1||CDS||1441444420||4580||76.56	4580	4580	b36122_Ppe_chr8	Ppe_chr8||12731487||12734372||cds30385||-1||CDS||1442622210||30763||76.56	30763	30763	5.100000e-220	591
a36122_Ppe_chr1	Ppe_chr1||34179478||34180965||cds4535||1||CDS||1441444447||4588||75.36	4588	4588	b36122_Ppe_chr8	Ppe_chr8||12797030||12797708||cds30393||1||CDS||1442622235||30771||75.36	30771	30771	2.700000e-41	631
a36122_Ppe_chr1	Ppe_chr1||34216786||34218342||cds4549||-1||CDS||1441444489||4603||79.2	4603	4603	b36122_Ppe_chr8	Ppe_chr8||12831406||12832926||cds30398||-1||CDS||1442622247||30776||79.2	30776	30776	1.000000e-250	678
a36122_Ppe_chr1	Ppe_chr1||34231176||34234558||cds4554||1||CDS||1441444505||4608||65.17	4608	4608	b36122_Ppe_chr8	Ppe_chr8||12875809||12881346||cds30403||1||CDS||1442622265||30781||65.17	30781	30781	1.000000e-250	728
a36122_Ppe_chr1	Ppe_chr1||34279706||34281682||cds4564||1||CDS||1441444533||4618||69.48	4618	4618	b36122_Ppe_chr8	Ppe_chr8||12918149||12919718||cds30419||1||CDS||1442622316||30797||69.48	30797	30797	1.700000e-144	775
a36122_Ppe_chr1	Ppe_chr1||34306202||34308302||cds4571||1||CDS||1441444560||4625||72.32	4625	4625	b36122_Ppe_chr8	Ppe_chr8||12975261||12978307||cds30434||1||CDS||1442622366||30812||72.32	30812	30812	1.700000e-208	822
###
a36122_Ppe_chr1	Ppe_chr1||34403188||34404624||cds4600||-1||CDS||1441444649||4655||61.74	4655	4655	b36122_Ppe_chr7	Ppe_chr7||16109441||16110962||cds27757||1||CDS||1442492407||28112||61.74	28112	28112	1.800000e-53	50
a36122_Ppe_chr1	Ppe_chr1||34411560||34412619||cds4602||-1||CDS||1441444654||4657||74.65	4657	4657	b36122_Ppe_chr7	Ppe_chr7||16104187||16105821||cds27755||1||CDS||1442492403||28110||74.65	28110	28110	4.400000e-57	100
a36122_Ppe_chr1	Ppe_chr1||34413673||34415471||cds4603||-1||CDS||1441444658||4658||76.02	4658	4658	b36122_Ppe_chr7	Ppe_chr7||16094665||16096421||cds27752||1||CDS||1442492394||28107||76.02	28107	28107	5.900000e-119	150
a36122_Ppe_chr1	Ppe_chr1||34445415||34446789||cds4610||1||CDS||1441444678||4666||63.19	4666	4666	b36122_Ppe_chr7	Ppe_chr7||16071167||16073434||cds27743||-1||CDS||1442492371||28098||63.19	28098	28098	6.700000e-80	200
a36122_Ppe_chr1	Ppe_chr1||34468344||34469258||cds4615||-1||CDS||1441444689||4671||75.22	4671	4671	b36122_Ppe_chr7	Ppe_chr7||16065511||16066446||cds27742||1||CDS||1442492367||28097||75.22	28097	28097	3.000000e-177	250
a36122_Ppe_chr1	Ppe_chr1||34472014||34472724||cds4616||1||CDS||1441444692||4672||72.32	4672	4672	b36122_Ppe_chr7	Ppe_chr7||16060221||16060898||cds27741||-1||CDS||1442492364||28096||72.32	28096	28096	6.600000e-110	300
a36122_Ppe_chr1	Ppe_chr1||34477070||34478191||cds4617||1||CDS||1441444696||4673||77.88	4673	4673	b36122_Ppe_chr7	Ppe_chr7||16052777||16053847||cds27740||-1||CDS||1442492360||28095||77.88	28095	28095	1.700000e-220	350
a36122_Ppe_chr1	Ppe_chr1||34483447||34484010||cds4618||1||CDS||1441444699||4674||66.42	4674	4674	b36122_Ppe_chr7	Ppe_chr7||16039028||16039603||cds27738||-1||CDS||1442492352||28093||66.42	28093	28093	7.800000e-48	397
a36122_Ppe_chr1	Ppe_chr1||34485250||34489166||cds4619||-1||CDS||1441444702||4675||74.7	4675	4675	b36122_Ppe_chr7	Ppe_chr7||16009958||16014017||cds27728||1||CDS||1442492328||28083||74.7	28083	28083	1.000000e-250	447
###
a36122_Ppe_chr1	Ppe_chr1||34842228||34842929||cds4688||1||CDS||1441444921||4745||78.72	4745	4745	b36122_Ppe_chr3	Ppe_chr3||7215158||7215979||cds12504||-1||CDS||1441895113||12645||78.72	12645	12645	9.400000e-72	50
a36122_Ppe_chr1	Ppe_chr1||34856972||34858757||cds4690||-1||CDS||1441444928||4747||69.95	4747	4747	b36122_Ppe_chr3	Ppe_chr3||7256649||7257962||cds12509||-1||CDS||1441895125||12650||69.95	12650	12650	1.000000e-103	100
a36122_Ppe_chr1	Ppe_chr1||34861908||34862974||cds4691||1||CDS||1441444931||4749||64.25	4749	4749	b36122_Ppe_chr3	Ppe_chr3||7259698||7261418||cds12510||1||CDS||1441895127||12651||64.25	12651	12651	2.300000e-64	150
a36122_Ppe_chr1	Ppe_chr1||34864936||34865787||cds4693||-1||CDS||1441444936||4750||82.03	4750	4750	b36122_Ppe_chr3	Ppe_chr3||7265990||7266929||cds12511||-1||CDS||1441895129||12652||82.03	12652	12652	2.100000e-29	178
a36122_Ppe_chr1	Ppe_chr1||34909084||34909908||cds4700||-1||CDS||1441444962||4758||77.05	4758	4758	b36122_Ppe_chr3	Ppe_chr3||7336530||7337354||cds12519||1||CDS||1441895146||12660||77.05	12660	12660	5.500000e-204	228
a36122_Ppe_chr1	Ppe_chr1||34941826||34949941||cds4705||1||CDS||1441444972||4763||67.61	4763	4763	b36122_Ppe_chr3	Ppe_chr3||7365122||7374796||cds12522||1||CDS||1441895150||12663||67.61	12663	12663	5.900000e-117	278
a36122_Ppe_chr1	Ppe_chr1||34975139||34976500||cds4707||1||CDS||1441444976||4766||70.46	4766	4766	b36122_Ppe_chr3	Ppe_chr3||7505531||7506940||cds12530||-1||CDS||1441897716||12671||70.46	12671	12671	1.100000e-142	328
a36122_Ppe_chr1	Ppe_chr1||34983330||34984811||cds4708||1||CDS||1441444981||4767||78.82	4767	4767	b36122_Ppe_chr3	Ppe_chr3||7521715||7523354||cds12531||1||CDS||1441897720||12672||78.82	12672	12672	5.200000e-57	378
###
a36122_Ppe_chr1	Ppe_chr1||35621840||35623789||cds4833||-1||CDS||1441445372||4894||73.49	4894	4894	b36122_Ppe_chr7	Ppe_chr7||18770870||18772795||cds28362||-1||CDS||1442496400||28726||73.49	28726	28726	7.500000e-127	50
a36122_Ppe_chr1	Ppe_chr1||35646115||35647212||cds4840||1||CDS||1441445392||4901||81.74	4901	4901	b36122_Ppe_chr7	Ppe_chr7||18808018||18809950||cds28366||-1||CDS||1442496416||28730||81.74	28730	28730	8.200000e-95	100
a36122_Ppe_chr1	Ppe_chr1||35666078||35667748||cds4844||1||CDS||1441445402||4906||84.71	4906	4906	b36122_Ppe_chr7	Ppe_chr7||18824946||18827666||cds28372||1||CDS||1442496434||28736||84.71	28736	28736	2.200000e-213	150
a36122_Ppe_chr1	Ppe_chr1||35672852||35675455||cds4845||1||CDS||1441445406||4907||73.11	4907	4907	b36122_Ppe_chr7	Ppe_chr7||18828687||18831063||cds28373||1||CDS||1442496437||28737||73.11	28737	28737	3.200000e-182	200
a36122_Ppe_chr1	Ppe_chr1||35675916||35676284||cds4846||-1||CDS||1441445409||4908||69.83	4908	4908	b36122_Ppe_chr7	Ppe_chr7||18835194||18835568||cds28376||-1||CDS||1442496447||28740||69.83	28740	28740	2.600000e-33	232
a36122_Ppe_chr1	Ppe_chr1||35677181||35680142||cds4847||-1||CDS||1441445411||4909||68.71	4909	4909	b36122_Ppe_chr7	Ppe_chr7||18836946||18840289||cds28377||-1||CDS||1442496450||28741||68.71	28741	28741	1.000000e-250	282
a36122_Ppe_chr1	Ppe_chr1||35690191||35691570||cds4849||-1||CDS||1441445417||4911||69.94	4911	4911	b36122_Ppe_chr7	Ppe_chr7||18855591||18856874||cds28381||-1||CDS||1442496468||28745||69.94	28745	28745	1.200000e-19	300
a36122_Ppe_chr1	Ppe_chr1||35708170||35711016||cds4853||1||CDS||1441445435||4915||77.32	4915	4915	b36122_Ppe_chr7	Ppe_chr7||18886210||18889047||cds28390||1||CDS||1442496496||28754||77.32	28754	28754	1.600000e-178	350
a36122_Ppe_chr1	Ppe_chr1||35732016||35735500||cds4861||-1||CDS||1441445463||4923||69.54	4923	4923	b36122_Ppe_chr7	Ppe_chr7||18893341||18896888||cds28392||-1||CDS||1442496503||28756||69.54	28756	28756	9.300000e-119	400
a36122_Ppe_chr1	Ppe_chr1||35752985||35756259||cds4868||-1||CDS||1441445482||4930||75.68	4930	4930	b36122_Ppe_chr7	Ppe_chr7||18946577||18948347||cds28403||-1||CDS||1442496547||28767||75.68	28767	28767	6.200000e-134	447
a36122_Ppe_chr1	Ppe_chr1||35758431||35763888||cds4874||-1||CDS||1441445497||4936||78.57	4936	4936	b36122_Ppe_chr7	Ppe_chr7||18964318||18969344||cds28410||-1||CDS||1442496570||28774||78.57	28774	28774	1.000000e-250	497
a36122_Ppe_chr1	Ppe_chr1||35769835||35771292||cds4876||-1||CDS||1441445502||4938||71.16	4938	4938	b36122_Ppe_chr7	Ppe_chr7||18976509||18978152||cds28411||-1||CDS||1442496571||28775||71.16	28775	28775	1.000000e-250	547
a36122_Ppe_chr1	Ppe_chr1||35777824||35780985||cds4878||1||CDS||1441445506||4940||57.49	4940	4940	b36122_Ppe_chr7	Ppe_chr7||18984842||18988430||cds28413||-1||CDS||1442496576||28777||57.49	28777	28777	1.800000e-48	594
a36122_Ppe_chr1	Ppe_chr1||35801906||35804039||cds4882||1||CDS||1441445520||4944||84.67	4944	4944	b36122_Ppe_chr7	Ppe_chr7||19012335||19019088||cds28423||1||CDS||1442496616||28787||84.67	28787	28787	1.000000e-250	644
a36122_Ppe_chr1	Ppe_chr1||35805120||35805479||cds4883||1||CDS||1441445523||4945||71.73	4945	4945	b36122_Ppe_chr7	Ppe_chr7||19027434||19027907||cds28427||1||CDS||1442496626||28791||71.73	28791	28791	4.400000e-27	670
a36122_Ppe_chr1	Ppe_chr1||35838527||35840767||cds4894||1||CDS||1441445561||4956||77.19	4956	4956	b36122_Ppe_chr7	Ppe_chr7||19040420||19042770||cds28430||-1||CDS||1442496634||28794||77.19	28794	28794	1.500000e-217	717
a36122_Ppe_chr1	Ppe_chr1||35870020||35871925||cds4901||-1||CDS||1441445590||4962||71.84	4962	4962	b36122_Ppe_chr7	Ppe_chr7||19055063||19056718||cds28433||-1||CDS||1442496650||28797||71.84	28797	28797	1.200000e-62	767
###
a36122_Ppe_chr1	Ppe_chr1||35646115||35647212||cds4840||1||CDS||1441445392||4901||76.8	4901	4901	b36122_Ppe_chr3	Ppe_chr3||3011339||3012509||cds11809||-1||CDS||1441893595||11940||76.8	11940	11940	1.400000e-86	50
a36122_Ppe_chr1	Ppe_chr1||35697546||35700855||cds4850||-1||CDS||1441445424||4912||65.14	4912	4912	b36122_Ppe_chr3	Ppe_chr3||3066944||3069231||cds11824||-1||CDS||1441893637||11955||65.14	11955	11955	5.000000e-107	97
a36122_Ppe_chr1	Ppe_chr1||35708170||35711016||cds4853||1||CDS||1441445435||4915||76.76	4915	4915	b36122_Ppe_chr3	Ppe_chr3||3128591||3132280||cds11844||1||CDS||1441893696||11975||76.76	11975	11975	1.900000e-170	144
a36122_Ppe_chr1	Ppe_chr1||35713174||35714214||cds4854||-1||CDS||1441445438||4916||71.61	4916	4916	b36122_Ppe_chr3	Ppe_chr3||3135224||3136270||cds11846||-1||CDS||1441893702||11977||71.61	11977	11977	1.000000e-194	194
a36122_Ppe_chr1	Ppe_chr1||35740832||35746430||cds4866||1||CDS||1441445475||4928||68.43	4928	4928	b36122_Ppe_chr3	Ppe_chr3||3195002||3200977||cds11852||1||CDS||1441893725||11983||68.43	11983	11983	5.700000e-249	241
a36122_Ppe_chr1	Ppe_chr1||35752985||35756259||cds4868||-1||CDS||1441445482||4930||81.28	4930	4930	b36122_Ppe_chr3	Ppe_chr3||3230947||3233118||cds11857||-1||CDS||1441893739||11988||81.28	11988	11988	1.700000e-163	291
a36122_Ppe_chr1	Ppe_chr1||35777824||35780985||cds4878||1||CDS||1441445506||4940||70.81	4940	4940	b36122_Ppe_chr3	Ppe_chr3||3235794||3240492||cds11859||1||CDS||1441893747||11990||70.81	11990	11990	5.500000e-231	341
a36122_Ppe_chr1	Ppe_chr1||35801906||35804039||cds4882||1||CDS||1441445520||4944||84.09	4944	4944	b36122_Ppe_chr3	Ppe_chr3||3275824||3277985||cds11868||1||CDS||1441893771||11999||84.09	11999	11999	1.000000e-250	391
a36122_Ppe_chr1	Ppe_chr1||35805120||35805479||cds4883||1||CDS||1441445523||4945||70.35	4945	4945	b36122_Ppe_chr3	Ppe_chr3||3279998||3280351||cds11869||1||CDS||1441893773||12000||70.35	12000	12000	4.000000e-26	416
a36122_Ppe_chr1	Ppe_chr1||35838527||35840767||cds4894||1||CDS||1441445561||4956||76.33	4956	4956	b36122_Ppe_chr3	Ppe_chr3||3319820||3325297||cds11877||1||CDS||1441893796||12008||76.33	12008	12008	1.600000e-207	463
a36122_Ppe_chr1	Ppe_chr1||35842621||35844597||cds4895||1||CDS||1441445565||4957||67.31	4957	4957	b36122_Ppe_chr3	Ppe_chr3||3330504||3333037||cds11879||1||CDS||1441893802||12010||67.31	12010	12010	2.900000e-141	513
a36122_Ppe_chr1	Ppe_chr1||35889860||35892011||cds4904||1||CDS||1441445597||4966||87.98	4966	4966	b36122_Ppe_chr3	Ppe_chr3||3431632||3434097||cds11898||1||CDS||1441893872||12031||87.98	12031	12031	7.500000e-168	557
a36122_Ppe_chr1	Ppe_chr1||35911519||35912007||cds4911||1||CDS||1441445624||4973||60.59	4973	4973	b36122_Ppe_chr3	Ppe_chr3||3462477||3463565||cds11904||1||CDS||1441893891||12035||60.59	12035	12035	2.000000e-14	570
a36122_Ppe_chr1	Ppe_chr1||35918126||35918932||cds4913||-1||CDS||1441445630||4975||63.28	4975	4975	b36122_Ppe_chr3	Ppe_chr3||3475995||3476759||cds11907||-1||CDS||1441893900||12038||63.28	12038	12038	1.900000e-29	598
###
a36122_Ppe_chr1	Ppe_chr1||36184916||36186081||cds4983||-1||CDS||1441445879||5045||78.34	5045	5045	b36122_Ppe_chr6	Ppe_chr6||22151614||22152705||cds24114||-1||CDS||1442325453||24420||78.34	24420	24420	3.700000e-65	50
a36122_Ppe_chr1	Ppe_chr1||36195554||36198402||cds4985||1||CDS||1441445884||5047||68.18	5047	5047	b36122_Ppe_chr6	Ppe_chr6||22210931||22215814||cds24120||1||CDS||1442325470||24426||68.18	24426	24426	7.100000e-163	100
a36122_Ppe_chr1	Ppe_chr1||36214128||36215608||cds4989||1||CDS||1441445893||5051||85.45	5051	5051	b36122_Ppe_chr6	Ppe_chr6||22222227||22223565||cds24121||1||CDS||1442325474||24427||85.45	24427	24427	5.600000e-118	150
a36122_Ppe_chr1	Ppe_chr1||36230610||36232694||cds4992||-1||CDS||1441445905||5054||73.36	5054	5054	b36122_Ppe_chr6	Ppe_chr6||22237229||22239062||cds24122||-1||CDS||1442325476||24428||73.36	24428	24428	1.000000e-250	200
a36122_Ppe_chr1	Ppe_chr1||36241870||36244047||cds4993||-1||CDS||1441445908||5055||69.76	5055	5055	b36122_Ppe_chr6	Ppe_chr6||22294048||22296117||cds24132||-1||CDS||1442325514||24438||69.76	24438	24438	3.000000e-121	250
a36122_Ppe_chr1	Ppe_chr1||36247490||36251108||cds4999||-1||CDS||1441445922||5061||78.61	5061	5061	b36122_Ppe_chr6	Ppe_chr6||22353346||22356873||cds24140||-1||CDS||1442325536||24446||78.61	24446	24446	1.000000e-250	300
a36122_Ppe_chr1	Ppe_chr1||36281541||36284695||cds5009||-1||CDS||1441445959||5071||74.13	5071	5071	b36122_Ppe_chr6	Ppe_chr6||22379142||22382434||cds24143||-1||CDS||1442325545||24449||74.13	24449	24449	9.000000e-217	350
a36122_Ppe_chr1	Ppe_chr1||36303237||36306333||cds5014||1||CDS||1441445973||5077||74.12	5077	5077	b36122_Ppe_chr6	Ppe_chr6||22408079||22411034||cds24151||1||CDS||1442325568||24457||74.12	24457	24457	3.900000e-78	400
a36122_Ppe_chr1	Ppe_chr1||36347720||36348057||cds5022||1||CDS||1441445993||5086||78.49	5086	5086	b36122_Ppe_chr6	Ppe_chr6||22440457||22440808||cds24155||1||CDS||1442325579||24461||78.49	24461	24461	2.800000e-16	415
a36122_Ppe_chr1	Ppe_chr1||36351027||36352283||cds5023||-1||CDS||1441445996||5087||67.58	5087	5087	b36122_Ppe_chr6	Ppe_chr6||22455067||22456413||cds24156||-1||CDS||1442325582||24462||67.58	24462	24462	1.300000e-72	465
a36122_Ppe_chr1	Ppe_chr1||36355804||36358133||cds5026||-1||CDS||1441446007||5090||71.76	5090	5090	b36122_Ppe_chr6	Ppe_chr6||22471289||22473287||cds24160||-1||CDS||1442325592||24466||71.76	24466	24466	1.000000e-60	515
a36122_Ppe_chr1	Ppe_chr1||36360470||36361840||cds5027||-1||CDS||1441446010||5091||72.93	5091	5091	b36122_Ppe_chr6	Ppe_chr6||22505928||22507277||cds24166||-1||CDS||1442325612||24472||72.93	24472	24472	1.000000e-250	565
a36122_Ppe_chr1	Ppe_chr1||36369045||36369551||cds5029||1||CDS||1441446015||5093||69.05	5093	5093	b36122_Ppe_chr6	Ppe_chr6||22515085||22515570||cds24167||1||CDS||1442325615||24473||69.05	24473	24473	9.200000e-07	571
a36122_Ppe_chr1	Ppe_chr1||36420088||36421651||cds5038||-1||CDS||1441446044||5102||76.47	5102	5102	b36122_Ppe_chr6	Ppe_chr6||22582270||22584650||cds24180||-1||CDS||1442325651||24487||76.47	24487	24487	1.500000e-85	618
###
a36122_Ppe_chr1	Ppe_chr1||36405445||36406322||cds5034||-1||CDS||1441446032||5098||82.52	5098	5098	b36122_Ppe_chr8	Ppe_chr8||16223135||16224053||cds30929||1||CDS||1442623551||31327||82.52	31327	31327	3.800000e-19	18
a36122_Ppe_chr1	Ppe_chr1||36409988||36413451||cds5035||-1||CDS||1441446034||5099||67.18	5099	5099	b36122_Ppe_chr8	Ppe_chr8||16196003||16201374||cds30925||1||CDS||1442623543||31323||67.18	31323	31323	1.100000e-239	68
a36122_Ppe_chr1	Ppe_chr1||36454766||36456301||cds5041||-1||CDS||1441446055||5105||76.85	5105	5105	b36122_Ppe_chr8	Ppe_chr8||16163044||16164467||cds30919||1||CDS||1442623523||31317||76.85	31317	31317	5.200000e-123	118
a36122_Ppe_chr1	Ppe_chr1||36497618||36499380||cds5056||-1||CDS||1441446091||5121||60.68	5121	5121	b36122_Ppe_chr8	Ppe_chr8||16093912||16095953||cds30907||1||CDS||1442623489||31299||60.68	31299	31299	1.700000e-70	165
a36122_Ppe_chr1	Ppe_chr1||36530533||36533425||cds5061||1||CDS||1441446105||5126||58.64	5126	5126	b36122_Ppe_chr8	Ppe_chr8||16081086||16084180||cds30903||-1||CDS||1442623475||31295||58.64	31295	31295	1.000000e-38	203
a36122_Ppe_chr1	Ppe_chr1||36554410||36555910||cds5063||-1||CDS||1441446112||5129||81.48	5129	5129	b36122_Ppe_chr8	Ppe_chr8||16042634||16044180||cds30896||1||CDS||1442623456||31288||81.48	31288	31288	3.100000e-71	253
a36122_Ppe_chr1	Ppe_chr1||36578886||36579704||cds5067||1||CDS||1441446124||5133||72.63	5133	5133	b36122_Ppe_chr8	Ppe_chr8||15967396||15968121||cds30882||-1||CDS||1442623408||31274||72.63	31274	31274	8.400000e-43	292
a36122_Ppe_chr1	Ppe_chr1||36583950||36584728||cds5068||1||CDS||1441446129||5134||73.02	5134	5134	b36122_Ppe_chr8	Ppe_chr8||15941087||15941922||cds30879||-1||CDS||1442623401||31271||73.02	31271	31271	1.200000e-59	342
a36122_Ppe_chr1	Ppe_chr1||36587383||36592010||cds5069||-1||CDS||1441446130||5135||68.44	5135	5135	b36122_Ppe_chr8	Ppe_chr8||15933668||15938493||cds30878||1||CDS||1442623397||31270||68.44	31270	31270	6.100000e-122	392
a36122_Ppe_chr1	Ppe_chr1||36599447||36600582||cds5071||-1||CDS||1441446139||5138||86.23	5138	5138	b36122_Ppe_chr8	Ppe_chr8||15926556||15927404||cds30877||1||CDS||1442623393||31269||86.23	31269	31269	9.000000e-53	442
a36122_Ppe_chr1	Ppe_chr1||36608283||36608767||cds5073||-1||CDS||1441446143||5140||81.86	5140	5140	b36122_Ppe_chr8	Ppe_chr8||15890104||15891606||cds30860||1||CDS||1442623353||31252||81.86	31252	31252	2.100000e-62	489
a36122_Ppe_chr1	Ppe_chr1||36660417||36664071||cds5087||-1||CDS||1441446186||5154||71.96	5154	5154	b36122_Ppe_chr8	Ppe_chr8||15825921||15827209||cds30845||1||CDS||1442623309||31237||71.96	31237	31237	6.800000e-231	536
a36122_Ppe_chr1	Ppe_chr1||36670771||36673053||cds5089||-1||CDS||1441446189||5156||79.18	5156	5156	b36122_Ppe_chr8	Ppe_chr8||15800663||15803036||cds30841||1||CDS||1442623298||31233||79.18	31233	31233	1.000000e-250	586
a36122_Ppe_chr1	Ppe_chr1||36682600||36683057||cds5090||1||CDS||1441446195||5157||75.95	5157	5157	b36122_Ppe_chr8	Ppe_chr8||15774264||15775019||cds30838||-1||CDS||1442623288||31230||75.95	31230	31230	3.000000e-30	615
a36122_Ppe_chr1	Ppe_chr1||36705223||36708074||cds5094||-1||CDS||1441446204||5161||58.9	5161	5161	b36122_Ppe_chr8	Ppe_chr8||15766189||15769709||cds30836||1||CDS||1442623281||31228||58.9	31228	31228	1.100000e-48	663
a36122_Ppe_chr1	Ppe_chr1||36785291||36787379||cds5105||1||CDS||1441446239||5172||66.49	5172	5172	b36122_Ppe_chr8	Ppe_chr8||15722528||15725235||cds30830||-1||CDS||1442623264||31222||66.49	31222	31222	1.600000e-107	710
###
a36122_Ppe_chr1	Ppe_chr1||36497618||36499380||cds5056||-1||CDS||1441446091||5121||71.05	5121	5121	b36122_Ppe_chr6	Ppe_chr6||22691811||22694450||cds24211||-1||CDS||1442325747||24518||71.05	24518	24518	3.100000e-157	50
a36122_Ppe_chr1	Ppe_chr1||36502801||36504419||cds5057||1||CDS||1441446093||5122||56.76	5122	5122	b36122_Ppe_chr6	Ppe_chr6||22986315||22991087||cds24262||-1||CDS||1442325895||24569||56.76	24569	24569	1.500000e-34	33
a36122_Ppe_chr1	Ppe_chr1||36509071||36510022||cds5058||-1||CDS||1441446095||5123||67.07	5123	5123	b36122_Ppe_chr6	Ppe_chr6||22944907||22946170||cds24254||1||CDS||1442325872||24561||67.07	24561	24561	2.600000e-108	83
a36122_Ppe_chr1	Ppe_chr1||36520012||36525519||cds5059||1||CDS||1441446096||5124||75.71	5124	5124	b36122_Ppe_chr6	Ppe_chr6||22697972||22702708||cds24212||1||CDS||1442325751||24520||75.71	24520	24520	1.000000e-250	100
a36122_Ppe_chr1	Ppe_chr1||36527145||36528423||cds5060||-1||CDS||1441446100||5125||60.97	5125	5125	b36122_Ppe_chr6	Ppe_chr6||22714860||22716272||cds24216||-1||CDS||1442325765||24523||60.97	24523	24523	6.200000e-30	129
a36122_Ppe_chr1	Ppe_chr1||36565229||36567838||cds5064||1||CDS||1441446117||5130||88.05	5130	5130	b36122_Ppe_chr6	Ppe_chr6||22870047||22872506||cds24238||1||CDS||1442325831||24545||88.05	24545	24545	1.000000e-250	130
a36122_Ppe_chr1	Ppe_chr1||36583950||36584728||cds5068||1||CDS||1441446129||5134||82.22	5134	5134	b36122_Ppe_chr6	Ppe_chr6||22811331||22812183||cds24231||1||CDS||1442325814||24538||82.22	24538	24538	4.500000e-84	180
a36122_Ppe_chr1	Ppe_chr1||36604457||36607799||cds5072||1||CDS||1441446142||5139||78.06	5139	5139	b36122_Ppe_chr6	Ppe_chr6||22781380||22786736||cds24225||-1||CDS||1442325797||24532||78.06	24532	24532	1.000000e-250	230
a36122_Ppe_chr1	Ppe_chr1||36604457||36607799||cds5072||1||CDS||1441446142||5139||82.41	5139	5139	b36122_Ppe_chr6	Ppe_chr6||22891689||22896402||cds24241||1||CDS||1442325837||24548||82.41	24548	24548	1.000000e-250	226
a36122_Ppe_chr1	Ppe_chr1||36608283||36608767||cds5073||-1||CDS||1441446143||5140||82.7	5140	5140	b36122_Ppe_chr6	Ppe_chr6||22897347||22898492||cds24242||-1||CDS||1442325842||24549||82.7	24549	24549	1.500000e-68	276
a36122_Ppe_chr1	Ppe_chr1||36610677||36611525||cds5074||1||CDS||1441446146||5141||70.83	5141	5141	b36122_Ppe_chr6	Ppe_chr6||22902500||22904448||cds24243||1||CDS||1442325843||24550||70.83	24550	24550	1.300000e-04	279
a36122_Ppe_chr1	Ppe_chr1||36626765||36629104||cds5078||1||CDS||1441446157||5145||64.22	5145	5145	b36122_Ppe_chr6	Ppe_chr6||22928719||22931052||cds24250||1||CDS||1442325860||24557||64.22	24557	24557	1.000000e-250	329
a36122_Ppe_chr1	Ppe_chr1||36665598||36667592||cds5088||-1||CDS||1441446188||5155||69.28	5155	5155	b36122_Ppe_chr6	Ppe_chr6||22966210||22968424||cds24256||-1||CDS||1442325879||24563||69.28	24563	24563	1.000000e-250	379
a36122_Ppe_chr1	Ppe_chr1||36685274||36690227||cds5091||-1||CDS||1441446196||5158||69.48	5158	5158	b36122_Ppe_chr6	Ppe_chr6||22995429||22999944||cds24264||-1||CDS||1442325899||24571||69.48	24571	24571	1.000000e-250	429
a36122_Ppe_chr1	Ppe_chr1||36718480||36721265||cds5095||-1||CDS||1441446207||5162||76.97	5162	5162	b36122_Ppe_chr6	Ppe_chr6||23005711||23008732||cds24266||-1||CDS||1442325909||24573||76.97	24573	24573	1.000000e-250	479
a36122_Ppe_chr1	Ppe_chr1||36730084||36732073||cds5096||-1||CDS||1441446209||5163||74.19	5163	5163	b36122_Ppe_chr6	Ppe_chr6||23014125||23014964||cds24267||-1||CDS||1442325910||24574||74.19	24574	24574	4.600000e-33	511
a36122_Ppe_chr1	Ppe_chr1||36788164||36791934||cds5106||-1||CDS||1441446241||5174||75.49	5174	5174	b36122_Ppe_chr6	Ppe_chr6||23076777||23084197||cds24273||-1||CDS||1442325930||24580||75.49	24580	24580	1.000000e-250	558
a36122_Ppe_chr1	Ppe_chr1||36811346||36813340||cds5108||1||CDS||1441446247||5175||64.38	5175	5175	b36122_Ppe_chr6	Ppe_chr6||23156771||23159562||cds24280||1||CDS||1442325952||24587||64.38	24587	24587	2.300000e-75	608
a36122_Ppe_chr1	Ppe_chr1||36845804||36849926||cds5112||1||CDS||1441446260||5179||71.61	5179	5179	b36122_Ppe_chr6	Ppe_chr6||23243780||23248959||cds24288||1||CDS||1442325972||24595||71.61	24595	24595	1.300000e-97	658
a36122_Ppe_chr1	Ppe_chr1||36871398||36872336||cds5117||-1||CDS||1441446274||5184||84.59	5184	5184	b36122_Ppe_chr6	Ppe_chr6||23259453||23260448||cds24293||-1||CDS||1442325984||24600||84.59	24600	24600	3.000000e-95	708
a36122_Ppe_chr1	Ppe_chr1||36901158||36902638||cds5121||-1||CDS||1441446285||5188||68.62	5188	5188	b36122_Ppe_chr6	Ppe_chr6||23297812||23299312||cds24300||-1||CDS||1442326006||24607||68.62	24607	24607	2.900000e-123	758
a36122_Ppe_chr1	Ppe_chr1||36915517||36917118||cds5123||1||CDS||1441446291||5190||68.47	5190	5190	b36122_Ppe_chr6	Ppe_chr6||23309267||23310880||cds24301||1||CDS||1442326008||24608||68.47	24608	24608	4.700000e-205	808
a36122_Ppe_chr1	Ppe_chr1||36928708||36931562||cds5126||-1||CDS||1441446301||5193||69.68	5193	5193	b36122_Ppe_chr6	Ppe_chr6||23341381||23343441||cds24310||-1||CDS||1442326036||24617||69.68	24617	24617	3.600000e-163	858
a36122_Ppe_chr1	Ppe_chr1||36937219||36940777||cds5127||1||CDS||1441446303||5194||72.22	5194	5194	b36122_Ppe_chr6	Ppe_chr6||23364821||23366088||cds24312||1||CDS||1442326042||24619||72.22	24619	24619	3.200000e-72	908
a36122_Ppe_chr1	Ppe_chr1||36947334||36950232||cds5130||1||CDS||1441446317||5197||74.79	5197	5197	b36122_Ppe_chr6	Ppe_chr6||23380464||23382956||cds24316||1||CDS||1442326056||24623||74.79	24623	24623	2.800000e-124	958
a36122_Ppe_chr1	Ppe_chr1||36958925||36967381||cds5133||-1||CDS||1441446323||5200||75.51	5200	5200	b36122_Ppe_chr6	Ppe_chr6||23384527||23393877||cds24317||-1||CDS||1442326057||24624||75.51	24624	24624	1.000000e-250	1008
a36122_Ppe_chr1	Ppe_chr1||36978212||36979430||cds5138||1||CDS||1441446339||5205||81.43	5205	5205	b36122_Ppe_chr6	Ppe_chr6||23400566||23402904||cds24321||1||CDS||1442326069||24628||81.43	24628	24628	4.600000e-137	1058
a36122_Ppe_chr1	Ppe_chr1||36992321||36992848||cds5141||1||CDS||1441446352||5208||75.08	5208	5208	b36122_Ppe_chr6	Ppe_chr6||23411817||23412317||cds24326||1||CDS||1442326085||24633||75.08	24633	24633	4.500000e-55	1108
###
a36122_Ppe_chr1	Ppe_chr1||36871398||36872336||cds5117||-1||CDS||1441446274||5184||77.37	5184	5184	b36122_Ppe_chr8	Ppe_chr8||15559483||15560391||cds30795||1||CDS||1442623181||31187||77.37	31187	31187	1.200000e-75	50
a36122_Ppe_chr1	Ppe_chr1||36877209||36878720||cds5118||1||CDS||1441446276||5185||60.77	5185	5185	b36122_Ppe_chr8	Ppe_chr8||15533280||15535349||cds30790||-1||CDS||1442623171||31182||60.77	31182	31182	2.300000e-52	100
a36122_Ppe_chr1	Ppe_chr1||36901158||36902638||cds5121||-1||CDS||1441446285||5188||70.98	5188	5188	b36122_Ppe_chr8	Ppe_chr8||15427886||15429445||cds30772||1||CDS||1442623137||31162||70.98	31162	31162	3.300000e-135	147
a36122_Ppe_chr1	Ppe_chr1||36928708||36931562||cds5126||-1||CDS||1441446301||5193||72.75	5193	5193	b36122_Ppe_chr8	Ppe_chr8||15402744||15405184||cds30768||1||CDS||1442623128||31158||72.75	31158	31158	1.000000e-250	197
a36122_Ppe_chr1	Ppe_chr1||36943078||36944472||cds5129||1||CDS||1441446310||5196||71.02	5196	5196	b36122_Ppe_chr8	Ppe_chr8||15389524||15391689||cds30767||-1||CDS||1442623124||31157||71.02	31157	31157	3.200000e-194	247
a36122_Ppe_chr1	Ppe_chr1||37006219||37009509||cds5144||1||CDS||1441446360||5211||76.64	5211	5211	b36122_Ppe_chr8	Ppe_chr8||15274829||15279512||cds30749||-1||CDS||1442623090||31139||76.64	31139	31139	1.000000e-250	294
a36122_Ppe_chr1	Ppe_chr1||37034909||37037937||cds5151||1||CDS||1441446380||5218||64.34	5218	5218	b36122_Ppe_chr8	Ppe_chr8||15172975||15177006||cds30734||-1||CDS||1442623058||31123||64.34	31123	31123	4.200000e-117	341
a36122_Ppe_chr1	Ppe_chr1||37144059||37147198||cds5171||-1||CDS||1441446447||5238||70.23	5238	5238	b36122_Ppe_chr8	Ppe_chr8||15095021||15097364||cds30718||1||CDS||1442623033||31105||70.23	31105	31105	1.200000e-61	388
a36122_Ppe_chr1	Ppe_chr1||37185146||37187834||cds5181||1||CDS||1441446482||5248||74.07	5248	5248	b36122_Ppe_chr8	Ppe_chr8||15039787||15042478||cds30708||-1||CDS||1442623016||31095||74.07	31095	31095	1.000000e-250	438
a36122_Ppe_chr1	Ppe_chr1||37192904||37197346||cds5185||1||CDS||1441446493||5252||65.76	5252	5252	b36122_Ppe_chr8	Ppe_chr8||15025225||15027160||cds30704||-1||CDS||1442623008||31091||65.76	31091	31091	1.100000e-160	488
a36122_Ppe_chr1	Ppe_chr1||37198044||37200842||cds5186||1||CDS||1441446498||5253||73.27	5253	5253	b36122_Ppe_chr8	Ppe_chr8||14974110||14978110||cds30695||1||CDS||1442622992||31082||73.27	31082	31082	1.000000e-250	538
a36122_Ppe_chr1	Ppe_chr1||37292676||37294233||cds5199||-1||CDS||1441446546||5266||67.39	5266	5266	b36122_Ppe_chr8	Ppe_chr8||14835360||14838900||cds30678||1||CDS||1442622958||31062||67.39	31062	31062	3.100000e-36	570
a36122_Ppe_chr1	Ppe_chr1||37296652||37299742||cds5201||-1||CDS||1441446557||5268||67.35	5268	5268	b36122_Ppe_chr8	Ppe_chr8||14812102||14814923||cds30675||1||CDS||1442622950||31059||67.35	31059	31059	1.000000e-175	620
a36122_Ppe_chr1	Ppe_chr1||37366201||37367160||cds5212||1||CDS||1441446591||5279||59.96	5279	5279	b36122_Ppe_chr8	Ppe_chr8||14741245||14742372||cds30662||1||CDS||1442622925||31046||59.96	31046	31046	3.800000e-65	667
a36122_Ppe_chr1	Ppe_chr1||37437654||37441233||cds5231||1||CDS||1441446642||5298||73.04	5298	5298	b36122_Ppe_chr8	Ppe_chr8||14650781||14655612||cds30647||1||CDS||1442622896||31031||73.04	31031	31031	3.700000e-219	714
a36122_Ppe_chr1	Ppe_chr1||37474382||37475428||cds5244||1||CDS||1441446685||5311||69.81	5311	5311	b36122_Ppe_chr8	Ppe_chr8||14629942||14631141||cds30644||-1||CDS||1442622890||31028||69.81	31028	31028	2.300000e-38	748
a36122_Ppe_chr1	Ppe_chr1||37503309||37503916||cds5248||-1||CDS||1441446697||5315||65.76	5315	5315	b36122_Ppe_chr8	Ppe_chr8||14381080||14381920||cds30628||1||CDS||1442622857||31012||65.76	31012	31012	1.100000e-33	778
a36122_Ppe_chr1	Ppe_chr1||37505920||37506300||cds5249||-1||CDS||1441446701||5316||68.68	5316	5316	b36122_Ppe_chr8	Ppe_chr8||14356818||14357297||cds30623||1||CDS||1442622848||31007||68.68	31007	31007	7.600000e-20	797
a36122_Ppe_chr1	Ppe_chr1||37561132||37566678||cds5256||1||CDS||1441446720||5323||67.61	5323	5323	b36122_Ppe_chr8	Ppe_chr8||14300053||14304327||cds30612||1||CDS||1442622826||30995||67.61	30995	30995	1.400000e-25	818
###
a36122_Ppe_chr1	Ppe_chr1||37011483||37013842||cds5145||1||CDS||1441446366||5212||77.69	5212	5212	b36122_Ppe_chr7	Ppe_chr7||14990778||14992555||cds27537||-1||CDS||1442491789||27890||77.69	27890	27890	5.200000e-22	21
a36122_Ppe_chr1	Ppe_chr1||37040889||37051226||cds5152||1||CDS||1441446383||5219||78.32	5219	5219	b36122_Ppe_chr7	Ppe_chr7||15053937||15056740||cds27549||1||CDS||1442491824||27902||78.32	27902	27902	1.000000e-250	68
a36122_Ppe_chr1	Ppe_chr1||37052841||37055186||cds5153||-1||CDS||1441446386||5220||63.95	5220	5220	b36122_Ppe_chr7	Ppe_chr7||15089716||15092052||cds27555||1||CDS||1442491840||27908||63.95	27908	27908	3.600000e-247	118
a36122_Ppe_chr1	Ppe_chr1||37096048||37097182||cds5158||-1||CDS||1441446398||5225||68.04	5225	5225	b36122_Ppe_chr7	Ppe_chr7||15094041||15095194||cds27556||1||CDS||1442491842||27909||68.04	27909	27909	1.100000e-139	168
a36122_Ppe_chr1	Ppe_chr1||37110068||37110850||cds5160||1||CDS||1441446407||5227||78.82	5227	5227	b36122_Ppe_chr7	Ppe_chr7||15110771||15111571||cds27559||1||CDS||1442491849||27912||78.82	27912	27912	1.100000e-78	218
a36122_Ppe_chr1	Ppe_chr1||37116297||37119541||cds5161||1||CDS||1441446410||5228||63.92	5228	5228	b36122_Ppe_chr7	Ppe_chr7||15115655||15118260||cds27560||1||CDS||1442491852||27913||63.92	27913	27913	1.500000e-123	268
a36122_Ppe_chr1	Ppe_chr1||37120180||37122887||cds5166||-1||CDS||1441446425||5233||77.56	5233	5233	b36122_Ppe_chr7	Ppe_chr7||15150566||15152367||cds27567||-1||CDS||1442491871||27920||77.56	27920	27920	7.700000e-44	311
a36122_Ppe_chr1	Ppe_chr1||37192904||37197346||cds5185||1||CDS||1441446493||5252||54.98	5252	5252	b36122_Ppe_chr7	Ppe_chr7||15209041||15211974||cds27576||1||CDS||1442491894||27929||54.98	27929	27929	1.500000e-12	319
a36122_Ppe_chr1	Ppe_chr1||37292676||37294233||cds5199||-1||CDS||1441446546||5266||64.13	5266	5266	b36122_Ppe_chr7	Ppe_chr7||15249285||15252223||cds27585||-1||CDS||1442491920||27938||64.13	27938	27938	1.200000e-27	342
###
a36122_Ppe_chr1	Ppe_chr1||37544095||37546683||cds5253||-1||CDS||1441446714||5320||65.33	5320	5320	b36122_Ppe_chr3	Ppe_chr3||3882493||3896337||cds11986||1||CDS||1441894123||12119||65.33	12119	12119	2.200000e-19	18
a36122_Ppe_chr1	Ppe_chr1||37629255||37632583||cds5271||-1||CDS||1441446761||5338||80.45	5338	5338	b36122_Ppe_chr3	Ppe_chr3||4019052||4024487||cds12005||-1||CDS||1441894160||12138||80.45	12138	12138	1.000000e-250	65
a36122_Ppe_chr1	Ppe_chr1||37640259||37641255||cds5272||1||CDS||1441446764||5339||77.47	5339	5339	b36122_Ppe_chr3	Ppe_chr3||4050923||4053317||cds12011||1||CDS||1441894172||12144||77.47	12144	12144	2.400000e-96	115
a36122_Ppe_chr1	Ppe_chr1||37663160||37666988||cds5279||1||CDS||1441446787||5346||78.7	5346	5346	b36122_Ppe_chr3	Ppe_chr3||4084272||4089768||cds12023||1||CDS||1441894196||12156||78.7	12156	12156	1.000000e-250	162
a36122_Ppe_chr1	Ppe_chr1||37690298||37691753||cds5288||-1||CDS||1441446812||5355||69.75	5355	5355	b36122_Ppe_chr3	Ppe_chr3||4137716||4140245||cds12031||-1||CDS||1441894210||12164||69.75	12164	12164	5.900000e-80	212
a36122_Ppe_chr1	Ppe_chr1||37693677||37695256||cds5290||-1||CDS||1441446822||5357||68.0	5357	5357	b36122_Ppe_chr3	Ppe_chr3||4187672||4188811||cds12040||-1||CDS||1441894228||12173||68.0	12173	12173	1.500000e-60	262
a36122_Ppe_chr1	Ppe_chr1||37711039||37715743||cds5296||-1||CDS||1441446840||5363||78.71	5363	5363	b36122_Ppe_chr3	Ppe_chr3||4208835||4215053||cds12042||-1||CDS||1441894231||12175||78.71	12175	12175	1.000000e-250	312
a36122_Ppe_chr1	Ppe_chr1||37719365||37721997||cds5298||1||CDS||1441446845||5365||69.54	5365	5365	b36122_Ppe_chr3	Ppe_chr3||4336344||4340374||cds12052||1||CDS||1441894247||12185||69.54	12185	12185	6.700000e-75	362
a36122_Ppe_chr1	Ppe_chr1||37725574||37729764||cds5299||-1||CDS||1441446848||5366||80.32	5366	5366	b36122_Ppe_chr3	Ppe_chr3||4341756||4347048||cds12054||-1||CDS||1441894250||12187||80.32	12187	12187	1.000000e-250	412
a36122_Ppe_chr1	Ppe_chr1||37748215||37748820||cds5301||-1||CDS||1441446863||5368||73.91	5368	5368	b36122_Ppe_chr3	Ppe_chr3||4357376||4357999||cds12055||-1||CDS||1441894253||12189||73.91	12189	12189	3.400000e-06	417
a36122_Ppe_chr1	Ppe_chr1||37785980||37786543||cds5306||1||CDS||1441446880||5373||71.07	5373	5373	b36122_Ppe_chr3	Ppe_chr3||4361960||4362550||cds12056||1||CDS||1441894255||12190||71.07	12190	12190	1.700000e-55	467
a36122_Ppe_chr1	Ppe_chr1||37800170||37805245||cds5308||-1||CDS||1441446887||5375||79.28	5375	5375	b36122_Ppe_chr3	Ppe_chr3||4364455||4370449||cds12057||-1||CDS||1441894256||12191||79.28	12191	12191	1.000000e-250	517
a36122_Ppe_chr1	Ppe_chr1||37823371||37824789||cds5311||1||CDS||1441446901||5378||76.96	5378	5378	b36122_Ppe_chr3	Ppe_chr3||4381042||4382397||cds12059||1||CDS||1441894260||12193||76.96	12193	12193	2.800000e-49	565
###
a36122_Ppe_chr1	Ppe_chr1||37591190||37600977||cds5262||1||CDS||1441446732||5329||72.17	5329	5329	b36122_Ppe_chr7	Ppe_chr7||19557810||19565634||cds28568||1||CDS||1442497148||28933||72.17	28933	28933	1.000000e-250	50
a36122_Ppe_chr1	Ppe_chr1||37629255||37632583||cds5271||-1||CDS||1441446761||5338||81.06	5338	5338	b36122_Ppe_chr7	Ppe_chr7||19575212||19578392||cds28572||-1||CDS||1442497167||28937||81.06	28937	28937	1.000000e-250	100
a36122_Ppe_chr1	Ppe_chr1||37640259||37641255||cds5272||1||CDS||1441446764||5339||79.75	5339	5339	b36122_Ppe_chr7	Ppe_chr7||19621754||19622489||cds28586||1||CDS||1442497212||28951||79.75	28951	28951	5.400000e-106	147
a36122_Ppe_chr1	Ppe_chr1||37669252||37672435||cds5283||-1||CDS||1441446801||5350||62.26	5350	5350	b36122_Ppe_chr7	Ppe_chr7||19682556||19685737||cds28602||-1||CDS||1442497268||28967||62.26	28967	28967	1.000000e-250	194
a36122_Ppe_chr1	Ppe_chr1||37711039||37715743||cds5296||-1||CDS||1441446840||5363||77.18	5363	5363	b36122_Ppe_chr7	Ppe_chr7||19768127||19772766||cds28622||-1||CDS||1442497337||28987||77.18	28987	28987	1.000000e-250	241
a36122_Ppe_chr1	Ppe_chr1||37748215||37748820||cds5301||-1||CDS||1441446863||5368||71.43	5368	5368	b36122_Ppe_chr7	Ppe_chr7||19798279||19798911||cds28628||-1||CDS||1442497364||28993||71.43	28993	28993	4.600000e-09	249
a36122_Ppe_chr1	Ppe_chr1||37764136||37764642||cds5303||1||CDS||1441446873||5370||65.85	5370	5370	b36122_Ppe_chr7	Ppe_chr7||19807472||19808098||cds28634||1||CDS||1442497391||28999||65.85	28999	28999	2.300000e-15	263
a36122_Ppe_chr1	Ppe_chr1||37847502||37851315||cds5321||-1||CDS||1441446930||5388||72.75	5388	5388	b36122_Ppe_chr7	Ppe_chr7||19838175||19842149||cds28640||-1||CDS||1442497413||29005||72.75	29005	29005	1.000000e-250	310
a36122_Ppe_chr1	Ppe_chr1||37887131||37887901||cds5326||-1||CDS||1441446945||5393||81.99	5393	5393	b36122_Ppe_chr7	Ppe_chr7||19859682||19860533||cds28642||-1||CDS||1442497419||29007||81.99	29007	29007	4.500000e-70	360
a36122_Ppe_chr1	Ppe_chr1||37898297||37901084||cds5328||-1||CDS||1441446952||5395||70.18	5395	5395	b36122_Ppe_chr7	Ppe_chr7||19913139||19915792||cds28653||-1||CDS||1442497454||29018||70.18	29018	29018	9.200000e-217	407
a36122_Ppe_chr1	Ppe_chr1||37929470||37932790||cds5338||1||CDS||1441446984||5405||77.55	5405	5405	b36122_Ppe_chr7	Ppe_chr7||19955369||19958286||cds28667||1||CDS||1442497504||29032||77.55	29032	29032	5.300000e-249	454
a36122_Ppe_chr1	Ppe_chr1||37937599||37941385||cds5340||-1||CDS||1441446992||5407||78.98	5407	5407	b36122_Ppe_chr7	Ppe_chr7||19965858||19968907||cds28669||-1||CDS||1442497510||29034||78.98	29034	29034	1.600000e-245	504
a36122_Ppe_chr1	Ppe_chr1||37942559||37944499||cds5341||-1||CDS||1441446995||5408||59.22	5408	5408	b36122_Ppe_chr7	Ppe_chr7||19974309||19976975||cds28675||-1||CDS||1442497527||29040||59.22	29040	29040	5.800000e-82	554
a36122_Ppe_chr1	Ppe_chr1||37947287||37950562||cds5344||-1||CDS||1441447006||5411||65.29	5411	5411	b36122_Ppe_chr7	Ppe_chr7||20026794||20028560||cds28682||1||CDS||1442497556||29047||65.29	29047	29047	9.200000e-114	604
###
a36122_Ppe_chr1	Ppe_chr1||38055196||38058550||cds5378||-1||CDS||1441447119||5445||73.99	5445	5445	b36122_Ppe_chr3	Ppe_chr3||4925501||4929690||cds12144||-1||CDS||1441894424||12283||73.99	12283	12283	1.000000e-250	50
a36122_Ppe_chr1	Ppe_chr1||38079682||38082985||cds5385||-1||CDS||1441451332||5452||70.93	5452	5452	b36122_Ppe_chr3	Ppe_chr3||4943048||4947299||cds12151||-1||CDS||1441894436||12290||70.93	12290	12290	2.100000e-181	100
a36122_Ppe_chr1	Ppe_chr1||38095901||38096404||cds5389||-1||CDS||1441451349||5456||75.87	5456	5456	b36122_Ppe_chr3	Ppe_chr3||4990991||4991749||cds12154||-1||CDS||1441894441||12293||75.87	12293	12293	8.200000e-63	150
a36122_Ppe_chr1	Ppe_chr1||38179309||38182803||cds5398||1||CDS||1441451395||5466||69.76	5466	5466	b36122_Ppe_chr3	Ppe_chr3||5060000||5063387||cds12170||1||CDS||1441894471||12309||69.76	12309	12309	4.600000e-220	197
a36122_Ppe_chr1	Ppe_chr1||38197663||38198556||cds5406||-1||CDS||1441451433||5473||68.48	5473	5473	b36122_Ppe_chr3	Ppe_chr3||5079106||5080542||cds12175||-1||CDS||1441894482||12314||68.48	12314	12314	1.500000e-06	202
###
a36122_Ppe_chr1	Ppe_chr1||38073678||38075869||cds5382||-1||CDS||1441451318||5449||69.91	5449	5449	b36122_Ppe_chr7	Ppe_chr7||20328577||20331141||cds28763||1||CDS||1442497871||29129||69.91	29129	29129	1.000000e-250	50
a36122_Ppe_chr1	Ppe_chr1||38077310||38078956||cds5384||1||CDS||1441451327||5451||72.84	5451	5451	b36122_Ppe_chr7	Ppe_chr7||20324447||20326455||cds28761||-1||CDS||1442497865||29127||72.84	29127	29127	4.900000e-124	100
a36122_Ppe_chr1	Ppe_chr1||38079682||38082985||cds5385||-1||CDS||1441451332||5452||72.3	5452	5452	b36122_Ppe_chr7	Ppe_chr7||20309074||20313143||cds28756||1||CDS||1442497850||29122||72.3	29122	29122	1.200000e-196	150
a36122_Ppe_chr1	Ppe_chr1||38095901||38096404||cds5389||-1||CDS||1441451349||5456||75.82	5456	5456	b36122_Ppe_chr7	Ppe_chr7||20287576||20288222||cds28749||1||CDS||1442497824||29115||75.82	29115	29115	3.400000e-59	200
a36122_Ppe_chr1	Ppe_chr1||38105500||38108144||cds5390||-1||CDS||1441451357||5458||70.07	5458	5458	b36122_Ppe_chr7	Ppe_chr7||20263339||20265619||cds28744||1||CDS||1442497808||29110||70.07	29110	29110	4.900000e-219	250
###
a36122_Ppe_chr1	Ppe_chr1||38912979||38914312||cds5569||1||CDS||1441457015||5637||72.37	5637	5637	b36122_Ppe_chr7	Ppe_chr7||20404790||20405649||cds28786||1||CDS||1442497952||29152||72.37	29152	29152	1.100000e-06	6
a36122_Ppe_chr1	Ppe_chr1||38926737||38928507||cds5574||1||CDS||1441457037||5642||72.07	5642	5642	b36122_Ppe_chr7	Ppe_chr7||20442986||20444706||cds28796||1||CDS||1442497990||29162||72.07	29162	29162	2.800000e-244	56
a36122_Ppe_chr1	Ppe_chr1||38958097||38960107||cds5580||1||CDS||1441457057||5648||64.1	5648	5648	b36122_Ppe_chr7	Ppe_chr7||20465634||20466206||cds28802||1||CDS||1442498012||29168||64.1	29168	29168	1.600000e-25	80
a36122_Ppe_chr1	Ppe_chr1||38989451||38996604||cds5586||-1||CDS||1441457075||5654||73.37	5654	5654	b36122_Ppe_chr7	Ppe_chr7||20466609||20474335||cds28803||-1||CDS||1442498013||29169||73.37	29169	29169	1.000000e-250	130
a36122_Ppe_chr1	Ppe_chr1||39106135||39110665||cds5596||1||CDS||1441457114||5664||76.36	5664	5664	b36122_Ppe_chr7	Ppe_chr7||20484600||20487328||cds28808||1||CDS||1442498026||29174||76.36	29174	29174	9.900000e-04	133
a36122_Ppe_chr1	Ppe_chr1||39268934||39270481||cds5613||1||CDS||1441457175||5682||78.69	5682	5682	b36122_Ppe_chr7	Ppe_chr7||20535025||20536584||cds28818||1||CDS||1442498064||29184||78.69	29184	29184	1.000000e-250	180
a36122_Ppe_chr1	Ppe_chr1||39272741||39274585||cds5614||-1||CDS||1441457179||5683||83.21	5683	5683	b36122_Ppe_chr7	Ppe_chr7||20537545||20539336||cds28819||-1||CDS||1442498070||29185||83.21	29185	29185	1.800000e-122	230
a36122_Ppe_chr1	Ppe_chr1||39275538||39276308||cds5615||-1||CDS||1441457182||5684||67.69	5684	5684	b36122_Ppe_chr7	Ppe_chr7||20549340||20549994||cds28822||1||CDS||1442498084||29188||67.69	29188	29188	9.700000e-57	280
a36122_Ppe_chr1	Ppe_chr1||39291677||39296611||cds5626||-1||CDS||1441457220||5693||71.79	5693	5693	b36122_Ppe_chr7	Ppe_chr7||20554520||20560060||cds28825||-1||CDS||1442498093||29191||71.79	29191	29191	1.000000e-250	330
a36122_Ppe_chr1	Ppe_chr1||39313435||39316090||cds5628||1||CDS||1441457227||5697||84.08	5697	5697	b36122_Ppe_chr7	Ppe_chr7||20573131||20575532||cds28828||1||CDS||1442498103||29194||84.08	29194	29194	6.900000e-216	380
a36122_Ppe_chr1	Ppe_chr1||39322199||39324661||cds5630||-1||CDS||1441457235||5699||68.23	5699	5699	b36122_Ppe_chr7	Ppe_chr7||20594322||20596522||cds28830||-1||CDS||1442498114||29196||68.23	29196	29196	1.000000e-60	430
a36122_Ppe_chr1	Ppe_chr1||39350482||39353933||cds5638||1||CDS||1441457258||5707||76.61	5707	5707	b36122_Ppe_chr7	Ppe_chr7||20608167||20612005||cds28838||1||CDS||1442498138||29204||76.61	29204	29204	2.100000e-185	480
a36122_Ppe_chr1	Ppe_chr1||39404812||39426835||cds5643||1||CDS||1441457279||5712||73.09	5712	5712	b36122_Ppe_chr7	Ppe_chr7||20628315||20633203||cds28847||1||CDS||1442498170||29213||73.09	29213	29213	4.400000e-194	530
a36122_Ppe_chr1	Ppe_chr1||39431928||39432692||cds5646||1||CDS||1441457283||5715||71.43	5715	5715	b36122_Ppe_chr7	Ppe_chr7||20658943||20659626||cds28851||1||CDS||1442498190||29217||71.43	29217	29217	1.300000e-10	539
###
a36122_Ppe_chr1	Ppe_chr1||38919429||38922538||cds5573||-1||CDS||1441457034||5641||74.96	5641	5641	b36122_Ppe_chr3	Ppe_chr3||5437570||5439980||cds12221||-1||CDS||1441894569||12361||74.96	12361	12361	1.400000e-124	50
a36122_Ppe_chr1	Ppe_chr1||38930479||38934143||cds5575||-1||CDS||1441457040||5643||75.98	5643	5643	b36122_Ppe_chr3	Ppe_chr3||5511645||5517739||cds12229||-1||CDS||1441894584||12369||75.98	12369	12369	3.400000e-193	100
a36122_Ppe_chr1	Ppe_chr1||38958097||38960107||cds5580||1||CDS||1441457057||5648||63.17	5648	5648	b36122_Ppe_chr3	Ppe_chr3||5551356||5552815||cds12232||1||CDS||1441894588||12372||63.17	12372	12372	1.400000e-34	133
a36122_Ppe_chr1	Ppe_chr1||38974516||38976679||cds5584||-1||CDS||1441457067||5652||60.19	5652	5652	b36122_Ppe_chr3	Ppe_chr3||5570876||5572209||cds12233||-1||CDS||1441894590||12374||60.19	12374	12374	2.100000e-49	181
a36122_Ppe_chr1	Ppe_chr1||39220382||39227431||cds5605||-1||CDS||1441457147||5673||72.14	5673	5673	b36122_Ppe_chr3	Ppe_chr3||5635966||5649373||cds12242||-1||CDS||1441894608||12383||72.14	12383	12383	1.000000e-250	225
a36122_Ppe_chr1	Ppe_chr1||39287656||39290995||cds5621||1||CDS||1441457204||5690||75.19	5690	5690	b36122_Ppe_chr3	Ppe_chr3||5763883||5767665||cds12258||1||CDS||1441894638||12399||75.19	12399	12399	1.000000e-250	272
a36122_Ppe_chr1	Ppe_chr1||39309178||39312457||cds5627||1||CDS||1441457224||5696||71.66	5696	5696	b36122_Ppe_chr3	Ppe_chr3||5802980||5805785||cds12265||1||CDS||1441894652||12406||71.66	12406	12406	8.200000e-201	322
a36122_Ppe_chr1	Ppe_chr1||39339092||39341142||cds5635||1||CDS||1441457250||5704||81.85	5704	5704	b36122_Ppe_chr3	Ppe_chr3||5813106||5816277||cds12267||1||CDS||1441894656||12408||81.85	12408	12408	1.200000e-79	372
a36122_Ppe_chr1	Ppe_chr1||39350482||39353933||cds5638||1||CDS||1441457258||5707||76.58	5707	5707	b36122_Ppe_chr3	Ppe_chr3||5824532||5828401||cds12268||1||CDS||1441894657||12409||76.58	12409	12409	1.800000e-188	422
a36122_Ppe_chr1	Ppe_chr1||39355506||39360225||cds5640||-1||CDS||1441457267||5709||71.48	5709	5709	b36122_Ppe_chr3	Ppe_chr3||5829805||5835483||cds12272||-1||CDS||1441894665||12413||71.48	12413	12413	4.200000e-43	464
a36122_Ppe_chr1	Ppe_chr1||39431928||39432692||cds5646||1||CDS||1441457283||5715||76.09	5715	5715	b36122_Ppe_chr3	Ppe_chr3||5904953||5905940||cds12290||1||CDS||1441894698||12431||76.09	12431	12431	4.700000e-58	511
###
a36122_Ppe_chr1	Ppe_chr1||39488764||39490174||cds5653||1||CDS||1441457303||5722||92.97	5722	5722	b36122_Ppe_chr2	Ppe_chr2||8784156||8784691||cds8065||1||CDS||1441735468||8152||92.97	8152	8152	3.700000e-171	50
a36122_Ppe_chr1	Ppe_chr1||39493291||39494013||cds5654||1||CDS||1441457308||5723||98.08	5723	5723	b36122_Ppe_chr2	Ppe_chr2||8786901||8787539||cds8066||1||CDS||1441735472||8153||98.08	8153	8153	1.000000e-250	100
a36122_Ppe_chr1	Ppe_chr1||39655872||39658197||cds5668||-1||CDS||1441457349||5737||98.5	5737	5737	b36122_Ppe_chr2	Ppe_chr2||8793335||8795482||cds8067||-1||CDS||1441735475||8154||98.5	8154	8154	1.000000e-250	147
a36122_Ppe_chr1	Ppe_chr1||39775704||39777053||cds5671||-1||CDS||1441457361||5740||53.32	5740	5740	b36122_Ppe_chr2	Ppe_chr2||8814786||8818116||cds8068||-1||CDS||1441735478||8155||53.32	8155	8155	2.700000e-06	152
a36122_Ppe_chr1	Ppe_chr1||40034690||40036374||cds5689||1||CDS||1441457421||5758||78.57	5758	5758	b36122_Ppe_chr2	Ppe_chr2||9080508||9082445||cds8082||1||CDS||1441735521||8169||78.57	8169	8169	4.500000e-13	161
###
a36122_Ppe_chr1	Ppe_chr1||40055104||40057586||cds5694||-1||CDS||1441457439||5763||73.54	5763	5763	b36122_Ppe_chr7	Ppe_chr7||20737667||20739535||cds28866||-1||CDS||1442498247||29232||73.54	29232	29232	2.800000e-187	50
a36122_Ppe_chr1	Ppe_chr1||40074463||40075512||cds5698||-1||CDS||1441457447||5767||76.12	5767	5767	b36122_Ppe_chr7	Ppe_chr7||20775773||20776810||cds28876||-1||CDS||1442498281||29243||76.12	29243	29243	1.700000e-247	97
a36122_Ppe_chr1	Ppe_chr1||40089637||40093410||cds5700||-1||CDS||1441457458||5771||61.62	5771	5771	b36122_Ppe_chr7	Ppe_chr7||20811157||20813276||cds28881||-1||CDS||1442498305||29248||61.62	29248	29248	1.100000e-29	126
a36122_Ppe_chr1	Ppe_chr1||40114370||40115278||cds5705||1||CDS||1441457472||5776||72.69	5776	5776	b36122_Ppe_chr7	Ppe_chr7||20831241||20833274||cds28888||1||CDS||1442498338||29255||72.69	29255	29255	1.300000e-49	174
a36122_Ppe_chr1	Ppe_chr1||40117466||40119377||cds5707||-1||CDS||1441457481||5778||69.56	5778	5778	b36122_Ppe_chr7	Ppe_chr7||20841196||20843372||cds28892||-1||CDS||1442498355||29261||69.56	29261	29261	6.100000e-114	224
a36122_Ppe_chr1	Ppe_chr1||40131341||40132214||cds5710||-1||CDS||1441457494||5781||82.45	5781	5781	b36122_Ppe_chr7	Ppe_chr7||20850379||20851220||cds28893||1||CDS||1442498359||29262||82.45	29262	29262	1.200000e-48	271
a36122_Ppe_chr1	Ppe_chr1||40133568||40137457||cds5711||1||CDS||1441457496||5782||69.67	5782	5782	b36122_Ppe_chr7	Ppe_chr7||20857982||20861076||cds28897||1||CDS||1442498381||29266||69.67	29266	29266	1.000000e-250	321
a36122_Ppe_chr1	Ppe_chr1||40139145||40142198||cds5712||1||CDS||1441457498||5783||68.55	5783	5783	b36122_Ppe_chr7	Ppe_chr7||20872093||20873985||cds28899||1||CDS||1442498388||29268||68.55	29268	29268	1.100000e-64	371
a36122_Ppe_chr1	Ppe_chr1||40147387||40150007||cds5716||1||CDS||1441457514||5787||71.47	5787	5787	b36122_Ppe_chr7	Ppe_chr7||20880002||20882546||cds28901||1||CDS||1442498394||29270||71.47	29270	29270	1.000000e-250	421
a36122_Ppe_chr1	Ppe_chr1||40182838||40184667||cds5724||-1||CDS||1441457542||5795||79.95	5795	5795	b36122_Ppe_chr7	Ppe_chr7||20966930||20968553||cds28919||-1||CDS||1442498461||29289||79.95	29289	29289	1.500000e-105	468
a36122_Ppe_chr1	Ppe_chr1||40195664||40197625||cds5725||-1||CDS||1441457545||5796||69.02	5796	5796	b36122_Ppe_chr7	Ppe_chr7||20988691||20990532||cds28924||-1||CDS||1442498485||29293||69.02	29293	29293	2.000000e-193	518
a36122_Ppe_chr1	Ppe_chr1||40205556||40206744||cds5727||-1||CDS||1441457552||5800||78.38	5800	5800	b36122_Ppe_chr7	Ppe_chr7||21023731||21024939||cds28936||-1||CDS||1442498524||29305||78.38	29305	29305	1.900000e-20	534
a36122_Ppe_chr1	Ppe_chr1||40215927||40219149||cds5729||1||CDS||1441457560||5801||73.52	5801	5801	b36122_Ppe_chr7	Ppe_chr7||21042138||21046147||cds28940||1||CDS||1442498543||29309||73.52	29309	29309	6.100000e-200	584
a36122_Ppe_chr1	Ppe_chr1||40220596||40222991||cds5730||1||CDS||1441457567||5802||69.75	5802	5802	b36122_Ppe_chr7	Ppe_chr7||21051288||21052128||cds28943||1||CDS||1442498553||29312||69.75	29312	29312	6.600000e-40	623
a36122_Ppe_chr1	Ppe_chr1||40256379||40256768||cds5741||-1||CDS||1441457598||5813||63.82	5813	5813	b36122_Ppe_chr7	Ppe_chr7||21107650||21108696||cds28957||-1||CDS||1442498609||29326||63.82	29326	29326	2.200000e-07	626
a36122_Ppe_chr1	Ppe_chr1||40279950||40283724||cds5748||-1||CDS||1441457618||5820||68.38	5820	5820	b36122_Ppe_chr7	Ppe_chr7||21140886||21142687||cds28966||-1||CDS||1442498641||29335||68.38	29335	29335	7.900000e-158	676
a36122_Ppe_chr1	Ppe_chr1||40288849||40294910||cds5750||-1||CDS||1441457627||5822||76.24	5822	5822	b36122_Ppe_chr7	Ppe_chr7||21152118||21157452||cds28970||-1||CDS||1442498658||29339||76.24	29339	29339	1.000000e-250	726
a36122_Ppe_chr1	Ppe_chr1||40297583||40301117||cds5751||1||CDS||1441457629||5823||72.29	5823	5823	b36122_Ppe_chr7	Ppe_chr7||21174368||21178941||cds28978||1||CDS||1442498684||29347||72.29	29347	29347	1.000000e-250	776
a36122_Ppe_chr1	Ppe_chr1||40306202||40307365||cds5752||1||CDS||1441457634||5824||59.62	5824	5824	b36122_Ppe_chr7	Ppe_chr7||21186699||21187916||cds28982||1||CDS||1442498696||29351||59.62	29351	29351	1.300000e-52	826
a36122_Ppe_chr1	Ppe_chr1||40327164||40330229||cds5761||-1||CDS||1441457659||5833||70.1	5833	5833	b36122_Ppe_chr7	Ppe_chr7||21278548||21281101||cds28999||-1||CDS||1442498752||29368||70.1	29368	29368	1.300000e-224	873
a36122_Ppe_chr1	Ppe_chr1||40344988||40346925||cds5766||-1||CDS||1441457674||5838||66.88	5838	5838	b36122_Ppe_chr7	Ppe_chr7||21286577||21288634||cds29002||-1||CDS||1442498767||29371||66.88	29371	29371	9.600000e-39	911
###
a36122_Ppe_chr1	Ppe_chr1||40108026||40112831||cds5702||-1||CDS||1441457462||5773||82.86	5773	5773	b36122_Ppe_chr3	Ppe_chr3||6205187||6210612||cds12352||-1||CDS||1441894818||12493||82.86	12493	12493	1.000000e-250	50
a36122_Ppe_chr1	Ppe_chr1||40131341||40132214||cds5710||-1||CDS||1441457494||5781||70.97	5781	5781	b36122_Ppe_chr3	Ppe_chr3||6239208||6240285||cds12356||-1||CDS||1441894826||12497||70.97	12497	12497	1.100000e-70	100
a36122_Ppe_chr1	Ppe_chr1||40133568||40137457||cds5711||1||CDS||1441457496||5782||70.87	5782	5782	b36122_Ppe_chr3	Ppe_chr3||6254943||6258865||cds12357||1||CDS||1441894828||12498||70.87	12498	12498	1.000000e-250	150
a36122_Ppe_chr1	Ppe_chr1||40139145||40142198||cds5712||1||CDS||1441457498||5783||71.19	5783	5783	b36122_Ppe_chr3	Ppe_chr3||6280651||6282938||cds12362||1||CDS||1441894837||12503||71.19	12503	12503	2.900000e-79	200
a36122_Ppe_chr1	Ppe_chr1||40199619||40203748||cds5726||-1||CDS||1441457549||5798||66.4	5798	5798	b36122_Ppe_chr3	Ppe_chr3||6305583||6308024||cds12370||-1||CDS||1441894855||12511||66.4	12511	12511	1.000000e-250	247
###
a36122_Ppe_chr1	Ppe_chr1||40199619||40203748||cds5726||-1||CDS||1441457549||5798||59.63	5798	5798	b36122_Ppe_chr3	Ppe_chr3||6550882||6555033||cds12400||1||CDS||1441894914||12541||59.63	12541	12541	7.700000e-20	19
a36122_Ppe_chr1	Ppe_chr1||40220596||40222991||cds5730||1||CDS||1441457567||5802||63.54	5802	5802	b36122_Ppe_chr3	Ppe_chr3||6576421||6578742||cds12403||1||CDS||1441894919||12544||63.54	12544	12544	3.900000e-35	53
a36122_Ppe_chr1	Ppe_chr1||40227109||40230262||cds5732||1||CDS||1441457573||5804||68.82	5804	5804	b36122_Ppe_chr3	Ppe_chr3||6580599||6583268||cds12404||1||CDS||1441894922||12545||68.82	12545	12545	1.000000e-250	103
a36122_Ppe_chr1	Ppe_chr1||40246343||40251605||cds5738||-1||CDS||1441457587||5810||70.52	5810	5810	b36122_Ppe_chr3	Ppe_chr3||6667861||6676952||cds12423||-1||CDS||1441894957||12564||70.52	12564	12564	2.600000e-164	150
a36122_Ppe_chr1	Ppe_chr1||40262249||40264255||cds5743||-1||CDS||1441457602||5815||67.63	5815	5815	b36122_Ppe_chr3	Ppe_chr3||6715695||6718874||cds12434||-1||CDS||1441894976||12575||67.63	12575	12575	1.000000e-250	197
###
a36122_Ppe_chr1	Ppe_chr1||40396734||40398979||cds5771||-1||CDS||1441457690||5843||71.9	5843	5843	b36122_Ppe_chr7	Ppe_chr7||21541585||21543886||cds29058||1||CDS||1442498980||29428||71.9	29428	29428	1.000000e-250	50
a36122_Ppe_chr1	Ppe_chr1||40400864||40403576||cds5773||-1||CDS||1441457698||5844||74.25	5844	5844	b36122_Ppe_chr7	Ppe_chr7||21524585||21526847||cds29053||1||CDS||1442498959||29423||74.25	29423	29423	4.500000e-113	100
a36122_Ppe_chr1	Ppe_chr1||40408272||40408946||cds5774||-1||CDS||1441457700||5846||71.22	5846	5846	b36122_Ppe_chr7	Ppe_chr7||21499912||21500523||cds29049||1||CDS||1442498947||29419||71.22	29419	29419	5.700000e-42	141
a36122_Ppe_chr1	Ppe_chr1||40416280||40419401||cds5775||-1||CDS||1441457703||5847||69.75	5847	5847	b36122_Ppe_chr7	Ppe_chr7||21471995||21475480||cds29044||1||CDS||1442498931||29413||69.75	29413	29413	1.000000e-250	191
a36122_Ppe_chr1	Ppe_chr1||40421148||40422877||cds5776||1||CDS||1441457705||5848||81.25	5848	5848	b36122_Ppe_chr7	Ppe_chr7||21447871||21449346||cds29038||-1||CDS||1442498906||29407||81.25	29407	29407	2.800000e-138	241
a36122_Ppe_chr1	Ppe_chr1||40472762||40473655||cds5787||1||CDS||1441457739||5859||85.42	5859	5859	b36122_Ppe_chr7	Ppe_chr7||21422175||21422696||cds29030||-1||CDS||1442498871||29399||85.42	29399	29399	1.700000e-06	243
a36122_Ppe_chr1	Ppe_chr1||40478921||40481603||cds5790||-1||CDS||1441457753||5861||78.73	5861	5861	b36122_Ppe_chr7	Ppe_chr7||21408896||21410848||cds29024||1||CDS||1442498853||29393||78.73	29393	29393	1.800000e-211	293
###
a36122_Ppe_chr1	Ppe_chr1||42082276||42085883||cds6100||1||CDS||1441458838||6177||66.62	6177	6177	b36122_Ppe_chr6	Ppe_chr6||18387388||18391562||cds23756||1||CDS||1442322447||24056||66.62	24056	24056	1.200000e-203	50
a36122_Ppe_chr1	Ppe_chr1||42089375||42089988||cds6102||1||CDS||1441458844||6179||66.81	6179	6179	b36122_Ppe_chr6	Ppe_chr6||18468629||18469176||cds23759||1||CDS||1442322454||24059||66.81	24059	24059	1.500000e-59	100
a36122_Ppe_chr1	Ppe_chr1||42110935||42115180||cds6111||-1||CDS||1441458870||6187||70.23	6187	6187	b36122_Ppe_chr6	Ppe_chr6||18522506||18527171||cds23768||-1||CDS||1442322473||24068||70.23	24068	24068	1.000000e-250	150
a36122_Ppe_chr1	Ppe_chr1||42170819||42171868||cds6126||-1||CDS||1441458918||6203||72.5	6203	6203	b36122_Ppe_chr6	Ppe_chr6||18726440||18727388||cds23775||-1||CDS||1442322490||24075||72.5	24075	24075	5.700000e-25	171
a36122_Ppe_chr1	Ppe_chr1||42176913||42179735||cds6127||-1||CDS||1441458922||6204||65.98	6204	6204	b36122_Ppe_chr6	Ppe_chr6||18768880||18771751||cds23781||-1||CDS||1442322502||24081||65.98	24081	24081	1.800000e-197	221
a36122_Ppe_chr1	Ppe_chr1||42183900||42185115||cds6128||1||CDS||1441458926||6205||67.34	6205	6205	b36122_Ppe_chr6	Ppe_chr6||18826838||18827511||cds23783||1||CDS||1442322506||24083||67.34	24083	24083	6.300000e-61	271
a36122_Ppe_chr1	Ppe_chr1||42189091||42191560||cds6129||1||CDS||1441458928||6206||78.93	6206	6206	b36122_Ppe_chr6	Ppe_chr6||18835223||18838516||cds23787||1||CDS||1442322513||24084||78.93	24084	24084	1.900000e-201	321
a36122_Ppe_chr1	Ppe_chr1||42273265||42274401||cds6141||1||CDS||1441458949||6218||76.14	6218	6218	b36122_Ppe_chr6	Ppe_chr6||18845435||18846895||cds23790||-1||CDS||1442322520||24090||76.14	24090	24090	7.900000e-80	368
a36122_Ppe_chr1	Ppe_chr1||42295326||42297613||cds6143||1||CDS||1441458951||6220||73.78	6220	6220	b36122_Ppe_chr6	Ppe_chr6||18930107||18932140||cds23798||1||CDS||1442322533||24098||73.78	24098	24098	1.700000e-195	418
a36122_Ppe_chr1	Ppe_chr1||42304507||42305451||cds6144||-1||CDS||1441458952||6221||76.25	6221	6221	b36122_Ppe_chr6	Ppe_chr6||18940590||18941393||cds23799||-1||CDS||1442322535||24099||76.25	24099	24099	2.800000e-10	427
a36122_Ppe_chr1	Ppe_chr1||42332378||42335323||cds6149||-1||CDS||1441458957||6226||66.26	6226	6226	b36122_Ppe_chr6	Ppe_chr6||19008712||19011206||cds23801||-1||CDS||1442322538||24101||66.26	24101	24101	2.600000e-153	477
a36122_Ppe_chr1	Ppe_chr1||42346334||42347572||cds6150||1||CDS||1441458959||6227||77.86	6227	6227	b36122_Ppe_chr6	Ppe_chr6||19038039||19039448||cds23807||1||CDS||1442322549||24107||77.86	24107	24107	6.300000e-25	501
a36122_Ppe_chr1	Ppe_chr1||42357573||42360441||cds6151||1||CDS||1441458960||6228||74.06	6228	6228	b36122_Ppe_chr6	Ppe_chr6||19048797||19052519||cds23808||-1||CDS||1442322550||24108||74.06	24108	24108	1.000000e-250	551
###
a36122_Ppe_chr1	Ppe_chr1||42705434||42707415||cds6215||1||CDS||1441459031||6293||66.04	6293	6293	b36122_Ppe_chr6	Ppe_chr6||19766766||19769416||cds23877||-1||CDS||1442322674||24181||66.04	24181	24181	2.600000e-191	50
a36122_Ppe_chr1	Ppe_chr1||42735604||42736901||cds6221||1||CDS||1441459038||6299||66.17	6299	6299	b36122_Ppe_chr6	Ppe_chr6||19803436||19805864||cds23882||1||CDS||1442322682||24186||66.17	24186	24186	7.900000e-125	100
a36122_Ppe_chr1	Ppe_chr1||42746957||42750993||cds6224||1||CDS||1441459043||6302||80.31	6302	6302	b36122_Ppe_chr6	Ppe_chr6||19849488||19851928||cds23887||1||CDS||1442322693||24191||80.31	24191	24191	1.000000e-250	150
a36122_Ppe_chr1	Ppe_chr1||42764316||42766268||cds6228||-1||CDS||1441459053||6306||81.97	6306	6306	b36122_Ppe_chr6	Ppe_chr6||19939893||19942209||cds23897||-1||CDS||1442322710||24201||81.97	24201	24201	1.900000e-223	200
a36122_Ppe_chr1	Ppe_chr1||42774376||42776733||cds6230||-1||CDS||1441459059||6308||76.08	6308	6308	b36122_Ppe_chr6	Ppe_chr6||19945240||19947767||cds23898||-1||CDS||1442322713||24202||76.08	24202	24202	8.600000e-209	250
a36122_Ppe_chr1	Ppe_chr1||42798351||42799043||cds6235||-1||CDS||1441459068||6313||84.43	6313	6313	b36122_Ppe_chr6	Ppe_chr6||19991793||19992494||cds23907||-1||CDS||1442324853||24211||84.43	24211	24211	4.700000e-132	300
a36122_Ppe_chr1	Ppe_chr1||42831059||42831562||cds6244||-1||CDS||1441459083||6322||87.5	6322	6322	b36122_Ppe_chr6	Ppe_chr6||20046717||20047316||cds23910||-1||CDS||1442324864||24214||87.5	24214	24214	7.500000e-05	304
a36122_Ppe_chr1	Ppe_chr1||42838906||42840023||cds6247||-1||CDS||1441459090||6325||69.0	6325	6325	b36122_Ppe_chr6	Ppe_chr6||20066818||20068364||cds23911||-1||CDS||1442324865||24215||69.0	24215	24215	2.300000e-72	354
a36122_Ppe_chr1	Ppe_chr1||42972557||42974519||cds6264||-1||CDS||1441459121||6342||67.2	6342	6342	b36122_Ppe_chr6	Ppe_chr6||20120591||20121651||cds23919||-1||CDS||1442324886||24223||67.2	24223	24223	6.300000e-42	392
a36122_Ppe_chr1	Ppe_chr1||43048741||43050063||cds6279||1||CDS||1441459151||6357||93.94	6357	6357	b36122_Ppe_chr6	Ppe_chr6||20131235||20132551||cds23924||1||CDS||1442324899||24228||93.94	24228	24228	6.400000e-04	392
a36122_Ppe_chr1	Ppe_chr1||43143998||43146751||cds6298||1||CDS||1441459193||6376||76.75	6376	6376	b36122_Ppe_chr6	Ppe_chr6||20356392||20359824||cds23936||1||CDS||1442324934||24240||76.75	24240	24240	2.100000e-136	439
a36122_Ppe_chr1	Ppe_chr1||43153891||43154739||cds6299||-1||CDS||1441459195||6377||80.22	6377	6377	b36122_Ppe_chr6	Ppe_chr6||20377632||20379503||cds23937||1||CDS||1442324936||24241||80.22	24241	24241	8.800000e-43	481
a36122_Ppe_chr1	Ppe_chr1||43205185||43207234||cds6307||-1||CDS||1441459211||6385||71.28	6385	6385	b36122_Ppe_chr6	Ppe_chr6||20401480||20403460||cds23940||-1||CDS||1442324948||24244||71.28	24244	24244	4.400000e-161	531
a36122_Ppe_chr1	Ppe_chr1||43220805||43223061||cds6309||-1||CDS||1441459213||6387||80.54	6387	6387	b36122_Ppe_chr6	Ppe_chr6||20409050||20414033||cds23941||-1||CDS||1442324952||24245||80.54	24245	24245	2.700000e-205	581
a36122_Ppe_chr1	Ppe_chr1||43244371||43253025||cds6313||1||CDS||1441459218||6391||66.21	6391	6391	b36122_Ppe_chr6	Ppe_chr6||20421636||20430182||cds23943||1||CDS||1442324957||24247||66.21	24247	24247	1.000000e-250	631
a36122_Ppe_chr1	Ppe_chr1||43291746||43292705||cds6325||-1||CDS||1441459244||6403||71.53	6403	6403	b36122_Ppe_chr6	Ppe_chr6||20435331||20436317||cds23944||-1||CDS||1442324960||24248||71.53	24248	24248	9.500000e-187	678
a36122_Ppe_chr1	Ppe_chr1||43295069||43295150||rna7025||-1||tRNA||1441721278||6404||98.75	6404	6404	b36122_Ppe_chr6	Ppe_chr6||20438152||20438233||rna27008||-1||tRNA||1442486372||24249||98.75	24249	24249	1.000000e-33	711
a36122_Ppe_chr1	Ppe_chr1||43330711||43338085||cds6333||1||CDS||1441459266||6412||73.12	6412	6412	b36122_Ppe_chr6	Ppe_chr6||20447933||20452822||cds23945||1||CDS||1442324963||24250||73.12	24250	24250	9.400000e-230	761
a36122_Ppe_chr1	Ppe_chr1||43387553||43388367||cds6341||-1||CDS||1441459283||6420||67.97	6420	6420	b36122_Ppe_chr6	Ppe_chr6||20522104||20523007||cds23955||-1||CDS||1442324995||24260||67.97	24260	24260	1.300000e-16	776
a36122_Ppe_chr1	Ppe_chr1||43411836||43412789||cds6343||-1||CDS||1441459287||6422||70.0	6422	6422	b36122_Ppe_chr6	Ppe_chr6||20525720||20526916||cds23956||-1||CDS||1442324998||24261||70.0	24261	24261	3.200000e-11	786
a36122_Ppe_chr1	Ppe_chr1||43426679||43463417||cds6346||1||CDS||1441459291||6425||66.14	6425	6425	b36122_Ppe_chr6	Ppe_chr6||20565540||20569598||cds23965||1||CDS||1442325024||24268||66.14	24268	24268	6.000000e-64	836
a36122_Ppe_chr1	Ppe_chr1||43481694||43485302||cds6354||1||CDS||1441459309||6433||74.17	6433	6433	b36122_Ppe_chr6	Ppe_chr6||20926884||20930693||cds23983||1||CDS||1442325077||24288||74.17	24288	24288	1.000000e-250	883
a36122_Ppe_chr1	Ppe_chr1||43486907||43492228||cds6355||-1||CDS||1441459311||6434||77.45	6434	6434	b36122_Ppe_chr6	Ppe_chr6||20934609||20942569||cds23985||-1||CDS||1442325081||24290||77.45	24290	24290	1.000000e-250	933
a36122_Ppe_chr1	Ppe_chr1||43527812||43530136||cds6362||1||CDS||1441459326||6441||68.77	6441	6441	b36122_Ppe_chr6	Ppe_chr6||20955815||20957262||cds23990||1||CDS||1442325094||24295||68.77	24295	24295	6.100000e-71	983
a36122_Ppe_chr1	Ppe_chr1||43532333||43535958||cds6365||1||CDS||1441459333||6444||80.35	6444	6444	b36122_Ppe_chr6	Ppe_chr6||20961445||20965278||cds23992||1||CDS||1442325100||24297||80.35	24297	24297	2.400000e-88	1033
a36122_Ppe_chr1	Ppe_chr1||43618099||43618755||cds6379||-1||CDS||1441459362||6458||62.59	6458	6458	b36122_Ppe_chr6	Ppe_chr6||21057309||21057953||cds24006||-1||CDS||1442325139||24311||62.59	24311	24311	1.200000e-49	1078
a36122_Ppe_chr1	Ppe_chr1||43672034||43673467||cds6387||-1||CDS||1441459384||6466||59.51	6466	6466	b36122_Ppe_chr6	Ppe_chr6||21132391||21133821||cds24010||-1||CDS||1442325152||24316||59.51	24316	24316	3.200000e-89	1128
a36122_Ppe_chr1	Ppe_chr1||43734110||43740535||cds6397||-1||CDS||1441459408||6476||70.03	6476	6476	b36122_Ppe_chr6	Ppe_chr6||21323318||21329874||cds24022||1||CDS||1442325182||24327||70.03	24327	24327	1.000000e-250	1175
###
a36122_Ppe_chr1	Ppe_chr1||43002850||43004097||cds6267||1||CDS||1441459126||6345||74.9	6345	6345	b36122_Ppe_chr8	Ppe_chr8||9821417||9822556||cds30081||1||CDS||1442621328||30458||74.9	30458	30458	5.900000e-47	46
a36122_Ppe_chr1	Ppe_chr1||43074521||43076253||cds6285||1||CDS||1441459165||6363||55.47	6363	6363	b36122_Ppe_chr8	Ppe_chr8||9847800||9850761||cds30083||1||CDS||1442621332||30460||55.47	30460	30460	1.200000e-18	60
a36122_Ppe_chr1	Ppe_chr1||43188210||43189304||cds6306||-1||CDS||1441459209||6384||84.13	6384	6384	b36122_Ppe_chr8	Ppe_chr8||9951198||9952355||cds30095||-1||CDS||1442621366||30472||84.13	30472	30472	1.100000e-10	64
a36122_Ppe_chr1	Ppe_chr1||43291746||43292705||cds6325||-1||CDS||1441459244||6403||74.48	6403	6403	b36122_Ppe_chr8	Ppe_chr8||9963797||9964768||cds30096||1||CDS||1442621369||30473||74.48	30473	30473	1.900000e-168	111
a36122_Ppe_chr1	Ppe_chr1||43384737||43386989||cds6339||-1||CDS||1441459278||6418||69.12	6418	6418	b36122_Ppe_chr8	Ppe_chr8||10111251||10114470||cds30107||-1||CDS||1442621403||30484||69.12	30484	30484	2.300000e-114	158
a36122_Ppe_chr1	Ppe_chr1||43411836||43412789||cds6343||-1||CDS||1441459287||6422||65.43	6422	6422	b36122_Ppe_chr8	Ppe_chr8||10119430||10121166||cds30108||-1||CDS||1442621405||30485||65.43	30485	30485	6.600000e-18	175
###
a36122_Ppe_chr1	Ppe_chr1||43889045||43896254||cds6426||-1||CDS||1441459472||6505||64.93	6505	6505	b36122_Ppe_chr6	Ppe_chr6||21685096||21689797||cds24048||-1||CDS||1442325257||24353||64.93	24353	24353	2.700000e-248	50
a36122_Ppe_chr1	Ppe_chr1||44031583||44050463||cds6440||1||CDS||1441459508||6519||72.58	6519	6519	b36122_Ppe_chr6	Ppe_chr6||21730986||21736759||cds24054||1||CDS||1442325274||24359||72.58	24359	24359	7.100000e-127	97
a36122_Ppe_chr1	Ppe_chr1||44083079||44088623||cds6451||-1||CDS||1441459535||6530||81.22	6530	6530	b36122_Ppe_chr6	Ppe_chr6||21761017||21766808||cds24057||1||CDS||1442325284||24363||81.22	24363	24363	1.000000e-250	144
a36122_Ppe_chr1	Ppe_chr1||44159624||44161044||cds6460||1||CDS||1441459557||6539||77.99	6539	6539	b36122_Ppe_chr6	Ppe_chr6||21861037||21862550||cds24068||1||CDS||1442325321||24374||77.99	24374	24374	4.700000e-140	191
a36122_Ppe_chr1	Ppe_chr1||44170206||44170674||cds6464||1||CDS||1441459565||6540||60.49	6540	6540	b36122_Ppe_chr6	Ppe_chr6||21875069||21875662||cds24070||-1||CDS||1442325325||24376||60.49	24376	24376	7.500000e-20	210
a36122_Ppe_chr1	Ppe_chr1||44181198||44185014||cds6461||1||CDS||1441459560||6541||77.2	6541	6541	b36122_Ppe_chr6	Ppe_chr6||21883248||21886551||cds24071||1||CDS||1442325326||24377||77.2	24377	24377	9.000000e-133	260
a36122_Ppe_chr1	Ppe_chr1||44196041||44198375||cds6465||1||CDS||1441459567||6544||63.24	6544	6544	b36122_Ppe_chr6	Ppe_chr6||21902144||21904567||cds24073||1||CDS||1442325330||24379||63.24	24379	24379	1.400000e-46	305
a36122_Ppe_chr1	Ppe_chr1||44209871||44214732||cds6467||1||CDS||1441459571||6546||80.0	6546	6546	b36122_Ppe_chr6	Ppe_chr6||21931301||21936292||cds24076||1||CDS||1442325337||24382||80.0	24382	24382	1.000000e-250	355
###
a36122_Ppe_chr1	Ppe_chr1||44031583||44050463||cds6440||1||CDS||1441459508||6519||73.88	6519	6519	b36122_Ppe_chr8	Ppe_chr8||10737362||10751330||cds30162||1||CDS||1442621551||30539||73.88	30539	30539	1.100000e-143	50
a36122_Ppe_chr1	Ppe_chr1||44076419||44081276||cds6450||-1||CDS||1441459532||6529||71.61	6529	6529	b36122_Ppe_chr8	Ppe_chr8||10823067||10828195||cds30166||-1||CDS||1442621560||30543||71.61	30543	30543	1.000000e-250	100
a36122_Ppe_chr1	Ppe_chr1||44124736||44126559||cds6457||-1||CDS||1441459550||6536||73.02	6536	6536	b36122_Ppe_chr8	Ppe_chr8||11040450||11041910||cds30184||-1||CDS||1442621610||30561||73.02	30561	30561	1.200000e-90	147
a36122_Ppe_chr1	Ppe_chr1||44138020||44144259||cds6459||-1||CDS||1441459554||6538||75.09	6538	6538	b36122_Ppe_chr8	Ppe_chr8||11061421||11065018||cds30186||-1||CDS||1442621616||30563||75.09	30563	30563	1.500000e-188	197
a36122_Ppe_chr1	Ppe_chr1||44201780||44204483||cds6466||-1||CDS||1441459569||6545||78.74	6545	6545	b36122_Ppe_chr8	Ppe_chr8||11112003||11114118||cds30197||-1||CDS||1442621653||30574||78.74	30574	30574	1.000000e-250	244
a36122_Ppe_chr1	Ppe_chr1||44216273||44217928||cds6469||1||CDS||1441459575||6548||62.36	6548	6548	b36122_Ppe_chr8	Ppe_chr8||11165754||11169464||cds30205||1||CDS||1442621677||30582||62.36	30582	30582	6.400000e-63	294
###
a36122_Ppe_chr1	Ppe_chr1||45533913||45537055||cds6712||1||CDS||1441460108||6792||84.11	6792	6792	b36122_Ppe_chr6	Ppe_chr6||18732590||18737520||cds23776||-1||CDS||1442322492||24076||84.11	24076	24076	9.300000e-145	50
a36122_Ppe_chr1	Ppe_chr1||45566466||45567065||cds6718||1||CDS||1441460118||6798||61.01	6798	6798	b36122_Ppe_chr6	Ppe_chr6||18662607||18677201||cds23773||-1||CDS||1442322484||24073||61.01	24073	24073	5.100000e-10	59
a36122_Ppe_chr1	Ppe_chr1||45568552||45571943||cds6719||-1||CDS||1441460120||6799||61.68	6799	6799	b36122_Ppe_chr6	Ppe_chr6||18522506||18527171||cds23768||-1||CDS||1442322473||24068||61.68	24068	24068	4.000000e-148	109
a36122_Ppe_chr1	Ppe_chr1||45616697||45619978||cds6727||-1||CDS||1441460141||6807||64.52	6807	6807	b36122_Ppe_chr6	Ppe_chr6||18434568||18437687||cds23757||1||CDS||1442322450||24057||64.52	24057	24057	7.500000e-38	143
a36122_Ppe_chr1	Ppe_chr1||45659721||45662830||cds6732||1||CDS||1441460157||6812||61.94	6812	6812	b36122_Ppe_chr6	Ppe_chr6||18284749||18287029||cds23742||1||CDS||1442322418||24042||61.94	24042	24042	5.900000e-72	190
###
a36122_Ppe_chr2	Ppe_chr2||696747||698667||cds7235||1||CDS||1441728922||7319||79.91	7319	7319	b36122_Ppe_chr7	Ppe_chr7||11043319||11045352||cds26880||-1||CDS||1442489922||27219||79.91	27219	27219	2.900000e-195	50
a36122_Ppe_chr2	Ppe_chr2||699314||702526||cds7236||-1||CDS||1441728927||7320||75.83	7320	7320	b36122_Ppe_chr7	Ppe_chr7||11040294||11042681||cds26879||1||CDS||1442489919||27218||75.83	27218	27218	1.000000e-250	100
a36122_Ppe_chr2	Ppe_chr2||756761||758486||cds7246||1||CDS||1441728960||7330||59.4	7330	7330	b36122_Ppe_chr7	Ppe_chr7||10967949||10969988||cds26873||1||CDS||1442489908||27212||59.4	27212	27212	2.200000e-105	150
a36122_Ppe_chr2	Ppe_chr2||796744||798883||cds7252||-1||CDS||1441728982||7336||75.83	7336	7336	b36122_Ppe_chr7	Ppe_chr7||10909451||10911465||cds26869||1||CDS||1442489900||27208||75.83	27208	27208	9.100000e-132	200
a36122_Ppe_chr2	Ppe_chr2||802816||805063||cds7253||-1||CDS||1441728986||7337||71.55	7337	7337	b36122_Ppe_chr7	Ppe_chr7||10904383||10906570||cds26868||1||CDS||1442489898||27207||71.55	27207	27207	4.600000e-63	250
###
a36122_Ppe_chr2	Ppe_chr2||2192427||2197139||cds7405||-1||CDS||1441729582||7490||60.56	7490	7490	b36122_Ppe_chr2	Ppe_chr2||9525524||9530179||cds8105||1||CDS||1441735590||8192||60.56	8192	8192	1.100000e-07	7
a36122_Ppe_chr2	Ppe_chr2||2365485||2367893||cds7421||1||CDS||1441729638||7506||99.96	7506	7506	b36122_Ppe_chr2	Ppe_chr2||9269007||9271472||cds8095||-1||CDS||1441735558||8182||99.96	8182	8182	1.000000e-250	54
a36122_Ppe_chr2	Ppe_chr2||2368383||2369264||cds7423||-1||CDS||1441729642||7507||100.0	7507	7507	b36122_Ppe_chr2	Ppe_chr2||9267636||9268517||cds8094||1||CDS||1441735555||8181||100.0	8181	8181	1.000000e-250	104
a36122_Ppe_chr2	Ppe_chr2||2372252||2372851||cds7422||1||CDS||1441729640||7508||100.0	7508	7508	b36122_Ppe_chr2	Ppe_chr2||9264049||9264648||cds8093||-1||CDS||1441735552||8180||100.0	8180	8180	1.000000e-250	154
a36122_Ppe_chr2	Ppe_chr2||2377190||2379010||cds7429||-1||CDS||1441729664||7514||99.87	7514	7514	b36122_Ppe_chr2	Ppe_chr2||9252140||9261386||cds8091||1||CDS||1441735546||8178||99.87	8178	8178	1.000000e-250	204
###
a36122_Ppe_chr2	Ppe_chr2||6383399||6385282||cds7901||-1||CDS||1441731540||7988||91.84	7988	7988	b36122_Ppe_chr7	Ppe_chr7||3462389||3462979||cds26305||-1||CDS||1442488407||26639||91.84	26639	26639	3.600000e-107	50
a36122_Ppe_chr2	Ppe_chr2||6508687||6510660||cds7913||1||CDS||1441731584||8000||67.59	8000	8000	b36122_Ppe_chr7	Ppe_chr7||3211658||3212671||cds26287||-1||CDS||1442488359||26621||67.59	26621	26621	4.400000e-08	54
a36122_Ppe_chr2	Ppe_chr2||6836973||6838910||cds7931||-1||CDS||1441731646||8018||69.95	8018	8018	b36122_Ppe_chr7	Ppe_chr7||3093765||3095634||cds26277||1||CDS||1442488332||26611||69.95	26611	26611	2.300000e-63	101
a36122_Ppe_chr2	Ppe_chr2||6842804||6845276||cds7932||1||CDS||1441731647||8019||98.58	8019	8019	b36122_Ppe_chr7	Ppe_chr7||3068296||3070045||cds26276||-1||CDS||1442488330||26610||98.58	26610	26610	1.900000e-120	151
a36122_Ppe_chr2	Ppe_chr2||6847113||6850097||cds7933||-1||CDS||1441731652||8020||96.93	8020	8020	b36122_Ppe_chr7	Ppe_chr7||3065049||3065894||cds26272||1||CDS||1442488320||26606||96.93	26606	26606	3.400000e-237	201
###
a36122_Ppe_chr2	Ppe_chr2||7598776||7600362||cds7985||-1||CDS||1441731847||8072||95.77	8072	8072	b36122_Ppe_chr1	Ppe_chr1||16308563||16311590||cds2097||-1||CDS||1441428700||2116||95.77	2116	2116	1.200000e-171	50
a36122_Ppe_chr2	Ppe_chr2||7774174||7775151||cds8005||1||CDS||1441735277||8092||72.84	8092	8092	b36122_Ppe_chr1	Ppe_chr1||16082749||16084323||cds2082||-1||CDS||1441428650||2101||72.84	2101	2101	1.800000e-167	97
a36122_Ppe_chr2	Ppe_chr2||7833186||7836139||cds8013||-1||CDS||1441735302||8100||84.81	8100	8100	b36122_Ppe_chr1	Ppe_chr1||15977131||15977748||cds2067||-1||CDS||1441428602||2086||84.81	2086	2086	6.100000e-132	144
a36122_Ppe_chr2	Ppe_chr2||8002839||8005514||cds8021||1||CDS||1441735326||8108||57.34	8108	8108	b36122_Ppe_chr1	Ppe_chr1||15686925||15689756||cds2048||1||CDS||1441428541||2067||57.34	2067	2067	4.600000e-05	145
a36122_Ppe_chr2	Ppe_chr2||8038085||8042137||cds8026||1||CDS||1441735341||8113||73.35	8113	8113	b36122_Ppe_chr1	Ppe_chr1||15442081||15445192||cds2038||-1||CDS||1441428507||2057||73.35	2057	2057	1.100000e-64	195
###
a36122_Ppe_chr2	Ppe_chr2||7833186||7836139||cds8013||-1||CDS||1441735302||8100||84.67	8100	8100	b36122_Ppe_chr4	Ppe_chr4||21020344||21022590||cds18350||-1||CDS||1442067876||18556||84.67	18556	18556	6.700000e-184	50
a36122_Ppe_chr2	Ppe_chr2||7833186||7836139||cds8013||-1||CDS||1441735302||8100||91.14	8100	8100	b36122_Ppe_chr4	Ppe_chr4||21761332||21762369||cds18384||1||CDS||1442067994||18590||91.14	18590	18590	3.900000e-220	50
a36122_Ppe_chr2	Ppe_chr2||7961814||7964267||cds8019||1||CDS||1441735319||8106||97.71	8106	8106	b36122_Ppe_chr4	Ppe_chr4||21561317||21562450||cds18377||-1||CDS||1442067969||18583||97.71	18583	18583	1.000000e-250	100
a36122_Ppe_chr2	Ppe_chr2||8250705||8251354||cds8029||1||CDS||1441735352||8116||70.47	8116	8116	b36122_Ppe_chr4	Ppe_chr4||21435465||21440828||cds18366||1||CDS||1442067932||18572||70.47	18572	18572	1.300000e-74	147
a36122_Ppe_chr2	Ppe_chr2||8533121||8535925||cds8048||1||CDS||1441735413||8135||94.83	8135	8135	b36122_Ppe_chr4	Ppe_chr4||21361527||21363119||cds18361||1||CDS||1442067918||18567||94.83	18567	18567	1.000000e-250	194
a36122_Ppe_chr2	Ppe_chr2||8533121||8535925||cds8048||1||CDS||1441735413||8135||96.22	8135	8135	b36122_Ppe_chr4	Ppe_chr4||21747210||21748154||cds18382||-1||CDS||1442067986||18588||96.22	18588	18588	2.200000e-149	144
a36122_Ppe_chr2	Ppe_chr2||8793335||8795482||cds8067||-1||CDS||1441735475||8154||98.41	8154	8154	b36122_Ppe_chr4	Ppe_chr4||22110652||22111278||cds18397||1||CDS||1442068040||18604||98.41	18604	18604	1.000000e-250	191
a36122_Ppe_chr2	Ppe_chr2||8814786||8818116||cds8068||-1||CDS||1441735478||8155||70.72	8155	8155	b36122_Ppe_chr4	Ppe_chr4||20700866||20725075||cds18348||-1||CDS||1442067867||18554||70.72	18554	18554	5.800000e-196	241
a36122_Ppe_chr2	Ppe_chr2||8837323||8840248||cds8069||1||CDS||1441735481||8156||92.72	8156	8156	b36122_Ppe_chr4	Ppe_chr4||20289973||20293094||cds18340||1||CDS||1442067843||18545||92.72	18545	18545	1.000000e-250	291
a36122_Ppe_chr2	Ppe_chr2||8907458||8908918||cds8070||1||CDS||1441735483||8157||59.47	8157	8157	b36122_Ppe_chr4	Ppe_chr4||22358933||22359973||cds18409||1||CDS||1442068094||18616||59.47	18616	18616	5.500000e-24	211
###
a36122_Ppe_chr2	Ppe_chr2||8907458||8908918||cds8070||1||CDS||1441735483||8157||93.26	8157	8157	b36122_Ppe_chr7	Ppe_chr7||5750588||5751085||cds26418||1||CDS||1442488701||26754||93.26	26754	26754	1.400000e-63	50
a36122_Ppe_chr2	Ppe_chr2||9252140||9261386||cds8091||1||CDS||1441735546||8178||96.06	8178	8178	b36122_Ppe_chr7	Ppe_chr7||5516124||5521595||cds26408||-1||CDS||1442488682||26744||96.06	26744	26744	8.100000e-112	94
a36122_Ppe_chr2	Ppe_chr2||9782020||9784485||cds8117||-1||CDS||1441735624||8197||96.97	8197	8197	b36122_Ppe_chr7	Ppe_chr7||5504367||5505900||cds26405||1||CDS||1442488674||26741||96.97	26741	26741	1.000000e-250	141
a36122_Ppe_chr2	Ppe_chr2||10055372||10056681||cds8131||-1||CDS||1441735665||8218||90.35	8218	8218	b36122_Ppe_chr7	Ppe_chr7||5078597||5084100||cds26391||1||CDS||1442488643||26727||90.35	26727	26727	5.000000e-142	185
a36122_Ppe_chr2	Ppe_chr2||10125460||10130637||cds8134||1||CDS||1441735673||8221||96.97	8221	8221	b36122_Ppe_chr7	Ppe_chr7||4417641||4418576||cds26379||-1||CDS||1442488609||26715||96.97	26715	26715	5.700000e-236	232
###
a36122_Ppe_chr2	Ppe_chr2||9252140||9261386||cds8091||1||CDS||1441735546||8178||99.87	8178	8178	b36122_Ppe_chr2	Ppe_chr2||2377190||2379010||cds7429||-1||CDS||1441729664||7514||99.87	7514	7514	1.000000e-250	50
a36122_Ppe_chr2	Ppe_chr2||9264049||9264648||cds8093||-1||CDS||1441735552||8180||100.0	8180	8180	b36122_Ppe_chr2	Ppe_chr2||2372252||2372851||cds7422||1||CDS||1441729640||7508||100.0	7508	7508	1.000000e-250	100
a36122_Ppe_chr2	Ppe_chr2||9267636||9268517||cds8094||1||CDS||1441735555||8181||100.0	8181	8181	b36122_Ppe_chr2	Ppe_chr2||2368383||2369264||cds7423||-1||CDS||1441729642||7507||100.0	7507	7507	1.000000e-250	150
a36122_Ppe_chr2	Ppe_chr2||9269007||9271472||cds8095||-1||CDS||1441735558||8182||99.96	8182	8182	b36122_Ppe_chr2	Ppe_chr2||2365485||2367893||cds7421||1||CDS||1441729638||7506||99.96	7506	7506	1.000000e-250	200
a36122_Ppe_chr2	Ppe_chr2||9525524||9530179||cds8105||1||CDS||1441735590||8192||60.56	8192	8192	b36122_Ppe_chr2	Ppe_chr2||2192427||2197139||cds7405||-1||CDS||1441729582||7490||60.56	7490	7490	9.000000e-08	204
###
a36122_Ppe_chr2	Ppe_chr2||11066879||11068372||cds8174||-1||CDS||1441735787||8261||71.01	8261	8261	b36122_Ppe_chr8	Ppe_chr8||9664902||9665643||cds30069||1||CDS||1442619382||30446||71.01	30446	30446	3.400000e-59	50
a36122_Ppe_chr2	Ppe_chr2||11163061||11163603||cds8185||-1||CDS||1441735819||8272||67.44	8272	8272	b36122_Ppe_chr8	Ppe_chr8||9361539||9362807||cds30048||1||CDS||1442619341||30425||67.44	30425	30425	5.500000e-12	55
a36122_Ppe_chr2	Ppe_chr2||11364601||11368930||cds8197||-1||CDS||1441735849||8284||83.47	8284	8284	b36122_Ppe_chr8	Ppe_chr8||9077417||9077905||cds30033||1||CDS||1442619313||30410||83.47	30410	30410	1.600000e-141	102
a36122_Ppe_chr2	Ppe_chr2||11374786||11377100||cds8198||1||CDS||1441735853||8285||99.59	8285	8285	b36122_Ppe_chr8	Ppe_chr8||8806778||8807749||cds30014||-1||CDS||1442619279||30390||99.59	30390	30390	1.000000e-250	149
a36122_Ppe_chr2	Ppe_chr2||11377310||11379029||cds8199||-1||CDS||1441735856||8286||99.65	8286	8286	b36122_Ppe_chr8	Ppe_chr8||8800557||8804356||cds30012||1||CDS||1442619276||30388||99.65	30388	30388	1.000000e-250	199
###
a36122_Ppe_chr2	Ppe_chr2||13267351||13270409||cds8305||-1||CDS||1441736161||8392||67.9	8392	8392	b36122_Ppe_chr7	Ppe_chr7||13999927||14002883||cds27366||-1||CDS||1442491286||27714||67.9	27714	27714	8.400000e-183	50
a36122_Ppe_chr2	Ppe_chr2||13273276||13275205||cds8307||-1||CDS||1441736165||8394||63.09	8394	8394	b36122_Ppe_chr7	Ppe_chr7||14025908||14028960||cds27374||1||CDS||1442491310||27722||63.09	27722	27722	9.100000e-38	87
a36122_Ppe_chr2	Ppe_chr2||13354851||13362976||cds8316||1||CDS||1441736191||8403||74.41	8403	8403	b36122_Ppe_chr7	Ppe_chr7||14052293||14059217||cds27378||1||CDS||1442491321||27726||74.41	27726	27726	1.000000e-250	137
a36122_Ppe_chr2	Ppe_chr2||13384488||13385629||cds8319||1||CDS||1441736200||8406||73.1	8406	8406	b36122_Ppe_chr7	Ppe_chr7||14091838||14093572||cds27384||1||CDS||1442491340||27732||73.1	27732	27732	1.300000e-83	187
a36122_Ppe_chr2	Ppe_chr2||13708760||13711076||cds8339||-1||CDS||1441736261||8426||80.3	8426	8426	b36122_Ppe_chr7	Ppe_chr7||14153178||14155607||cds27389||1||CDS||1442491355||27737||80.3	27737	27737	1.100000e-67	234
###
a36122_Ppe_chr2	Ppe_chr2||13273276||13275205||cds8307||-1||CDS||1441736165||8394||71.08	8394	8394	b36122_Ppe_chr6	Ppe_chr6||9161519||9165914||cds23047||1||CDS||1442319051||23340||71.08	23340	23340	1.100000e-185	50
a36122_Ppe_chr2	Ppe_chr2||13284156||13287721||cds8312||-1||CDS||1441736181||8399||76.65	8399	8399	b36122_Ppe_chr6	Ppe_chr6||9129164||9134851||cds23040||1||CDS||1442319033||23333||76.65	23333	23333	1.000000e-250	100
a36122_Ppe_chr2	Ppe_chr2||13354851||13362976||cds8316||1||CDS||1441736191||8403||75.68	8403	8403	b36122_Ppe_chr6	Ppe_chr6||9070391||9079167||cds23030||-1||CDS||1442319007||23323||75.68	23323	23323	1.000000e-250	150
a36122_Ppe_chr2	Ppe_chr2||13364463||13369137||cds8317||-1||CDS||1441736195||8404||64.4	8404	8404	b36122_Ppe_chr6	Ppe_chr6||9005222||9010165||cds23024||1||CDS||1442318987||23317||64.4	23317	23317	3.100000e-80	200
a36122_Ppe_chr2	Ppe_chr2||13384488||13385629||cds8319||1||CDS||1441736200||8406||71.92	8406	8406	b36122_Ppe_chr6	Ppe_chr6||9000382||9001571||cds23023||-1||CDS||1442318982||23316||71.92	23316	23316	7.200000e-76	250
###
a36122_Ppe_chr2	Ppe_chr2||17642151||17645325||cds8720||1||CDS||1441740045||8810||74.58	8810	8810	b36122_Ppe_chr5	Ppe_chr5||5272998||5274697||cds19290||1||CDS||1442202746||19507||74.58	19507	19507	2.200000e-129	50
a36122_Ppe_chr2	Ppe_chr2||17648879||17649326||cds8721||1||CDS||1441740048||8811||76.69	8811	8811	b36122_Ppe_chr5	Ppe_chr5||5376401||5377201||cds19298||1||CDS||1442202765||19515||76.69	19515	19515	1.700000e-32	81
a36122_Ppe_chr2	Ppe_chr2||17655433||17658448||cds8722||-1||CDS||1441740051||8814||71.84	8814	8814	b36122_Ppe_chr5	Ppe_chr5||5638196||5642260||cds19310||-1||CDS||1442202806||19527||71.84	19527	19527	3.300000e-219	128
a36122_Ppe_chr2	Ppe_chr2||17708510||17710219||cds8730||1||CDS||1441740075||8820||83.39	8820	8820	b36122_Ppe_chr5	Ppe_chr5||5687401||5688658||cds19321||1||CDS||1442202841||19539||83.39	19539	19539	2.200000e-83	175
a36122_Ppe_chr2	Ppe_chr2||17722135||17725286||cds8732||-1||CDS||1441740081||8822||86.22	8822	8822	b36122_Ppe_chr5	Ppe_chr5||5695334||5698730||cds19322||-1||CDS||1442202844||19540||86.22	19540	19540	2.400000e-218	225
a36122_Ppe_chr2	Ppe_chr2||17841787||17844491||cds8752||1||CDS||1441740141||8842||76.38	8842	8842	b36122_Ppe_chr5	Ppe_chr5||5850958||5854906||cds19339||1||CDS||1442202912||19558||76.38	19558	19558	3.000000e-195	272
a36122_Ppe_chr2	Ppe_chr2||17846829||17847575||cds8753||-1||CDS||1441740144||8843||72.34	8843	8843	b36122_Ppe_chr5	Ppe_chr5||5870899||5871936||cds19344||1||CDS||1442202933||19564||72.34	19564	19564	1.900000e-30	301
###
a36122_Ppe_chr2	Ppe_chr2||20092432||20093739||cds9021||1||CDS||1441740914||9111||72.76	9111	9111	b36122_Ppe_chr2	Ppe_chr2||27989649||27990881||cds10625||1||CDS||1441723274||10743||72.76	10743	10743	3.000000e-206	50
a36122_Ppe_chr2	Ppe_chr2||20137451||20139576||cds9025||1||CDS||1441740921||9115||81.58	9115	9115	b36122_Ppe_chr2	Ppe_chr2||27999834||28001432||cds10630||-1||CDS||1441723291||10748||81.58	10748	10748	1.100000e-132	100
a36122_Ppe_chr2	Ppe_chr2||20218731||20223310||cds9038||1||CDS||1441740945||9128||71.1	9128	9128	b36122_Ppe_chr2	Ppe_chr2||28043567||28047031||cds10641||1||CDS||1441723326||10759||71.1	10759	10759	7.000000e-53	147
a36122_Ppe_chr2	Ppe_chr2||20256820||20260935||cds9046||-1||CDS||1441740962||9136||67.04	9136	9136	b36122_Ppe_chr2	Ppe_chr2||28057939||28061054||cds10645||-1||CDS||1441723337||10763||67.04	10763	10763	6.800000e-46	192
a36122_Ppe_chr2	Ppe_chr2||20264223||20268646||cds9048||-1||CDS||1441740966||9138||69.95	9138	9138	b36122_Ppe_chr2	Ppe_chr2||28062591||28066458||cds10646||-1||CDS||1441723339||10764||69.95	10764	10764	1.000000e-250	242
###
a36122_Ppe_chr2	Ppe_chr2||20092432||20093739||cds9021||1||CDS||1441740914||9111||73.0	9111	9111	b36122_Ppe_chr5	Ppe_chr5||9320426||9321736||cds19614||1||CDS||1442203939||19836||73.0	19836	19836	1.000000e-250	50
a36122_Ppe_chr2	Ppe_chr2||20116123||20119263||cds9023||1||CDS||1441740918||9113||66.3	9113	9113	b36122_Ppe_chr5	Ppe_chr5||9344254||9347213||cds19618||1||CDS||1442203949||19840||66.3	19840	19840	1.800000e-171	100
a36122_Ppe_chr2	Ppe_chr2||20127189||20127931||cds9024||1||CDS||1441740920||9114||69.03	9114	9114	b36122_Ppe_chr5	Ppe_chr5||9355692||9356459||cds19621||1||CDS||1442203960||19843||69.03	19843	19843	1.300000e-83	150
a36122_Ppe_chr2	Ppe_chr2||20153890||20156316||cds9027||-1||CDS||1441740925||9117||65.53	9117	9117	b36122_Ppe_chr5	Ppe_chr5||9360122||9362240||cds19623||-1||CDS||1442203963||19845||65.53	19845	19845	8.100000e-62	200
a36122_Ppe_chr2	Ppe_chr2||20158291||20163084||cds9029||-1||CDS||1441740929||9119||74.75	9119	9119	b36122_Ppe_chr5	Ppe_chr5||9365108||9367853||cds19624||-1||CDS||1442203969||19846||74.75	19846	19846	1.400000e-200	250
a36122_Ppe_chr2	Ppe_chr2||20174640||20181976||cds9033||1||CDS||1441740936||9123||74.26	9123	9123	b36122_Ppe_chr5	Ppe_chr5||9381561||9389928||cds19626||1||CDS||1442203976||19848||74.26	19848	19848	1.000000e-250	300
a36122_Ppe_chr2	Ppe_chr2||20193069||20194562||cds9035||-1||CDS||1441740940||9125||69.76	9125	9125	b36122_Ppe_chr5	Ppe_chr5||9415872||9418837||cds19633||-1||CDS||1442203998||19856||69.76	19856	19856	5.300000e-149	350
a36122_Ppe_chr2	Ppe_chr2||20244330||20247029||cds9044||1||CDS||1441740959||9134||65.25	9134	9134	b36122_Ppe_chr5	Ppe_chr5||9440811||9443196||cds19637||1||CDS||1442204008||19860||65.25	19860	19860	2.400000e-42	391
a36122_Ppe_chr2	Ppe_chr2||20256820||20260935||cds9046||-1||CDS||1441740962||9136||66.19	9136	9136	b36122_Ppe_chr5	Ppe_chr5||9473123||9477557||cds19644||-1||CDS||1442204038||19867||66.19	19867	19867	4.100000e-41	431
a36122_Ppe_chr2	Ppe_chr2||20331648||20332586||cds9056||1||CDS||1441740983||9146||70.78	9146	9146	b36122_Ppe_chr5	Ppe_chr5||9556576||9557505||cds19654||1||CDS||1442204078||19877||70.78	19877	19877	2.600000e-115	481
a36122_Ppe_chr2	Ppe_chr2||20339344||20347099||cds9057||-1||CDS||1441740986||9147||78.67	9147	9147	b36122_Ppe_chr5	Ppe_chr5||9560335||9569593||cds19655||-1||CDS||1442204081||19878||78.67	19878	19878	1.000000e-250	531
###
a36122_Ppe_chr2	Ppe_chr2||20432346||20434940||cds9082||1||CDS||1441741027||9172||67.79	9172	9172	b36122_Ppe_chr2	Ppe_chr2||28175608||28179809||cds10665||1||CDS||1441723386||10783||67.79	10783	10783	5.200000e-218	50
a36122_Ppe_chr2	Ppe_chr2||20503735||20505065||cds9090||1||CDS||1441741042||9180||68.63	9180	9180	b36122_Ppe_chr2	Ppe_chr2||28238379||28240310||cds10676||1||CDS||1441723427||10794||68.63	10794	10794	1.600000e-74	97
a36122_Ppe_chr2	Ppe_chr2||20507807||20508865||cds9091||1||CDS||1441741044||9181||63.97	9181	9181	b36122_Ppe_chr2	Ppe_chr2||28265442||28266449||cds10686||1||CDS||1441723453||10804||63.97	10804	10804	5.100000e-56	147
a36122_Ppe_chr2	Ppe_chr2||20566532||20568044||cds9101||1||CDS||1441741063||9191||70.65	9191	9191	b36122_Ppe_chr2	Ppe_chr2||28275890||28277239||cds10689||-1||CDS||1441723460||10807||70.65	10807	10807	1.900000e-196	197
a36122_Ppe_chr2	Ppe_chr2||20597924||20599963||cds9108||1||CDS||1441741074||9198||76.82	9198	9198	b36122_Ppe_chr2	Ppe_chr2||28298034||28301221||cds10693||1||CDS||1441723472||10811||76.82	10811	10811	1.400000e-233	247
a36122_Ppe_chr2	Ppe_chr2||20601054||20605764||cds9110||-1||CDS||1441741079||9200||72.36	9200	9200	b36122_Ppe_chr2	Ppe_chr2||28315509||28320259||cds10697||-1||CDS||1441723483||10815||72.36	10815	10815	1.000000e-101	297
a36122_Ppe_chr2	Ppe_chr2||20715745||20716629||cds9130||-1||CDS||1441741119||9220||77.27	9220	9220	b36122_Ppe_chr2	Ppe_chr2||28333453||28334601||cds10701||1||CDS||1441723495||10819||77.27	10819	10819	2.900000e-53	344
a36122_Ppe_chr2	Ppe_chr2||20763857||20765717||cds9141||-1||CDS||1441741143||9233||67.02	9233	9233	b36122_Ppe_chr2	Ppe_chr2||28367914||28371235||cds10707||-1||CDS||1441723513||10825||67.02	10825	10825	1.000000e-141	391
a36122_Ppe_chr2	Ppe_chr2||20815857||20818281||cds9149||1||CDS||1441741162||9241||66.29	9241	9241	b36122_Ppe_chr2	Ppe_chr2||28411867||28416453||cds10719||1||CDS||1441723552||10837||66.29	10837	10837	1.300000e-17	404
a36122_Ppe_chr2	Ppe_chr2||20843646||20847240||cds9157||1||CDS||1441741184||9249||77.99	9249	9249	b36122_Ppe_chr2	Ppe_chr2||28419358||28422476||cds10721||1||CDS||1441723562||10839||77.99	10839	10839	6.600000e-157	454
###
a36122_Ppe_chr2	Ppe_chr2||20580607||20582976||cds9106||-1||CDS||1441741070||9196||76.49	9196	9196	b36122_Ppe_chr5	Ppe_chr5||9831759||9833664||cds19703||-1||CDS||1442204259||19927||76.49	19927	19927	2.900000e-90	50
a36122_Ppe_chr2	Ppe_chr2||20601054||20605764||cds9110||-1||CDS||1441741079||9200||68.71	9200	9200	b36122_Ppe_chr5	Ppe_chr5||9862729||9867382||cds19708||-1||CDS||1442204275||19932||68.71	19932	19932	2.800000e-80	100
a36122_Ppe_chr2	Ppe_chr2||20686327||20693315||cds9123||1||CDS||1441741105||9213||73.72	9213	9213	b36122_Ppe_chr5	Ppe_chr5||9928393||9934065||cds19716||1||CDS||1442204308||19940||73.72	19940	19940	1.000000e-250	147
a36122_Ppe_chr2	Ppe_chr2||20715745||20716629||cds9130||-1||CDS||1441741119||9220||75.14	9220	9220	b36122_Ppe_chr5	Ppe_chr5||9952578||9953699||cds19720||-1||CDS||1442204321||19944||75.14	19944	19944	1.900000e-70	197
a36122_Ppe_chr2	Ppe_chr2||20745736||20751134||cds9136||-1||CDS||1441741132||9228||75.25	9228	9228	b36122_Ppe_chr5	Ppe_chr5||9986492||9992586||cds19724||-1||CDS||1442204333||19948||75.25	19948	19948	1.000000e-250	247
a36122_Ppe_chr2	Ppe_chr2||20790960||20793556||cds9146||-1||CDS||1441741153||9238||80.53	9238	9238	b36122_Ppe_chr5	Ppe_chr5||10036925||10039449||cds19731||-1||CDS||1442204357||19956||80.53	19956	19956	1.000000e-250	297
a36122_Ppe_chr2	Ppe_chr2||20801419||20803344||cds9147||-1||CDS||1441741156||9239||73.02	9239	9239	b36122_Ppe_chr5	Ppe_chr5||10043309||10046233||cds19733||-1||CDS||1442204363||19958||73.02	19958	19958	6.200000e-04	300
###
a36122_Ppe_chr2	Ppe_chr2||20984083||20985241||cds9181||-1||CDS||1441741254||9273||72.62	9273	9273	b36122_Ppe_chr5	Ppe_chr5||10220712||10223081||cds19753||-1||CDS||1442204422||19978||72.62	19978	19978	6.700000e-152	50
a36122_Ppe_chr2	Ppe_chr2||21004428||21008595||cds9183||-1||CDS||1441741259||9275||72.7	9275	9275	b36122_Ppe_chr5	Ppe_chr5||10233576||10238399||cds19755||-1||CDS||1442204430||19980||72.7	19980	19980	2.000000e-53	100
a36122_Ppe_chr2	Ppe_chr2||21050400||21053744||cds9191||1||CDS||1441741281||9283||71.4	9283	9283	b36122_Ppe_chr5	Ppe_chr5||10307350||10310386||cds19769||1||CDS||1442204488||19994||71.4	19994	19994	3.400000e-104	147
a36122_Ppe_chr2	Ppe_chr2||21136579||21140484||cds9197||-1||CDS||1441741300||9289||70.54	9289	9289	b36122_Ppe_chr5	Ppe_chr5||10338667||10341211||cds19780||-1||CDS||1442204528||20005||70.54	20005	20005	1.100000e-87	194
a36122_Ppe_chr2	Ppe_chr2||21147236||21149637||cds9199||1||CDS||1441741306||9291||67.02	9291	9291	b36122_Ppe_chr5	Ppe_chr5||10458252||10460103||cds19788||1||CDS||1442204557||20013||67.02	20013	20013	1.800000e-48	241
###
a36122_Ppe_chr2	Ppe_chr2||21403710||21405174||cds9249||1||CDS||1441741441||9341||72.83	9341	9341	b36122_Ppe_chr5	Ppe_chr5||10515442||10517052||cds19798||-1||CDS||1442204596||20023||72.83	20023	20023	7.200000e-102	50
a36122_Ppe_chr2	Ppe_chr2||21412344||21413558||cds9251||-1||CDS||1441741445||9343||66.47	9343	9343	b36122_Ppe_chr5	Ppe_chr5||10529986||10531197||cds19802||1||CDS||1442204609||20027||66.47	20027	20027	5.800000e-44	93
a36122_Ppe_chr2	Ppe_chr2||21455862||21469886||cds9256||1||CDS||1441741458||9348||69.65	9348	9348	b36122_Ppe_chr5	Ppe_chr5||10607672||10612518||cds19811||1||CDS||1442204642||20036||69.65	20036	20036	8.300000e-222	143
a36122_Ppe_chr2	Ppe_chr2||21481717||21484746||cds9263||1||CDS||1441741479||9355||73.85	9355	9355	b36122_Ppe_chr5	Ppe_chr5||10673153||10676170||cds19823||1||CDS||1442204690||20048||73.85	20048	20048	1.000000e-250	190
a36122_Ppe_chr2	Ppe_chr2||21560504||21564274||cds9275||-1||CDS||1441741511||9367||69.82	9367	9367	b36122_Ppe_chr5	Ppe_chr5||10702151||10706461||cds19834||-1||CDS||1442204725||20059||69.82	20059	20059	5.900000e-111	237
a36122_Ppe_chr2	Ppe_chr2||21576449||21581169||cds9278||1||CDS||1441741517||9370||77.44	9370	9370	b36122_Ppe_chr5	Ppe_chr5||10732432||10738941||cds19840||1||CDS||1442204741||20065||77.44	20065	20065	1.000000e-250	287
###
a36122_Ppe_chr2	Ppe_chr2||21738116||21742053||cds9310||1||CDS||1441741609||9406||75.98	9406	9406	b36122_Ppe_chr5	Ppe_chr5||10866839||10870388||cds19868||1||CDS||1442204847||20095||75.98	20095	20095	1.800000e-141	50
a36122_Ppe_chr2	Ppe_chr2||21776819||21780744||cds9318||-1||CDS||1441741630||9414||65.25	9414	9414	b36122_Ppe_chr5	Ppe_chr5||10883274||10886981||cds19870||-1||CDS||1442204854||20097||65.25	20097	20097	4.700000e-24	73
a36122_Ppe_chr2	Ppe_chr2||21814274||21820831||cds9323||1||CDS||1441741642||9419||77.15	9419	9419	b36122_Ppe_chr5	Ppe_chr5||10915819||10921165||cds19875||1||CDS||1442204874||20102||77.15	20102	20102	1.000000e-250	123
a36122_Ppe_chr2	Ppe_chr2||21837422||21839928||cds9327||1||CDS||1441741655||9423||86.45	9423	9423	b36122_Ppe_chr5	Ppe_chr5||10924952||10927028||cds19876||1||CDS||1442204877||20103||86.45	20103	20103	1.000000e-250	173
a36122_Ppe_chr2	Ppe_chr2||21864920||21866524||cds9333||-1||CDS||1441741681||9429||74.9	9429	9429	b36122_Ppe_chr5	Ppe_chr5||10968842||10970437||cds19885||-1||CDS||1442204914||20112||74.9	20112	20112	1.000000e-250	223
a36122_Ppe_chr2	Ppe_chr2||21956215||21959281||cds9341||-1||CDS||1441741705||9438||83.6	9438	9438	b36122_Ppe_chr5	Ppe_chr5||11021591||11024463||cds19895||-1||CDS||1442204958||20123||83.6	20123	20123	9.300000e-172	270
a36122_Ppe_chr2	Ppe_chr2||21962431||21966524||cds9343||-1||CDS||1441741714||9440||69.51	9440	9440	b36122_Ppe_chr5	Ppe_chr5||11040625||11043571||cds19897||-1||CDS||1442204966||20124||69.51	20124	20124	1.200000e-84	320
a36122_Ppe_chr2	Ppe_chr2||21980613||21981909||cds9347||-1||CDS||1441741729||9444||70.55	9444	9444	b36122_Ppe_chr5	Ppe_chr5||11048939||11050146||cds19898||-1||CDS||1442204969||20126||70.55	20126	20126	3.700000e-51	370
a36122_Ppe_chr2	Ppe_chr2||22017429||22019856||cds9357||1||CDS||1441741758||9454||69.87	9454	9454	b36122_Ppe_chr5	Ppe_chr5||11096415||11100026||cds19907||1||CDS||1442204997||20135||69.87	20135	20135	6.100000e-123	420
a36122_Ppe_chr2	Ppe_chr2||22021950||22022441||cds9358||-1||CDS||1441741761||9455||69.26	9455	9455	b36122_Ppe_chr5	Ppe_chr5||11103635||11104141||cds19908||-1||CDS||1442204998||20136||69.26	20136	20136	1.900000e-72	470
a36122_Ppe_chr2	Ppe_chr2||22047538||22050053||cds9363||-1||CDS||1441741781||9460||68.11	9460	9460	b36122_Ppe_chr5	Ppe_chr5||11140343||11143569||cds19913||-1||CDS||1442205013||20146||68.11	20146	20146	2.100000e-198	520
a36122_Ppe_chr2	Ppe_chr2||22098269||22100644||cds9368||1||CDS||1441741796||9465||75.9	9465	9465	b36122_Ppe_chr5	Ppe_chr5||11186501||11189092||cds19923||1||CDS||1442205048||20158||75.9	20158	20158	1.000000e-250	567
a36122_Ppe_chr2	Ppe_chr2||22101450||22105767||cds9369||-1||CDS||1441741799||9466||81.92	9466	9466	b36122_Ppe_chr5	Ppe_chr5||11189764||11193347||cds19924||-1||CDS||1442205051||20159||81.92	20159	20159	1.000000e-250	617
a36122_Ppe_chr2	Ppe_chr2||22192647||22194129||cds9386||1||CDS||1441741844||9483||74.18	9483	9483	b36122_Ppe_chr5	Ppe_chr5||11237348||11238386||cds19929||1||CDS||1442205072||20164||74.18	20164	20164	3.600000e-54	664
a36122_Ppe_chr2	Ppe_chr2||22202703||22205200||cds9387||-1||CDS||1441741847||9484||71.27	9484	9484	b36122_Ppe_chr5	Ppe_chr5||11241191||11243748||cds19930||-1||CDS||1442205074||20165||71.27	20165	20165	1.000000e-246	714
a36122_Ppe_chr2	Ppe_chr2||22242059||22243399||cds9392||1||CDS||1441741856||9489||75.47	9489	9489	b36122_Ppe_chr5	Ppe_chr5||11270833||11271915||cds19935||1||CDS||1442205095||20170||75.47	20170	20170	1.100000e-41	755
###
a36122_Ppe_chr2	Ppe_chr2||21897702||21899297||cds9337||-1||CDS||1441741692||9433||59.29	9433	9433	b36122_Ppe_chr2	Ppe_chr2||29080278||29083241||cds10904||-1||CDS||1441724114||11025||59.29	11025	11025	1.200000e-17	16
a36122_Ppe_chr2	Ppe_chr2||21970594||21973370||cds9345||-1||CDS||1441741721||9442||70.85	9442	9442	b36122_Ppe_chr2	Ppe_chr2||28834758||28842091||cds10839||-1||CDS||1441723905||10959||70.85	10959	10959	1.000000e-250	50
a36122_Ppe_chr2	Ppe_chr2||21974751||21977456||cds9346||-1||CDS||1441741725||9443||63.73	9443	9443	b36122_Ppe_chr2	Ppe_chr2||29068181||29071603||cds10899||1||CDS||1441724098||11020||63.73	11020	11020	2.300000e-28	43
a36122_Ppe_chr2	Ppe_chr2||21984845||21987883||cds9350||1||CDS||1441741736||9447||60.0	9447	9447	b36122_Ppe_chr2	Ppe_chr2||28986159||28988858||cds10879||-1||CDS||1441724039||11000||60.0	11000	11000	1.100000e-14	54
a36122_Ppe_chr2	Ppe_chr2||22040232||22043478||cds9360||-1||CDS||1441741766||9458||65.46	9458	9458	b36122_Ppe_chr2	Ppe_chr2||28870486||28873918||cds10847||-1||CDS||1441723927||10967||65.46	10967	10967	1.000000e-250	97
a36122_Ppe_chr2	Ppe_chr2||22044812||22046227||cds9362||-1||CDS||1441741777||9459||61.89	9459	9459	b36122_Ppe_chr2	Ppe_chr2||28884654||28887116||cds10851||1||CDS||1441723945||10971||61.89	10971	10971	3.500000e-59	147
a36122_Ppe_chr2	Ppe_chr2||22098269||22100644||cds9368||1||CDS||1441741796||9465||70.2	9465	9465	b36122_Ppe_chr2	Ppe_chr2||28918650||28921084||cds10859||1||CDS||1441723968||10979||70.2	10979	10979	7.400000e-234	98
a36122_Ppe_chr2	Ppe_chr2||22113403||22116286||cds9372||-1||CDS||1441741806||9469||67.33	9469	9469	b36122_Ppe_chr2	Ppe_chr2||28884654||28887116||cds10851||1||CDS||1441723945||10971||67.33	10971	10971	7.000000e-127	148
a36122_Ppe_chr2	Ppe_chr2||22145206||22151224||cds9378||1||CDS||1441741823||9475||59.72	9475	9475	b36122_Ppe_chr2	Ppe_chr2||28932695||28935882||cds10863||1||CDS||1441723980||10983||59.72	10983	10983	1.000000e-19	216
a36122_Ppe_chr2	Ppe_chr2||22157715||22161542||cds9382||-1||CDS||1441741836||9479||73.72	9479	9479	b36122_Ppe_chr2	Ppe_chr2||28936740||28939416||cds10865||-1||CDS||1441723987||10985||73.72	10985	10985	1.800000e-88	266
a36122_Ppe_chr2	Ppe_chr2||22192647||22194129||cds9386||1||CDS||1441741844||9483||70.86	9483	9483	b36122_Ppe_chr2	Ppe_chr2||28942101||28942900||cds10866||1||CDS||1441723990||10986||70.86	10986	10986	1.200000e-42	307
a36122_Ppe_chr2	Ppe_chr2||22242059||22243399||cds9392||1||CDS||1441741856||9489||72.15	9489	9489	b36122_Ppe_chr2	Ppe_chr2||28980113||28981622||cds10877||1||CDS||1441724033||10998||72.15	10998	10998	8.400000e-50	353
a36122_Ppe_chr2	Ppe_chr2||22286406||22288156||cds9406||1||CDS||1441741895||9504||73.22	9504	9504	b36122_Ppe_chr2	Ppe_chr2||29017661||29019621||cds10888||1||CDS||1441724068||11009||73.22	11009	11009	2.000000e-130	400
###
a36122_Ppe_chr2	Ppe_chr2||22477463||22480487||cds9441||1||CDS||1441741986||9540||70.72	9540	9540	b36122_Ppe_chr5	Ppe_chr5||11590733||11594076||cds20000||1||CDS||1442205368||20236||70.72	20236	20236	8.900000e-125	50
a36122_Ppe_chr2	Ppe_chr2||22495335||22498553||cds9442||1||CDS||1441741988||9541||71.09	9541	9541	b36122_Ppe_chr5	Ppe_chr5||11609293||11612797||cds20004||-1||CDS||1442205385||20240||71.09	20240	20240	1.000000e-250	100
a36122_Ppe_chr2	Ppe_chr2||22505761||22506684||cds9444||1||CDS||1441741997||9543||65.24	9543	9543	b36122_Ppe_chr5	Ppe_chr5||11616552||11617475||cds20005||1||CDS||1442205389||20241||65.24	20241	20241	1.300000e-34	133
a36122_Ppe_chr2	Ppe_chr2||22517552||22520795||cds9446||1||CDS||1441742001||9545||68.35	9545	9545	b36122_Ppe_chr5	Ppe_chr5||11696864||11699494||cds20015||1||CDS||1442205422||20251||68.35	20251	20251	9.600000e-39	171
a36122_Ppe_chr2	Ppe_chr2||22523943||22526741||cds9450||1||CDS||1441742011||9549||75.08	9549	9549	b36122_Ppe_chr5	Ppe_chr5||11701788||11704192||cds20018||1||CDS||1442205433||20254||75.08	20254	20254	6.900000e-205	221
a36122_Ppe_chr2	Ppe_chr2||22535194||22538144||cds9452||1||CDS||1441742017||9553||81.61	9553	9553	b36122_Ppe_chr5	Ppe_chr5||11724657||11727692||cds20022||1||CDS||1442205444||20260||81.61	20260	20260	9.600000e-130	271
a36122_Ppe_chr2	Ppe_chr2||22541091||22541954||cds9453||1||CDS||1441742020||9554||73.03	9554	9554	b36122_Ppe_chr5	Ppe_chr5||11737453||11738454||cds20023||1||CDS||1442205448||20261||73.03	20261	20261	2.100000e-29	299
a36122_Ppe_chr2	Ppe_chr2||22552082||22552570||cds9456||-1||CDS||1441742029||9557||78.38	9557	9557	b36122_Ppe_chr5	Ppe_chr5||11750124||11750673||cds20025||-1||CDS||1442205455||20263||78.38	20263	20263	6.300000e-11	309
a36122_Ppe_chr2	Ppe_chr2||22559865||22562369||cds9457||1||CDS||1441742032||9558||67.27	9558	9558	b36122_Ppe_chr5	Ppe_chr5||11763156||11765507||cds20027||1||CDS||1442205464||20265||67.27	20265	20265	1.000000e-250	359
a36122_Ppe_chr2	Ppe_chr2||22561784||22568310||cds9458||-1||CDS||1441742036||9559||72.29	9559	9559	b36122_Ppe_chr5	Ppe_chr5||11767011||11772854||cds20028||-1||CDS||1442205469||20266||72.29	20266	20266	1.000000e-250	409
a36122_Ppe_chr2	Ppe_chr2||22572105||22575724||cds9462||-1||CDS||1441742047||9563||81.03	9563	9563	b36122_Ppe_chr5	Ppe_chr5||11805837||11809623||cds20037||-1||CDS||1442205502||20275||81.03	20275	20275	1.000000e-250	459
a36122_Ppe_chr2	Ppe_chr2||22603878||22608245||cds9466||1||CDS||1441742059||9567||62.69	9567	9567	b36122_Ppe_chr5	Ppe_chr5||11815403||11818650||cds20038||1||CDS||1442205506||20276||62.69	20276	20276	3.000000e-141	509
a36122_Ppe_chr2	Ppe_chr2||22611392||22614396||cds9467||1||CDS||1441742062||9568||70.86	9568	9568	b36122_Ppe_chr5	Ppe_chr5||11820213||11823015||cds20039||1||CDS||1442205507||20277||70.86	20277	20277	2.300000e-192	559
a36122_Ppe_chr2	Ppe_chr2||22617260||22618696||cds9468||1||CDS||1441742064||9569||63.75	9569	9569	b36122_Ppe_chr5	Ppe_chr5||11838969||11840414||cds20045||1||CDS||1442205533||20283||63.75	20283	20283	1.500000e-165	609
a36122_Ppe_chr2	Ppe_chr2||22629031||22630681||cds9470||1||CDS||1441742067||9571||66.11	9571	9571	b36122_Ppe_chr5	Ppe_chr5||11849463||11851097||cds20047||1||CDS||1442205542||20285||66.11	20285	20285	2.300000e-134	659
a36122_Ppe_chr2	Ppe_chr2||22636408||22638299||cds9472||-1||CDS||1441742074||9573||70.48	9573	9573	b36122_Ppe_chr5	Ppe_chr5||11873684||11875103||cds20051||-1||CDS||1442205557||20289||70.48	20289	20289	8.700000e-40	698
a36122_Ppe_chr2	Ppe_chr2||22787093||22791067||cds9493||-1||CDS||1441742129||9594||65.57	9594	9594	b36122_Ppe_chr5	Ppe_chr5||11959230||11963051||cds20069||-1||CDS||1442205629||20307||65.57	20307	20307	3.900000e-134	742
a36122_Ppe_chr2	Ppe_chr2||22801365||22803025||cds9498||-1||CDS||1441742144||9599||68.81	9599	9599	b36122_Ppe_chr5	Ppe_chr5||11975885||11979233||cds20074||-1||CDS||1442205644||20312||68.81	20312	20312	2.100000e-26	767
###
a36122_Ppe_chr2	Ppe_chr2||22535194||22538144||cds9452||1||CDS||1441742017||9553||83.0	9553	9553	b36122_Ppe_chr2	Ppe_chr2||29157735||29160371||cds10932||1||CDS||1441727333||11053||83.0	11053	11053	5.400000e-137	50
a36122_Ppe_chr2	Ppe_chr2||22541091||22541954||cds9453||1||CDS||1441742020||9554||73.38	9554	9554	b36122_Ppe_chr2	Ppe_chr2||29171088||29172185||cds10934||1||CDS||1441727339||11055||73.38	11055	11055	2.700000e-21	70
a36122_Ppe_chr2	Ppe_chr2||22547308||22550831||cds9455||1||CDS||1441742027||9556||73.5	9556	9556	b36122_Ppe_chr2	Ppe_chr2||29185955||29189510||cds10939||1||CDS||1441727357||11060||73.5	11060	11060	7.800000e-220	120
a36122_Ppe_chr2	Ppe_chr2||22636408||22638299||cds9472||-1||CDS||1441742074||9573||65.05	9573	9573	b36122_Ppe_chr2	Ppe_chr2||29211076||29212323||cds10947||-1||CDS||1441727382||11068||65.05	11068	11068	1.100000e-62	167
a36122_Ppe_chr2	Ppe_chr2||22645590||22646837||cds9473||-1||CDS||1441742078||9574||73.95	9574	9574	b36122_Ppe_chr2	Ppe_chr2||29220214||29221243||cds10949||-1||CDS||1441727388||11070||73.95	11070	11070	8.500000e-46	212
a36122_Ppe_chr2	Ppe_chr2||22695698||22698251||cds9479||-1||CDS||1441742095||9580||76.26	9580	9580	b36122_Ppe_chr2	Ppe_chr2||29243412||29245602||cds10956||-1||CDS||1441727412||11077||76.26	11077	11077	1.700000e-120	262
a36122_Ppe_chr2	Ppe_chr2||22758565||22761655||cds9487||1||CDS||1441742113||9588||73.03	9588	9588	b36122_Ppe_chr2	Ppe_chr2||29263263||29266682||cds10966||1||CDS||1441727444||11087||73.03	11087	11087	7.100000e-79	312
a36122_Ppe_chr2	Ppe_chr2||22766725||22771061||cds9488||1||CDS||1441742115||9589||75.57	9589	9589	b36122_Ppe_chr2	Ppe_chr2||29275791||29279140||cds10975||1||CDS||1441727478||11096||75.57	11096	11096	1.000000e-250	362
###
a36122_Ppe_chr2	Ppe_chr2||22766725||22771061||cds9488||1||CDS||1441742115||9589||69.03	9589	9589	b36122_Ppe_chr2	Ppe_chr2||29505123||29507834||cds11035||-1||CDS||1441727673||11158||69.03	11158	11158	7.900000e-31	30
a36122_Ppe_chr2	Ppe_chr2||22801365||22803025||cds9498||-1||CDS||1441742144||9599||68.64	9599	9599	b36122_Ppe_chr2	Ppe_chr2||29475451||29477720||cds11024||1||CDS||1441727643||11147||68.64	11147	11147	4.000000e-32	58
a36122_Ppe_chr2	Ppe_chr2||22809297||22816950||cds9500||-1||CDS||1441742148||9601||75.57	9601	9601	b36122_Ppe_chr2	Ppe_chr2||29415246||29421666||cds11010||1||CDS||1441727598||11133||75.57	11133	11133	1.000000e-250	105
a36122_Ppe_chr2	Ppe_chr2||22859202||22861796||cds9507||-1||CDS||1441742168||9608||63.77	9608	9608	b36122_Ppe_chr2	Ppe_chr2||29393528||29396202||cds11004||1||CDS||1441727578||11127||63.77	11127	11127	3.800000e-172	155
a36122_Ppe_chr2	Ppe_chr2||22877964||22879868||cds9511||1||CDS||1441742181||9612||74.16	9612	9612	b36122_Ppe_chr2	Ppe_chr2||29380169||29382108||cds11002||1||CDS||1441727571||11124||74.16	11124	11124	4.400000e-223	205
a36122_Ppe_chr2	Ppe_chr2||22896982||22900200||cds9514||-1||CDS||1441742190||9615||82.1	9615	9615	b36122_Ppe_chr2	Ppe_chr2||29360456||29362666||cds10996||1||CDS||1441727550||11118||82.1	11118	11118	1.100000e-231	255
a36122_Ppe_chr2	Ppe_chr2||22932780||22935454||cds9530||-1||CDS||1441742240||9631||68.69	9631	9631	b36122_Ppe_chr2	Ppe_chr2||29323962||29340966||cds10988||1||CDS||1441727524||11109||68.69	11109	11109	3.500000e-159	302
a36122_Ppe_chr2	Ppe_chr2||22997725||22998901||cds9536||1||CDS||1441742256||9637||70.37	9637	9637	b36122_Ppe_chr2	Ppe_chr2||29291530||29292577||cds10981||-1||CDS||1441727502||11102||70.37	11102	11102	2.900000e-13	314
###
a36122_Ppe_chr2	Ppe_chr2||22854411||22855892||cds9505||-1||CDS||1441742160||9606||59.4	9606	9606	b36122_Ppe_chr5	Ppe_chr5||12063589||12065610||cds20097||-1||CDS||1442205724||20335||59.4	20335	20335	1.400000e-52	50
a36122_Ppe_chr2	Ppe_chr2||22862522||22867305||cds9508||-1||CDS||1441742172||9609||78.78	9609	9609	b36122_Ppe_chr5	Ppe_chr5||12082066||12087342||cds20104||1||CDS||1442205762||20342||78.78	20342	20342	1.000000e-250	100
a36122_Ppe_chr2	Ppe_chr2||22877964||22879868||cds9511||1||CDS||1441742181||9612||71.28	9612	9612	b36122_Ppe_chr5	Ppe_chr5||12121212||12123396||cds20113||-1||CDS||1442205788||20351||71.28	20351	20351	3.200000e-189	150
a36122_Ppe_chr2	Ppe_chr2||22896982||22900200||cds9514||-1||CDS||1441742190||9615||76.1	9615	9615	b36122_Ppe_chr5	Ppe_chr5||12152972||12154595||cds20126||-1||CDS||1442205838||20364||76.1	20364	20364	2.100000e-182	197
a36122_Ppe_chr2	Ppe_chr2||22929146||22931512||cds9529||1||CDS||1441742237||9630||70.27	9630	9630	b36122_Ppe_chr5	Ppe_chr5||12177257||12178625||cds20130||1||CDS||1442205857||20369||70.27	20369	20369	6.100000e-33	226
a36122_Ppe_chr2	Ppe_chr2||22988910||22992894||cds9535||1||CDS||1441742254||9636||76.39	9636	9636	b36122_Ppe_chr5	Ppe_chr5||12202946||12206735||cds20135||1||CDS||1442205877||20376||76.39	20376	20376	1.000000e-250	276
a36122_Ppe_chr2	Ppe_chr2||23051730||23054224||cds9545||-1||CDS||1441742286||9646||75.43	9646	9646	b36122_Ppe_chr5	Ppe_chr5||12312097||12315322||cds20152||-1||CDS||1442205946||20395||75.43	20395	20395	1.000000e-250	323
a36122_Ppe_chr2	Ppe_chr2||23130384||23131430||cds9553||-1||CDS||1441742307||9654||82.07	9654	9654	b36122_Ppe_chr5	Ppe_chr5||12387533||12388526||cds20164||-1||CDS||1442205992||20408||82.07	20408	20408	1.300000e-99	370
a36122_Ppe_chr2	Ppe_chr2||23145987||23147400||cds9556||1||CDS||1441742314||9656||80.91	9656	9656	b36122_Ppe_chr5	Ppe_chr5||12404416||12405835||cds20168||1||CDS||1442206011||20412||80.91	20412	20412	7.300000e-52	420
a36122_Ppe_chr2	Ppe_chr2||23150465||23153482||cds9558||-1||CDS||1441742319||9659||78.23	9659	9659	b36122_Ppe_chr5	Ppe_chr5||12408648||12410916||cds20169||-1||CDS||1442206012||20413||78.23	20413	20413	5.800000e-118	470
a36122_Ppe_chr2	Ppe_chr2||23156888||23158794||cds9559||1||CDS||1441742321||9660||69.61	9660	9660	b36122_Ppe_chr5	Ppe_chr5||12435745||12437736||cds20172||1||CDS||1442206024||20416||69.61	20416	20416	3.700000e-216	520
a36122_Ppe_chr2	Ppe_chr2||23168705||23171771||cds9565||1||CDS||1441742337||9667||70.25	9667	9667	b36122_Ppe_chr5	Ppe_chr5||12446330||12448782||cds20176||1||CDS||1442206037||20419||70.25	20419	20419	1.100000e-239	570
a36122_Ppe_chr2	Ppe_chr2||23175438||23176034||cds9570||1||CDS||1441742351||9672||71.96	9672	9672	b36122_Ppe_chr5	Ppe_chr5||12469814||12470515||cds20181||-1||CDS||1442206050||20425||71.96	20425	20425	9.000000e-59	620
###
a36122_Ppe_chr2	Ppe_chr2||23145987||23147400||cds9556||1||CDS||1441742314||9656||76.73	9656	9656	b36122_Ppe_chr2	Ppe_chr2||29596675||29598172||cds11064||1||CDS||1441727756||11188||76.73	11188	11188	1.800000e-49	48
a36122_Ppe_chr2	Ppe_chr2||23175438||23176034||cds9570||1||CDS||1441742351||9672||72.9	9672	9672	b36122_Ppe_chr2	Ppe_chr2||29601609||29602532||cds11066||-1||CDS||1441727760||11190||72.9	11190	11190	9.000000e-62	95
a36122_Ppe_chr2	Ppe_chr2||23190456||23195082||cds9578||-1||CDS||1441742378||9680||65.81	9680	9680	b36122_Ppe_chr2	Ppe_chr2||29614761||29618378||cds11070||-1||CDS||1441727771||11194||65.81	11194	11194	1.000000e-250	145
a36122_Ppe_chr2	Ppe_chr2||23208861||23210309||cds9584||-1||CDS||1441742395||9686||68.08	9686	9686	b36122_Ppe_chr2	Ppe_chr2||29656341||29657807||cds11079||-1||CDS||1441727799||11203||68.08	11203	11203	1.400000e-196	195
a36122_Ppe_chr2	Ppe_chr2||23238391||23240211||cds9591||1||CDS||1441742418||9693||67.41	9693	9693	b36122_Ppe_chr2	Ppe_chr2||29670989||29671870||cds11083||1||CDS||1441727811||11207||67.41	11207	11207	2.900000e-58	245
a36122_Ppe_chr2	Ppe_chr2||23259541||23260384||cds9596||-1||CDS||1441742431||9698||74.76	9698	9698	b36122_Ppe_chr2	Ppe_chr2||29688060||29688820||cds11092||-1||CDS||1441727842||11219||74.76	11219	11219	2.400000e-65	292
a36122_Ppe_chr2	Ppe_chr2||23275524||23275904||cds9597||1||CDS||1441742434||9699||77.99	9699	9699	b36122_Ppe_chr2	Ppe_chr2||29700658||29701050||cds11094||1||CDS||1441727848||11221||77.99	11221	11221	1.400000e-70	342
a36122_Ppe_chr2	Ppe_chr2||23280753||23286596||cds9599||-1||CDS||1441742441||9701||76.03	9701	9701	b36122_Ppe_chr2	Ppe_chr2||29702466||29706761||cds11095||-1||CDS||1441727852||11222||76.03	11222	11222	1.000000e-250	392
###
a36122_Ppe_chr2	Ppe_chr2||23607820||23609061||cds9654||1||CDS||1441742551||9758||73.7	9758	9758	b36122_Ppe_chr5	Ppe_chr5||12808817||12810019||cds20251||1||CDS||1442206298||20495||73.7	20495	20495	4.700000e-126	50
a36122_Ppe_chr2	Ppe_chr2||23625132||23636585||cds9657||-1||CDS||1441742556||9761||60.07	9761	9761	b36122_Ppe_chr5	Ppe_chr5||12810320||12811825||cds20253||-1||CDS||1442206303||20497||60.07	20497	20497	4.900000e-86	100
a36122_Ppe_chr2	Ppe_chr2||23722112||23724161||cds9665||-1||CDS||1441742571||9769||71.49	9769	9769	b36122_Ppe_chr5	Ppe_chr5||12813295||12814799||cds20254||-1||CDS||1442206305||20498||71.49	20498	20498	2.900000e-193	150
a36122_Ppe_chr2	Ppe_chr2||23784135||23785433||cds9679||1||CDS||1441742599||9783||78.05	9783	9783	b36122_Ppe_chr5	Ppe_chr5||12837910||12839370||cds20257||1||CDS||1442206315||20501||78.05	20501	20501	8.300000e-89	197
a36122_Ppe_chr2	Ppe_chr2||23792031||23797242||cds9683||-1||CDS||1441742607||9787||59.38	9787	9787	b36122_Ppe_chr5	Ppe_chr5||12860037||12863698||cds20266||-1||CDS||1442206356||20510||59.38	20510	20510	3.700000e-22	218
###
a36122_Ppe_chr2	Ppe_chr2||23999929||24001582||cds9736||1||CDS||1441742707||9842||75.99	9842	9842	b36122_Ppe_chr7	Ppe_chr7||14738665||14741307||cds27493||1||CDS||1442491652||27843||75.99	27843	27843	1.300000e-131	50
a36122_Ppe_chr2	Ppe_chr2||24002569||24004455||cds9737||-1||CDS||1441742709||9843||56.78	9843	9843	b36122_Ppe_chr7	Ppe_chr7||14752968||14755535||cds27494||-1||CDS||1442491656||27844||56.78	27844	27844	1.500000e-28	77
a36122_Ppe_chr2	Ppe_chr2||24016110||24017243||cds9740||-1||CDS||1441742714||9846||84.62	9846	9846	b36122_Ppe_chr7	Ppe_chr7||14759870||14760802||cds27497||-1||CDS||1442491666||27847||84.62	27847	27847	6.500000e-16	92
a36122_Ppe_chr2	Ppe_chr2||24051970||24056739||cds9745||1||CDS||1441742725||9851||68.98	9851	9851	b36122_Ppe_chr7	Ppe_chr7||14799299||14801779||cds27505||1||CDS||1442491693||27856||68.98	27856	27856	1.900000e-207	142
a36122_Ppe_chr2	Ppe_chr2||24058091||24060588||cds9746||-1||CDS||1441742728||9852||75.71	9852	9852	b36122_Ppe_chr7	Ppe_chr7||14808960||14812088||cds27508||-1||CDS||1442491701||27859||75.71	27859	27859	1.500000e-231	192
a36122_Ppe_chr2	Ppe_chr2||24080572||24082359||cds9751||-1||CDS||1441742736||9857||73.56	9857	9857	b36122_Ppe_chr7	Ppe_chr7||14817551||14819446||cds27509||-1||CDS||1442491704||27860||73.56	27860	27860	1.500000e-161	242
a36122_Ppe_chr2	Ppe_chr2||24098595||24101864||cds9756||-1||CDS||1441742745||9862||72.13	9862	9862	b36122_Ppe_chr7	Ppe_chr7||14827260||14830194||cds27511||-1||CDS||1442491712||27862||72.13	27862	27862	1.400000e-248	292
a36122_Ppe_chr2	Ppe_chr2||24143011||24149343||cds9761||1||CDS||1441742756||9867||64.56	9867	9867	b36122_Ppe_chr7	Ppe_chr7||14852966||14857399||cds27517||1||CDS||1442491733||27869||64.56	27869	27869	1.200000e-78	342
a36122_Ppe_chr2	Ppe_chr2||24151971||24152985||cds9762||1||CDS||1441742758||9868||72.32	9868	9868	b36122_Ppe_chr7	Ppe_chr7||14869121||14871080||cds27519||1||CDS||1442491740||27872||72.32	27872	27872	2.400000e-35	376
###
a36122_Ppe_chr2	Ppe_chr2||24016110||24017243||cds9740||-1||CDS||1441742714||9846||81.91	9846	9846	b36122_Ppe_chr6	Ppe_chr6||8158969||8159898||cds22938||1||CDS||1442318732||23227||81.91	23227	23227	9.000000e-19	18
a36122_Ppe_chr2	Ppe_chr2||24037643||24038525||cds9742||-1||CDS||1441742718||9848||68.0	9848	9848	b36122_Ppe_chr6	Ppe_chr6||8074585||8075626||cds22927||1||CDS||1442318701||23216||68.0	23216	23216	2.700000e-33	47
a36122_Ppe_chr2	Ppe_chr2||24041516||24044324||cds9743||-1||CDS||1441742720||9849||65.95	9849	9849	b36122_Ppe_chr6	Ppe_chr6||8050141||8053250||cds22925||1||CDS||1442318696||23214||65.95	23214	23214	1.800000e-43	89
a36122_Ppe_chr2	Ppe_chr2||24080572||24082359||cds9751||-1||CDS||1441742736||9857||67.89	9857	9857	b36122_Ppe_chr6	Ppe_chr6||7988805||7995093||cds22918||-1||CDS||1442318679||23207||67.89	23207	23207	2.300000e-124	139
a36122_Ppe_chr2	Ppe_chr2||24153683||24155835||cds9764||1||CDS||1441742762||9870||78.12	9870	9870	b36122_Ppe_chr6	Ppe_chr6||7852441||7855161||cds22907||-1||CDS||1442318644||23196||78.12	23196	23196	6.700000e-173	186
a36122_Ppe_chr2	Ppe_chr2||24157090||24160959||cds9765||1||CDS||1441742765||9871||74.57	9871	9871	b36122_Ppe_chr6	Ppe_chr6||7846805||7849585||cds22906||-1||CDS||1442318642||23195||74.57	23195	23195	1.000000e-250	236
###
a36122_Ppe_chr2	Ppe_chr2||24316524||24320021||cds9792||-1||CDS||1441742820||9898||71.99	9898	9898	b36122_Ppe_chr6	Ppe_chr6||23579361||23582200||cds24359||-1||CDS||1442326187||24666||71.99	24666	24666	1.300000e-105	50
a36122_Ppe_chr2	Ppe_chr2||24322250||24324766||cds9793||-1||CDS||1441742822||9899||73.54	9899	9899	b36122_Ppe_chr6	Ppe_chr6||23588564||23591346||cds24360||-1||CDS||1442326189||24667||73.54	24667	24667	9.400000e-207	100
a36122_Ppe_chr2	Ppe_chr2||24328095||24334611||cds9795||1||CDS||1441742826||9901||72.61	9901	9901	b36122_Ppe_chr6	Ppe_chr6||23598164||23606205||cds24362||1||CDS||1442326194||24669||72.61	24669	24669	1.000000e-250	150
a36122_Ppe_chr2	Ppe_chr2||24387526||24387906||cds9808||1||CDS||1441742850||9914||66.67	9914	9914	b36122_Ppe_chr6	Ppe_chr6||23623338||23623883||cds24370||1||CDS||1442326222||24677||66.67	24677	24677	7.700000e-32	178
a36122_Ppe_chr2	Ppe_chr2||24389106||24392470||cds9809||-1||CDS||1441742852||9915||81.56	9915	9915	b36122_Ppe_chr6	Ppe_chr6||23628261||23630922||cds24372||-1||CDS||1442326228||24679||81.56	24679	24679	1.000000e-250	228
a36122_Ppe_chr2	Ppe_chr2||24394185||24397665||cds9810||-1||CDS||1441742855||9916||79.0	9916	9916	b36122_Ppe_chr6	Ppe_chr6||23639614||23642470||cds24374||-1||CDS||1442326236||24681||79.0	24681	24681	1.000000e-250	278
a36122_Ppe_chr2	Ppe_chr2||24412826||24416897||cds9812||1||CDS||1441742859||9918||71.39	9918	9918	b36122_Ppe_chr6	Ppe_chr6||23668047||23671879||cds24379||1||CDS||1442326251||24686||71.39	24686	24686	1.000000e-232	328
a36122_Ppe_chr2	Ppe_chr2||24435192||24438185||cds9820||-1||CDS||1441742871||9926||71.99	9926	9926	b36122_Ppe_chr6	Ppe_chr6||23698438||23701292||cds24382||-1||CDS||1442326259||24689||71.99	24689	24689	1.000000e-250	378
a36122_Ppe_chr2	Ppe_chr2||24478126||24480441||cds9825||1||CDS||1441742880||9932||71.24	9932	9932	b36122_Ppe_chr6	Ppe_chr6||23709100||23711909||cds24383||1||CDS||1442326263||24690||71.24	24690	24690	2.200000e-153	428
a36122_Ppe_chr2	Ppe_chr2||24506154||24508047||cds9834||1||CDS||1441742896||9940||66.45	9940	9940	b36122_Ppe_chr6	Ppe_chr6||23721738||23724694||cds24388||1||CDS||1442326275||24695||66.45	24695	24695	9.800000e-62	478
a36122_Ppe_chr2	Ppe_chr2||24518035||24520821||cds9837||1||CDS||1441742902||9943||80.52	9943	9943	b36122_Ppe_chr6	Ppe_chr6||23754433||23755676||cds24394||1||CDS||1442326292||24701||80.52	24701	24701	4.200000e-236	528
a36122_Ppe_chr2	Ppe_chr2||24574730||24577070||cds9849||1||CDS||1441742927||9955||65.94	9955	9955	b36122_Ppe_chr6	Ppe_chr6||23767441||23769303||cds24398||-1||CDS||1442326306||24705||65.94	24705	24705	6.600000e-120	575
###
a36122_Ppe_chr2	Ppe_chr2||24328095||24334611||cds9795||1||CDS||1441742826||9901||74.41	9901	9901	b36122_Ppe_chr6	Ppe_chr6||7566666||7576361||cds22861||-1||CDS||1442318510||23150||74.41	23150	23150	1.000000e-250	50
a36122_Ppe_chr2	Ppe_chr2||24365252||24366451||cds9802||-1||CDS||1441742839||9908||71.74	9908	9908	b36122_Ppe_chr6	Ppe_chr6||7532908||7534206||cds22852||1||CDS||1442318485||23141||71.74	23141	23141	6.300000e-98	100
a36122_Ppe_chr2	Ppe_chr2||24422163||24426296||cds9814||1||CDS||1441742862||9920||70.67	9920	9920	b36122_Ppe_chr6	Ppe_chr6||7345272||7349850||cds22840||-1||CDS||1442318453||23129||70.67	23129	23129	1.000000e-250	147
a36122_Ppe_chr2	Ppe_chr2||24450011||24455782||cds9822||1||CDS||1441742875||9928||72.81	9928	9928	b36122_Ppe_chr6	Ppe_chr6||7224727||7232612||cds22820||-1||CDS||1442318392||23109||72.81	23109	23109	1.000000e-250	194
a36122_Ppe_chr2	Ppe_chr2||24465828||24467448||cds9823||1||CDS||1441742877||9929||77.58	9929	9929	b36122_Ppe_chr6	Ppe_chr6||7177145||7180386||cds22815||-1||CDS||1442318380||23104||77.58	23104	23104	7.400000e-49	242
a36122_Ppe_chr2	Ppe_chr2||24478126||24480441||cds9825||1||CDS||1441742880||9932||69.22	9932	9932	b36122_Ppe_chr6	Ppe_chr6||7163927||7167408||cds22814||-1||CDS||1442318378||23103||69.22	23103	23103	1.700000e-130	292
a36122_Ppe_chr2	Ppe_chr2||24506154||24508047||cds9834||1||CDS||1441742896||9940||65.27	9940	9940	b36122_Ppe_chr6	Ppe_chr6||7134502||7135994||cds22809||-1||CDS||1442318364||23098||65.27	23098	23098	1.800000e-56	342
a36122_Ppe_chr2	Ppe_chr2||24518035||24520821||cds9837||1||CDS||1441742902||9943||79.32	9943	9943	b36122_Ppe_chr6	Ppe_chr6||7067906||7069409||cds22803||-1||CDS||1442318343||23092||79.32	23092	23092	1.200000e-228	392
###
a36122_Ppe_chr2	Ppe_chr2||24603073||24606881||cds9852||-1||CDS||1441742932||9958||73.45	9958	9958	b36122_Ppe_chr6	Ppe_chr6||6831445||6837570||cds22762||1||CDS||1442318225||23051||73.45	23051	23051	4.400000e-203	50
a36122_Ppe_chr2	Ppe_chr2||24699412||24706665||cds9871||-1||CDS||1441742967||9977||71.12	9977	9977	b36122_Ppe_chr6	Ppe_chr6||6746937||6758478||cds22748||1||CDS||1442318185||23036||71.12	23036	23036	1.000000e-250	97
a36122_Ppe_chr2	Ppe_chr2||24730848||24732289||cds9882||-1||CDS||1441742988||9989||88.32	9989	9989	b36122_Ppe_chr6	Ppe_chr6||6607386||6608838||cds22729||-1||CDS||1442318121||23016||88.32	23016	23016	1.000000e-250	144
a36122_Ppe_chr2	Ppe_chr2||24769248||24770210||cds9891||-1||CDS||1441743004||9998||79.57	9998	9998	b36122_Ppe_chr6	Ppe_chr6||6478621||6479844||cds22712||1||CDS||1442318071||22999||79.57	22999	22999	1.800000e-109	191
a36122_Ppe_chr2	Ppe_chr2||24806905||24808372||cds9898||-1||CDS||1441743017||10005||87.41	10005	10005	b36122_Ppe_chr6	Ppe_chr6||6390283||6391673||cds22697||-1||CDS||1442318034||22984||87.41	22984	22984	3.900000e-153	238
a36122_Ppe_chr2	Ppe_chr2||24846089||24848717||cds9908||-1||CDS||1441743037||10015||62.13	10015	10015	b36122_Ppe_chr6	Ppe_chr6||6310826||6314755||cds22682||1||CDS||1442317994||22969||62.13	22969	22969	1.700000e-71	285
a36122_Ppe_chr2	Ppe_chr2||24861075||24863749||cds9910||-1||CDS||1441743041||10017||72.3	10017	10017	b36122_Ppe_chr6	Ppe_chr6||6234744||6238161||cds22674||1||CDS||1442317969||22961||72.3	22961	22961	9.800000e-99	335
a36122_Ppe_chr2	Ppe_chr2||24899272||24902472||cds9915||1||CDS||1441743051||10022||69.3	10022	10022	b36122_Ppe_chr6	Ppe_chr6||6179075||6182420||cds22661||-1||CDS||1442317930||22948||69.3	22948	22948	1.100000e-176	382
a36122_Ppe_chr2	Ppe_chr2||24943118||24946750||cds9925||1||CDS||1441743070||10032||75.65	10032	10032	b36122_Ppe_chr6	Ppe_chr6||6166466||6169450||cds22657||-1||CDS||1442317916||22944||75.65	22944	22944	5.300000e-234	432
###
a36122_Ppe_chr2	Ppe_chr2||24749549||24752507||cds9886||1||CDS||1441742995||9993||71.02	9993	9993	b36122_Ppe_chr6	Ppe_chr6||23896112||23898353||cds24432||-1||CDS||1442326401||24740||71.02	24740	24740	3.800000e-121	50
a36122_Ppe_chr2	Ppe_chr2||24754974||24756652||cds9888||1||CDS||1441742999||9995||77.88	9995	9995	b36122_Ppe_chr6	Ppe_chr6||23952057||23953873||cds24445||1||CDS||1442326440||24753||77.88	24753	24753	2.500000e-81	97
a36122_Ppe_chr2	Ppe_chr2||24814877||24818902||cds9901||-1||CDS||1441743024||10008||67.22	10008	10008	b36122_Ppe_chr6	Ppe_chr6||23991360||23999294||cds24455||-1||CDS||1442326467||24763||67.22	24763	24763	3.800000e-79	144
a36122_Ppe_chr2	Ppe_chr2||24829149||24831751||cds9903||1||CDS||1441743027||10010||75.24	10010	10010	b36122_Ppe_chr6	Ppe_chr6||24019657||24021800||cds24459||-1||CDS||1442326477||24767||75.24	24767	24767	1.000000e-87	194
a36122_Ppe_chr2	Ppe_chr2||24861075||24863749||cds9910||-1||CDS||1441743041||10017||71.66	10017	10017	b36122_Ppe_chr6	Ppe_chr6||24074829||24077628||cds24468||-1||CDS||1442326497||24776||71.66	24776	24776	4.200000e-91	244
a36122_Ppe_chr2	Ppe_chr2||24893920||24898285||cds9914||-1||CDS||1441743049||10021||81.68	10021	10021	b36122_Ppe_chr6	Ppe_chr6||24117154||24119415||cds24474||-1||CDS||1442326515||24782||81.68	24782	24782	1.000000e-250	294
a36122_Ppe_chr2	Ppe_chr2||24910874||24913176||cds9920||1||CDS||1441743061||10027||75.63	10027	10027	b36122_Ppe_chr6	Ppe_chr6||24177970||24179313||cds24486||1||CDS||1442326546||24794||75.63	24794	24794	2.500000e-165	341
a36122_Ppe_chr2	Ppe_chr2||24943118||24946750||cds9925||1||CDS||1441743070||10032||79.09	10032	10032	b36122_Ppe_chr6	Ppe_chr6||24205644||24208069||cds24498||1||CDS||1442326574||24806||79.09	24806	24806	1.000000e-250	388
a36122_Ppe_chr2	Ppe_chr2||24948131||24955664||cds9927||-1||CDS||1441743077||10034||76.53	10034	10034	b36122_Ppe_chr6	Ppe_chr6||24211888||24219234||cds24499||-1||CDS||1442326577||24807||76.53	24807	24807	1.000000e-250	438
a36122_Ppe_chr2	Ppe_chr2||24963624||24966215||cds9929||-1||CDS||1441743081||10036||72.41	10036	10036	b36122_Ppe_chr6	Ppe_chr6||24222245||24224113||cds24503||-1||CDS||1442326590||24811||72.41	24811	24811	7.200000e-137	488
a36122_Ppe_chr2	Ppe_chr2||24966969||24969151||cds9930||-1||CDS||1441743083||10040||72.74	10040	10040	b36122_Ppe_chr6	Ppe_chr6||24238328||24239772||cds24511||-1||CDS||1442326610||24819||72.74	24819	24819	1.400000e-215	538
###
a36122_Ppe_chr2	Ppe_chr2||25155721||25158195||cds9960||-1||CDS||1441743141||10067||75.71	10067	10067	b36122_Ppe_chr6	Ppe_chr6||24290964||24293340||cds24532||-1||CDS||1442326672||24840||75.71	24840	24840	1.000000e-117	50
a36122_Ppe_chr2	Ppe_chr2||25208114||25210363||cds9972||-1||CDS||1441743160||10079||72.76	10079	10079	b36122_Ppe_chr6	Ppe_chr6||24294864||24297983||cds24535||-1||CDS||1442326683||24843||72.76	24843	24843	1.000000e-250	97
a36122_Ppe_chr2	Ppe_chr2||25226900||25233435||cds9978||1||CDS||1441743173||10085||69.45	10085	10085	b36122_Ppe_chr6	Ppe_chr6||24330107||24337833||cds24540||1||CDS||1442326697||24848||69.45	24848	24848	1.000000e-250	147
a36122_Ppe_chr2	Ppe_chr2||25236351||25237439||cds9980||1||CDS||1441743175||10087||65.97	10087	10087	b36122_Ppe_chr6	Ppe_chr6||24340951||24342126||cds24543||1||CDS||1442326709||24851||65.97	24851	24851	1.900000e-120	197
a36122_Ppe_chr2	Ppe_chr2||25242222||25245787||cds9982||-1||CDS||1441743179||10089||74.26	10089	10089	b36122_Ppe_chr6	Ppe_chr6||24352828||24355774||cds24549||-1||CDS||1442326726||24857||74.26	24857	24857	1.000000e-250	247
a36122_Ppe_chr2	Ppe_chr2||25272727||25274726||cds9987||1||CDS||1441743189||10094||74.72	10094	10094	b36122_Ppe_chr6	Ppe_chr6||24357545||24359986||cds24550||1||CDS||1442326732||24858||74.72	24858	24858	1.200000e-219	297
a36122_Ppe_chr2	Ppe_chr2||25275488||25277404||cds9988||-1||CDS||1441743190||10095||58.85	10095	10095	b36122_Ppe_chr6	Ppe_chr6||24361827||24363743||cds24551||-1||CDS||1442326736||24859||58.85	24859	24859	3.800000e-87	347
a36122_Ppe_chr2	Ppe_chr2||25301767||25304499||cds9995||-1||CDS||1441743201||10102||58.88	10102	10102	b36122_Ppe_chr6	Ppe_chr6||24400249||24404970||cds24557||-1||CDS||1442326752||24866||58.88	24866	24866	1.400000e-25	371
a36122_Ppe_chr2	Ppe_chr2||25314010||25315100||cds9997||-1||CDS||1441743204||10104||81.52	10104	10104	b36122_Ppe_chr6	Ppe_chr6||24446568||24447246||cds24568||-1||CDS||1442326784||24877||81.52	24877	24877	9.800000e-47	414
###
a36122_Ppe_chr2	Ppe_chr2||25218267||25220732||cds9975||-1||CDS||1441743167||10082||75.3	10082	10082	b36122_Ppe_chr6	Ppe_chr6||5945510||5970186||cds22627||1||CDS||1442317829||22912||75.3	22912	22912	3.100000e-214	50
a36122_Ppe_chr2	Ppe_chr2||25242222||25245787||cds9982||-1||CDS||1441743179||10089||65.52	10089	10089	b36122_Ppe_chr6	Ppe_chr6||5891028||5893325||cds22621||1||CDS||1442317815||22906||65.52	22906	22906	3.100000e-25	74
a36122_Ppe_chr2	Ppe_chr2||25269745||25271448||cds9985||-1||CDS||1441743185||10092||67.53	10092	10092	b36122_Ppe_chr6	Ppe_chr6||5873447||5874991||cds22619||1||CDS||1442317811||22904||67.53	22904	22904	8.400000e-119	124
a36122_Ppe_chr2	Ppe_chr2||25275488||25277404||cds9988||-1||CDS||1441743190||10095||61.86	10095	10095	b36122_Ppe_chr6	Ppe_chr6||5858294||5860168||cds22616||1||CDS||1442317803||22901||61.86	22901	22901	1.200000e-66	174
a36122_Ppe_chr2	Ppe_chr2||25282693||25283491||cds9989||-1||CDS||1441743192||10096||81.94	10096	10096	b36122_Ppe_chr6	Ppe_chr6||5848505||5850003||cds22615||1||CDS||1442317801||22899||81.94	22899	22899	4.400000e-108	224
a36122_Ppe_chr2	Ppe_chr2||25297744||25299006||cds9993||1||CDS||1441743198||10100||72.77	10100	10100	b36122_Ppe_chr6	Ppe_chr6||5813734||5814633||cds22611||-1||CDS||1442317789||22895||72.77	22895	22895	1.700000e-125	274
###
a36122_Ppe_chr2	Ppe_chr2||25430632||25431778||cds10016||1||CDS||1441721556||10123||83.23	10123	10123	b36122_Ppe_chr6	Ppe_chr6||5758722||5760859||cds22599||-1||CDS||1442317753||22882||83.23	22882	22882	5.500000e-144	50
a36122_Ppe_chr2	Ppe_chr2||25454418||25455657||cds10021||1||CDS||1441721567||10128||78.35	10128	10128	b36122_Ppe_chr6	Ppe_chr6||5738967||5740076||cds22596||-1||CDS||1442317746||22879||78.35	22879	22879	2.900000e-186	100
a36122_Ppe_chr2	Ppe_chr2||25468950||25472540||cds10024||1||CDS||1441721576||10131||68.11	10131	10131	b36122_Ppe_chr6	Ppe_chr6||5695207||5698780||cds22590||-1||CDS||1442317732||22873||68.11	22873	22873	9.300000e-187	150
a36122_Ppe_chr2	Ppe_chr2||25472937||25474250||cds10025||-1||CDS||1441721580||10132||82.08	10132	10132	b36122_Ppe_chr6	Ppe_chr6||5547905||5549896||cds22572||-1||CDS||1442317681||22855||82.08	22855	22855	1.700000e-121	50
a36122_Ppe_chr2	Ppe_chr2||25481825||25482783||cds10032||1||CDS||1441721598||10139||87.15	10139	10139	b36122_Ppe_chr6	Ppe_chr6||5646188||5646837||cds22581||1||CDS||1442317707||22864||87.15	22864	22864	1.600000e-136	100
a36122_Ppe_chr2	Ppe_chr2||25486303||25488394||cds10033||1||CDS||1441721602||10140||82.28	10140	10140	b36122_Ppe_chr6	Ppe_chr6||5654646||5657905||cds22582||1||CDS||1442317713||22865||82.28	22865	22865	3.800000e-189	200
a36122_Ppe_chr2	Ppe_chr2||25508751||25513002||cds10038||-1||CDS||1441721621||10145||63.54	10145	10145	b36122_Ppe_chr6	Ppe_chr6||5659104||5661170||cds22585||-1||CDS||1442317720||22868||63.54	22868	22868	2.000000e-82	200
a36122_Ppe_chr2	Ppe_chr2||25517374||25517967||cds10039||1||CDS||1441721623||10146||68.46	10146	10146	b36122_Ppe_chr6	Ppe_chr6||5668217||5668753||cds22587||-1||CDS||1442317725||22870||68.46	22870	22870	1.300000e-29	228
a36122_Ppe_chr2	Ppe_chr2||25553436||25555676||cds10050||1||CDS||1441721649||10158||72.38	10158	10158	b36122_Ppe_chr6	Ppe_chr6||5528892||5531660||cds22564||-1||CDS||1442317659||22845||72.38	22845	22845	2.000000e-41	237
a36122_Ppe_chr2	Ppe_chr2||25575633||25578000||cds10060||-1||CDS||1441721676||10168||69.83	10168	10168	b36122_Ppe_chr6	Ppe_chr6||5512583||5515561||cds22562||1||CDS||1442317654||22843||69.83	22843	22843	2.000000e-226	287
a36122_Ppe_chr2	Ppe_chr2||25578441||25578752||cds10061||-1||CDS||1441721678||10169||82.64	10169	10169	b36122_Ppe_chr6	Ppe_chr6||5510829||5511140||cds22561||1||CDS||1442317650||22842||82.64	22842	22842	7.000000e-92	337
a36122_Ppe_chr2	Ppe_chr2||25600147||25601789||cds10064||1||CDS||1441721685||10172||82.14	10172	10172	b36122_Ppe_chr6	Ppe_chr6||5506403||5507871||cds22560||-1||CDS||1442317647||22841||82.14	22841	22841	1.700000e-45	381
a36122_Ppe_chr2	Ppe_chr2||25608055||25610668||cds10066||-1||CDS||1441721690||10175||83.09	10175	10175	b36122_Ppe_chr6	Ppe_chr6||5501130||5505163||cds22558||1||CDS||1442317644||22839||83.09	22839	22839	1.000000e-250	431
a36122_Ppe_chr2	Ppe_chr2||25622499||25625388||cds10071||-1||CDS||1441721700||10182||81.65	10182	10182	b36122_Ppe_chr6	Ppe_chr6||5484181||5487035||cds22554||1||CDS||1442317633||22835||81.65	22835	22835	1.200000e-144	481
a36122_Ppe_chr2	Ppe_chr2||25639889||25640863||cds10075||1||CDS||1441721711||10186||68.92	10186	10186	b36122_Ppe_chr6	Ppe_chr6||5446627||5447556||cds22544||-1||CDS||1442317604||22825||68.92	22825	22825	6.000000e-101	531
a36122_Ppe_chr2	Ppe_chr2||25678594||25689579||cds10085||1||CDS||1441721737||10196||82.15	10196	10196	b36122_Ppe_chr6	Ppe_chr6||5436944||5439440||cds22541||1||CDS||1442317597||22822||82.15	22822	22822	1.000000e-250	581
a36122_Ppe_chr2	Ppe_chr2||25732083||25733803||cds10090||1||CDS||1441721749||10201||85.36	10201	10201	b36122_Ppe_chr6	Ppe_chr6||5350526||5352557||cds22532||-1||CDS||1442317568||22813||85.36	22813	22813	1.000000e-250	631
a36122_Ppe_chr2	Ppe_chr2||25734173||25735269||cds10091||-1||CDS||1441721752||10202||70.38	10202	10202	b36122_Ppe_chr6	Ppe_chr6||5340754||5342140||cds22530||1||CDS||1442317561||22811||70.38	22811	22811	1.200000e-100	681
a36122_Ppe_chr2	Ppe_chr2||25744334||25747226||cds10094||-1||CDS||1441721760||10206||66.5	10206	10206	b36122_Ppe_chr6	Ppe_chr6||5272643||5274555||cds22516||1||CDS||1442317528||22797||66.5	22797	22797	3.200000e-130	728
a36122_Ppe_chr2	Ppe_chr2||25770224||25773295||cds10098||1||CDS||1441721770||10210||80.0	10210	10210	b36122_Ppe_chr6	Ppe_chr6||5240976||5244304||cds22511||-1||CDS||1442317511||22792||80.0	22792	22792	1.600000e-212	778
a36122_Ppe_chr2	Ppe_chr2||25815514||25819170||cds10108||1||CDS||1441721800||10221||65.54	10221	10221	b36122_Ppe_chr6	Ppe_chr6||5158793||5162949||cds22501||-1||CDS||1442317482||22782||65.54	22782	22782	1.700000e-100	825
a36122_Ppe_chr2	Ppe_chr2||25821967||25823376||cds10110||-1||CDS||1441721810||10223||80.81	10223	10223	b36122_Ppe_chr6	Ppe_chr6||5155416||5157614||cds22500||1||CDS||1442317479||22781||80.81	22781	22781	4.200000e-205	875
a36122_Ppe_chr2	Ppe_chr2||25833295||25837044||cds10111||1||CDS||1441721813||10224||75.06	10224	10224	b36122_Ppe_chr6	Ppe_chr6||5060193||5063787||cds22488||-1||CDS||1442317443||22768||75.06	22768	22768	3.300000e-95	922
a36122_Ppe_chr2	Ppe_chr2||25839270||25841276||cds10112||1||CDS||1441721816||10225||66.33	10225	10225	b36122_Ppe_chr6	Ppe_chr6||5044916||5047324||cds22486||-1||CDS||1442317437||22766||66.33	22766	22766	1.400000e-220	972
###
a36122_Ppe_chr2	Ppe_chr2||25472937||25474250||cds10025||-1||CDS||1441721580||10132||77.48	10132	10132	b36122_Ppe_chr6	Ppe_chr6||24581162||24582639||cds24591||1||CDS||1442326846||24901||77.48	24901	24901	5.700000e-101	50
a36122_Ppe_chr2	Ppe_chr2||25486303||25488394||cds10033||1||CDS||1441721602||10140||84.44	10140	10140	b36122_Ppe_chr6	Ppe_chr6||24525507||24528833||cds24581||-1||CDS||1442326819||24890||84.44	24890	24890	1.100000e-204	97
a36122_Ppe_chr2	Ppe_chr2||25502838||25504796||cds10036||1||CDS||1441721614||10143||67.91	10143	10143	b36122_Ppe_chr6	Ppe_chr6||24519965||24521675||cds24580||-1||CDS||1442326817||24889||67.91	24889	24889	5.000000e-152	147
a36122_Ppe_chr2	Ppe_chr2||25508751||25513002||cds10038||-1||CDS||1441721621||10145||62.69	10145	10145	b36122_Ppe_chr6	Ppe_chr6||24516689||24519322||cds24578||1||CDS||1442326811||24887||62.69	24887	24887	1.400000e-99	197
a36122_Ppe_chr2	Ppe_chr2||25517374||25517967||cds10039||1||CDS||1441721623||10146||66.24	10146	10146	b36122_Ppe_chr6	Ppe_chr6||24489955||24490509||cds24575||1||CDS||1442326804||24884||66.24	24884	24884	7.000000e-24	220
###
a36122_Ppe_chr2	Ppe_chr2||25578441||25578752||cds10061||-1||CDS||1441721678||10169||83.28	10169	10169	b36122_Ppe_chr6	Ppe_chr6||24643324||24643635||cds24602||-1||CDS||1442326884||24912||83.28	24912	24912	3.900000e-94	50
a36122_Ppe_chr2	Ppe_chr2||25612333||25612404||rna11367||1||tRNA||1441890792||10177||97.22	10177	10177	b36122_Ppe_chr6	Ppe_chr6||24654528||24654599||rna27718||1||tRNA||1442486422||24916||97.22	24916	24916	1.800000e-28	77
a36122_Ppe_chr2	Ppe_chr2||25616514||25618615||cds10069||1||CDS||1441721696||10179||83.04	10179	10179	b36122_Ppe_chr6	Ppe_chr6||24655718||24655831||cds24606||1||CDS||1442326893||24917||83.04	24917	24917	3.500000e-26	102
a36122_Ppe_chr2	Ppe_chr2||25631111||25632619||cds10072||-1||CDS||1441721703||10183||74.36	10183	10183	b36122_Ppe_chr6	Ppe_chr6||24675152||24676660||cds24610||-1||CDS||1442326904||24921||74.36	24921	24921	1.000000e-250	152
a36122_Ppe_chr2	Ppe_chr2||25637785||25638312||cds10074||1||CDS||1441721708||10185||73.1	10185	10185	b36122_Ppe_chr6	Ppe_chr6||24689176||24689781||cds24615||1||CDS||1442326924||24925||73.1	24925	24925	1.600000e-22	173
a36122_Ppe_chr2	Ppe_chr2||25658520||25659767||cds10079||1||CDS||1441721720||10190||78.43	10190	10190	b36122_Ppe_chr6	Ppe_chr6||24700507||24701821||cds24618||1||CDS||1442326934||24930||78.43	24930	24930	2.400000e-59	223
a36122_Ppe_chr2	Ppe_chr2||25732083||25733803||cds10090||1||CDS||1441721749||10201||84.98	10201	10201	b36122_Ppe_chr6	Ppe_chr6||24737555||24739433||cds24630||1||CDS||1442326970||24942||84.98	24942	24942	1.000000e-250	270
###
a36122_Ppe_chr2	Ppe_chr2||25775816||25778404||cds10099||1||CDS||1441721775||10211||75.1	10211	10211	b36122_Ppe_chr6	Ppe_chr6||24875099||24877674||cds24655||1||CDS||1442327038||24967||75.1	24967	24967	6.800000e-230	50
a36122_Ppe_chr2	Ppe_chr2||25801369||25803163||cds10105||1||CDS||1441721792||10217||59.95	10217	10217	b36122_Ppe_chr6	Ppe_chr6||24922794||24923968||cds24658||1||CDS||1442327048||24970||59.95	24970	24970	1.400000e-22	71
a36122_Ppe_chr2	Ppe_chr2||25803564||25803636||rna11411||1||tRNA||1441890807||10218||97.26	10218	10218	b36122_Ppe_chr6	Ppe_chr6||24924095||24924167||rna27773||1||tRNA||1442486425||24971||97.26	24971	24971	5.300000e-29	99
a36122_Ppe_chr2	Ppe_chr2||25821967||25823376||cds10110||-1||CDS||1441721810||10223||78.8	10223	10223	b36122_Ppe_chr6	Ppe_chr6||24927645||24929202||cds24659||-1||CDS||1442327051||24972||78.8	24972	24972	1.900000e-189	149
a36122_Ppe_chr2	Ppe_chr2||25833295||25837044||cds10111||1||CDS||1441721813||10224||77.87	10224	10224	b36122_Ppe_chr6	Ppe_chr6||24958702||24962365||cds24664||1||CDS||1442327062||24980||77.87	24980	24980	1.800000e-89	199
a36122_Ppe_chr2	Ppe_chr2||25839270||25841276||cds10112||1||CDS||1441721816||10225||72.85	10225	10225	b36122_Ppe_chr6	Ppe_chr6||24965163||24967415||cds24668||1||CDS||1442327077||24981||72.85	24981	24981	1.000000e-250	249
a36122_Ppe_chr2	Ppe_chr2||25887760||25889055||cds10123||-1||CDS||1441721854||10236||74.82	10236	10236	b36122_Ppe_chr6	Ppe_chr6||25015633||25016976||cds24680||-1||CDS||1442327110||24993||74.82	24993	24993	1.000000e-250	296
a36122_Ppe_chr2	Ppe_chr2||25894315||25895487||cds10124||-1||CDS||1441721857||10237||68.09	10237	10237	b36122_Ppe_chr6	Ppe_chr6||25025376||25026440||cds24683||-1||CDS||1442327122||24996||68.09	24996	24996	6.600000e-57	346
a36122_Ppe_chr2	Ppe_chr2||25915859||25916675||cds10127||-1||CDS||1441721864||10240||72.11	10240	10240	b36122_Ppe_chr6	Ppe_chr6||25043327||25044161||cds24691||-1||CDS||1442327141||25004||72.11	25004	25004	2.800000e-137	396
a36122_Ppe_chr2	Ppe_chr2||25930647||25933211||cds10130||-1||CDS||1441721873||10243||80.81	10243	10243	b36122_Ppe_chr6	Ppe_chr6||25092823||25095030||cds24706||-1||CDS||1442327185||25019||80.81	25019	25019	1.000000e-250	443
a36122_Ppe_chr2	Ppe_chr2||25968864||25971695||cds10139||-1||CDS||1441721894||10252||66.22	10252	10252	b36122_Ppe_chr6	Ppe_chr6||25103865||25105638||cds24708||-1||CDS||1442327189||25021||66.22	25021	25021	7.400000e-148	493
a36122_Ppe_chr2	Ppe_chr2||25977925||25978770||cds10140||1||CDS||1441721897||10253||76.33	10253	10253	b36122_Ppe_chr6	Ppe_chr6||25116397||25117380||cds24710||-1||CDS||1442327196||25023||76.33	25023	25023	5.800000e-39	531
a36122_Ppe_chr2	Ppe_chr2||26018725||26023437||cds10153||1||CDS||1441721936||10266||67.87	10266	10266	b36122_Ppe_chr6	Ppe_chr6||25128782||25132139||cds24711||1||CDS||1442327202||25024||67.87	25024	25024	4.300000e-133	578
a36122_Ppe_chr2	Ppe_chr2||26024649||26026962||cds10156||1||CDS||1441721943||10269||68.45	10269	10269	b36122_Ppe_chr6	Ppe_chr6||25148454||25151103||cds24715||1||CDS||1442327214||25028||68.45	25028	25028	6.900000e-154	628
a36122_Ppe_chr2	Ppe_chr2||26033660||26036148||cds10159||-1||CDS||1441721951||10272||70.86	10272	10272	b36122_Ppe_chr6	Ppe_chr6||25155037||25156501||cds24716||-1||CDS||1442327215||25029||70.86	25029	25029	2.900000e-81	678
a36122_Ppe_chr2	Ppe_chr2||26036738||26038148||cds10160||1||CDS||1441721954||10273||68.27	10273	10273	b36122_Ppe_chr6	Ppe_chr6||25232386||25233406||cds24727||1||CDS||1442327243||25040||68.27	25040	25040	9.000000e-34	708
a36122_Ppe_chr2	Ppe_chr2||26039008||26044818||cds10161||-1||CDS||1441721957||10274||76.88	10274	10274	b36122_Ppe_chr6	Ppe_chr6||25237453||25243700||cds24732||-1||CDS||1442327260||25045||76.88	25045	25045	1.000000e-250	758
a36122_Ppe_chr2	Ppe_chr2||26081204||26084854||cds10172||-1||CDS||1441721985||10286||76.22	10286	10286	b36122_Ppe_chr6	Ppe_chr6||25324550||25326873||cds24747||-1||CDS||1442327307||25061||76.22	25061	25061	6.800000e-238	805
a36122_Ppe_chr2	Ppe_chr2||26086076||26088066||cds10173||-1||CDS||1441721987||10287||80.89	10287	10287	b36122_Ppe_chr6	Ppe_chr6||25329606||25333361||cds24749||-1||CDS||1442327310||25063||80.89	25063	25063	1.300000e-62	855
a36122_Ppe_chr2	Ppe_chr2||26088446||26090613||cds10174||-1||CDS||1441721992||10288||70.32	10288	10288	b36122_Ppe_chr6	Ppe_chr6||25343839||25346703||cds24751||-1||CDS||1442327315||25065||70.32	25065	25065	1.000000e-250	905
a36122_Ppe_chr2	Ppe_chr2||26149587||26150355||cds10183||1||CDS||1441722014||10297||85.42	10297	10297	b36122_Ppe_chr6	Ppe_chr6||25370516||25372400||cds24756||1||CDS||1442327330||25071||85.42	25071	25071	8.500000e-07	911
a36122_Ppe_chr2	Ppe_chr2||26151114||26155737||cds10184||-1||CDS||1441722016||10298||69.19	10298	10298	b36122_Ppe_chr6	Ppe_chr6||25374022||25374504||cds24757||-1||CDS||1442327333||25072||69.19	25072	25072	1.600000e-56	961
a36122_Ppe_chr2	Ppe_chr2||26160972||26163985||cds10189||-1||CDS||1441722028||10304||74.18	10304	10304	b36122_Ppe_chr6	Ppe_chr6||25376385||25379312||cds24758||-1||CDS||1442327336||25074||74.18	25074	25074	1.000000e-250	1011
a36122_Ppe_chr2	Ppe_chr2||26180424||26182080||cds10192||1||CDS||1441722038||10307||71.03	10307	10307	b36122_Ppe_chr6	Ppe_chr6||25401123||25402991||cds24762||1||CDS||1442327350||25078||71.03	25078	25078	7.200000e-16	1026
a36122_Ppe_chr2	Ppe_chr2||26188113||26188610||cds10194||-1||CDS||1441722044||10309||67.8	10309	10309	b36122_Ppe_chr6	Ppe_chr6||25480861||25481322||cds24776||-1||CDS||1442327393||25092||67.8	25092	25092	2.200000e-37	1059
a36122_Ppe_chr2	Ppe_chr2||26198387||26199969||cds10197||-1||CDS||1441722050||10312||57.7	10312	10312	b36122_Ppe_chr6	Ppe_chr6||25484451||25500822||cds24778||-1||CDS||1442327397||25094||57.7	25094	25094	9.600000e-18	1076
a36122_Ppe_chr2	Ppe_chr2||26208735||26212021||cds10200||-1||CDS||1441722060||10315||72.65	10315	10315	b36122_Ppe_chr6	Ppe_chr6||25541249||25543421||cds24786||-1||CDS||1442327418||25102||72.65	25102	25102	1.600000e-88	1126
a36122_Ppe_chr2	Ppe_chr2||26213652||26215880||cds10201||-1||CDS||1441722061||10316||77.23	10316	10316	b36122_Ppe_chr6	Ppe_chr6||25546469||25548426||cds24787||-1||CDS||1442327420||25103||77.23	25103	25103	4.600000e-103	1176
a36122_Ppe_chr2	Ppe_chr2||26228763||26229827||cds10203||1||CDS||1441722067||10318||59.69	10318	10318	b36122_Ppe_chr6	Ppe_chr6||25581659||25582714||cds24796||1||CDS||1442327449||25113||59.69	25113	25113	1.900000e-36	1211
a36122_Ppe_chr2	Ppe_chr2||26236984||26237217||cds10207||-1||CDS||1441722080||10322||66.24	10322	10322	b36122_Ppe_chr6	Ppe_chr6||25590741||25590995||cds24799||-1||CDS||1442327458||25116||66.24	25116	25116	4.400000e-24	1234
a36122_Ppe_chr2	Ppe_chr2||26238915||26241512||cds10208||-1||CDS||1441722082||10323||67.36	10323	10323	b36122_Ppe_chr6	Ppe_chr6||25595899||25598952||cds24802||-1||CDS||1442327466||25119||67.36	25119	25119	5.700000e-195	1284
a36122_Ppe_chr2	Ppe_chr2||26242527||26243230||cds10209||1||CDS||1441722085||10324||83.88	10324	10324	b36122_Ppe_chr6	Ppe_chr6||25607379||25608008||cds24805||1||CDS||1442327476||25122||83.88	25122	25122	4.600000e-104	1334
a36122_Ppe_chr2	Ppe_chr2||26247429||26251822||cds10210||1||CDS||1441722087||10325||76.24	10325	10325	b36122_Ppe_chr6	Ppe_chr6||25614782||25616170||cds24807||1||CDS||1442327482||25124||76.24	25124	25124	1.200000e-211	1384
###
a36122_Ppe_chr2	Ppe_chr2||26092823||26094286||cds10175||-1||CDS||1441721994||10289||75.85	10289	10289	b36122_Ppe_chr6	Ppe_chr6||4683097||4684694||cds22410||1||CDS||1442317231||22690||75.85	22690	22690	2.200000e-151	50
a36122_Ppe_chr2	Ppe_chr2||26129537||26133162||cds10181||1||CDS||1441722009||10295||69.91	10295	10295	b36122_Ppe_chr6	Ppe_chr6||4657371||4661257||cds22405||-1||CDS||1442317218||22685||69.91	22685	22685	7.600000e-51	100
a36122_Ppe_chr2	Ppe_chr2||26149587||26150355||cds10183||1||CDS||1441722014||10297||79.78	10297	10297	b36122_Ppe_chr6	Ppe_chr6||4644774||4646712||cds22402||-1||CDS||1442317214||22682||79.78	22682	22682	7.000000e-16	115
a36122_Ppe_chr2	Ppe_chr2||26159456||26159989||cds10188||-1||CDS||1441722027||10302||73.62	10302	10302	b36122_Ppe_chr6	Ppe_chr6||4641397||4641963||cds22400||1||CDS||1442317207||22680||73.62	22680	22680	1.600000e-44	158
a36122_Ppe_chr2	Ppe_chr2||26188113||26188610||cds10194||-1||CDS||1441722044||10309||82.78	10309	10309	b36122_Ppe_chr6	Ppe_chr6||4563863||4564339||cds22390||-1||CDS||1442317181||22669||82.78	22669	22669	9.700000e-95	205
a36122_Ppe_chr2	Ppe_chr2||26208735||26212021||cds10200||-1||CDS||1441722060||10315||81.45	10315	10315	b36122_Ppe_chr6	Ppe_chr6||4505662||4508009||cds22370||1||CDS||1442317121||22649||81.45	22649	22649	1.100000e-27	229
a36122_Ppe_chr2	Ppe_chr2||26247429||26251822||cds10210||1||CDS||1441722087||10325||78.25	10325	10325	b36122_Ppe_chr6	Ppe_chr6||4368075||4370454||cds22349||-1||CDS||1442317058||22628||78.25	22628	22628	3.100000e-233	273
###
a36122_Ppe_chr2	Ppe_chr2||26282645||26285219||cds10227||1||CDS||1441722136||10342||71.41	10342	10342	b36122_Ppe_chr6	Ppe_chr6||4258047||4261494||cds22320||-1||CDS||1442316968||22598||71.41	22598	22598	1.000000e-250	50
a36122_Ppe_chr2	Ppe_chr2||26287452||26288723||cds10228||1||CDS||1441722140||10344||77.22	10344	10344	b36122_Ppe_chr6	Ppe_chr6||4225749||4226909||cds22319||-1||CDS||1442316965||22597||77.22	22597	22597	1.400000e-57	100
a36122_Ppe_chr2	Ppe_chr2||26362928||26364917||cds10241||-1||CDS||1441722178||10357||65.05	10357	10357	b36122_Ppe_chr6	Ppe_chr6||4145072||4147327||cds22303||1||CDS||1442316921||22581||65.05	22581	22581	1.100000e-57	147
a36122_Ppe_chr2	Ppe_chr2||26402607||26406968||cds10251||1||CDS||1441722207||10367||74.4	10367	10367	b36122_Ppe_chr6	Ppe_chr6||4114873||4119679||cds22301||-1||CDS||1442316915||22579||74.4	22579	22579	1.000000e-250	197
a36122_Ppe_chr2	Ppe_chr2||26409226||26409657||cds10252||-1||CDS||1441722210||10368||78.55	10368	10368	b36122_Ppe_chr6	Ppe_chr6||4107339||4107776||cds22296||-1||CDS||1442316901||22574||78.55	22574	22574	1.900000e-106	247
###
a36122_Ppe_chr2	Ppe_chr2||26282645||26285219||cds10227||1||CDS||1441722136||10342||70.51	10342	10342	b36122_Ppe_chr6	Ppe_chr6||25731107||25733858||cds24846||1||CDS||1442327597||25163||70.51	25163	25163	1.000000e-250	50
a36122_Ppe_chr2	Ppe_chr2||26287452||26288723||cds10228||1||CDS||1441722140||10344||79.83	10344	10344	b36122_Ppe_chr6	Ppe_chr6||25736366||25737693||cds24847||1||CDS||1442327602||25164||79.83	25164	25164	1.300000e-56	100
a36122_Ppe_chr2	Ppe_chr2||26334411||26335907||cds10234||1||CDS||1441722158||10350||76.04	10350	10350	b36122_Ppe_chr6	Ppe_chr6||25748258||25749661||cds24848||1||CDS||1442327604||25165||76.04	25165	25165	8.000000e-128	150
a36122_Ppe_chr2	Ppe_chr2||26338771||26342192||cds10236||-1||CDS||1441722162||10352||81.2	10352	10352	b36122_Ppe_chr6	Ppe_chr6||25764051||25766923||cds24852||-1||CDS||1442327615||25169||81.2	25169	25169	1.000000e-250	200
a36122_Ppe_chr2	Ppe_chr2||26382911||26385964||cds10246||1||CDS||1441722193||10362||77.98	10362	10362	b36122_Ppe_chr6	Ppe_chr6||25824724||25827952||cds24867||1||CDS||1442327662||25184||77.98	25184	25184	1.000000e-250	247
a36122_Ppe_chr2	Ppe_chr2||26414012||26417273||cds10258||-1||CDS||1441722224||10374||66.06	10374	10374	b36122_Ppe_chr6	Ppe_chr6||25923534||25926941||cds24880||1||CDS||1442327699||25197||66.06	25197	25197	9.600000e-100	294
a36122_Ppe_chr2	Ppe_chr2||26419149||26421939||cds10259||1||CDS||1441722229||10375||70.15	10375	10375	b36122_Ppe_chr6	Ppe_chr6||25975205||25976073||cds24887||1||CDS||1442327721||25204||70.15	25204	25204	4.700000e-79	344
a36122_Ppe_chr2	Ppe_chr2||26423301||26426585||cds10260||-1||CDS||1441722230||10376||71.26	10376	10376	b36122_Ppe_chr6	Ppe_chr6||25981361||25983953||cds24890||-1||CDS||1442327728||25207||71.26	25207	25207	2.200000e-155	394
a36122_Ppe_chr2	Ppe_chr2||26433855||26436303||cds10263||-1||CDS||1441722236||10379||74.87	10379	10379	b36122_Ppe_chr6	Ppe_chr6||25990380||25992566||cds24892||-1||CDS||1442327736||25209||74.87	25209	25209	1.600000e-84	444
a36122_Ppe_chr2	Ppe_chr2||26441572||26443393||cds10264||-1||CDS||1441722240||10380||78.16	10380	10380	b36122_Ppe_chr6	Ppe_chr6||25997271||25998324||cds24897||-1||CDS||1442327752||25214||78.16	25214	25214	5.500000e-163	494
a36122_Ppe_chr2	Ppe_chr2||26444702||26446743||cds10265||1||CDS||1441722242||10381||71.97	10381	10381	b36122_Ppe_chr6	Ppe_chr6||26000053||26001737||cds24898||1||CDS||1442327755||25215||71.97	25215	25215	1.900000e-84	544
a36122_Ppe_chr2	Ppe_chr2||26483024||26485511||cds10270||1||CDS||1441722259||10386||72.73	10386	10386	b36122_Ppe_chr6	Ppe_chr6||26054336||26056668||cds24907||1||CDS||1442327782||25224||72.73	25224	25224	7.200000e-146	594
a36122_Ppe_chr2	Ppe_chr2||26530584||26532882||cds10280||-1||CDS||1441722290||10396||80.29	10396	10396	b36122_Ppe_chr6	Ppe_chr6||26087590||26089414||cds24912||-1||CDS||1442327799||25229||80.29	25229	25229	1.500000e-169	644
a36122_Ppe_chr2	Ppe_chr2||26550614||26553406||cds10285||1||CDS||1441722308||10401||78.01	10401	10401	b36122_Ppe_chr6	Ppe_chr6||26100248||26102244||cds24917||1||CDS||1442327815||25234||78.01	25234	25234	1.400000e-181	694
a36122_Ppe_chr2	Ppe_chr2||26556941||26559403||cds10286||-1||CDS||1441722311||10402||66.64	10402	10402	b36122_Ppe_chr6	Ppe_chr6||26107056||26109117||cds24918||-1||CDS||1442327818||25235||66.64	25235	25235	1.200000e-148	744
a36122_Ppe_chr2	Ppe_chr2||26574208||26576374||cds10289||-1||CDS||1441722319||10405||78.72	10405	10405	b36122_Ppe_chr6	Ppe_chr6||26140119||26142289||cds24922||-1||CDS||1442327829||25239||78.72	25239	25239	1.000000e-250	794
a36122_Ppe_chr2	Ppe_chr2||26577544||26584761||cds10290||-1||CDS||1441722322||10406||65.04	10406	10406	b36122_Ppe_chr6	Ppe_chr6||26152810||26161032||cds24924||-1||CDS||1442327834||25241||65.04	25241	25241	1.000000e-250	844
a36122_Ppe_chr2	Ppe_chr2||26594409||26598087||cds10295||1||CDS||1441722336||10411||59.95	10411	10411	b36122_Ppe_chr6	Ppe_chr6||26185158||26186944||cds24931||1||CDS||1442327854||25248||59.95	25248	25248	5.300000e-61	894
a36122_Ppe_chr2	Ppe_chr2||26620641||26621151||cds10300||-1||CDS||1441722352||10416||74.03	10416	10416	b36122_Ppe_chr6	Ppe_chr6||26211114||26214515||cds24937||-1||CDS||1442327874||25254||74.03	25254	25254	1.100000e-50	944
###
a36122_Ppe_chr2	Ppe_chr2||26501769||26503329||cds10273||-1||CDS||1441722267||10389||78.56	10389	10389	b36122_Ppe_chr6	Ppe_chr6||4010100||4011780||cds22272||1||CDS||1442316831||22550||78.56	22550	22550	1.200000e-134	50
a36122_Ppe_chr2	Ppe_chr2||26511223||26514808||cds10276||1||CDS||1441722277||10393||72.75	10393	10393	b36122_Ppe_chr6	Ppe_chr6||3987035||3990220||cds22265||-1||CDS||1442316809||22543||72.75	22543	22543	1.000000e-250	100
a36122_Ppe_chr2	Ppe_chr2||26522970||26525384||cds10279||-1||CDS||1441722287||10395||73.29	10395	10395	b36122_Ppe_chr6	Ppe_chr6||3978764||3981172||cds22263||1||CDS||1442316799||22541||73.29	22541	22541	6.500000e-211	150
a36122_Ppe_chr2	Ppe_chr2||26545611||26549733||cds10283||1||CDS||1441722301||10399||63.03	10399	10399	b36122_Ppe_chr6	Ppe_chr6||3964051||3967985||cds22260||-1||CDS||1442316788||22538||63.03	22538	22538	1.700000e-94	200
a36122_Ppe_chr2	Ppe_chr2||26567290||26569317||cds10287||1||CDS||1441722314||10403||71.66	10403	10403	b36122_Ppe_chr6	Ppe_chr6||3956244||3958331||cds22258||-1||CDS||1442316785||22536||71.66	22536	22536	9.000000e-135	250
a36122_Ppe_chr2	Ppe_chr2||26574208||26576374||cds10289||-1||CDS||1441722319||10405||75.62	10405	10405	b36122_Ppe_chr6	Ppe_chr6||3949125||3951221||cds22256||1||CDS||1442316781||22534||75.62	22534	22534	7.500000e-248	300
a36122_Ppe_chr2	Ppe_chr2||26594409||26598087||cds10295||1||CDS||1441722336||10411||67.86	10411	10411	b36122_Ppe_chr6	Ppe_chr6||3857522||3860671||cds22242||-1||CDS||1442316746||22520||67.86	22520	22520	2.800000e-04	300
a36122_Ppe_chr2	Ppe_chr2||26623052||26624812||cds10301||1||CDS||1441722354||10417||68.0	10417	10417	b36122_Ppe_chr6	Ppe_chr6||3822863||3824624||cds22239||-1||CDS||1442316736||22516||68.0	22516	22516	2.900000e-134	350
a36122_Ppe_chr2	Ppe_chr2||26627457||26638018||cds10302||1||CDS||1441722357||10418||81.91	10418	10418	b36122_Ppe_chr6	Ppe_chr6||3803505||3813880||cds22237||-1||CDS||1442316731||22514||81.91	22514	22514	1.000000e-250	400
###
a36122_Ppe_chr2	Ppe_chr2||26691723||26693270||cds10317||-1||CDS||1441722397||10433||72.66	10433	10433	b36122_Ppe_chr6	Ppe_chr6||26322100||26323600||cds24961||-1||CDS||1442327940||25278||72.66	25278	25278	6.200000e-68	50
a36122_Ppe_chr2	Ppe_chr2||26780786||26780867||rna11654||-1||tRNA||1441890832||10451||100.0	10451	10451	b36122_Ppe_chr6	Ppe_chr6||26368350||26368431||rna28114||-1||tRNA||1442486466||25287||100.0	25287	25287	3.500000e-36	82
a36122_Ppe_chr2	Ppe_chr2||26808220||26810528||cds10342||-1||CDS||1441722475||10459||75.2	10459	10459	b36122_Ppe_chr6	Ppe_chr6||26384095||26385977||cds24978||-1||CDS||1442327987||25296||75.2	25296	25296	9.200000e-143	132
a36122_Ppe_chr2	Ppe_chr2||26852870||26853583||cds10350||-1||CDS||1441722497||10467||78.77	10467	10467	b36122_Ppe_chr6	Ppe_chr6||26397234||26397893||cds24981||1||CDS||1442327996||25299||78.77	25299	25299	1.700000e-107	182
a36122_Ppe_chr2	Ppe_chr2||26865767||26866933||cds10355||-1||CDS||1441722512||10472||76.87	10472	10472	b36122_Ppe_chr6	Ppe_chr6||26423961||26425811||cds24986||-1||CDS||1442328011||25304||76.87	25304	25304	1.800000e-24	205
a36122_Ppe_chr2	Ppe_chr2||26908213||26911178||cds10362||-1||CDS||1441722531||10479||74.26	10479	10479	b36122_Ppe_chr6	Ppe_chr6||26435795||26438550||cds24992||-1||CDS||1442328026||25310||74.26	25310	25310	1.000000e-250	255
a36122_Ppe_chr2	Ppe_chr2||26914900||26915538||cds10363||-1||CDS||1441722535||10480||73.84	10480	10480	b36122_Ppe_chr6	Ppe_chr6||26440905||26441576||cds24995||-1||CDS||1442328036||25313||73.84	25313	25313	8.900000e-120	305
###
a36122_Ppe_chr2	Ppe_chr2||26788087||26789972||cds10337||1||CDS||1441722462||10454||85.31	10454	10454	b36122_Ppe_chr6	Ppe_chr6||3577925||3579681||cds22200||-1||CDS||1442316608||22468||85.31	22468	22468	1.000000e-250	50
a36122_Ppe_chr2	Ppe_chr2||26808220||26810528||cds10342||-1||CDS||1441722475||10459||76.03	10459	10459	b36122_Ppe_chr6	Ppe_chr6||3570403||3572278||cds22199||1||CDS||1442316605||22467||76.03	22467	22467	1.300000e-134	100
a36122_Ppe_chr2	Ppe_chr2||26822060||26822738||cds10343||1||CDS||1441722476||10460||86.67	10460	10460	b36122_Ppe_chr6	Ppe_chr6||3550884||3551650||cds22188||-1||CDS||1442316569||22456||86.67	22456	22456	1.200000e-112	147
a36122_Ppe_chr2	Ppe_chr2||26897977||26900197||cds10360||-1||CDS||1441722524||10477||71.74	10477	10477	b36122_Ppe_chr6	Ppe_chr6||3468215||3470655||cds22172||1||CDS||1442316526||22439||71.74	22439	22439	1.000000e-250	194
a36122_Ppe_chr2	Ppe_chr2||26903665||26907260||cds10361||1||CDS||1441722528||10478||73.76	10478	10478	b36122_Ppe_chr6	Ppe_chr6||3450258||3454414||cds22170||-1||CDS||1442316521||22437||73.76	22437	22437	1.000000e-250	244
a36122_Ppe_chr2	Ppe_chr2||26914900||26915538||cds10363||-1||CDS||1441722535||10480||68.87	10480	10480	b36122_Ppe_chr6	Ppe_chr6||3447758||3448414||cds22169||1||CDS||1442316517||22436||68.87	22436	22436	3.600000e-83	294
a36122_Ppe_chr2	Ppe_chr2||26928832||26931766||cds10367||-1||CDS||1441722548||10484||54.86	10484	10484	b36122_Ppe_chr6	Ppe_chr6||3398363||3412075||cds22162||1||CDS||1442316498||22429||54.86	22429	22429	2.800000e-41	334
a36122_Ppe_chr2	Ppe_chr2||26952446||26952814||cds10374||-1||CDS||1441722568||10492||69.51	10492	10492	b36122_Ppe_chr6	Ppe_chr6||3339316||3340596||cds22152||1||CDS||1442316472||22419||69.51	22419	22419	2.600000e-21	354
a36122_Ppe_chr2	Ppe_chr2||26996089||26997468||cds10382||1||CDS||1441722588||10500||66.46	10500	10500	b36122_Ppe_chr6	Ppe_chr6||3266645||3267861||cds22140||-1||CDS||1442316438||22407||66.46	22407	22407	5.700000e-60	401
a36122_Ppe_chr2	Ppe_chr2||27030547||27032180||cds10388||1||CDS||1441722605||10506||71.89	10506	10506	b36122_Ppe_chr6	Ppe_chr6||3217556||3220597||cds22132||-1||CDS||1442316414||22399||71.89	22399	22399	8.100000e-172	451
a36122_Ppe_chr2	Ppe_chr2||27038422||27039493||cds10390||-1||CDS||1441722612||10508||73.96	10508	10508	b36122_Ppe_chr6	Ppe_chr6||3193389||3194400||cds22125||1||CDS||1442316392||22392||73.96	22392	22392	2.600000e-90	501
a36122_Ppe_chr2	Ppe_chr2||27063722||27065047||cds10398||1||CDS||1441722637||10516||72.48	10516	10516	b36122_Ppe_chr6	Ppe_chr6||3166116||3167513||cds22120||1||CDS||1442316377||22387||72.48	22387	22387	1.000000e-250	551
a36122_Ppe_chr2	Ppe_chr2||27114844||27120016||cds10411||1||CDS||1441722677||10529||65.96	10529	10529	b36122_Ppe_chr6	Ppe_chr6||3117336||3121012||cds22110||1||CDS||1442316348||22376||65.96	22376	22376	3.100000e-126	598
a36122_Ppe_chr2	Ppe_chr2||27148922||27150224||cds10422||-1||CDS||1441722709||10540||83.38	10540	10540	b36122_Ppe_chr6	Ppe_chr6||3098949||3100288||cds22105||1||CDS||1442316335||22371||83.38	22371	22371	4.500000e-217	645
a36122_Ppe_chr2	Ppe_chr2||27154075||27156776||cds10423||-1||CDS||1441722712||10541||74.15	10541	10541	b36122_Ppe_chr6	Ppe_chr6||3060379||3062769||cds22098||1||CDS||1442316315||22364||74.15	22364	22364	1.300000e-138	695
a36122_Ppe_chr2	Ppe_chr2||27199145||27200289||cds10435||1||CDS||1441722746||10553||69.03	10553	10553	b36122_Ppe_chr6	Ppe_chr6||3035441||3036544||cds22091||-1||CDS||1442316292||22357||69.03	22357	22357	5.200000e-72	742
a36122_Ppe_chr2	Ppe_chr2||27262237||27264038||cds10453||-1||CDS||1441722797||10571||67.04	10571	10571	b36122_Ppe_chr6	Ppe_chr6||3001053||3004199||cds22079||1||CDS||1442316253||22344||67.04	22344	22344	5.000000e-30	768
a36122_Ppe_chr2	Ppe_chr2||27271204||27273102||cds10455||1||CDS||1441722804||10573||68.8	10573	10573	b36122_Ppe_chr6	Ppe_chr6||2996115||2998037||cds22078||-1||CDS||1442316249||22343||68.8	22343	22343	1.200000e-121	818
a36122_Ppe_chr2	Ppe_chr2||27279388||27281375||cds10459||-1||CDS||1441722814||10577||70.67	10577	10577	b36122_Ppe_chr6	Ppe_chr6||2969948||2972984||cds22071||1||CDS||1442316230||22336||70.67	22336	22336	1.000000e-250	868
a36122_Ppe_chr2	Ppe_chr2||27299008||27300936||cds10462||-1||CDS||1441722821||10580||77.47	10580	10580	b36122_Ppe_chr6	Ppe_chr6||2928032||2929020||cds22065||-1||CDS||1442316211||22330||77.47	22330	22330	6.300000e-165	918
a36122_Ppe_chr2	Ppe_chr2||27329277||27332954||cds10472||-1||CDS||1441722845||10590||63.8	10590	10590	b36122_Ppe_chr6	Ppe_chr6||2897210||2901064||cds22059||1||CDS||1442316193||22324||63.8	22324	22324	2.900000e-34	951
a36122_Ppe_chr2	Ppe_chr2||27337175||27340287||cds10473||-1||CDS||1441722847||10591||66.02	10591	10591	b36122_Ppe_chr6	Ppe_chr6||2865050||2868093||cds22054||1||CDS||1442316180||22319||66.02	22319	22319	1.200000e-88	1001
###
a36122_Ppe_chr2	Ppe_chr2||26996089||26997468||cds10382||1||CDS||1441722588||10500||68.89	10500	10500	b36122_Ppe_chr6	Ppe_chr6||26723517||26724683||cds25048||1||CDS||1442328190||25367||68.89	25367	25367	6.300000e-74	50
a36122_Ppe_chr2	Ppe_chr2||27030547||27032180||cds10388||1||CDS||1441722605||10506||63.73	10506	10506	b36122_Ppe_chr6	Ppe_chr6||26739840||26741747||cds25050||1||CDS||1442328196||25369||63.73	25369	25369	7.200000e-103	100
a36122_Ppe_chr2	Ppe_chr2||27043779||27044423||cds10391||-1||CDS||1441722614||10509||68.21	10509	10509	b36122_Ppe_chr6	Ppe_chr6||26762794||26763342||cds25051||-1||CDS||1442328199||25370||68.21	25370	25370	3.800000e-17	116
a36122_Ppe_chr2	Ppe_chr2||27047825||27049985||cds10392||1||CDS||1441722617||10510||65.57	10510	10510	b36122_Ppe_chr6	Ppe_chr6||26765964||26768592||cds25052||1||CDS||1442328202||25371||65.57	25371	25371	2.100000e-62	166
a36122_Ppe_chr2	Ppe_chr2||27063722||27065047||cds10398||1||CDS||1441722637||10516||71.93	10516	10516	b36122_Ppe_chr6	Ppe_chr6||26801634||26803106||cds25056||1||CDS||1442328216||25375||71.93	25375	25375	1.000000e-250	216
a36122_Ppe_chr2	Ppe_chr2||27114844||27120016||cds10411||1||CDS||1441722677||10529||68.04	10529	10529	b36122_Ppe_chr6	Ppe_chr6||26886274||26890571||cds25067||-1||CDS||1442328246||25387||68.04	25387	25387	1.300000e-159	263
a36122_Ppe_chr2	Ppe_chr2||27148922||27150224||cds10422||-1||CDS||1441722709||10540||77.52	10540	10540	b36122_Ppe_chr6	Ppe_chr6||26925727||26926906||cds25077||-1||CDS||1442328278||25397||77.52	25397	25397	4.800000e-177	310
a36122_Ppe_chr2	Ppe_chr2||27159534||27160166||cds10424||1||CDS||1441722714||10542||77.64	10542	10542	b36122_Ppe_chr6	Ppe_chr6||26957110||26957730||cds25085||1||CDS||1442328302||25405||77.64	25405	25405	1.800000e-100	360
a36122_Ppe_chr2	Ppe_chr2||27185472||27189022||cds10432||-1||CDS||1441722737||10550||69.81	10550	10550	b36122_Ppe_chr6	Ppe_chr6||26988100||26991442||cds25099||-1||CDS||1442328341||25419||69.81	25419	25419	1.000000e-250	407
a36122_Ppe_chr2	Ppe_chr2||27208336||27211753||cds10438||-1||CDS||1441722756||10556||75.04	10556	10556	b36122_Ppe_chr6	Ppe_chr6||27014523||27017207||cds25105||-1||CDS||1442328358||25426||75.04	25426	25426	1.000000e-250	457
a36122_Ppe_chr2	Ppe_chr2||27213999||27216127||cds10439||1||CDS||1441722758||10557||69.14	10557	10557	b36122_Ppe_chr6	Ppe_chr6||27022179||27023997||cds25108||-1||CDS||1442328367||25429||69.14	25429	25429	1.200000e-33	489
a36122_Ppe_chr2	Ppe_chr2||27276485||27277562||cds10457||-1||CDS||1441722810||10575||72.12	10575	10575	b36122_Ppe_chr6	Ppe_chr6||27074838||27076937||cds25119||-1||CDS||1442328402||25440||72.12	25440	25440	9.500000e-57	536
a36122_Ppe_chr2	Ppe_chr2||27279388||27281375||cds10459||-1||CDS||1441722814||10577||69.18	10577	10577	b36122_Ppe_chr6	Ppe_chr6||27087956||27090115||cds25126||-1||CDS||1442328421||25447||69.18	25447	25447	1.000000e-250	586
###
a36122_Ppe_chr2	Ppe_chr2||27855327||27857848||cds10591||1||CDS||1441723175||10708||74.78	10708	10708	b36122_Ppe_chr5	Ppe_chr5||8944668||8946789||cds19577||1||CDS||1442203791||19799||74.78	19799	19799	1.000000e-250	50
a36122_Ppe_chr2	Ppe_chr2||27861046||27864784||cds10592||1||CDS||1441723177||10710||68.99	10710	10710	b36122_Ppe_chr5	Ppe_chr5||8955660||8959183||cds19579||1||CDS||1442203801||19801||68.99	19801	19801	1.000000e-250	100
a36122_Ppe_chr2	Ppe_chr2||27868912||27872568||cds10593||1||CDS||1441723179||10711||72.9	10711	10711	b36122_Ppe_chr5	Ppe_chr5||8964434||8968200||cds19580||1||CDS||1442203804||19802||72.9	19802	19802	1.000000e-250	150
a36122_Ppe_chr2	Ppe_chr2||27876432||27877646||cds10594||-1||CDS||1441723182||10713||82.21	10713	10713	b36122_Ppe_chr5	Ppe_chr5||9011524||9012893||cds19585||-1||CDS||1442203824||19807||82.21	19807	19807	1.900000e-156	200
a36122_Ppe_chr2	Ppe_chr2||27936862||27937473||cds10610||-1||CDS||1441723226||10728||68.47	10728	10728	b36122_Ppe_chr5	Ppe_chr5||9094905||9095531||cds19596||-1||CDS||1442203866||19818||68.47	19818	19818	1.800000e-78	247
a36122_Ppe_chr2	Ppe_chr2||27951199||27952221||cds10614||1||CDS||1441723240||10732||81.11	10732	10732	b36122_Ppe_chr5	Ppe_chr5||9126176||9127677||cds19601||1||CDS||1442203891||19823||81.11	19823	19823	2.000000e-108	297
a36122_Ppe_chr2	Ppe_chr2||27989649||27990881||cds10625||1||CDS||1441723274||10743||73.97	10743	10743	b36122_Ppe_chr5	Ppe_chr5||9320426||9321736||cds19614||1||CDS||1442203939||19836||73.97	19836	19836	8.400000e-219	344
a36122_Ppe_chr2	Ppe_chr2||28020032||28023296||cds10631||1||CDS||1441723294||10749||65.89	10749	10749	b36122_Ppe_chr5	Ppe_chr5||9344254||9347213||cds19618||1||CDS||1442203949||19840||65.89	19840	19840	1.000000e-250	394
a36122_Ppe_chr2	Ppe_chr2||28026016||28026804||cds10632||-1||CDS||1441723296||10750||62.69	10750	10750	b36122_Ppe_chr5	Ppe_chr5||9355692||9356459||cds19621||1||CDS||1442203960||19843||62.69	19843	19843	1.300000e-06	399
###
a36122_Ppe_chr2	Ppe_chr2||27989649||27990881||cds10625||1||CDS||1441723274||10743||72.76	10743	10743	b36122_Ppe_chr2	Ppe_chr2||20092432||20093739||cds9021||1||CDS||1441740914||9111||72.76	9111	9111	2.400000e-206	50
a36122_Ppe_chr2	Ppe_chr2||28020032||28023296||cds10631||1||CDS||1441723294||10749||69.82	10749	10749	b36122_Ppe_chr2	Ppe_chr2||20116123||20119263||cds9023||1||CDS||1441740918||9113||69.82	9113	9113	8.600000e-206	100
a36122_Ppe_chr2	Ppe_chr2||28043567||28047031||cds10641||1||CDS||1441723326||10759||71.1	10759	10759	b36122_Ppe_chr2	Ppe_chr2||20218731||20223310||cds9038||1||CDS||1441740945||9128||71.1	9128	9128	5.700000e-53	147
a36122_Ppe_chr2	Ppe_chr2||28057939||28061054||cds10645||-1||CDS||1441723337||10763||67.04	10763	10763	b36122_Ppe_chr2	Ppe_chr2||20256820||20260935||cds9046||-1||CDS||1441740962||9136||67.04	9136	9136	1.500000e-45	191
a36122_Ppe_chr2	Ppe_chr2||28062591||28066458||cds10646||-1||CDS||1441723339||10764||69.95	10764	10764	b36122_Ppe_chr2	Ppe_chr2||20264223||20268646||cds9048||-1||CDS||1441740966||9138||69.95	9138	9138	1.000000e-250	241
###
a36122_Ppe_chr2	Ppe_chr2||28105418||28127740||cds10653||-1||CDS||1441723357||10771||69.6	10771	10771	b36122_Ppe_chr5	Ppe_chr5||9622980||9625660||cds19668||-1||CDS||1442204134||19891||69.6	19891	19891	1.000000e-250	50
a36122_Ppe_chr2	Ppe_chr2||28132883||28136102||cds10655||1||CDS||1441723363||10773||69.15	10773	10773	b36122_Ppe_chr5	Ppe_chr5||9636500||9641242||cds19670||1||CDS||1442204139||19893||69.15	19893	19893	2.200000e-07	56
a36122_Ppe_chr2	Ppe_chr2||28225849||28228191||cds10673||1||CDS||1441723416||10791||59.63	10791	10791	b36122_Ppe_chr5	Ppe_chr5||9726784||9729120||cds19688||1||CDS||1442204206||19912||59.63	19912	19912	7.300000e-30	82
a36122_Ppe_chr2	Ppe_chr2||28242044||28243487||cds10677||-1||CDS||1441723430||10795||72.2	10795	10795	b36122_Ppe_chr5	Ppe_chr5||9791839||9811568||cds19698||1||CDS||1442204245||19922||72.2	19922	19922	7.000000e-34	115
a36122_Ppe_chr2	Ppe_chr2||28315509||28320259||cds10697||-1||CDS||1441723483||10815||67.18	10815	10815	b36122_Ppe_chr5	Ppe_chr5||9862729||9867382||cds19708||-1||CDS||1442204275||19932||67.18	19932	19932	5.300000e-75	162
a36122_Ppe_chr2	Ppe_chr2||28333453||28334601||cds10701||1||CDS||1441723495||10819||83.26	10819	10819	b36122_Ppe_chr5	Ppe_chr5||9952578||9953699||cds19720||-1||CDS||1442204321||19944||83.26	19944	19944	3.600000e-62	209
a36122_Ppe_chr2	Ppe_chr2||28338048||28339967||cds10703||-1||CDS||1441723501||10821||72.43	10821	10821	b36122_Ppe_chr5	Ppe_chr5||9970826||9972802||cds19722||-1||CDS||1442204325||19946||72.43	19946	19946	2.000000e-132	259
a36122_Ppe_chr2	Ppe_chr2||28346975||28349290||cds10704||-1||CDS||1441723502||10822||68.01	10822	10822	b36122_Ppe_chr5	Ppe_chr5||9979963||9983207||cds19723||-1||CDS||1442204332||19947||68.01	19947	19947	1.600000e-162	309
a36122_Ppe_chr2	Ppe_chr2||28374452||28376834||cds10708||1||CDS||1441723516||10826||77.23	10826	10826	b36122_Ppe_chr5	Ppe_chr5||10024381||10027098||cds19728||1||CDS||1442204347||19953||77.23	19953	19953	2.600000e-211	359
a36122_Ppe_chr2	Ppe_chr2||28406072||28406767||cds10716||-1||CDS||1441723537||10834||72.05	10834	10834	b36122_Ppe_chr5	Ppe_chr5||10118570||10119388||cds19744||-1||CDS||1442204394||19969||72.05	19969	19969	4.100000e-60	406
a36122_Ppe_chr2	Ppe_chr2||28427284||28428954||cds10726||1||CDS||1441723577||10844||75.37	10844	10844	b36122_Ppe_chr5	Ppe_chr5||10168780||10170294||cds19749||1||CDS||1442204409||19974||75.37	19974	19974	1.000000e-250	456
a36122_Ppe_chr2	Ppe_chr2||28442336||28443690||cds10727||-1||CDS||1441723579||10845||69.49	10845	10845	b36122_Ppe_chr5	Ppe_chr5||10179736||10180951||cds19750||-1||CDS||1442204410||19975||69.49	19975	19975	1.300000e-106	506
a36122_Ppe_chr2	Ppe_chr2||28453176||28457973||cds10729||1||CDS||1441723585||10849||71.43	10849	10849	b36122_Ppe_chr5	Ppe_chr5||10216332||10219864||cds19752||1||CDS||1442204418||19977||71.43	19977	19977	9.700000e-173	556
a36122_Ppe_chr2	Ppe_chr2||28458801||28459932||cds10733||-1||CDS||1441723596||10851||68.66	10851	10851	b36122_Ppe_chr5	Ppe_chr5||10220712||10223081||cds19753||-1||CDS||1442204422||19978||68.66	19978	19978	3.000000e-130	606
a36122_Ppe_chr2	Ppe_chr2||28482885||28484328||cds10741||1||CDS||1441723620||10859||60.67	10859	10859	b36122_Ppe_chr5	Ppe_chr5||10291539||10295096||cds19766||1||CDS||1442204476||19991||60.67	19991	19991	3.400000e-22	624
a36122_Ppe_chr2	Ppe_chr2||28486510||28488843||cds10743||-1||CDS||1441723622||10862||74.05	10862	10862	b36122_Ppe_chr5	Ppe_chr5||10296700||10299118||cds19767||-1||CDS||1442204480||19992||74.05	19992	19992	1.500000e-190	674
a36122_Ppe_chr2	Ppe_chr2||28530389||28531392||cds10752||-1||CDS||1441723648||10871||74.41	10871	10871	b36122_Ppe_chr5	Ppe_chr5||10330807||10331907||cds19777||-1||CDS||1442204519||20002||74.41	20002	20002	1.600000e-89	724
a36122_Ppe_chr2	Ppe_chr2||28551495||28552959||cds10764||-1||CDS||1441723682||10883||71.08	10883	10883	b36122_Ppe_chr5	Ppe_chr5||10460649||10467271||cds19789||-1||CDS||1442204560||20014||71.08	20014	20014	2.800000e-07	727
a36122_Ppe_chr2	Ppe_chr2||28594608||28596277||cds10775||-1||CDS||1441723714||10894||71.02	10894	10894	b36122_Ppe_chr5	Ppe_chr5||10529986||10531197||cds19802||1||CDS||1442204609||20027||71.02	20027	20027	4.000000e-61	774
a36122_Ppe_chr2	Ppe_chr2||28603954||28607553||cds10779||1||CDS||1441723723||10898||62.07	10898	10898	b36122_Ppe_chr5	Ppe_chr5||10545446||10550343||cds19803||1||CDS||1442204613||20028||62.07	20028	20028	4.500000e-125	824
a36122_Ppe_chr2	Ppe_chr2||28629828||28632798||cds10786||1||CDS||1441723743||10905||72.4	10905	10905	b36122_Ppe_chr5	Ppe_chr5||10607672||10612518||cds19811||1||CDS||1442204642||20036||72.4	20036	20036	1.000000e-250	874
###
a36122_Ppe_chr2	Ppe_chr2||28175608||28179809||cds10665||1||CDS||1441723386||10783||67.79	10783	10783	b36122_Ppe_chr2	Ppe_chr2||20432346||20434940||cds9082||1||CDS||1441741027||9172||67.79	9172	9172	6.000000e-218	50
a36122_Ppe_chr2	Ppe_chr2||28238379||28240310||cds10676||1||CDS||1441723427||10794||68.63	10794	10794	b36122_Ppe_chr2	Ppe_chr2||20503735||20505065||cds9090||1||CDS||1441741042||9180||68.63	9180	9180	2.800000e-74	97
a36122_Ppe_chr2	Ppe_chr2||28265442||28266449||cds10686||1||CDS||1441723453||10804||63.97	10804	10804	b36122_Ppe_chr2	Ppe_chr2||20507807||20508865||cds9091||1||CDS||1441741044||9181||63.97	9181	9181	4.700000e-56	147
a36122_Ppe_chr2	Ppe_chr2||28275890||28277239||cds10689||-1||CDS||1441723460||10807||70.65	10807	10807	b36122_Ppe_chr2	Ppe_chr2||20566532||20568044||cds9101||1||CDS||1441741063||9191||70.65	9191	9191	2.200000e-196	197
a36122_Ppe_chr2	Ppe_chr2||28298034||28301221||cds10693||1||CDS||1441723472||10811||76.82	10811	10811	b36122_Ppe_chr2	Ppe_chr2||20597924||20599963||cds9108||1||CDS||1441741074||9198||76.82	9198	9198	8.400000e-234	247
a36122_Ppe_chr2	Ppe_chr2||28315509||28320259||cds10697||-1||CDS||1441723483||10815||72.36	10815	10815	b36122_Ppe_chr2	Ppe_chr2||20601054||20605764||cds9110||-1||CDS||1441741079||9200||72.36	9200	9200	9.900000e-102	297
a36122_Ppe_chr2	Ppe_chr2||28333453||28334601||cds10701||1||CDS||1441723495||10819||77.27	10819	10819	b36122_Ppe_chr2	Ppe_chr2||20715745||20716629||cds9130||-1||CDS||1441741119||9220||77.27	9220	9220	4.200000e-53	344
a36122_Ppe_chr2	Ppe_chr2||28367914||28371235||cds10707||-1||CDS||1441723513||10825||67.02	10825	10825	b36122_Ppe_chr2	Ppe_chr2||20763857||20765717||cds9141||-1||CDS||1441741143||9233||67.02	9233	9233	9.100000e-142	391
a36122_Ppe_chr2	Ppe_chr2||28411867||28416453||cds10719||1||CDS||1441723552||10837||66.29	10837	10837	b36122_Ppe_chr2	Ppe_chr2||20815857||20818281||cds9149||1||CDS||1441741162||9241||66.29	9241	9241	1.800000e-17	404
a36122_Ppe_chr2	Ppe_chr2||28419358||28422476||cds10721||1||CDS||1441723562||10839||77.99	10839	10839	b36122_Ppe_chr2	Ppe_chr2||20843646||20847240||cds9157||1||CDS||1441741184||9249||77.99	9249	9249	1.200000e-156	454
###
a36122_Ppe_chr2	Ppe_chr2||28834758||28842091||cds10839||-1||CDS||1441723905||10959||70.85	10959	10959	b36122_Ppe_chr2	Ppe_chr2||21970594||21973370||cds9345||-1||CDS||1441741721||9442||70.85	9442	9442	1.000000e-250	50
a36122_Ppe_chr2	Ppe_chr2||28870486||28873918||cds10847||-1||CDS||1441723927||10967||65.46	10967	10967	b36122_Ppe_chr2	Ppe_chr2||22040232||22043478||cds9360||-1||CDS||1441741766||9458||65.46	9458	9458	1.000000e-250	97
a36122_Ppe_chr2	Ppe_chr2||28884654||28887116||cds10851||1||CDS||1441723945||10971||61.89	10971	10971	b36122_Ppe_chr2	Ppe_chr2||22044812||22046227||cds9362||-1||CDS||1441741777||9459||61.89	9459	9459	6.700000e-59	147
a36122_Ppe_chr2	Ppe_chr2||28884654||28887116||cds10851||1||CDS||1441723945||10971||67.33	10971	10971	b36122_Ppe_chr2	Ppe_chr2||22113403||22116286||cds9372||-1||CDS||1441741806||9469||67.33	9469	9469	5.900000e-127	50
a36122_Ppe_chr2	Ppe_chr2||28918650||28921084||cds10859||1||CDS||1441723968||10979||70.2	10979	10979	b36122_Ppe_chr2	Ppe_chr2||22098269||22100644||cds9368||1||CDS||1441741796||9465||70.2	9465	9465	7.000000e-234	100
a36122_Ppe_chr2	Ppe_chr2||28932695||28935882||cds10863||1||CDS||1441723980||10983||59.72	10983	10983	b36122_Ppe_chr2	Ppe_chr2||22145206||22151224||cds9378||1||CDS||1441741823||9475||59.72	9475	9475	5.700000e-20	216
a36122_Ppe_chr2	Ppe_chr2||28936740||28939416||cds10865||-1||CDS||1441723987||10985||73.72	10985	10985	b36122_Ppe_chr2	Ppe_chr2||22157715||22161542||cds9382||-1||CDS||1441741836||9479||73.72	9479	9479	1.500000e-88	266
a36122_Ppe_chr2	Ppe_chr2||28942101||28942900||cds10866||1||CDS||1441723990||10986||70.86	10986	10986	b36122_Ppe_chr2	Ppe_chr2||22192647||22194129||cds9386||1||CDS||1441741844||9483||70.86	9483	9483	7.400000e-43	308
a36122_Ppe_chr2	Ppe_chr2||28980113||28981622||cds10877||1||CDS||1441724033||10998||72.15	10998	10998	b36122_Ppe_chr2	Ppe_chr2||22242059||22243399||cds9392||1||CDS||1441741856||9489||72.15	9489	9489	1.100000e-49	354
a36122_Ppe_chr2	Ppe_chr2||28986159||28988858||cds10879||-1||CDS||1441724039||11000||60.0	11000	11000	b36122_Ppe_chr2	Ppe_chr2||21984845||21987883||cds9350||1||CDS||1441741736||9447||60.0	9447	9447	1.500000e-14	107
a36122_Ppe_chr2	Ppe_chr2||29017661||29019621||cds10888||1||CDS||1441724068||11009||73.22	11009	11009	b36122_Ppe_chr2	Ppe_chr2||22286406||22288156||cds9406||1||CDS||1441741895||9504||73.22	9504	9504	2.200000e-130	401
a36122_Ppe_chr2	Ppe_chr2||29068181||29071603||cds10899||1||CDS||1441724098||11020||63.73	11020	11020	b36122_Ppe_chr2	Ppe_chr2||21974751||21977456||cds9346||-1||CDS||1441741725||9443||63.73	9443	9443	2.200000e-28	131
a36122_Ppe_chr2	Ppe_chr2||29080278||29083241||cds10904||-1||CDS||1441724114||11025||59.29	11025	11025	b36122_Ppe_chr2	Ppe_chr2||21897702||21899297||cds9337||-1||CDS||1441741692||9433||59.29	9433	9433	2.300000e-17	147
###
a36122_Ppe_chr2	Ppe_chr2||28910592||28912516||cds10857||-1||CDS||1441723961||10977||74.29	10977	10977	b36122_Ppe_chr5	Ppe_chr5||11159354||11160850||cds19919||-1||CDS||1442205035||20154||74.29	20154	20154	2.700000e-138	50
a36122_Ppe_chr2	Ppe_chr2||28918650||28921084||cds10859||1||CDS||1441723968||10979||72.27	10979	10979	b36122_Ppe_chr5	Ppe_chr5||11186501||11189092||cds19923||1||CDS||1442205048||20158||72.27	20158	20158	2.300000e-245	100
a36122_Ppe_chr2	Ppe_chr2||28942101||28942900||cds10866||1||CDS||1441723990||10986||68.89	10986	10986	b36122_Ppe_chr5	Ppe_chr5||11237348||11238386||cds19929||1||CDS||1442205072||20164||68.89	20164	20164	2.000000e-54	150
a36122_Ppe_chr2	Ppe_chr2||28980113||28981622||cds10877||1||CDS||1441724033||10998||70.53	10998	10998	b36122_Ppe_chr5	Ppe_chr5||11270833||11271915||cds19935||1||CDS||1442205095||20170||70.53	20170	20170	7.000000e-46	192
a36122_Ppe_chr2	Ppe_chr2||29005320||29005889||cds10885||1||CDS||1441724060||11006||57.86	11006	11006	b36122_Ppe_chr5	Ppe_chr5||11355010||11367375||cds19952||1||CDS||1442205160||20187||57.86	20187	20187	6.500000e-13	201
###
a36122_Ppe_chr2	Ppe_chr2||29130889||29136729||cds10919||-1||CDS||1441727286||11040||67.53	11040	11040	b36122_Ppe_chr5	Ppe_chr5||11639799||11645901||cds20010||-1||CDS||1442205404||20246||67.53	20246	20246	1.000000e-250	50
a36122_Ppe_chr2	Ppe_chr2||29140778||29143322||cds10920||1||CDS||1441727291||11041||73.89	11041	11041	b36122_Ppe_chr5	Ppe_chr5||11691421||11694929||cds20014||1||CDS||1442205417||20250||73.89	20250	20250	5.000000e-216	100
a36122_Ppe_chr2	Ppe_chr2||29151925||29153926||cds10927||1||CDS||1441727316||11048||70.75	11048	11048	b36122_Ppe_chr5	Ppe_chr5||11719497||11722598||cds20020||1||CDS||1442205439||20258||70.75	20258	20258	1.000000e-250	150
a36122_Ppe_chr2	Ppe_chr2||29157735||29160371||cds10932||1||CDS||1441727333||11053||83.63	11053	11053	b36122_Ppe_chr5	Ppe_chr5||11724657||11727692||cds20022||1||CDS||1442205444||20260||83.63	20260	20260	8.300000e-140	200
a36122_Ppe_chr2	Ppe_chr2||29171088||29172185||cds10934||1||CDS||1441727339||11055||78.03	11055	11055	b36122_Ppe_chr5	Ppe_chr5||11737453||11738454||cds20023||1||CDS||1442205448||20261||78.03	20261	20261	2.000000e-36	235
###
a36122_Ppe_chr2	Ppe_chr2||29157735||29160371||cds10932||1||CDS||1441727333||11053||83.0	11053	11053	b36122_Ppe_chr2	Ppe_chr2||22535194||22538144||cds9452||1||CDS||1441742017||9553||83.0	9553	9553	5.400000e-137	50
a36122_Ppe_chr2	Ppe_chr2||29171088||29172185||cds10934||1||CDS||1441727339||11055||73.38	11055	11055	b36122_Ppe_chr2	Ppe_chr2||22541091||22541954||cds9453||1||CDS||1441742020||9554||73.38	9554	9554	3.600000e-21	70
a36122_Ppe_chr2	Ppe_chr2||29185955||29189510||cds10939||1||CDS||1441727357||11060||73.5	11060	11060	b36122_Ppe_chr2	Ppe_chr2||22547308||22550831||cds9455||1||CDS||1441742027||9556||73.5	9556	9556	9.600000e-220	120
a36122_Ppe_chr2	Ppe_chr2||29211076||29212323||cds10947||-1||CDS||1441727382||11068||65.05	11068	11068	b36122_Ppe_chr2	Ppe_chr2||22636408||22638299||cds9472||-1||CDS||1441742074||9573||65.05	9573	9573	1.100000e-62	167
a36122_Ppe_chr2	Ppe_chr2||29220214||29221243||cds10949||-1||CDS||1441727388||11070||73.95	11070	11070	b36122_Ppe_chr2	Ppe_chr2||22645590||22646837||cds9473||-1||CDS||1441742078||9574||73.95	9574	9574	1.000000e-45	212
a36122_Ppe_chr2	Ppe_chr2||29243412||29245602||cds10956||-1||CDS||1441727412||11077||76.26	11077	11077	b36122_Ppe_chr2	Ppe_chr2||22695698||22698251||cds9479||-1||CDS||1441742095||9580||76.26	9580	9580	3.200000e-120	262
a36122_Ppe_chr2	Ppe_chr2||29263263||29266682||cds10966||1||CDS||1441727444||11087||73.03	11087	11087	b36122_Ppe_chr2	Ppe_chr2||22758565||22761655||cds9487||1||CDS||1441742113||9588||73.03	9588	9588	6.300000e-79	312
a36122_Ppe_chr2	Ppe_chr2||29275791||29279140||cds10975||1||CDS||1441727478||11096||75.57	11096	11096	b36122_Ppe_chr2	Ppe_chr2||22766725||22771061||cds9488||1||CDS||1441742115||9589||75.57	9589	9589	1.000000e-250	362
###
a36122_Ppe_chr2	Ppe_chr2||29291530||29292577||cds10981||-1||CDS||1441727502||11102||70.37	11102	11102	b36122_Ppe_chr2	Ppe_chr2||22997725||22998901||cds9536||1||CDS||1441742256||9637||70.37	9637	9637	2.500000e-13	12
a36122_Ppe_chr2	Ppe_chr2||29323962||29340966||cds10988||1||CDS||1441727524||11109||68.69	11109	11109	b36122_Ppe_chr2	Ppe_chr2||22932780||22935454||cds9530||-1||CDS||1441742240||9631||68.69	9631	9631	4.600000e-158	62
a36122_Ppe_chr2	Ppe_chr2||29360456||29362666||cds10996||1||CDS||1441727550||11118||82.1	11118	11118	b36122_Ppe_chr2	Ppe_chr2||22896982||22900200||cds9514||-1||CDS||1441742190||9615||82.1	9615	9615	4.700000e-231	109
a36122_Ppe_chr2	Ppe_chr2||29380169||29382108||cds11002||1||CDS||1441727571||11124||74.16	11124	11124	b36122_Ppe_chr2	Ppe_chr2||22877964||22879868||cds9511||1||CDS||1441742181||9612||74.16	9612	9612	4.200000e-223	159
a36122_Ppe_chr2	Ppe_chr2||29393528||29396202||cds11004||1||CDS||1441727578||11127||63.77	11127	11127	b36122_Ppe_chr2	Ppe_chr2||22859202||22861796||cds9507||-1||CDS||1441742168||9608||63.77	9608	9608	3.700000e-172	209
a36122_Ppe_chr2	Ppe_chr2||29415246||29421666||cds11010||1||CDS||1441727598||11133||75.57	11133	11133	b36122_Ppe_chr2	Ppe_chr2||22809297||22816950||cds9500||-1||CDS||1441742148||9601||75.57	9601	9601	1.000000e-250	259
a36122_Ppe_chr2	Ppe_chr2||29475451||29477720||cds11024||1||CDS||1441727643||11147||68.64	11147	11147	b36122_Ppe_chr2	Ppe_chr2||22801365||22803025||cds9498||-1||CDS||1441742144||9599||68.64	9599	9599	4.200000e-32	287
a36122_Ppe_chr2	Ppe_chr2||29505123||29507834||cds11035||-1||CDS||1441727673||11158||69.03	11158	11158	b36122_Ppe_chr2	Ppe_chr2||22766725||22771061||cds9488||1||CDS||1441742115||9589||69.03	9589	9589	5.900000e-31	314
###
a36122_Ppe_chr2	Ppe_chr2||29344070||29344141||rna12352||-1||tRNA||1441890954||11112||97.22	11112	11112	b36122_Ppe_chr5	Ppe_chr5||12173000||12173071||rna22717||1||tRNA||1442312467||20368||97.22	20368	20368	1.800000e-28	27
a36122_Ppe_chr2	Ppe_chr2||29360456||29362666||cds10996||1||CDS||1441727550||11118||77.58	11118	11118	b36122_Ppe_chr5	Ppe_chr5||12152972||12154595||cds20126||-1||CDS||1442205838||20364||77.58	20364	20364	8.100000e-195	77
a36122_Ppe_chr2	Ppe_chr2||29370861||29372739||cds10998||1||CDS||1441727555||11120||77.18	11120	11120	b36122_Ppe_chr5	Ppe_chr5||12139675||12142937||cds20123||-1||CDS||1442205827||20361||77.18	20361	20361	5.900000e-143	127
a36122_Ppe_chr2	Ppe_chr2||29380169||29382108||cds11002||1||CDS||1441727571||11124||74.09	11124	11124	b36122_Ppe_chr5	Ppe_chr5||12121212||12123396||cds20113||-1||CDS||1442205788||20351||74.09	20351	20351	1.200000e-222	177
a36122_Ppe_chr2	Ppe_chr2||29426075||29433269||cds11012||-1||CDS||1441727604||11135||62.83	11135	11135	b36122_Ppe_chr5	Ppe_chr5||12033643||12038631||cds20092||1||CDS||1442205705||20330||62.83	20330	20330	1.800000e-23	193
a36122_Ppe_chr2	Ppe_chr2||29475451||29477720||cds11024||1||CDS||1441727643||11147||72.25	11147	11147	b36122_Ppe_chr5	Ppe_chr5||11975885||11979233||cds20074||-1||CDS||1442205644||20312||72.25	20312	20312	2.700000e-38	227
a36122_Ppe_chr2	Ppe_chr2||29484651||29486480||cds11026||1||CDS||1441727646||11149||61.75	11149	11149	b36122_Ppe_chr5	Ppe_chr5||11939642||11943782||cds20064||-1||CDS||1442205606||20302||61.75	20302	20302	1.700000e-44	270
###
a36122_Ppe_chr2	Ppe_chr2||29511528||29513870||cds11036||1||CDS||1441727676||11159||71.28	11159	11159	b36122_Ppe_chr5	Ppe_chr5||12257893||12259725||cds20144||1||CDS||1442205918||20386||71.28	20386	20386	5.400000e-68	50
a36122_Ppe_chr2	Ppe_chr2||29554265||29556971||cds11055||-1||CDS||1441727733||11178||78.76	11178	11178	b36122_Ppe_chr5	Ppe_chr5||12329951||12332664||cds20155||-1||CDS||1442205957||20398||78.76	20398	20398	1.000000e-250	97
a36122_Ppe_chr2	Ppe_chr2||29575623||29578739||cds11061||-1||CDS||1441727747||11184||69.47	11184	11184	b36122_Ppe_chr5	Ppe_chr5||12391532||12394700||cds20165||-1||CDS||1442205997||20409||69.47	20409	20409	6.600000e-172	144
a36122_Ppe_chr2	Ppe_chr2||29596675||29598172||cds11064||1||CDS||1441727756||11188||76.47	11188	11188	b36122_Ppe_chr5	Ppe_chr5||12404416||12405835||cds20168||1||CDS||1442206011||20412||76.47	20412	20412	2.300000e-50	193
a36122_Ppe_chr2	Ppe_chr2||29601609||29602532||cds11066||-1||CDS||1441727760||11190||81.0	11190	11190	b36122_Ppe_chr5	Ppe_chr5||12469814||12470515||cds20181||-1||CDS||1442206050||20425||81.0	20425	20425	3.100000e-89	240
a36122_Ppe_chr2	Ppe_chr2||29611065||29614406||cds11069||1||CDS||1441727769||11193||70.27	11193	11193	b36122_Ppe_chr5	Ppe_chr5||12474830||12478613||cds20183||1||CDS||1442206056||20427||70.27	20427	20427	1.000000e-250	290
a36122_Ppe_chr2	Ppe_chr2||29643614||29647347||cds11076||-1||CDS||1441727790||11200||78.46	11200	11200	b36122_Ppe_chr5	Ppe_chr5||12487765||12490711||cds20187||-1||CDS||1442206066||20431||78.46	20431	20431	1.000000e-250	340
a36122_Ppe_chr2	Ppe_chr2||29665646||29668474||cds11081||1||CDS||1441727804||11205||72.42	11205	11205	b36122_Ppe_chr5	Ppe_chr5||12515970||12518728||cds20196||1||CDS||1442206094||20440||72.42	20440	20440	1.000000e-250	390
a36122_Ppe_chr2	Ppe_chr2||29672603||29676482||cds11085||-1||CDS||1441727818||11209||73.81	11209	11209	b36122_Ppe_chr5	Ppe_chr5||12526778||12530458||cds20199||-1||CDS||1442206105||20443||73.81	20443	20443	9.200000e-201	440
###
a36122_Ppe_chr2	Ppe_chr2||29596675||29598172||cds11064||1||CDS||1441727756||11188||76.73	11188	11188	b36122_Ppe_chr2	Ppe_chr2||23145987||23147400||cds9556||1||CDS||1441742314||9656||76.73	9656	9656	2.100000e-49	48
a36122_Ppe_chr2	Ppe_chr2||29601609||29602532||cds11066||-1||CDS||1441727760||11190||72.9	11190	11190	b36122_Ppe_chr2	Ppe_chr2||23175438||23176034||cds9570||1||CDS||1441742351||9672||72.9	9672	9672	9.000000e-62	95
a36122_Ppe_chr2	Ppe_chr2||29614761||29618378||cds11070||-1||CDS||1441727771||11194||65.81	11194	11194	b36122_Ppe_chr2	Ppe_chr2||23190456||23195082||cds9578||-1||CDS||1441742378||9680||65.81	9680	9680	1.000000e-250	145
a36122_Ppe_chr2	Ppe_chr2||29656341||29657807||cds11079||-1||CDS||1441727799||11203||68.08	11203	11203	b36122_Ppe_chr2	Ppe_chr2||23208861||23210309||cds9584||-1||CDS||1441742395||9686||68.08	9686	9686	1.500000e-196	195
a36122_Ppe_chr2	Ppe_chr2||29670989||29671870||cds11083||1||CDS||1441727811||11207||67.41	11207	11207	b36122_Ppe_chr2	Ppe_chr2||23238391||23240211||cds9591||1||CDS||1441742418||9693||67.41	9693	9693	2.900000e-58	245
a36122_Ppe_chr2	Ppe_chr2||29688060||29688820||cds11092||-1||CDS||1441727842||11219||74.76	11219	11219	b36122_Ppe_chr2	Ppe_chr2||23259541||23260384||cds9596||-1||CDS||1441742431||9698||74.76	9698	9698	2.000000e-65	292
a36122_Ppe_chr2	Ppe_chr2||29700658||29701050||cds11094||1||CDS||1441727848||11221||77.99	11221	11221	b36122_Ppe_chr2	Ppe_chr2||23275524||23275904||cds9597||1||CDS||1441742434||9699||77.99	9699	9699	1.800000e-70	342
a36122_Ppe_chr2	Ppe_chr2||29702466||29706761||cds11095||-1||CDS||1441727852||11222||76.03	11222	11222	b36122_Ppe_chr2	Ppe_chr2||23280753||23286596||cds9599||-1||CDS||1441742441||9701||76.03	9701	9701	1.000000e-250	392
###
a36122_Ppe_chr2	Ppe_chr2||29721550||29723925||cds11104||1||CDS||1441727879||11231||64.74	11231	11231	b36122_Ppe_chr5	Ppe_chr5||12672362||12674349||cds20224||1||CDS||1442206208||20468||64.74	20468	20468	4.800000e-40	39
a36122_Ppe_chr2	Ppe_chr2||29725240||29727710||cds11107||-1||CDS||1441727889||11234||69.75	11234	11234	b36122_Ppe_chr5	Ppe_chr5||12675743||12677734||cds20226||-1||CDS||1442206216||20470||69.75	20470	20470	5.000000e-39	77
a36122_Ppe_chr2	Ppe_chr2||29760834||29763911||cds11114||-1||CDS||1441727913||11241||80.38	11241	11241	b36122_Ppe_chr5	Ppe_chr5||12711556||12714949||cds20231||-1||CDS||1442206234||20475||80.38	20475	20475	1.400000e-158	127
a36122_Ppe_chr2	Ppe_chr2||29778847||29781113||cds11119||-1||CDS||1441727928||11246||74.73	11246	11246	b36122_Ppe_chr5	Ppe_chr5||12763084||12765517||cds20240||-1||CDS||1442206263||20484||74.73	20484	20484	8.300000e-162	177
a36122_Ppe_chr2	Ppe_chr2||29825655||29827621||cds11131||-1||CDS||1441727968||11258||65.57	11258	11258	b36122_Ppe_chr5	Ppe_chr5||12810320||12811825||cds20253||-1||CDS||1442206303||20497||65.57	20497	20497	2.300000e-132	224
a36122_Ppe_chr2	Ppe_chr2||29853672||29856559||cds11139||-1||CDS||1441728000||11266||69.48	11266	11266	b36122_Ppe_chr5	Ppe_chr5||12860037||12863698||cds20266||-1||CDS||1442206356||20510||69.48	20510	20510	3.400000e-47	267
a36122_Ppe_chr2	Ppe_chr2||29869210||29870819||cds11145||1||CDS||1441728024||11272||76.75	11272	11272	b36122_Ppe_chr5	Ppe_chr5||12915721||12916305||cds20287||1||CDS||1442206426||20531||76.75	20531	20531	6.800000e-142	311
###
a36122_Ppe_chr3	Ppe_chr3||314715||316343||cds11361||1||CDS||1441892176||11489||76.97	11489	11489	b36122_Ppe_chr6	Ppe_chr6||27801899||27803292||cds25278||-1||CDS||1442329031||25600||76.97	25600	25600	3.000000e-206	50
a36122_Ppe_chr3	Ppe_chr3||317087||318501||cds11362||-1||CDS||1441892179||11490||85.69	11490	11490	b36122_Ppe_chr6	Ppe_chr6||27768568||27770768||cds25271||1||CDS||1442329003||25593||85.69	25593	25593	2.100000e-185	100
a36122_Ppe_chr3	Ppe_chr3||340275||340703||cds11367||-1||CDS||1441892199||11495||83.33	11495	11495	b36122_Ppe_chr6	Ppe_chr6||27714293||27714640||cds25264||1||CDS||1442328975||25586||83.33	25586	25586	6.900000e-06	105
a36122_Ppe_chr3	Ppe_chr3||354632||356527||cds11368||-1||CDS||1441892202||11496||74.61	11496	11496	b36122_Ppe_chr6	Ppe_chr6||27700489||27703069||cds25260||1||CDS||1442328962||25582||74.61	25582	25582	1.000000e-250	155
a36122_Ppe_chr3	Ppe_chr3||360189||362909||cds11369||-1||CDS||1441892205||11497||80.3	11497	11497	b36122_Ppe_chr6	Ppe_chr6||27684795||27688090||cds25255||1||CDS||1442328943||25576||80.3	25576	25576	1.000000e-250	205
###
a36122_Ppe_chr3	Ppe_chr3||317087||318501||cds11362||-1||CDS||1441892179||11490||85.16	11490	11490	b36122_Ppe_chr1	Ppe_chr1||8728999||8730386||cds1237||-1||CDS||1441425546||1251||85.16	1251	1251	1.600000e-182	50
a36122_Ppe_chr3	Ppe_chr3||333985||337965||cds11366||1||CDS||1441892196||11494||78.67	11494	11494	b36122_Ppe_chr1	Ppe_chr1||8771298||8775142||cds1245||1||CDS||1441425579||1259||78.67	1259	1259	1.000000e-250	100
a36122_Ppe_chr3	Ppe_chr3||354632||356527||cds11368||-1||CDS||1441892202||11496||66.64	11496	11496	b36122_Ppe_chr1	Ppe_chr1||8778656||8781213||cds1250||-1||CDS||1441425594||1264||66.64	1264	1264	7.900000e-171	150
a36122_Ppe_chr3	Ppe_chr3||366753||369302||cds11370||1||CDS||1441892208||11498||71.4	11498	11498	b36122_Ppe_chr1	Ppe_chr1||8854613||8856725||cds1259||1||CDS||1441425626||1273||71.4	1273	1273	2.000000e-172	200
a36122_Ppe_chr3	Ppe_chr3||382234||383519||cds11372||1||CDS||1441892216||11500||76.41	11500	11500	b36122_Ppe_chr1	Ppe_chr1||8920656||8922436||cds1269||1||CDS||1441425661||1285||76.41	1285	1285	6.800000e-93	247
a36122_Ppe_chr3	Ppe_chr3||403822||406962||cds11377||-1||CDS||1441892228||11505||68.42	11505	11505	b36122_Ppe_chr1	Ppe_chr1||8939154||8942359||cds1271||-1||CDS||1441425668||1287||68.42	1287	1287	1.400000e-150	297
a36122_Ppe_chr3	Ppe_chr3||471754||472278||cds11398||-1||CDS||1441892299||11526||70.19	11526	11526	b36122_Ppe_chr1	Ppe_chr1||9041352||9041972||cds1289||1||CDS||1441425720||1305||70.19	1305	1305	1.400000e-10	300
a36122_Ppe_chr3	Ppe_chr3||495865||497804||cds11400||-1||CDS||1441892308||11528||69.97	11528	11528	b36122_Ppe_chr1	Ppe_chr1||9043511||9045077||cds1290||-1||CDS||1441425727||1306||69.97	1306	1306	5.400000e-52	350
a36122_Ppe_chr3	Ppe_chr3||516500||524287||cds11404||1||CDS||1441892318||11532||70.21	11532	11532	b36122_Ppe_chr1	Ppe_chr1||9075941||9084942||cds1294||1||CDS||1441425738||1310||70.21	1310	1310	3.500000e-97	400
a36122_Ppe_chr3	Ppe_chr3||526371||527787||cds11405||-1||CDS||1441892322||11533||70.46	11533	11533	b36122_Ppe_chr1	Ppe_chr1||9090064||9091712||cds1298||-1||CDS||1441425749||1314||70.46	1314	1314	1.600000e-67	450
###
a36122_Ppe_chr3	Ppe_chr3||1011393||1015391||cds11458||1||CDS||1441892497||11585||74.84	11585	11585	b36122_Ppe_chr5	Ppe_chr5||18196190||18200443||cds21523||1||CDS||1442216545||21783||74.84	21783	21783	1.000000e-250	50
a36122_Ppe_chr3	Ppe_chr3||1027174||1031110||cds11462||-1||CDS||1441892508||11590||75.99	11590	11590	b36122_Ppe_chr5	Ppe_chr5||18168171||18170297||cds21517||-1||CDS||1442216526||21777||75.99	21777	21777	5.700000e-90	100
a36122_Ppe_chr3	Ppe_chr3||1061829||1064226||cds11469||-1||CDS||1441892532||11597||76.19	11597	11597	b36122_Ppe_chr5	Ppe_chr5||18159799||18162017||cds21514||1||CDS||1442216514||21774||76.19	21774	21774	1.100000e-68	150
a36122_Ppe_chr3	Ppe_chr3||1087639||1091364||cds11473||-1||CDS||1441892547||11601||65.66	11601	11601	b36122_Ppe_chr5	Ppe_chr5||18150720||18153906||cds21513||1||CDS||1442216511||21773||65.66	21773	21773	1.000000e-250	200
a36122_Ppe_chr3	Ppe_chr3||1134150||1138970||cds11481||1||CDS||1441892581||11609||75.48	11609	11609	b36122_Ppe_chr5	Ppe_chr5||18114458||18117469||cds21506||-1||CDS||1442216482||21766||75.48	21766	21766	1.000000e-250	250
###
a36122_Ppe_chr3	Ppe_chr3||2300979||2304677||cds11676||1||CDS||1441893194||11806||63.2	11806	11806	b36122_Ppe_chr7	Ppe_chr7||18243483||18245989||cds28230||1||CDS||1442495872||28594||63.2	28594	28594	1.700000e-101	50
a36122_Ppe_chr3	Ppe_chr3||2336599||2344791||cds11684||-1||CDS||1441893219||11814||71.49	11814	11814	b36122_Ppe_chr7	Ppe_chr7||18274790||18282999||cds28238||-1||CDS||1442495902||28602||71.49	28602	28602	1.000000e-250	100
a36122_Ppe_chr3	Ppe_chr3||2382951||2384038||cds11692||1||CDS||1441893244||11822||68.35	11822	11822	b36122_Ppe_chr7	Ppe_chr7||18289065||18291103||cds28245||-1||CDS||1442495922||28609||68.35	28609	28609	1.800000e-80	150
a36122_Ppe_chr3	Ppe_chr3||2425272||2435906||cds11698||1||CDS||1441893260||11828||59.69	11828	11828	b36122_Ppe_chr7	Ppe_chr7||18312561||18314335||cds28251||1||CDS||1442495940||28615||59.69	28615	28615	7.300000e-69	200
a36122_Ppe_chr3	Ppe_chr3||2523228||2530093||cds11710||1||CDS||1441893295||11840||72.8	11840	11840	b36122_Ppe_chr7	Ppe_chr7||18326738||18333867||cds28253||1||CDS||1442495949||28617||72.8	28617	28617	1.000000e-250	247
a36122_Ppe_chr3	Ppe_chr3||2557851||2558204||cds11715||1||CDS||1441893309||11845||66.04	11845	11845	b36122_Ppe_chr7	Ppe_chr7||18371231||18371608||cds28266||1||CDS||1442495998||28630||66.04	28630	28630	2.000000e-31	274
###
a36122_Ppe_chr3	Ppe_chr3||2655780||2659265||cds11746||-1||CDS||1441893396||11876||78.09	11876	11876	b36122_Ppe_chr7	Ppe_chr7||18420884||18428290||cds28274||1||CDS||1442496030||28638||78.09	28638	28638	1.000000e-250	50
a36122_Ppe_chr3	Ppe_chr3||2695481||2703702||cds11753||-1||CDS||1441893415||11883||82.41	11883	11883	b36122_Ppe_chr7	Ppe_chr7||18453131||18458988||cds28279||1||CDS||1442496050||28643||82.41	28643	28643	6.100000e-23	72
a36122_Ppe_chr3	Ppe_chr3||2726427||2730573||cds11762||-1||CDS||1441893440||11892||80.2	11892	11892	b36122_Ppe_chr7	Ppe_chr7||18477810||18481715||cds28285||-1||CDS||1442496075||28649||80.2	28649	28649	1.000000e-250	122
a36122_Ppe_chr3	Ppe_chr3||2732646||2733967||cds11763||-1||CDS||1441893443||11893||72.57	11893	11893	b36122_Ppe_chr7	Ppe_chr7||18485565||18487499||cds28287||-1||CDS||1442496083||28651||72.57	28651	28651	1.300000e-14	135
a36122_Ppe_chr3	Ppe_chr3||2739767||2742008||cds11764||1||CDS||1441893446||11894||69.66	11894	11894	b36122_Ppe_chr7	Ppe_chr7||18523157||18525408||cds28292||1||CDS||1442496107||28656||69.66	28656	28656	1.100000e-156	185
a36122_Ppe_chr3	Ppe_chr3||2753802||2755743||cds11767||-1||CDS||1441893457||11897||80.36	11897	11897	b36122_Ppe_chr7	Ppe_chr7||18528357||18530164||cds28294||-1||CDS||1442496113||28658||80.36	28658	28658	2.400000e-106	235
a36122_Ppe_chr3	Ppe_chr3||2759711||2761892||cds11768||-1||CDS||1441893460||11898||62.76	11898	11898	b36122_Ppe_chr7	Ppe_chr7||18531618||18533170||cds28295||-1||CDS||1442496118||28659||62.76	28659	28659	1.800000e-39	273
a36122_Ppe_chr3	Ppe_chr3||2776707||2781800||cds11772||-1||CDS||1441893473||11902||66.33	11902	11902	b36122_Ppe_chr7	Ppe_chr7||18538186||18543277||cds28298||-1||CDS||1442496129||28662||66.33	28662	28662	1.000000e-250	323
a36122_Ppe_chr3	Ppe_chr3||2801931||2802407||cds11776||1||CDS||1441893489||11906||69.16	11906	11906	b36122_Ppe_chr7	Ppe_chr7||18565773||18566234||cds28309||1||CDS||1442496164||28673||69.16	28673	28673	5.200000e-47	366
a36122_Ppe_chr3	Ppe_chr3||2807543||2809861||cds11777||1||CDS||1441893491||11907||58.8	11907	11907	b36122_Ppe_chr7	Ppe_chr7||18585183||18587564||cds28316||-1||CDS||1442496205||28680||58.8	28680	28680	5.700000e-48	413
a36122_Ppe_chr3	Ppe_chr3||2838900||2840648||cds11780||1||CDS||1441893501||11911||66.5	11911	11911	b36122_Ppe_chr7	Ppe_chr7||18628689||18630499||cds28322||-1||CDS||1442496230||28686||66.5	28686	28686	2.400000e-210	463
a36122_Ppe_chr3	Ppe_chr3||2848561||2850425||cds11782||-1||CDS||1441893509||11913||73.94	11913	11913	b36122_Ppe_chr7	Ppe_chr7||18643930||18645666||cds28324||-1||CDS||1442496238||28688||73.94	28688	28688	1.400000e-208	513
###
a36122_Ppe_chr3	Ppe_chr3||2972761||2973399||cds11800||-1||CDS||1441893569||11931||75.34	11931	11931	b36122_Ppe_chr7	Ppe_chr7||18719707||18720345||cds28346||-1||CDS||1442496335||28710||75.34	28710	28710	1.900000e-135	50
a36122_Ppe_chr3	Ppe_chr3||2977871||2979787||cds11801||1||CDS||1441893572||11932||77.56	11932	11932	b36122_Ppe_chr7	Ppe_chr7||18751440||18753096||cds28354||1||CDS||1442496371||28718||77.56	28718	28718	8.200000e-76	100
a36122_Ppe_chr3	Ppe_chr3||3011339||3012509||cds11809||-1||CDS||1441893595||11940||78.31	11940	11940	b36122_Ppe_chr7	Ppe_chr7||18808018||18809950||cds28366||-1||CDS||1442496416||28730||78.31	28730	28730	7.000000e-83	147
a36122_Ppe_chr3	Ppe_chr3||3039577||3039921||cds11815||1||CDS||1441893613||11946||75.82	11946	11946	b36122_Ppe_chr7	Ppe_chr7||18820677||18821021||cds28370||1||CDS||1442496430||28734||75.82	28734	28734	1.300000e-74	197
a36122_Ppe_chr3	Ppe_chr3||3071402||3071929||cds11827||1||CDS||1441893644||11958||75.0	11958	11958	b36122_Ppe_chr7	Ppe_chr7||18849592||18850140||cds28379||1||CDS||1442496458||28743||75.0	28743	28743	5.900000e-24	217
a36122_Ppe_chr3	Ppe_chr3||3081574||3082953||cds11828||-1||CDS||1441893648||11959||70.81	11959	11959	b36122_Ppe_chr7	Ppe_chr7||18855591||18856874||cds28381||-1||CDS||1442496468||28745||70.81	28745	28745	5.100000e-22	238
a36122_Ppe_chr3	Ppe_chr3||3107491||3110935||cds11836||-1||CDS||1441893674||11967||72.34	11967	11967	b36122_Ppe_chr7	Ppe_chr7||18862037||18865579||cds28382||-1||CDS||1442496470||28746||72.34	28746	28746	1.100000e-191	288
a36122_Ppe_chr3	Ppe_chr3||3124068||3126887||cds11837||1||CDS||1441893676||11968||76.77	11968	11968	b36122_Ppe_chr7	Ppe_chr7||18876276||18879196||cds28385||1||CDS||1442496480||28749||76.77	28749	28749	4.500000e-55	338
a36122_Ppe_chr3	Ppe_chr3||3128591||3132280||cds11844||1||CDS||1441893696||11975||73.9	11975	11975	b36122_Ppe_chr7	Ppe_chr7||18886210||18889047||cds28390||1||CDS||1442496496||28754||73.9	28754	28754	8.400000e-148	388
a36122_Ppe_chr3	Ppe_chr3||3202730||3204784||cds11854||-1||CDS||1441893732||11985||81.82	11985	11985	b36122_Ppe_chr7	Ppe_chr7||18925233||18927047||cds28395||-1||CDS||1442496515||28759||81.82	28759	28759	6.400000e-20	407
a36122_Ppe_chr3	Ppe_chr3||3207135||3208617||cds11855||-1||CDS||1441893733||11986||71.69	11986	11986	b36122_Ppe_chr7	Ppe_chr7||18932460||18933734||cds28397||-1||CDS||1442496523||28761||71.69	28761	28761	2.200000e-36	442
a36122_Ppe_chr3	Ppe_chr3||3230947||3233118||cds11857||-1||CDS||1441893739||11988||70.33	11988	11988	b36122_Ppe_chr7	Ppe_chr7||18946577||18948347||cds28403||-1||CDS||1442496547||28767||70.33	28767	28767	4.400000e-193	492
a36122_Ppe_chr3	Ppe_chr3||3235794||3240492||cds11859||1||CDS||1441893747||11990||59.38	11990	11990	b36122_Ppe_chr7	Ppe_chr7||18984842||18988430||cds28413||-1||CDS||1442496576||28777||59.38	28777	28777	2.300000e-70	542
a36122_Ppe_chr3	Ppe_chr3||3259764||3262558||cds11862||1||CDS||1441893756||11993||75.14	11993	11993	b36122_Ppe_chr7	Ppe_chr7||19004604||19008072||cds28419||1||CDS||1442496600||28783||75.14	28783	28783	1.000000e-32	574
a36122_Ppe_chr3	Ppe_chr3||3265317||3266621||cds11865||-1||CDS||1441893761||11996||80.11	11996	11996	b36122_Ppe_chr7	Ppe_chr7||19008831||19010135||cds28420||-1||CDS||1442496603||28784||80.11	28784	28784	1.000000e-250	624
a36122_Ppe_chr3	Ppe_chr3||3275824||3277985||cds11868||1||CDS||1441893771||11999||82.28	11999	11999	b36122_Ppe_chr7	Ppe_chr7||19012335||19019088||cds28423||1||CDS||1442496616||28787||82.28	28787	28787	1.000000e-250	674
a36122_Ppe_chr3	Ppe_chr3||3279998||3280351||cds11869||1||CDS||1441893773||12000||69.93	12000	12000	b36122_Ppe_chr7	Ppe_chr7||19027434||19027907||cds28427||1||CDS||1442496626||28791||69.93	28791	28791	4.400000e-40	713
a36122_Ppe_chr3	Ppe_chr3||3286206||3290771||cds11871||-1||CDS||1441893779||12002||75.96	12002	12002	b36122_Ppe_chr7	Ppe_chr7||19029746||19033147||cds28428||-1||CDS||1442496630||28792||75.96	28792	28792	1.000000e-250	763
a36122_Ppe_chr3	Ppe_chr3||3307862||3308862||cds11875||-1||CDS||1441893791||12006||63.94	12006	12006	b36122_Ppe_chr7	Ppe_chr7||19035545||19036210||cds28429||-1||CDS||1442496632||28793||63.94	28793	28793	1.300000e-24	786
a36122_Ppe_chr3	Ppe_chr3||3319820||3325297||cds11877||1||CDS||1441893796||12008||75.78	12008	12008	b36122_Ppe_chr7	Ppe_chr7||19040420||19042770||cds28430||-1||CDS||1442496634||28794||75.78	28794	28794	4.300000e-195	836
a36122_Ppe_chr3	Ppe_chr3||3371383||3375482||cds11884||-1||CDS||1441893819||12015||70.71	12015	12015	b36122_Ppe_chr7	Ppe_chr7||19058869||19061385||cds28434||-1||CDS||1442496652||28798||70.71	28798	28798	1.800000e-172	886
a36122_Ppe_chr3	Ppe_chr3||3399884||3403010||cds11892||1||CDS||1441893852||12023||76.02	12023	12023	b36122_Ppe_chr7	Ppe_chr7||19072522||19075342||cds28447||1||CDS||1442496702||28811||76.02	28811	28811	1.000000e-250	933
###
a36122_Ppe_chr3	Ppe_chr3||3011339||3012509||cds11809||-1||CDS||1441893595||11940||76.8	11940	11940	b36122_Ppe_chr1	Ppe_chr1||35646115||35647212||cds4840||1||CDS||1441445392||4901||76.8	4901	4901	2.600000e-86	50
a36122_Ppe_chr3	Ppe_chr3||3066944||3069231||cds11824||-1||CDS||1441893637||11955||65.14	11955	11955	b36122_Ppe_chr1	Ppe_chr1||35697546||35700855||cds4850||-1||CDS||1441445424||4912||65.14	4912	4912	3.000000e-107	97
a36122_Ppe_chr3	Ppe_chr3||3128591||3132280||cds11844||1||CDS||1441893696||11975||76.76	11975	11975	b36122_Ppe_chr1	Ppe_chr1||35708170||35711016||cds4853||1||CDS||1441445435||4915||76.76	4915	4915	2.400000e-170	144
a36122_Ppe_chr3	Ppe_chr3||3135224||3136270||cds11846||-1||CDS||1441893702||11977||71.61	11977	11977	b36122_Ppe_chr1	Ppe_chr1||35713174||35714214||cds4854||-1||CDS||1441445438||4916||71.61	4916	4916	1.100000e-194	194
a36122_Ppe_chr3	Ppe_chr3||3195002||3200977||cds11852||1||CDS||1441893725||11983||68.43	11983	11983	b36122_Ppe_chr1	Ppe_chr1||35740832||35746430||cds4866||1||CDS||1441445475||4928||68.43	4928	4928	5.600000e-249	241
a36122_Ppe_chr3	Ppe_chr3||3230947||3233118||cds11857||-1||CDS||1441893739||11988||81.28	11988	11988	b36122_Ppe_chr1	Ppe_chr1||35752985||35756259||cds4868||-1||CDS||1441445482||4930||81.28	4930	4930	1.600000e-163	291
a36122_Ppe_chr3	Ppe_chr3||3235794||3240492||cds11859||1||CDS||1441893747||11990||70.81	11990	11990	b36122_Ppe_chr1	Ppe_chr1||35777824||35780985||cds4878||1||CDS||1441445506||4940||70.81	4940	4940	5.700000e-231	341
a36122_Ppe_chr3	Ppe_chr3||3275824||3277985||cds11868||1||CDS||1441893771||11999||84.09	11999	11999	b36122_Ppe_chr1	Ppe_chr1||35801906||35804039||cds4882||1||CDS||1441445520||4944||84.09	4944	4944	1.000000e-250	391
a36122_Ppe_chr3	Ppe_chr3||3279998||3280351||cds11869||1||CDS||1441893773||12000||70.35	12000	12000	b36122_Ppe_chr1	Ppe_chr1||35805120||35805479||cds4883||1||CDS||1441445523||4945||70.35	4945	4945	3.900000e-26	416
a36122_Ppe_chr3	Ppe_chr3||3319820||3325297||cds11877||1||CDS||1441893796||12008||76.33	12008	12008	b36122_Ppe_chr1	Ppe_chr1||35838527||35840767||cds4894||1||CDS||1441445561||4956||76.33	4956	4956	1.600000e-207	463
a36122_Ppe_chr3	Ppe_chr3||3330504||3333037||cds11879||1||CDS||1441893802||12010||67.31	12010	12010	b36122_Ppe_chr1	Ppe_chr1||35842621||35844597||cds4895||1||CDS||1441445565||4957||67.31	4957	4957	2.700000e-141	513
a36122_Ppe_chr3	Ppe_chr3||3431632||3434097||cds11898||1||CDS||1441893872||12031||87.98	12031	12031	b36122_Ppe_chr1	Ppe_chr1||35889860||35892011||cds4904||1||CDS||1441445597||4966||87.98	4966	4966	9.200000e-168	557
a36122_Ppe_chr3	Ppe_chr3||3462477||3463565||cds11904||1||CDS||1441893891||12035||60.59	12035	12035	b36122_Ppe_chr1	Ppe_chr1||35911519||35912007||cds4911||1||CDS||1441445624||4973||60.59	4973	4973	5.000000e-14	570
a36122_Ppe_chr3	Ppe_chr3||3475995||3476759||cds11907||-1||CDS||1441893900||12038||63.28	12038	12038	b36122_Ppe_chr1	Ppe_chr1||35918126||35918932||cds4913||-1||CDS||1441445630||4975||63.28	4975	4975	1.800000e-29	598
###
a36122_Ppe_chr3	Ppe_chr3||3484110||3488598||cds11909||1||CDS||1441893905||12039||69.81	12039	12039	b36122_Ppe_chr7	Ppe_chr7||19194972||19201851||cds28470||1||CDS||1442496782||28834||69.81	28834	28834	1.000000e-250	50
a36122_Ppe_chr3	Ppe_chr3||3523214||3528639||cds11913||1||CDS||1441893916||12044||79.07	12044	12044	b36122_Ppe_chr7	Ppe_chr7||19206890||19211533||cds28473||1||CDS||1442496795||28837||79.07	28837	28837	1.000000e-250	100
a36122_Ppe_chr3	Ppe_chr3||3540481||3546508||cds11916||-1||CDS||1441893924||12047||74.08	12047	12047	b36122_Ppe_chr7	Ppe_chr7||19226885||19231854||cds28477||-1||CDS||1442496808||28841||74.08	28841	28841	1.000000e-250	150
a36122_Ppe_chr3	Ppe_chr3||3616391||3616954||cds11931||1||CDS||1441893962||12062||59.73	12062	12062	b36122_Ppe_chr7	Ppe_chr7||19325653||19326258||cds28496||1||CDS||1442496877||28861||59.73	28861	28861	3.600000e-29	175
a36122_Ppe_chr3	Ppe_chr3||3621525||3625435||cds11933||-1||CDS||1441893967||12068||71.76	12068	12068	b36122_Ppe_chr7	Ppe_chr7||19367238||19370933||cds28510||-1||CDS||1442496928||28874||71.76	28874	28874	1.000000e-250	222
a36122_Ppe_chr3	Ppe_chr3||3665947||3667543||cds11944||-1||CDS||1441893999||12075||72.08	12075	12075	b36122_Ppe_chr7	Ppe_chr7||19384718||19386942||cds28519||-1||CDS||1442496959||28883||72.08	28883	28883	8.500000e-144	272
a36122_Ppe_chr3	Ppe_chr3||3691211||3692794||cds11950||1||CDS||1441894016||12080||73.72	12080	12080	b36122_Ppe_chr7	Ppe_chr7||19436922||19438297||cds28537||1||CDS||1442497020||28901||73.72	28901	28901	1.100000e-65	319
a36122_Ppe_chr3	Ppe_chr3||3745851||3747687||cds11961||1||CDS||1441894051||12092||79.91	12092	12092	b36122_Ppe_chr7	Ppe_chr7||19464152||19465434||cds28550||1||CDS||1442497073||28915||79.91	28915	28915	1.800000e-123	366
a36122_Ppe_chr3	Ppe_chr3||3782936||3785822||cds11971||1||CDS||1441894085||12102||71.43	12102	12102	b36122_Ppe_chr7	Ppe_chr7||19492600||19495776||cds28558||-1||CDS||1442497107||28923||71.43	28923	28923	1.000000e-250	416
a36122_Ppe_chr3	Ppe_chr3||3882493||3896337||cds11986||1||CDS||1441894123||12119||65.59	12119	12119	b36122_Ppe_chr7	Ppe_chr7||19526803||19531001||cds28564||1||CDS||1442497132||28929||65.59	28929	28929	6.400000e-98	463
a36122_Ppe_chr3	Ppe_chr3||4019052||4024487||cds12005||-1||CDS||1441894160||12138||80.76	12138	12138	b36122_Ppe_chr7	Ppe_chr7||19575212||19578392||cds28572||-1||CDS||1442497167||28937||80.76	28937	28937	1.000000e-250	510
a36122_Ppe_chr3	Ppe_chr3||4026191||4031105||cds12006||1||CDS||1441894162||12139||70.5	12139	12139	b36122_Ppe_chr7	Ppe_chr7||19582658||19586212||cds28574||1||CDS||1442497170||28939||70.5	28939	28939	1.000000e-250	560
a36122_Ppe_chr3	Ppe_chr3||4048304||4049965||cds12010||1||CDS||1441894169||12143||58.73	12143	12143	b36122_Ppe_chr7	Ppe_chr7||19605989||19608005||cds28582||-1||CDS||1442497194||28947||58.73	28947	28947	7.900000e-43	602
a36122_Ppe_chr3	Ppe_chr3||4050923||4053317||cds12011||1||CDS||1441894172||12144||77.86	12144	12144	b36122_Ppe_chr7	Ppe_chr7||19621754||19622489||cds28586||1||CDS||1442497212||28951||77.86	28951	28951	2.400000e-96	652
a36122_Ppe_chr3	Ppe_chr3||4057251||4058124||cds12014||1||CDS||1441894179||12147||65.85	12147	12147	b36122_Ppe_chr7	Ppe_chr7||19633465||19634127||cds28591||1||CDS||1442497229||28956||65.85	28956	28956	1.000000e-26	678
a36122_Ppe_chr3	Ppe_chr3||4072702||4074667||cds12017||-1||CDS||1441894185||12150||76.97	12150	12150	b36122_Ppe_chr7	Ppe_chr7||19654483||19656017||cds28597||-1||CDS||1442497252||28962||76.97	28962	28962	2.400000e-78	728
a36122_Ppe_chr3	Ppe_chr3||4096627||4101184||cds12025||1||CDS||1441894200||12158||76.59	12158	12158	b36122_Ppe_chr7	Ppe_chr7||19678108||19681858||cds28601||1||CDS||1442497266||28966||76.59	28966	28966	1.000000e-250	778
a36122_Ppe_chr3	Ppe_chr3||4187672||4188811||cds12040||-1||CDS||1441894228||12173||61.0	12173	12173	b36122_Ppe_chr7	Ppe_chr7||19750554||19751617||cds28618||-1||CDS||1442497323||28983||61.0	28983	28983	1.400000e-34	808
a36122_Ppe_chr3	Ppe_chr3||4208835||4215053||cds12042||-1||CDS||1441894231||12175||77.18	12175	12175	b36122_Ppe_chr7	Ppe_chr7||19768127||19772766||cds28622||-1||CDS||1442497337||28987||77.18	28987	28987	1.000000e-250	858
a36122_Ppe_chr3	Ppe_chr3||4357376||4357999||cds12055||-1||CDS||1441894253||12189||65.31	12189	12189	b36122_Ppe_chr7	Ppe_chr7||19798279||19798911||cds28628||-1||CDS||1442497364||28993||65.31	28993	28993	5.100000e-53	905
###
a36122_Ppe_chr3	Ppe_chr3||3882493||3896337||cds11986||1||CDS||1441894123||12119||65.33	12119	12119	b36122_Ppe_chr1	Ppe_chr1||37544095||37546683||cds5253||-1||CDS||1441446714||5320||65.33	5320	5320	2.500000e-19	18
a36122_Ppe_chr3	Ppe_chr3||4019052||4024487||cds12005||-1||CDS||1441894160||12138||80.45	12138	12138	b36122_Ppe_chr1	Ppe_chr1||37629255||37632583||cds5271||-1||CDS||1441446761||5338||80.45	5338	5338	1.000000e-250	65
a36122_Ppe_chr3	Ppe_chr3||4050923||4053317||cds12011||1||CDS||1441894172||12144||77.47	12144	12144	b36122_Ppe_chr1	Ppe_chr1||37640259||37641255||cds5272||1||CDS||1441446764||5339||77.47	5339	5339	2.400000e-96	115
a36122_Ppe_chr3	Ppe_chr3||4084272||4089768||cds12023||1||CDS||1441894196||12156||78.7	12156	12156	b36122_Ppe_chr1	Ppe_chr1||37663160||37666988||cds5279||1||CDS||1441446787||5346||78.7	5346	5346	1.000000e-250	162
a36122_Ppe_chr3	Ppe_chr3||4137716||4140245||cds12031||-1||CDS||1441894210||12164||69.75	12164	12164	b36122_Ppe_chr1	Ppe_chr1||37690298||37691753||cds5288||-1||CDS||1441446812||5355||69.75	5355	5355	7.400000e-80	212
a36122_Ppe_chr3	Ppe_chr3||4187672||4188811||cds12040||-1||CDS||1441894228||12173||68.0	12173	12173	b36122_Ppe_chr1	Ppe_chr1||37693677||37695256||cds5290||-1||CDS||1441446822||5357||68.0	5357	5357	1.600000e-60	262
a36122_Ppe_chr3	Ppe_chr3||4208835||4215053||cds12042||-1||CDS||1441894231||12175||78.71	12175	12175	b36122_Ppe_chr1	Ppe_chr1||37711039||37715743||cds5296||-1||CDS||1441446840||5363||78.71	5363	5363	1.000000e-250	312
a36122_Ppe_chr3	Ppe_chr3||4336344||4340374||cds12052||1||CDS||1441894247||12185||69.54	12185	12185	b36122_Ppe_chr1	Ppe_chr1||37719365||37721997||cds5298||1||CDS||1441446845||5365||69.54	5365	5365	8.700000e-75	362
a36122_Ppe_chr3	Ppe_chr3||4341756||4347048||cds12054||-1||CDS||1441894250||12187||80.32	12187	12187	b36122_Ppe_chr1	Ppe_chr1||37725574||37729764||cds5299||-1||CDS||1441446848||5366||80.32	5366	5366	1.000000e-250	412
a36122_Ppe_chr3	Ppe_chr3||4357376||4357999||cds12055||-1||CDS||1441894253||12189||73.91	12189	12189	b36122_Ppe_chr1	Ppe_chr1||37748215||37748820||cds5301||-1||CDS||1441446863||5368||73.91	5368	5368	3.500000e-06	417
a36122_Ppe_chr3	Ppe_chr3||4361960||4362550||cds12056||1||CDS||1441894255||12190||71.07	12190	12190	b36122_Ppe_chr1	Ppe_chr1||37785980||37786543||cds5306||1||CDS||1441446880||5373||71.07	5373	5373	1.900000e-55	467
a36122_Ppe_chr3	Ppe_chr3||4364455||4370449||cds12057||-1||CDS||1441894256||12191||79.28	12191	12191	b36122_Ppe_chr1	Ppe_chr1||37800170||37805245||cds5308||-1||CDS||1441446887||5375||79.28	5375	5375	1.000000e-250	517
a36122_Ppe_chr3	Ppe_chr3||4381042||4382397||cds12059||1||CDS||1441894260||12193||76.96	12193	12193	b36122_Ppe_chr1	Ppe_chr1||37823371||37824789||cds5311||1||CDS||1441446901||5378||76.96	5378	5378	2.200000e-49	565
###
a36122_Ppe_chr3	Ppe_chr3||4775162||4780446||cds12121||-1||CDS||1441894378||12259||76.33	12259	12259	b36122_Ppe_chr7	Ppe_chr7||20396555||20400864||cds28782||1||CDS||1442497939||29148||76.33	29148	29148	1.000000e-250	50
a36122_Ppe_chr3	Ppe_chr3||4878311||4880918||cds12131||-1||CDS||1441894397||12269||75.53	12269	12269	b36122_Ppe_chr7	Ppe_chr7||20355264||20357679||cds28771||1||CDS||1442497899||29137||75.53	29137	29137	5.300000e-238	97
a36122_Ppe_chr3	Ppe_chr3||4910440||4910849||cds12137||1||CDS||1441894409||12276||79.72	12276	12276	b36122_Ppe_chr7	Ppe_chr7||20345516||20345951||cds28769||1||CDS||1442497893||29135||79.72	29135	29135	8.600000e-69	147
a36122_Ppe_chr3	Ppe_chr3||4943048||4947299||cds12151||-1||CDS||1441894436||12290||74.17	12290	12290	b36122_Ppe_chr7	Ppe_chr7||20309074||20313143||cds28756||1||CDS||1442497850||29122||74.17	29122	29122	2.000000e-248	194
a36122_Ppe_chr3	Ppe_chr3||4990991||4991749||cds12154||-1||CDS||1441894441||12293||75.37	12293	12293	b36122_Ppe_chr7	Ppe_chr7||20287576||20288222||cds28749||1||CDS||1442497824||29115||75.37	29115	29115	1.000000e-57	244
a36122_Ppe_chr3	Ppe_chr3||4999644||5000288||cds12156||1||CDS||1441894444||12295||67.95	12295	12295	b36122_Ppe_chr7	Ppe_chr7||20272020||20272742||cds28745||-1||CDS||1442497812||29111||67.95	29111	29111	3.800000e-17	260
a36122_Ppe_chr3	Ppe_chr3||5005866||5011152||cds12157||-1||CDS||1441894446||12296||77.36	12296	12296	b36122_Ppe_chr7	Ppe_chr7||20245038||20249007||cds28742||1||CDS||1442497796||29108||77.36	29108	29108	1.000000e-250	310
a36122_Ppe_chr3	Ppe_chr3||5029583||5030655||cds12162||1||CDS||1441894455||12301||75.56	12301	12301	b36122_Ppe_chr7	Ppe_chr7||20239285||20239849||cds28739||-1||CDS||1442497783||29104||75.56	29104	29104	1.400000e-45	354
a36122_Ppe_chr3	Ppe_chr3||5033899||5037227||cds12163||-1||CDS||1441894457||12302||68.45	12302	12302	b36122_Ppe_chr7	Ppe_chr7||20235540||20238802||cds28738||1||CDS||1442497779||29103||68.45	29103	29103	2.100000e-160	404
a36122_Ppe_chr3	Ppe_chr3||5052630||5055326||cds12167||1||CDS||1441894464||12306||68.23	12306	12306	b36122_Ppe_chr7	Ppe_chr7||20227391||20230645||cds28737||-1||CDS||1442497773||29102||68.23	29102	29102	1.400000e-82	454
a36122_Ppe_chr3	Ppe_chr3||5064921||5067795||cds12173||-1||CDS||1441894478||12312||78.11	12312	12312	b36122_Ppe_chr7	Ppe_chr7||20222400||20224290||cds28734||1||CDS||1442497760||29098||78.11	29098	29098	6.900000e-134	504
a36122_Ppe_chr3	Ppe_chr3||5072272||5073548||cds12174||1||CDS||1441894479||12313||61.69	12313	12313	b36122_Ppe_chr7	Ppe_chr7||20212653||20214663||cds28729||-1||CDS||1442497738||29094||61.69	29094	29094	1.400000e-40	543
a36122_Ppe_chr3	Ppe_chr3||5160112||5164168||cds12194||-1||CDS||1441894519||12334||57.52	12334	12334	b36122_Ppe_chr7	Ppe_chr7||20158527||20161955||cds28718||-1||CDS||1442497698||29083||57.52	29083	29083	5.300000e-100	587
a36122_Ppe_chr3	Ppe_chr3||5190966||5202434||cds12196||1||CDS||1441894524||12336||80.18	12336	12336	b36122_Ppe_chr7	Ppe_chr7||20150651||20157535||cds28717||-1||CDS||1442497693||29082||80.18	29082	29082	1.000000e-250	637
###
a36122_Ppe_chr3	Ppe_chr3||4925501||4929690||cds12144||-1||CDS||1441894424||12283||73.99	12283	12283	b36122_Ppe_chr1	Ppe_chr1||38055196||38058550||cds5378||-1||CDS||1441447119||5445||73.99	5445	5445	1.000000e-250	50
a36122_Ppe_chr3	Ppe_chr3||4943048||4947299||cds12151||-1||CDS||1441894436||12290||70.93	12290	12290	b36122_Ppe_chr1	Ppe_chr1||38079682||38082985||cds5385||-1||CDS||1441451332||5452||70.93	5452	5452	1.300000e-181	100
a36122_Ppe_chr3	Ppe_chr3||4990991||4991749||cds12154||-1||CDS||1441894441||12293||75.87	12293	12293	b36122_Ppe_chr1	Ppe_chr1||38095901||38096404||cds5389||-1||CDS||1441451349||5456||75.87	5456	5456	7.000000e-63	150
a36122_Ppe_chr3	Ppe_chr3||5060000||5063387||cds12170||1||CDS||1441894471||12309||69.76	12309	12309	b36122_Ppe_chr1	Ppe_chr1||38179309||38182803||cds5398||1||CDS||1441451395||5466||69.76	5466	5466	5.100000e-220	197
a36122_Ppe_chr3	Ppe_chr3||5079106||5080542||cds12175||-1||CDS||1441894482||12314||68.48	12314	12314	b36122_Ppe_chr1	Ppe_chr1||38197663||38198556||cds5406||-1||CDS||1441451433||5473||68.48	5473	5473	1.600000e-06	202
###
a36122_Ppe_chr3	Ppe_chr3||5437570||5439980||cds12221||-1||CDS||1441894569||12361||74.96	12361	12361	b36122_Ppe_chr1	Ppe_chr1||38919429||38922538||cds5573||-1||CDS||1441457034||5641||74.96	5641	5641	1.300000e-124	50
a36122_Ppe_chr3	Ppe_chr3||5511645||5517739||cds12229||-1||CDS||1441894584||12369||75.98	12369	12369	b36122_Ppe_chr1	Ppe_chr1||38930479||38934143||cds5575||-1||CDS||1441457040||5643||75.98	5643	5643	3.200000e-193	100
a36122_Ppe_chr3	Ppe_chr3||5551356||5552815||cds12232||1||CDS||1441894588||12372||63.17	12372	12372	b36122_Ppe_chr1	Ppe_chr1||38958097||38960107||cds5580||1||CDS||1441457057||5648||63.17	5648	5648	1.600000e-34	133
a36122_Ppe_chr3	Ppe_chr3||5570876||5572209||cds12233||-1||CDS||1441894590||12374||60.26	12374	12374	b36122_Ppe_chr1	Ppe_chr1||38985094||38985732||cds5585||-1||CDS||1441457072||5653||60.26	5653	5653	8.400000e-10	142
a36122_Ppe_chr3	Ppe_chr3||5635966||5649373||cds12242||-1||CDS||1441894608||12383||72.14	12383	12383	b36122_Ppe_chr1	Ppe_chr1||39220382||39227431||cds5605||-1||CDS||1441457147||5673||72.14	5673	5673	1.000000e-250	189
a36122_Ppe_chr3	Ppe_chr3||5763883||5767665||cds12258||1||CDS||1441894638||12399||75.19	12399	12399	b36122_Ppe_chr1	Ppe_chr1||39287656||39290995||cds5621||1||CDS||1441457204||5690||75.19	5690	5690	1.000000e-250	236
a36122_Ppe_chr3	Ppe_chr3||5802980||5805785||cds12265||1||CDS||1441894652||12406||71.66	12406	12406	b36122_Ppe_chr1	Ppe_chr1||39309178||39312457||cds5627||1||CDS||1441457224||5696||71.66	5696	5696	9.200000e-201	286
a36122_Ppe_chr3	Ppe_chr3||5813106||5816277||cds12267||1||CDS||1441894656||12408||81.85	12408	12408	b36122_Ppe_chr1	Ppe_chr1||39339092||39341142||cds5635||1||CDS||1441457250||5704||81.85	5704	5704	1.200000e-79	336
a36122_Ppe_chr3	Ppe_chr3||5824532||5828401||cds12268||1||CDS||1441894657||12409||76.58	12409	12409	b36122_Ppe_chr1	Ppe_chr1||39350482||39353933||cds5638||1||CDS||1441457258||5707||76.58	5707	5707	1.600000e-188	386
a36122_Ppe_chr3	Ppe_chr3||5829805||5835483||cds12272||-1||CDS||1441894665||12413||71.48	12413	12413	b36122_Ppe_chr1	Ppe_chr1||39355506||39360225||cds5640||-1||CDS||1441457267||5709||71.48	5709	5709	3.600000e-43	428
a36122_Ppe_chr3	Ppe_chr3||5904953||5905940||cds12290||1||CDS||1441894698||12431||76.09	12431	12431	b36122_Ppe_chr1	Ppe_chr1||39431928||39432692||cds5646||1||CDS||1441457283||5715||76.09	5715	5715	4.700000e-58	475
###
a36122_Ppe_chr3	Ppe_chr3||5824532||5828401||cds12268||1||CDS||1441894657||12409||72.97	12409	12409	b36122_Ppe_chr7	Ppe_chr7||20608167||20612005||cds28838||1||CDS||1442498138||29204||72.97	29204	29204	5.300000e-158	50
a36122_Ppe_chr3	Ppe_chr3||5847737||5849035||cds12282||-1||CDS||1441894683||12423||71.43	12423	12423	b36122_Ppe_chr7	Ppe_chr7||20616044||20617069||cds28842||-1||CDS||1442498149||29208||71.43	29208	29208	2.600000e-47	93
a36122_Ppe_chr3	Ppe_chr3||5904953||5905940||cds12290||1||CDS||1441894698||12431||69.49	12431	12431	b36122_Ppe_chr7	Ppe_chr7||20658943||20659626||cds28851||1||CDS||1442498190||29217||69.49	29217	29217	1.600000e-12	104
a36122_Ppe_chr3	Ppe_chr3||6023848||6025354||cds12308||-1||CDS||1441894731||12449||74.42	12449	12449	b36122_Ppe_chr7	Ppe_chr7||20677043||20678186||cds28854||-1||CDS||1442498202||29220||74.42	29220	29220	1.700000e-111	151
a36122_Ppe_chr3	Ppe_chr3||6055906||6056265||cds12318||1||CDS||1441894753||12459||72.73	12459	12459	b36122_Ppe_chr7	Ppe_chr7||20690114||20690455||cds28857||1||CDS||1442498213||29223||72.73	29223	29223	5.100000e-05	155
###
a36122_Ppe_chr3	Ppe_chr3||6205187||6210612||cds12352||-1||CDS||1441894818||12493||82.86	12493	12493	b36122_Ppe_chr1	Ppe_chr1||40108026||40112831||cds5702||-1||CDS||1441457462||5773||82.86	5773	5773	1.000000e-250	50
a36122_Ppe_chr3	Ppe_chr3||6239208||6240285||cds12356||-1||CDS||1441894826||12497||70.97	12497	12497	b36122_Ppe_chr1	Ppe_chr1||40131341||40132214||cds5710||-1||CDS||1441457494||5781||70.97	5781	5781	7.900000e-71	100
a36122_Ppe_chr3	Ppe_chr3||6254943||6258865||cds12357||1||CDS||1441894828||12498||70.87	12498	12498	b36122_Ppe_chr1	Ppe_chr1||40133568||40137457||cds5711||1||CDS||1441457496||5782||70.87	5782	5782	1.000000e-250	150
a36122_Ppe_chr3	Ppe_chr3||6280651||6282938||cds12362||1||CDS||1441894837||12503||71.19	12503	12503	b36122_Ppe_chr1	Ppe_chr1||40139145||40142198||cds5712||1||CDS||1441457498||5783||71.19	5783	5783	2.900000e-79	200
a36122_Ppe_chr3	Ppe_chr3||6305583||6308024||cds12370||-1||CDS||1441894855||12511||66.4	12511	12511	b36122_Ppe_chr1	Ppe_chr1||40199619||40203748||cds5726||-1||CDS||1441457549||5798||66.4	5798	5798	1.000000e-250	247
###
a36122_Ppe_chr3	Ppe_chr3||6211795||6212855||cds12353||-1||CDS||1441894820||12494||68.7	12494	12494	b36122_Ppe_chr7	Ppe_chr7||20834288||20834836||cds28889||-1||CDS||1442498340||29257||68.7	29257	29257	3.800000e-52	50
a36122_Ppe_chr3	Ppe_chr3||6239208||6240285||cds12356||-1||CDS||1441894826||12497||84.13	12497	12497	b36122_Ppe_chr7	Ppe_chr7||20850379||20851220||cds28893||1||CDS||1442498359||29262||84.13	29262	29262	3.900000e-52	100
a36122_Ppe_chr3	Ppe_chr3||6254943||6258865||cds12357||1||CDS||1441894828||12498||74.53	12498	12498	b36122_Ppe_chr7	Ppe_chr7||20857982||20861076||cds28897||1||CDS||1442498381||29266||74.53	29266	29266	1.000000e-250	150
a36122_Ppe_chr3	Ppe_chr3||6262342||6262873||cds12360||1||CDS||1441894834||12501||63.08	12501	12501	b36122_Ppe_chr7	Ppe_chr7||20863235||20863849||cds28898||1||CDS||1442498384||29267||63.08	29267	29267	1.800000e-16	165
a36122_Ppe_chr3	Ppe_chr3||6280651||6282938||cds12362||1||CDS||1441894837||12503||67.5	12503	12503	b36122_Ppe_chr7	Ppe_chr7||20872093||20873985||cds28899||1||CDS||1442498388||29268||67.5	29268	29268	2.500000e-64	215
a36122_Ppe_chr3	Ppe_chr3||6298935||6300793||cds12369||1||CDS||1441894853||12510||70.35	12510	12510	b36122_Ppe_chr7	Ppe_chr7||20898283||20899523||cds28904||1||CDS||1442498405||29273||70.35	29273	29273	5.000000e-78	265
a36122_Ppe_chr3	Ppe_chr3||6378436||6383751||cds12376||1||CDS||1441894866||12516||71.53	12516	12516	b36122_Ppe_chr7	Ppe_chr7||20923478||20925571||cds28908||1||CDS||1442498414||29277||71.53	29277	29277	6.100000e-71	315
a36122_Ppe_chr3	Ppe_chr3||6385452||6386940||cds12378||1||CDS||1441894870||12518||69.74	12518	12518	b36122_Ppe_chr7	Ppe_chr7||20934588||20936902||cds28911||1||CDS||1442498426||29280||69.74	29280	29280	1.600000e-181	365
a36122_Ppe_chr3	Ppe_chr3||6393027||6403675||cds12375||1||CDS||1441894865||12519||58.74	12519	12519	b36122_Ppe_chr7	Ppe_chr7||20953292||20957934||cds28917||1||CDS||1442498449||29286||58.74	29286	29286	1.800000e-09	373
a36122_Ppe_chr3	Ppe_chr3||6493710||6503659||cds12389||-1||CDS||1441894891||12530||72.2	12530	12530	b36122_Ppe_chr7	Ppe_chr7||21002086||21011708||cds28930||-1||CDS||1442498504||29299||72.2	29299	29299	1.000000e-250	420
a36122_Ppe_chr3	Ppe_chr3||6588541||6591486||cds12406||1||CDS||1441894926||12547||71.47	12547	12547	b36122_Ppe_chr7	Ppe_chr7||21059886||21062326||cds28947||1||CDS||1442498571||29316||71.47	29316	29316	1.800000e-128	467
###
a36122_Ppe_chr3	Ppe_chr3||6550882||6555033||cds12400||1||CDS||1441894914||12541||59.63	12541	12541	b36122_Ppe_chr1	Ppe_chr1||40199619||40203748||cds5726||-1||CDS||1441457549||5798||59.63	5798	5798	3.200000e-20	19
a36122_Ppe_chr3	Ppe_chr3||6576421||6578742||cds12403||1||CDS||1441894919||12544||63.54	12544	12544	b36122_Ppe_chr1	Ppe_chr1||40220596||40222991||cds5730||1||CDS||1441457567||5802||63.54	5802	5802	2.900000e-35	53
a36122_Ppe_chr3	Ppe_chr3||6580599||6583268||cds12404||1||CDS||1441894922||12545||68.82	12545	12545	b36122_Ppe_chr1	Ppe_chr1||40227109||40230262||cds5732||1||CDS||1441457573||5804||68.82	5804	5804	1.000000e-250	103
a36122_Ppe_chr3	Ppe_chr3||6667861||6676952||cds12423||-1||CDS||1441894957||12564||70.52	12564	12564	b36122_Ppe_chr1	Ppe_chr1||40246343||40251605||cds5738||-1||CDS||1441457587||5810||70.52	5810	5810	3.100000e-164	150
a36122_Ppe_chr3	Ppe_chr3||6715695||6718874||cds12434||-1||CDS||1441894976||12575||67.63	12575	12575	b36122_Ppe_chr1	Ppe_chr1||40262249||40264255||cds5743||-1||CDS||1441457602||5815||67.63	5815	5815	1.000000e-250	197
###
a36122_Ppe_chr3	Ppe_chr3||7215158||7215979||cds12504||-1||CDS||1441895113||12645||78.72	12645	12645	b36122_Ppe_chr1	Ppe_chr1||34842228||34842929||cds4688||1||CDS||1441444921||4745||78.72	4745	4745	1.100000e-71	50
a36122_Ppe_chr3	Ppe_chr3||7256649||7257962||cds12509||-1||CDS||1441895125||12650||69.95	12650	12650	b36122_Ppe_chr1	Ppe_chr1||34856972||34858757||cds4690||-1||CDS||1441444928||4747||69.95	4747	4747	9.700000e-104	100
a36122_Ppe_chr3	Ppe_chr3||7259698||7261418||cds12510||1||CDS||1441895127||12651||64.25	12651	12651	b36122_Ppe_chr1	Ppe_chr1||34861908||34862974||cds4691||1||CDS||1441444931||4749||64.25	4749	4749	2.300000e-64	150
a36122_Ppe_chr3	Ppe_chr3||7265990||7266929||cds12511||-1||CDS||1441895129||12652||82.03	12652	12652	b36122_Ppe_chr1	Ppe_chr1||34864936||34865787||cds4693||-1||CDS||1441444936||4750||82.03	4750	4750	2.300000e-29	178
a36122_Ppe_chr3	Ppe_chr3||7336530||7337354||cds12519||1||CDS||1441895146||12660||77.05	12660	12660	b36122_Ppe_chr1	Ppe_chr1||34909084||34909908||cds4700||-1||CDS||1441444962||4758||77.05	4758	4758	5.500000e-204	228
a36122_Ppe_chr3	Ppe_chr3||7365122||7374796||cds12522||1||CDS||1441895150||12663||67.61	12663	12663	b36122_Ppe_chr1	Ppe_chr1||34941826||34949941||cds4705||1||CDS||1441444972||4763||67.61	4763	4763	5.700000e-117	278
a36122_Ppe_chr3	Ppe_chr3||7505531||7506940||cds12530||-1||CDS||1441897716||12671||70.46	12671	12671	b36122_Ppe_chr1	Ppe_chr1||34975139||34976500||cds4707||1||CDS||1441444976||4766||70.46	4766	4766	1.200000e-142	328
a36122_Ppe_chr3	Ppe_chr3||7521715||7523354||cds12531||1||CDS||1441897720||12672||78.82	12672	12672	b36122_Ppe_chr1	Ppe_chr1||34983330||34984811||cds4708||1||CDS||1441444981||4767||78.82	4767	4767	5.100000e-57	378
###
a36122_Ppe_chr3	Ppe_chr3||9436355||9439601||cds12710||-1||CDS||1441902347||12851||74.03	12851	12851	b36122_Ppe_chr4	Ppe_chr4||3259392||3262868||cds16033||1||CDS||1442056918||16218||74.03	16218	16218	1.000000e-250	50
a36122_Ppe_chr3	Ppe_chr3||9464300||9468935||cds12712||1||CDS||1441902352||12853||77.47	12853	12853	b36122_Ppe_chr4	Ppe_chr4||3209884||3213493||cds16026||-1||CDS||1442056894||16210||77.47	16210	16210	3.300000e-165	100
a36122_Ppe_chr3	Ppe_chr3||9470136||9472959||cds12713||-1||CDS||1441902355||12854||83.6	12854	12854	b36122_Ppe_chr4	Ppe_chr4||3206094||3207205||cds16025||1||CDS||1442056892||16209||83.6	16209	16209	6.300000e-51	150
a36122_Ppe_chr3	Ppe_chr3||9480523||9481320||cds12714||1||CDS||1441902357||12855||78.08	12855	12855	b36122_Ppe_chr4	Ppe_chr4||3158790||3159470||cds16022||-1||CDS||1442056885||16206||78.08	16206	16206	9.100000e-23	172
a36122_Ppe_chr3	Ppe_chr3||9541759||9543891||cds12720||-1||CDS||1441902367||12861||85.18	12861	12861	b36122_Ppe_chr4	Ppe_chr4||3132505||3134072||cds16015||1||CDS||1442056866||16199||85.18	16199	16199	7.800000e-177	222
a36122_Ppe_chr3	Ppe_chr3||9722740||9733637||cds12734||-1||CDS||1441902394||12875||80.9	12875	12875	b36122_Ppe_chr4	Ppe_chr4||3113486||3117011||cds16011||1||CDS||1442056856||16195||80.9	16195	16195	1.000000e-250	269
###
a36122_Ppe_chr3	Ppe_chr3||9924544||9930897||cds12753||1||CDS||1441902434||12894||71.75	12894	12894	b36122_Ppe_chr4	Ppe_chr4||2996945||2999218||cds15983||-1||CDS||1442056767||16167||71.75	16167	16167	1.900000e-134	50
a36122_Ppe_chr3	Ppe_chr3||9938813||9961642||cds12756||1||CDS||1441902439||12897||77.41	12897	12897	b36122_Ppe_chr4	Ppe_chr4||2990027||2991808||cds15980||-1||CDS||1442056758||16164||77.41	16164	16164	2.200000e-57	100
a36122_Ppe_chr3	Ppe_chr3||10017825||10020316||cds12760||-1||CDS||1441902446||12900||71.21	12900	12900	b36122_Ppe_chr4	Ppe_chr4||2985575||2988407||cds15979||1||CDS||1442056755||16163||71.21	16163	16163	6.800000e-30	129
a36122_Ppe_chr3	Ppe_chr3||10114889||10118093||cds12769||1||CDS||1441902459||12910||70.98	12910	12910	b36122_Ppe_chr4	Ppe_chr4||2959251||2962209||cds15974||-1||CDS||1442056743||16157||70.98	16157	16157	3.600000e-64	179
a36122_Ppe_chr3	Ppe_chr3||10146483||10147022||cds12771||-1||CDS||1441902463||12912||76.63	12912	12912	b36122_Ppe_chr4	Ppe_chr4||2949858||2950421||cds15972||1||CDS||1442056739||16156||76.63	16156	16156	4.400000e-92	229
a36122_Ppe_chr3	Ppe_chr3||10733638||10738858||cds12790||1||CDS||1441902500||12931||75.32	12931	12931	b36122_Ppe_chr4	Ppe_chr4||2903155||2906239||cds15964||1||CDS||1442056718||16148||75.32	16148	16148	3.600000e-174	276
a36122_Ppe_chr3	Ppe_chr3||10803688||10804089||cds12796||1||CDS||1441902510||12937||78.7	12937	12937	b36122_Ppe_chr4	Ppe_chr4||2891853||2892263||cds15960||-1||CDS||1442056709||16144||78.7	16144	16144	1.500000e-102	326
a36122_Ppe_chr3	Ppe_chr3||10852548||10860601||cds12808||1||CDS||1441902533||12950||71.52	12950	12950	b36122_Ppe_chr4	Ppe_chr4||2850434||2851571||cds15949||-1||CDS||1442056674||16133||71.52	16133	16133	3.800000e-172	373
a36122_Ppe_chr3	Ppe_chr3||11010286||11013130||cds12828||1||CDS||1441902572||12970||69.46	12970	12970	b36122_Ppe_chr4	Ppe_chr4||2833550||2836568||cds15944||-1||CDS||1442056654||16127||69.46	16127	16127	1.200000e-157	420
a36122_Ppe_chr3	Ppe_chr3||11220409||11220895||cds12842||-1||CDS||1441902600||12984||73.49	12984	12984	b36122_Ppe_chr4	Ppe_chr4||2782397||2782782||cds15927||1||CDS||1442056604||16109||73.49	16109	16109	8.300000e-40	456
a36122_Ppe_chr3	Ppe_chr3||11436770||11437918||cds12852||1||CDS||1441902620||12994||74.01	12994	12994	b36122_Ppe_chr4	Ppe_chr4||2735362||2736222||cds15915||-1||CDS||1442056569||16097||74.01	16097	16097	3.900000e-42	494
a36122_Ppe_chr3	Ppe_chr3||11504850||11508845||cds12858||-1||CDS||1441902632||13000||57.14	13000	13000	b36122_Ppe_chr4	Ppe_chr4||2725074||2727799||cds15912||1||CDS||1442056561||16093||57.14	16093	16093	3.800000e-17	510
a36122_Ppe_chr3	Ppe_chr3||11622459||11623579||cds12872||1||CDS||1441902658||13014||65.73	13014	13014	b36122_Ppe_chr4	Ppe_chr4||2664722||2665956||cds15895||1||CDS||1442056518||16075||65.73	16075	16075	7.400000e-12	518
a36122_Ppe_chr3	Ppe_chr3||11878057||11880777||cds12882||-1||CDS||1441902674||13024||72.56	13024	13024	b36122_Ppe_chr4	Ppe_chr4||2627739||2629681||cds15879||1||CDS||1442056467||16059||72.56	16059	16059	1.500000e-146	565
a36122_Ppe_chr3	Ppe_chr3||11902209||11906546||cds12887||-1||CDS||1441902683||13029||72.96	13029	13029	b36122_Ppe_chr4	Ppe_chr4||2622205||2624651||cds15878||1||CDS||1442056465||16058||72.96	16058	16058	1.300000e-95	615
a36122_Ppe_chr3	Ppe_chr3||11948041||11949195||cds12888||1||CDS||1441902685||13030||66.72	13030	13030	b36122_Ppe_chr4	Ppe_chr4||2617755||2618935||cds15876||-1||CDS||1442056456||16056||66.72	16056	16056	3.100000e-93	665
###
a36122_Ppe_chr3	Ppe_chr3||10146483||10147022||cds12771||-1||CDS||1441902463||12912||72.97	12912	12912	b36122_Ppe_chr4	Ppe_chr4||9599016||9599573||cds17213||-1||CDS||1442063911||17405||72.97	17405	17405	1.200000e-109	50
a36122_Ppe_chr3	Ppe_chr3||10180611||10186157||cds12772||1||CDS||1441902465||12913||80.15	12913	12913	b36122_Ppe_chr4	Ppe_chr4||9661283||9667213||cds17221||1||CDS||1442063931||17413||80.15	17413	17413	1.000000e-250	100
a36122_Ppe_chr3	Ppe_chr3||10766999||10770950||cds12793||1||CDS||1441902505||12934||83.15	12934	12934	b36122_Ppe_chr4	Ppe_chr4||9703424||9707363||cds17231||1||CDS||1442063948||17423||83.15	17423	17423	9.200000e-141	144
a36122_Ppe_chr3	Ppe_chr3||10808448||10812050||cds12797||-1||CDS||1441902512||12938||70.91	12938	12938	b36122_Ppe_chr4	Ppe_chr4||9711293||9714444||cds17232||-1||CDS||1442063951||17424||70.91	17424	17424	1.000000e-250	194
a36122_Ppe_chr3	Ppe_chr3||10907855||10909687||cds12814||1||CDS||1441902543||12956||74.3	12956	12956	b36122_Ppe_chr4	Ppe_chr4||9770821||9772641||cds17239||-1||CDS||1442063966||17431||74.3	17431	17431	7.500000e-186	241
###
a36122_Ppe_chr3	Ppe_chr3||10932054||10932659||cds12815||-1||CDS||1441902545||12957||73.25	12957	12957	b36122_Ppe_chr4	Ppe_chr4||24719221||24719850||cds18602||-1||CDS||1442068819||18811||73.25	18811	18811	5.700000e-38	37
a36122_Ppe_chr3	Ppe_chr3||10986714||10987201||cds12824||1||CDS||1441902563||12966||99.75	12966	12966	b36122_Ppe_chr4	Ppe_chr4||24691660||24693455||cds18598||1||CDS||1442068806||18807||99.75	18807	18807	5.000000e-204	87
a36122_Ppe_chr3	Ppe_chr3||10992839||10993561||cds12825||-1||CDS||1441902565||12967||93.64	12967	12967	b36122_Ppe_chr4	Ppe_chr4||24638286||24639008||cds18591||1||CDS||1442068779||18800||93.64	18800	18800	1.000000e-250	137
a36122_Ppe_chr3	Ppe_chr3||11161146||11166275||cds12839||-1||CDS||1441902595||12981||62.1	12981	12981	b36122_Ppe_chr4	Ppe_chr4||24266499||24269020||cds18574||-1||CDS||1442068703||18782||62.1	18782	18782	5.900000e-102	184
a36122_Ppe_chr3	Ppe_chr3||11278337||11279470||cds12848||1||CDS||1441902612||12990||97.71	12990	12990	b36122_Ppe_chr4	Ppe_chr4||24210943||24213396||cds18573||-1||CDS||1442068700||18781||97.71	18781	18781	1.000000e-250	234
###
a36122_Ppe_chr3	Ppe_chr3||10972744||10974943||cds12820||1||CDS||1441902555||12962||69.05	12962	12962	b36122_Ppe_chr4	Ppe_chr4||10051028||10055656||cds17265||1||CDS||1442064017||17457||69.05	17457	17457	1.300000e-20	19
a36122_Ppe_chr3	Ppe_chr3||11010286||11013130||cds12828||1||CDS||1441902572||12970||60.21	12970	12970	b36122_Ppe_chr4	Ppe_chr4||10056166||10058558||cds17267||-1||CDS||1442064020||17459||60.21	17459	17459	9.100000e-18	36
a36122_Ppe_chr3	Ppe_chr3||11237048||11239404||cds12846||-1||CDS||1441902608||12988||65.54	12988	12988	b36122_Ppe_chr4	Ppe_chr4||10071550||10073574||cds17271||-1||CDS||1442065567||17463||65.54	17463	17463	4.000000e-158	83
a36122_Ppe_chr3	Ppe_chr3||11436770||11437918||cds12852||1||CDS||1441902620||12994||81.97	12994	12994	b36122_Ppe_chr4	Ppe_chr4||10107069||10108388||cds17277||1||CDS||1442065579||17469||81.97	17469	17469	3.200000e-61	133
a36122_Ppe_chr3	Ppe_chr3||11504850||11508845||cds12858||-1||CDS||1441902632||13000||69.04	13000	13000	b36122_Ppe_chr4	Ppe_chr4||10137171||10142039||cds17283||-1||CDS||1442065592||17476||69.04	17476	17476	1.000000e-250	183
a36122_Ppe_chr3	Ppe_chr3||11562431||11564733||cds12862||-1||CDS||1441902639||13004||77.74	13004	13004	b36122_Ppe_chr4	Ppe_chr4||10187544||10189415||cds17288||-1||CDS||1442065601||17481||77.74	17481	17481	1.100000e-74	233
###
a36122_Ppe_chr3	Ppe_chr3||11528973||11531194||cds12861||1||CDS||1441902637||13003||68.04	13003	13003	b36122_Ppe_chr7	Ppe_chr7||4278353||4279845||cds26364||-1||CDS||1442488567||26700||68.04	26700	26700	1.400000e-06	5
a36122_Ppe_chr3	Ppe_chr3||11824630||11827859||cds12877||-1||CDS||1441902666||13019||97.19	13019	13019	b36122_Ppe_chr7	Ppe_chr7||4295154||4297472||cds26365||-1||CDS||1442488571||26701||97.19	26701	26701	1.000000e-250	52
a36122_Ppe_chr3	Ppe_chr3||12517770||12520252||cds12891||1||CDS||1441902690||13033||95.71	13033	13033	b36122_Ppe_chr7	Ppe_chr7||4417641||4418576||cds26379||-1||CDS||1442488609||26715||95.71	26715	26715	1.000000e-250	99
a36122_Ppe_chr3	Ppe_chr3||12592434||12597904||cds12898||1||CDS||1441902705||13040||69.18	13040	13040	b36122_Ppe_chr7	Ppe_chr7||5078597||5084100||cds26391||1||CDS||1442488643||26727||69.18	26727	26727	2.200000e-192	146
a36122_Ppe_chr3	Ppe_chr3||12880197||12882772||cds12911||1||CDS||1441902727||13053||97.58	13053	13053	b36122_Ppe_chr7	Ppe_chr7||5506181||5507050||cds26406||-1||CDS||1442488677||26742||97.58	26742	26742	1.000000e-250	193
###
a36122_Ppe_chr3	Ppe_chr3||11824630||11827859||cds12877||-1||CDS||1441902666||13019||97.85	13019	13019	b36122_Ppe_chr3	Ppe_chr3||12520580||12521516||cds12892||-1||CDS||1441902691||13034||97.85	13034	13034	1.000000e-250	50
a36122_Ppe_chr3	Ppe_chr3||11852041||11853134||cds12879||-1||CDS||1441902669||13021||98.49	13021	13021	b36122_Ppe_chr3	Ppe_chr3||12880197||12882772||cds12911||1||CDS||1441902727||13053||98.49	13053	13053	1.000000e-250	97
a36122_Ppe_chr3	Ppe_chr3||11948041||11949195||cds12888||1||CDS||1441902685||13030||95.51	13030	13030	b36122_Ppe_chr3	Ppe_chr3||13014424||13016136||cds12914||-1||CDS||1441902732||13056||95.51	13056	13056	1.000000e-250	147
a36122_Ppe_chr3	Ppe_chr3||12517770||12520252||cds12891||1||CDS||1441902690||13033||96.54	13033	13033	b36122_Ppe_chr3	Ppe_chr3||11824630||11827859||cds12877||-1||CDS||1441902666||13019||96.54	13019	13019	1.000000e-250	50
a36122_Ppe_chr3	Ppe_chr3||12592434||12597904||cds12898||1||CDS||1441902705||13040||95.3	13040	13040	b36122_Ppe_chr3	Ppe_chr3||13038756||13039412||cds12915||1||CDS||1441902734||13057||95.3	13057	13057	1.000000e-250	197
a36122_Ppe_chr3	Ppe_chr3||12783447||12784685||cds12906||1||CDS||1441902719||13048||95.59	13048	13048	b36122_Ppe_chr3	Ppe_chr3||13319697||13320650||cds12930||1||CDS||1441902761||13072||95.59	13072	13072	3.000000e-49	242
a36122_Ppe_chr3	Ppe_chr3||12880197||12882772||cds12911||1||CDS||1441902727||13053||98.49	13053	13053	b36122_Ppe_chr3	Ppe_chr3||11852041||11853134||cds12879||-1||CDS||1441902669||13021||98.49	13021	13021	1.000000e-250	97
a36122_Ppe_chr3	Ppe_chr3||13014424||13016136||cds12914||-1||CDS||1441902732||13056||95.51	13056	13056	b36122_Ppe_chr3	Ppe_chr3||11948041||11949195||cds12888||1||CDS||1441902685||13030||95.51	13030	13030	1.000000e-250	147
a36122_Ppe_chr3	Ppe_chr3||13038756||13039412||cds12915||1||CDS||1441902734||13057||95.3	13057	13057	b36122_Ppe_chr3	Ppe_chr3||12592434||12597904||cds12898||1||CDS||1441902705||13040||95.3	13040	13040	1.000000e-250	197
a36122_Ppe_chr3	Ppe_chr3||13044939||13046102||cds12917||-1||CDS||1441902737||13059||96.7	13059	13059	b36122_Ppe_chr3	Ppe_chr3||13456071||13457021||cds12944||-1||CDS||1441902788||13086||96.7	13086	13086	1.000000e-250	289
a36122_Ppe_chr3	Ppe_chr3||13319697||13320650||cds12930||1||CDS||1441902761||13072||95.59	13072	13072	b36122_Ppe_chr3	Ppe_chr3||12783447||12784685||cds12906||1||CDS||1441902719||13048||95.59	13048	13048	1.700000e-49	242
a36122_Ppe_chr3	Ppe_chr3||13393771||13394332||cds12934||-1||CDS||1441902767||13076||61.63	13076	13076	b36122_Ppe_chr3	Ppe_chr3||13576912||13578108||cds12947||1||CDS||1441902793||13089||61.63	13089	13089	9.200000e-10	295
a36122_Ppe_chr3	Ppe_chr3||13456071||13457021||cds12944||-1||CDS||1441902788||13086||96.7	13086	13086	b36122_Ppe_chr3	Ppe_chr3||13044939||13046102||cds12917||-1||CDS||1441902737||13059||96.7	13059	13059	1.000000e-250	289
a36122_Ppe_chr3	Ppe_chr3||13576912||13578108||cds12947||1||CDS||1441902793||13089||61.63	13089	13089	b36122_Ppe_chr3	Ppe_chr3||13393771||13394332||cds12934||-1||CDS||1441902767||13076||61.63	13076	13076	3.300000e-09	294
###
a36122_Ppe_chr3	Ppe_chr3||11824630||11827859||cds12877||-1||CDS||1441902666||13019||94.18	13019	13019	b36122_Ppe_chr4	Ppe_chr4||19652270||19656583||cds18303||1||CDS||1442067720||18508||94.18	18508	18508	1.000000e-250	50
a36122_Ppe_chr3	Ppe_chr3||12517770||12520252||cds12891||1||CDS||1441902690||13033||90.43	13033	13033	b36122_Ppe_chr4	Ppe_chr4||19658478||19659411||cds18304||-1||CDS||1442067722||18509||90.43	18509	18509	4.200000e-231	97
a36122_Ppe_chr3	Ppe_chr3||12592434||12597904||cds12898||1||CDS||1441902705||13040||63.0	13040	13040	b36122_Ppe_chr4	Ppe_chr4||19944158||19946519||cds18320||1||CDS||1442067775||18525||63.0	18525	18525	4.800000e-39	132
a36122_Ppe_chr3	Ppe_chr3||12783447||12784685||cds12906||1||CDS||1441902719||13048||95.76	13048	13048	b36122_Ppe_chr4	Ppe_chr4||20261480||20262517||cds18339||-1||CDS||1442067839||18544||95.76	18544	18544	1.000000e-250	179
a36122_Ppe_chr3	Ppe_chr3||13038756||13039412||cds12915||1||CDS||1441902734||13057||95.73	13057	13057	b36122_Ppe_chr4	Ppe_chr4||20700866||20725075||cds18348||-1||CDS||1442067867||18554||95.73	18554	18554	1.000000e-250	229
###
a36122_Ppe_chr3	Ppe_chr3||11888057||11890450||cds12886||-1||CDS||1441902681||13028||89.09	13028	13028	b36122_Ppe_chr2	Ppe_chr2||7774174||7775151||cds8005||1||CDS||1441735277||8092||89.09	8092	8092	1.000000e-250	50
a36122_Ppe_chr3	Ppe_chr3||12783447||12784685||cds12906||1||CDS||1441902719||13048||95.68	13048	13048	b36122_Ppe_chr2	Ppe_chr2||7598776||7600362||cds7985||-1||CDS||1441731847||8072||95.68	8072	8072	3.900000e-244	97
a36122_Ppe_chr3	Ppe_chr3||13291659||13292624||cds12924||1||CDS||1441902751||13066||92.51	13066	13066	b36122_Ppe_chr2	Ppe_chr2||7566384||7567536||cds7983||-1||CDS||1441731840||8070||92.51	8070	8070	1.300000e-176	144
a36122_Ppe_chr3	Ppe_chr3||13293660||13294313||cds12925||-1||CDS||1441902753||13067||97.73	13067	13067	b36122_Ppe_chr2	Ppe_chr2||7557393||7558341||cds7980||1||CDS||1441731827||8067||97.73	8067	8067	5.500000e-108	194
a36122_Ppe_chr3	Ppe_chr3||13343079||13353987||cds12932||-1||CDS||1441902764||13074||58.12	13074	13074	b36122_Ppe_chr2	Ppe_chr2||7342170||7346962||cds7962||1||CDS||1441731750||8050||58.12	8050	8050	7.100000e-24	214
###
a36122_Ppe_chr3	Ppe_chr3||12592434||12597904||cds12898||1||CDS||1441902705||13040||96.62	13040	13040	b36122_Ppe_chr1	Ppe_chr1||19054121||19056712||cds2267||-1||CDS||1441429247||2287||96.62	2287	2287	1.000000e-250	50
a36122_Ppe_chr3	Ppe_chr3||12783447||12784685||cds12906||1||CDS||1441902719||13048||86.73	13048	13048	b36122_Ppe_chr1	Ppe_chr1||19118094||19118549||cds2274||1||CDS||1441429266||2294||86.73	2294	2294	1.100000e-148	100
a36122_Ppe_chr3	Ppe_chr3||13291659||13292624||cds12924||1||CDS||1441902751||13066||90.06	13066	13066	b36122_Ppe_chr1	Ppe_chr1||19553292||19553786||cds2293||1||CDS||1441429333||2313||90.06	2313	2313	5.100000e-179	147
a36122_Ppe_chr3	Ppe_chr3||13343079||13353987||cds12932||-1||CDS||1441902764||13074||61.46	13074	13074	b36122_Ppe_chr1	Ppe_chr1||19633720||19643335||cds2300||-1||CDS||1441429359||2320||61.46	2320	2320	1.100000e-79	197
a36122_Ppe_chr3	Ppe_chr3||13534786||13536249||cds12946||1||CDS||1441902792||13088||91.62	13088	13088	b36122_Ppe_chr1	Ppe_chr1||19845231||19846268||cds2314||1||CDS||1441429399||2334||91.62	2334	2334	1.000000e-250	244
###
a36122_Ppe_chr3	Ppe_chr3||16019544||16020038||cds13161||-1||CDS||1441903213||13304||72.0	13304	13304	b36122_Ppe_chr1	Ppe_chr1||30487338||30487790||cds3721||-1||CDS||1441438863||3766||72.0	3766	3766	1.000000e-18	18
a36122_Ppe_chr3	Ppe_chr3||16183200||16183496||cds13176||-1||CDS||1441903250||13320||66.83	13320	13320	b36122_Ppe_chr1	Ppe_chr1||30512420||30512722||cds3727||-1||CDS||1441438883||3772||66.83	3772	3772	2.400000e-24	38
a36122_Ppe_chr3	Ppe_chr3||16231520||16234586||cds13189||1||CDS||1441903272||13333||69.1	13333	13333	b36122_Ppe_chr1	Ppe_chr1||30528882||30531209||cds3729||1||CDS||1441438889||3774||69.1	3774	3774	1.000000e-250	85
a36122_Ppe_chr3	Ppe_chr3||16236749||16237780||cds13190||-1||CDS||1441903274||13335||67.95	13335	13335	b36122_Ppe_chr1	Ppe_chr1||30554471||30556730||cds3738||-1||CDS||1441438913||3783||67.95	3783	3783	1.100000e-24	109
a36122_Ppe_chr3	Ppe_chr3||16252005||16258259||cds13192||1||CDS||1441903278||13336||74.62	13336	13336	b36122_Ppe_chr1	Ppe_chr1||30568274||30570572||cds3739||1||CDS||1441438916||3784||74.62	3784	3784	2.800000e-207	159
###
a36122_Ppe_chr3	Ppe_chr3||16304893||16305942||cds13199||1||CDS||1441903291||13343||73.93	13343	13343	b36122_Ppe_chr1	Ppe_chr1||30615080||30616798||cds3774||1||CDS||1441439035||3819||73.93	3819	3819	1.100000e-43	43
a36122_Ppe_chr3	Ppe_chr3||16361703||16365600||cds13209||-1||CDS||1441903309||13353||68.25	13353	13353	b36122_Ppe_chr1	Ppe_chr1||30744967||30749035||cds3792||-1||CDS||1441439100||3837||68.25	3837	3837	1.400000e-228	90
a36122_Ppe_chr3	Ppe_chr3||16409184||16411276||cds13213||-1||CDS||1441903318||13357||81.56	13357	13357	b36122_Ppe_chr1	Ppe_chr1||30752796||30754287||cds3798||-1||CDS||1441439113||3843||81.56	3843	3843	1.200000e-139	140
a36122_Ppe_chr3	Ppe_chr3||16464678||16465271||cds13223||1||CDS||1441903337||13367||68.99	13367	13367	b36122_Ppe_chr1	Ppe_chr1||30795620||30796192||cds3807||1||CDS||1441439144||3852||68.99	3852	3852	1.000000e-49	189
a36122_Ppe_chr3	Ppe_chr3||16553004||16557918||cds13232||-1||CDS||1441903356||13376||69.89	13376	13376	b36122_Ppe_chr1	Ppe_chr1||30805759||30807296||cds3814||-1||CDS||1441439162||3859||69.89	3859	3859	7.200000e-115	239
a36122_Ppe_chr3	Ppe_chr3||16559346||16561135||cds13236||-1||CDS||1441903364||13380||71.76	13380	13380	b36122_Ppe_chr1	Ppe_chr1||30825614||30826963||cds3824||-1||CDS||1441439192||3869||71.76	3869	3869	9.400000e-134	289
a36122_Ppe_chr3	Ppe_chr3||16565781||16566242||cds13238||-1||CDS||1441903367||13382||66.53	13382	13382	b36122_Ppe_chr1	Ppe_chr1||30832314||30832778||cds3825||-1||CDS||1441439195||3871||66.53	3871	3871	2.900000e-30	318
a36122_Ppe_chr3	Ppe_chr3||16572001||16574679||cds13240||1||CDS||1441903371||13384||69.48	13384	13384	b36122_Ppe_chr1	Ppe_chr1||30840923||30843204||cds3828||1||CDS||1441439202||3874||69.48	3874	3874	4.500000e-55	368
a36122_Ppe_chr3	Ppe_chr3||16609807||16611296||cds13249||-1||CDS||1441903386||13393||70.81	13393	13393	b36122_Ppe_chr1	Ppe_chr1||30855955||30857395||cds3832||1||CDS||1441439218||3878||70.81	3878	3878	4.600000e-75	418
###
a36122_Ppe_chr3	Ppe_chr3||17367769||17367841||rna14960||-1||tRNA||1442050688||13428||92.96	13428	13428	b36122_Ppe_chr4	Ppe_chr4||2146014||2146086||rna17660||1||tRNA||1442195912||15931||92.96	15931	15931	4.100000e-24	23
a36122_Ppe_chr3	Ppe_chr3||17368119||17373243||cds13283||1||CDS||1441903454||13429||64.19	13429	13429	b36122_Ppe_chr4	Ppe_chr4||2144262||2145548||cds15751||-1||CDS||1442056114||15930||64.19	15930	15930	4.500000e-51	73
a36122_Ppe_chr3	Ppe_chr3||17394436||17396224||cds13285||-1||CDS||1441903458||13431||73.93	13431	13431	b36122_Ppe_chr4	Ppe_chr4||2089995||2092090||cds15732||1||CDS||1442056056||15911||73.93	15911	15911	1.300000e-124	120
a36122_Ppe_chr3	Ppe_chr3||17503642||17515972||cds13295||-1||CDS||1441903474||13441||67.81	13441	13441	b36122_Ppe_chr4	Ppe_chr4||2063790||2065253||cds15729||1||CDS||1442056045||15908||67.81	15908	15908	1.400000e-142	170
a36122_Ppe_chr3	Ppe_chr3||17532155||17534893||cds13301||-1||CDS||1441903486||13447||73.29	13447	13447	b36122_Ppe_chr4	Ppe_chr4||2015589||2017995||cds15723||1||CDS||1442056026||15902||73.29	15902	15902	1.000000e-250	220
a36122_Ppe_chr3	Ppe_chr3||17713972||17715180||cds13319||1||CDS||1441903527||13465||73.85	13465	13465	b36122_Ppe_chr4	Ppe_chr4||2007227||2012949||cds15722||-1||CDS||1442056025||15901||73.85	15901	15901	6.500000e-05	221
###
a36122_Ppe_chr3	Ppe_chr3||17998298||17999543||cds13347||-1||CDS||1441903579||13494||62.59	13494	13494	b36122_Ppe_chr1	Ppe_chr1||31343809||31344493||cds3916||1||CDS||1441439500||3963||62.59	3963	3963	1.000000e-39	39
a36122_Ppe_chr3	Ppe_chr3||18008295||18011575||cds13348||-1||CDS||1441903580||13495||73.13	13495	13495	b36122_Ppe_chr1	Ppe_chr1||31324260||31327427||cds3913||1||CDS||1441439491||3960||73.13	3960	3960	9.500000e-131	89
a36122_Ppe_chr3	Ppe_chr3||18055620||18059976||cds13354||-1||CDS||1441903590||13501||71.61	13501	13501	b36122_Ppe_chr1	Ppe_chr1||31301363||31305462||cds3907||1||CDS||1441439469||3954||71.61	3954	3954	1.000000e-250	139
a36122_Ppe_chr3	Ppe_chr3||18144730||18146511||cds13368||1||CDS||1441903613||13516||72.4	13516	13516	b36122_Ppe_chr1	Ppe_chr1||31282473||31284374||cds3903||-1||CDS||1441439453||3950||72.4	3950	3950	2.200000e-227	186
a36122_Ppe_chr3	Ppe_chr3||18166020||18166635||cds13369||-1||CDS||1441903615||13517||66.23	13517	13517	b36122_Ppe_chr1	Ppe_chr1||31275793||31276506||cds3902||1||CDS||1441439452||3949||66.23	3949	3949	6.400000e-50	235
a36122_Ppe_chr3	Ppe_chr3||18175304||18176677||cds13370||1||CDS||1441903617||13519||64.63	13519	13519	b36122_Ppe_chr1	Ppe_chr1||31271977||31272483||cds3901||-1||CDS||1441439449||3948||64.63	3948	3948	1.900000e-59	285
a36122_Ppe_chr3	Ppe_chr3||18312846||18314806||cds13382||1||CDS||1441903637||13530||55.65	13530	13530	b36122_Ppe_chr1	Ppe_chr1||31093674||31095566||cds3878||-1||CDS||1441439369||3928||55.65	3928	3928	5.400000e-19	300
###
a36122_Ppe_chr3	Ppe_chr3||19034338||19035602||cds13484||1||CDS||1441903835||13632||75.55	13632	13632	b36122_Ppe_chr4	Ppe_chr4||3561412||3562812||cds16092||1||CDS||1442057085||16277||75.55	16277	16277	8.900000e-142	50
a36122_Ppe_chr3	Ppe_chr3||19054411||19055342||cds13486||1||CDS||1441903838||13634||69.51	13634	13634	b36122_Ppe_chr4	Ppe_chr4||3582595||3584156||cds16096||1||CDS||1442057096||16281||69.51	16281	16281	1.400000e-05	54
a36122_Ppe_chr3	Ppe_chr3||19082281||19087796||cds13491||1||CDS||1441903849||13639||73.82	13639	13639	b36122_Ppe_chr4	Ppe_chr4||3609359||3614137||cds16102||1||CDS||1442057111||16287||73.82	16287	16287	1.000000e-250	104
a36122_Ppe_chr3	Ppe_chr3||19103065||19105108||cds13498||-1||CDS||1441903861||13647||76.47	13647	13647	b36122_Ppe_chr4	Ppe_chr4||3645641||3647730||cds16114||-1||CDS||1442057147||16299||76.47	16299	16299	2.200000e-63	151
a36122_Ppe_chr3	Ppe_chr3||19111150||19117350||cds13501||-1||CDS||1441903866||13650||71.96	13650	13650	b36122_Ppe_chr4	Ppe_chr4||3656577||3662988||cds16116||1||CDS||1442057155||16301||71.96	16301	16301	4.500000e-45	195
a36122_Ppe_chr3	Ppe_chr3||19122311||19125697||cds13504||1||CDS||1441903871||13652||73.83	13652	13652	b36122_Ppe_chr4	Ppe_chr4||3666553||3670046||cds16118||1||CDS||1442057160||16303||73.83	16303	16303	1.000000e-250	245
a36122_Ppe_chr3	Ppe_chr3||19133665||19135012||cds13505||1||CDS||1441903873||13654||60.46	13654	13654	b36122_Ppe_chr4	Ppe_chr4||3685059||3688052||cds16129||1||CDS||1442057196||16314||60.46	16314	16314	2.300000e-57	292
a36122_Ppe_chr3	Ppe_chr3||19146640||19149025||cds13509||1||CDS||1441903878||13658||70.05	13658	13658	b36122_Ppe_chr4	Ppe_chr4||3695892||3697418||cds16131||1||CDS||1442057203||16316||70.05	16316	16316	1.000000e-61	342
a36122_Ppe_chr3	Ppe_chr3||19179155||19179958||cds13512||-1||CDS||1441903883||13661||80.72	13661	13661	b36122_Ppe_chr4	Ppe_chr4||3728050||3728847||cds16141||1||CDS||1442057229||16326||80.72	16326	16326	6.600000e-228	392
a36122_Ppe_chr3	Ppe_chr3||19207659||19213253||cds13517||-1||CDS||1441903890||13666||67.08	13666	13666	b36122_Ppe_chr4	Ppe_chr4||3780670||3785590||cds16151||-1||CDS||1442057253||16336||67.08	16336	16336	2.500000e-155	442
###
a36122_Ppe_chr3	Ppe_chr3||19969943||19971448||cds13640||1||CDS||1441904117||13789||62.58	13789	13789	b36122_Ppe_chr4	Ppe_chr4||6389366||6390949||cds16627||1||CDS||1442058626||16818||62.58	16818	16818	5.900000e-95	50
a36122_Ppe_chr3	Ppe_chr3||19996287||19997565||cds13645||-1||CDS||1441904128||13794||69.73	13794	13794	b36122_Ppe_chr4	Ppe_chr4||6343712||6345754||cds16620||1||CDS||1442058607||16811||69.73	16811	16811	1.600000e-173	100
a36122_Ppe_chr3	Ppe_chr3||20017860||20022021||cds13647||-1||CDS||1441904132||13796||80.3	13796	13796	b36122_Ppe_chr4	Ppe_chr4||6282579||6286524||cds16607||1||CDS||1442058574||16798||80.3	16798	16798	3.800000e-200	147
a36122_Ppe_chr3	Ppe_chr3||20034543||20035301||cds13649||-1||CDS||1441904137||13798||66.96	13798	13798	b36122_Ppe_chr4	Ppe_chr4||6273255||6273950||cds16605||1||CDS||1442058571||16796||66.96	16796	16796	1.800000e-08	154
a36122_Ppe_chr3	Ppe_chr3||20058114||20061491||cds13658||-1||CDS||1441904155||13807||68.73	13807	13807	b36122_Ppe_chr4	Ppe_chr4||6194192||6197808||cds16592||1||CDS||1442058527||16783||68.73	16783	16783	1.000000e-250	201
###
a36122_Ppe_chr3	Ppe_chr3||20736885||20740245||cds13795||-1||CDS||1441904426||13944||77.9	13944	13944	b36122_Ppe_chr4	Ppe_chr4||226893||230113||cds15287||-1||CDS||1442051484||15458||77.9	15458	15458	1.000000e-250	50
a36122_Ppe_chr3	Ppe_chr3||20754497||20757779||cds13797||1||CDS||1441904430||13946||72.27	13946	13946	b36122_Ppe_chr4	Ppe_chr4||268079||270380||cds15296||1||CDS||1442051517||15468||72.27	15468	15468	4.000000e-138	100
a36122_Ppe_chr3	Ppe_chr3||20780146||20783124||cds13801||1||CDS||1441904437||13950||62.64	13950	13950	b36122_Ppe_chr4	Ppe_chr4||279797||282940||cds15301||1||CDS||1442051531||15474||62.64	15474	15474	3.200000e-34	133
a36122_Ppe_chr3	Ppe_chr3||20812974||20815212||cds13811||1||CDS||1441904457||13960||71.81	13960	13960	b36122_Ppe_chr4	Ppe_chr4||333115||335366||cds15312||1||CDS||1442051576||15485||71.81	15485	15485	1.000000e-250	180
a36122_Ppe_chr3	Ppe_chr3||20834774||20838624||cds13816||-1||CDS||1441904466||13965||67.37	13965	13965	b36122_Ppe_chr4	Ppe_chr4||355045||360181||cds15320||-1||CDS||1442051609||15493||67.37	15493	15493	6.100000e-134	230
a36122_Ppe_chr3	Ppe_chr3||20841826||20843427||cds13820||-1||CDS||1441904474||13969||57.75	13969	13969	b36122_Ppe_chr4	Ppe_chr4||407216||409381||cds15334||-1||CDS||1442051657||15507||57.75	15507	15507	3.200000e-16	242
###
a36122_Ppe_chr3	Ppe_chr3||21016235||21017318||cds13857||1||CDS||1441904545||14006||70.57	14006	14006	b36122_Ppe_chr4	Ppe_chr4||365394||365948||cds15324||1||CDS||1442051626||15497||70.57	15497	15497	1.500000e-56	50
a36122_Ppe_chr3	Ppe_chr3||21023313||21024980||cds13858||1||CDS||1441904546||14007||70.56	14007	14007	b36122_Ppe_chr4	Ppe_chr4||396663||398285||cds15331||1||CDS||1442051648||15504||70.56	15504	15504	2.300000e-208	100
a36122_Ppe_chr3	Ppe_chr3||21043176||21044703||cds13872||-1||CDS||1441904579||14021||74.91	14021	14021	b36122_Ppe_chr4	Ppe_chr4||410403||414334||cds15336||-1||CDS||1442051666||15509||74.91	15509	15509	6.200000e-130	147
a36122_Ppe_chr3	Ppe_chr3||21060500||21060580||rna15599||1||tRNA||1442050815||14025||100.0	14025	14025	b36122_Ppe_chr4	Ppe_chr4||425649||425729||rna17211||1||tRNA||1442195846||15516||100.0	15516	15516	1.200000e-35	181
a36122_Ppe_chr3	Ppe_chr3||21076589||21079188||cds13880||-1||CDS||1441904600||14030||71.2	14030	14030	b36122_Ppe_chr4	Ppe_chr4||447941||451608||cds15347||-1||CDS||1442051707||15521||71.2	15521	15521	3.300000e-192	231
a36122_Ppe_chr3	Ppe_chr3||21282810||21284954||cds13899||1||CDS||1441904657||14049||79.18	14049	14049	b36122_Ppe_chr4	Ppe_chr4||514086||515904||cds15364||1||CDS||1442051766||15539||79.18	15539	15539	7.100000e-155	278
###
a36122_Ppe_chr3	Ppe_chr3||21331667||21336584||cds13911||-1||CDS||1441904697||14061||75.81	14061	14061	b36122_Ppe_chr4	Ppe_chr4||14153081||14159085||cds17864||1||CDS||1442066725||18064||75.81	18064	18064	1.000000e-250	50
a36122_Ppe_chr3	Ppe_chr3||21346789||21349734||cds13917||1||CDS||1441904714||14067||68.29	14067	14067	b36122_Ppe_chr4	Ppe_chr4||14094046||14097610||cds17854||-1||CDS||1442066705||18054||68.29	18054	18054	6.700000e-220	100
a36122_Ppe_chr3	Ppe_chr3||21417186||21418571||cds13934||-1||CDS||1441904761||14084||72.5	14084	14084	b36122_Ppe_chr4	Ppe_chr4||14023104||14025436||cds17847||-1||CDS||1442066690||18047||72.5	18047	18047	6.000000e-60	147
a36122_Ppe_chr3	Ppe_chr3||21428322||21430820||cds13940||1||CDS||1441904781||14090||68.45	14090	14090	b36122_Ppe_chr4	Ppe_chr4||13997403||13998843||cds17842||-1||CDS||1442066680||18042||68.45	18042	18042	1.200000e-171	197
a36122_Ppe_chr3	Ppe_chr3||21480104||21480811||cds13949||-1||CDS||1441904809||14099||75.88	14099	14099	b36122_Ppe_chr4	Ppe_chr4||13957666||13958361||cds17833||1||CDS||1442066660||18033||75.88	18033	18033	1.500000e-39	235
a36122_Ppe_chr3	Ppe_chr3||21589378||21591210||cds13966||-1||CDS||1441904861||14116||69.85	14116	14116	b36122_Ppe_chr4	Ppe_chr4||13943828||13945732||cds17831||1||CDS||1442066656||18031||69.85	18031	18031	1.600000e-176	282
a36122_Ppe_chr3	Ppe_chr3||21593055||21594350||cds13967||1||CDS||1441904864||14117||85.5	14117	14117	b36122_Ppe_chr4	Ppe_chr4||13931541||13932592||cds17828||-1||CDS||1442066648||18028||85.5	18028	18028	7.200000e-86	332
a36122_Ppe_chr3	Ppe_chr3||21637340||21640394||cds13974||1||CDS||1441904888||14124||76.52	14124	14124	b36122_Ppe_chr4	Ppe_chr4||13923577||13925929||cds17827||-1||CDS||1442066646||18027||76.52	18027	18027	1.000000e-250	382
###
a36122_Ppe_chr3	Ppe_chr3||21648235||21653013||cds13979||1||CDS||1441904906||14129||76.71	14129	14129	b36122_Ppe_chr4	Ppe_chr4||671987||676635||cds15408||1||CDS||1442051958||15583||76.71	15583	15583	1.000000e-250	50
a36122_Ppe_chr3	Ppe_chr3||21664269||21666117||cds13983||1||CDS||1441904918||14133||77.33	14133	14133	b36122_Ppe_chr4	Ppe_chr4||712646||717420||cds15413||1||CDS||1442051979||15588||77.33	15588	15588	1.300000e-129	100
a36122_Ppe_chr3	Ppe_chr3||21669276||21671880||cds13984||1||CDS||1441904920||14134||79.42	14134	14134	b36122_Ppe_chr4	Ppe_chr4||721666||723593||cds15414||1||CDS||1442051983||15589||79.42	15589	15589	4.600000e-177	150
a36122_Ppe_chr3	Ppe_chr3||21709906||21715897||cds13996||1||CDS||1441904959||14146||69.65	14146	14146	b36122_Ppe_chr4	Ppe_chr4||760814||765247||cds15420||1||CDS||1442052011||15595||69.65	15595	15595	1.000000e-250	197
a36122_Ppe_chr3	Ppe_chr3||21729453||21734442||cds13999||1||CDS||1441904967||14149||76.09	14149	14149	b36122_Ppe_chr4	Ppe_chr4||768059||773491||cds15421||1||CDS||1442052016||15596||76.09	15596	15596	1.000000e-250	247
a36122_Ppe_chr3	Ppe_chr3||21737443||21740027||cds14002||1||CDS||1441904978||14152||74.72	14152	14152	b36122_Ppe_chr4	Ppe_chr4||791272||794142||cds15425||1||CDS||1442052035||15600||74.72	15600	15600	3.200000e-115	297
a36122_Ppe_chr3	Ppe_chr3||21803041||21805531||cds14017||1||CDS||1441905024||14167||74.13	14167	14167	b36122_Ppe_chr4	Ppe_chr4||822305||824886||cds15433||1||CDS||1442052067||15608||74.13	15608	15608	3.000000e-115	344
a36122_Ppe_chr3	Ppe_chr3||21807660||21811234||cds14018||1||CDS||1441905027||14168||73.04	14168	14168	b36122_Ppe_chr4	Ppe_chr4||829127||833446||cds15434||1||CDS||1442052070||15609||73.04	15609	15609	1.000000e-250	394
a36122_Ppe_chr3	Ppe_chr3||21815162||21816496||cds14019||1||CDS||1441905029||14169||64.73	14169	14169	b36122_Ppe_chr4	Ppe_chr4||835818||837191||cds15436||1||CDS||1442052082||15611||64.73	15611	15611	8.700000e-89	444
a36122_Ppe_chr3	Ppe_chr3||21834481||21835814||cds14025||-1||CDS||1441905043||14175||62.63	14175	14175	b36122_Ppe_chr4	Ppe_chr4||844363||846193||cds15442||-1||CDS||1442052107||15617||62.63	15617	15617	8.400000e-68	494
a36122_Ppe_chr3	Ppe_chr3||21851522||21854526||cds14029||-1||CDS||1441905056||14179||75.51	14179	14179	b36122_Ppe_chr4	Ppe_chr4||865168||869050||cds15449||-1||CDS||1442052141||15624||75.51	15624	15624	1.000000e-250	544
a36122_Ppe_chr3	Ppe_chr3||21893985||21895615||cds14037||-1||CDS||1441905081||14188||80.29	14188	14188	b36122_Ppe_chr4	Ppe_chr4||919752||921478||cds15459||-1||CDS||1442052185||15635||80.29	15635	15635	8.100000e-95	591
a36122_Ppe_chr3	Ppe_chr3||21901256||21904663||cds14038||-1||CDS||1441905084||14190||76.84	14190	14190	b36122_Ppe_chr4	Ppe_chr4||926650||929740||cds15463||-1||CDS||1442052207||15639||76.84	15639	15639	1.000000e-233	641
###
a36122_Ppe_chr3	Ppe_chr3||21735204||21736692||cds14001||1||CDS||1441904975||14151||76.51	14151	14151	b36122_Ppe_chr4	Ppe_chr4||13853291||13856668||cds17816||-1||CDS||1442066622||18016||76.51	18016	18016	9.200000e-105	50
a36122_Ppe_chr3	Ppe_chr3||21740710||21745041||cds14003||1||CDS||1441904981||14153||67.17	14153	14153	b36122_Ppe_chr4	Ppe_chr4||13843158||13848155||cds17814||-1||CDS||1442066619||18014||67.17	18014	18014	1.000000e-250	100
a36122_Ppe_chr3	Ppe_chr3||21762613||21765780||cds14007||-1||CDS||1441904992||14157||64.78	14157	14157	b36122_Ppe_chr4	Ppe_chr4||13780149||13784739||cds17800||1||CDS||1442066588||18000||64.78	18000	18000	1.600000e-56	147
a36122_Ppe_chr3	Ppe_chr3||21803041||21805531||cds14017||1||CDS||1441905024||14167||71.35	14167	14167	b36122_Ppe_chr4	Ppe_chr4||13677411||13679956||cds17789||-1||CDS||1442066564||17989||71.35	17989	17989	2.000000e-91	194
a36122_Ppe_chr3	Ppe_chr3||21807660||21811234||cds14018||1||CDS||1441905027||14168||76.03	14168	14168	b36122_Ppe_chr4	Ppe_chr4||13651436||13655154||cds17786||-1||CDS||1442066558||17986||76.03	17986	17986	1.000000e-250	244
a36122_Ppe_chr3	Ppe_chr3||21815162||21816496||cds14019||1||CDS||1441905029||14169||67.21	14169	14169	b36122_Ppe_chr4	Ppe_chr4||13634553||13635995||cds17784||-1||CDS||1442066555||17984||67.21	17984	17984	4.000000e-61	294
a36122_Ppe_chr3	Ppe_chr3||21834481||21835814||cds14025||-1||CDS||1441905043||14175||60.06	14175	14175	b36122_Ppe_chr4	Ppe_chr4||13628908||13629547||cds17783||1||CDS||1442066553||17983||60.06	17983	17983	2.000000e-21	314
a36122_Ppe_chr3	Ppe_chr3||21838625||21841923||cds14027||1||CDS||1441905049||14177||80.54	14177	14177	b36122_Ppe_chr4	Ppe_chr4||13593844||13598489||cds17778||1||CDS||1442066543||17978||80.54	17978	17978	1.100000e-205	364
a36122_Ppe_chr3	Ppe_chr3||21859489||21860226||cds14031||-1||CDS||1441905062||14181||71.43	14181	14181	b36122_Ppe_chr4	Ppe_chr4||13520038||13522168||cds17769||1||CDS||1442066526||17969||71.43	17969	17969	9.900000e-05	368
a36122_Ppe_chr3	Ppe_chr3||21881186||21883610||cds14034||1||CDS||1441905070||14184||75.36	14184	14184	b36122_Ppe_chr4	Ppe_chr4||13484552||13489160||cds17764||-1||CDS||1442066517||17964||75.36	17964	17964	2.200000e-74	418
a36122_Ppe_chr3	Ppe_chr3||21893985||21895615||cds14037||-1||CDS||1441905081||14188||83.71	14188	14188	b36122_Ppe_chr4	Ppe_chr4||13459686||13461691||cds17760||1||CDS||1442066510||17960||83.71	17960	17960	4.300000e-108	468
a36122_Ppe_chr3	Ppe_chr3||21901256||21904663||cds14038||-1||CDS||1441905084||14190||78.41	14190	14190	b36122_Ppe_chr4	Ppe_chr4||13450041||13454782||cds17757||1||CDS||1442066505||17957||78.41	17957	17957	1.000000e-250	518
###
a36122_Ppe_chr3	Ppe_chr3||21998419||22002749||cds14060||-1||CDS||1441905144||14211||74.92	14211	14211	b36122_Ppe_chr4	Ppe_chr4||1177694||1181153||cds15518||-1||CDS||1442052430||15695||74.92	15695	15695	1.000000e-250	50
a36122_Ppe_chr3	Ppe_chr3||22025286||22025861||cds14065||-1||CDS||1441905156||14216||57.64	14216	14216	b36122_Ppe_chr4	Ppe_chr4||1186727||1187311||cds15519||-1||CDS||1442052433||15696||57.64	15696	15696	1.500000e-20	69
a36122_Ppe_chr3	Ppe_chr3||22042990||22043639||cds14068||-1||CDS||1441905164||14219||72.93	14219	14219	b36122_Ppe_chr4	Ppe_chr4||1210967||1211552||cds15528||-1||CDS||1442052474||15705||72.93	15705	15705	2.000000e-38	106
a36122_Ppe_chr3	Ppe_chr3||22075071||22077065||cds14075||1||CDS||1441905187||14226||66.74	14226	14226	b36122_Ppe_chr4	Ppe_chr4||1249101||1250371||cds15539||1||CDS||1442052523||15716||66.74	15716	15716	3.200000e-138	153
a36122_Ppe_chr3	Ppe_chr3||22233388||22236146||cds14094||1||CDS||1441905241||14245||65.68	14245	14245	b36122_Ppe_chr4	Ppe_chr4||1336758||1342955||cds15556||1||CDS||1442052586||15733||65.68	15733	15733	8.400000e-114	200
a36122_Ppe_chr3	Ppe_chr3||22256723||22258021||cds14100||1||CDS||1441905263||14252||62.67	14252	14252	b36122_Ppe_chr4	Ppe_chr4||1375175||1375801||cds15565||1||CDS||1442052623||15742||62.67	15742	15742	2.800000e-17	216
a36122_Ppe_chr3	Ppe_chr3||22275816||22276468||cds14104||-1||CDS||1441905276||14256||68.74	14256	14256	b36122_Ppe_chr4	Ppe_chr4||1378796||1379496||cds15567||-1||CDS||1442052628||15744||68.74	15744	15744	1.600000e-71	266
a36122_Ppe_chr3	Ppe_chr3||22314104||22316996||cds14108||1||CDS||1441905289||14262||64.46	14262	14262	b36122_Ppe_chr4	Ppe_chr4||1403657||1406026||cds15574||1||CDS||1442052657||15751||64.46	15751	15751	5.100000e-195	316
###
a36122_Ppe_chr3	Ppe_chr3||22430789||22431574||cds14129||-1||CDS||1441905349||14282||93.59	14282	14282	b36122_Ppe_chr4	Ppe_chr4||11814546||11815199||cds17526||-1||CDS||1442066058||17723||93.59	17723	17723	1.000000e-250	50
a36122_Ppe_chr3	Ppe_chr3||22611215||22629972||cds14146||-1||CDS||1441905396||14299||71.99	14299	14299	b36122_Ppe_chr4	Ppe_chr4||11635209||11643500||cds17511||1||CDS||1442066029||17708||71.99	17708	17708	7.000000e-138	97
a36122_Ppe_chr3	Ppe_chr3||22633000||22633814||cds14147||1||CDS||1441905400||14300||65.86	14300	14300	b36122_Ppe_chr4	Ppe_chr4||11598174||11599477||cds17508||-1||CDS||1442066022||17705||65.86	17705	17705	3.800000e-37	133
[truncated: 2,864 more rows]
