# Supplementary material for: Cercis: A Non-polyploid Genomic Relic Within the Generally Polyploid Legume Family
Source: Front Plant Sci. 2019 Apr 11;10:345. doi: 10.3389/fpls.2019.00345 (PMC6499179; doi:10.3389/fpls.2019.00345)
Supplement: DATA SHEET S9 — SD09_quota_tables Results from quota-alignment pipeline for comparisons between C. canadensis, Phaseolus vulgaris, and Prunus persica. [file Data_Sheet_9.zip › SD09_quota_tables/cerca-cerca_q1-1_quota_q1-1.txt]

###
a51759_scaffold1	scaffold1||935150||935596||Cerca1S06790||1||CDS||2028469659||98||65.07	98	98	b51759_scaffold15	scaffold15||1388119||1388604||Cerca15S00967||-1||CDS||2028481803||5879||65.07	5879	5879	2.200000e-29	28
a51759_scaffold1	scaffold1||963446||965825||Cerca1S06794||-1||CDS||2028469668||103||60.65	103	103	b51759_scaffold15	scaffold15||1373055||1375394||Cerca15S00966||-1||CDS||2028481801||5878||60.65	5878	5878	7.700000e-52	78
a51759_scaffold1	scaffold1||986571||988490||Cerca1S06678||1||CDS||2028469427||106||66.13	106	106	b51759_scaffold15	scaffold15||1339427||1346716||Cerca15S15500||-1||CDS||2028482129||5873||66.13	5873	5873	3.300000e-204	128
a51759_scaffold1	scaffold1||991882||993590||Cerca1S06679||-1||CDS||2028469429||107||72.4	107	107	b51759_scaffold15	scaffold15||1332381||1334328||Cerca15S15450||1||CDS||2028482016||5872||72.4	5872	5872	7.300000e-194	178
a51759_scaffold1	scaffold1||1084462||1085088||Cerca1S06687||-1||CDS||2028469445||122||70.58	122	122	b51759_scaffold15	scaffold15||1271512||1272138||Cerca15S00960||1||CDS||2028481788||5860||70.58	5860	5860	2.500000e-106	225
a51759_scaffold1	scaffold1||1121300||1122759||Cerca1S17444||1||CDS||2028469916||125||75.0	125	125	b51759_scaffold15	scaffold15||1265667||1266909||Cerca15S00963||-1||CDS||2028481794||5859||75.0	5859	5859	1.400000e-75	275
a51759_scaffold1	scaffold1||1184767||1186217||Cerca1S06688||-1||CDS||2028469447||133||72.61	133	133	b51759_scaffold15	scaffold15||1239589||1247488||Cerca15S15498||-1||CDS||2028482125||5856||72.61	5856	5856	1.200000e-55	325
a51759_scaffold1	scaffold1||1213936||1216417||Cerca1S17344||1||CDS||2028469699||135||82.37	135	135	b51759_scaffold15	scaffold15||1183811||1186394||Cerca15S15442||-1||CDS||2028481999||5852||82.37	5852	5852	6.100000e-198	375
###
a51759_scaffold1	scaffold1||1150759||1153394||Cerca1S17445||-1||CDS||2028469918||129||70.68	129	129	b51759_scaffold259	scaffold259||152346||154472||Cerca259S19470||-1||CDS||2028498166||13207||70.68	13207	13207	1.700000e-114	50
a51759_scaffold1	scaffold1||1219900||1221356||Cerca1S32391||1||CDS||2028470028||136||63.84	136	136	b51759_scaffold259	scaffold259||199007||202927||Cerca259S19458||1||CDS||2028498140||13216||63.84	13216	13216	2.100000e-43	92
a51759_scaffold1	scaffold1||1230395||1239034||Cerca1S17448||-1||CDS||2028469925||141||69.48	141	141	b51759_scaffold259	scaffold259||203614||207666||Cerca259S02049||-1||CDS||2028498125||13217||69.48	13217	13217	1.000000e-250	142
a51759_scaffold1	scaffold1||1250012||1251190||Cerca1S01477||-1||CDS||2028469363||144||74.05	144	144	b51759_scaffold259	scaffold259||217742||218968||Cerca259S02050||-1||CDS||2028498127||13219||74.05	13219	13219	4.200000e-23	164
a51759_scaffold1	scaffold1||1285683||1289819||Cerca1S17349||1||CDS||2028469710||149||82.1	149	149	b51759_scaffold259	scaffold259||243781||247582||Cerca259S19472||1||CDS||2028498170||13223||82.1	13223	13223	3.600000e-215	214
a51759_scaffold1	scaffold1||1295355||1299023||Cerca1S06691||-1||CDS||2028469453||150||64.51	150	150	b51759_scaffold259	scaffold259||267785||271740||Cerca259S19461||-1||CDS||2028498146||13229||64.51	13229	13229	2.100000e-96	264
###
a51759_scaffold1	scaffold1||1446271||1447572||Cerca1S06697||-1||CDS||2028469466||169||77.78	169	169	b51759_scaffold15	scaffold15||1021703||1024527||Cerca15S15428||-1||CDS||2028481968||5825||77.78	5825	5825	1.000000e-250	50
a51759_scaffold1	scaffold1||1459965||1462063||Cerca1S06696||1||CDS||2028469464||171||80.92	171	171	b51759_scaffold15	scaffold15||1026985||1029289||Cerca15S15425||1||CDS||2028481962||5826||80.92	5826	5826	1.000000e-250	100
a51759_scaffold1	scaffold1||1476672||1483574||Cerca1S01480||1||CDS||2028469369||174||76.57	174	174	b51759_scaffold15	scaffold15||1031478||1031798||Cerca15S00955||1||CDS||2028481777||5827||76.57	5827	5827	4.000000e-31	130
a51759_scaffold1	scaffold1||1485225||1489847||Cerca1S17362||-1||CDS||2028469737||175||76.39	175	175	b51759_scaffold15	scaffold15||1033616||1038265||Cerca15S15429||-1||CDS||2028481970||5828||76.39	5828	5828	1.000000e-250	180
a51759_scaffold1	scaffold1||1492163||1492835||Cerca1S06698||-1||CDS||2028469468||176||67.4	176	176	b51759_scaffold15	scaffold15||1068725||1069489||Cerca15S15432||-1||CDS||2028481977||5832||67.4	5832	5832	1.700000e-17	196
a51759_scaffold1	scaffold1||1495877||1498209||Cerca1S06702||-1||CDS||2028469476||177||75.03	177	177	b51759_scaffold15	scaffold15||1077272||1080126||Cerca15S00956||1||CDS||2028481780||5834||75.03	5834	5834	4.100000e-184	246
a51759_scaffold1	scaffold1||1521160||1524386||Cerca1S06699||-1||CDS||2028469470||181||71.15	181	181	b51759_scaffold15	scaffold15||1103983||1108096||Cerca15S15438||-1||CDS||2028481990||5838||71.15	5838	5838	5.800000e-141	296
a51759_scaffold1	scaffold1||1537629||1541059||Cerca1S17360||1||CDS||2028469733||184||75.84	184	184	b51759_scaffold15	scaffold15||1139766||1143835||Cerca15S06204||1||CDS||2028481844||5844||75.84	5844	5844	1.300000e-170	346
###
a51759_scaffold1	scaffold1||1841423||1844153||Cerca1S06717||1||CDS||2028469509||227||67.18	227	227	b51759_scaffold5	scaffold5||1383328||1386956||Cerca5S27333||1||CDS||2028521130||23913||67.18	23913	23913	2.000000e-161	50
a51759_scaffold1	scaffold1||1849342||1862648||Cerca1S17376||-1||CDS||2028469767||229||74.99	229	229	b51759_scaffold5	scaffold5||1390716||1404891||Cerca5S04072||-1||CDS||2028520848||23914||74.99	23914	23914	1.000000e-250	100
a51759_scaffold1	scaffold1||1886632||1889334||Cerca1S06721||1||CDS||2028469517||231||80.0	231	231	b51759_scaffold5	scaffold5||1415251||1416744||Cerca5S27340||1||CDS||2028521144||23915||80.0	23915	23915	7.200000e-199	150
a51759_scaffold1	scaffold1||1938508||1945477||Cerca1S17379||-1||CDS||2028469774||236||73.45	236	236	b51759_scaffold5	scaffold5||1425430||1432540||Cerca5S27344||-1||CDS||2028521153||23917||73.45	23917	23917	1.000000e-250	200
a51759_scaffold1	scaffold1||2033034||2034805||Cerca1S17388||-1||CDS||2028469794||249||63.68	249	249	b51759_scaffold5	scaffold5||1493961||1494943||Cerca5S27355||1||CDS||2028521176||23928||63.68	23928	23928	1.900000e-13	209
a51759_scaffold1	scaffold1||2186695||2193357||Cerca1S17471||1||CDS||2028469972||265||66.89	265	265	b51759_scaffold5	scaffold5||1564617||1570667||Cerca5S09996||1||CDS||2028520968||23941||66.89	23941	23941	1.000000e-250	256
###
a51759_scaffold10	scaffold10||42320||43858||Cerca10S00158||1||CDS||2028470054||339||65.03	339	339	b51759_scaffold305	scaffold305||10357||11904||Cerca305S07933||1||CDS||2028504246||16029||65.03	16029	16029	2.800000e-181	50
a51759_scaffold10	scaffold10||92674||93643||Cerca10S12285||1||CDS||2028470247||344||75.94	344	344	b51759_scaffold305	scaffold305||59866||61150||Cerca305S20970||1||CDS||2028504261||16034||75.94	16034	16034	3.900000e-74	100
a51759_scaffold10	scaffold10||103093||107340||Cerca10S12355||-1||CDS||2028470399||346||72.46	346	346	b51759_scaffold305	scaffold305||76438||79830||Cerca305S20971||1||CDS||2028504263||16036||72.46	16036	16036	1.000000e-250	150
a51759_scaffold10	scaffold10||146252||153364||Cerca10S12351||1||CDS||2028470391||353||73.65	353	353	b51759_scaffold305	scaffold305||95997||103523||Cerca305S07935||1||CDS||2028504250||16038||73.65	16038	16038	1.000000e-250	200
a51759_scaffold10	scaffold10||164384||165735||Cerca10S12352||1||CDS||2028470393||356||76.25	356	356	b51759_scaffold305	scaffold305||161866||163360||Cerca305S07936||1||CDS||2028504252||16048||76.25	16048	16048	1.700000e-93	250
a51759_scaffold10	scaffold10||179869||180606||Cerca10S00159||1||CDS||2028470056||359||66.43	359	359	b51759_scaffold305	scaffold305||187396||187977||Cerca305S07937||1||CDS||2028504254||16051||66.43	16051	16051	7.600000e-34	283
a51759_scaffold10	scaffold10||190551||192364||Cerca10S05460||-1||CDS||2028470221||362||75.37	362	362	b51759_scaffold305	scaffold305||222225||228599||Cerca305S20989||-1||CDS||2028504302||16056||75.37	16056	16056	3.900000e-233	333
a51759_scaffold10	scaffold10||196370||197284||Cerca10S05461||-1||CDS||2028470223||363||66.16	363	363	b51759_scaffold305	scaffold305||231788||232735||Cerca305S07938||-1||CDS||2028504257||16057||66.16	16057	16057	2.100000e-115	383
a51759_scaffold10	scaffold10||243816||244278||Cerca10S12426||1||CDS||2028470550||368||73.96	368	368	b51759_scaffold305	scaffold305||245736||246229||Cerca305S20988||1||CDS||2028504299||16059||73.96	16059	16059	6.800000e-13	395
###
a51759_scaffold10	scaffold10||253978||260549||Cerca10S12425||-1||CDS||2028470547||369||68.86	369	369	b51759_scaffold56	scaffold56||651890||661649||Cerca56S26900||1||CDS||2028525000||25635||68.86	25635	25635	1.500000e-93	50
a51759_scaffold10	scaffold10||276219||279415||Cerca10S00192||1||CDS||2028470133||372||70.4	372	372	b51759_scaffold56	scaffold56||634171||637371||Cerca56S03965||-1||CDS||2028524871||25633||70.4	25633	25633	1.100000e-35	85
a51759_scaffold10	scaffold10||282935||284541||Cerca10S12321||-1||CDS||2028470325||373||72.01	373	373	b51759_scaffold56	scaffold56||628977||632212||Cerca56S26899||1||CDS||2028524998||25632||72.01	25632	25632	6.200000e-170	135
a51759_scaffold10	scaffold10||290428||295485||Cerca10S12432||-1||CDS||2028470563||374||73.09	374	374	b51759_scaffold56	scaffold56||603341||607492||Cerca56S26860||1||CDS||2028524914||25628||73.09	25628	25628	1.000000e-250	185
a51759_scaffold10	scaffold10||397833||399516||Cerca10S05462||1||CDS||2028470225||384||71.46	384	384	b51759_scaffold56	scaffold56||450828||453371||Cerca56S03954||1||CDS||2028524848||25608||71.46	25608	25608	1.100000e-82	232
a51759_scaffold10	scaffold10||439988||446380||Cerca10S12438||-1||CDS||2028470575||390||69.91	390	390	b51759_scaffold56	scaffold56||422619||428983||Cerca56S03957||-1||CDS||2028524854||25602||69.91	25602	25602	2.000000e-168	282
a51759_scaffold10	scaffold10||512584||513846||Cerca10S31886||1||CDS||2028470650||397||69.1	397	397	b51759_scaffold56	scaffold56||373643||374814||Cerca56S26853||-1||CDS||2028524899||25593||69.1	25593	25593	2.500000e-91	332
a51759_scaffold10	scaffold10||537546||543923||Cerca10S12325||1||CDS||2028470334||403||70.97	403	403	b51759_scaffold56	scaffold56||308961||316579||Cerca56S26851||-1||CDS||2028524895||25585||70.97	25585	25585	1.000000e-250	382
a51759_scaffold10	scaffold10||569347||570441||Cerca10S00201||-1||CDS||2028470153||410||80.52	410	410	b51759_scaffold56	scaffold56||163739||164551||Cerca56S03947||1||CDS||2028524834||25570||80.52	25570	25570	1.200000e-12	390
a51759_scaffold10	scaffold10||599107||601301||Cerca10S12443||1||CDS||2028470586||415||75.71	415	415	b51759_scaffold56	scaffold56||139968||142438||Cerca56S03948||-1||CDS||2028524836||25568||75.71	25568	25568	2.200000e-116	440
a51759_scaffold10	scaffold10||643375||650785||Cerca10S12449||-1||CDS||2028470599||422||67.99	422	422	b51759_scaffold56	scaffold56||96068||97861||Cerca56S03945||1||CDS||2028524830||25562||67.99	25562	25562	4.100000e-119	490
a51759_scaffold10	scaffold10||751539||753826||Cerca10S12456||1||CDS||2028470613||441||62.33	441	441	b51759_scaffold56	scaffold56||38884||49910||Cerca56S26867||-1||CDS||2028524929||25555||62.33	25555	25555	3.000000e-07	493
###
a51759_scaffold10	scaffold10||677817||679811||Cerca10S12452||-1||CDS||2028470605||427||77.59	427	427	b51759_scaffold27	scaffold27||1174316||1176715||Cerca27S07630||1||CDS||2028499374||13899||77.59	13899	13899	2.100000e-99	50
a51759_scaffold10	scaffold10||695936||697525||Cerca10S12334||1||CDS||2028470354||431||84.14	431	431	b51759_scaffold27	scaffold27||1151384||1152853||Cerca27S07632||-1||CDS||2028499378||13897||84.14	13897	13897	2.300000e-114	100
a51759_scaffold10	scaffold10||710714||715628||Cerca10S12453||1||CDS||2028470607||435||67.57	435	435	b51759_scaffold27	scaffold27||1139662||1143664||Cerca27S20041||-1||CDS||2028499462||13894||67.57	13894	13894	1.000000e-244	150
a51759_scaffold10	scaffold10||723176||724948||Cerca10S12454||1||CDS||2028470609||436||62.01	436	436	b51759_scaffold27	scaffold27||1060667||1062470||Cerca27S07628||-1||CDS||2028499369||13885||62.01	13885	13885	2.700000e-53	200
a51759_scaffold10	scaffold10||728899||732216||Cerca10S12458||-1||CDS||2028470618||437||66.38	437	437	b51759_scaffold27	scaffold27||1047544||1047900||Cerca27S02171||1||CDS||2028499310||13884||66.38	13884	13884	5.800000e-42	241
a51759_scaffold10	scaffold10||763829||768210||Cerca10S12335||1||CDS||2028470356||443||80.54	443	443	b51759_scaffold27	scaffold27||1001228||1005642||Cerca27S20037||-1||CDS||2028499454||13876||80.54	13876	13876	1.000000e-250	291
a51759_scaffold10	scaffold10||815840||819938||Cerca10S12463||-1||CDS||2028470628||450||79.06	450	450	b51759_scaffold27	scaffold27||978840||982582||Cerca27S20081||1||CDS||2028499550||13870||79.06	13870	13870	4.700000e-132	341
a51759_scaffold10	scaffold10||822662||828345||Cerca10S00208||1||CDS||2028470168||451||72.33	451	451	b51759_scaffold27	scaffold27||960908||967575||Cerca27S20080||-1||CDS||2028499547||13869||72.33	13869	13869	1.000000e-250	391
a51759_scaffold10	scaffold10||902197||904996||Cerca10S12344||-1||CDS||2028470375||459||74.88	459	459	b51759_scaffold27	scaffold27||884085||887274||Cerca27S20072||1||CDS||2028499530||13856||74.88	13856	13856	1.000000e-250	438
a51759_scaffold10	scaffold10||939407||943109||Cerca10S12343||1||CDS||2028470373||463||70.71	463	463	b51759_scaffold27	scaffold27||840438||843254||Cerca27S20077||-1||CDS||2028499540||13852||70.71	13852	13852	1.000000e-250	488
a51759_scaffold10	scaffold10||959173||962063||Cerca10S12288||1||CDS||2028470253||465||82.7	465	465	b51759_scaffold27	scaffold27||826125||829787||Cerca27S20076||-1||CDS||2028499538||13851||82.7	13851	13851	2.800000e-190	538
a51759_scaffold10	scaffold10||1018617||1021164||Cerca10S12360||1||CDS||2028470410||472||72.4	472	472	b51759_scaffold27	scaffold27||804182||806564||Cerca27S20074||-1||CDS||2028499534||13848||72.4	13848	13848	1.100000e-239	588
a51759_scaffold10	scaffold10||1026211||1027388||Cerca10S12293||-1||CDS||2028470264||473||84.31	473	473	b51759_scaffold27	scaffold27||796853||797221||Cerca27S20069||1||CDS||2028499524||13847||84.31	13847	13847	8.800000e-38	625
a51759_scaffold10	scaffold10||1074834||1075370||Cerca10S00161||-1||CDS||2028470062||479||65.87	479	479	b51759_scaffold27	scaffold27||784358||784879||Cerca27S07655||1||CDS||2028499428||13844||65.87	13844	13844	2.700000e-28	652
a51759_scaffold10	scaffold10||1080408||1080908||Cerca10S00160||1||CDS||2028470059||480||80.96	480	480	b51759_scaffold27	scaffold27||780923||781423||Cerca27S07659||-1||CDS||2028499437||13843||80.96	13843	13843	2.000000e-142	702
a51759_scaffold10	scaffold10||1086806||1087957||Cerca10S12361||1||CDS||2028470412||482||74.69	482	482	b51759_scaffold27	scaffold27||772909||774061||Cerca27S07657||-1||CDS||2028499433||13840||74.69	13840	13840	3.600000e-174	752
a51759_scaffold10	scaffold10||1144578||1147134||Cerca10S12366||-1||CDS||2028470423||492||76.8	492	492	b51759_scaffold27	scaffold27||741670||744718||Cerca27S02183||-1||CDS||2028499336||13836||76.8	13836	13836	1.600000e-68	802
a51759_scaffold10	scaffold10||1194916||1206199||Cerca10S12367||1||CDS||2028470425||497||60.73	497	497	b51759_scaffold27	scaffold27||707481||708239||Cerca27S07656||-1||CDS||2028499430||13831||60.73	13831	13831	3.600000e-39	840
a51759_scaffold10	scaffold10||1208953||1210902||Cerca10S12370||-1||CDS||2028470431||499||81.02	499	499	b51759_scaffold27	scaffold27||695364||697233||Cerca27S07652||1||CDS||2028499422||13829||81.02	13829	13829	9.800000e-129	890
a51759_scaffold10	scaffold10||1218439||1219799||Cerca10S00164||1||CDS||2028470069||500||76.21	500	500	b51759_scaffold27	scaffold27||685249||686447||Cerca27S20063||-1||CDS||2028499511||13828||76.21	13828	13828	5.400000e-88	940
a51759_scaffold10	scaffold10||1220403||1222937||Cerca10S12371||-1||CDS||2028470433||501||67.8	501	501	b51759_scaffold27	scaffold27||680034||683197||Cerca27S20107||1||CDS||2028499605||13827||67.8	13827	13827	2.100000e-65	990
a51759_scaffold10	scaffold10||1226854||1231313||Cerca10S12372||-1||CDS||2028470435||503||74.59	503	503	b51759_scaffold27	scaffold27||655397||659421||Cerca27S20109||-1||CDS||2028499609||13824||74.59	13824	13824	1.700000e-32	1021
###
a51759_scaffold10	scaffold10||1347843||1351691||Cerca10S12308||-1||CDS||2028470297||520||70.73	520	520	b51759_scaffold49	scaffold49||325308||328378||Cerca49S25581||1||CDS||2028520253||23427||70.73	23427	23427	1.100000e-226	50
a51759_scaffold10	scaffold10||1454188||1456142||Cerca10S31883||-1||CDS||2028470643||532||79.07	532	532	b51759_scaffold49	scaffold49||422313||425300||Cerca49S25592||-1||CDS||2028520276||23440||79.07	23440	23440	5.500000e-62	97
a51759_scaffold10	scaffold10||1475811||1479204||Cerca10S12385||-1||CDS||2028470463||533||80.57	533	533	b51759_scaffold49	scaffold49||439372||442020||Cerca49S03566||-1||CDS||2028520179||23442||80.57	23442	23442	4.800000e-62	147
a51759_scaffold10	scaffold10||1554287||1559539||Cerca10S00169||1||CDS||2028470080||543||69.12	543	543	b51759_scaffold49	scaffold49||503810||512416||Cerca49S25595||1||CDS||2028520282||23452||69.12	23452	23452	2.800000e-144	197
a51759_scaffold10	scaffold10||1567454||1571032||Cerca10S12390||1||CDS||2028470473||544||78.52	544	544	b51759_scaffold49	scaffold49||524474||527352||Cerca49S25600||1||CDS||2028520294||23454||78.52	23454	23454	2.100000e-241	247
a51759_scaffold10	scaffold10||1643936||1644514||Cerca10S00172||1||CDS||2028470088||554||64.59	554	554	b51759_scaffold49	scaffold49||638293||638727||Cerca49S03573||1||CDS||2028520194||23472||64.59	23472	23472	2.600000e-16	259
a51759_scaffold10	scaffold10||1691423||1693750||Cerca10S12402||-1||CDS||2028470499||559||70.82	559	559	b51759_scaffold49	scaffold49||673923||676346||Cerca49S25611||-1||CDS||2028520317||23477||70.82	23477	23477	1.000000e-250	309
a51759_scaffold10	scaffold10||1718640||1720517||Cerca10S05452||-1||CDS||2028470204||562||62.54	562	562	b51759_scaffold49	scaffold49||688090||690015||Cerca49S03578||-1||CDS||2028520204||23480||62.54	23480	23480	5.000000e-183	359
a51759_scaffold10	scaffold10||1730116||1731835||Cerca10S12404||-1||CDS||2028470503||563||80.32	563	563	b51759_scaffold49	scaffold49||697055||698665||Cerca49S25612||-1||CDS||2028520319||23481||80.32	23481	23481	1.700000e-101	409
a51759_scaffold10	scaffold10||1734989||1736012||Cerca10S12400||1||CDS||2028470495||564||78.17	564	564	b51759_scaffold49	scaffold49||707087||708295||Cerca49S03579||1||CDS||2028520206||23482||78.17	23482	23482	2.100000e-43	451
###
a51759_scaffold10	scaffold10||1783377||1785582||Cerca10S12409||-1||CDS||2028470513||574||69.47	574	574	b51759_scaffold101	scaffold101||33549||34358||Cerca101S00026||-1||CDS||2028470898||725||69.47	725	725	2.800000e-11	10
a51759_scaffold10	scaffold10||1840746||1841243||Cerca10S00179||1||CDS||2028470104||581||64.9	581	581	b51759_scaffold101	scaffold101||63389||72877||Cerca101S11822||1||CDS||2028471037||728||64.9	728	728	3.600000e-32	41
a51759_scaffold10	scaffold10||1848196||1852372||Cerca10S05455||-1||CDS||2028470210||583||84.01	583	583	b51759_scaffold101	scaffold101||114176||117429||Cerca101S11793||-1||CDS||2028470974||735||84.01	735	735	2.700000e-90	91
a51759_scaffold10	scaffold10||1858594||1859043||Cerca10S00181||1||CDS||2028470109||584||79.08	584	584	b51759_scaffold101	scaffold101||133798||134217||Cerca101S00030||1||CDS||2028470906||738||79.08	738	738	2.800000e-90	141
a51759_scaffold10	scaffold10||1870794||1873556||Cerca10S12413||1||CDS||2028470522||589||67.16	589	589	b51759_scaffold101	scaffold101||225807||228139||Cerca101S11795||1||CDS||2028470978||750||67.16	750	750	9.700000e-47	184
a51759_scaffold10	scaffold10||1895881||1898618||Cerca10S12419||-1||CDS||2028470535||593||59.17	593	593	b51759_scaffold101	scaffold101||250296||253974||Cerca101S11800||-1||CDS||2028470989||757||59.17	757	757	1.300000e-55	234
###
a51759_scaffold101	scaffold101||33549||34358||Cerca101S00026||-1||CDS||2028470898||725||69.47	725	725	b51759_scaffold10	scaffold10||1783377||1785582||Cerca10S12409||-1||CDS||2028470513||574||69.47	574	574	2.300000e-11	10
a51759_scaffold101	scaffold101||63389||72877||Cerca101S11822||1||CDS||2028471037||728||64.9	728	728	b51759_scaffold10	scaffold10||1840746||1841243||Cerca10S00179||1||CDS||2028470104||581||64.9	581	581	1.500000e-31	40
a51759_scaffold101	scaffold101||114176||117429||Cerca101S11793||-1||CDS||2028470974||735||84.01	735	735	b51759_scaffold10	scaffold10||1848196||1852372||Cerca10S05455||-1||CDS||2028470210||583||84.01	583	583	9.800000e-91	90
a51759_scaffold101	scaffold101||133798||134217||Cerca101S00030||1||CDS||2028470906||738||79.08	738	738	b51759_scaffold10	scaffold10||1858594||1859043||Cerca10S00181||1||CDS||2028470109||584||79.08	584	584	1.100000e-90	140
a51759_scaffold101	scaffold101||225807||228139||Cerca101S11795||1||CDS||2028470978||750||67.16	750	750	b51759_scaffold10	scaffold10||1870794||1873556||Cerca10S12413||1||CDS||2028470522||589||67.16	589	589	9.600000e-47	183
a51759_scaffold101	scaffold101||250296||253974||Cerca101S11800||-1||CDS||2028470989||757||59.17	757	757	b51759_scaffold10	scaffold10||1895881||1898618||Cerca10S12419||-1||CDS||2028470535||593||59.17	593	593	1.200000e-55	233
###
a51759_scaffold102	scaffold102||80632||83686||Cerca102S05221||-1||CDS||2028471175||852||82.35	852	852	b51759_scaffold180	scaffold180||245120||246175||Cerca180S16573||1||CDS||2028487680||8399||82.35	8399	8399	1.100000e-52	50
a51759_scaffold102	scaffold102||145209||148052||Cerca102S11861||-1||CDS||2028471245||862||75.35	862	862	b51759_scaffold180	scaffold180||141364||144178||Cerca180S16544||1||CDS||2028487616||8386||75.35	8386	8386	1.100000e-94	97
a51759_scaffold102	scaffold102||149517||151470||Cerca102S11862||-1||CDS||2028471247||863||72.75	863	863	b51759_scaffold180	scaffold180||137287||138457||Cerca180S16543||1||CDS||2028487614||8385||72.75	8385	8385	1.100000e-68	147
a51759_scaffold102	scaffold102||157031||162593||Cerca102S11877||-1||CDS||2028471279||865||67.9	865	865	b51759_scaffold180	scaffold180||129514||134264||Cerca180S16542||1||CDS||2028487612||8383||67.9	8383	8383	5.200000e-139	197
a51759_scaffold102	scaffold102||169579||170129||Cerca102S05226||1||CDS||2028471185||867||74.69	867	867	b51759_scaffold180	scaffold180||107944||108610||Cerca180S16540||1||CDS||2028487608||8380||74.69	8380	8380	7.300000e-87	247
a51759_scaffold102	scaffold102||182348||184192||Cerca102S05227||1||CDS||2028471188||870||70.8	870	870	b51759_scaffold180	scaffold180||97918||101416||Cerca180S16570||-1||CDS||2028487673||8379||70.8	8379	8379	8.000000e-123	297
a51759_scaffold102	scaffold102||189925||192781||Cerca102S05228||1||CDS||2028471190||871||69.66	871	871	b51759_scaffold180	scaffold180||93767||96480||Cerca180S16539||1||CDS||2028487606||8378||69.66	8378	8378	5.900000e-07	303
a51759_scaffold102	scaffold102||193698||197363||Cerca102S05229||-1||CDS||2028471192||872||69.69	872	872	b51759_scaffold180	scaffold180||80765||83890||Cerca180S16532||1||CDS||2028487590||8376||69.69	8376	8376	4.900000e-75	353
a51759_scaffold102	scaffold102||271097||271871||Cerca102S05234||-1||CDS||2028471202||881||68.85	881	881	b51759_scaffold180	scaffold180||9006||10095||Cerca180S16529||1||CDS||2028487584||8364||68.85	8364	8364	1.800000e-56	400
a51759_scaffold102	scaffold102||364271||383783||Cerca102S11895||-1||CDS||2028471318||890||71.28	890	890	b51759_scaffold180	scaffold180||843||2211||Cerca180S16566||-1||CDS||2028487663||8362||71.28	8362	8362	9.900000e-09	408
###
a51759_scaffold104	scaffold104||68123||68851||Cerca104S05306||1||CDS||2028471656||1070||68.59	1070	1070	b51759_scaffold273	scaffold273||170708||171367||Cerca273S02138||-1||CDS||2028499929||14056||68.59	14056	14056	6.800000e-33	32
a51759_scaffold104	scaffold104||94049||94965||Cerca104S11967||1||CDS||2028471738||1073||67.88	1073	1073	b51759_scaffold273	scaffold273||153254||154754||Cerca273S07523||-1||CDS||2028499951||14054||67.88	14054	14054	1.400000e-72	82
a51759_scaffold104	scaffold104||105785||110827||Cerca104S11969||1||CDS||2028471743||1077||74.03	1077	1077	b51759_scaffold273	scaffold273||113779||117973||Cerca273S19928||-1||CDS||2028500005||14049||74.03	14049	14049	9.600000e-144	132
a51759_scaffold104	scaffold104||125975||130039||Cerca104S11971||1||CDS||2028471747||1081||68.43	1081	1081	b51759_scaffold273	scaffold273||101482||106219||Cerca273S19927||-1||CDS||2028500003||14048||68.43	14048	14048	4.300000e-150	182
a51759_scaffold104	scaffold104||157688||161742||Cerca104S05309||1||CDS||2028471663||1086||67.82	1086	1086	b51759_scaffold273	scaffold273||95056||96105||Cerca273S07519||1||CDS||2028499942||14046||67.82	14046	14046	1.200000e-66	232
a51759_scaffold104	scaffold104||167325||169758||Cerca104S05310||1||CDS||2028471665||1088||64.91	1088	1088	b51759_scaffold273	scaffold273||42465||46224||Cerca273S02137||-1||CDS||2028499926||14039||64.91	14039	14039	3.300000e-148	282
a51759_scaffold104	scaffold104||181589||190276||Cerca104S05312||1||CDS||2028471669||1090||65.48	1090	1090	b51759_scaffold273	scaffold273||19766||31305||Cerca273S19923||-1||CDS||2028499994||14036||65.48	14036	14036	6.100000e-28	309
###
a51759_scaffold104	scaffold104||171032||180913||Cerca104S11983||-1||CDS||2028471773||1089||97.37	1089	1089	b51759_scaffold59	scaffold59||180515||190788||Cerca59S04040||-1||CDS||2028526300||26257||97.37	26257	26257	2.400000e-58	50
a51759_scaffold104	scaffold104||181589||190276||Cerca104S05312||1||CDS||2028471669||1090||64.68	1090	1090	b51759_scaffold59	scaffold59||360371||361347||Cerca59S27262||1||CDS||2028526435||26276||64.68	26276	26276	1.800000e-27	73
a51759_scaffold104	scaffold104||193002||193409||Cerca104S05313||1||CDS||2028471671||1092||72.86	1092	1092	b51759_scaffold59	scaffold59||372977||373568||Cerca59S27263||1||CDS||2028526437||26277||72.86	26277	26277	6.200000e-18	90
a51759_scaffold104	scaffold104||197695||198666||Cerca104S31850||1||CDS||2028471816||1093||68.06	1093	1093	b51759_scaffold59	scaffold59||389621||390463||Cerca59S04044||1||CDS||2028526309||26280||68.06	26280	26280	3.200000e-120	140
a51759_scaffold104	scaffold104||202150||202740||Cerca104S05319||-1||CDS||2028471685||1094||75.68	1094	1094	b51759_scaffold59	scaffold59||405591||406166||Cerca59S04045||-1||CDS||2028526311||26282||75.68	26282	26282	6.800000e-36	175
a51759_scaffold104	scaffold104||207484||211492||Cerca104S11977||-1||CDS||2028471760||1096||73.68	1096	1096	b51759_scaffold59	scaffold59||423214||427796||Cerca59S27238||-1||CDS||2028526384||26287||73.68	26287	26287	9.300000e-195	225
a51759_scaffold104	scaffold104||226111||226776||Cerca104S05320||-1||CDS||2028471687||1097||62.84	1097	1097	b51759_scaffold59	scaffold59||492021||501429||Cerca59S27275||-1||CDS||2028526462||26296||62.84	26296	26296	2.400000e-35	259
a51759_scaffold104	scaffold104||264710||268229||Cerca104S05323||-1||CDS||2028471693||1106||73.37	1106	1106	b51759_scaffold59	scaffold59||567460||570875||Cerca59S27279||-1||CDS||2028526471||26306||73.37	26306	26306	1.000000e-250	309
a51759_scaffold104	scaffold104||331175||334406||Cerca104S05324||1||CDS||2028471695||1109||73.13	1109	1109	b51759_scaffold59	scaffold59||617069||619608||Cerca59S27244||1||CDS||2028526397||26311||73.13	26311	26311	6.100000e-172	359
a51759_scaffold104	scaffold104||365609||366829||Cerca104S05330||-1||CDS||2028471708||1115||67.83	1115	1115	b51759_scaffold59	scaffold59||628219||638236||Cerca59S27282||1||CDS||2028526477||26313||67.83	26313	26313	2.900000e-102	409
###
a51759_scaffold105	scaffold105||139348||142182||Cerca105S05365||1||CDS||2028471921||1203||72.15	1203	1203	b51759_scaffold86	scaffold86||16962||21126||Cerca86S30373||1||CDS||2028538028||31674||72.15	31674	31674	1.000000e-250	50
a51759_scaffold105	scaffold105||159296||161501||Cerca105S05367||1||CDS||2028471925||1207||65.06	1207	1207	b51759_scaffold86	scaffold86||88584||90677||Cerca86S30401||1||CDS||2028538088||31683||65.06	31683	31683	4.700000e-86	100
a51759_scaffold105	scaffold105||165943||171134||Cerca105S05369||1||CDS||2028471929||1209||64.25	1209	1209	b51759_scaffold86	scaffold86||91244||92567||Cerca86S30377||-1||CDS||2028538037||31684||64.25	31684	31684	6.000000e-71	150
a51759_scaffold105	scaffold105||172755||173990||Cerca105S00086||-1||CDS||2028471893||1210||65.41	1210	1210	b51759_scaffold86	scaffold86||95139||96503||Cerca86S11120||-1||CDS||2028537965||31685||65.41	31685	31685	1.200000e-93	200
a51759_scaffold105	scaffold105||177833||181067||Cerca105S05372||-1||CDS||2028471936||1211||71.88	1211	1211	b51759_scaffold86	scaffold86||99749||103707||Cerca86S11121||-1||CDS||2028537967||31686||71.88	31686	31686	9.300000e-119	250
a51759_scaffold105	scaffold105||184385||186709||Cerca105S12027||-1||CDS||2028471990||1212||72.2	1212	1212	b51759_scaffold86	scaffold86||108901||111165||Cerca86S30378||-1||CDS||2028538039||31687||72.2	31687	31687	3.700000e-129	300
a51759_scaffold105	scaffold105||217957||220662||Cerca105S12029||1||CDS||2028471994||1217||75.25	1217	1217	b51759_scaffold86	scaffold86||147750||153034||Cerca86S30408||1||CDS||2028538103||31695||75.25	31695	31695	9.100000e-62	350
###
a51759_scaffold107	scaffold107||23389||26530||Cerca107S12139||1||CDS||2028472445||1415||78.2	1415	1415	b51759_scaffold3	scaffold3||456012||458976||Cerca3S23600||-1||CDS||2028503238||15353||78.2	15353	15353	3.500000e-131	50
a51759_scaffold107	scaffold107||28620||31384||Cerca107S12140||1||CDS||2028472447||1416||69.28	1416	1416	b51759_scaffold3	scaffold3||451578||453580||Cerca3S08779||-1||CDS||2028502970||15352||69.28	15352	15352	5.600000e-49	98
a51759_scaffold107	scaffold107||38130||39009||Cerca107S12144||-1||CDS||2028472456||1417||64.34	1417	1417	b51759_scaffold3	scaffold3||446156||446923||Cerca3S23690||1||CDS||2028503418||15350||64.34	15350	15350	3.500000e-72	148
a51759_scaffold107	scaffold107||45833||49360||Cerca107S12167||-1||CDS||2028472505||1419||66.32	1419	1419	b51759_scaffold3	scaffold3||437144||439811||Cerca3S23604||1||CDS||2028503246||15348||66.32	15348	15348	3.200000e-147	198
a51759_scaffold107	scaffold107||55201||57689||Cerca107S12141||1||CDS||2028472450||1420||83.77	1420	1420	b51759_scaffold3	scaffold3||428830||430708||Cerca3S23608||-1||CDS||2028503254||15346||83.77	15346	15346	6.300000e-144	248
a51759_scaffold107	scaffold107||79986||81281||Cerca107S00116||-1||CDS||2028472389||1426||71.59	1426	1426	b51759_scaffold3	scaffold3||418890||420218||Cerca3S03134||1||CDS||2028502721||15344||71.59	15344	15344	6.300000e-238	298
###
a51759_scaffold109	scaffold109||58122||62828||Cerca109S12241||-1||CDS||2028472823||1587||69.17	1587	1587	b51759_scaffold33	scaffold33||1165566||1168518||Cerca33S22008||1||CDS||2028506991||17397||69.17	17397	17397	9.500000e-53	50
a51759_scaffold109	scaffold109||105815||108001||Cerca109S00145||1||CDS||2028472771||1591||71.81	1591	1591	b51759_scaffold33	scaffold33||1141445||1145239||Cerca33S22076||-1||CDS||2028507135||17394||71.81	17394	17394	1.000000e-250	100
a51759_scaffold109	scaffold109||112601||116567||Cerca109S12243||-1||CDS||2028472827||1592||67.28	1592	1592	b51759_scaffold33	scaffold33||1135264||1138925||Cerca33S22074||1||CDS||2028507130||17393||67.28	17393	17393	3.300000e-129	150
a51759_scaffold109	scaffold109||173773||174812||Cerca109S05436||1||CDS||2028472808||1598||64.71	1598	1598	b51759_scaffold33	scaffold33||1118202||1119301||Cerca33S32858||-1||CDS||2028507279||17391||64.71	17391	17391	1.500000e-14	163
a51759_scaffold109	scaffold109||175316||178113||Cerca109S05437||-1||CDS||2028472810||1599||65.61	1599	1599	b51759_scaffold33	scaffold33||1077928||1079002||Cerca33S22072||1||CDS||2028507126||17385||65.61	17385	17385	2.600000e-18	180
a51759_scaffold109	scaffold109||210880||213070||Cerca109S12249||1||CDS||2028472840||1602||81.34	1602	1602	b51759_scaffold33	scaffold33||1025994||1028284||Cerca33S22005||-1||CDS||2028506985||17382||81.34	17382	17382	1.200000e-150	230
a51759_scaffold109	scaffold109||324740||326782||Cerca109S12256||1||CDS||2028472854||1622||71.11	1622	1622	b51759_scaffold33	scaffold33||902972||905107||Cerca33S22139||-1||CDS||2028507266||17367||71.11	17367	17367	2.500000e-59	277
a51759_scaffold109	scaffold109||330967||333673||Cerca109S05440||1||CDS||2028472817||1623||72.64	1623	1623	b51759_scaffold33	scaffold33||895604||897830||Cerca33S22138||-1||CDS||2028507264||17366||72.64	17366	17366	1.500000e-76	327
a51759_scaffold109	scaffold109||357337||360525||Cerca109S12273||-1||CDS||2028472890||1626||56.99	1626	1626	b51759_scaffold33	scaffold33||867174||889972||Cerca33S22137||-1||CDS||2028507262||17364||56.99	17364	17364	2.900000e-35	361
a51759_scaffold109	scaffold109||378004||381306||Cerca109S00154||1||CDS||2028472790||1629||72.72	1629	1629	b51759_scaffold33	scaffold33||850003||852369||Cerca33S02734||-1||CDS||2028506945||17359||72.72	17359	17359	1.000000e-250	411
###
a51759_scaffold11	scaffold11||45329||47577||Cerca11S05644||1||CDS||2028473006||1676||79.45	1676	1676	b51759_scaffold2	scaffold2||1012911||1014895||Cerca2S02331||1||CDS||2028490036||9622||79.45	9622	9622	5.600000e-129	50
a51759_scaffold11	scaffold11||96637||102398||Cerca11S13021||-1||CDS||2028473189||1684||64.64	1684	1684	b51759_scaffold2	scaffold2||1110685||1117834||Cerca2S20707||-1||CDS||2028490339||9636||64.64	9636	9636	1.200000e-197	97
a51759_scaffold11	scaffold11||161875||164262||Cerca11S13020||1||CDS||2028473187||1691||74.91	1691	1691	b51759_scaffold2	scaffold2||1122521||1125163||Cerca2S20705||1||CDS||2028490335||9638||74.91	9638	9638	1.400000e-126	147
a51759_scaffold11	scaffold11||176219||179207||Cerca11S13024||-1||CDS||2028473196||1694||68.56	1694	1694	b51759_scaffold2	scaffold2||1148316||1151894||Cerca2S02337||-1||CDS||2028490048||9644||68.56	9644	9644	1.300000e-105	197
a51759_scaffold11	scaffold11||185418||190042||Cerca11S13056||1||CDS||2028473267||1696||71.51	1696	1696	b51759_scaffold2	scaffold2||1153642||1174330||Cerca2S20843||1||CDS||2028490653||9645||71.51	9645	9645	1.000000e-250	247
a51759_scaffold11	scaffold11||191906||192955||Cerca11S05687||1||CDS||2028473101||1697||72.04	1697	1697	b51759_scaffold2	scaffold2||1183776||1185014||Cerca2S02335||1||CDS||2028490044||9648||72.04	9648	9648	3.900000e-65	297
a51759_scaffold11	scaffold11||228316||231374||Cerca11S13057||1||CDS||2028473269||1702||69.37	1702	1702	b51759_scaffold2	scaffold2||1208651||1213241||Cerca2S02340||1||CDS||2028490055||9652||69.37	9652	9652	1.400000e-174	347
a51759_scaffold11	scaffold11||319146||321614||Cerca11S05696||-1||CDS||2028473121||1715||64.96	1715	1715	b51759_scaffold2	scaffold2||1261806||1263611||Cerca2S02341||1||CDS||2028490057||9657||64.96	9657	9657	1.500000e-06	349
a51759_scaffold11	scaffold11||350299||352869||Cerca11S13122||1||CDS||2028473411||1720||76.2	1720	1720	b51759_scaffold2	scaffold2||1333461||1334258||Cerca2S02342||1||CDS||2028490059||9666||76.2	9666	9666	1.500000e-85	399
###
a51759_scaffold11	scaffold11||176219||179207||Cerca11S13024||-1||CDS||2028473196||1694||72.01	1694	1694	b51759_scaffold28	scaffold28||137880||139670||Cerca28S02221||-1||CDS||2028500519||14326||72.01	14326	14326	9.800000e-128	50
a51759_scaffold11	scaffold11||180062||182541||Cerca11S13025||-1||CDS||2028473198||1695||70.53	1695	1695	b51759_scaffold28	scaffold28||148641||150073||Cerca28S20294||-1||CDS||2028500689||14329||70.53	14329	14329	4.100000e-09	58
a51759_scaffold11	scaffold11||251623||260182||Cerca11S13062||-1||CDS||2028473281||1707||84.03	1707	1707	b51759_scaffold28	scaffold28||201006||202709||Cerca28S20304||-1||CDS||2028500710||14337||84.03	14337	14337	6.900000e-106	105
a51759_scaffold11	scaffold11||269350||271430||Cerca11S13063||-1||CDS||2028473283||1710||73.36	1710	1710	b51759_scaffold28	scaffold28||204171||205328||Cerca28S07764||-1||CDS||2028500607||14338||73.36	14338	14338	6.800000e-100	155
a51759_scaffold11	scaffold11||308743||312528||Cerca11S05692||1||CDS||2028473112||1713||60.28	1713	1713	b51759_scaffold28	scaffold28||238311||243971||Cerca28S20348||1||CDS||2028500804||14343||60.28	14343	14343	1.800000e-25	179
a51759_scaffold11	scaffold11||353837||355878||Cerca11S13065||-1||CDS||2028473287||1721||63.27	1721	1721	b51759_scaffold28	scaffold28||268398||269697||Cerca28S20352||-1||CDS||2028500813||14347||63.27	14347	14347	2.800000e-31	209
a51759_scaffold11	scaffold11||356992||359626||Cerca11S13066||-1||CDS||2028473290||1722||61.73	1722	1722	b51759_scaffold28	scaffold28||297221||303453||Cerca28S20306||1||CDS||2028500714||14350||61.73	14350	14350	3.300000e-110	259
a51759_scaffold11	scaffold11||379813||381314||Cerca11S05699||-1||CDS||2028473128||1727||65.85	1727	1727	b51759_scaffold28	scaffold28||305480||307240||Cerca28S32709||-1||CDS||2028500885||14352||65.85	14352	14352	5.000000e-83	309
a51759_scaffold11	scaffold11||428453||429970||Cerca11S05701||-1||CDS||2028473132||1731||64.35	1731	1731	b51759_scaffold28	scaffold28||323052||324746||Cerca28S07767||-1||CDS||2028500614||14355||64.35	14355	14355	3.100000e-48	356
a51759_scaffold11	scaffold11||434098||435839||Cerca11S05702||-1||CDS||2028473135||1732||64.43	1732	1732	b51759_scaffold28	scaffold28||331964||335414||Cerca28S20356||-1||CDS||2028500822||14356||64.43	14356	14356	1.900000e-53	406
a51759_scaffold11	scaffold11||439735||441177||Cerca11S05703||-1||CDS||2028473137||1733||75.32	1733	1733	b51759_scaffold28	scaffold28||359647||361074||Cerca28S07768||-1||CDS||2028500616||14359||75.32	14359	14359	1.000000e-250	456
a51759_scaffold11	scaffold11||569334||571264||Cerca11S13072||1||CDS||2028473303||1751||72.06	1751	1751	b51759_scaffold28	scaffold28||503395||507598||Cerca28S20359||1||CDS||2028500828||14373||72.06	14373	14373	1.800000e-44	496
a51759_scaffold11	scaffold11||647689||652901||Cerca11S00349||1||CDS||2028472996||1761||74.79	1761	1761	b51759_scaffold28	scaffold28||607650||609351||Cerca28S20312||1||CDS||2028500726||14388||74.79	14388	14388	3.500000e-18	510
a51759_scaffold11	scaffold11||667881||671524||Cerca11S13078||-1||CDS||2028473316||1763||66.51	1763	1763	b51759_scaffold28	scaffold28||622449||626252||Cerca28S20313||-1||CDS||2028500728||14391||66.51	14391	14391	8.900000e-20	529
a51759_scaffold11	scaffold11||675502||678299||Cerca11S13079||-1||CDS||2028473319||1764||68.51	1764	1764	b51759_scaffold28	scaffold28||635724||640454||Cerca28S07784||-1||CDS||2028500652||14394||68.51	14394	14394	3.300000e-60	579
a51759_scaffold11	scaffold11||741946||743645||Cerca11S13083||1||CDS||2028473328||1774||69.44	1774	1774	b51759_scaffold28	scaffold28||718205||720300||Cerca28S07786||1||CDS||2028500656||14405||69.44	14405	14405	1.000000e-250	626
a51759_scaffold11	scaffold11||858421||863014||Cerca11S00352||-1||CDS||2028473002||1785||67.93	1785	1785	b51759_scaffold28	scaffold28||757422||761049||Cerca28S20372||-1||CDS||2028500858||14411||67.93	14411	14411	1.400000e-72	673
a51759_scaffold11	scaffold11||882330||889601||Cerca11S13088||1||CDS||2028473339||1787||70.18	1787	1787	b51759_scaffold28	scaffold28||776489||781812||Cerca28S20315||1||CDS||2028500733||14412||70.18	14412	14412	5.700000e-86	723
a51759_scaffold11	scaffold11||909250||910449||Cerca11S05716||1||CDS||2028473166||1790||66.67	1790	1790	b51759_scaffold28	scaffold28||794965||795813||Cerca28S07789||1||CDS||2028500662||14414||66.67	14414	14414	8.300000e-68	773
###
a51759_scaffold11	scaffold11||1042041||1044613||Cerca11S00338||-1||CDS||2028472973||1807||75.84	1807	1807	b51759_scaffold41	scaffold41||790436||794866||Cerca41S24103||1||CDS||2028514777||20963||75.84	20963	20963	1.600000e-226	50
a51759_scaffold11	scaffold11||1050402||1054507||Cerca11S13028||1||CDS||2028473205||1808||68.48	1808	1808	b51759_scaffold41	scaffold41||781271||783277||Cerca41S24158||-1||CDS||2028514891||20962||68.48	20962	20962	9.600000e-72	100
a51759_scaffold11	scaffold11||1071671||1075147||Cerca11S00337||1||CDS||2028472971||1811||72.85	1811	1811	b51759_scaffold41	scaffold41||768346||772617||Cerca41S24157||-1||CDS||2028514889||20960||72.85	20960	20960	1.000000e-210	150
a51759_scaffold11	scaffold11||1077945||1078205||Cerca11S00339||-1||CDS||2028472975||1812||61.61	1812	1812	b51759_scaffold41	scaffold41||766474||767735||Cerca41S03202||1||CDS||2028514643||20959||61.61	20959	20959	2.200000e-14	163
a51759_scaffold11	scaffold11||1193097||1194926||Cerca11S05659||-1||CDS||2028473039||1823||83.07	1823	1823	b51759_scaffold41	scaffold41||728905||730162||Cerca41S24153||1||CDS||2028514881||20952||83.07	20952	20952	1.000000e-49	209
a51759_scaffold11	scaffold11||1236024||1239032||Cerca11S13032||1||CDS||2028473214||1826||78.41	1826	1826	b51759_scaffold41	scaffold41||699042||702005||Cerca41S24100||-1||CDS||2028514770||20948||78.41	20948	20948	8.400000e-124	259
a51759_scaffold11	scaffold11||1259329||1265949||Cerca11S05663||-1||CDS||2028473048||1830||78.68	1830	1830	b51759_scaffold41	scaffold41||684540||690875||Cerca41S08985||1||CDS||2028514706||20946||78.68	20946	20946	1.000000e-250	309
###
a51759_scaffold111	scaffold111||2294||7195||Cerca111S12553||1||CDS||2028473724||1996||62.81	1996	1996	b51759_scaffold165	scaffold165||144351||165513||Cerca165S15694||1||CDS||2028484737||7045||62.81	7045	7045	4.700000e-197	50
a51759_scaffold111	scaffold111||80005||87787||Cerca111S00224||1||CDS||2028473671||2006||71.12	2006	2006	b51759_scaffold165	scaffold165||237786||255285||Cerca165S15695||1||CDS||2028484739||7055||71.12	7055	7055	1.000000e-250	100
a51759_scaffold111	scaffold111||108355||113414||Cerca111S12563||-1||CDS||2028473745||2011||71.02	2011	2011	b51759_scaffold165	scaffold165||337519||344291||Cerca165S15702||-1||CDS||2028484753||7067||71.02	7067	7067	4.300000e-39	135
a51759_scaffold111	scaffold111||184576||186725||Cerca111S12562||1||CDS||2028473743||2025||70.66	2025	2025	b51759_scaffold165	scaffold165||351477||353329||Cerca165S15686||1||CDS||2028484720||7069||70.66	7069	7069	4.100000e-129	182
a51759_scaffold111	scaffold111||204237||207401||Cerca111S00230||1||CDS||2028473684||2028||61.81	2028	2028	b51759_scaffold165	scaffold165||376059||378812||Cerca165S06280||1||CDS||2028484700||7073||61.81	7073	7073	6.000000e-127	232
a51759_scaffold111	scaffold111||208032||209439||Cerca111S12549||-1||CDS||2028473715||2029||73.14	2029	2029	b51759_scaffold165	scaffold165||380150||382326||Cerca165S06283||-1||CDS||2028484707||7074||73.14	7074	7074	1.200000e-94	282
a51759_scaffold111	scaffold111||231486||236868||Cerca111S12573||-1||CDS||2028473767||2032||80.54	2032	2032	b51759_scaffold165	scaffold165||397415||403449||Cerca165S15703||-1||CDS||2028484755||7076||80.54	7076	7076	1.000000e-196	332
a51759_scaffold111	scaffold111||239122||243424||Cerca111S12574||-1||CDS||2028473769||2033||73.63	2033	2033	b51759_scaffold165	scaffold165||405394||406717||Cerca165S15705||-1||CDS||2028484759||7077||73.63	7077	7077	1.700000e-31	362
###
a51759_scaffold111	scaffold111||165150||166491||Cerca111S12564||-1||CDS||2028473747||2019||78.1	2019	2019	b51759_scaffold78	scaffold78||1807||6799||Cerca78S10866||1||CDS||2028534802||30220||78.1	30220	30220	9.600000e-101	50
a51759_scaffold111	scaffold111||187211||190899||Cerca111S31897||-1||CDS||2028473805||2026||64.39	2026	2026	b51759_scaffold78	scaffold78||74636||77467||Cerca78S10868||-1||CDS||2028534806||30229||64.39	30229	30229	3.500000e-62	100
a51759_scaffold111	scaffold111||193843||195925||Cerca111S12571||-1||CDS||2028473763||2027||71.28	2027	2027	b51759_scaffold78	scaffold78||79841||81830||Cerca78S29510||-1||CDS||2028534847||30231||71.28	30231	30231	2.800000e-61	150
a51759_scaffold111	scaffold111||218754||223478||Cerca111S12572||-1||CDS||2028473765||2030||72.1	2030	2030	b51759_scaffold78	scaffold78||116937||121010||Cerca78S10870||-1||CDS||2028534811||30235||72.1	30235	30235	6.800000e-148	200
a51759_scaffold111	scaffold111||239122||243424||Cerca111S12574||-1||CDS||2028473769||2033||71.37	2033	2033	b51759_scaffold78	scaffold78||135493||140332||Cerca78S29545||-1||CDS||2028534922||30237||71.37	30237	30237	1.100000e-82	250
a51759_scaffold111	scaffold111||278052||280644||Cerca111S31898||1||CDS||2028473807||2037||71.7	2037	2037	b51759_scaffold78	scaffold78||147155||148129||Cerca78S04602||1||CDS||2028534781||30238||71.7	30238	30238	4.800000e-12	261
a51759_scaffold111	scaffold111||281100||282063||Cerca111S12570||1||CDS||2028473761||2038||65.16	2038	2038	b51759_scaffold78	scaffold78||159346||160216||Cerca78S29542||1||CDS||2028534916||30240||65.16	30240	30240	7.000000e-13	273
a51759_scaffold111	scaffold111||288186||293988||Cerca111S12578||-1||CDS||2028473778||2040||73.26	2040	2040	b51759_scaffold78	scaffold78||191378||197852||Cerca78S29516||-1||CDS||2028534860||30244||73.26	30244	30244	4.200000e-206	323
a51759_scaffold111	scaffold111||297310||298275||Cerca111S00231||1||CDS||2028473686||2041||73.72	2041	2041	b51759_scaffold78	scaffold78||219687||220664||Cerca78S10871||1||CDS||2028534813||30248||73.72	30248	30248	2.500000e-201	373
a51759_scaffold111	scaffold111||300633||307514||Cerca111S12579||-1||CDS||2028473780||2042||67.29	2042	2042	b51759_scaffold78	scaffold78||243304||251542||Cerca78S29517||-1||CDS||2028534862||30251||67.29	30251	30251	1.000000e-250	423
a51759_scaffold111	scaffold111||333446||335517||Cerca111S12576||1||CDS||2028473774||2045||70.44	2045	2045	b51759_scaffold78	scaffold78||285264||287328||Cerca78S29548||1||CDS||2028534929||30257||70.44	30257	30257	1.600000e-152	473
###
a51759_scaffold115	scaffold115||205735||208718||Cerca115S12766||1||CDS||2028474578||2395||76.15	2395	2395	b51759_scaffold45	scaffold45||773642||774958||Cerca45S24917||-1||CDS||2028517808||22310||76.15	22310	22310	6.800000e-45	44
a51759_scaffold115	scaffold115||247689||251941||Cerca115S12755||-1||CDS||2028474555||2400||63.15	2400	2400	b51759_scaffold45	scaffold45||700148||704341||Cerca45S24915||-1||CDS||2028517804||22302||63.15	22302	22302	4.200000e-77	94
a51759_scaffold115	scaffold115||273643||274688||Cerca115S12768||1||CDS||2028474583||2404||66.09	2404	2404	b51759_scaffold45	scaffold45||655466||656462||Cerca45S33193||-1||CDS||2028517827||22297||66.09	22297	22297	3.700000e-43	136
a51759_scaffold115	scaffold115||336412||337258||Cerca115S05591||-1||CDS||2028474537||2412||73.18	2412	2412	b51759_scaffold45	scaffold45||645692||647199||Cerca45S09221||1||CDS||2028517670||22295||73.18	22295	22295	1.000000e-75	186
a51759_scaffold115	scaffold115||361830||363086||Cerca115S00280||1||CDS||2028474509||2413||69.96	2413	2413	b51759_scaffold45	scaffold45||617349||618165||Cerca45S24913||-1||CDS||2028517800||22290||69.96	22290	22290	2.900000e-42	227
a51759_scaffold115	scaffold115||427378||436573||Cerca115S00281||-1||CDS||2028474511||2420||73.71	2420	2420	b51759_scaffold45	scaffold45||510658||515804||Cerca45S24908||-1||CDS||2028517789||22280||73.71	22280	22280	1.100000e-92	277
a51759_scaffold115	scaffold115||488484||490189||Cerca115S05593||1||CDS||2028474542||2429||67.33	2429	2429	b51759_scaffold45	scaffold45||447635||449522||Cerca45S24902||-1||CDS||2028517776||22272||67.33	22272	22272	4.800000e-65	327
###
a51759_scaffold117	scaffold117||71553||83235||Cerca117S05606||-1||CDS||2028474873||2546||83.81	2546	2546	b51759_scaffold47	scaffold47||688277||701801||Cerca47S03472||1||CDS||2028518899||22899||83.81	22899	22899	1.000000e-250	50
a51759_scaffold117	scaffold117||109576||110640||Cerca117S00297||1||CDS||2028474853||2548||70.92	2548	2548	b51759_scaffold47	scaffold47||652191||653414||Cerca47S03471||-1||CDS||2028518897||22894||70.92	22894	22894	6.700000e-123	100
a51759_scaffold117	scaffold117||140845||143077||Cerca117S12877||-1||CDS||2028474937||2555||59.48	2555	2555	b51759_scaffold47	scaffold47||611090||612801||Cerca47S25266||1||CDS||2028519020||22887||59.48	22887	22887	5.600000e-32	131
a51759_scaffold117	scaffold117||148216||150728||Cerca117S05607||1||CDS||2028474875||2557||81.25	2557	2557	b51759_scaffold47	scaffold47||601763||604288||Cerca47S25271||-1||CDS||2028519031||22886||81.25	22886	22886	2.200000e-57	181
a51759_scaffold117	scaffold117||154334||158509||Cerca117S12878||-1||CDS||2028474939||2559||65.96	2559	2559	b51759_scaffold47	scaffold47||587531||590338||Cerca47S25263||1||CDS||2028519014||22883||65.96	22883	22883	4.500000e-69	231
a51759_scaffold117	scaffold117||164272||166196||Cerca117S12873||-1||CDS||2028474928||2561||78.52	2561	2561	b51759_scaffold47	scaffold47||566291||568128||Cerca47S25256||1||CDS||2028518999||22880||78.52	22880	22880	8.600000e-61	281
a51759_scaffold117	scaffold117||168138||173249||Cerca117S12858||1||CDS||2028474896||2562||79.13	2562	2562	b51759_scaffold47	scaffold47||544654||550071||Cerca47S25261||-1||CDS||2028519010||22877||79.13	22877	22877	1.000000e-250	331
a51759_scaffold117	scaffold117||286920||289142||Cerca117S12885||-1||CDS||2028474954||2574||68.76	2574	2574	b51759_scaffold47	scaffold47||491362||493173||Cerca47S25252||1||CDS||2028518991||22867||68.76	22867	22867	3.900000e-132	378
a51759_scaffold117	scaffold117||303243||303657||Cerca117S12883||1||CDS||2028474949||2576||81.36	2576	2576	b51759_scaffold47	scaffold47||483035||483408||Cerca47S25251||-1||CDS||2028518989||22865||81.36	22865	22865	4.500000e-77	428
a51759_scaffold117	scaffold117||363801||369348||Cerca117S12864||1||CDS||2028474909||2585||75.6	2585	2585	b51759_scaffold47	scaffold47||409082||414823||Cerca47S25294||-1||CDS||2028519081||22856||75.6	22856	22856	1.000000e-250	478
a51759_scaffold117	scaffold117||405075||408154||Cerca117S12869||-1||CDS||2028474920||2592||68.47	2592	2592	b51759_scaffold47	scaffold47||361033||363814||Cerca47S25241||1||CDS||2028518968||22848||68.47	22848	22848	1.900000e-100	528
a51759_scaffold117	scaffold117||439165||441635||Cerca117S12891||1||CDS||2028474967||2594||74.64	2594	2594	b51759_scaffold47	scaffold47||339870||342330||Cerca47S25244||-1||CDS||2028518974||22845||74.64	22845	22845	1.000000e-96	578
###
a51759_scaffold118	scaffold118||80027||90675||Cerca118S12914||1||CDS||2028475068||2628||65.1	2628	2628	b51759_scaffold294	scaffold294||283681||298993||Cerca294S20492||-1||CDS||2028502316||15132||65.1	15132	15132	1.000000e-250	50
a51759_scaffold118	scaffold118||130806||135578||Cerca118S12916||-1||CDS||2028475072||2633||72.99	2633	2633	b51759_scaffold294	scaffold294||239525||242746||Cerca294S20487||1||CDS||2028502304||15126||72.99	15126	15126	1.100000e-158	100
a51759_scaffold118	scaffold118||157166||158074||Cerca118S00311||-1||CDS||2028475044||2636||61.9	2636	2636	b51759_scaffold294	scaffold294||235214||236134||Cerca294S02271||1||CDS||2028502263||15125||61.9	15125	15125	9.700000e-76	150
a51759_scaffold118	scaffold118||202106||204738||Cerca118S12933||-1||CDS||2028475107||2641||78.74	2641	2641	b51759_scaffold294	scaffold294||224639||232974||Cerca294S20486||1||CDS||2028502302||15124||78.74	15124	15124	3.100000e-91	200
a51759_scaffold118	scaffold118||206579||210412||Cerca118S00314||-1||CDS||2028475050||2642||70.89	2642	2642	b51759_scaffold294	scaffold294||204615||208609||Cerca294S32725||1||CDS||2028502341||15123||70.89	15123	15123	1.100000e-05	205
a51759_scaffold118	scaffold118||301226||311688||Cerca118S31950||-1||CDS||2028475159||2653||63.13	2653	2653	b51759_scaffold294	scaffold294||161875||163847||Cerca294S20499||-1||CDS||2028502330||15119||63.13	15119	15119	7.400000e-35	236
###
a51759_scaffold119	scaffold119||124169||127194||Cerca119S12961||-1||CDS||2028475261||2742||74.34	2742	2742	b51759_scaffold58	scaffold58||652622||657442||Cerca58S27160||1||CDS||2028526012||26098||74.34	26098	26098	1.000000e-250	50
a51759_scaffold119	scaffold119||148536||152948||Cerca119S12989||-1||CDS||2028475323||2746||63.21	2746	2746	b51759_scaffold58	scaffold58||604387||606934||Cerca58S27157||1||CDS||2028526006||26090||63.21	26090	26090	2.900000e-64	100
a51759_scaffold119	scaffold119||175984||178700||Cerca119S12990||-1||CDS||2028475325||2750||69.49	2750	2750	b51759_scaffold58	scaffold58||598548||598928||Cerca58S09945||1||CDS||2028525856||26089||69.49	26089	26089	3.000000e-23	122
a51759_scaffold119	scaffold119||200043||202018||Cerca119S12992||1||CDS||2028475330||2754||73.09	2754	2754	b51759_scaffold58	scaffold58||577713||579087||Cerca58S27155||-1||CDS||2028526002||26085||73.09	26085	26085	1.500000e-70	172
a51759_scaffold119	scaffold119||226890||233295||Cerca119S12997||-1||CDS||2028475341||2758||80.0	2758	2758	b51759_scaffold58	scaffold58||568247||572674||Cerca58S27153||1||CDS||2028525998||26083||80.0	26083	26083	1.000000e-250	222
a51759_scaffold119	scaffold119||237363||241758||Cerca119S12998||-1||CDS||2028475343||2759||66.39	2759	2759	b51759_scaffold58	scaffold58||563732||566684||Cerca58S27152||1||CDS||2028525996||26082||66.39	26082	26082	2.900000e-123	272
a51759_scaffold119	scaffold119||260830||265330||Cerca119S13000||-1||CDS||2028475348||2761||78.18	2761	2761	b51759_scaffold58	scaffold58||514630||521377||Cerca58S04017||1||CDS||2028525802||26075||78.18	26075	26075	4.400000e-214	322
###
a51759_scaffold119	scaffold119||148536||152948||Cerca119S12989||-1||CDS||2028475323||2746||59.61	2746	2746	b51759_scaffold9	scaffold9||1124017||1127032||Cerca9S31537||-1||CDS||2028539444||32397||59.61	32397	32397	8.000000e-43	42
a51759_scaffold119	scaffold119||218489||220832||Cerca119S12996||-1||CDS||2028475338||2756||70.77	2756	2756	b51759_scaffold9	scaffold9||1159898||1161235||Cerca9S31540||-1||CDS||2028539451||32403||70.77	32403	32403	4.400000e-130	92
a51759_scaffold119	scaffold119||312058||315514||Cerca119S13005||-1||CDS||2028475359||2769||78.78	2769	2769	b51759_scaffold9	scaffold9||1185017||1188654||Cerca9S31542||-1||CDS||2028539455||32408||78.78	32408	32408	1.000000e-250	139
a51759_scaffold119	scaffold119||338152||340696||Cerca119S31958||-1||CDS||2028475389||2775||73.11	2775	2775	b51759_scaffold9	scaffold9||1213306||1216538||Cerca9S31546||-1||CDS||2028539464||32412||73.11	32412	32412	9.700000e-188	189
a51759_scaffold119	scaffold119||343694||347839||Cerca119S13002||1||CDS||2028475353||2776||67.58	2776	2776	b51759_scaffold9	scaffold9||1233129||1238557||Cerca9S31544||1||CDS||2028539459||32414||67.58	32414	32414	3.000000e-139	239
a51759_scaffold119	scaffold119||481142||486406||Cerca119S13015||-1||CDS||2028475382||2792||65.21	2792	2792	b51759_scaffold9	scaffold9||1361046||1384024||Cerca9S31770||1||CDS||2028539953||32434||65.21	32434	32434	1.000000e-250	286
###
a51759_scaffold12	scaffold12||600736||604629||Cerca12S13745||-1||CDS||2028475906||2879||72.24	2879	2879	b51759_scaffold14	scaffold14||806241||810492||Cerca14S14924||-1||CDS||2028479974||4839||72.24	4839	4839	1.400000e-111	50
a51759_scaffold12	scaffold12||606378||609120||Cerca12S13740||1||CDS||2028475895||2880||68.57	2880	2880	b51759_scaffold14	scaffold14||812535||816470||Cerca14S14920||1||CDS||2028479965||4840||68.57	4840	4840	8.800000e-37	86
a51759_scaffold12	scaffold12||639232||645045||Cerca12S00521||1||CDS||2028475542||2884||72.96	2884	2884	b51759_scaffold14	scaffold14||829063||834317||Cerca14S00855||1||CDS||2028479671||4842||72.96	4842	4842	1.300000e-214	136
a51759_scaffold12	scaffold12||762457||788114||Cerca12S13748||1||CDS||2028475913||2902||71.08	2902	2902	b51759_scaffold14	scaffold14||931231||941069||Cerca14S14986||1||CDS||2028480106||4860||71.08	4860	4860	2.800000e-180	183
a51759_scaffold12	scaffold12||795333||798429||Cerca12S13753||1||CDS||2028475924||2905||64.98	2905	2905	b51759_scaffold14	scaffold14||958485||962620||Cerca14S14987||1||CDS||2028480108||4863||64.98	4863	4863	1.100000e-118	233
a51759_scaffold12	scaffold12||799260||801176||Cerca12S13663||-1||CDS||2028475728||2906||77.48	2906	2906	b51759_scaffold14	scaffold14||974076||976365||Cerca14S14932||1||CDS||2028479992||4866||77.48	4866	4866	6.900000e-141	283
###
a51759_scaffold12	scaffold12||696445||697493||Cerca12S13750||-1||CDS||2028475917||2894||70.95	2894	2894	b51759_scaffold70	scaffold70||400625||401599||Cerca70S10612||-1||CDS||2028532221||29057||70.95	29057	29057	4.600000e-26	25
a51759_scaffold12	scaffold12||737543||739864||Cerca12S13660||-1||CDS||2028475722||2897||61.49	2897	2897	b51759_scaffold70	scaffold70||416391||417535||Cerca70S28915||-1||CDS||2028532336||29060||61.49	29060	29060	2.700000e-06	30
a51759_scaffold12	scaffold12||742378||747591||Cerca12S13747||1||CDS||2028475911||2898||77.94	2898	2898	b51759_scaffold70	scaffold70||479817||485940||Cerca70S28912||1||CDS||2028532329||29067||77.94	29067	29067	1.000000e-250	80
a51759_scaffold12	scaffold12||762457||788114||Cerca12S13748||1||CDS||2028475913||2902||59.82	2902	2902	b51759_scaffold70	scaffold70||503511||509715||Cerca70S28918||1||CDS||2028532342||29070||59.82	29070	29070	4.300000e-38	117
a51759_scaffold12	scaffold12||791703||792356||Cerca12S00526||-1||CDS||2028475553||2904||61.69	2904	2904	b51759_scaffold70	scaffold70||522649||523551||Cerca70S04432||-1||CDS||2028532195||29073||61.69	29073	29073	6.800000e-13	129
a51759_scaffold12	scaffold12||795333||798429||Cerca12S13753||1||CDS||2028475924||2905||67.57	2905	2905	b51759_scaffold70	scaffold70||534518||536371||Cerca70S33653||1||CDS||2028532369||29076||67.57	29076	29076	2.100000e-147	179
a51759_scaffold12	scaffold12||890321||894301||Cerca12S13762||-1||CDS||2028475944||2923||79.77	2923	2923	b51759_scaffold70	scaffold70||629884||633174||Cerca70S28921||-1||CDS||2028532348||29089||79.77	29089	29089	1.000000e-250	226
###
a51759_scaffold12	scaffold12||926271||934491||Cerca12S13667||1||CDS||2028475737||2928||75.05	2928	2928	b51759_scaffold14	scaffold14||1005258||1009398||Cerca14S14943||1||CDS||2028480014||4873||75.05	4873	4873	2.200000e-109	50
a51759_scaffold12	scaffold12||1027149||1028220||Cerca12S13678||-1||CDS||2028475761||2943||68.26	2943	2943	b51759_scaffold14	scaffold14||1067470||1068628||Cerca14S14822||-1||CDS||2028479721||4882||68.26	4882	4882	1.100000e-59	97
a51759_scaffold12	scaffold12||1051196||1051501||Cerca12S00481||-1||CDS||2028475452||2949||70.39	2949	2949	b51759_scaffold14	scaffold14||1070770||1071202||Cerca14S32132||-1||CDS||2028480115||4883||70.39	4883	4883	4.000000e-31	127
a51759_scaffold12	scaffold12||1079168||1080239||Cerca12S13601||-1||CDS||2028475594||2953||66.12	2953	2953	b51759_scaffold14	scaffold14||1095341||1096958||Cerca14S14828||-1||CDS||2028479734||4886||66.12	4886	4886	4.400000e-37	163
a51759_scaffold12	scaffold12||1094020||1098001||Cerca12S13686||-1||CDS||2028475779||2957||70.76	2957	2957	b51759_scaffold14	scaffold14||1144186||1148346||Cerca14S14830||-1||CDS||2028479739||4893||70.76	4893	4893	6.300000e-193	213
a51759_scaffold12	scaffold12||1124305||1124850||Cerca12S00485||-1||CDS||2028475461||2961||76.67	2961	2961	b51759_scaffold14	scaffold14||1207429||1207875||Cerca14S00815||1||CDS||2028479584||4901||76.67	4901	4901	4.400000e-67	263
###
a51759_scaffold12	scaffold12||1047479||1049280||Cerca12S13595||1||CDS||2028475582||2948||77.78	2948	2948	b51759_scaffold123	scaffold123||557792||560688||Cerca123S13314||-1||CDS||2028476546||3323||77.78	3323	3323	2.600000e-12	11
a51759_scaffold12	scaffold12||1051196||1051501||Cerca12S00481||-1||CDS||2028475452||2949||72.22	2949	2949	b51759_scaffold123	scaffold123||555535||555918||Cerca123S00398||1||CDS||2028476429||3322||72.22	3322	3322	3.400000e-29	39
a51759_scaffold12	scaffold12||1089204||1092545||Cerca12S13685||-1||CDS||2028475776||2956||62.5	2956	2956	b51759_scaffold123	scaffold123||485207||486710||Cerca123S13309||1||CDS||2028476535||3309||62.5	3309	3309	6.400000e-15	50
a51759_scaffold12	scaffold12||1130115||1134753||Cerca12S13683||1||CDS||2028475771||2962||68.56	2962	2962	b51759_scaffold123	scaffold123||454589||461943||Cerca123S13308||1||CDS||2028476533||3305||68.56	3305	3305	2.500000e-132	100
a51759_scaffold12	scaffold12||1163848||1169468||Cerca12S32018||1||CDS||2028475955||2966||76.79	2966	2966	b51759_scaffold123	scaffold123||405775||411727||Cerca123S13298||-1||CDS||2028476511||3298||76.79	3298	3298	3.600000e-179	150
a51759_scaffold12	scaffold12||1172912||1181549||Cerca12S13681||-1||CDS||2028475767||2967||64.83	2967	2967	b51759_scaffold123	scaffold123||384568||393498||Cerca123S13293||1||CDS||2028476500||3295||64.83	3295	3295	1.800000e-91	200
a51759_scaffold12	scaffold12||1200241||1201443||Cerca12S00486||-1||CDS||2028475464||2969||60.22	2969	2969	b51759_scaffold123	scaffold123||323046||340105||Cerca123S13306||1||CDS||2028476528||3290||60.22	3290	3290	5.400000e-25	224
a51759_scaffold12	scaffold12||1223435||1227904||Cerca12S13687||1||CDS||2028475781||2971||64.47	2971	2971	b51759_scaffold123	scaffold123||310039||315745||Cerca123S13289||-1||CDS||2028476492||3289||64.47	3289	3289	1.400000e-93	274
a51759_scaffold12	scaffold12||1272552||1275858||Cerca12S13607||1||CDS||2028475608||2974||71.12	2974	2974	b51759_scaffold123	scaffold123||201336||204129||Cerca123S13284||-1||CDS||2028476481||3275||71.12	3275	3275	1.100000e-136	321
a51759_scaffold12	scaffold12||1295315||1296112||Cerca12S13692||-1||CDS||2028475791||2977||65.2	2977	2977	b51759_scaffold123	scaffold123||169785||170692||Cerca123S13275||1||CDS||2028476461||3269||65.2	3269	3269	1.800000e-23	343
a51759_scaffold12	scaffold12||1327860||1330552||Cerca12S13615||-1||CDS||2028475625||2981||72.81	2981	2981	b51759_scaffold123	scaffold123||117027||120000||Cerca123S13270||1||CDS||2028476451||3261||72.81	3261	3261	1.400000e-225	393
a51759_scaffold12	scaffold12||1334848||1339737||Cerca12S13610||1||CDS||2028475614||2982||74.94	2982	2982	b51759_scaffold123	scaffold123||87812||91274||Cerca123S13278||-1||CDS||2028476468||3259||74.94	3259	3259	1.900000e-198	443
a51759_scaffold12	scaffold12||1344612||1344956||Cerca12S00489||-1||CDS||2028475470||2984||70.09	2984	2984	b51759_scaffold123	scaffold123||64760||65182||Cerca123S00388||1||CDS||2028476407||3256||70.09	3256	3256	2.500000e-11	453
###
a51759_scaffold12	scaffold12||1334848||1339737||Cerca12S13610||1||CDS||2028475614||2982||73.28	2982	2982	b51759_scaffold22	scaffold22||1117496||1122474||Cerca22S18547||1||CDS||2028493645||11144||73.28	11144	11144	1.000000e-250	50
a51759_scaffold12	scaffold12||1481086||1482264||Cerca12S13621||-1||CDS||2028475638||3001||75.37	3001	3001	b51759_scaffold22	scaffold22||1220215||1220877||Cerca22S18559||-1||CDS||2028493672||11159||75.37	11159	11159	3.400000e-91	97
a51759_scaffold12	scaffold12||1501472||1503171||Cerca12S32020||1||CDS||2028475959||3005||71.9	3005	3005	b51759_scaffold22	scaffold22||1239922||1241762||Cerca22S18554||1||CDS||2028493661||11162||71.9	11162	11162	6.400000e-191	147
a51759_scaffold12	scaffold12||1527721||1530449||Cerca12S13700||-1||CDS||2028475809||3009||63.11	3009	3009	b51759_scaffold22	scaffold22||1258077||1259381||Cerca22S18560||-1||CDS||2028493674||11166||63.11	11166	11166	2.700000e-42	188
a51759_scaffold12	scaffold12||1533947||1539174||Cerca12S13625||-1||CDS||2028475647||3010||69.54	3010	3010	b51759_scaffold22	scaffold22||1263900||1269924||Cerca22S18561||-1||CDS||2028493677||11167||69.54	11167	11167	1.300000e-164	238
a51759_scaffold12	scaffold12||1548323||1550242||Cerca12S00496||1||CDS||2028475486||3012||71.47	3012	3012	b51759_scaffold22	scaffold22||1271512||1275377||Cerca22S18562||-1||CDS||2028493679||11168||71.47	11168	11168	8.200000e-145	288
###
a51759_scaffold12	scaffold12||1489273||1493019||Cerca12S13622||1||CDS||2028475640||3004||68.94	3004	3004	b51759_scaffold194	scaffold194||538640||541559||Cerca194S17086||-1||CDS||2028489450||9241||68.94	9241	9241	3.600000e-162	50
a51759_scaffold12	scaffold12||1516423||1520135||Cerca12S13623||1||CDS||2028475643||3007||72.99	3007	3007	b51759_scaffold194	scaffold194||518169||535713||Cerca194S17106||-1||CDS||2028489492||9240||72.99	9240	9240	1.000000e-250	100
a51759_scaffold12	scaffold12||1527721||1530449||Cerca12S13700||-1||CDS||2028475809||3009||65.93	3009	3009	b51759_scaffold194	scaffold194||492714||493945||Cerca194S17101||1||CDS||2028489481||9238||65.93	9238	9238	1.400000e-59	150
a51759_scaffold12	scaffold12||1548323||1550242||Cerca12S00496||1||CDS||2028475486||3012||71.51	3012	3012	b51759_scaffold194	scaffold194||479991||487562||Cerca194S17100||1||CDS||2028489479||9237||71.51	9237	9237	1.700000e-162	200
a51759_scaffold12	scaffold12||1561945||1564911||Cerca12S13702||-1||CDS||2028475813||3015||72.94	3015	3015	b51759_scaffold194	scaffold194||442886||444842||Cerca194S01388||1||CDS||2028489409||9230||72.94	9230	9230	1.900000e-178	250
a51759_scaffold12	scaffold12||1606823||1607899||Cerca12S00498||1||CDS||2028475490||3022||71.47	3022	3022	b51759_scaffold194	scaffold194||359499||360560||Cerca194S01384||-1||CDS||2028489401||9219||71.47	9219	9219	4.400000e-197	297
a51759_scaffold12	scaffold12||1610380||1611873||Cerca12S00499||1||CDS||2028475492||3023||65.09	3023	3023	b51759_scaffold194	scaffold194||330512||331906||Cerca194S01383||-1||CDS||2028489398||9215||65.09	9215	9215	3.300000e-59	347
###
a51759_scaffold12	scaffold12||1651327||1655413||Cerca12S13704||1||CDS||2028475817||3029||80.82	3029	3029	b51759_scaffold39	scaffold39||322202||325873||Cerca39S23467||-1||CDS||2028512234||19687||80.82	19687	19687	1.000000e-250	50
a51759_scaffold12	scaffold12||1663202||1666890||Cerca12S13628||1||CDS||2028475653||3031||73.66	3031	3031	b51759_scaffold39	scaffold39||303679||308622||Cerca39S23466||-1||CDS||2028512231||19683||73.66	19683	19683	1.100000e-247	100
a51759_scaffold12	scaffold12||1685910||1695845||Cerca12S13632||1||CDS||2028475662||3035||69.57	3035	3035	b51759_scaffold39	scaffold39||224560||234164||Cerca39S23432||-1||CDS||2028512159||19676||69.57	19676	19676	1.000000e-250	150
a51759_scaffold12	scaffold12||1755193||1760195||Cerca12S13636||-1||CDS||2028475671||3042||74.32	3042	3042	b51759_scaffold39	scaffold39||176703||183460||Cerca39S23429||1||CDS||2028512153||19670||74.32	19670	19670	9.400000e-182	200
a51759_scaffold12	scaffold12||1768116||1769177||Cerca12S00504||-1||CDS||2028475503||3044||63.42	3044	3044	b51759_scaffold39	scaffold39||163559||164539||Cerca39S08638||1||CDS||2028512082||19668||63.42	19668	19668	7.000000e-81	250
a51759_scaffold12	scaffold12||1775781||1781659||Cerca12S13640||1||CDS||2028475679||3045||70.85	3045	3045	b51759_scaffold39	scaffold39||129361||134357||Cerca39S23458||-1||CDS||2028512215||19665||70.85	19665	19665	4.200000e-147	300
a51759_scaffold12	scaffold12||1811788||1813095||Cerca12S00502||1||CDS||2028475499||3049||62.09	3049	3049	b51759_scaffold39	scaffold39||24029||70587||Cerca39S23454||-1||CDS||2028512206||19657||62.09	19657	19657	5.100000e-75	350
###
a51759_scaffold122	scaffold122||297497||300780||Cerca122S13230||1||CDS||2028476300||3204||71.55	3204	3204	b51759_scaffold517	scaffold517||44372||47507||Cerca517S26164||1||CDS||2028522663||24554||71.55	24554	24554	1.600000e-219	50
a51759_scaffold122	scaffold122||312955||326928||Cerca122S13232||1||CDS||2028476304||3206||77.04	3206	3206	b51759_scaffold517	scaffold517||57850||66095||Cerca517S03777||1||CDS||2028522646||24556||77.04	24556	24556	1.000000e-250	100
a51759_scaffold122	scaffold122||381473||384289||Cerca122S13239||-1||CDS||2028476319||3214||70.01	3214	3214	b51759_scaffold517	scaffold517||67974||71388||Cerca517S03779||-1||CDS||2028522651||24557||70.01	24557	24557	2.700000e-226	150
a51759_scaffold122	scaffold122||397029||401060||Cerca122S13240||1||CDS||2028476321||3215||62.63	3215	3215	b51759_scaffold517	scaffold517||86412||90962||Cerca517S26174||-1||CDS||2028522683||24561||62.63	24561	24561	3.900000e-58	200
a51759_scaffold122	scaffold122||401740||404421||Cerca122S05738||-1||CDS||2028476266||3216||58.18	3216	3216	b51759_scaffold517	scaffold517||107352||109583||Cerca517S09503||1||CDS||2028522655||24563||58.18	24563	24563	5.400000e-07	206
###
a51759_scaffold123	scaffold123||64760||65182||Cerca123S00388||1||CDS||2028476407||3256||70.09	3256	3256	b51759_scaffold12	scaffold12||1344612||1344956||Cerca12S00489||-1||CDS||2028475470||2984||70.09	2984	2984	3.300000e-11	10
a51759_scaffold123	scaffold123||87812||91274||Cerca123S13278||-1||CDS||2028476468||3259||74.94	3259	3259	b51759_scaffold12	scaffold12||1334848||1339737||Cerca12S13610||1||CDS||2028475614||2982||74.94	2982	2982	2.200000e-198	60
a51759_scaffold123	scaffold123||117027||120000||Cerca123S13270||1||CDS||2028476451||3261||72.81	3261	3261	b51759_scaffold12	scaffold12||1327860||1330552||Cerca12S13615||-1||CDS||2028475625||2981||72.81	2981	2981	1.000000e-225	110
a51759_scaffold123	scaffold123||169785||170692||Cerca123S13275||1||CDS||2028476461||3269||65.2	3269	3269	b51759_scaffold12	scaffold12||1295315||1296112||Cerca12S13692||-1||CDS||2028475791||2977||65.2	2977	2977	1.800000e-23	132
a51759_scaffold123	scaffold123||201336||204129||Cerca123S13284||-1||CDS||2028476481||3275||71.12	3275	3275	b51759_scaffold12	scaffold12||1272552||1275858||Cerca12S13607||1||CDS||2028475608||2974||71.12	2974	2974	1.200000e-136	182
a51759_scaffold123	scaffold123||310039||315745||Cerca123S13289||-1||CDS||2028476492||3289||64.47	3289	3289	b51759_scaffold12	scaffold12||1223435||1227904||Cerca12S13687||1||CDS||2028475781||2971||64.47	2971	2971	1.500000e-93	229
a51759_scaffold123	scaffold123||323046||340105||Cerca123S13306||1||CDS||2028476528||3290||60.22	3290	3290	b51759_scaffold12	scaffold12||1200241||1201443||Cerca12S00486||-1||CDS||2028475464||2969||60.22	2969	2969	1.100000e-24	253
a51759_scaffold123	scaffold123||384568||393498||Cerca123S13293||1||CDS||2028476500||3295||64.83	3295	3295	b51759_scaffold12	scaffold12||1172912||1181549||Cerca12S13681||-1||CDS||2028475767||2967||64.83	2967	2967	1.800000e-91	303
a51759_scaffold123	scaffold123||405775||411727||Cerca123S13298||-1||CDS||2028476511||3298||76.79	3298	3298	b51759_scaffold12	scaffold12||1163848||1169468||Cerca12S32018||1||CDS||2028475955||2966||76.79	2966	2966	4.400000e-179	353
a51759_scaffold123	scaffold123||454589||461943||Cerca123S13308||1||CDS||2028476533||3305||68.56	3305	3305	b51759_scaffold12	scaffold12||1130115||1134753||Cerca12S13683||1||CDS||2028475771||2962||68.56	2962	2962	2.800000e-132	403
a51759_scaffold123	scaffold123||485207||486710||Cerca123S13309||1||CDS||2028476535||3309||62.5	3309	3309	b51759_scaffold12	scaffold12||1089204||1092545||Cerca12S13685||-1||CDS||2028475776||2956||62.5	2956	2956	2.800000e-15	417
a51759_scaffold123	scaffold123||555535||555918||Cerca123S00398||1||CDS||2028476429||3322||72.22	3322	3322	b51759_scaffold12	scaffold12||1051196||1051501||Cerca12S00481||-1||CDS||2028475452||2949||72.22	2949	2949	5.300000e-29	442
a51759_scaffold123	scaffold123||557792||560688||Cerca123S13314||-1||CDS||2028476546||3323||77.78	3323	3323	b51759_scaffold12	scaffold12||1047479||1049280||Cerca12S13595||1||CDS||2028475582||2948||77.78	2948	2948	1.800000e-12	453
###
a51759_scaffold126	scaffold126||110283||112141||Cerca126S13431||-1||CDS||2028477010||3525||77.27	3525	3525	b51759_scaffold18	scaffold18||347552||349032||Cerca18S06562||1||CDS||2028487215||8178||77.27	8178	8178	6.500000e-59	50
a51759_scaffold126	scaffold126||162841||180277||Cerca126S13453||1||CDS||2028477056||3529||67.5	3529	3529	b51759_scaffold18	scaffold18||332823||334376||Cerca18S01347||-1||CDS||2028487113||8176||67.5	8176	8176	8.200000e-190	100
a51759_scaffold126	scaffold126||292237||299394||Cerca126S13436||1||CDS||2028477021||3537||81.02	3537	3537	b51759_scaffold18	scaffold18||232967||238846||Cerca18S16877||-1||CDS||2028487295||8164||81.02	8164	8164	1.000000e-250	147
a51759_scaffold126	scaffold126||339076||340912||Cerca126S13439||1||CDS||2028477027||3543||72.49	3543	3543	b51759_scaffold18	scaffold18||181500||183389||Cerca18S32330||-1||CDS||2028487539||8156||72.49	8156	8156	1.000000e-171	197
a51759_scaffold126	scaffold126||344849||347652||Cerca126S13441||-1||CDS||2028477031||3544||64.35	3544	3544	b51759_scaffold18	scaffold18||179275||180663||Cerca18S16899||1||CDS||2028487342||8155||64.35	8155	8155	4.900000e-60	247
a51759_scaffold126	scaffold126||362543||364479||Cerca126S13440||1||CDS||2028477029||3546||66.63	3546	3546	b51759_scaffold18	scaffold18||162900||164648||Cerca18S06530||-1||CDS||2028487146||8152||66.63	8152	8152	1.300000e-145	297
a51759_scaffold126	scaffold126||440412||443724||Cerca126S13445||1||CDS||2028477039||3553||82.35	3553	3553	b51759_scaffold18	scaffold18||134263||137953||Cerca18S06529||-1||CDS||2028487144||8149||82.35	8149	8149	6.400000e-95	347
###
a51759_scaffold128	scaffold128||93590||93850||Cerca128S05813||1||CDS||2028477317||3677||84.62	3677	3677	b51759_scaffold97	scaffold97||155758||157200||Cerca97S31344||-1||CDS||2028542385||33683||84.62	33683	33683	7.000000e-75	50
a51759_scaffold128	scaffold128||131900||132613||Cerca128S13534||1||CDS||2028477358||3682||67.53	3682	3682	b51759_scaffold97	scaffold97||352561||354029||Cerca97S11607||1||CDS||2028542333||33700||67.53	33700	33700	1.400000e-23	69
a51759_scaffold128	scaffold128||207248||214230||Cerca128S00461||-1||CDS||2028477314||3690||58.21	3690	3690	b51759_scaffold97	scaffold97||409054||411814||Cerca97S11612||-1||CDS||2028542344||33709||58.21	33709	33709	2.000000e-22	90
a51759_scaffold128	scaffold128||226334||237162||Cerca128S13543||1||CDS||2028477379||3692||83.52	3692	3692	b51759_scaffold97	scaffold97||417562||427681||Cerca97S31355||1||CDS||2028542408||33710||83.52	33710	33710	2.700000e-77	140
a51759_scaffold128	scaffold128||338382||344135||Cerca128S05817||1||CDS||2028477326||3706||93.08	3706	3706	b51759_scaffold97	scaffold97||524232||527678||Cerca97S11619||-1||CDS||2028542360||33725||93.08	33725	33725	4.400000e-189	187
a51759_scaffold128	scaffold128||471375||478792||Cerca128S05823||-1||CDS||2028477340||3715||90.48	3715	3715	b51759_scaffold97	scaffold97||543197||543796||Cerca97S11617||1||CDS||2028542355||33727||90.48	33727	33727	4.500000e-31	217
###
a51759_scaffold13	scaffold13||518257||521677||Cerca13S14166||1||CDS||2028477847||3844||68.57	3844	3844	b51759_scaffold2	scaffold2||2436851||2440465||Cerca2S20794||-1||CDS||2028490535||9827||68.57	9827	9827	1.000000e-160	50
a51759_scaffold13	scaffold13||538693||542267||Cerca13S14163||1||CDS||2028477841||3848||72.49	3848	3848	b51759_scaffold2	scaffold2||2429198||2433679||Cerca2S20793||-1||CDS||2028490532||9826||72.49	9826	9826	8.600000e-142	100
a51759_scaffold13	scaffold13||575008||576033||Cerca13S00665||1||CDS||2028477699||3851||63.54	3851	3851	b51759_scaffold2	scaffold2||2423622||2424779||Cerca2S02382||-1||CDS||2028490146||9825||63.54	9825	9825	5.200000e-16	115
a51759_scaffold13	scaffold13||602251||602613||Cerca13S00670||-1||CDS||2028477710||3855||64.98	3855	3855	b51759_scaffold2	scaffold2||2376584||2376964||Cerca2S02377||1||CDS||2028490135||9816||64.98	9816	9816	1.300000e-27	141
a51759_scaffold13	scaffold13||681044||683463||Cerca13S14171||-1||CDS||2028477857||3869||65.82	3869	3869	b51759_scaffold2	scaffold2||2284380||2286904||Cerca2S07893||1||CDS||2028490267||9801||65.82	9801	9801	1.600000e-140	188
a51759_scaffold13	scaffold13||744916||746328||Cerca13S00675||-1||CDS||2028477721||3877||68.22	3877	3877	b51759_scaffold2	scaffold2||2192952||2194445||Cerca2S02371||1||CDS||2028490123||9783||68.22	9783	9783	8.500000e-141	235
a51759_scaffold13	scaffold13||756901||758478||Cerca13S00676||-1||CDS||2028477723||3880||60.46	3880	3880	b51759_scaffold2	scaffold2||2166604||2180040||Cerca2S20880||-1||CDS||2028490731||9781||60.46	9781	9781	2.100000e-95	285
a51759_scaffold13	scaffold13||829559||831286||Cerca13S14179||1||CDS||2028477874||3895||71.11	3895	3895	b51759_scaffold2	scaffold2||2064709||2066600||Cerca2S20762||-1||CDS||2028490465||9760||71.11	9760	9760	1.000000e-190	329
a51759_scaffold13	scaffold13||898104||901658||Cerca13S14305||-1||CDS||2028478154||3903||77.24	3903	3903	b51759_scaffold2	scaffold2||2036170||2040626||Cerca2S20878||1||CDS||2028490727||9754||77.24	9754	9754	1.400000e-186	379
a51759_scaffold13	scaffold13||910933||912944||Cerca13S14306||-1||CDS||2028478156||3905||74.94	3905	3905	b51759_scaffold2	scaffold2||2022878||2024889||Cerca2S20759||1||CDS||2028490457||9751||74.94	9751	9751	1.000000e-250	429
###
a51759_scaffold13	scaffold13||738053||742965||Cerca13S14289||1||CDS||2028478118||3876||71.65	3876	3876	b51759_scaffold46	scaffold46||312738||316119||Cerca46S25072||1||CDS||2028518325||22510||71.65	22510	22510	1.700000e-243	50
a51759_scaffold13	scaffold13||794112||798700||Cerca13S14178||1||CDS||2028477872||3889||73.8	3889	3889	b51759_scaffold46	scaffold46||427947||432160||Cerca46S25037||1||CDS||2028518250||22528||73.8	22528	22528	1.000000e-250	97
a51759_scaffold13	scaffold13||799244||801142||Cerca13S00679||-1||CDS||2028477729||3890||59.97	3890	3890	b51759_scaffold46	scaffold46||445910||447862||Cerca46S03405||-1||CDS||2028518204||22531||59.97	22531	22531	1.200000e-47	143
a51759_scaffold13	scaffold13||802291||802932||Cerca13S00681||-1||CDS||2028477733||3891||63.97	3891	3891	b51759_scaffold46	scaffold46||456812||457405||Cerca46S03400||-1||CDS||2028518193||22533||63.97	22533	22533	1.400000e-41	183
a51759_scaffold13	scaffold13||816958||817953||Cerca13S00678||-1||CDS||2028477727||3892||74.2	3892	3892	b51759_scaffold46	scaffold46||467725||468774||Cerca46S03401||-1||CDS||2028518195||22535||74.2	22535	22535	1.400000e-204	233
a51759_scaffold13	scaffold13||822018||823120||Cerca13S14180||-1||CDS||2028477877||3893||68.6	3893	3893	b51759_scaffold46	scaffold46||473169||474104||Cerca46S25040||-1||CDS||2028518257||22537||68.6	22537	22537	3.000000e-99	283
a51759_scaffold13	scaffold13||824870||825763||Cerca13S00680||1||CDS||2028477731||3894||67.72	3894	3894	b51759_scaffold46	scaffold46||478539||479468||Cerca46S03404||1||CDS||2028518202||22538||67.72	22538	22538	1.500000e-112	333
a51759_scaffold13	scaffold13||852492||854450||Cerca13S14296||-1||CDS||2028478134||3897||65.9	3897	3897	b51759_scaffold46	scaffold46||482789||484935||Cerca46S25082||-1||CDS||2028518345||22539||65.9	22539	22539	7.800000e-50	382
a51759_scaffold13	scaffold13||876463||878350||Cerca13S14293||1||CDS||2028478127||3899||75.55	3899	3899	b51759_scaffold46	scaffold46||506882||509289||Cerca46S25041||1||CDS||2028518259||22543||75.55	22543	22543	4.900000e-54	432
a51759_scaffold13	scaffold13||879316||880940||Cerca13S14294||1||CDS||2028478129||3900||67.27	3900	3900	b51759_scaffold46	scaffold46||518589||520212||Cerca46S25042||1||CDS||2028518261||22545||67.27	22545	22545	1.500000e-111	482
a51759_scaffold13	scaffold13||914135||918031||Cerca13S14182||-1||CDS||2028477881||3906||75.29	3906	3906	b51759_scaffold46	scaffold46||608804||611687||Cerca46S25049||-1||CDS||2028518276||22556||75.29	22556	22556	4.300000e-196	529
a51759_scaffold13	scaffold13||924581||926854||Cerca13S14308||-1||CDS||2028478161||3908||75.61	3908	3908	b51759_scaffold46	scaffold46||616248||618518||Cerca46S25087||-1||CDS||2028518356||22557||75.61	22557	22557	7.100000e-128	579
a51759_scaffold13	scaffold13||961231||962223||Cerca13S00683||-1||CDS||2028477737||3914||78.03	3914	3914	b51759_scaffold46	scaffold46||658878||659897||Cerca46S03412||-1||CDS||2028518219||22562||78.03	22562	22562	6.700000e-50	628
a51759_scaffold13	scaffold13||964690||966617||Cerca13S14304||1||CDS||2028478152||3915||64.36	3915	3915	b51759_scaffold46	scaffold46||673433||676261||Cerca46S25090||1||CDS||2028518362||22564||64.36	22564	22564	8.600000e-124	678
a51759_scaffold13	scaffold13||974695||975268||Cerca13S14181||1||CDS||2028477879||3916||68.66	3916	3916	b51759_scaffold46	scaffold46||677155||686322||Cerca46S25091||1||CDS||2028518365||22565||68.66	22565	22565	5.600000e-62	728
a51759_scaffold13	scaffold13||1047668||1052052||Cerca13S14119||1||CDS||2028477750||3926||71.5	3926	3926	b51759_scaffold46	scaffold46||811573||814882||Cerca46S25097||1||CDS||2028518377||22584||71.5	22584	22584	3.600000e-71	775
a51759_scaffold13	scaffold13||1059149||1063178||Cerca13S14201||-1||CDS||2028477923||3928||64.51	3928	3928	b51759_scaffold46	scaffold46||854881||855529||Cerca46S25061||-1||CDS||2028518302||22592||64.51	22592	22592	2.800000e-27	801
###
a51759_scaffold13	scaffold13||1091922||1094011||Cerca13S14207||-1||CDS||2028477936||3934||69.6	3934	3934	b51759_scaffold9	scaffold9||46592||48498||Cerca9S31516||-1||CDS||2028539398||32228||69.6	32228	32228	1.400000e-115	50
a51759_scaffold13	scaffold13||1106553||1110391||Cerca13S14122||1||CDS||2028477757||3937||70.56	3937	3937	b51759_scaffold9	scaffold9||79135||87300||Cerca9S05082||1||CDS||2028539118||32234||70.56	32234	32234	4.800000e-131	100
a51759_scaffold13	scaffold13||1112889||1115442||Cerca13S14203||-1||CDS||2028477927||3939||74.37	3939	3939	b51759_scaffold9	scaffold9||97396||99571||Cerca9S31521||-1||CDS||2028539409||32236||74.37	32236	32236	4.600000e-107	150
a51759_scaffold13	scaffold13||1115703||1118684||Cerca13S14206||1||CDS||2028477934||3940||82.35	3940	3940	b51759_scaffold9	scaffold9||108358||112079||Cerca9S31519||1||CDS||2028539404||32238||82.35	32238	32238	1.000000e-249	200
a51759_scaffold13	scaffold13||1136452||1143125||Cerca13S14123||1||CDS||2028477759||3943||76.16	3943	3943	b51759_scaffold9	scaffold9||118143||124105||Cerca9S11663||1||CDS||2028539318||32239||76.16	32239	32239	1.400000e-61	250
a51759_scaffold13	scaffold13||1158856||1160904||Cerca13S14124||1||CDS||2028477761||3946||71.2	3946	3946	b51759_scaffold9	scaffold9||141015||143058||Cerca9S31520||1||CDS||2028539407||32243||71.2	32243	32243	4.700000e-225	300
a51759_scaffold13	scaffold13||1177563||1180291||Cerca13S14205||-1||CDS||2028477932||3948||57.36	3948	3948	b51759_scaffold9	scaffold9||159066||167285||Cerca9S05088||-1||CDS||2028539131||32246||57.36	32246	32246	4.400000e-35	334
a51759_scaffold13	scaffold13||1198389||1199840||Cerca13S32086||1||CDS||2028478180||3950||62.16	3950	3950	b51759_scaffold9	scaffold9||199273||221232||Cerca9S31783||1||CDS||2028539981||32251||62.16	32251	32251	2.200000e-129	384
a51759_scaffold13	scaffold13||1203171||1207572||Cerca13S14129||-1||CDS||2028477772||3951||73.79	3951	3951	b51759_scaffold9	scaffold9||227088||232489||Cerca9S31599||1||CDS||2028539576||32253||73.79	32253	32253	8.300000e-198	434
a51759_scaffold13	scaffold13||1216562||1219846||Cerca13S14211||-1||CDS||2028477946||3953||67.62	3953	3953	b51759_scaffold9	scaffold9||232982||235568||Cerca9S31604||-1||CDS||2028539587||32254||67.62	32254	32254	1.100000e-30	464
a51759_scaffold13	scaffold13||1292766||1294111||Cerca13S14221||-1||CDS||2028477968||3963||65.27	3963	3963	b51759_scaffold9	scaffold9||251931||253375||Cerca9S31600||1||CDS||2028539578||32256||65.27	32256	32256	2.800000e-115	514
a51759_scaffold13	scaffold13||1384707||1387200||Cerca13S14218||-1||CDS||2028477961||3977||65.35	3977	3977	b51759_scaffold9	scaffold9||330364||332327||Cerca9S31804||1||CDS||2028540026||32267||65.35	32267	32267	7.500000e-61	561
a51759_scaffold13	scaffold13||1446358||1448657||Cerca13S14224||1||CDS||2028477975||3985||67.6	3985	3985	b51759_scaffold9	scaffold9||402310||403682||Cerca9S31809||1||CDS||2028540037||32279||67.6	32279	32279	2.000000e-65	608
a51759_scaffold13	scaffold13||1452088||1458074||Cerca13S14225||1||CDS||2028477977||3986||67.79	3986	3986	b51759_scaffold9	scaffold9||404994||409533||Cerca9S31714||1||CDS||2028539830||32280||67.79	32280	32280	2.300000e-80	658
a51759_scaffold13	scaffold13||1472331||1477178||Cerca13S14140||-1||CDS||2028477795||3989||74.76	3989	3989	b51759_scaffold9	scaffold9||466043||471421||Cerca9S05160||-1||CDS||2028539284||32285||74.76	32285	32285	3.500000e-158	708
a51759_scaffold13	scaffold13||1485174||1492303||Cerca13S00639||1||CDS||2028477644||3991||77.13	3991	3991	b51759_scaffold9	scaffold9||512592||518291||Cerca9S31719||1||CDS||2028539841||32293||77.13	32293	32293	1.100000e-223	758
a51759_scaffold13	scaffold13||1498357||1501785||Cerca13S00640||1||CDS||2028477646||3993||68.17	3993	3993	b51759_scaffold9	scaffold9||527141||530539||Cerca9S05161||1||CDS||2028539286||32294||68.17	32294	32294	1.000000e-250	808
a51759_scaffold13	scaffold13||1556277||1557013||Cerca13S00642||-1||CDS||2028477650||4000||81.95	4000	4000	b51759_scaffold9	scaffold9||555977||558136||Cerca9S11688||-1||CDS||2028539373||32297||81.95	32297	32297	2.700000e-120	858
a51759_scaffold13	scaffold13||1610558||1615735||Cerca13S32088||1||CDS||2028478184||4008||66.09	4008	4008	b51759_scaffold9	scaffold9||580020||585298||Cerca9S31814||1||CDS||2028540048||32302||66.09	32302	32302	9.800000e-49	906
a51759_scaffold13	scaffold13||1675773||1680124||Cerca13S14237||1||CDS||2028478004||4015||66.55	4015	4015	b51759_scaffold9	scaffold9||600572||603827||Cerca9S31725||1||CDS||2028539855||32306||66.55	32306	32306	3.400000e-202	956
a51759_scaffold13	scaffold13||1728417||1731914||Cerca13S14244||-1||CDS||2028478020||4022||71.74	4022	4022	b51759_scaffold9	scaffold9||621053||623363||Cerca9S31732||-1||CDS||2028539870||32310||71.74	32310	32310	1.000000e-250	1006
###
a51759_scaffold13	scaffold13||1876070||1887297||Cerca13S14249||1||CDS||2028478031||4042||70.88	4042	4042	b51759_scaffold9	scaffold9||762412||773889||Cerca9S31818||1||CDS||2028540097||32332||70.88	32332	32332	1.100000e-118	50
a51759_scaffold13	scaffold13||1946084||1954926||Cerca13S00654||1||CDS||2028477675||4050||81.2	4050	4050	b51759_scaffold9	scaffold9||874835||878644||Cerca9S31747||1||CDS||2028539903||32352||81.2	32352	32352	1.100000e-68	97
a51759_scaffold13	scaffold13||1955388||1962618||Cerca13S14161||-1||CDS||2028477837||4051||76.78	4051	4051	b51759_scaffold9	scaffold9||880028||888746||Cerca9S31751||-1||CDS||2028539912||32353||76.78	32353	32353	1.000000e-250	147
a51759_scaffold13	scaffold13||1990101||2009407||Cerca13S14269||1||CDS||2028478074||4056||65.23	4056	4056	b51759_scaffold9	scaffold9||892782||898477||Cerca9S31826||1||CDS||2028540114||32355||65.23	32355	32355	9.300000e-121	197
a51759_scaffold13	scaffold13||2021133||2022189||Cerca13S14264||-1||CDS||2028478064||4059||82.09	4059	4059	b51759_scaffold9	scaffold9||928474||932961||Cerca9S11695||-1||CDS||2028539388||32362||82.09	32362	32362	4.200000e-11	207
a51759_scaffold13	scaffold13||2023815||2027388||Cerca13S14265||-1||CDS||2028478066||4060||67.52	4060	4060	b51759_scaffold9	scaffold9||941887||946893||Cerca9S31761||-1||CDS||2028539933||32363||67.52	32363	32363	7.900000e-36	242
a51759_scaffold13	scaffold13||2048837||2050269||Cerca13S14267||-1||CDS||2028478070||4063||76.53	4063	4063	b51759_scaffold9	scaffold9||957811||959119||Cerca9S31827||-1||CDS||2028540116||32368||76.53	32368	32368	1.100000e-118	292
a51759_scaffold13	scaffold13||2147049||2150795||Cerca13S14162||-1||CDS||2028477839||4076||78.75	4076	4076	b51759_scaffold9	scaffold9||1004368||1007343||Cerca9S31531||-1||CDS||2028539431||32377||78.75	32377	32377	2.600000e-166	339
a51759_scaffold13	scaffold13||2164289||2165080||Cerca13S00660||1||CDS||2028477688||4080||67.83	4080	4080	b51759_scaffold9	scaffold9||1027639||1028184||Cerca9S05089||1||CDS||2028539133||32381||67.83	32381	32381	6.200000e-10	348
###
a51759_scaffold130	scaffold130||92195||92950||Cerca130S05848||-1||CDS||2028478201||4087||78.57	4087	4087	b51759_scaffold78	scaffold78||332717||333532||Cerca78S04605||1||CDS||2028534787||30262||78.57	30262	30262	1.100000e-47	47
a51759_scaffold130	scaffold130||104087||108122||Cerca130S13782||-1||CDS||2028478245||4088||78.59	4088	4088	b51759_scaffold78	scaffold78||339095||341421||Cerca78S29552||-1||CDS||2028534937||30263||78.59	30263	30263	1.800000e-125	97
a51759_scaffold130	scaffold130||108453||109560||Cerca130S32034||-1||CDS||2028478277||4089||69.39	4089	4089	b51759_scaffold78	scaffold78||365689||367119||Cerca78S29522||-1||CDS||2028534873||30266||69.39	30266	30266	4.600000e-24	120
a51759_scaffold130	scaffold130||123735||126608||Cerca130S13780||1||CDS||2028478241||4093||72.8	4093	4093	b51759_scaffold78	scaffold78||412704||425818||Cerca78S29555||1||CDS||2028534944||30274||72.8	30274	30274	5.800000e-189	170
a51759_scaffold130	scaffold130||160013||171807||Cerca130S13783||-1||CDS||2028478247||4097||61.26	4097	4097	b51759_scaffold78	scaffold78||429283||431558||Cerca78S29559||-1||CDS||2028534952||30277||61.26	30277	30277	1.500000e-03	172
###
a51759_scaffold131	scaffold131||79821||84935||Cerca131S13824||-1||CDS||2028478394||4137||57.78	4137	4137	b51759_scaffold32	scaffold32||1226048||1226778||Cerca32S32831||1||CDS||2028506172||16829||57.78	16829	16829	1.600000e-06	5
a51759_scaffold131	scaffold131||124976||127053||Cerca131S13828||1||CDS||2028478403||4146||79.38	4146	4146	b51759_scaffold32	scaffold32||1096517||1098477||Cerca32S21739||-1||CDS||2028505952||16818||79.38	16818	16818	1.400000e-155	52
a51759_scaffold131	scaffold131||131348||133872||Cerca131S13807||1||CDS||2028478358||4148||81.2	4148	4148	b51759_scaffold32	scaffold32||1060810||1063474||Cerca32S21666||-1||CDS||2028505797||16814||81.2	16814	16814	1.000000e-250	102
a51759_scaffold131	scaffold131||137810||139472||Cerca131S13831||-1||CDS||2028478410||4150||68.31	4150	4150	b51759_scaffold32	scaffold32||933833||935487||Cerca32S21838||1||CDS||2028506165||16795||68.31	16795	16795	8.700000e-133	149
a51759_scaffold131	scaffold131||143454||150717||Cerca131S13832||-1||CDS||2028478412||4151||67.16	4151	4151	b51759_scaffold32	scaffold32||920215||927463||Cerca32S21837||1||CDS||2028506163||16794||67.16	16794	16794	6.500000e-111	199
a51759_scaffold131	scaffold131||152614||153114||Cerca131S05865||1||CDS||2028478322||4152||73.81	4152	4152	b51759_scaffold32	scaffold32||911085||911939||Cerca32S02661||1||CDS||2028505742||16792||73.81	16792	16792	1.100000e-09	208
a51759_scaffold131	scaffold131||203348||208801||Cerca131S13815||-1||CDS||2028478375||4163||74.92	4163	4163	b51759_scaffold32	scaffold32||797024||803882||Cerca32S21715||1||CDS||2028505902||16778||74.92	16778	16778	1.000000e-250	255
a51759_scaffold131	scaffold131||215984||217114||Cerca131S00541||1||CDS||2028478302||4164||67.66	4164	4164	b51759_scaffold32	scaffold32||775880||777010||Cerca32S02658||-1||CDS||2028505736||16776||67.66	16776	16776	2.600000e-134	305
a51759_scaffold131	scaffold131||227734||230390||Cerca131S13811||1||CDS||2028478366||4165||75.7	4165	4165	b51759_scaffold32	scaffold32||759634||762394||Cerca32S21714||-1||CDS||2028505900||16774||75.7	16774	16774	1.900000e-122	355
a51759_scaffold131	scaffold131||332996||336704||Cerca131S13848||-1||CDS||2028478446||4183||76.07	4183	4183	b51759_scaffold32	scaffold32||690898||694228||Cerca32S08180||1||CDS||2028505780||16769||76.07	16769	16769	5.000000e-100	402
a51759_scaffold131	scaffold131||371368||373296||Cerca131S13853||1||CDS||2028478457||4190||78.36	4190	4190	b51759_scaffold32	scaffold32||674618||676206||Cerca32S21823||-1||CDS||2028506132||16768||78.36	16768	16768	3.100000e-198	452
a51759_scaffold131	scaffold131||394758||398553||Cerca131S13821||-1||CDS||2028478387||4194||73.91	4194	4194	b51759_scaffold32	scaffold32||620206||623686||Cerca32S21821||1||CDS||2028506128||16762||73.91	16762	16762	2.300000e-225	502
###
a51759_scaffold131	scaffold131||407968||409108||Cerca131S13822||-1||CDS||2028478390||4196||77.86	4196	4196	b51759_scaffold226	scaffold226||110773||112183||Cerca226S18390||-1||CDS||2028494730||11616||77.86	11616	11616	2.500000e-67	50
a51759_scaffold131	scaffold131||416144||423283||Cerca131S13850||-1||CDS||2028478450||4199||73.17	4199	4199	b51759_scaffold226	scaffold226||147185||150911||Cerca226S18377||-1||CDS||2028494701||11623||73.17	11623	11623	9.500000e-08	57
a51759_scaffold131	scaffold131||431520||434291||Cerca131S05872||1||CDS||2028478336||4200||70.05	4200	4200	b51759_scaffold226	scaffold226||153834||156717||Cerca226S18372||1||CDS||2028494690||11624||70.05	11624	11624	3.100000e-95	107
a51759_scaffold131	scaffold131||460406||462933||Cerca131S13852||-1||CDS||2028478455||4205||69.75	4205	4205	b51759_scaffold226	scaffold226||268895||271933||Cerca226S18385||-1||CDS||2028494719||11639||69.75	11639	11639	2.100000e-225	154
a51759_scaffold131	scaffold131||472086||476240||Cerca131S13844||1||CDS||2028478438||4206||66.7	4206	4206	b51759_scaffold226	scaffold226||277845||283918||Cerca226S01763||1||CDS||2028494679||11640||66.7	11640	11640	1.000000e-250	204
a51759_scaffold131	scaffold131||480453||481592||Cerca131S05877||-1||CDS||2028478347||4207||76.19	4207	4207	b51759_scaffold226	scaffold226||294179||295429||Cerca226S18386||-1||CDS||2028494721||11641||76.19	11641	11641	3.000000e-53	254
###
a51759_scaffold135	scaffold135||109901||154074||Cerca135S13981||-1||CDS||2028479045||4427||59.13	4427	4427	b51759_scaffold180	scaffold180||146795||149671||Cerca180S01255||-1||CDS||2028487565||8388||59.13	8388	8388	3.500000e-31	30
a51759_scaffold135	scaffold135||227798||231764||Cerca135S00589||-1||CDS||2028478936||4436||64.7	4436	4436	b51759_scaffold180	scaffold180||227379||237747||Cerca180S16572||1||CDS||2028487678||8398||64.7	8398	8398	3.200000e-105	80
a51759_scaffold135	scaffold135||279718||280900||Cerca135S05930||1||CDS||2028478951||4443||80.53	4443	4443	b51759_scaffold180	scaffold180||277680||279397||Cerca180S16548||1||CDS||2028487624||8405||80.53	8405	8405	2.000000e-248	130
a51759_scaffold135	scaffold135||301033||304277||Cerca135S05935||1||CDS||2028478962||4448||65.83	4448	4448	b51759_scaffold180	scaffold180||285432||287779||Cerca180S16550||1||CDS||2028487628||8407||65.83	8407	8407	5.800000e-230	180
a51759_scaffold135	scaffold135||309898||313484||Cerca135S05936||1||CDS||2028478964||4449||63.73	4449	4449	b51759_scaffold180	scaffold180||332884||337343||Cerca180S16558||1||CDS||2028487646||8413||63.73	8413	8413	8.100000e-124	230
###
a51759_scaffold14	scaffold14||288890||291293||Cerca14S00832||1||CDS||2028479621||4751||71.7	4751	4751	b51759_scaffold221	scaffold221||29250||32553||Cerca221S18220||1||CDS||2028494135||11357||71.7	11357	11357	1.000000e-250	50
a51759_scaffold14	scaffold14||298101||306437||Cerca14S32136||-1||CDS||2028480124||4753||63.7	4753	4753	b51759_scaffold221	scaffold221||87022||88810||Cerca221S18219||-1||CDS||2028494133||11367||63.7	11367	11367	1.500000e-07	56
a51759_scaffold14	scaffold14||356525||360295||Cerca14S14965||1||CDS||2028480060||4761||74.66	4761	4761	b51759_scaffold221	scaffold221||136112||139124||Cerca221S01723||1||CDS||2028494103||11374||74.66	11374	11374	1.000000e-250	106
a51759_scaffold14	scaffold14||371547||379015||Cerca14S14879||1||CDS||2028479875||4764||71.22	4764	4764	b51759_scaffold221	scaffold221||175706||193848||Cerca221S18257||1||CDS||2028494215||11378||71.22	11378	11378	1.000000e-250	156
a51759_scaffold14	scaffold14||379433||380614||Cerca14S14968||-1||CDS||2028480067||4765||82.91	4765	4765	b51759_scaffold221	scaffold221||212223||214263||Cerca221S18258||-1||CDS||2028494217||11380||82.91	11380	11380	1.000000e-250	206
a51759_scaffold14	scaffold14||423086||425237||Cerca14S14884||1||CDS||2028479886||4774||65.8	4774	4774	b51759_scaffold221	scaffold221||365728||368853||Cerca221S18246||-1||CDS||2028494191||11398||65.8	11398	11398	2.200000e-160	253
###
a51759_scaffold14	scaffold14||708718||711293||Cerca14S14909||1||CDS||2028479942||4821||80.93	4821	4821	b51759_scaffold30	scaffold30||923344||928621||Cerca30S21233||1||CDS||2028503983||15802||80.93	15802	15802	3.700000e-167	50
a51759_scaffold14	scaffold14||715015||715957||Cerca14S14981||1||CDS||2028480095||4822||60.0	4822	4822	b51759_scaffold30	scaffold30||978148||981207||Cerca30S21234||1||CDS||2028503985||15808||60.0	15808	15808	1.100000e-09	59
a51759_scaffold14	scaffold14||738325||742585||Cerca14S14913||-1||CDS||2028479950||4826||61.85	4826	4826	b51759_scaffold30	scaffold30||1003261||1006616||Cerca30S07961||-1||CDS||2028503588||15812||61.85	15812	15812	2.200000e-69	109
a51759_scaffold14	scaffold14||790293||794558||Cerca14S14917||1||CDS||2028479959||4836||78.68	4836	4836	b51759_scaffold30	scaffold30||1043678||1047717||Cerca30S21093||1||CDS||2028503680||15819||78.68	15819	15819	1.000000e-250	159
a51759_scaffold14	scaffold14||798718||799830||Cerca14S14918||1||CDS||2028479961||4837||74.58	4837	4837	b51759_scaffold30	scaffold30||1056017||1056669||Cerca30S21094||1||CDS||2028503682||15820||74.58	15820	15820	2.600000e-18	176
a51759_scaffold14	scaffold14||812535||816470||Cerca14S14920||1||CDS||2028479965||4840||64.71	4840	4840	b51759_scaffold30	scaffold30||1096259||1098914||Cerca30S21097||1||CDS||2028503688||15825||64.71	15825	15825	1.200000e-26	201
###
a51759_scaffold14	scaffold14||806241||810492||Cerca14S14924||-1||CDS||2028479974||4839||72.24	4839	4839	b51759_scaffold12	scaffold12||600736||604629||Cerca12S13745||-1||CDS||2028475906||2879||72.24	2879	2879	1.700000e-111	50
a51759_scaffold14	scaffold14||812535||816470||Cerca14S14920||1||CDS||2028479965||4840||68.57	4840	4840	b51759_scaffold12	scaffold12||606378||609120||Cerca12S13740||1||CDS||2028475895||2880||68.57	2880	2880	1.100000e-36	86
a51759_scaffold14	scaffold14||829063||834317||Cerca14S00855||1||CDS||2028479671||4842||72.96	4842	4842	b51759_scaffold12	scaffold12||639232||645045||Cerca12S00521||1||CDS||2028475542||2884||72.96	2884	2884	1.400000e-214	136
a51759_scaffold14	scaffold14||931231||941069||Cerca14S14986||1||CDS||2028480106||4860||71.08	4860	4860	b51759_scaffold12	scaffold12||762457||788114||Cerca12S13748||1||CDS||2028475913||2902||71.08	2902	2902	1.500000e-180	183
a51759_scaffold14	scaffold14||958485||962620||Cerca14S14987||1||CDS||2028480108||4863||64.98	4863	4863	b51759_scaffold12	scaffold12||795333||798429||Cerca12S13753||1||CDS||2028475924||2905||64.98	2905	2905	1.500000e-118	233
a51759_scaffold14	scaffold14||974076||976365||Cerca14S14932||1||CDS||2028479992||4866||77.48	4866	4866	b51759_scaffold12	scaffold12||799260||801176||Cerca12S13663||-1||CDS||2028475728||2906||77.48	2906	2906	6.900000e-141	283
###
a51759_scaffold14	scaffold14||1005258||1009398||Cerca14S14943||1||CDS||2028480014||4873||75.05	4873	4873	b51759_scaffold12	scaffold12||926271||934491||Cerca12S13667||1||CDS||2028475737||2928||75.05	2928	2928	1.700000e-109	50
a51759_scaffold14	scaffold14||1067470||1068628||Cerca14S14822||-1||CDS||2028479721||4882||68.26	4882	4882	b51759_scaffold12	scaffold12||1027149||1028220||Cerca12S13678||-1||CDS||2028475761||2943||68.26	2943	2943	1.300000e-59	97
a51759_scaffold14	scaffold14||1070770||1071202||Cerca14S32132||-1||CDS||2028480115||4883||70.39	4883	4883	b51759_scaffold12	scaffold12||1051196||1051501||Cerca12S00481||-1||CDS||2028475452||2949||70.39	2949	2949	4.900000e-31	127
a51759_scaffold14	scaffold14||1095341||1096958||Cerca14S14828||-1||CDS||2028479734||4886||66.12	4886	4886	b51759_scaffold12	scaffold12||1079168||1080239||Cerca12S13601||-1||CDS||2028475594||2953||66.12	2953	2953	5.700000e-37	163
a51759_scaffold14	scaffold14||1144186||1148346||Cerca14S14830||-1||CDS||2028479739||4893||70.76	4893	4893	b51759_scaffold12	scaffold12||1094020||1098001||Cerca12S13686||-1||CDS||2028475779||2957||70.76	2957	2957	5.200000e-193	213
a51759_scaffold14	scaffold14||1179282||1182733||Cerca14S14834||-1||CDS||2028479778||4899||79.3	4899	4899	b51759_scaffold12	scaffold12||1138861||1141251||Cerca12S13684||1||CDS||2028475773||2963||79.3	2963	2963	2.600000e-118	263
###
a51759_scaffold14	scaffold14||1275757||1277118||Cerca14S14954||-1||CDS||2028480037||4908||78.24	4908	4908	b51759_scaffold2	scaffold2||1012911||1014895||Cerca2S02331||1||CDS||2028490036||9622||78.24	9622	9622	2.600000e-94	50
a51759_scaffold14	scaffold14||1317404||1318471||Cerca14S00818||1||CDS||2028479590||4912||75.58	4912	4912	b51759_scaffold2	scaffold2||997668||999026||Cerca2S20699||1||CDS||2028490321||9621||75.58	9621	9621	2.100000e-11	60
a51759_scaffold14	scaffold14||1400901||1402448||Cerca14S32133||1||CDS||2028480117||4922||77.26	4922	4922	b51759_scaffold2	scaffold2||939973||941040||Cerca2S20831||-1||CDS||2028490628||9613||77.26	9613	9613	6.000000e-97	110
a51759_scaffold14	scaffold14||1444697||1447685||Cerca14S14854||-1||CDS||2028479820||4928||67.41	4928	4928	b51759_scaffold2	scaffold2||906232||909203||Cerca2S20828||1||CDS||2028490621||9607||67.41	9607	9607	5.500000e-167	160
a51759_scaffold14	scaffold14||1470687||1471358||Cerca14S00822||-1||CDS||2028479600||4931||64.65	4931	4931	b51759_scaffold2	scaffold2||884526||885278||Cerca2S02399||1||CDS||2028490182||9604||64.65	9604	9604	4.900000e-31	190
a51759_scaffold14	scaffold14||1475319||1475975||Cerca14S00820||1||CDS||2028479595||4933||68.46	4933	4933	b51759_scaffold2	scaffold2||850755||851237||Cerca2S02401||-1||CDS||2028490186||9601||68.46	9601	9601	2.300000e-13	202
a51759_scaffold14	scaffold14||1509835||1521762||Cerca14S14960||-1||CDS||2028480050||4940||63.26	4940	4940	b51759_scaffold2	scaffold2||779483||781254||Cerca2S20824||1||CDS||2028490613||9592||63.26	9592	9592	2.800000e-113	252
###
a51759_scaffold14	scaffold14||1317404||1318471||Cerca14S00818||1||CDS||2028479590||4912||66.42	4912	4912	b51759_scaffold306	scaffold306||240886||242204||Cerca306S21008||1||CDS||2028504378||16111||66.42	16111	16111	7.100000e-12	11
a51759_scaffold14	scaffold14||1369848||1374438||Cerca14S14955||1||CDS||2028480039||4919||71.76	4919	4919	b51759_scaffold306	scaffold306||229452||231542||Cerca306S21007||1||CDS||2028504376||16109||71.76	16109	16109	3.800000e-114	61
a51759_scaffold14	scaffold14||1400901||1402448||Cerca14S32133||1||CDS||2028480117||4922||81.2	4922	4922	b51759_scaffold306	scaffold306||211866||213090||Cerca306S21019||-1||CDS||2028504403||16106||81.2	16106	16106	2.600000e-214	111
a51759_scaffold14	scaffold14||1405796||1410133||Cerca14S14853||-1||CDS||2028479818||4923||69.6	4923	4923	b51759_scaffold306	scaffold306||204111||207674||Cerca306S21006||1||CDS||2028504374||16104||69.6	16104	16104	2.400000e-112	161
a51759_scaffold14	scaffold14||1444697||1447685||Cerca14S14854||-1||CDS||2028479820||4928||63.71	4928	4928	b51759_scaffold306	scaffold306||193082||195757||Cerca306S21005||1||CDS||2028504372||16102||63.71	16102	16102	1.700000e-94	211
a51759_scaffold14	scaffold14||1544369||1544653||Cerca14S00823||1||CDS||2028479602||4943||61.25	4943	4943	b51759_scaffold306	scaffold306||161640||161924||Cerca306S02436||-1||CDS||2028504321||16094||61.25	16094	16094	2.300000e-13	220
a51759_scaffold14	scaffold14||1569429||1571511||Cerca14S14861||1||CDS||2028479835||4947||82.87	4947	4947	b51759_scaffold306	scaffold306||115036||116829||Cerca306S20999||1||CDS||2028504359||16087||82.87	16087	16087	7.100000e-107	270
a51759_scaffold14	scaffold14||1572272||1574728||Cerca14S00825||-1||CDS||2028479606||4948||60.81	4948	4948	b51759_scaffold306	scaffold306||113092||114030||Cerca306S20998||1||CDS||2028504357||16086||60.81	16086	16086	4.400000e-54	320
a51759_scaffold14	scaffold14||1605417||1608959||Cerca14S32135||1||CDS||2028480122||4954||73.95	4954	4954	b51759_scaffold306	scaffold306||92473||96408||Cerca306S02439||-1||CDS||2028504327||16081||73.95	16081	16081	1.000000e-250	370
###
a51759_scaffold141	scaffold141||48966||55088||Cerca141S06003||1||CDS||2028480368||5051||73.1	5051	5051	b51759_scaffold42	scaffold42||713066||716010||Cerca42S24347||1||CDS||2028515619||21341||73.1	21341	21341	3.700000e-33	32
a51759_scaffold141	scaffold141||175207||175977||Cerca141S00704||1||CDS||2028480347||5065||59.74	5065	5065	b51759_scaffold42	scaffold42||780201||781013||Cerca42S03249||1||CDS||2028515530||21352||59.74	21352	21352	5.000000e-40	68
a51759_scaffold141	scaffold141||192232||193631||Cerca141S14380||-1||CDS||2028480405||5068||64.93	5068	5068	b51759_scaffold42	scaffold42||784320||785473||Cerca42S03252||-1||CDS||2028515536||21353||64.93	21353	21353	2.000000e-09	76
a51759_scaffold141	scaffold141||220996||223238||Cerca141S14383||-1||CDS||2028480412||5073||81.78	5073	5073	b51759_scaffold42	scaffold42||807757||809878||Cerca42S24416||-1||CDS||2028515773||21357||81.78	21357	21357	1.500000e-174	126
a51759_scaffold141	scaffold141||405404||412061||Cerca141S14400||1||CDS||2028480451||5094||69.93	5094	5094	b51759_scaffold42	scaffold42||901384||905181||Cerca42S24352||-1||CDS||2028515630||21372||69.93	21372	21372	7.900000e-227	170
###
a51759_scaffold142	scaffold142||25704||39352||Cerca142S14419||-1||CDS||2028480519||5115||65.17	5115	5115	b51759_scaffold88	scaffold88||216590||236165||Cerca88S11193||1||CDS||2028538532||31946||65.17	31946	31946	4.100000e-38	37
a51759_scaffold142	scaffold142||163505||167416||Cerca142S14462||1||CDS||2028480612||5132||72.44	5132	5132	b51759_scaffold88	scaffold88||255330||259605||Cerca88S30523||1||CDS||2028538556||31949||72.44	31949	31949	1.200000e-140	84
a51759_scaffold142	scaffold142||187273||192303||Cerca142S14464||1||CDS||2028480617||5137||67.96	5137	5137	b51759_scaffold88	scaffold88||325233||325960||Cerca88S30527||1||CDS||2028538565||31956||67.96	31956	31956	1.100000e-38	122
a51759_scaffold142	scaffold142||206816||207938||Cerca142S14432||1||CDS||2028480547||5140||78.1	5140	5140	b51759_scaffold88	scaffold88||343594||345104||Cerca88S30528||1||CDS||2028538567||31959||78.1	31959	31959	1.800000e-18	139
a51759_scaffold142	scaffold142||216338||216790||Cerca142S00723||1||CDS||2028480491||5142||60.42	5142	5142	b51759_scaffold88	scaffold88||408924||409463||Cerca88S04843||1||CDS||2028538486||31965||60.42	31965	31965	2.100000e-17	155
a51759_scaffold142	scaffold142||219459||222567||Cerca142S14467||1||CDS||2028480623||5143||62.93	5143	5143	b51759_scaffold88	scaffold88||464893||466363||Cerca88S11197||1||CDS||2028538540||31975||62.93	31975	31975	2.600000e-58	205
a51759_scaffold142	scaffold142||228875||229588||Cerca142S06017||1||CDS||2028480508||5144||66.34	5144	5144	b51759_scaffold88	scaffold88||471625||472257||Cerca88S04846||1||CDS||2028538492||31976||66.34	31976	31976	4.600000e-19	223
a51759_scaffold142	scaffold142||232333||241338||Cerca142S14468||-1||CDS||2028480625||5145||69.53	5145	5145	b51759_scaffold88	scaffold88||532133||540021||Cerca88S30568||-1||CDS||2028538650||31987||69.53	31987	31987	4.100000e-90	270
a51759_scaffold142	scaffold142||318823||323900||Cerca142S14443||-1||CDS||2028480571||5157||62.55	5157	5157	b51759_scaffold88	scaffold88||699279||705211||Cerca88S30550||-1||CDS||2028538613||32006||62.55	32006	32006	1.500000e-42	308
a51759_scaffold142	scaffold142||351257||357157||Cerca142S14451||1||CDS||2028480588||5160||76.19	5160	5160	b51759_scaffold88	scaffold88||809159||815637||Cerca88S30572||1||CDS||2028538658||32018||76.19	32018	32018	1.000000e-250	355
###
a51759_scaffold147	scaffold147||192377||193569||Cerca147S14665||-1||CDS||2028481338||5499||74.44	5499	5499	b51759_scaffold9	scaffold9||950479||951828||Cerca9S05173||1||CDS||2028539311||32365||74.44	32365	32365	2.900000e-173	50
a51759_scaffold147	scaffold147||212390||213713||Cerca147S14667||-1||CDS||2028481342||5502||75.94	5502	5502	b51759_scaffold9	scaffold9||917817||919333||Cerca9S05172||1||CDS||2028539309||32359||75.94	32359	32359	6.300000e-107	100
a51759_scaffold147	scaffold147||254616||255272||Cerca147S14663||1||CDS||2028481333||5508||72.46	5508	5508	b51759_scaffold9	scaffold9||890114||890678||Cerca9S31752||1||CDS||2028539914||32354||72.46	32354	32354	2.200000e-76	150
a51759_scaffold147	scaffold147||287552||290462||Cerca147S14679||-1||CDS||2028481367||5514||83.29	5514	5514	b51759_scaffold9	scaffold9||874835||878644||Cerca9S31747||1||CDS||2028539903||32352||83.29	32352	32352	6.200000e-107	200
a51759_scaffold147	scaffold147||330791||334867||Cerca147S14673||1||CDS||2028481355||5519||72.76	5519	5519	b51759_scaffold9	scaffold9||850133||852026||Cerca9S31749||-1||CDS||2028539907||32347||72.76	32347	32347	4.000000e-174	250
a51759_scaffold147	scaffold147||355679||358131||Cerca147S14682||-1||CDS||2028481373||5522||73.21	5522	5522	b51759_scaffold9	scaffold9||823839||828048||Cerca9S31742||1||CDS||2028539892||32342||73.21	32342	32342	1.100000e-153	300
a51759_scaffold147	scaffold147||402254||404797||Cerca147S14676||1||CDS||2028481361||5528||70.92	5528	5528	b51759_scaffold9	scaffold9||782975||784874||Cerca9S31739||-1||CDS||2028539885||32334||70.92	32334	32334	1.000000e-119	350
a51759_scaffold147	scaffold147||424333||427229||Cerca147S00780||-1||CDS||2028481284||5533||69.67	5533	5533	b51759_scaffold9	scaffold9||762412||773889||Cerca9S31818||1||CDS||2028540097||32332||69.67	32332	32332	6.800000e-113	400
a51759_scaffold147	scaffold147||449207||449818||Cerca147S00781||-1||CDS||2028481286||5535||61.4	5535	5535	b51759_scaffold9	scaffold9||756754||757506||Cerca9S05171||1||CDS||2028539307||32331||61.4	32331	32331	2.600000e-26	425
a51759_scaffold147	scaffold147||453792||455777||Cerca147S00782||-1||CDS||2028481288||5536||70.56	5536	5536	b51759_scaffold9	scaffold9||746605||748602||Cerca9S05170||1||CDS||2028539305||32329||70.56	32329	32329	2.500000e-186	475
###
a51759_scaffold148	scaffold148||282520||284128||Cerca148S14732||-1||CDS||2028481522||5594||71.97	5594	5594	b51759_scaffold4	scaffold4||1830670||1831983||Cerca4S25722||-1||CDS||2028513282||20261||71.97	20261	20261	1.400000e-116	50
a51759_scaffold148	scaffold148||315159||316013||Cerca148S00794||-1||CDS||2028481456||5599||59.85	5599	5599	b51759_scaffold4	scaffold4||1876981||1877967||Cerca4S03615||-1||CDS||2028512926||20266||59.85	20266	20266	2.800000e-12	61
a51759_scaffold148	scaffold148||380677||383602||Cerca148S14756||1||CDS||2028481575||5609||77.18	5609	5609	b51759_scaffold4	scaffold4||1934360||1936244||Cerca4S25896||1||CDS||2028513652||20277||77.18	20277	20277	3.100000e-44	101
a51759_scaffold148	scaffold148||388199||394988||Cerca148S14758||-1||CDS||2028481579||5611||73.97	5611	5611	b51759_scaffold4	scaffold4||1940024||1940828||Cerca4S33276||1||CDS||2028513814||20278||73.97	20278	20278	8.000000e-24	124
a51759_scaffold148	scaffold148||412148||413744||Cerca148S14742||-1||CDS||2028481544||5613||80.17	5613	5613	b51759_scaffold4	scaffold4||1963350||1965896||Cerca4S25732||-1||CDS||2028513304||20282||80.17	20282	20282	1.500000e-58	174
###
a51759_scaffold15	scaffold15||8737||12024||Cerca15S15411||-1||CDS||2028481929||5706||75.59	5706	5706	b51759_scaffold307	scaffold307||83826||86677||Cerca307S02446||-1||CDS||2028504428||16126||75.59	16126	16126	5.100000e-141	50
a51759_scaffold15	scaffold15||115417||120300||Cerca15S15414||1||CDS||2028481936||5720||70.26	5720	5720	b51759_scaffold307	scaffold307||180364||183122||Cerca307S21049||1||CDS||2028504508||16145||70.26	16145	16145	5.300000e-148	97
a51759_scaffold15	scaffold15||134180||139946||Cerca15S15416||1||CDS||2028481941||5723||71.13	5723	5723	b51759_scaffold307	scaffold307||194110||194445||Cerca307S02451||1||CDS||2028504439||16148||71.13	16148	16148	6.600000e-48	144
a51759_scaffold15	scaffold15||178914||179625||Cerca15S32188||-1||CDS||2028482207||5728||75.45	5728	5728	b51759_scaffold307	scaffold307||230199||231314||Cerca307S02453||1||CDS||2028504444||16153||75.45	16153	16153	6.200000e-45	188
a51759_scaffold15	scaffold15||185668||190259||Cerca15S06211||1||CDS||2028481859||5730||65.02	5730	5730	b51759_scaffold307	scaffold307||263178||267688||Cerca307S21045||-1||CDS||2028504499||16159||65.02	16159	16159	1.800000e-30	217
###
a51759_scaffold15	scaffold15||72624||73310||Cerca15S00953||1||CDS||2028481773||5714||77.0	5714	5714	b51759_scaffold3	scaffold3||831145||831467||Cerca3S23699||1||CDS||2028503436||15411||77.0	15411	15411	3.200000e-16	15
a51759_scaffold15	scaffold15||142582||145115||Cerca15S15417||1||CDS||2028481944||5724||64.83	5724	5724	b51759_scaffold3	scaffold3||767267||770345||Cerca3S23624||-1||CDS||2028503286||15403||64.83	15403	15403	2.200000e-125	65
a51759_scaffold15	scaffold15||159826||161784||Cerca15S00954||1||CDS||2028481775||5725||66.53	5725	5725	b51759_scaffold3	scaffold3||759678||761531||Cerca3S08797||-1||CDS||2028503006||15401||66.53	15401	15401	5.500000e-132	115
a51759_scaffold15	scaffold15||167789||173758||Cerca15S15418||1||CDS||2028481946||5727||78.75	5727	5727	b51759_scaffold3	scaffold3||752397||757561||Cerca3S23623||-1||CDS||2028503284||15400||78.75	15400	15400	8.700000e-237	165
a51759_scaffold15	scaffold15||178914||179625||Cerca15S32188||-1||CDS||2028482207||5728||75.45	5728	5728	b51759_scaffold3	scaffold3||749623||750819||Cerca3S08796||-1||CDS||2028503004||15399||75.45	15399	15399	6.200000e-45	209
a51759_scaffold15	scaffold15||319346||334035||Cerca15S15512||-1||CDS||2028482156||5744||74.38	5744	5744	b51759_scaffold3	scaffold3||668857||669861||Cerca3S23615||1||CDS||2028503268||15386||74.38	15386	15386	1.100000e-37	243
a51759_scaffold15	scaffold15||387586||389916||Cerca15S00977||-1||CDS||2028481824||5752||62.63	5752	5752	b51759_scaffold3	scaffold3||649824||658464||Cerca3S23695||1||CDS||2028503428||15383||62.63	15383	15383	2.200000e-20	262
###
a51759_scaffold15	scaffold15||1021703||1024527||Cerca15S15428||-1||CDS||2028481968||5825||77.78	5825	5825	b51759_scaffold1	scaffold1||1446271||1447572||Cerca1S06697||-1||CDS||2028469466||169||77.78	169	169	1.000000e-250	50
a51759_scaffold15	scaffold15||1026985||1029289||Cerca15S15425||1||CDS||2028481962||5826||80.92	5826	5826	b51759_scaffold1	scaffold1||1459965||1462063||Cerca1S06696||1||CDS||2028469464||171||80.92	171	171	1.000000e-250	100
a51759_scaffold15	scaffold15||1031478||1031798||Cerca15S00955||1||CDS||2028481777||5827||76.57	5827	5827	b51759_scaffold1	scaffold1||1476672||1483574||Cerca1S01480||1||CDS||2028469369||174||76.57	174	174	4.900000e-32	131
a51759_scaffold15	scaffold15||1033616||1038265||Cerca15S15429||-1||CDS||2028481970||5828||76.39	5828	5828	b51759_scaffold1	scaffold1||1485225||1489847||Cerca1S17362||-1||CDS||2028469737||175||76.39	175	175	1.000000e-250	181
a51759_scaffold15	scaffold15||1068725||1069489||Cerca15S15432||-1||CDS||2028481977||5832||67.4	5832	5832	b51759_scaffold1	scaffold1||1492163||1492835||Cerca1S06698||-1||CDS||2028469468||176||67.4	176	176	1.700000e-17	197
a51759_scaffold15	scaffold15||1077272||1080126||Cerca15S00956||1||CDS||2028481780||5834||75.03	5834	5834	b51759_scaffold1	scaffold1||1495877||1498209||Cerca1S06702||-1||CDS||2028469476||177||75.03	177	177	3.700000e-184	247
a51759_scaffold15	scaffold15||1103983||1108096||Cerca15S15438||-1||CDS||2028481990||5838||71.15	5838	5838	b51759_scaffold1	scaffold1||1521160||1524386||Cerca1S06699||-1||CDS||2028469470||181||71.15	181	181	5.700000e-141	297
a51759_scaffold15	scaffold15||1139766||1143835||Cerca15S06204||1||CDS||2028481844||5844||75.84	5844	5844	b51759_scaffold1	scaffold1||1537629||1541059||Cerca1S17360||1||CDS||2028469733||184||75.84	184	184	1.400000e-170	347
###
a51759_scaffold15	scaffold15||1183811||1186394||Cerca15S15442||-1||CDS||2028481999||5852||82.37	5852	5852	b51759_scaffold1	scaffold1||1213936||1216417||Cerca1S17344||1||CDS||2028469699||135||82.37	135	135	3.000000e-198	50
a51759_scaffold15	scaffold15||1265667||1266909||Cerca15S00963||-1||CDS||2028481794||5859||75.0	5859	5859	b51759_scaffold1	scaffold1||1121300||1122759||Cerca1S17444||1||CDS||2028469916||125||75.0	125	125	1.200000e-75	100
a51759_scaffold15	scaffold15||1271512||1272138||Cerca15S00960||1||CDS||2028481788||5860||70.58	5860	5860	b51759_scaffold1	scaffold1||1084462||1085088||Cerca1S06687||-1||CDS||2028469445||122||70.58	122	122	2.500000e-106	150
a51759_scaffold15	scaffold15||1332381||1334328||Cerca15S15450||1||CDS||2028482016||5872||72.4	5872	5872	b51759_scaffold1	scaffold1||991882||993590||Cerca1S06679||-1||CDS||2028469429||107||72.4	107	107	8.500000e-194	197
a51759_scaffold15	scaffold15||1339427||1346716||Cerca15S15500||-1||CDS||2028482129||5873||66.13	5873	5873	b51759_scaffold1	scaffold1||986571||988490||Cerca1S06678||1||CDS||2028469427||106||66.13	106	106	9.700000e-204	247
a51759_scaffold15	scaffold15||1373055||1375394||Cerca15S00966||-1||CDS||2028481801||5878||60.65	5878	5878	b51759_scaffold1	scaffold1||963446||965825||Cerca1S06794||-1||CDS||2028469668||103||60.65	103	103	7.800000e-52	297
a51759_scaffold15	scaffold15||1388119||1388604||Cerca15S00967||-1||CDS||2028481803||5879||65.07	5879	5879	b51759_scaffold1	scaffold1||935150||935596||Cerca1S06790||1||CDS||2028469659||98||65.07	98	98	2.500000e-29	325
###
a51759_scaffold15	scaffold15||1339427||1346716||Cerca15S15500||-1||CDS||2028482129||5873||59.72	5873	5873	b51759_scaffold53	scaffold53||686723||700370||Cerca53S09688||1||CDS||2028523318||24922||59.72	24922	24922	1.400000e-25	24
a51759_scaffold15	scaffold15||1419124||1424598||Cerca15S15455||1||CDS||2028482027||5882||65.55	5882	5882	b51759_scaffold53	scaffold53||634740||640274||Cerca53S26484||-1||CDS||2028523414||24917||65.55	24917	24917	1.000000e-250	74
a51759_scaffold15	scaffold15||1444530||1447313||Cerca15S15456||1||CDS||2028482030||5883||80.62	5883	5883	b51759_scaffold53	scaffold53||617569||619835||Cerca53S03868||-1||CDS||2028523300||24914||80.62	24914	24914	1.700000e-107	124
a51759_scaffold15	scaffold15||1465166||1467502||Cerca15S15460||-1||CDS||2028482038||5886||71.56	5886	5886	b51759_scaffold53	scaffold53||602122||606417||Cerca53S26479||1||CDS||2028523403||24911||71.56	24911	24911	1.500000e-170	174
a51759_scaffold15	scaffold15||1478744||1480297||Cerca15S15501||1||CDS||2028482132||5887||73.33	5887	5887	b51759_scaffold53	scaffold53||585580||587704||Cerca53S26478||-1||CDS||2028523401||24909||73.33	24909	24909	1.900000e-10	183
a51759_scaffold15	scaffold15||1510265||1517652||Cerca15S15464||1||CDS||2028482047||5890||79.25	5890	5890	b51759_scaffold53	scaffold53||537204||544573||Cerca53S26473||1||CDS||2028523390||24903||79.25	24903	24903	2.000000e-04	186
a51759_scaffold15	scaffold15||1613011||1613379||Cerca15S00972||-1||CDS||2028481813||5906||65.0	5906	5906	b51759_scaffold53	scaffold53||412209||412571||Cerca53S03864||1||CDS||2028523292||24889||65.0	24889	24889	1.700000e-42	224
###
a51759_scaffold153	scaffold153||26718||28911||Cerca153S15142||-1||CDS||2028482745||6127||68.61	6127	6127	b51759_scaffold29	scaffold29||500291||500810||Cerca29S20665||1||CDS||2028501853||14877||68.61	14877	14877	1.100000e-32	32
a51759_scaffold153	scaffold153||36262||40406||Cerca153S15138||1||CDS||2028482737||6129||67.2	6129	6129	b51759_scaffold29	scaffold29||480526||484332||Cerca29S02317||-1||CDS||2028501616||14874||67.2	14874	14874	2.700000e-175	82
a51759_scaffold153	scaffold153||137864||142199||Cerca153S15127||1||CDS||2028482713||6144||71.21	6144	6144	b51759_scaffold29	scaffold29||427495||431783||Cerca29S20659||-1||CDS||2028501841||14867||71.21	14867	14867	1.000000e-250	129
a51759_scaffold153	scaffold153||146161||148760||Cerca153S00880||1||CDS||2028482673||6146||63.46	6146	6146	b51759_scaffold29	scaffold29||422894||425850||Cerca29S20658||-1||CDS||2028501839||14866||63.46	14866	14866	2.400000e-58	179
a51759_scaffold153	scaffold153||183742||185323||Cerca153S32166||-1||CDS||2028482789||6150||76.07	6150	6150	b51759_scaffold29	scaffold29||420352||421799||Cerca29S20600||1||CDS||2028501716||14865||76.07	14865	14865	3.100000e-95	229
a51759_scaffold153	scaffold153||282581||284556||Cerca153S15151||1||CDS||2028482764||6163||72.55	6163	6163	b51759_scaffold29	scaffold29||381931||384009||Cerca29S07847||-1||CDS||2028501661||14861||72.55	14861	14861	1.000000e-250	276
a51759_scaffold153	scaffold153||289163||294261||Cerca153S15136||-1||CDS||2028482733||6164||72.28	6164	6164	b51759_scaffold29	scaffold29||371373||378723||Cerca29S20649||1||CDS||2028501820||14860||72.28	14860	14860	3.300000e-129	326
###
a51759_scaffold154	scaffold154||23296||25584||Cerca154S00892||1||CDS||2028482827||6198||72.94	6198	6198	b51759_scaffold22	scaffold22||570033||572285||Cerca22S01836||1||CDS||2028493388||11065||72.94	11065	11065	1.000000e-250	50
a51759_scaffold154	scaffold154||56379||57316||Cerca154S15185||-1||CDS||2028482890||6201||66.21	6201	6201	b51759_scaffold22	scaffold22||599653||600393||Cerca22S18658||-1||CDS||2028493887||11070||66.21	11070	11070	5.600000e-40	89
a51759_scaffold154	scaffold154||98050||98646||Cerca154S00896||1||CDS||2028482835||6207||63.74	6207	6207	b51759_scaffold22	scaffold22||615389||616042||Cerca22S01839||1||CDS||2028493394||11073||63.74	11073	11073	2.500000e-59	139
a51759_scaffold154	scaffold154||101834||107430||Cerca154S15170||-1||CDS||2028482858||6208||69.6	6208	6208	b51759_scaffold22	scaffold22||621145||626376||Cerca22S18511||-1||CDS||2028493563||11075||69.6	11075	11075	6.700000e-109	189
a51759_scaffold154	scaffold154||166850||169351||Cerca154S15172||-1||CDS||2028482862||6215||80.97	6215	6215	b51759_scaffold22	scaffold22||632770||634837||Cerca22S18512||-1||CDS||2028493565||11077||80.97	11077	11077	1.800000e-94	239
a51759_scaffold154	scaffold154||185981||189996||Cerca154S15193||-1||CDS||2028482907||6218||75.19	6218	6218	b51759_scaffold22	scaffold22||659176||663616||Cerca22S18655||-1||CDS||2028493881||11080||75.19	11080	11080	2.400000e-116	289
a51759_scaffold154	scaffold154||263486||265278||Cerca154S15197||-1||CDS||2028482916||6228||68.34	6228	6228	b51759_scaffold22	scaffold22||689365||690878||Cerca22S18664||-1||CDS||2028493900||11086||68.34	11086	11086	6.400000e-213	339
a51759_scaffold154	scaffold154||294697||295519||Cerca154S15199||1||CDS||2028482920||6233||69.23	6233	6233	b51759_scaffold22	scaffold22||697473||698288||Cerca22S18514||1||CDS||2028493570||11087||69.23	11087	11087	2.200000e-66	389
###
a51759_scaffold154	scaffold154||319701||322577||Cerca154S00898||-1||CDS||2028482840||6235||59.75	6235	6235	b51759_scaffold82	scaffold82||548296||550086||Cerca82S04758||1||CDS||2028536754||31181||59.75	31181	31181	3.300000e-42	41
a51759_scaffold154	scaffold154||349366||352234||Cerca154S15182||-1||CDS||2028482883||6237||75.64	6237	6237	b51759_scaffold82	scaffold82||484773||487719||Cerca82S30108||1||CDS||2028536876||31176||75.64	31176	31176	1.300000e-124	91
a51759_scaffold154	scaffold154||376268||378049||Cerca154S15203||-1||CDS||2028482929||6240||73.58	6240	6240	b51759_scaffold82	scaffold82||420874||422487||Cerca82S30082||1||CDS||2028536821||31166||73.58	31166	31166	2.100000e-134	141
a51759_scaffold154	scaffold154||437268||438348||Cerca154S15205||-1||CDS||2028482933||6244||59.72	6244	6244	b51759_scaffold82	scaffold82||385419||386934||Cerca82S30100||1||CDS||2028536859||31162||59.72	31162	31162	8.100000e-42	182
a51759_scaffold154	scaffold154||443021||446680||Cerca154S15206||-1||CDS||2028482935||6246||70.46	6246	6246	b51759_scaffold82	scaffold82||379987||383523||Cerca82S30099||1||CDS||2028536856||31161||70.46	31161	31161	1.600000e-156	232
###
a51759_scaffold155	scaffold155||137740||139739||Cerca155S15237||1||CDS||2028483026||6269||72.5	6269	6269	b51759_scaffold45	scaffold45||368015||370272||Cerca45S24898||1||CDS||2028517767||22260||72.5	22260	22260	1.400000e-87	50
a51759_scaffold155	scaffold155||155510||157033||Cerca155S00901||1||CDS||2028482955||6271||68.4	6271	6271	b51759_scaffold45	scaffold45||381977||383443||Cerca45S09208||1||CDS||2028517642||22262||68.4	22262	22262	2.300000e-169	100
a51759_scaffold155	scaffold155||182508||183976||Cerca155S15220||-1||CDS||2028482989||6275||62.61	6275	6275	b51759_scaffold45	scaffold45||406256||407613||Cerca45S24873||-1||CDS||2028517712||22266||62.61	22266	22266	3.100000e-32	131
a51759_scaffold155	scaffold155||248563||260421||Cerca155S15245||-1||CDS||2028483044||6284||80.5	6284	6284	b51759_scaffold45	scaffold45||424194||430013||Cerca45S24900||-1||CDS||2028517772||22269||80.5	22269	22269	1.000000e-250	181
a51759_scaffold155	scaffold155||263033||266426||Cerca155S15246||-1||CDS||2028483046||6285||71.18	6285	6285	b51759_scaffold45	scaffold45||432017||435597||Cerca45S09212||-1||CDS||2028517650||22270||71.18	22270	22270	2.800000e-199	231
a51759_scaffold155	scaffold155||282439||283092||Cerca155S00903||-1||CDS||2028482959||6288||65.66	6288	6288	b51759_scaffold45	scaffold45||520472||521026||Cerca45S09214||-1||CDS||2028517655||22281||65.66	22281	22281	2.800000e-15	242
a51759_scaffold155	scaffold155||324685||326391||Cerca155S15250||1||CDS||2028483055||6294||69.73	6294	6294	b51759_scaffold45	scaffold45||613266||614847||Cerca45S24910||1||CDS||2028517793||22289||69.73	22289	22289	2.000000e-56	292
a51759_scaffold155	scaffold155||342304||343212||Cerca155S15248||-1||CDS||2028483051||6297||67.81	6297	6297	b51759_scaffold45	scaffold45||617349||618165||Cerca45S24913||-1||CDS||2028517800||22290||67.81	22290	22290	3.000000e-56	342
a51759_scaffold155	scaffold155||355228||356269||Cerca155S32174||-1||CDS||2028483069||6300||64.53	6300	6300	b51759_scaffold45	scaffold45||655466||656462||Cerca45S33193||-1||CDS||2028517827||22297||64.53	22297	22297	2.700000e-28	369
a51759_scaffold155	scaffold155||377795||380499||Cerca155S15228||1||CDS||2028483007||6303||58.96	6303	6303	b51759_scaffold45	scaffold45||700148||704341||Cerca45S24915||-1||CDS||2028517804||22302||58.96	22302	22302	5.600000e-48	416
###
a51759_scaffold16	scaffold16||20544||27431||Cerca16S15812||1||CDS||2028483831||6590||72.07	6590	6590	b51759_scaffold177	scaffold177||177063||182212||Cerca177S16265||1||CDS||2028486691||7959||72.07	7959	7959	3.600000e-244	50
a51759_scaffold16	scaffold16||36007||37200||Cerca16S01059||1||CDS||2028483700||6592||59.58	6592	6592	b51759_scaffold177	scaffold177||183833||185014||Cerca177S01185||1||CDS||2028486616||7960||59.58	7960	7960	1.700000e-66	100
a51759_scaffold16	scaffold16||162093||164356||Cerca16S15819||-1||CDS||2028483848||6609||73.6	6609	6609	b51759_scaffold177	scaffold177||236140||238408||Cerca177S16247||-1||CDS||2028486652||7967||73.6	7967	7967	7.500000e-215	147
a51759_scaffold16	scaffold16||182407||184590||Cerca16S15820||-1||CDS||2028483850||6613||70.62	6613	6613	b51759_scaffold177	scaffold177||239830||244039||Cerca177S32280||-1||CDS||2028486730||7968||70.62	7968	7968	7.100000e-191	197
a51759_scaffold16	scaffold16||196907||206564||Cerca16S15918||-1||CDS||2028484058||6616||65.41	6616	6616	b51759_scaffold177	scaffold177||250097||250753||Cerca177S01187||-1||CDS||2028486621||7969||65.41	7969	7969	5.000000e-26	222
a51759_scaffold16	scaffold16||207956||211991||Cerca16S15842||-1||CDS||2028483895||6617||70.51	6617	6617	b51759_scaffold177	scaffold177||258553||262277||Cerca177S16248||-1||CDS||2028486654||7970||70.51	7970	7970	1.400000e-205	272
a51759_scaffold16	scaffold16||258595||260498||Cerca16S15916||1||CDS||2028484053||6624||81.51	6624	6624	b51759_scaffold177	scaffold177||295523||297189||Cerca177S16250||1||CDS||2028486659||7973||81.51	7973	7973	2.400000e-138	322
a51759_scaffold16	scaffold16||312165||316617||Cerca16S15846||-1||CDS||2028483904||6633||77.12	6633	6633	b51759_scaffold177	scaffold177||338825||342050||Cerca177S16252||-1||CDS||2028486663||7979||77.12	7979	7979	1.100000e-191	372
###
a51759_scaffold16	scaffold16||444268||446080||Cerca16S15929||-1||CDS||2028484082||6652||86.09	6652	6652	b51759_scaffold27	scaffold27||306952||307542||Cerca27S20047||-1||CDS||2028499475||13777||86.09	13777	13777	2.000000e-31	30
a51759_scaffold16	scaffold16||482853||505903||Cerca16S15936||-1||CDS||2028484097||6659||61.86	6659	6659	b51759_scaffold27	scaffold27||344978||346311||Cerca27S20045||1||CDS||2028499471||13783||61.86	13783	13783	8.800000e-22	51
a51759_scaffold16	scaffold16||560719||564967||Cerca16S15932||1||CDS||2028484088||6667||69.86	6667	6667	b51759_scaffold27	scaffold27||349818||354825||Cerca27S20046||1||CDS||2028499473||13784||69.86	13784	13784	5.400000e-192	101
a51759_scaffold16	scaffold16||640198||641010||Cerca16S01094||-1||CDS||2028483774||6679||71.66	6679	6679	b51759_scaffold27	scaffold27||386780||387776||Cerca27S20050||-1||CDS||2028499482||13787||71.66	13787	13787	4.000000e-150	148
a51759_scaffold16	scaffold16||652466||656160||Cerca16S15941||1||CDS||2028484109||6682||80.48	6682	6682	b51759_scaffold27	scaffold27||423791||428337||Cerca27S20052||1||CDS||2028499486||13795||80.48	13795	13795	1.000000e-250	198
a51759_scaffold16	scaffold16||695922||697235||Cerca16S01096||-1||CDS||2028483779||6686||66.71	6686	6686	b51759_scaffold27	scaffold27||469246||470556||Cerca27S07641||1||CDS||2028499398||13798||66.71	13798	13798	6.900000e-109	248
a51759_scaffold16	scaffold16||722736||733215||Cerca16S15948||-1||CDS||2028484124||6689||75.4	6689	6689	b51759_scaffold27	scaffold27||485776||496614||Cerca27S20106||-1||CDS||2028499602||13799||75.4	13799	13799	1.000000e-250	298
a51759_scaffold16	scaffold16||805689||808841||Cerca16S15951||1||CDS||2028484131||6704||77.79	6704	6704	b51759_scaffold27	scaffold27||544149||548366||Cerca27S20057||1||CDS||2028499497||13806||77.79	13806	13806	1.000000e-250	345
a51759_scaffold16	scaffold16||866398||868225||Cerca16S15864||1||CDS||2028483942||6715||63.36	6715	6715	b51759_scaffold27	scaffold27||562988||564171||Cerca27S07645||-1||CDS||2028499406||13811||63.36	13811	13811	4.300000e-07	348
###
a51759_scaffold163	scaffold163||135690||138959||Cerca163S15626||1||CDS||2028484508||6953||75.52	6953	6953	b51759_scaffold64	scaffold64||202477||205347||Cerca64S28066||-1||CDS||2028529262||27589||75.52	27589	27589	1.100000e-85	50
a51759_scaffold163	scaffold163||161299||163904||Cerca163S15614||1||CDS||2028484482||6956||70.12	6956	6956	b51759_scaffold64	scaffold64||171082||173567||Cerca64S28064||-1||CDS||2028529258||27583||70.12	27583	27583	8.700000e-133	100
a51759_scaffold163	scaffold163||212387||216195||Cerca163S15634||-1||CDS||2028484525||6961||63.48	6961	6961	b51759_scaffold64	scaffold64||154424||158553||Cerca64S10249||1||CDS||2028529125||27580||63.48	27580	27580	1.600000e-63	150
a51759_scaffold163	scaffold163||236833||238194||Cerca163S01017||1||CDS||2028484469||6965||70.5	6965	6965	b51759_scaffold64	scaffold64||143748||145097||Cerca64S10253||-1||CDS||2028529134||27578||70.5	27578	27578	8.800000e-239	200
a51759_scaffold163	scaffold163||240897||246001||Cerca163S15633||1||CDS||2028484523||6966||73.81	6966	6966	b51759_scaffold64	scaffold64||131064||133586||Cerca64S28062||-1||CDS||2028529253||27574||73.81	27574	27574	2.100000e-66	250
a51759_scaffold163	scaffold163||247828||249093||Cerca163S01018||1||CDS||2028484471||6967||64.7	6967	6967	b51759_scaffold64	scaffold64||123694||124962||Cerca64S10252||-1||CDS||2028529132||27572||64.7	27572	27572	2.800000e-70	300
a51759_scaffold163	scaffold163||251289||251695||Cerca163S15635||-1||CDS||2028484527||6968||71.74	6968	6968	b51759_scaffold64	scaffold64||119145||119466||Cerca64S28059||1||CDS||2028529247||27570||71.74	27570	27570	2.200000e-16	315
###
a51759_scaffold165	scaffold165||144351||165513||Cerca165S15694||1||CDS||2028484737||7045||62.81	7045	7045	b51759_scaffold111	scaffold111||2294||7195||Cerca111S12553||1||CDS||2028473724||1996||62.81	1996	1996	2.900000e-197	50
a51759_scaffold165	scaffold165||237786||255285||Cerca165S15695||1||CDS||2028484739||7055||71.12	7055	7055	b51759_scaffold111	scaffold111||80005||87787||Cerca111S00224||1||CDS||2028473671||2006||71.12	2006	2006	1.000000e-250	100
a51759_scaffold165	scaffold165||337519||344291||Cerca165S15702||-1||CDS||2028484753||7067||71.02	7067	7067	b51759_scaffold111	scaffold111||108355||113414||Cerca111S12563||-1||CDS||2028473745||2011||71.02	2011	2011	4.900000e-39	135
a51759_scaffold165	scaffold165||351477||353329||Cerca165S15686||1||CDS||2028484720||7069||70.66	7069	7069	b51759_scaffold111	scaffold111||184576||186725||Cerca111S12562||1||CDS||2028473743||2025||70.66	2025	2025	4.800000e-129	182
a51759_scaffold165	scaffold165||376059||378812||Cerca165S06280||1||CDS||2028484700||7073||61.81	7073	7073	b51759_scaffold111	scaffold111||204237||207401||Cerca111S00230||1||CDS||2028473684||2028||61.81	2028	2028	5.100000e-127	232
a51759_scaffold165	scaffold165||380150||382326||Cerca165S06283||-1||CDS||2028484707||7074||73.14	7074	7074	b51759_scaffold111	scaffold111||208032||209439||Cerca111S12549||-1||CDS||2028473715||2029||73.14	2029	2029	1.900000e-94	282
a51759_scaffold165	scaffold165||397415||403449||Cerca165S15703||-1||CDS||2028484755||7076||80.54	7076	7076	b51759_scaffold111	scaffold111||231486||236868||Cerca111S12573||-1||CDS||2028473767||2032||80.54	2032	2032	8.900000e-197	332
a51759_scaffold165	scaffold165||405394||406717||Cerca165S15705||-1||CDS||2028484759||7077||73.63	7077	7077	b51759_scaffold111	scaffold111||239122||243424||Cerca111S12574||-1||CDS||2028473769||2033||73.63	2033	2033	8.100000e-32	363
###
a51759_scaffold17	scaffold17||24365||34970||Cerca17S16481||-1||CDS||2028485534||7271||70.53	7271	7271	b51759_scaffold18	scaffold18||162900||164648||Cerca18S06530||-1||CDS||2028487146||8152||70.53	8152	8152	1.300000e-175	50
a51759_scaffold17	scaffold17||50030||52133||Cerca17S16366||1||CDS||2028485282||7273||62.06	7273	7273	b51759_scaffold18	scaffold18||179275||180663||Cerca18S16899||1||CDS||2028487342||8155||62.06	8155	8155	1.500000e-49	98
a51759_scaffold17	scaffold17||54315||56229||Cerca17S16371||-1||CDS||2028485292||7274||72.58	7274	7274	b51759_scaffold18	scaffold18||181500||183389||Cerca18S32330||-1||CDS||2028487539||8156||72.58	8156	8156	3.400000e-172	148
a51759_scaffold17	scaffold17||153743||161208||Cerca17S16483||1||CDS||2028485539||7286||71.59	7286	7286	b51759_scaffold18	scaffold18||189592||192584||Cerca18S16935||-1||CDS||2028487418||8158||71.59	8158	8158	1.000000e-250	195
a51759_scaffold17	scaffold17||228112||229906||Cerca17S16421||-1||CDS||2028485401||7296||72.57	7296	7296	b51759_scaffold18	scaffold18||248482||250765||Cerca18S06560||-1||CDS||2028487211||8165||72.57	8165	8165	4.100000e-101	245
a51759_scaffold17	scaffold17||323973||327454||Cerca17S16429||-1||CDS||2028485419||7312||76.44	7312	7312	b51759_scaffold18	scaffold18||339475||343114||Cerca18S16945||-1||CDS||2028487440||8177||76.44	8177	8177	1.000000e-250	292
a51759_scaffold17	scaffold17||360628||362862||Cerca17S16427||1||CDS||2028485414||7317||77.78	7317	7317	b51759_scaffold18	scaffold18||361594||365082||Cerca18S06563||1||CDS||2028487217||8181||77.78	8181	8181	1.100000e-77	342
a51759_scaffold17	scaffold17||404039||406599||Cerca17S01234||-1||CDS||2028485212||7321||77.82	7321	7321	b51759_scaffold18	scaffold18||366245||368735||Cerca18S16946||-1||CDS||2028487442||8182||77.82	8182	8182	8.800000e-54	392
a51759_scaffold17	scaffold17||417295||420974||Cerca17S16432||1||CDS||2028485425||7323||83.35	7323	7323	b51759_scaffold18	scaffold18||369936||373325||Cerca18S16943||1||CDS||2028487435||8183||83.35	8183	8183	1.000000e-250	442
a51759_scaffold17	scaffold17||436045||437199||Cerca17S16436||-1||CDS||2028485434||7327||78.66	7327	7327	b51759_scaffold18	scaffold18||408804||410321||Cerca18S16953||-1||CDS||2028487456||8188||78.66	8188	8188	1.200000e-55	492
a51759_scaffold17	scaffold17||456167||460621||Cerca17S16437||-1||CDS||2028485437||7330||65.68	7330	7330	b51759_scaffold18	scaffold18||432488||434953||Cerca18S16880||-1||CDS||2028487301||8191||65.68	8191	8191	2.700000e-114	542
a51759_scaffold17	scaffold17||531809||534289||Cerca17S16445||-1||CDS||2028485455||7343||67.09	7343	7343	b51759_scaffold18	scaffold18||459271||461568||Cerca18S32336||-1||CDS||2028487551||8195||67.09	8195	8195	3.800000e-116	589
a51759_scaffold17	scaffold17||540371||541526||Cerca17S16439||-1||CDS||2028485441||7344||73.14	7344	7344	b51759_scaffold18	scaffold18||463219||464890||Cerca18S06569||-1||CDS||2028487230||8196||73.14	8196	8196	1.900000e-64	639
a51759_scaffold17	scaffold17||575732||576991||Cerca17S01238||1||CDS||2028485221||7350||67.6	7350	7350	b51759_scaffold18	scaffold18||518721||519932||Cerca18S06570||1||CDS||2028487232||8206||67.6	8206	8206	1.900000e-150	689
a51759_scaffold17	scaffold17||633297||633989||Cerca17S16456||-1||CDS||2028485479||7358||72.73	7358	7358	b51759_scaffold18	scaffold18||552243||552856||Cerca18S16957||1||CDS||2028487464||8212||72.73	8212	8212	2.500000e-36	724
a51759_scaffold17	scaffold17||711466||712572||Cerca17S16461||-1||CDS||2028485490||7371||79.2	7371	7371	b51759_scaffold18	scaffold18||581598||582747||Cerca18S32338||-1||CDS||2028487556||8217||79.2	8217	8217	1.900000e-25	745
a51759_scaffold17	scaffold17||721300||731842||Cerca17S16518||-1||CDS||2028485616||7372||79.03	7372	7372	b51759_scaffold18	scaffold18||588756||594712||Cerca18S01348||-1||CDS||2028487115||8218||79.03	8218	8218	1.000000e-250	795
a51759_scaffold17	scaffold17||779430||793217||Cerca17S16520||-1||CDS||2028485621||7380||59.5	7380	7380	b51759_scaffold18	scaffold18||627790||629744||Cerca18S16972||-1||CDS||2028487498||8223||59.5	8223	8223	1.000000e-44	839
###
a51759_scaffold17	scaffold17||756695||759447||Cerca17S16463||-1||CDS||2028485494||7376||65.96	7376	7376	b51759_scaffold4	scaffold4||2886661||2889888||Cerca4S03647||1||CDS||2028512994||20406||65.96	20406	20406	1.200000e-22	21
a51759_scaffold17	scaffold17||818778||820154||Cerca17S01247||-1||CDS||2028485241||7385||62.03	7385	7385	b51759_scaffold4	scaffold4||3009577||3017911||Cerca4S25936||-1||CDS||2028513735||20424||62.03	20424	20424	2.300000e-67	68
a51759_scaffold17	scaffold17||877723||879606||Cerca17S16475||-1||CDS||2028485521||7396||78.71	7396	7396	b51759_scaffold4	scaffold4||3026742||3027947||Cerca4S25806||-1||CDS||2028513462||20426||78.71	20426	20426	9.600000e-173	115
a51759_scaffold17	scaffold17||902617||904655||Cerca17S16477||1||CDS||2028485525||7399||80.12	7399	7399	b51759_scaffold4	scaffold4||3169551||3171696||Cerca4S03668||-1||CDS||2028513039||20452||80.12	20452	20452	3.100000e-84	50
a51759_scaffold17	scaffold17||923103||956098||Cerca17S16521||1||CDS||2028485623||7401||66.67	7401	7401	b51759_scaffold4	scaffold4||3158870||3161880||Cerca4S25818||-1||CDS||2028513487||20450||66.67	20450	20450	3.700000e-140	100
a51759_scaffold17	scaffold17||992532||993848||Cerca17S01219||-1||CDS||2028485179||7407||80.6	7407	7407	b51759_scaffold4	scaffold4||3145463||3146479||Cerca4S03670||1||CDS||2028513043||20447||80.6	20447	20447	2.400000e-68	150
a51759_scaffold17	scaffold17||1053260||1056302||Cerca17S06421||-1||CDS||2028485252||7415||77.33	7415	7415	b51759_scaffold4	scaffold4||3078007||3080729||Cerca4S25810||1||CDS||2028513471||20436||77.33	20436	20436	7.100000e-35	181
a51759_scaffold17	scaffold17||1072331||1074198||Cerca17S06425||1||CDS||2028485261||7418||68.58	7418	7418	b51759_scaffold4	scaffold4||3063515||3065343||Cerca4S03662||-1||CDS||2028513026||20434||68.58	20434	20434	3.600000e-129	231
a51759_scaffold17	scaffold17||1119664||1122819||Cerca17S16384||1||CDS||2028485322||7424||69.43	7424	7424	b51759_scaffold4	scaffold4||3191165||3194299||Cerca4S25820||1||CDS||2028513491||20456||69.43	20456	20456	2.100000e-245	206
a51759_scaffold17	scaffold17||1137411||1139855||Cerca17S16388||-1||CDS||2028485330||7428||75.84	7428	7428	b51759_scaffold4	scaffold4||3204025||3207193||Cerca4S25823||-1||CDS||2028513497||20460||75.84	20460	20460	2.500000e-180	256
a51759_scaffold17	scaffold17||1146444||1152099||Cerca17S16389||-1||CDS||2028485332||7430||80.0	7430	7430	b51759_scaffold4	scaffold4||3226592||3232164||Cerca4S25825||-1||CDS||2028513502||20464||80.0	20464	20464	1.000000e-250	306
a51759_scaffold17	scaffold17||1176180||1176746||Cerca17S01223||1||CDS||2028485188||7432||76.2	7432	7432	b51759_scaffold4	scaffold4||3250961||3251491||Cerca4S03674||1||CDS||2028513051||20465||76.2	20465	20465	6.100000e-95	356
a51759_scaffold17	scaffold17||1217670||1220135||Cerca17S01224||1||CDS||2028485190||7440||79.16	7440	7440	b51759_scaffold4	scaffold4||3344208||3346839||Cerca4S25827||1||CDS||2028513506||20474||79.16	20474	20474	1.800000e-112	406
a51759_scaffold17	scaffold17||1364731||1365744||Cerca17S06428||-1||CDS||2028485267||7461||70.2	7461	7461	b51759_scaffold4	scaffold4||3397956||3402499||Cerca4S25942||1||CDS||2028513748||20482||70.2	20482	20482	8.200000e-151	450
###
a51759_scaffold170	scaffold170||130989||133928||Cerca170S06326||1||CDS||2028485682||7493||78.14	7493	7493	b51759_scaffold13	scaffold13||1799089||1802052||Cerca13S14156||-1||CDS||2028477827||4032||78.14	4032	4032	4.200000e-205	50
a51759_scaffold170	scaffold170||245429||245872||Cerca170S01111||-1||CDS||2028485649||7511||72.24	7511	7511	b51759_scaffold13	scaffold13||1660840||1661268||Cerca13S00645||1||CDS||2028477656||4014||72.24	4014	4014	1.900000e-81	97
a51759_scaffold170	scaffold170||282866||286565||Cerca170S15979||-1||CDS||2028485727||7517||63.56	7517	7517	b51759_scaffold13	scaffold13||1573573||1576566||Cerca13S14231||1||CDS||2028477990||4003||63.56	4003	4003	2.000000e-155	144
a51759_scaffold170	scaffold170||374135||379944||Cerca170S15984||-1||CDS||2028485738||7526||71.92	7526	7526	b51759_scaffold13	scaffold13||1485174||1492303||Cerca13S00639||1||CDS||2028477644||3991||71.92	3991	3991	5.700000e-209	191
a51759_scaffold170	scaffold170||407457||413378||Cerca170S06331||-1||CDS||2028485693||7530||81.9	7530	7530	b51759_scaffold13	scaffold13||1404033||1404848||Cerca13S00637||-1||CDS||2028477639||3980||81.9	3980	3980	6.900000e-86	238
###
a51759_scaffold172	scaffold172||121541||122044||Cerca172S01134||1||CDS||2028485967||7650||65.78	7650	7650	b51759_scaffold3	scaffold3||1388151||1388654||Cerca3S03112||-1||CDS||2028502675||15500||65.78	15500	15500	2.100000e-61	50
a51759_scaffold172	scaffold172||160516||163714||Cerca172S16090||1||CDS||2028486054||7654||65.86	7654	7654	b51759_scaffold3	scaffold3||1345544||1347484||Cerca3S23517||-1||CDS||2028503072||15493||65.86	15493	15493	1.700000e-40	89
a51759_scaffold172	scaffold172||184691||188329||Cerca172S16064||1||CDS||2028485996||7657||66.0	7657	7657	b51759_scaffold3	scaffold3||1339063||1342624||Cerca3S08689||-1||CDS||2028502778||15492||66.0	15492	15492	8.100000e-74	139
a51759_scaffold172	scaffold172||195780||200023||Cerca172S16065||1||CDS||2028485998||7658||81.52	7658	7658	b51759_scaffold3	scaffold3||1334144||1336751||Cerca3S23516||-1||CDS||2028503070||15491||81.52	15491	15491	8.600000e-162	189
a51759_scaffold172	scaffold172||260194||261795||Cerca172S01136||1||CDS||2028485972||7666||74.47	7666	7666	b51759_scaffold3	scaffold3||1295683||1297323||Cerca3S08686||-1||CDS||2028502772||15486||74.47	15486	15486	1.000000e-250	239
a51759_scaffold172	scaffold172||305014||313095||Cerca172S16076||-1||CDS||2028486022||7672||77.97	7672	7672	b51759_scaffold3	scaffold3||1270807||1276539||Cerca3S23511||1||CDS||2028503060||15482||77.97	15482	15482	5.200000e-174	289
a51759_scaffold172	scaffold172||349718||353731||Cerca172S16074||1||CDS||2028486018||7675||61.25	7675	7675	b51759_scaffold3	scaffold3||1253089||1256562||Cerca3S03110||-1||CDS||2028502671||15479||61.25	15479	15479	5.800000e-07	295
a51759_scaffold172	scaffold172||408963||413214||Cerca172S16078||-1||CDS||2028486027||7680||73.65	7680	7680	b51759_scaffold3	scaffold3||1241532||1244942||Cerca3S23509||1||CDS||2028503056||15476||73.65	15476	15476	2.900000e-65	345
###
a51759_scaffold177	scaffold177||76316||82916||Cerca177S16241||-1||CDS||2028486638||7942||65.24	7942	7942	b51759_scaffold283	scaffold283||31386||41055||Cerca283S20174||-1||CDS||2028501114||14582||65.24	14582	14582	1.800000e-78	50
a51759_scaffold177	scaffold177||84059||85194||Cerca177S16242||-1||CDS||2028486641||7943||64.32	7943	7943	b51759_scaffold283	scaffold283||60770||61675||Cerca283S20176||-1||CDS||2028501118||14584||64.32	14584	14584	9.400000e-15	64
a51759_scaffold177	scaffold177||89359||93631||Cerca177S16243||1||CDS||2028486643||7944||73.35	7944	7944	b51759_scaffold283	scaffold283||87424||93365||Cerca283S02193||1||CDS||2028501087||14587||73.35	14587	14587	4.100000e-129	114
a51759_scaffold177	scaffold177||134305||134685||Cerca177S01186||-1||CDS||2028486618||7952||62.4	7952	7952	b51759_scaffold283	scaffold283||190567||191313||Cerca283S02197||-1||CDS||2028501095||14597||62.4	14597	14597	1.000000e-12	126
a51759_scaffold177	scaffold177||139292||142511||Cerca177S16244||1||CDS||2028486645||7953||73.86	7953	7953	b51759_scaffold283	scaffold283||198424||201364||Cerca283S20178||1||CDS||2028501122||14598||73.86	14598	14598	4.100000e-62	176
###
a51759_scaffold177	scaffold177||123626||129656||Cerca177S16267||-1||CDS||2028486695||7951||64.53	7951	7951	b51759_scaffold5	scaffold5||592257||598142||Cerca5S27414||-1||CDS||2028521302||23797||64.53	23797	23797	1.200000e-107	50
a51759_scaffold177	scaffold177||218874||227260||Cerca177S16272||1||CDS||2028486706||7965||63.69	7965	7965	b51759_scaffold5	scaffold5||728809||736220||Cerca5S27485||-1||CDS||2028521456||23816||63.69	23816	23816	9.000000e-66	97
a51759_scaffold177	scaffold177||250097||250753||Cerca177S01187||-1||CDS||2028486621||7969||68.85	7969	7969	b51759_scaffold5	scaffold5||770052||770684||Cerca5S04112||-1||CDS||2028520933||23821||68.85	23821	23821	2.100000e-23	119
a51759_scaffold177	scaffold177||272282||275273||Cerca177S16249||-1||CDS||2028486657||7972||63.55	7972	7972	b51759_scaffold5	scaffold5||815064||816746||Cerca5S04118||-1||CDS||2028520946||23825||63.55	23825	23825	1.300000e-60	169
a51759_scaffold177	scaffold177||377531||381292||Cerca177S16253||-1||CDS||2028486665||7982||65.62	7982	7982	b51759_scaffold5	scaffold5||843434||848096||Cerca5S27425||-1||CDS||2028521325||23830||65.62	23830	23830	6.300000e-31	199
a51759_scaffold177	scaffold177||399790||402854||Cerca177S16278||1||CDS||2028486719||7984||64.55	7984	7984	b51759_scaffold5	scaffold5||873936||877005||Cerca5S27424||1||CDS||2028521323||23833||64.55	23833	23833	7.900000e-59	249
###
a51759_scaffold18	scaffold18||134263||137953||Cerca18S06529||-1||CDS||2028487144||8149||82.35	8149	8149	b51759_scaffold126	scaffold126||440412||443724||Cerca126S13445||1||CDS||2028477039||3553||82.35	3553	3553	7.500000e-95	50
a51759_scaffold18	scaffold18||162900||164648||Cerca18S06530||-1||CDS||2028487146||8152||66.63	8152	8152	b51759_scaffold126	scaffold126||362543||364479||Cerca126S13440||1||CDS||2028477029||3546||66.63	3546	3546	1.200000e-145	100
a51759_scaffold18	scaffold18||179275||180663||Cerca18S16899||1||CDS||2028487342||8155||64.35	8155	8155	b51759_scaffold126	scaffold126||344849||347652||Cerca126S13441||-1||CDS||2028477031||3544||64.35	3544	3544	4.000000e-60	150
a51759_scaffold18	scaffold18||181500||183389||Cerca18S32330||-1||CDS||2028487539||8156||72.49	8156	8156	b51759_scaffold126	scaffold126||339076||340912||Cerca126S13439||1||CDS||2028477027||3543||72.49	3543	3543	1.200000e-171	200
a51759_scaffold18	scaffold18||232967||238846||Cerca18S16877||-1||CDS||2028487295||8164||81.02	8164	8164	b51759_scaffold126	scaffold126||292237||299394||Cerca126S13436||1||CDS||2028477021||3537||81.02	3537	3537	1.000000e-250	250
a51759_scaffold18	scaffold18||332823||334376||Cerca18S01347||-1||CDS||2028487113||8176||67.5	8176	8176	b51759_scaffold126	scaffold126||162841||180277||Cerca126S13453||1||CDS||2028477056||3529||67.5	3529	3529	8.000000e-191	297
a51759_scaffold18	scaffold18||347552||349032||Cerca18S06562||1||CDS||2028487215||8178||77.27	8178	8178	b51759_scaffold126	scaffold126||110283||112141||Cerca126S13431||-1||CDS||2028477010||3525||77.27	3525	3525	6.500000e-59	347
###
a51759_scaffold18	scaffold18||162900||164648||Cerca18S06530||-1||CDS||2028487146||8152||70.53	8152	8152	b51759_scaffold17	scaffold17||24365||34970||Cerca17S16481||-1||CDS||2028485534||7271||70.53	7271	7271	3.300000e-176	50
a51759_scaffold18	scaffold18||179275||180663||Cerca18S16899||1||CDS||2028487342||8155||62.06	8155	8155	b51759_scaffold17	scaffold17||50030||52133||Cerca17S16366||1||CDS||2028485282||7273||62.06	7273	7273	1.300000e-49	98
a51759_scaffold18	scaffold18||181500||183389||Cerca18S32330||-1||CDS||2028487539||8156||72.58	8156	8156	b51759_scaffold17	scaffold17||54315||56229||Cerca17S16371||-1||CDS||2028485292||7274||72.58	7274	7274	3.900000e-172	148
a51759_scaffold18	scaffold18||200443||202004||Cerca18S16934||1||CDS||2028487416||8159||66.06	8159	8159	b51759_scaffold17	scaffold17||128327||129725||Cerca17S16374||1||CDS||2028485299||7282||66.06	7282	7282	8.500000e-63	198
a51759_scaffold18	scaffold18||248482||250765||Cerca18S06560||-1||CDS||2028487211||8165||72.57	8165	8165	b51759_scaffold17	scaffold17||228112||229906||Cerca17S16421||-1||CDS||2028485401||7296||72.57	7296	7296	5.700000e-101	245
a51759_scaffold18	scaffold18||339475||343114||Cerca18S16945||-1||CDS||2028487440||8177||76.44	8177	8177	b51759_scaffold17	scaffold17||323973||327454||Cerca17S16429||-1||CDS||2028485419||7312||76.44	7312	7312	1.000000e-250	292
a51759_scaffold18	scaffold18||361594||365082||Cerca18S06563||1||CDS||2028487217||8181||77.78	8181	8181	b51759_scaffold17	scaffold17||360628||362862||Cerca17S16427||1||CDS||2028485414||7317||77.78	7317	7317	1.300000e-77	342
a51759_scaffold18	scaffold18||366245||368735||Cerca18S16946||-1||CDS||2028487442||8182||77.82	8182	8182	b51759_scaffold17	scaffold17||404039||406599||Cerca17S01234||-1||CDS||2028485212||7321||77.82	7321	7321	7.100000e-54	392
a51759_scaffold18	scaffold18||369936||373325||Cerca18S16943||1||CDS||2028487435||8183||83.35	8183	8183	b51759_scaffold17	scaffold17||417295||420974||Cerca17S16432||1||CDS||2028485425||7323||83.35	7323	7323	1.000000e-250	442
a51759_scaffold18	scaffold18||408804||410321||Cerca18S16953||-1||CDS||2028487456||8188||78.66	8188	8188	b51759_scaffold17	scaffold17||436045||437199||Cerca17S16436||-1||CDS||2028485434||7327||78.66	7327	7327	1.100000e-55	492
a51759_scaffold18	scaffold18||432488||434953||Cerca18S16880||-1||CDS||2028487301||8191||65.68	8191	8191	b51759_scaffold17	scaffold17||456167||460621||Cerca17S16437||-1||CDS||2028485437||7330||65.68	7330	7330	2.200000e-114	542
a51759_scaffold18	scaffold18||459271||461568||Cerca18S32336||-1||CDS||2028487551||8195||67.09	8195	8195	b51759_scaffold17	scaffold17||531809||534289||Cerca17S16445||-1||CDS||2028485455||7343||67.09	7343	7343	3.400000e-116	589
a51759_scaffold18	scaffold18||463219||464890||Cerca18S06569||-1||CDS||2028487230||8196||73.14	8196	8196	b51759_scaffold17	scaffold17||540371||541526||Cerca17S16439||-1||CDS||2028485441||7344||73.14	7344	7344	1.600000e-64	639
a51759_scaffold18	scaffold18||518721||519932||Cerca18S06570||1||CDS||2028487232||8206||67.6	8206	8206	b51759_scaffold17	scaffold17||575732||576991||Cerca17S01238||1||CDS||2028485221||7350||67.6	7350	7350	1.800000e-150	689
a51759_scaffold18	scaffold18||552243||552856||Cerca18S16957||1||CDS||2028487464||8212||72.73	8212	8212	b51759_scaffold17	scaffold17||633297||633989||Cerca17S16456||-1||CDS||2028485479||7358||72.73	7358	7358	2.700000e-36	724
a51759_scaffold18	scaffold18||581598||582747||Cerca18S32338||-1||CDS||2028487556||8217||79.2	8217	8217	b51759_scaffold17	scaffold17||711466||712572||Cerca17S16461||-1||CDS||2028485490||7371||79.2	7371	7371	2.400000e-25	745
a51759_scaffold18	scaffold18||588756||594712||Cerca18S01348||-1||CDS||2028487115||8218||79.03	8218	8218	b51759_scaffold17	scaffold17||721300||731842||Cerca17S16518||-1||CDS||2028485616||7372||79.03	7372	7372	1.000000e-250	795
a51759_scaffold18	scaffold18||627790||629744||Cerca18S16972||-1||CDS||2028487498||8223||59.5	8223	8223	b51759_scaffold17	scaffold17||779430||793217||Cerca17S16520||-1||CDS||2028485621||7380||59.5	7380	7380	4.300000e-45	839
###
a51759_scaffold18	scaffold18||640360||642521||Cerca18S16968||1||CDS||2028487488||8226||67.91	8226	8226	b51759_scaffold7	scaffold7||1269211||1271173||Cerca7S29692||-1||CDS||2028531798||28929||67.91	28929	28929	1.200000e-88	50
a51759_scaffold18	scaffold18||644674||645738||Cerca18S06575||1||CDS||2028487242||8227||68.59	8227	8227	b51759_scaffold7	scaffold7||1265349||1266485||Cerca7S04649||-1||CDS||2028531664||28928||68.59	28928	28928	4.800000e-109	100
a51759_scaffold18	scaffold18||658068||658571||Cerca18S01352||-1||CDS||2028487124||8231||67.81	8231	8231	b51759_scaffold7	scaffold7||1258425||1258901||Cerca7S04648||1||CDS||2028531662||28927||67.81	28927	28927	1.500000e-23	122
a51759_scaffold18	scaffold18||694716||697488||Cerca18S01353||1||CDS||2028487126||8237||71.16	8237	8237	b51759_scaffold7	scaffold7||1232380||1237201||Cerca7S29786||-1||CDS||2028531999||28923||71.16	28923	28923	1.000000e-250	172
a51759_scaffold18	scaffold18||699004||707013||Cerca18S16974||1||CDS||2028487502||8238||76.45	8238	8238	b51759_scaffold7	scaffold7||1226846||1231170||Cerca7S29691||-1||CDS||2028531796||28922||76.45	28922	28922	1.000000e-250	222
a51759_scaffold18	scaffold18||711290||712334||Cerca18S32339||1||CDS||2028487558||8239||75.25	8239	8239	b51759_scaffold7	scaffold7||1219414||1220917||Cerca7S29791||-1||CDS||2028532009||28920||75.25	28920	28920	1.500000e-40	261
a51759_scaffold18	scaffold18||713660||714085||Cerca18S06576||-1||CDS||2028487244||8240||66.2	8240	8240	b51759_scaffold7	scaffold7||1212694||1213251||Cerca7S04646||1||CDS||2028531658||28918||66.2	28918	28918	2.300000e-42	302
a51759_scaffold18	scaffold18||718740||722435||Cerca18S16887||-1||CDS||2028487316||8241||81.38	8241	8241	b51759_scaffold7	scaffold7||1144223||1148415||Cerca7S29778||1||CDS||2028531983||28911||81.38	28911	28911	1.000000e-250	352
a51759_scaffold18	scaffold18||751332||753176||Cerca18S06577||1||CDS||2028487246||8246||67.97	8246	8246	b51759_scaffold7	scaffold7||1110304||1113048||Cerca7S29685||-1||CDS||2028531784||28906||67.97	28906	28906	1.300000e-69	402
a51759_scaffold18	scaffold18||763962||766607||Cerca18S16977||1||CDS||2028487508||8248||76.14	8248	8248	b51759_scaffold7	scaffold7||1090527||1092856||Cerca7S29780||-1||CDS||2028531987||28902||76.14	28902	28902	1.000000e-250	452
a51759_scaffold18	scaffold18||772498||774333||Cerca18S16889||-1||CDS||2028487320||8250||63.11	8250	8250	b51759_scaffold7	scaffold7||1062739||1065462||Cerca7S04643||1||CDS||2028531652||28897||63.11	28897	28897	4.000000e-48	499
a51759_scaffold18	scaffold18||793635||794534||Cerca18S01354||-1||CDS||2028487128||8253||62.77	8253	8253	b51759_scaffold7	scaffold7||1048503||1049435||Cerca7S04642||1||CDS||2028531649||28895||62.77	28895	28895	1.500000e-06	504
a51759_scaffold18	scaffold18||910119||911681||Cerca18S06581||-1||CDS||2028487254||8262||71.34	8262	8262	b51759_scaffold7	scaffold7||905547||906454||Cerca7S33795||-1||CDS||2028532188||28880||71.34	28880	28880	1.700000e-23	523
a51759_scaffold18	scaffold18||914677||918135||Cerca18S16894||-1||CDS||2028487331||8263||70.82	8263	8263	b51759_scaffold7	scaffold7||892065||895746||Cerca7S29864||1||CDS||2028532161||28878||70.82	28878	28878	1.300000e-168	573
a51759_scaffold18	scaffold18||940410||942775||Cerca18S16892||1||CDS||2028487327||8267||66.33	8267	8267	b51759_scaffold7	scaffold7||881957||885222||Cerca7S29753||-1||CDS||2028531929||28876||66.33	28876	28876	9.600000e-53	623
a51759_scaffold18	scaffold18||983006||984737||Cerca18S16904||-1||CDS||2028487352||8277||68.4	8277	8277	b51759_scaffold7	scaffold7||879242||881023||Cerca7S29858||1||CDS||2028532149||28875||68.4	28875	28875	2.000000e-31	653
###
a51759_scaffold180	scaffold180||843||2211||Cerca180S16566||-1||CDS||2028487663||8362||71.28	8362	8362	b51759_scaffold102	scaffold102||364271||383783||Cerca102S11895||-1||CDS||2028471318||890||71.28	890	890	1.500000e-09	8
a51759_scaffold180	scaffold180||9006||10095||Cerca180S16529||1||CDS||2028487584||8364||68.85	8364	8364	b51759_scaffold102	scaffold102||271097||271871||Cerca102S05234||-1||CDS||2028471202||881||68.85	881	881	1.300000e-56	58
a51759_scaffold180	scaffold180||80765||83890||Cerca180S16532||1||CDS||2028487590||8376||69.69	8376	8376	b51759_scaffold102	scaffold102||193698||197363||Cerca102S05229||-1||CDS||2028471192||872||69.69	872	872	4.900000e-75	105
a51759_scaffold180	scaffold180||93767||96480||Cerca180S16539||1||CDS||2028487606||8378||69.66	8378	8378	b51759_scaffold102	scaffold102||189925||192781||Cerca102S05228||1||CDS||2028471190||871||69.66	871	871	6.100000e-07	111
a51759_scaffold180	scaffold180||97918||101416||Cerca180S16570||-1||CDS||2028487673||8379||70.8	8379	8379	b51759_scaffold102	scaffold102||182348||184192||Cerca102S05227||1||CDS||2028471188||870||70.8	870	870	1.200000e-122	161
a51759_scaffold180	scaffold180||107944||108610||Cerca180S16540||1||CDS||2028487608||8380||74.69	8380	8380	b51759_scaffold102	scaffold102||169579||170129||Cerca102S05226||1||CDS||2028471185||867||74.69	867	867	8.200000e-87	211
a51759_scaffold180	scaffold180||129514||134264||Cerca180S16542||1||CDS||2028487612||8383||67.9	8383	8383	b51759_scaffold102	scaffold102||157031||162593||Cerca102S11877||-1||CDS||2028471279||865||67.9	865	865	5.200000e-139	261
a51759_scaffold180	scaffold180||137287||138457||Cerca180S16543||1||CDS||2028487614||8385||72.75	8385	8385	b51759_scaffold102	scaffold102||149517||151470||Cerca102S11862||-1||CDS||2028471247||863||72.75	863	863	1.200000e-68	311
a51759_scaffold180	scaffold180||141364||144178||Cerca180S16544||1||CDS||2028487616||8386||75.35	8386	8386	b51759_scaffold102	scaffold102||145209||148052||Cerca102S11861||-1||CDS||2028471245||862||75.35	862	862	1.300000e-94	361
a51759_scaffold180	scaffold180||245120||246175||Cerca180S16573||1||CDS||2028487680||8399||82.35	8399	8399	b51759_scaffold102	scaffold102||80632||83686||Cerca102S05221||-1||CDS||2028471175||852||82.35	852	852	3.400000e-54	408
###
a51759_scaffold180	scaffold180||146795||149671||Cerca180S01255||-1||CDS||2028487565||8388||59.13	8388	8388	b51759_scaffold135	scaffold135||109901||154074||Cerca135S13981||-1||CDS||2028479045||4427||59.13	4427	4427	1.600000e-31	30
a51759_scaffold180	scaffold180||227379||237747||Cerca180S16572||1||CDS||2028487678||8398||64.7	8398	8398	b51759_scaffold135	scaffold135||227798||231764||Cerca135S00589||-1||CDS||2028478936||4436||64.7	4436	4436	7.800000e-105	80
a51759_scaffold180	scaffold180||277680||279397||Cerca180S16548||1||CDS||2028487624||8405||80.53	8405	8405	b51759_scaffold135	scaffold135||279718||280900||Cerca135S05930||1||CDS||2028478951||4443||80.53	4443	4443	2.400000e-248	130
a51759_scaffold180	scaffold180||285432||287779||Cerca180S16550||1||CDS||2028487628||8407||65.83	8407	8407	b51759_scaffold135	scaffold135||301033||304277||Cerca135S05935||1||CDS||2028478962||4448||65.83	4448	4448	3.400000e-230	180
a51759_scaffold180	scaffold180||332884||337343||Cerca180S16558||1||CDS||2028487646||8413||63.73	8413	8413	b51759_scaffold135	scaffold135||309898||313484||Cerca135S05936||1||CDS||2028478964||4449||63.73	4449	4449	6.700000e-124	230
###
a51759_scaffold194	scaffold194||330512||331906||Cerca194S01383||-1||CDS||2028489398||9215||65.09	9215	9215	b51759_scaffold12	scaffold12||1610380||1611873||Cerca12S00499||1||CDS||2028475492||3023||65.09	3023	3023	3.000000e-59	50
a51759_scaffold194	scaffold194||359499||360560||Cerca194S01384||-1||CDS||2028489401||9219||71.47	9219	9219	b51759_scaffold12	scaffold12||1606823||1607899||Cerca12S00498||1||CDS||2028475490||3022||71.47	3022	3022	4.100000e-197	100
a51759_scaffold194	scaffold194||442886||444842||Cerca194S01388||1||CDS||2028489409||9230||72.94	9230	9230	b51759_scaffold12	scaffold12||1561945||1564911||Cerca12S13702||-1||CDS||2028475813||3015||72.94	3015	3015	1.900000e-178	147
a51759_scaffold194	scaffold194||479991||487562||Cerca194S17100||1||CDS||2028489479||9237||71.51	9237	9237	b51759_scaffold12	scaffold12||1548323||1550242||Cerca12S00496||1||CDS||2028475486||3012||71.51	3012	3012	7.600000e-162	197
a51759_scaffold194	scaffold194||492714||493945||Cerca194S17101||1||CDS||2028489481||9238||65.93	9238	9238	b51759_scaffold12	scaffold12||1527721||1530449||Cerca12S13700||-1||CDS||2028475809||3009||65.93	3009	3009	1.400000e-59	247
a51759_scaffold194	scaffold194||518169||535713||Cerca194S17106||-1||CDS||2028489492||9240||72.99	9240	9240	b51759_scaffold12	scaffold12||1516423||1520135||Cerca12S13623||1||CDS||2028475643||3007||72.99	3007	3007	1.000000e-250	297
a51759_scaffold194	scaffold194||538640||541559||Cerca194S17086||-1||CDS||2028489450||9241||68.94	9241	9241	b51759_scaffold12	scaffold12||1489273||1493019||Cerca12S13622||1||CDS||2028475640||3004||68.94	3004	3004	1.900000e-162	347
###
a51759_scaffold196	scaffold196||22908||33230||Cerca196S17138||-1||CDS||2028489658||9302||94.9	9302	9302	b51759_scaffold274	scaffold274||34325||44760||Cerca274S19936||1||CDS||2028500053||14084||94.9	14084	14084	1.800000e-99	50
a51759_scaffold196	scaffold196||159222||161761||Cerca196S06635||1||CDS||2028489628||9319||70.0	9319	9319	b51759_scaffold274	scaffold274||64229||67438||Cerca274S19938||1||CDS||2028500058||14087||70.0	14087	14087	1.700000e-30	76
a51759_scaffold196	scaffold196||293824||296382||Cerca196S17146||1||CDS||2028489676||9333||89.31	9333	9333	b51759_scaffold274	scaffold274||102107||104383||Cerca274S07535||1||CDS||2028500034||14091||89.31	14091	14091	5.600000e-50	122
a51759_scaffold196	scaffold196||336729||338124||Cerca196S17147||1||CDS||2028489678||9337||86.25	9337	9337	b51759_scaffold274	scaffold274||178432||178935||Cerca274S07538||-1||CDS||2028500040||14106||86.25	14106	14106	6.900000e-164	169
a51759_scaffold196	scaffold196||363966||372139||Cerca196S06643||1||CDS||2028489645||9341||60.33	9341	9341	b51759_scaffold274	scaffold274||279904||281422||Cerca274S32659||1||CDS||2028500108||14116||60.33	14116	14116	5.300000e-20	188
###
a51759_scaffold2	scaffold2||779483||781254||Cerca2S20824||1||CDS||2028490613||9592||63.26	9592	9592	b51759_scaffold14	scaffold14||1509835||1521762||Cerca14S14960||-1||CDS||2028480050||4940||63.26	4940	4940	1.200000e-113	50
a51759_scaffold2	scaffold2||850755||851237||Cerca2S02401||-1||CDS||2028490186||9601||68.46	9601	9601	b51759_scaffold14	scaffold14||1475319||1475975||Cerca14S00820||1||CDS||2028479595||4933||68.46	4933	4933	1.600000e-13	62
a51759_scaffold2	scaffold2||884526||885278||Cerca2S02399||1||CDS||2028490182||9604||64.65	9604	9604	b51759_scaffold14	scaffold14||1470687||1471358||Cerca14S00822||-1||CDS||2028479600||4931||64.65	4931	4931	5.700000e-31	92
a51759_scaffold2	scaffold2||906232||909203||Cerca2S20828||1||CDS||2028490621||9607||67.41	9607	9607	b51759_scaffold14	scaffold14||1444697||1447685||Cerca14S14854||-1||CDS||2028479820||4928||67.41	4928	4928	5.600000e-167	142
a51759_scaffold2	scaffold2||939973||941040||Cerca2S20831||-1||CDS||2028490628||9613||77.26	9613	9613	b51759_scaffold14	scaffold14||1400901||1402448||Cerca14S32133||1||CDS||2028480117||4922||77.26	4922	4922	5.600000e-97	192
a51759_scaffold2	scaffold2||997668||999026||Cerca2S20699||1||CDS||2028490321||9621||75.58	9621	9621	b51759_scaffold14	scaffold14||1317404||1318471||Cerca14S00818||1||CDS||2028479590||4912||75.58	4912	4912	3.300000e-11	202
a51759_scaffold2	scaffold2||1012911||1014895||Cerca2S02331||1||CDS||2028490036||9622||78.24	9622	9622	b51759_scaffold14	scaffold14||1275757||1277118||Cerca14S14954||-1||CDS||2028480037||4908||78.24	4908	4908	3.600000e-94	252
###
a51759_scaffold2	scaffold2||1012911||1014895||Cerca2S02331||1||CDS||2028490036||9622||79.45	9622	9622	b51759_scaffold11	scaffold11||45329||47577||Cerca11S05644||1||CDS||2028473006||1676||79.45	1676	1676	5.200000e-129	50
a51759_scaffold2	scaffold2||1110685||1117834||Cerca2S20707||-1||CDS||2028490339||9636||64.64	9636	9636	b51759_scaffold11	scaffold11||96637||102398||Cerca11S13021||-1||CDS||2028473189||1684||64.64	1684	1684	1.200000e-197	97
a51759_scaffold2	scaffold2||1122521||1125163||Cerca2S20705||1||CDS||2028490335||9638||74.91	9638	9638	b51759_scaffold11	scaffold11||161875||164262||Cerca11S13020||1||CDS||2028473187||1691||74.91	1691	1691	1.100000e-126	147
a51759_scaffold2	scaffold2||1148316||1151894||Cerca2S02337||-1||CDS||2028490048||9644||68.56	9644	9644	b51759_scaffold11	scaffold11||176219||179207||Cerca11S13024||-1||CDS||2028473196||1694||68.56	1694	1694	9.700000e-106	197
a51759_scaffold2	scaffold2||1153642||1174330||Cerca2S20843||1||CDS||2028490653||9645||71.51	9645	9645	b51759_scaffold11	scaffold11||185418||190042||Cerca11S13056||1||CDS||2028473267||1696||71.51	1696	1696	1.000000e-250	247
a51759_scaffold2	scaffold2||1183776||1185014||Cerca2S02335||1||CDS||2028490044||9648||72.04	9648	9648	b51759_scaffold11	scaffold11||191906||192955||Cerca11S05687||1||CDS||2028473101||1697||72.04	1697	1697	4.900000e-65	297
a51759_scaffold2	scaffold2||1208651||1213241||Cerca2S02340||1||CDS||2028490055||9652||69.37	9652	9652	b51759_scaffold11	scaffold11||228316||231374||Cerca11S13057||1||CDS||2028473269||1702||69.37	1702	1702	1.600000e-174	347
a51759_scaffold2	scaffold2||1261806||1263611||Cerca2S02341||1||CDS||2028490057||9657||64.96	9657	9657	b51759_scaffold11	scaffold11||319146||321614||Cerca11S05696||-1||CDS||2028473121||1715||64.96	1715	1715	1.100000e-06	350
a51759_scaffold2	scaffold2||1333461||1334258||Cerca2S02342||1||CDS||2028490059||9666||76.2	9666	9666	b51759_scaffold11	scaffold11||350299||352869||Cerca11S13122||1||CDS||2028473411||1720||76.2	1720	1720	7.100000e-86	400
###
a51759_scaffold2	scaffold2||1540980||1548764||Cerca2S20854||1||CDS||2028490676||9689||76.79	9689	9689	b51759_scaffold13	scaffold13||1371870||1375440||Cerca13S14136||-1||CDS||2028477786||3976||76.79	3976	3976	1.000000e-250	50
a51759_scaffold2	scaffold2||1578155||1581235||Cerca2S20723||1||CDS||2028490374||9693||75.39	9693	9693	b51759_scaffold13	scaffold13||1301943||1309803||Cerca13S14223||-1||CDS||2028477972||3965||75.39	3965	3965	2.300000e-83	97
a51759_scaffold2	scaffold2||1610230||1612953||Cerca2S20725||1||CDS||2028490378||9698||82.11	9698	9698	b51759_scaffold13	scaffold13||1282975||1286293||Cerca13S14213||-1||CDS||2028477950||3961||82.11	3961	3961	1.000000e-250	147
a51759_scaffold2	scaffold2||1621660||1625364||Cerca2S20732||-1||CDS||2028490395||9701||66.93	9701	9701	b51759_scaffold13	scaffold13||1273086||1275527||Cerca13S14209||1||CDS||2028477941||3958||66.93	3958	3958	4.300000e-115	197
a51759_scaffold2	scaffold2||1654145||1654627||Cerca2S02352||-1||CDS||2028490081||9706||69.23	9706	9706	b51759_scaffold13	scaffold13||1263778||1264239||Cerca13S00633||1||CDS||2028477631||3957||69.23	3957	3957	1.300000e-57	247
a51759_scaffold2	scaffold2||1665877||1671346||Cerca2S20728||1||CDS||2028490386||9707||71.92	9707	9707	b51759_scaffold13	scaffold13||1203171||1207572||Cerca13S14129||-1||CDS||2028477772||3951||71.92	3951	3951	1.000000e-250	297
a51759_scaffold2	scaffold2||1685442||1688333||Cerca2S20861||-1||CDS||2028490691||9709||64.05	9709	9709	b51759_scaffold13	scaffold13||1198389||1199840||Cerca13S32086||1||CDS||2028478180||3950||64.05	3950	3950	9.900000e-98	347
a51759_scaffold2	scaffold2||1689844||1700600||Cerca2S20862||-1||CDS||2028490693||9710||60.82	9710	9710	b51759_scaffold13	scaffold13||1177563||1180291||Cerca13S14205||-1||CDS||2028477932||3948||60.82	3948	3948	2.400000e-39	385
a51759_scaffold2	scaffold2||1761772||1763482||Cerca2S02353||1||CDS||2028490083||9717||68.24	9717	9717	b51759_scaffold13	scaffold13||1112889||1115442||Cerca13S14203||-1||CDS||2028477927||3939||68.24	3939	3939	5.800000e-50	434
a51759_scaffold2	scaffold2||1782585||1784475||Cerca2S20735||1||CDS||2028490402||9719||64.33	9719	9719	b51759_scaffold13	scaffold13||1106553||1110391||Cerca13S14122||1||CDS||2028477757||3937||64.33	3937	3937	1.600000e-58	484
a51759_scaffold2	scaffold2||1811948||1813066||Cerca2S20737||1||CDS||2028490407||9724||66.32	9724	9724	b51759_scaffold13	scaffold13||1085629||1086689||Cerca13S14118||-1||CDS||2028477748||3933||66.32	3933	3933	5.100000e-21	504
a51759_scaffold2	scaffold2||1821096||1822613||Cerca2S02356||-1||CDS||2028490089||9725||75.91	9725	9725	b51759_scaffold13	scaffold13||1054582||1056129||Cerca13S00628||1||CDS||2028477620||3927||75.91	3927	3927	1.000000e-250	554
a51759_scaffold2	scaffold2||1840165||1844652||Cerca2S20738||1||CDS||2028490409||9728||63.28	9728	9728	b51759_scaffold13	scaffold13||1036818||1040585||Cerca13S14120||-1||CDS||2028477752||3924||63.28	3924	3924	7.100000e-191	604
###
a51759_scaffold2	scaffold2||2022878||2024889||Cerca2S20759||1||CDS||2028490457||9751||74.94	9751	9751	b51759_scaffold13	scaffold13||910933||912944||Cerca13S14306||-1||CDS||2028478156||3905||74.94	3905	3905	1.000000e-250	50
a51759_scaffold2	scaffold2||2036170||2040626||Cerca2S20878||1||CDS||2028490727||9754||77.24	9754	9754	b51759_scaffold13	scaffold13||898104||901658||Cerca13S14305||-1||CDS||2028478154||3903||77.24	3903	3903	1.900000e-185	100
a51759_scaffold2	scaffold2||2064709||2066600||Cerca2S20762||-1||CDS||2028490465||9760||71.11	9760	9760	b51759_scaffold13	scaffold13||829559||831286||Cerca13S14179||1||CDS||2028477874||3895||71.11	3895	3895	9.100000e-191	150
a51759_scaffold2	scaffold2||2166604||2180040||Cerca2S20880||-1||CDS||2028490731||9781||60.46	9781	9781	b51759_scaffold13	scaffold13||756901||758478||Cerca13S00676||-1||CDS||2028477723||3880||60.46	3880	3880	1.700000e-95	194
a51759_scaffold2	scaffold2||2192952||2194445||Cerca2S02371||1||CDS||2028490123||9783||68.22	9783	9783	b51759_scaffold13	scaffold13||744916||746328||Cerca13S00675||-1||CDS||2028477721||3877||68.22	3877	3877	9.400000e-141	244
a51759_scaffold2	scaffold2||2284380||2286904||Cerca2S07893||1||CDS||2028490267||9801||65.82	9801	9801	b51759_scaffold13	scaffold13||681044||683463||Cerca13S14171||-1||CDS||2028477857||3869||65.82	3869	3869	1.900000e-140	291
a51759_scaffold2	scaffold2||2376584||2376964||Cerca2S02377||1||CDS||2028490135||9816||64.98	9816	9816	b51759_scaffold13	scaffold13||602251||602613||Cerca13S00670||-1||CDS||2028477710||3855||64.98	3855	3855	1.400000e-27	314
a51759_scaffold2	scaffold2||2423622||2424779||Cerca2S02382||-1||CDS||2028490146||9825||63.54	9825	9825	b51759_scaffold13	scaffold13||575008||576033||Cerca13S00665||1||CDS||2028477699||3851||63.54	3851	3851	5.900000e-16	329
a51759_scaffold2	scaffold2||2429198||2433679||Cerca2S20793||-1||CDS||2028490532||9826||72.49	9826	9826	b51759_scaffold13	scaffold13||538693||542267||Cerca13S14163||1||CDS||2028477841||3848||72.49	3848	3848	7.700000e-142	379
a51759_scaffold2	scaffold2||2436851||2440465||Cerca2S20794||-1||CDS||2028490535||9827||68.57	9827	9827	b51759_scaffold13	scaffold13||518257||521677||Cerca13S14166||1||CDS||2028477847||3844||68.57	3844	3844	9.800000e-161	429
###
a51759_scaffold2	scaffold2||2260999||2263309||Cerca2S20776||-1||CDS||2028490496||9797||70.89	9797	9797	b51759_scaffold8	scaffold8||1504502||1506829||Cerca8S11287||1||CDS||2028535675||30777||70.89	30777	30777	2.800000e-84	50
a51759_scaffold2	scaffold2||2307694||2309689||Cerca2S20780||1||CDS||2028490504||9807||67.08	9807	9807	b51759_scaffold8	scaffold8||1475453||1476481||Cerca8S11282||1||CDS||2028535663||30768||67.08	30768	30768	2.400000e-42	91
a51759_scaffold2	scaffold2||2341297||2343891||Cerca2S20785||-1||CDS||2028490515||9811||78.72	9811	9811	b51759_scaffold8	scaffold8||1414473||1418282||Cerca8S30704||1||CDS||2028535920||30759||78.72	30759	30759	1.000000e-250	141
a51759_scaffold2	scaffold2||2359836||2361996||Cerca2S20782||1||CDS||2028490508||9813||66.76	9813	9813	b51759_scaffold8	scaffold8||1399535||1401075||Cerca8S11280||-1||CDS||2028535658||30757||66.76	30757	30757	1.200000e-42	182
a51759_scaffold2	scaffold2||2372020||2374233||Cerca2S20784||1||CDS||2028490512||9815||68.35	9815	9815	b51759_scaffold8	scaffold8||1363777||1365417||Cerca8S11279||-1||CDS||2028535656||30752||68.35	30752	30752	4.200000e-77	232
a51759_scaffold2	scaffold2||2381922||2385623||Cerca2S02378||1||CDS||2028490137||9817||78.21	9817	9817	b51759_scaffold8	scaffold8||1359771||1363083||Cerca8S11278||-1||CDS||2028535653||30751||78.21	30751	30751	1.000000e-250	282
a51759_scaffold2	scaffold2||2402195||2407439||Cerca2S20788||1||CDS||2028490521||9821||77.61	9821	9821	b51759_scaffold8	scaffold8||1340304||1348834||Cerca8S30702||-1||CDS||2028535916||30748||77.61	30748	30748	1.000000e-250	332
a51759_scaffold2	scaffold2||2474083||2475258||Cerca2S20791||1||CDS||2028490528||9832||71.63	9832	9832	b51759_scaffold8	scaffold8||1235470||1236620||Cerca8S11273||-1||CDS||2028535641||30730||71.63	30730	30730	1.300000e-19	347
a51759_scaffold2	scaffold2||2492041||2494217||Cerca2S20795||1||CDS||2028490537||9834||62.66	9834	9834	b51759_scaffold8	scaffold8||1220869||1224652||Cerca8S30698||-1||CDS||2028535907||30728||62.66	30728	30728	1.800000e-28	374
a51759_scaffold2	scaffold2||2530798||2531190||Cerca2S02384||-1||CDS||2028490150||9837||66.56	9837	9837	b51759_scaffold8	scaffold8||1218539||1219182||Cerca8S11269||1||CDS||2028535631||30727||66.56	30727	30727	3.400000e-36	409
a51759_scaffold2	scaffold2||2548493||2549050||Cerca2S02385||-1||CDS||2028490152||9841||62.86	9841	9841	b51759_scaffold8	scaffold8||1213878||1214441||Cerca8S11268||1||CDS||2028535629||30726||62.86	30726	30726	3.800000e-42	450
a51759_scaffold2	scaffold2||2620775||2621405||Cerca2S20807||-1||CDS||2028490577||9850||73.27	9850	9850	b51759_scaffold8	scaffold8||1172204||1172919||Cerca8S30693||1||CDS||2028535896||30719||73.27	30719	30719	4.800000e-13	462
###
a51759_scaffold2	scaffold2||2442292||2455999||Cerca2S20885||1||CDS||2028490743||9828||58.31	9828	9828	b51759_scaffold51	scaffold51||50763||53573||Cerca51S26231||-1||CDS||2028522330||24303||58.31	24303	24303	1.100000e-44	44
a51759_scaffold2	scaffold2||2481033||2483782||Cerca2S20792||1||CDS||2028490530||9833||65.98	9833	9833	b51759_scaffold51	scaffold51||77839||86128||Cerca51S26233||1||CDS||2028522334||24309||65.98	24309	24309	6.100000e-98	94
a51759_scaffold2	scaffold2||2492041||2494217||Cerca2S20795||1||CDS||2028490537||9834||65.05	9834	9834	b51759_scaffold51	scaffold51||86880||88384||Cerca51S26186||1||CDS||2028522236||24310||65.05	24310	24310	4.000000e-78	144
a51759_scaffold2	scaffold2||2557504||2561025||Cerca2S20803||-1||CDS||2028490569||9844||72.58	9844	9844	b51759_scaffold51	scaffold51||139159||142515||Cerca51S09520||-1||CDS||2028522135||24320||72.58	24320	24320	1.000000e-250	194
a51759_scaffold2	scaffold2||2584384||2586837||Cerca2S20804||-1||CDS||2028490571||9846||76.16	9846	9846	b51759_scaffold51	scaffold51||161625||164419||Cerca51S26189||-1||CDS||2028522242||24325||76.16	24325	24325	5.000000e-210	244
a51759_scaffold2	scaffold2||2614968||2618408||Cerca2S20806||-1||CDS||2028490575||9849||70.53	9849	9849	b51759_scaffold51	scaffold51||179030||180714||Cerca51S03784||-1||CDS||2028522092||24327||70.53	24327	24327	5.800000e-09	252
a51759_scaffold2	scaffold2||2627788||2629831||Cerca2S20798||1||CDS||2028490543||9851||67.85	9851	9851	b51759_scaffold51	scaffold51||204937||209094||Cerca51S26193||1||CDS||2028522250||24331||67.85	24331	24331	1.500000e-64	302
###
a51759_scaffold20	scaffold20||17601||19717||Cerca20S17730||1||CDS||2028490924||9855||68.37	9855	9855	b51759_scaffold20	scaffold20||1000633||1001927||Cerca20S17746||-1||CDS||2028490959||9985||68.37	9985	9985	1.200000e-07	6
a51759_scaffold20	scaffold20||45040||46895||Cerca20S17735||-1||CDS||2028490935||9860||72.0	9860	9860	b51759_scaffold20	scaffold20||993895||995558||Cerca20S06865||1||CDS||2028490902||9983||72.0	9983	9983	2.500000e-37	42
a51759_scaffold20	scaffold20||138398||139796||Cerca20S17738||1||CDS||2028490941||9874||81.22	9874	9874	b51759_scaffold20	scaffold20||922135||923541||Cerca20S17823||-1||CDS||2028491124||9975||81.22	9975	9975	5.000000e-49	87
a51759_scaffold20	scaffold20||147555||149693||Cerca20S17831||-1||CDS||2028491160||9876||71.79	9876	9876	b51759_scaffold20	scaffold20||880909||881726||Cerca20S17812||-1||CDS||2028491101||9968||71.79	9968	9968	9.100000e-48	134
a51759_scaffold20	scaffold20||175079||179472||Cerca20S06864||-1||CDS||2028490899||9881||63.28	9881	9881	b51759_scaffold20	scaffold20||855648||860827||Cerca20S17811||1||CDS||2028491099||9965||63.28	9965	9965	1.000000e-250	184
a51759_scaffold20	scaffold20||256591||258588||Cerca20S17774||1||CDS||2028491021||9891||72.7	9891	9891	b51759_scaffold20	scaffold20||803885||806661||Cerca20S17814||-1||CDS||2028491106||9958||72.7	9958	9958	6.700000e-73	234
a51759_scaffold20	scaffold20||284322||285162||Cerca20S17779||-1||CDS||2028491031||9896||72.99	9896	9896	b51759_scaffold20	scaffold20||772109||772940||Cerca20S17808||1||CDS||2028491093||9956||72.99	9956	9956	1.100000e-58	284
a51759_scaffold20	scaffold20||304973||310757||Cerca20S17785||-1||CDS||2028491044||9898||75.51	9898	9898	b51759_scaffold20	scaffold20||736401||744872||Cerca20S17807||1||CDS||2028491091||9952||75.51	9952	9952	1.000000e-250	334
a51759_scaffold20	scaffold20||342286||344189||Cerca20S32433||-1||CDS||2028491216||9903||67.02	9903	9903	b51759_scaffold20	scaffold20||639341||641536||Cerca20S17806||1||CDS||2028491089||9942||67.02	9942	9942	2.000000e-44	377
a51759_scaffold20	scaffold20||355667||356974||Cerca20S17783||1||CDS||2028491040||9907||75.8	9907	9907	b51759_scaffold20	scaffold20||583473||585070||Cerca20S17804||-1||CDS||2028491084||9938||75.8	9938	9938	9.800000e-68	427
###
a51759_scaffold20	scaffold20||583473||585070||Cerca20S17804||-1||CDS||2028491084||9938||75.8	9938	9938	b51759_scaffold20	scaffold20||355667||356974||Cerca20S17783||1||CDS||2028491040||9907||75.8	9907	9907	1.200000e-67	50
a51759_scaffold20	scaffold20||639341||641536||Cerca20S17806||1||CDS||2028491089||9942||67.02	9942	9942	b51759_scaffold20	scaffold20||342286||344189||Cerca20S32433||-1||CDS||2028491216||9903||67.02	9903	9903	2.200000e-44	93
a51759_scaffold20	scaffold20||736401||744872||Cerca20S17807||1||CDS||2028491091||9952||75.51	9952	9952	b51759_scaffold20	scaffold20||304973||310757||Cerca20S17785||-1||CDS||2028491044||9898||75.51	9898	9898	1.000000e-250	143
a51759_scaffold20	scaffold20||772109||772940||Cerca20S17808||1||CDS||2028491093||9956||72.99	9956	9956	b51759_scaffold20	scaffold20||284322||285162||Cerca20S17779||-1||CDS||2028491031||9896||72.99	9896	9896	1.100000e-58	193
a51759_scaffold20	scaffold20||803885||806661||Cerca20S17814||-1||CDS||2028491106||9958||72.7	9958	9958	b51759_scaffold20	scaffold20||256591||258588||Cerca20S17774||1||CDS||2028491021||9891||72.7	9891	9891	8.800000e-73	243
a51759_scaffold20	scaffold20||855648||860827||Cerca20S17811||1||CDS||2028491099||9965||63.28	9965	9965	b51759_scaffold20	scaffold20||175079||179472||Cerca20S06864||-1||CDS||2028490899||9881||63.28	9881	9881	1.000000e-250	293
a51759_scaffold20	scaffold20||880909||881726||Cerca20S17812||-1||CDS||2028491101||9968||71.79	9968	9968	b51759_scaffold20	scaffold20||147555||149693||Cerca20S17831||-1||CDS||2028491160||9876||71.79	9876	9876	5.200000e-48	340
a51759_scaffold20	scaffold20||922135||923541||Cerca20S17823||-1||CDS||2028491124||9975||81.22	9975	9975	b51759_scaffold20	scaffold20||138398||139796||Cerca20S17738||1||CDS||2028490941||9874||81.22	9874	9874	4.600000e-49	388
a51759_scaffold20	scaffold20||993895||995558||Cerca20S06865||1||CDS||2028490902||9983||72.0	9983	9983	b51759_scaffold20	scaffold20||45040||46895||Cerca20S17735||-1||CDS||2028490935||9860||72.0	9860	9860	2.600000e-37	421
a51759_scaffold20	scaffold20||1000633||1001927||Cerca20S17746||-1||CDS||2028490959||9985||68.37	9985	9985	b51759_scaffold20	scaffold20||17601||19717||Cerca20S17730||1||CDS||2028490924||9855||68.37	9855	9855	1.300000e-07	427
###
a51759_scaffold20	scaffold20||711988||713505||Cerca20S01612||-1||CDS||2028490875||9950||66.36	9950	9950	b51759_scaffold3	scaffold3||2379992||2381377||Cerca3S08754||1||CDS||2028502915||15658||66.36	15658	15658	2.100000e-24	23
a51759_scaffold20	scaffold20||880909||881726||Cerca20S17812||-1||CDS||2028491101||9968||71.34	9968	9968	b51759_scaffold3	scaffold3||2302208||2302880||Cerca3S23580||-1||CDS||2028503198||15644||71.34	15644	15644	7.700000e-57	70
a51759_scaffold20	scaffold20||886722||890349||Cerca20S17822||-1||CDS||2028491122||9970||71.66	9970	9970	b51759_scaffold3	scaffold3||2296919||2299895||Cerca3S23576||1||CDS||2028503190||15643||71.66	15643	15643	1.000000e-250	120
a51759_scaffold20	scaffold20||908191||909559||Cerca20S17854||-1||CDS||2028491212||9973||68.04	9973	9973	b51759_scaffold3	scaffold3||2286954||2289102||Cerca3S23574||1||CDS||2028503186||15641||68.04	15641	15641	2.700000e-42	161
a51759_scaffold20	scaffold20||922135||923541||Cerca20S17823||-1||CDS||2028491124||9975||70.3	9975	9975	b51759_scaffold3	scaffold3||2266855||2268274||Cerca3S08748||1||CDS||2028502902||15638||70.3	15638	15638	3.500000e-57	211
a51759_scaffold20	scaffold20||964221||964619||Cerca20S01621||-1||CDS||2028490895||9979||69.47	9979	9979	b51759_scaffold3	scaffold3||2239225||2239488||Cerca3S03129||1||CDS||2028502711||15634||69.47	15634	15634	2.300000e-08	218
a51759_scaffold20	scaffold20||968003||971039||Cerca20S17820||1||CDS||2028491118||9980||73.82	9980	9980	b51759_scaffold3	scaffold3||2187740||2190810||Cerca3S23674||-1||CDS||2028503386||15626||73.82	15626	15626	1.000000e-250	268
a51759_scaffold20	scaffold20||1008887||1012934||Cerca20S17747||-1||CDS||2028490961||9986||76.91	9986	9986	b51759_scaffold3	scaffold3||2146238||2149916||Cerca3S23568||1||CDS||2028503174||15620||76.91	15620	15620	2.400000e-184	318
a51759_scaffold20	scaffold20||1080883||1084080||Cerca20S17748||-1||CDS||2028490963||9992||71.7	9992	9992	b51759_scaffold3	scaffold3||2118905||2120921||Cerca3S23567||1||CDS||2028503172||15615||71.7	15615	15615	5.700000e-34	351
a51759_scaffold20	scaffold20||1128570||1130675||Cerca20S17750||-1||CDS||2028490968||9999||71.75	9999	9999	b51759_scaffold3	scaffold3||2057793||2059964||Cerca3S08735||-1||CDS||2028502873||15605||71.75	15605	15605	2.500000e-198	401
a51759_scaffold20	scaffold20||1143897||1151043||Cerca20S01595||1||CDS||2028490837||10002||78.33	10002	10002	b51759_scaffold3	scaffold3||2039305||2046928||Cerca3S03126||1||CDS||2028502705||15601||78.33	15601	15601	1.000000e-250	451
###
a51759_scaffold20	scaffold20||1185479||1193014||Cerca20S17757||1||CDS||2028490983||10005||72.97	10005	10005	b51759_scaffold26	scaffold26||45551||55052||Cerca26S19740||1||CDS||2028498313||13240||72.97	13240	13240	1.000000e-250	50
a51759_scaffold20	scaffold20||1218930||1224597||Cerca20S17761||-1||CDS||2028490992||10009||73.9	10009	10009	b51759_scaffold26	scaffold26||166546||171872||Cerca26S19745||-1||CDS||2028498325||13255||73.9	13255	13255	1.300000e-221	97
a51759_scaffold20	scaffold20||1247986||1250267||Cerca20S01596||1||CDS||2028490839||10010||63.73	10010	10010	b51759_scaffold26	scaffold26||215012||217990||Cerca26S19813||1||CDS||2028498473||13260||63.73	13260	13260	8.000000e-94	147
a51759_scaffold20	scaffold20||1284821||1286662||Cerca20S17767||1||CDS||2028491005||10014||76.25	10014	10014	b51759_scaffold26	scaffold26||236726||239517||Cerca26S19757||1||CDS||2028498351||13263||76.25	13263	13263	3.400000e-121	197
a51759_scaffold20	scaffold20||1334007||1335979||Cerca20S17759||1||CDS||2028490988||10022||70.45	10022	10022	b51759_scaffold26	scaffold26||292019||297537||Cerca26S19816||1||CDS||2028498479||13269||70.45	13269	13269	3.000000e-52	247
###
a51759_scaffold203	scaffold203||46180||47783||Cerca203S17564||1||CDS||2028491526||10158||63.83	10158	10158	b51759_scaffold277	scaffold277||138169||140042||Cerca277S07584||1||CDS||2028500311||14204||63.83	14204	14204	6.700000e-57	50
a51759_scaffold203	scaffold203||146064||148911||Cerca203S17570||-1||CDS||2028491539||10168||76.09	10168	10168	b51759_scaffold277	scaffold277||150725||152563||Cerca277S07575||-1||CDS||2028500291||14207||76.09	14207	14207	7.100000e-115	100
a51759_scaffold203	scaffold203||192760||199090||Cerca203S06823||-1||CDS||2028491516||10172||70.9	10172	10172	b51759_scaffold277	scaffold277||159184||163315||Cerca277S02155||-1||CDS||2028500260||14209||70.9	14209	14209	5.900000e-81	150
a51759_scaffold203	scaffold203||221224||224145||Cerca203S32415||-1||CDS||2028491565||10176||71.06	10176	10176	b51759_scaffold277	scaffold277||163899||166996||Cerca277S07576||-1||CDS||2028500293||14210||71.06	14210	14210	8.200000e-61	200
a51759_scaffold203	scaffold203||350515||354213||Cerca203S17574||-1||CDS||2028491547||10188||66.63	10188	10188	b51759_scaffold277	scaffold277||195663||198614||Cerca277S07577||-1||CDS||2028500295||14215||66.63	14215	14215	7.700000e-112	247
###
a51759_scaffold216	scaffold216||41046||43395||Cerca216S18000||1||CDS||2028492961||10830||73.98	10830	10830	b51759_scaffold4	scaffold4||2864957||2868144||Cerca4S25790||1||CDS||2028513429||20403||73.98	20403	20403	1.500000e-216	50
a51759_scaffold216	scaffold216||44650||53906||Cerca216S18004||-1||CDS||2028492970||10831||72.46	10831	10831	b51759_scaffold4	scaffold4||2869209||2878706||Cerca4S25784||-1||CDS||2028513417||20404||72.46	20404	20404	1.000000e-250	100
a51759_scaffold216	scaffold216||71792||72424||Cerca216S01645||-1||CDS||2028492936||10835||63.67	10835	10835	b51759_scaffold4	scaffold4||2880759||2881400||Cerca4S03646||-1||CDS||2028512992||20405||63.67	20405	20405	6.900000e-57	150
a51759_scaffold216	scaffold216||93484||118196||Cerca216S18010||1||CDS||2028492983||10836||65.26	10836	10836	b51759_scaffold4	scaffold4||2886661||2889888||Cerca4S03647||1||CDS||2028512994||20406||65.26	20406	20406	1.000000e-250	200
a51759_scaffold216	scaffold216||144646||147217||Cerca216S18006||1||CDS||2028492975||10840||78.01	10840	10840	b51759_scaffold4	scaffold4||2895066||2896213||Cerca4S25792||1||CDS||2028513433||20408||78.01	20408	20408	5.300000e-146	250
a51759_scaffold216	scaffold216||179087||179527||Cerca216S01648||-1||CDS||2028492943||10842||70.0	10842	10842	b51759_scaffold4	scaffold4||2929784||2930251||Cerca4S03650||-1||CDS||2028513000||20412||70.0	20412	20412	6.100000e-52	300
a51759_scaffold216	scaffold216||207143||212265||Cerca216S18017||-1||CDS||2028492998||10843||65.6	10843	10843	b51759_scaffold4	scaffold4||2944139||2948421||Cerca4S25796||-1||CDS||2028513441||20415||65.6	20415	20415	4.200000e-41	340
a51759_scaffold216	scaffold216||310307||318308||Cerca216S18019||-1||CDS||2028493002||10852||63.49	10852	10852	b51759_scaffold4	scaffold4||2959781||2984789||Cerca4S25934||-1||CDS||2028513731||20418||63.49	20418	20418	3.600000e-144	390
###
a51759_scaffold217	scaffold217||35537||61063||Cerca217S18038||-1||CDS||2028493076||10866||57.19	10866	10866	b51759_scaffold32	scaffold32||1327487||1330192||Cerca32S21746||1||CDS||2028505967||16851||57.19	16851	16851	5.800000e-32	31
a51759_scaffold217	scaffold217||69357||73596||Cerca217S18021||1||CDS||2028493040||10867||66.37	10867	10867	b51759_scaffold32	scaffold32||1244141||1248318||Cerca32S21741||-1||CDS||2028505956||16834||66.37	16834	16834	3.100000e-115	78
a51759_scaffold217	scaffold217||80212||82822||Cerca217S18022||1||CDS||2028493042||10868||70.28	10868	10868	b51759_scaffold32	scaffold32||1238273||1241956||Cerca32S21675||-1||CDS||2028505816||16833||70.28	16833	16833	3.300000e-82	128
a51759_scaffold217	scaffold217||142926||143480||Cerca217S01651||1||CDS||2028493011||10877||75.62	10877	10877	b51759_scaffold32	scaffold32||1207617||1216093||Cerca32S02624||-1||CDS||2028505663||16828||75.62	16828	16828	2.700000e-70	178
a51759_scaffold217	scaffold217||173695||175497||Cerca217S18027||-1||CDS||2028493053||10881||70.51	10881	10881	b51759_scaffold32	scaffold32||1191336||1193146||Cerca32S02621||1||CDS||2028505656||16827||70.51	16827	16827	2.400000e-17	194
a51759_scaffold217	scaffold217||213419||216384||Cerca217S18029||1||CDS||2028493057||10885||71.81	10885	10885	b51759_scaffold32	scaffold32||1161020||1164284||Cerca32S32830||-1||CDS||2028506169||16825||71.81	16825	16825	1.000000e-250	244
a51759_scaffold217	scaffold217||220571||221415||Cerca217S18042||1||CDS||2028493085||10886||70.61	10886	10886	b51759_scaffold32	scaffold32||1145432||1148091||Cerca32S21671||-1||CDS||2028505808||16823||70.61	16823	16823	6.600000e-46	289
a51759_scaffold217	scaffold217||226914||229133||Cerca217S18044||-1||CDS||2028493090||10887||82.14	10887	10887	b51759_scaffold32	scaffold32||1141947||1143671||Cerca32S32829||1||CDS||2028506167||16822||82.14	16822	16822	1.000000e-07	296
a51759_scaffold217	scaffold217||237647||238010||Cerca217S18034||-1||CDS||2028493068||10888||70.09	10888	10888	b51759_scaffold32	scaffold32||1137178||1137541||Cerca32S21668||1||CDS||2028505801||16821||70.09	16821	16821	1.500000e-11	306
###
a51759_scaffold22	scaffold22||570033||572285||Cerca22S01836||1||CDS||2028493388||11065||72.94	11065	11065	b51759_scaffold154	scaffold154||23296||25584||Cerca154S00892||1||CDS||2028482827||6198||72.94	6198	6198	1.000000e-250	50
a51759_scaffold22	scaffold22||599653||600393||Cerca22S18658||-1||CDS||2028493887||11070||66.21	11070	11070	b51759_scaffold154	scaffold154||56379||57316||Cerca154S15185||-1||CDS||2028482890||6201||66.21	6201	6201	3.900000e-40	89
a51759_scaffold22	scaffold22||615389||616042||Cerca22S01839||1||CDS||2028493394||11073||63.74	11073	11073	b51759_scaffold154	scaffold154||98050||98646||Cerca154S00896||1||CDS||2028482835||6207||63.74	6207	6207	3.000000e-59	139
a51759_scaffold22	scaffold22||621145||626376||Cerca22S18511||-1||CDS||2028493563||11075||69.6	11075	11075	b51759_scaffold154	scaffold154||101834||107430||Cerca154S15170||-1||CDS||2028482858||6208||69.6	6208	6208	7.200000e-109	189
a51759_scaffold22	scaffold22||632770||634837||Cerca22S18512||-1||CDS||2028493565||11077||80.97	11077	11077	b51759_scaffold154	scaffold154||166850||169351||Cerca154S15172||-1||CDS||2028482862||6215||80.97	6215	6215	1.800000e-94	239
a51759_scaffold22	scaffold22||659176||663616||Cerca22S18655||-1||CDS||2028493881||11080||75.19	11080	11080	b51759_scaffold154	scaffold154||185981||189996||Cerca154S15193||-1||CDS||2028482907||6218||75.19	6218	6218	3.300000e-116	289
a51759_scaffold22	scaffold22||689365||690878||Cerca22S18664||-1||CDS||2028493900||11086||68.34	11086	11086	b51759_scaffold154	scaffold154||263486||265278||Cerca154S15197||-1||CDS||2028482916||6228||68.34	6228	6228	7.100000e-213	339
a51759_scaffold22	scaffold22||697473||698288||Cerca22S18514||1||CDS||2028493570||11087||69.23	11087	11087	b51759_scaffold154	scaffold154||294697||295519||Cerca154S15199||1||CDS||2028482920||6233||69.23	6233	6233	2.300000e-66	389
###
a51759_scaffold22	scaffold22||1117496||1122474||Cerca22S18547||1||CDS||2028493645||11144||73.28	11144	11144	b51759_scaffold12	scaffold12||1334848||1339737||Cerca12S13610||1||CDS||2028475614||2982||73.28	2982	2982	1.000000e-250	50
a51759_scaffold22	scaffold22||1220215||1220877||Cerca22S18559||-1||CDS||2028493672||11159||75.37	11159	11159	b51759_scaffold12	scaffold12||1481086||1482264||Cerca12S13621||-1||CDS||2028475638||3001||75.37	3001	3001	3.900000e-91	97
a51759_scaffold22	scaffold22||1239922||1241762||Cerca22S18554||1||CDS||2028493661||11162||71.9	11162	11162	b51759_scaffold12	scaffold12||1501472||1503171||Cerca12S32020||1||CDS||2028475959||3005||71.9	3005	3005	6.200000e-191	147
a51759_scaffold22	scaffold22||1258077||1259381||Cerca22S18560||-1||CDS||2028493674||11166||63.11	11166	11166	b51759_scaffold12	scaffold12||1527721||1530449||Cerca12S13700||-1||CDS||2028475809||3009||63.11	3009	3009	2.600000e-42	188
a51759_scaffold22	scaffold22||1263900||1269924||Cerca22S18561||-1||CDS||2028493677||11167||69.54	11167	11167	b51759_scaffold12	scaffold12||1533947||1539174||Cerca12S13625||-1||CDS||2028475647||3010||69.54	3010	3010	1.200000e-164	238
a51759_scaffold22	scaffold22||1271512||1275377||Cerca22S18562||-1||CDS||2028493679||11168||71.47	11168	11168	b51759_scaffold12	scaffold12||1548323||1550242||Cerca12S00496||1||CDS||2028475486||3012||71.47	3012	3012	1.300000e-144	288
###
a51759_scaffold22	scaffold22||2052894||2053603||Cerca22S18613||-1||CDS||2028493791||11260||68.86	11260	11260	b51759_scaffold80	scaffold80||3911||10365||Cerca80S29916||1||CDS||2028536137||30831||68.86	30831	30831	9.200000e-37	36
a51759_scaffold22	scaffold22||2069668||2079600||Cerca22S18611||1||CDS||2028493787||11264||88.89	11264	11264	b51759_scaffold80	scaffold80||59603||61915||Cerca80S29920||1||CDS||2028536146||30837||88.89	30837	30837	1.200000e-16	51
a51759_scaffold22	scaffold22||2252226||2255477||Cerca22S18492||1||CDS||2028493522||11285||78.68	11285	11285	b51759_scaffold80	scaffold80||250280||259285||Cerca80S29929||-1||CDS||2028536166||30854||78.68	30854	30854	2.100000e-90	95
a51759_scaffold22	scaffold22||2304175||2311038||Cerca22S18631||-1||CDS||2028493829||11289||77.85	11289	11289	b51759_scaffold80	scaffold80||372412||375459||Cerca80S29939||-1||CDS||2028536189||30866||77.85	30866	30866	7.300000e-66	142
a51759_scaffold22	scaffold22||2452453||2453293||Cerca22S01828||1||CDS||2028493371||11305||64.29	11305	11305	b51759_scaffold80	scaffold80||607994||610643||Cerca80S29946||1||CDS||2028536205||30883||64.29	30883	30883	6.000000e-06	144
###
a51759_scaffold221	scaffold221||87022||88810||Cerca221S18219||-1||CDS||2028494133||11367||67.71	11367	11367	b51759_scaffold57	scaffold57||787861||794047||Cerca57S27035||1||CDS||2028525494||25875||67.71	25875	25875	9.400000e-98	50
a51759_scaffold221	scaffold221||119791||125034||Cerca221S18229||-1||CDS||2028494154||11373||76.31	11373	11373	b51759_scaffold57	scaffold57||776198||777864||Cerca57S04005||1||CDS||2028525326||25872||76.31	25872	25872	1.300000e-138	100
a51759_scaffold221	scaffold221||136112||139124||Cerca221S01723||1||CDS||2028494103||11374||77.91	11374	11374	b51759_scaffold57	scaffold57||769809||772440||Cerca57S26988||1||CDS||2028525396||25871||77.91	25871	25871	1.100000e-239	150
a51759_scaffold221	scaffold221||161276||169364||Cerca221S18228||1||CDS||2028494152||11376||66.63	11376	11376	b51759_scaffold57	scaffold57||749132||756491||Cerca57S26990||-1||CDS||2028525400||25870||66.63	25870	25870	8.200000e-120	200
a51759_scaffold221	scaffold221||212223||214263||Cerca221S18258||-1||CDS||2028494217||11380||83.08	11380	11380	b51759_scaffold57	scaffold57||745763||746941||Cerca57S04004||1||CDS||2028525324||25869||83.08	25869	25869	1.000000e-250	250
a51759_scaffold221	scaffold221||220683||222162||Cerca221S18235||1||CDS||2028494168||11381||73.65	11381	11381	b51759_scaffold57	scaffold57||726510||728018||Cerca57S27036||-1||CDS||2028525496||25866||73.65	25866	25866	2.100000e-71	300
a51759_scaffold221	scaffold221||351921||356237||Cerca221S18243||1||CDS||2028494185||11396||76.3	11396	11396	b51759_scaffold57	scaffold57||630367||633859||Cerca57S27032||1||CDS||2028525487||25851||76.3	25851	25851	1.000000e-250	347
###
a51759_scaffold226	scaffold226||110773||112183||Cerca226S18390||-1||CDS||2028494730||11616||77.86	11616	11616	b51759_scaffold131	scaffold131||407968||409108||Cerca131S13822||-1||CDS||2028478390||4196||77.86	4196	4196	2.500000e-67	50
a51759_scaffold226	scaffold226||147185||150911||Cerca226S18377||-1||CDS||2028494701||11623||73.17	11623	11623	b51759_scaffold131	scaffold131||416144||423283||Cerca131S13850||-1||CDS||2028478450||4199||73.17	4199	4199	5.800000e-08	57
a51759_scaffold226	scaffold226||153834||156717||Cerca226S18372||1||CDS||2028494690||11624||70.05	11624	11624	b51759_scaffold131	scaffold131||431520||434291||Cerca131S05872||1||CDS||2028478336||4200||70.05	4200	4200	3.200000e-95	107
a51759_scaffold226	scaffold226||268895||271933||Cerca226S18385||-1||CDS||2028494719||11639||69.75	11639	11639	b51759_scaffold131	scaffold131||460406||462933||Cerca131S13852||-1||CDS||2028478455||4205||69.75	4205	4205	1.900000e-225	154
a51759_scaffold226	scaffold226||277845||283918||Cerca226S01763||1||CDS||2028494679||11640||66.7	11640	11640	b51759_scaffold131	scaffold131||472086||476240||Cerca131S13844||1||CDS||2028478438||4206||66.7	4206	4206	1.000000e-250	204
a51759_scaffold226	scaffold226||294179||295429||Cerca226S18386||-1||CDS||2028494721||11641||76.19	11641	11641	b51759_scaffold131	scaffold131||480453||481592||Cerca131S05877||-1||CDS||2028478347||4207||76.19	4207	4207	3.300000e-53	254
###
a51759_scaffold23	scaffold23||290410||302080||Cerca23S18989||-1||CDS||2028495323||11804||58.72	11804	11804	b51759_scaffold4	scaffold4||838420||844666||Cerca4S25857||-1||CDS||2028513569||20126||58.72	20126	20126	4.000000e-13	12
a51759_scaffold23	scaffold23||358960||360869||Cerca23S18930||-1||CDS||2028495192||11814||71.96	11814	11814	b51759_scaffold4	scaffold4||800476||802895||Cerca4S25855||1||CDS||2028513565||20121||71.96	20121	20121	1.200000e-176	62
a51759_scaffold23	scaffold23||392066||403262||Cerca23S18997||-1||CDS||2028495341||11819||71.17	11819	11819	b51759_scaffold4	scaffold4||692704||699273||Cerca4S25854||1||CDS||2028513563||20107||71.17	20107	20107	9.900000e-222	109
a51759_scaffold23	scaffold23||419897||420319||Cerca23S01928||-1||CDS||2028495042||11822||68.75	11822	11822	b51759_scaffold4	scaffold4||667369||667902||Cerca4S03691||1||CDS||2028513088||20102||68.75	20102	20102	6.800000e-34	142
a51759_scaffold23	scaffold23||492767||495440||Cerca23S18948||-1||CDS||2028495233||11833||70.7	11833	11833	b51759_scaffold4	scaffold4||640805||643969||Cerca4S33302||-1||CDS||2028513870||20098||70.7	20098	20098	3.800000e-178	189
###
a51759_scaffold234	scaffold234||268971||301015||Cerca234S32519||1||CDS||2028495714||12080||80.37	12080	12080	b51759_scaffold358	scaffold358||206734||209760||Cerca358S08386||1||CDS||2028509454||18458||80.37	18458	18458	2.900000e-21	20
a51759_scaffold234	scaffold234||427623||428498||Cerca234S01868||1||CDS||2028495628||12084||87.54	12084	12084	b51759_scaffold358	scaffold358||192547||193725||Cerca358S22521||1||CDS||2028509492||18456||87.54	18456	18456	6.400000e-94	70
a51759_scaffold234	scaffold234||470424||471477||Cerca234S18753||1||CDS||2028495677||12086||73.28	12086	12086	b51759_scaffold358	scaffold358||177669||181800||Cerca358S22519||1||CDS||2028509487||18452||73.28	18452	18452	2.200000e-45	114
a51759_scaffold234	scaffold234||509633||510543||Cerca234S18756||1||CDS||2028495684||12090||90.91	12090	12090	b51759_scaffold358	scaffold358||128545||130687||Cerca358S32904||-1||CDS||2028509499||18447||90.91	18447	18447	1.600000e-29	142
a51759_scaffold234	scaffold234||606937||608087||Cerca234S18764||-1||CDS||2028495702||12101||92.54	12101	12101	b51759_scaffold358	scaffold358||124966||125845||Cerca358S22514||1||CDS||2028509475||18445||92.54	18445	18445	5.500000e-72	189
###
a51759_scaffold238	scaffold238||63646||65912||Cerca238S18844||1||CDS||2028496063||12254||71.28	12254	12254	b51759_scaffold3	scaffold3||1482817||1484234||Cerca3S23521||1||CDS||2028503080||15515||71.28	15515	15515	1.800000e-47	46
a51759_scaffold238	scaffold238||72266||75215||Cerca238S18850||-1||CDS||2028496077||12255||71.4	12255	12255	b51759_scaffold3	scaffold3||1496138||1498282||Cerca3S23527||-1||CDS||2028503092||15516||71.4	15516	15516	1.000000e-250	96
a51759_scaffold238	scaffold238||114260||115555||Cerca238S18852||1||CDS||2028496081||12258||71.36	12258	12258	b51759_scaffold3	scaffold3||1522570||1523670||Cerca3S08699||1||CDS||2028502799||15521||71.36	15521	15521	1.200000e-33	128
a51759_scaffold238	scaffold238||160270||160929||Cerca238S01899||1||CDS||2028496041||12267||57.14	12267	12267	b51759_scaffold3	scaffold3||1595270||1595935||Cerca3S08702||1||CDS||2028502805||15531||57.14	15531	15531	1.800000e-11	138
a51759_scaffold238	scaffold238||172541||175143||Cerca238S18857||1||CDS||2028496092||12270||73.99	12270	12270	b51759_scaffold3	scaffold3||1612329||1614284||Cerca3S08704||1||CDS||2028502809||15534||73.99	15534	15534	5.700000e-147	188
###
a51759_scaffold241	scaffold241||153443||154635||Cerca241S19050||1||CDS||2028496603||12497||64.69	12497	12497	b51759_scaffold54	scaffold54||581589||583520||Cerca54S26604||1||CDS||2028523948||25156||64.69	25156	25156	1.000000e-22	22
a51759_scaffold241	scaffold241||194876||196438||Cerca241S19061||-1||CDS||2028496627||12504||63.55	12504	12504	b51759_scaffold54	scaffold54||620889||622857||Cerca54S26611||-1||CDS||2028523964||25161||63.55	25161	25161	7.200000e-87	72
a51759_scaffold241	scaffold241||197887||201776||Cerca241S19042||-1||CDS||2028496585||12505||83.77	12505	12505	b51759_scaffold54	scaffold54||628488||630469||Cerca54S09756||-1||CDS||2028523883||25163||83.77	25163	25163	1.800000e-131	122
a51759_scaffold241	scaffold241||203002||207436||Cerca241S19043||-1||CDS||2028496587||12506||68.63	12506	12506	b51759_scaffold54	scaffold54||633011||637766||Cerca54S26612||-1||CDS||2028523966||25165||68.63	25165	25165	4.400000e-137	172
a51759_scaffold241	scaffold241||288631||290024||Cerca241S07175||1||CDS||2028496562||12513||66.39	12513	12513	b51759_scaffold54	scaffold54||641139||642503||Cerca54S09758||1||CDS||2028523887||25166||66.39	25166	25166	2.600000e-113	222
a51759_scaffold241	scaffold241||371636||371920||Cerca241S01946||-1||CDS||2028496554||12522||70.0	12522	12522	b51759_scaffold54	scaffold54||646394||646717||Cerca54S09757||-1||CDS||2028523885||25167||70.0	25167	25167	2.100000e-25	246
###
a51759_scaffold244	scaffold244||16856||18220||Cerca244S19095||1||CDS||2028496810||12598||76.15	12598	12598	b51759_scaffold44	scaffold44||356532||357532||Cerca44S24730||1||CDS||2028517006||21971||76.15	21971	21971	1.300000e-158	50
a51759_scaffold244	scaffold244||100825||103961||Cerca244S19099||1||CDS||2028496818||12605||72.01	12605	12605	b51759_scaffold44	scaffold44||430750||435753||Cerca44S24736||1||CDS||2028517018||21979||72.01	21979	21979	9.700000e-159	100
a51759_scaffold244	scaffold244||122289||123482||Cerca244S01956||-1||CDS||2028496796||12607||75.09	12607	12607	b51759_scaffold44	scaffold44||438616||439770||Cerca44S03330||-1||CDS||2028516989||21980||75.09	21980	21980	4.300000e-54	150
a51759_scaffold244	scaffold244||190947||192644||Cerca244S19101||-1||CDS||2028496822||12614||67.52	12614	12614	b51759_scaffold44	scaffold44||486057||487349||Cerca44S03329||1||CDS||2028516987||21984||67.52	21984	21984	1.900000e-159	200
a51759_scaffold244	scaffold244||261010||262200||Cerca244S01961||-1||CDS||2028496807||12620||75.36	12620	12620	b51759_scaffold44	scaffold44||673870||686130||Cerca44S24777||1||CDS||2028517105||21998||75.36	21998	21998	2.100000e-40	236
###
a51759_scaffold254	scaffold254||8921||14354||Cerca254S19375||-1||CDS||2028497842||13058||79.45	13058	13058	b51759_scaffold97	scaffold97||417562||427681||Cerca97S31355||1||CDS||2028542408||33710||79.45	33710	33710	3.100000e-108	50
a51759_scaffold254	scaffold254||65536||69632||Cerca254S07278||1||CDS||2028497810||13065||74.1	13065	13065	b51759_scaffold97	scaffold97||358268||361530||Cerca97S11608||1||CDS||2028542335||33701||74.1	33701	33701	2.000000e-156	100
a51759_scaffold254	scaffold254||219403||227516||Cerca254S07285||-1||CDS||2028497824||13076||84.87	13076	13076	b51759_scaffold97	scaffold97||131794||133630||Cerca97S31340||1||CDS||2028542376||33682||84.87	33682	33682	9.500000e-38	134
a51759_scaffold254	scaffold254||238474||240221||Cerca254S19390||-1||CDS||2028497875||13078||68.13	13078	13078	b51759_scaffold97	scaffold97||48272||49086||Cerca97S11599||-1||CDS||2028542315||33672||68.13	33672	33672	7.000000e-06	139
a51759_scaffold254	scaffold254||295459||296253||Cerca254S32582||-1||CDS||2028497882||13087||84.58	13087	13087	b51759_scaffold97	scaffold97||2767||3788||Cerca97S11595||-1||CDS||2028542306||33667||84.58	33667	33667	3.400000e-57	189
###
a51759_scaffold257	scaffold257||9966||13385||Cerca257S19428||-1||CDS||2028498045||13152||73.76	13152	13152	b51759_scaffold4	scaffold4||554782||566057||Cerca4S25948||1||CDS||2028513760||20088||73.76	20088	20088	1.000000e-250	50
a51759_scaffold257	scaffold257||21361||22686||Cerca257S07302||-1||CDS||2028498028||13153||62.58	13153	13153	b51759_scaffold4	scaffold4||542941||544308||Cerca4S03687||1||CDS||2028513079||20086||62.58	20086	20086	1.100000e-30	80
a51759_scaffold257	scaffold257||31240||34137||Cerca257S19436||1||CDS||2028498063||13154||65.09	13154	13154	b51759_scaffold4	scaffold4||520034||522268||Cerca4S25839||-1||CDS||2028513531||20083||65.09	20083	20083	7.900000e-145	130
a51759_scaffold257	scaffold257||53167||55230||Cerca257S07301||1||CDS||2028498026||13156||67.71	13156	13156	b51759_scaffold4	scaffold4||498274||500636||Cerca4S33300||1||CDS||2028513865||20079||67.71	20079	20079	1.100000e-83	180
a51759_scaffold257	scaffold257||74106||75236||Cerca257S07305||-1||CDS||2028498034||13159||72.94	13159	13159	b51759_scaffold4	scaffold4||448692||449672||Cerca4S03685||1||CDS||2028513075||20076||72.94	20076	20076	1.200000e-84	230
a51759_scaffold257	scaffold257||121935||124731||Cerca257S07306||-1||CDS||2028498036||13165||76.99	13165	13165	b51759_scaffold4	scaffold4||406170||413386||Cerca4S03683||1||CDS||2028513071||20071||76.99	20071	20071	3.100000e-84	280
a51759_scaffold257	scaffold257||130165||131681||Cerca257S19437||-1||CDS||2028498065||13166||68.14	13166	13166	b51759_scaffold4	scaffold4||404016||404567||Cerca4S25834||1||CDS||2028513521||20070||68.14	20070	20070	8.400000e-30	309
a51759_scaffold257	scaffold257||134556||139784||Cerca257S19440||1||CDS||2028498072||13167||64.13	13167	13167	b51759_scaffold4	scaffold4||376736||378882||Cerca4S03655||1||CDS||2028513011||20066||64.13	20066	20066	1.200000e-116	359
a51759_scaffold257	scaffold257||192008||195987||Cerca257S19444||1||CDS||2028498080||13173||69.38	13173	13173	b51759_scaffold4	scaffold4||342767||361821||Cerca4S25935||-1||CDS||2028513733||20063||69.38	20063	20063	3.300000e-117	409
a51759_scaffold257	scaffold257||231337||231890||Cerca257S19433||-1||CDS||2028498057||13179||66.81	13179	13179	b51759_scaffold4	scaffold4||314059||314639||Cerca4S25799||1||CDS||2028513447||20057||66.81	20057	20057	1.100000e-57	459
a51759_scaffold257	scaffold257||234482||238965||Cerca257S19434||-1||CDS||2028498059||13180||65.74	13180	13180	b51759_scaffold4	scaffold4||302532||306849||Cerca4S25798||1||CDS||2028513445||20056||65.74	20056	20056	3.500000e-193	509
###
a51759_scaffold259	scaffold259||152346||154472||Cerca259S19470||-1||CDS||2028498166||13207||70.68	13207	13207	b51759_scaffold1	scaffold1||1150759||1153394||Cerca1S17445||-1||CDS||2028469918||129||70.68	129	129	1.700000e-114	50
a51759_scaffold259	scaffold259||199007||202927||Cerca259S19458||1||CDS||2028498140||13216||63.84	13216	13216	b51759_scaffold1	scaffold1||1219900||1221356||Cerca1S32391||1||CDS||2028470028||136||63.84	136	136	3.300000e-43	92
a51759_scaffold259	scaffold259||203614||207666||Cerca259S02049||-1||CDS||2028498125||13217||69.48	13217	13217	b51759_scaffold1	scaffold1||1230395||1239034||Cerca1S17448||-1||CDS||2028469925||141||69.48	141	141	1.000000e-250	142
a51759_scaffold259	scaffold259||217742||218968||Cerca259S02050||-1||CDS||2028498127||13219||74.05	13219	13219	b51759_scaffold1	scaffold1||1250012||1251190||Cerca1S01477||-1||CDS||2028469363||144||74.05	144	144	4.400000e-23	164
a51759_scaffold259	scaffold259||243781||247582||Cerca259S19472||1||CDS||2028498170||13223||82.1	13223	13223	b51759_scaffold1	scaffold1||1285683||1289819||Cerca1S17349||1||CDS||2028469710||149||82.1	149	149	1.300000e-214	214
a51759_scaffold259	scaffold259||267785||271740||Cerca259S19461||-1||CDS||2028498146||13229||64.51	13229	13229	b51759_scaffold1	scaffold1||1295355||1299023||Cerca1S06691||-1||CDS||2028469453||150||64.51	150	150	2.000000e-96	264
###
a51759_scaffold26	scaffold26||45551||55052||Cerca26S19740||1||CDS||2028498313||13240||72.97	13240	13240	b51759_scaffold20	scaffold20||1185479||1193014||Cerca20S17757||1||CDS||2028490983||10005||72.97	10005	10005	1.000000e-250	50
a51759_scaffold26	scaffold26||166546||171872||Cerca26S19745||-1||CDS||2028498325||13255||73.9	13255	13255	b51759_scaffold20	scaffold20||1218930||1224597||Cerca20S17761||-1||CDS||2028490992||10009||73.9	10009	10009	1.500000e-221	97
a51759_scaffold26	scaffold26||215012||217990||Cerca26S19813||1||CDS||2028498473||13260||63.73	13260	13260	b51759_scaffold20	scaffold20||1247986||1250267||Cerca20S01596||1||CDS||2028490839||10010||63.73	10010	10010	1.000000e-93	147
a51759_scaffold26	scaffold26||236726||239517||Cerca26S19757||1||CDS||2028498351||13263||76.25	13263	13263	b51759_scaffold20	scaffold20||1284821||1286662||Cerca20S17767||1||CDS||2028491005||10014||76.25	10014	10014	3.100000e-121	197
a51759_scaffold26	scaffold26||292019||297537||Cerca26S19816||1||CDS||2028498479||13269||70.45	13269	13269	b51759_scaffold20	scaffold20||1334007||1335979||Cerca20S17759||1||CDS||2028490988||10022||70.45	10022	10022	6.200000e-52	247
###
a51759_scaffold26	scaffold26||192989||197187||Cerca26S19812||1||CDS||2028498470||13258||63.69	13258	13258	b51759_scaffold3	scaffold3||1937120||1939121||Cerca3S08726||-1||CDS||2028502854||15587||63.69	15587	15587	2.000000e-57	50
a51759_scaffold26	scaffold26||292019||297537||Cerca26S19816||1||CDS||2028498479||13269||74.5	13269	13269	b51759_scaffold3	scaffold3||1875614||1876876||Cerca3S08717||-1||CDS||2028502835||15578||74.5	15578	15578	1.300000e-48	94
a51759_scaffold26	scaffold26||326413||327104||Cerca26S07449||1||CDS||2028498250||13273||73.87	13273	13273	b51759_scaffold3	scaffold3||1787168||1787605||Cerca3S23547||-1||CDS||2028503132||15563||73.87	15563	15563	1.400000e-16	106
a51759_scaffold26	scaffold26||357521||358615||Cerca26S07452||-1||CDS||2028498256||13278||79.47	13278	13278	b51759_scaffold3	scaffold3||1774085||1775056||Cerca3S08708||1||CDS||2028502817||15559||79.47	15559	15559	1.200000e-43	148
a51759_scaffold26	scaffold26||370951||373384||Cerca26S07453||-1||CDS||2028498258||13279||86.32	13279	13279	b51759_scaffold3	scaffold3||1763711||1766633||Cerca3S23661||1||CDS||2028503360||15558||86.32	15558	15558	1.500000e-153	198
a51759_scaffold26	scaffold26||394774||399329||Cerca26S19766||-1||CDS||2028498370||13283||76.84	13283	13283	b51759_scaffold3	scaffold3||1741199||1746271||Cerca3S23660||1||CDS||2028503358||15555||76.84	15555	15555	6.000000e-210	248
###
a51759_scaffold26	scaffold26||404537||405205||Cerca26S07456||-1||CDS||2028498265||13284||68.22	13284	13284	b51759_scaffold41	scaffold41||475466||476062||Cerca41S08975||1||CDS||2028514685||20913||68.22	20913	20913	4.600000e-09	8
a51759_scaffold26	scaffold26||464098||465030||Cerca26S19823||1||CDS||2028498494||13295||64.56	13295	13295	b51759_scaffold41	scaffold41||458162||459301||Cerca41S24135||-1||CDS||2028514843||20910||64.56	20910	20910	1.000000e-26	31
a51759_scaffold26	scaffold26||477663||481435||Cerca26S19765||1||CDS||2028498368||13297||75.76	13297	13297	b51759_scaffold41	scaffold41||442870||446512||Cerca41S08978||-1||CDS||2028514691||20909||75.76	20909	20909	3.900000e-241	81
a51759_scaffold26	scaffold26||491336||493585||Cerca26S19768||1||CDS||2028498375||13299||69.48	13299	13299	b51759_scaffold41	scaffold41||392817||396117||Cerca41S24134||-1||CDS||2028514841||20902||69.48	20902	20902	2.000000e-170	131
a51759_scaffold26	scaffold26||494748||495329||Cerca26S07459||1||CDS||2028498272||13300||62.45	13300	13300	b51759_scaffold41	scaffold41||390097||390921||Cerca41S08973||-1||CDS||2028514681||20901||62.45	20901	20901	3.300000e-18	148
a51759_scaffold26	scaffold26||585358||587939||Cerca26S07462||1||CDS||2028498278||13314||76.38	13314	13314	b51759_scaffold41	scaffold41||295832||301197||Cerca41S24086||-1||CDS||2028514742||20886||76.38	20886	20886	1.300000e-83	195
a51759_scaffold26	scaffold26||628436||631634||Cerca26S19836||1||CDS||2028498522||13320||78.77	13320	13320	b51759_scaffold41	scaffold41||250275||253152||Cerca41S24122||-1||CDS||2028514816||20877||78.77	20877	20877	5.700000e-89	245
a51759_scaffold26	scaffold26||676824||679834||Cerca26S02120||-1||CDS||2028498210||13325||73.95	13325	13325	b51759_scaffold41	scaffold41||226683||231329||Cerca41S24082||1||CDS||2028514733||20873||73.95	20873	20873	1.000000e-250	295
a51759_scaffold26	scaffold26||701533||703316||Cerca26S19772||1||CDS||2028498384||13328||70.59	13328	13328	b51759_scaffold41	scaffold41||197828||198583||Cerca41S03195||-1||CDS||2028514628||20867||70.59	20867	20867	1.000000e-13	308
a51759_scaffold26	scaffold26||734783||739502||Cerca26S19773||1||CDS||2028498386||13332||72.28	13332	13332	b51759_scaffold41	scaffold41||179547||184329||Cerca41S24117||-1||CDS||2028514806||20865||72.28	20865	20865	1.000000e-250	358
a51759_scaffold26	scaffold26||774803||777299||Cerca26S19840||-1||CDS||2028498531||13337||73.31	13337	13337	b51759_scaffold41	scaffold41||171453||174508||Cerca41S24115||1||CDS||2028514802||20863||73.31	20863	20863	1.400000e-128	408
###
a51759_scaffold26	scaffold26||1046545||1051349||Cerca26S19800||1||CDS||2028498445||13374||68.5	13374	13374	b51759_scaffold29	scaffold29||308434||312103||Cerca29S20598||-1||CDS||2028501712||14850||68.5	14850	14850	4.200000e-246	50
a51759_scaffold26	scaffold26||1111754||1112570||Cerca26S19751||1||CDS||2028498338||13386||73.35	13386	13386	b51759_scaffold29	scaffold29||269897||270762||Cerca29S20643||-1||CDS||2028501808||14842||73.35	14842	14842	1.800000e-98	97
a51759_scaffold26	scaffold26||1119495||1127181||Cerca26S07444||-1||CDS||2028498238||13389||73.7	13389	13389	b51759_scaffold29	scaffold29||253622||257078||Cerca29S20640||1||CDS||2028501801||14838||73.7	14838	14838	4.400000e-98	147
a51759_scaffold26	scaffold26||1134615||1136759||Cerca26S19809||1||CDS||2028498464||13391||71.57	13391	13391	b51759_scaffold29	scaffold29||242581||245080||Cerca29S07845||-1||CDS||2028501657||14837||71.57	14837	14837	8.300000e-132	197
a51759_scaffold26	scaffold26||1150543||1153459||Cerca26S19805||-1||CDS||2028498456||13394||79.37	13394	13394	b51759_scaffold29	scaffold29||224205||226600||Cerca29S20637||1||CDS||2028501794||14834||79.37	14834	14834	2.600000e-43	239
a51759_scaffold26	scaffold26||1181246||1187708||Cerca26S19756||-1||CDS||2028498349||13398||69.44	13398	13398	b51759_scaffold29	scaffold29||213005||218846||Cerca29S20594||1||CDS||2028501704||14833||69.44	14833	14833	1.400000e-145	289
a51759_scaffold26	scaffold26||1199562||1201235||Cerca26S07442||1||CDS||2028498234||13400||68.98	13400	13400	b51759_scaffold29	scaffold29||186283||188842||Cerca29S20622||-1||CDS||2028501761||14831||68.98	14831	14831	1.300000e-55	339
###
a51759_scaffold27	scaffold27||306952||307542||Cerca27S20047||-1||CDS||2028499475||13777||86.09	13777	13777	b51759_scaffold16	scaffold16||444268||446080||Cerca16S15929||-1||CDS||2028484082||6652||86.09	6652	6652	1.400000e-30	29
a51759_scaffold27	scaffold27||344978||346311||Cerca27S20045||1||CDS||2028499471||13783||61.86	13783	13783	b51759_scaffold16	scaffold16||482853||505903||Cerca16S15936||-1||CDS||2028484097||6659||61.86	6659	6659	3.800000e-22	50
a51759_scaffold27	scaffold27||349818||354825||Cerca27S20046||1||CDS||2028499473||13784||69.86	13784	13784	b51759_scaffold16	scaffold16||560719||564967||Cerca16S15932||1||CDS||2028484088||6667||69.86	6667	6667	5.000000e-192	100
a51759_scaffold27	scaffold27||386780||387776||Cerca27S20050||-1||CDS||2028499482||13787||71.66	13787	13787	b51759_scaffold16	scaffold16||640198||641010||Cerca16S01094||-1||CDS||2028483774||6679||71.66	6679	6679	6.900000e-150	147
a51759_scaffold27	scaffold27||423791||428337||Cerca27S20052||1||CDS||2028499486||13795||80.48	13795	13795	b51759_scaffold16	scaffold16||652466||656160||Cerca16S15941||1||CDS||2028484109||6682||80.48	6682	6682	1.000000e-250	197
a51759_scaffold27	scaffold27||469246||470556||Cerca27S07641||1||CDS||2028499398||13798||66.71	13798	13798	b51759_scaffold16	scaffold16||695922||697235||Cerca16S01096||-1||CDS||2028483779||6686||66.71	6686	6686	6.900000e-109	247
a51759_scaffold27	scaffold27||485776||496614||Cerca27S20106||-1||CDS||2028499602||13799||75.4	13799	13799	b51759_scaffold16	scaffold16||722736||733215||Cerca16S15948||-1||CDS||2028484124||6689||75.4	6689	6689	1.000000e-250	297
a51759_scaffold27	scaffold27||544149||548366||Cerca27S20057||1||CDS||2028499497||13806||77.79	13806	13806	b51759_scaffold16	scaffold16||805689||808841||Cerca16S15951||1||CDS||2028484131||6704||77.79	6704	6704	1.000000e-250	344
a51759_scaffold27	scaffold27||562988||564171||Cerca27S07645||-1||CDS||2028499406||13811||63.36	13811	13811	b51759_scaffold16	scaffold16||866398||868225||Cerca16S15864||1||CDS||2028483942||6715||63.36	6715	6715	2.500000e-07	347
###
a51759_scaffold27	scaffold27||655397||659421||Cerca27S20109||-1||CDS||2028499609||13824||74.59	13824	13824	b51759_scaffold10	scaffold10||1226854||1231313||Cerca10S12372||-1||CDS||2028470435||503||74.59	503	503	1.700000e-32	31
a51759_scaffold27	scaffold27||680034||683197||Cerca27S20107||1||CDS||2028499605||13827||67.8	13827	13827	b51759_scaffold10	scaffold10||1220403||1222937||Cerca10S12371||-1||CDS||2028470433||501||67.8	501	501	2.300000e-65	81
a51759_scaffold27	scaffold27||685249||686447||Cerca27S20063||-1||CDS||2028499511||13828||76.21	13828	13828	b51759_scaffold10	scaffold10||1218439||1219799||Cerca10S00164||1||CDS||2028470069||500||76.21	500	500	4.400000e-88	131
a51759_scaffold27	scaffold27||695364||697233||Cerca27S07652||1||CDS||2028499422||13829||81.02	13829	13829	b51759_scaffold10	scaffold10||1208953||1210902||Cerca10S12370||-1||CDS||2028470431||499||81.02	499	499	8.500000e-129	181
a51759_scaffold27	scaffold27||707481||708239||Cerca27S07656||-1||CDS||2028499430||13831||60.73	13831	13831	b51759_scaffold10	scaffold10||1194916||1206199||Cerca10S12367||1||CDS||2028470425||497||60.73	497	497	4.900000e-40	220
a51759_scaffold27	scaffold27||741670||744718||Cerca27S02183||-1||CDS||2028499336||13836||76.8	13836	13836	b51759_scaffold10	scaffold10||1144578||1147134||Cerca10S12366||-1||CDS||2028470423||492||76.8	492	492	1.800000e-68	270
a51759_scaffold27	scaffold27||772909||774061||Cerca27S07657||-1||CDS||2028499433||13840||74.69	13840	13840	b51759_scaffold10	scaffold10||1086806||1087957||Cerca10S12361||1||CDS||2028470412||482||74.69	482	482	4.200000e-174	320
a51759_scaffold27	scaffold27||780923||781423||Cerca27S07659||-1||CDS||2028499437||13843||80.96	13843	13843	b51759_scaffold10	scaffold10||1080408||1080908||Cerca10S00160||1||CDS||2028470059||480||80.96	480	480	2.000000e-142	370
a51759_scaffold27	scaffold27||784358||784879||Cerca27S07655||1||CDS||2028499428||13844||65.87	13844	13844	b51759_scaffold10	scaffold10||1074834||1075370||Cerca10S00161||-1||CDS||2028470062||479||65.87	479	479	2.600000e-28	397
a51759_scaffold27	scaffold27||796853||797221||Cerca27S20069||1||CDS||2028499524||13847||84.31	13847	13847	b51759_scaffold10	scaffold10||1026211||1027388||Cerca10S12293||-1||CDS||2028470264||473||84.31	473	473	4.200000e-38	434
a51759_scaffold27	scaffold27||804182||806564||Cerca27S20074||-1||CDS||2028499534||13848||72.4	13848	13848	b51759_scaffold10	scaffold10||1018617||1021164||Cerca10S12360||1||CDS||2028470410||472||72.4	472	472	1.100000e-239	484
a51759_scaffold27	scaffold27||826125||829787||Cerca27S20076||-1||CDS||2028499538||13851||82.7	13851	13851	b51759_scaffold10	scaffold10||959173||962063||Cerca10S12288||1||CDS||2028470253||465||82.7	465	465	1.100000e-192	534
a51759_scaffold27	scaffold27||840438||843254||Cerca27S20077||-1||CDS||2028499540||13852||70.71	13852	13852	b51759_scaffold10	scaffold10||939407||943109||Cerca10S12343||1||CDS||2028470373||463||70.71	463	463	1.000000e-250	584
a51759_scaffold27	scaffold27||884085||887274||Cerca27S20072||1||CDS||2028499530||13856||74.88	13856	13856	b51759_scaffold10	scaffold10||902197||904996||Cerca10S12344||-1||CDS||2028470375||459||74.88	459	459	1.000000e-250	634
a51759_scaffold27	scaffold27||960908||967575||Cerca27S20080||-1||CDS||2028499547||13869||72.33	13869	13869	b51759_scaffold10	scaffold10||822662||828345||Cerca10S00208||1||CDS||2028470168||451||72.33	451	451	1.000000e-250	681
a51759_scaffold27	scaffold27||978840||982582||Cerca27S20081||1||CDS||2028499550||13870||79.06	13870	13870	b51759_scaffold10	scaffold10||815840||819938||Cerca10S12463||-1||CDS||2028470628||450||79.06	450	450	5.100000e-132	731
a51759_scaffold27	scaffold27||1001228||1005642||Cerca27S20037||-1||CDS||2028499454||13876||80.54	13876	13876	b51759_scaffold10	scaffold10||763829||768210||Cerca10S12335||1||CDS||2028470356||443||80.54	443	443	1.000000e-250	781
a51759_scaffold27	scaffold27||1047544||1047900||Cerca27S02171||1||CDS||2028499310||13884||66.38	13884	13884	b51759_scaffold10	scaffold10||728899||732216||Cerca10S12458||-1||CDS||2028470618||437||66.38	437	437	1.500000e-42	822
a51759_scaffold27	scaffold27||1060667||1062470||Cerca27S07628||-1||CDS||2028499369||13885||62.01	13885	13885	b51759_scaffold10	scaffold10||723176||724948||Cerca10S12454||1||CDS||2028470609||436||62.01	436	436	3.200000e-53	872
a51759_scaffold27	scaffold27||1139662||1143664||Cerca27S20041||-1||CDS||2028499462||13894||67.57	13894	13894	b51759_scaffold10	scaffold10||710714||715628||Cerca10S12453||1||CDS||2028470607||435||67.57	435	435	1.100000e-244	922
a51759_scaffold27	scaffold27||1151384||1152853||Cerca27S07632||-1||CDS||2028499378||13897||84.14	13897	13897	b51759_scaffold10	scaffold10||695936||697525||Cerca10S12334||1||CDS||2028470354||431||84.14	431	431	2.400000e-114	972
a51759_scaffold27	scaffold27||1174316||1176715||Cerca27S07630||1||CDS||2028499374||13899||77.59	13899	13899	b51759_scaffold10	scaffold10||677817||679811||Cerca10S12452||-1||CDS||2028470605||427||77.59	427	427	2.400000e-99	1022
###
a51759_scaffold273	scaffold273||19766||31305||Cerca273S19923||-1||CDS||2028499994||14036||65.48	14036	14036	b51759_scaffold104	scaffold104||181589||190276||Cerca104S05312||1||CDS||2028471669||1090||65.48	1090	1090	5.600000e-28	27
a51759_scaffold273	scaffold273||42465||46224||Cerca273S02137||-1||CDS||2028499926||14039||64.91	14039	14039	b51759_scaffold104	scaffold104||167325||169758||Cerca104S05310||1||CDS||2028471665||1088||64.91	1088	1088	3.500000e-148	77
a51759_scaffold273	scaffold273||95056||96105||Cerca273S07519||1||CDS||2028499942||14046||67.82	14046	14046	b51759_scaffold104	scaffold104||157688||161742||Cerca104S05309||1||CDS||2028471663||1086||67.82	1086	1086	4.800000e-67	127
a51759_scaffold273	scaffold273||101482||106219||Cerca273S19927||-1||CDS||2028500003||14048||68.43	14048	14048	b51759_scaffold104	scaffold104||125975||130039||Cerca104S11971||1||CDS||2028471747||1081||68.43	1081	1081	4.000000e-150	177
a51759_scaffold273	scaffold273||113779||117973||Cerca273S19928||-1||CDS||2028500005||14049||74.03	14049	14049	b51759_scaffold104	scaffold104||105785||110827||Cerca104S11969||1||CDS||2028471743||1077||74.03	1077	1077	7.800000e-144	227
a51759_scaffold273	scaffold273||153254||154754||Cerca273S07523||-1||CDS||2028499951||14054||67.88	14054	14054	b51759_scaffold104	scaffold104||94049||94965||Cerca104S11967||1||CDS||2028471738||1073||67.88	1073	1073	1.600000e-72	277
a51759_scaffold273	scaffold273||170708||171367||Cerca273S02138||-1||CDS||2028499929||14056||68.59	14056	14056	b51759_scaffold104	scaffold104||68123||68851||Cerca104S05306||1||CDS||2028471656||1070||68.59	1070	1070	5.900000e-33	309
###
a51759_scaffold277	scaffold277||138169||140042||Cerca277S07584||1||CDS||2028500311||14204||63.83	14204	14204	b51759_scaffold203	scaffold203||46180||47783||Cerca203S17564||1||CDS||2028491526||10158||63.83	10158	10158	7.000000e-57	50
a51759_scaffold277	scaffold277||150725||152563||Cerca277S07575||-1||CDS||2028500291||14207||76.09	14207	14207	b51759_scaffold203	scaffold203||146064||148911||Cerca203S17570||-1||CDS||2028491539||10168||76.09	10168	10168	9.300000e-115	100
a51759_scaffold277	scaffold277||159184||163315||Cerca277S02155||-1||CDS||2028500260||14209||70.9	14209	14209	b51759_scaffold203	scaffold203||192760||199090||Cerca203S06823||-1||CDS||2028491516||10172||70.9	10172	10172	3.600000e-81	150
a51759_scaffold277	scaffold277||163899||166996||Cerca277S07576||-1||CDS||2028500293||14210||71.06	14210	14210	b51759_scaffold203	scaffold203||221224||224145||Cerca203S32415||-1||CDS||2028491565||10176||71.06	10176	10176	2.300000e-60	200
a51759_scaffold277	scaffold277||195663||198614||Cerca277S07577||-1||CDS||2028500295||14215||66.63	14215	14215	b51759_scaffold203	scaffold203||350515||354213||Cerca203S17574||-1||CDS||2028491547||10188||66.63	10188	10188	6.200000e-112	247
###
a51759_scaffold279	scaffold279||70704||73344||Cerca279S20026||-1||CDS||2028500496||14290||90.15	14290	14290	b51759_scaffold30	scaffold30||1355368||1355835||Cerca30S07968||-1||CDS||2028503602||15854||90.15	15854	15854	1.100000e-40	40
a51759_scaffold279	scaffold279||170299||172701||Cerca279S07614||-1||CDS||2028500482||14298||85.0	14298	14298	b51759_scaffold30	scaffold30||1342972||1353432||Cerca30S21171||-1||CDS||2028503850||15852||85.0	15852	15852	1.800000e-147	90
a51759_scaffold279	scaffold279||179133||180552||Cerca279S07611||1||CDS||2028500476||14299||65.91	14299	14299	b51759_scaffold30	scaffold30||1340634||1341223||Cerca30S21169||1||CDS||2028503845||15851||65.91	15851	15851	2.600000e-10	99
a51759_scaffold279	scaffold279||241056||243048||Cerca279S20030||1||CDS||2028500505||14304||84.67	14304	14304	b51759_scaffold30	scaffold30||1325403||1326306||Cerca30S21168||1||CDS||2028503843||15849||84.67	15849	15849	7.900000e-40	138
a51759_scaffold279	scaffold279||283266||289070||Cerca279S20031||1||CDS||2028500507||14307||83.87	14307	14307	b51759_scaffold30	scaffold30||1269144||1275495||Cerca30S07966||-1||CDS||2028503598||15840||83.87	15840	15840	2.000000e-30	167
###
a51759_scaffold28	scaffold28||137880||139670||Cerca28S02221||-1||CDS||2028500519||14326||72.01	14326	14326	b51759_scaffold11	scaffold11||176219||179207||Cerca11S13024||-1||CDS||2028473196||1694||72.01	1694	1694	5.900000e-128	50
a51759_scaffold28	scaffold28||148641||150073||Cerca28S20294||-1||CDS||2028500689||14329||70.53	14329	14329	b51759_scaffold11	scaffold11||180062||182541||Cerca11S13025||-1||CDS||2028473198||1695||70.53	1695	1695	4.700000e-09	58
a51759_scaffold28	scaffold28||201006||202709||Cerca28S20304||-1||CDS||2028500710||14337||84.03	14337	14337	b51759_scaffold11	scaffold11||251623||260182||Cerca11S13062||-1||CDS||2028473281||1707||84.03	1707	1707	5.300000e-108	105
a51759_scaffold28	scaffold28||204171||205328||Cerca28S07764||-1||CDS||2028500607||14338||73.36	14338	14338	b51759_scaffold11	scaffold11||269350||271430||Cerca11S13063||-1||CDS||2028473283||1710||73.36	1710	1710	5.400000e-100	155
a51759_scaffold28	scaffold28||238311||243971||Cerca28S20348||1||CDS||2028500804||14343||60.28	14343	14343	b51759_scaffold11	scaffold11||308743||312528||Cerca11S05692||1||CDS||2028473112||1713||60.28	1713	1713	1.700000e-25	179
a51759_scaffold28	scaffold28||268398||269697||Cerca28S20352||-1||CDS||2028500813||14347||63.27	14347	14347	b51759_scaffold11	scaffold11||353837||355878||Cerca11S13065||-1||CDS||2028473287||1721||63.27	1721	1721	2.000000e-31	209
a51759_scaffold28	scaffold28||297221||303453||Cerca28S20306||1||CDS||2028500714||14350||61.73	14350	14350	b51759_scaffold11	scaffold11||356992||359626||Cerca11S13066||-1||CDS||2028473290||1722||61.73	1722	1722	4.100000e-110	259
a51759_scaffold28	scaffold28||305480||307240||Cerca28S32709||-1||CDS||2028500885||14352||65.85	14352	14352	b51759_scaffold11	scaffold11||379813||381314||Cerca11S05699||-1||CDS||2028473128||1727||65.85	1727	1727	7.100000e-83	309
a51759_scaffold28	scaffold28||323052||324746||Cerca28S07767||-1||CDS||2028500614||14355||64.35	14355	14355	b51759_scaffold11	scaffold11||428453||429970||Cerca11S05701||-1||CDS||2028473132||1731||64.35	1731	1731	3.500000e-48	356
a51759_scaffold28	scaffold28||331964||335414||Cerca28S20356||-1||CDS||2028500822||14356||64.43	14356	14356	b51759_scaffold11	scaffold11||434098||435839||Cerca11S05702||-1||CDS||2028473135||1732||64.43	1732	1732	1.900000e-53	406
a51759_scaffold28	scaffold28||359647||361074||Cerca28S07768||-1||CDS||2028500616||14359||75.32	14359	14359	b51759_scaffold11	scaffold11||439735||441177||Cerca11S05703||-1||CDS||2028473137||1733||75.32	1733	1733	1.000000e-250	456
a51759_scaffold28	scaffold28||503395||507598||Cerca28S20359||1||CDS||2028500828||14373||72.06	14373	14373	b51759_scaffold11	scaffold11||569334||571264||Cerca11S13072||1||CDS||2028473303||1751||72.06	1751	1751	1.800000e-44	496
a51759_scaffold28	scaffold28||607650||609351||Cerca28S20312||1||CDS||2028500726||14388||74.79	14388	14388	b51759_scaffold11	scaffold11||647689||652901||Cerca11S00349||1||CDS||2028472996||1761||74.79	1761	1761	3.400000e-18	510
a51759_scaffold28	scaffold28||622449||626252||Cerca28S20313||-1||CDS||2028500728||14391||66.51	14391	14391	b51759_scaffold11	scaffold11||667881||671524||Cerca11S13078||-1||CDS||2028473316||1763||66.51	1763	1763	7.600000e-20	529
a51759_scaffold28	scaffold28||635724||640454||Cerca28S07784||-1||CDS||2028500652||14394||68.51	14394	14394	b51759_scaffold11	scaffold11||675502||678299||Cerca11S13079||-1||CDS||2028473319||1764||68.51	1764	1764	3.400000e-60	579
a51759_scaffold28	scaffold28||718205||720300||Cerca28S07786||1||CDS||2028500656||14405||69.44	14405	14405	b51759_scaffold11	scaffold11||741946||743645||Cerca11S13083||1||CDS||2028473328||1774||69.44	1774	1774	1.000000e-250	626
a51759_scaffold28	scaffold28||757422||761049||Cerca28S20372||-1||CDS||2028500858||14411||67.93	14411	14411	b51759_scaffold11	scaffold11||858421||863014||Cerca11S00352||-1||CDS||2028473002||1785||67.93	1785	1785	1.700000e-72	673
a51759_scaffold28	scaffold28||776489||781812||Cerca28S20315||1||CDS||2028500733||14412||70.18	14412	14412	b51759_scaffold11	scaffold11||882330||889601||Cerca11S13088||1||CDS||2028473339||1787||70.18	1787	1787	2.000000e-86	723
a51759_scaffold28	scaffold28||794965||795813||Cerca28S07789||1||CDS||2028500662||14414||66.67	14414	14414	b51759_scaffold11	scaffold11||909250||910449||Cerca11S05716||1||CDS||2028473166||1790||66.67	1790	1790	8.000000e-68	773
###
a51759_scaffold29	scaffold29||15802||16762||Cerca29S20617||-1||CDS||2028501751||14802||70.5	14802	14802	b51759_scaffold69	scaffold69||391216||394315||Cerca69S28614||-1||CDS||2028531371||28598||70.5	28598	28598	1.300000e-68	50
a51759_scaffold29	scaffold29||18727||19104||Cerca29S07835||-1||CDS||2028501636||14803||77.54	14803	14803	b51759_scaffold69	scaffold69||373377||373763||Cerca69S04383||1||CDS||2028531259||28595||77.54	28595	28595	3.800000e-77	100
a51759_scaffold29	scaffold29||21222||23252||Cerca29S07836||-1||CDS||2028501638||14804||64.15	14804	14804	b51759_scaffold69	scaffold69||351104||353176||Cerca69S04382||1||CDS||2028531256||28593||64.15	28593	28593	1.100000e-147	150
a51759_scaffold29	scaffold29||27650||31388||Cerca29S07834||1||CDS||2028501633||14805||71.74	14805	14805	b51759_scaffold69	scaffold69||327730||331648||Cerca69S28577||-1||CDS||2028531294||28590||71.74	28590	28590	4.900000e-157	200
a51759_scaffold29	scaffold29||42423||44217||Cerca29S20613||1||CDS||2028501743||14808||68.47	14808	14808	b51759_scaffold69	scaffold69||312437||314592||Cerca69S28609||-1||CDS||2028531360||28588||68.47	28588	28588	1.800000e-104	250
a51759_scaffold29	scaffold29||51570||52633||Cerca29S20614||1||CDS||2028501745||14809||62.32	14809	14809	b51759_scaffold69	scaffold69||305854||306921||Cerca69S28608||-1||CDS||2028531358||28587||62.32	28587	28587	2.400000e-33	282
a51759_scaffold29	scaffold29||67957||72872||Cerca29S20615||1||CDS||2028501747||14812||75.57	14812	14812	b51759_scaffold69	scaffold69||287172||294286||Cerca69S28606||-1||CDS||2028531354||28585||75.57	28585	28585	3.600000e-200	332
a51759_scaffold29	scaffold29||95668||96832||Cerca29S07839||-1||CDS||2028501644||14817||68.31	14817	14817	b51759_scaffold69	scaffold69||211491||212716||Cerca69S28597||1||CDS||2028531335||28577||68.31	28577	28577	1.900000e-93	382
###
a51759_scaffold29	scaffold29||186283||188842||Cerca29S20622||-1||CDS||2028501761||14831||68.98	14831	14831	b51759_scaffold26	scaffold26||1199562||1201235||Cerca26S07442||1||CDS||2028498234||13400||68.98	13400	13400	1.400000e-55	50
a51759_scaffold29	scaffold29||213005||218846||Cerca29S20594||1||CDS||2028501704||14833||69.44	14833	14833	b51759_scaffold26	scaffold26||1181246||1187708||Cerca26S19756||-1||CDS||2028498349||13398||69.44	13398	13398	1.500000e-145	100
a51759_scaffold29	scaffold29||224205||226600||Cerca29S20637||1||CDS||2028501794||14834||79.37	14834	14834	b51759_scaffold26	scaffold26||1150543||1153459||Cerca26S19805||-1||CDS||2028498456||13394||79.37	13394	13394	2.900000e-43	142
a51759_scaffold29	scaffold29||242581||245080||Cerca29S07845||-1||CDS||2028501657||14837||71.57	14837	14837	b51759_scaffold26	scaffold26||1134615||1136759||Cerca26S19809||1||CDS||2028498464||13391||71.57	13391	13391	6.000000e-132	192
a51759_scaffold29	scaffold29||253622||257078||Cerca29S20640||1||CDS||2028501801||14838||73.7	14838	14838	b51759_scaffold26	scaffold26||1119495||1127181||Cerca26S07444||-1||CDS||2028498238||13389||73.7	13389	13389	2.200000e-98	242
a51759_scaffold29	scaffold29||269897||270762||Cerca29S20643||-1||CDS||2028501808||14842||73.35	14842	14842	b51759_scaffold26	scaffold26||1111754||1112570||Cerca26S19751||1||CDS||2028498338||13386||73.35	13386	13386	1.400000e-98	292
a51759_scaffold29	scaffold29||308434||312103||Cerca29S20598||-1||CDS||2028501712||14850||68.5	14850	14850	b51759_scaffold26	scaffold26||1046545||1051349||Cerca26S19800||1||CDS||2028498445||13374||68.5	13374	13374	3.900000e-246	339
###
a51759_scaffold29	scaffold29||371373||378723||Cerca29S20649||1||CDS||2028501820||14860||72.28	14860	14860	b51759_scaffold153	scaffold153||289163||294261||Cerca153S15136||-1||CDS||2028482733||6164||72.28	6164	6164	6.900000e-129	50
a51759_scaffold29	scaffold29||381931||384009||Cerca29S07847||-1||CDS||2028501661||14861||72.55	14861	14861	b51759_scaffold153	scaffold153||282581||284556||Cerca153S15151||1||CDS||2028482764||6163||72.55	6163	6163	1.000000e-250	100
a51759_scaffold29	scaffold29||420352||421799||Cerca29S20600||1||CDS||2028501716||14865||76.07	14865	14865	b51759_scaffold153	scaffold153||183742||185323||Cerca153S32166||-1||CDS||2028482789||6150||76.07	6150	6150	2.400000e-95	147
a51759_scaffold29	scaffold29||422894||425850||Cerca29S20658||-1||CDS||2028501839||14866||63.46	14866	14866	b51759_scaffold153	scaffold153||146161||148760||Cerca153S00880||1||CDS||2028482673||6146||63.46	6146	6146	2.400000e-58	197
a51759_scaffold29	scaffold29||427495||431783||Cerca29S20659||-1||CDS||2028501841||14867||71.21	14867	14867	b51759_scaffold153	scaffold153||137864||142199||Cerca153S15127||1||CDS||2028482713||6144||71.21	6144	6144	1.000000e-250	247
a51759_scaffold29	scaffold29||480526||484332||Cerca29S02317||-1||CDS||2028501616||14874||67.2	14874	14874	b51759_scaffold153	scaffold153||36262||40406||Cerca153S15138||1||CDS||2028482737||6129||67.2	6129	6129	2.300000e-175	294
a51759_scaffold29	scaffold29||500291||500810||Cerca29S20665||1||CDS||2028501853||14877||68.61	14877	14877	b51759_scaffold153	scaffold153||26718||28911||Cerca153S15142||-1||CDS||2028482745||6127||68.61	6127	6127	9.900000e-33	326
###
a51759_scaffold294	scaffold294||161875||163847||Cerca294S20499||-1||CDS||2028502330||15119||63.13	15119	15119	b51759_scaffold118	scaffold118||301226||311688||Cerca118S31950||-1||CDS||2028475159||2653||63.13	2653	2653	6.600000e-35	34
a51759_scaffold294	scaffold294||204615||208609||Cerca294S32725||1||CDS||2028502341||15123||70.89	15123	15123	b51759_scaffold118	scaffold118||206579||210412||Cerca118S00314||-1||CDS||2028475050||2642||70.89	2642	2642	1.200000e-05	35
a51759_scaffold294	scaffold294||224639||232974||Cerca294S20486||1||CDS||2028502302||15124||78.74	15124	15124	b51759_scaffold118	scaffold118||202106||204738||Cerca118S12933||-1||CDS||2028475107||2641||78.74	2641	2641	3.100000e-91	85
a51759_scaffold294	scaffold294||235214||236134||Cerca294S02271||1||CDS||2028502263||15125||61.9	15125	15125	b51759_scaffold118	scaffold118||157166||158074||Cerca118S00311||-1||CDS||2028475044||2636||61.9	2636	2636	1.000000e-75	135
a51759_scaffold294	scaffold294||239525||242746||Cerca294S20487||1||CDS||2028502304||15126||72.99	15126	15126	b51759_scaffold118	scaffold118||130806||135578||Cerca118S12916||-1||CDS||2028475072||2633||72.99	2633	2633	3.500000e-158	185
a51759_scaffold294	scaffold294||283681||298993||Cerca294S20492||-1||CDS||2028502316||15132||65.1	15132	15132	b51759_scaffold118	scaffold118||80027||90675||Cerca118S12914||1||CDS||2028475068||2628||65.1	2628	2628	1.000000e-250	235
###
a51759_scaffold3	scaffold3||418890||420218||Cerca3S03134||1||CDS||2028502721||15344||71.59	15344	15344	b51759_scaffold107	scaffold107||79986||81281||Cerca107S00116||-1||CDS||2028472389||1426||71.59	1426	1426	7.200000e-238	50
a51759_scaffold3	scaffold3||428830||430708||Cerca3S23608||-1||CDS||2028503254||15346||83.77	15346	15346	b51759_scaffold107	scaffold107||55201||57689||Cerca107S12141||1||CDS||2028472450||1420||83.77	1420	1420	6.300000e-144	100
a51759_scaffold3	scaffold3||437144||439811||Cerca3S23604||1||CDS||2028503246||15348||66.32	15348	15348	b51759_scaffold107	scaffold107||45833||49360||Cerca107S12167||-1||CDS||2028472505||1419||66.32	1419	1419	3.300000e-147	150
a51759_scaffold3	scaffold3||446156||446923||Cerca3S23690||1||CDS||2028503418||15350||64.34	15350	15350	b51759_scaffold107	scaffold107||38130||39009||Cerca107S12144||-1||CDS||2028472456||1417||64.34	1417	1417	3.500000e-72	200
a51759_scaffold3	scaffold3||451578||453580||Cerca3S08779||-1||CDS||2028502970||15352||69.28	15352	15352	b51759_scaffold107	scaffold107||28620||31384||Cerca107S12140||1||CDS||2028472447||1416||69.28	1416	1416	6.000000e-49	248
a51759_scaffold3	scaffold3||456012||458976||Cerca3S23600||-1||CDS||2028503238||15353||78.2	15353	15353	b51759_scaffold107	scaffold107||23389||26530||Cerca107S12139||1||CDS||2028472445||1415||78.2	1415	1415	3.900000e-131	298
###
a51759_scaffold3	scaffold3||649824||658464||Cerca3S23695||1||CDS||2028503428||15383||62.63	15383	15383	b51759_scaffold15	scaffold15||387586||389916||Cerca15S00977||-1||CDS||2028481824||5752||62.63	5752	5752	5.600000e-20	19
a51759_scaffold3	scaffold3||668857||669861||Cerca3S23615||1||CDS||2028503268||15386||74.38	15386	15386	b51759_scaffold15	scaffold15||319346||334035||Cerca15S15512||-1||CDS||2028482156||5744||74.38	5744	5744	1.300000e-37	55
a51759_scaffold3	scaffold3||749623||750819||Cerca3S08796||-1||CDS||2028503004||15399||75.45	15399	15399	b51759_scaffold15	scaffold15||178914||179625||Cerca15S32188||-1||CDS||2028482207||5728||75.45	5728	5728	1.500000e-44	95
a51759_scaffold3	scaffold3||752397||757561||Cerca3S23623||-1||CDS||2028503284||15400||78.75	15400	15400	b51759_scaffold15	scaffold15||167789||173758||Cerca15S15418||1||CDS||2028481946||5727||78.75	5727	5727	1.200000e-236	145
a51759_scaffold3	scaffold3||759678||761531||Cerca3S08797||-1||CDS||2028503006||15401||66.53	15401	15401	b51759_scaffold15	scaffold15||159826||161784||Cerca15S00954||1||CDS||2028481775||5725||66.53	5725	5725	5.100000e-132	195
a51759_scaffold3	scaffold3||767267||770345||Cerca3S23624||-1||CDS||2028503286||15403||64.83	15403	15403	b51759_scaffold15	scaffold15||142582||145115||Cerca15S15417||1||CDS||2028481944||5724||64.83	5724	5724	2.300000e-125	245
a51759_scaffold3	scaffold3||831145||831467||Cerca3S23699||1||CDS||2028503436||15411||77.0	15411	15411	b51759_scaffold15	scaffold15||72624||73310||Cerca15S00953||1||CDS||2028481773||5714||77.0	5714	5714	5.800000e-17	261
###
a51759_scaffold3	scaffold3||841987||843762||Cerca3S23700||1||CDS||2028503438||15413||72.33	15413	15413	b51759_scaffold93	scaffold93||619697||621322||Cerca93S11465||-1||CDS||2028541251||33231||72.33	33231	33231	1.000000e-250	50
a51759_scaffold3	scaffold3||848749||849923||Cerca3S08800||-1||CDS||2028503012||15414||65.7	15414	15414	b51759_scaffold93	scaffold93||593514||594801||Cerca93S33970||1||CDS||2028541336||33229||65.7	33229	33229	1.300000e-57	100
a51759_scaffold3	scaffold3||858089||860613||Cerca3S23629||-1||CDS||2028503296||15416||65.18	15416	15416	b51759_scaffold93	scaffold93||560219||563195||Cerca93S11461||1||CDS||2028541242||33225||65.18	33225	33225	4.200000e-101	150
a51759_scaffold3	scaffold3||910018||913769||Cerca3S23632||1||CDS||2028503302||15425||72.35	15425	15425	b51759_scaffold93	scaffold93||526572||530246||Cerca93S31091||-1||CDS||2028541296||33219||72.35	33219	33219	5.200000e-33	182
a51759_scaffold3	scaffold3||914430||921178||Cerca3S08804||1||CDS||2028503020||15426||67.25	15426	15426	b51759_scaffold93	scaffold93||505364||509467||Cerca93S04974||-1||CDS||2028541180||33216||67.25	33216	33216	6.500000e-68	232
a51759_scaffold3	scaffold3||948548||949931||Cerca3S08808||-1||CDS||2028503028||15433||66.22	15433	15433	b51759_scaffold93	scaffold93||450045||451100||Cerca93S11457||1||CDS||2028541233||33210||66.22	33210	33210	3.400000e-52	282
a51759_scaffold3	scaffold3||951328||952957||Cerca3S33053||-1||CDS||2028503497||15434||77.39	15434	15434	b51759_scaffold93	scaffold93||424913||429762||Cerca93S31103||1||CDS||2028541323||33206||77.39	33206	33206	1.100000e-20	302
a51759_scaffold3	scaffold3||987488||994422||Cerca3S23501||-1||CDS||2028503040||15440||67.24	15440	15440	b51759_scaffold93	scaffold93||406818||411811||Cerca93S31084||1||CDS||2028541281||33202||67.24	33202	33202	2.700000e-18	319
a51759_scaffold3	scaffold3||1010764||1011787||Cerca3S08673||-1||CDS||2028502743||15443||57.88	15443	15443	b51759_scaffold93	scaffold93||392302||393664||Cerca93S11453||1||CDS||2028541225||33198||57.88	33198	33198	2.700000e-12	330
a51759_scaffold3	scaffold3||1045322||1050117||Cerca3S23499||1||CDS||2028503036||15449||62.45	15449	15449	b51759_scaffold93	scaffold93||307142||312185||Cerca93S11450||-1||CDS||2028541218||33188||62.45	33188	33188	4.200000e-83	380
a51759_scaffold3	scaffold3||1057087||1057917||Cerca3S23650||-1||CDS||2028503338||15451||74.16	15451	15451	b51759_scaffold93	scaffold93||278457||279069||Cerca93S11439||1||CDS||2028541194||33184||74.16	33184	33184	9.400000e-32	411
a51759_scaffold3	scaffold3||1060552||1063786||Cerca3S08672||1||CDS||2028502741||15452||69.48	15452	15452	b51759_scaffold93	scaffold93||266775||270170||Cerca93S11442||-1||CDS||2028541201||33182||69.48	33182	33182	5.700000e-229	461
a51759_scaffold3	scaffold3||1088037||1089936||Cerca3S08676||-1||CDS||2028502750||15457||70.35	15457	15457	b51759_scaffold93	scaffold93||204066||207754||Cerca93S11445||1||CDS||2028541208||33172||70.35	33172	33172	1.000000e-250	511
###
a51759_scaffold3	scaffold3||1241532||1244942||Cerca3S23509||1||CDS||2028503056||15476||73.65	15476	15476	b51759_scaffold172	scaffold172||408963||413214||Cerca172S16078||-1||CDS||2028486027||7680||73.65	7680	7680	2.700000e-65	50
a51759_scaffold3	scaffold3||1253089||1256562||Cerca3S03110||-1||CDS||2028502671||15479||61.25	15479	15479	b51759_scaffold172	scaffold172||349718||353731||Cerca172S16074||1||CDS||2028486018||7675||61.25	7675	7675	4.800000e-07	56
a51759_scaffold3	scaffold3||1270807||1276539||Cerca3S23511||1||CDS||2028503060||15482||77.97	15482	15482	b51759_scaffold172	scaffold172||305014||313095||Cerca172S16076||-1||CDS||2028486022||7672||77.97	7672	7672	4.500000e-174	106
a51759_scaffold3	scaffold3||1295683||1297323||Cerca3S08686||-1||CDS||2028502772||15486||74.47	15486	15486	b51759_scaffold172	scaffold172||260194||261795||Cerca172S01136||1||CDS||2028485972||7666||74.47	7666	7666	1.000000e-250	156
a51759_scaffold3	scaffold3||1334144||1336751||Cerca3S23516||-1||CDS||2028503070||15491||81.52	15491	15491	b51759_scaffold172	scaffold172||195780||200023||Cerca172S16065||1||CDS||2028485998||7658||81.52	7658	7658	8.600000e-162	206
a51759_scaffold3	scaffold3||1339063||1342624||Cerca3S08689||-1||CDS||2028502778||15492||66.0	15492	15492	b51759_scaffold172	scaffold172||184691||188329||Cerca172S16064||1||CDS||2028485996||7657||66.0	7657	7657	7.200000e-74	256
a51759_scaffold3	scaffold3||1345544||1347484||Cerca3S23517||-1||CDS||2028503072||15493||65.86	15493	15493	b51759_scaffold172	scaffold172||160516||163714||Cerca172S16090||1||CDS||2028486054||7654||65.86	7654	7654	1.300000e-40	295
a51759_scaffold3	scaffold3||1388151||1388654||Cerca3S03112||-1||CDS||2028502675||15500||65.78	15500	15500	b51759_scaffold172	scaffold172||121541||122044||Cerca172S01134||1||CDS||2028485967||7650||65.78	7650	7650	2.100000e-61	345
###
a51759_scaffold3	scaffold3||1482817||1484234||Cerca3S23521||1||CDS||2028503080||15515||71.28	15515	15515	b51759_scaffold238	scaffold238||63646||65912||Cerca238S18844||1||CDS||2028496063||12254||71.28	12254	12254	1.100000e-47	47
a51759_scaffold3	scaffold3||1496138||1498282||Cerca3S23527||-1||CDS||2028503092||15516||71.4	15516	15516	b51759_scaffold238	scaffold238||72266||75215||Cerca238S18850||-1||CDS||2028496077||12255||71.4	12255	12255	1.000000e-250	97
a51759_scaffold3	scaffold3||1522570||1523670||Cerca3S08699||1||CDS||2028502799||15521||71.36	15521	15521	b51759_scaffold238	scaffold238||114260||115555||Cerca238S18852||1||CDS||2028496081||12258||71.36	12258	12258	1.000000e-33	130
a51759_scaffold3	scaffold3||1595270||1595935||Cerca3S08702||1||CDS||2028502805||15531||57.14	15531	15531	b51759_scaffold238	scaffold238||160270||160929||Cerca238S01899||1||CDS||2028496041||12267||57.14	12267	12267	1.900000e-11	140
a51759_scaffold3	scaffold3||1612329||1614284||Cerca3S08704||1||CDS||2028502809||15534||73.99	15534	15534	b51759_scaffold238	scaffold238||172541||175143||Cerca238S18857||1||CDS||2028496092||12270||73.99	12270	12270	6.500000e-147	190
###
a51759_scaffold3	scaffold3||1741199||1746271||Cerca3S23660||1||CDS||2028503358||15555||76.84	15555	15555	b51759_scaffold26	scaffold26||394774||399329||Cerca26S19766||-1||CDS||2028498370||13283||76.84	13283	13283	1.100000e-209	50
a51759_scaffold3	scaffold3||1763711||1766633||Cerca3S23661||1||CDS||2028503360||15558||86.32	15558	15558	b51759_scaffold26	scaffold26||370951||373384||Cerca26S07453||-1||CDS||2028498258||13279||86.32	13279	13279	3.800000e-151	100
a51759_scaffold3	scaffold3||1774085||1775056||Cerca3S08708||1||CDS||2028502817||15559||79.47	15559	15559	b51759_scaffold26	scaffold26||357521||358615||Cerca26S07452||-1||CDS||2028498256||13278||79.47	13278	13278	1.000000e-43	143
a51759_scaffold3	scaffold3||1787168||1787605||Cerca3S23547||-1||CDS||2028503132||15563||73.87	15563	15563	b51759_scaffold26	scaffold26||326413||327104||Cerca26S07449||1||CDS||2028498250||13273||73.87	13273	13273	1.700000e-16	158
a51759_scaffold3	scaffold3||1875614||1876876||Cerca3S08717||-1||CDS||2028502835||15578||74.5	15578	15578	b51759_scaffold26	scaffold26||292019||297537||Cerca26S19816||1||CDS||2028498479||13269||74.5	13269	13269	6.700000e-49	203
a51759_scaffold3	scaffold3||1937120||1939121||Cerca3S08726||-1||CDS||2028502854||15587||63.69	15587	15587	b51759_scaffold26	scaffold26||192989||197187||Cerca26S19812||1||CDS||2028498470||13258||63.69	13258	13258	1.700000e-57	250
###
a51759_scaffold3	scaffold3||2039305||2046928||Cerca3S03126||1||CDS||2028502705||15601||78.33	15601	15601	b51759_scaffold20	scaffold20||1143897||1151043||Cerca20S01595||1||CDS||2028490837||10002||78.33	10002	10002	1.000000e-250	50
a51759_scaffold3	scaffold3||2057793||2059964||Cerca3S08735||-1||CDS||2028502873||15605||71.75	15605	15605	b51759_scaffold20	scaffold20||1128570||1130675||Cerca20S17750||-1||CDS||2028490968||9999||71.75	9999	9999	2.400000e-198	100
a51759_scaffold3	scaffold3||2118905||2120921||Cerca3S23567||1||CDS||2028503172||15615||71.7	15615	15615	b51759_scaffold20	scaffold20||1080883||1084080||Cerca20S17748||-1||CDS||2028490963||9992||71.7	9992	9992	1.300000e-34	133
a51759_scaffold3	scaffold3||2146238||2149916||Cerca3S23568||1||CDS||2028503174||15620||76.91	15620	15620	b51759_scaffold20	scaffold20||1008887||1012934||Cerca20S17747||-1||CDS||2028490961||9986||76.91	9986	9986	2.300000e-184	183
a51759_scaffold3	scaffold3||2187740||2190810||Cerca3S23674||-1||CDS||2028503386||15626||73.82	15626	15626	b51759_scaffold20	scaffold20||968003||971039||Cerca20S17820||1||CDS||2028491118||9980||73.82	9980	9980	1.000000e-250	233
a51759_scaffold3	scaffold3||2239225||2239488||Cerca3S03129||1||CDS||2028502711||15634||69.47	15634	15634	b51759_scaffold20	scaffold20||964221||964619||Cerca20S01621||-1||CDS||2028490895||9979||69.47	9979	9979	1.300000e-08	240
a51759_scaffold3	scaffold3||2266855||2268274||Cerca3S08748||1||CDS||2028502902||15638||70.3	15638	15638	b51759_scaffold20	scaffold20||922135||923541||Cerca20S17823||-1||CDS||2028491124||9975||70.3	9975	9975	3.800000e-57	290
a51759_scaffold3	scaffold3||2286954||2289102||Cerca3S23574||1||CDS||2028503186||15641||68.04	15641	15641	b51759_scaffold20	scaffold20||908191||909559||Cerca20S17854||-1||CDS||2028491212||9973||68.04	9973	9973	5.200000e-42	331
a51759_scaffold3	scaffold3||2296919||2299895||Cerca3S23576||1||CDS||2028503190||15643||71.66	15643	15643	b51759_scaffold20	scaffold20||886722||890349||Cerca20S17822||-1||CDS||2028491122||9970||71.66	9970	9970	1.000000e-250	381
a51759_scaffold3	scaffold3||2302208||2302880||Cerca3S23580||-1||CDS||2028503198||15644||71.34	15644	15644	b51759_scaffold20	scaffold20||880909||881726||Cerca20S17812||-1||CDS||2028491101||9968||71.34	9968	9968	7.700000e-57	431
a51759_scaffold3	scaffold3||2379992||2381377||Cerca3S08754||1||CDS||2028502915||15658||66.36	15658	15658	b51759_scaffold20	scaffold20||711988||713505||Cerca20S01612||-1||CDS||2028490875||9950||66.36	9950	9950	1.900000e-24	451
###
a51759_scaffold30	scaffold30||923344||928621||Cerca30S21233||1||CDS||2028503983||15802||80.93	15802	15802	b51759_scaffold14	scaffold14||708718||711293||Cerca14S14909||1||CDS||2028479942||4821||80.93	4821	4821	6.400000e-162	50
a51759_scaffold30	scaffold30||978148||981207||Cerca30S21234||1||CDS||2028503985||15808||60.0	15808	15808	b51759_scaffold14	scaffold14||715015||715957||Cerca14S14981||1||CDS||2028480095||4822||60.0	4822	4822	4.900000e-09	58
a51759_scaffold30	scaffold30||1003261||1006616||Cerca30S07961||-1||CDS||2028503588||15812||61.85	15812	15812	b51759_scaffold14	scaffold14||738325||742585||Cerca14S14913||-1||CDS||2028479950||4826||61.85	4826	4826	2.300000e-69	108
a51759_scaffold30	scaffold30||1043678||1047717||Cerca30S21093||1||CDS||2028503680||15819||78.68	15819	15819	b51759_scaffold14	scaffold14||790293||794558||Cerca14S14917||1||CDS||2028479959||4836||78.68	4836	4836	1.000000e-250	158
a51759_scaffold30	scaffold30||1056017||1056669||Cerca30S21094||1||CDS||2028503682||15820||74.58	15820	15820	b51759_scaffold14	scaffold14||798718||799830||Cerca14S14918||1||CDS||2028479961||4837||74.58	4837	4837	2.300000e-18	175
a51759_scaffold30	scaffold30||1096259||1098914||Cerca30S21097||1||CDS||2028503688||15825||64.71	15825	15825	b51759_scaffold14	scaffold14||812535||816470||Cerca14S14920||1||CDS||2028479965||4840||64.71	4840	4840	9.000000e-27	201
###
a51759_scaffold30	scaffold30||1269144||1275495||Cerca30S07966||-1||CDS||2028503598||15840||83.87	15840	15840	b51759_scaffold279	scaffold279||283266||289070||Cerca279S20031||1||CDS||2028500507||14307||83.87	14307	14307	6.000000e-31	30
a51759_scaffold30	scaffold30||1325403||1326306||Cerca30S21168||1||CDS||2028503843||15849||84.67	15849	15849	b51759_scaffold279	scaffold279||241056||243048||Cerca279S20030||1||CDS||2028500505||14304||84.67	14304	14304	3.400000e-40	69
a51759_scaffold30	scaffold30||1340634||1341223||Cerca30S21169||1||CDS||2028503845||15851||65.91	15851	15851	b51759_scaffold279	scaffold279||179133||180552||Cerca279S07611||1||CDS||2028500476||14299||65.91	14299	14299	1.200000e-10	78
a51759_scaffold30	scaffold30||1342972||1353432||Cerca30S21171||-1||CDS||2028503850||15852||85.0	15852	15852	b51759_scaffold279	scaffold279||170299||172701||Cerca279S07614||-1||CDS||2028500482||14298||85.0	14298	14298	1.100000e-146	128
a51759_scaffold30	scaffold30||1355368||1355835||Cerca30S07968||-1||CDS||2028503602||15854||90.15	15854	15854	b51759_scaffold279	scaffold279||70704||73344||Cerca279S20026||-1||CDS||2028500496||14290||90.15	14290	14290	1.000000e-41	169
###
a51759_scaffold305	scaffold305||10357||11904||Cerca305S07933||1||CDS||2028504246||16029||65.03	16029	16029	b51759_scaffold10	scaffold10||42320||43858||Cerca10S00158||1||CDS||2028470054||339||65.03	339	339	2.800000e-181	50
a51759_scaffold305	scaffold305||59866||61150||Cerca305S20970||1||CDS||2028504261||16034||75.94	16034	16034	b51759_scaffold10	scaffold10||92674||93643||Cerca10S12285||1||CDS||2028470247||344||75.94	344	344	3.400000e-74	100
a51759_scaffold305	scaffold305||76438||79830||Cerca305S20971||1||CDS||2028504263||16036||72.46	16036	16036	b51759_scaffold10	scaffold10||103093||107340||Cerca10S12355||-1||CDS||2028470399||346||72.46	346	346	1.000000e-250	150
a51759_scaffold305	scaffold305||95997||103523||Cerca305S07935||1||CDS||2028504250||16038||73.65	16038	16038	b51759_scaffold10	scaffold10||146252||153364||Cerca10S12351||1||CDS||2028470391||353||73.65	353	353	1.000000e-250	200
a51759_scaffold305	scaffold305||161866||163360||Cerca305S07936||1||CDS||2028504252||16048||76.25	16048	16048	b51759_scaffold10	scaffold10||164384||165735||Cerca10S12352||1||CDS||2028470393||356||76.25	356	356	3.100000e-93	250
a51759_scaffold305	scaffold305||187396||187977||Cerca305S07937||1||CDS||2028504254||16051||66.43	16051	16051	b51759_scaffold10	scaffold10||179869||180606||Cerca10S00159||1||CDS||2028470056||359||66.43	359	359	5.400000e-34	283
a51759_scaffold305	scaffold305||222225||228599||Cerca305S20989||-1||CDS||2028504302||16056||75.37	16056	16056	b51759_scaffold10	scaffold10||190551||192364||Cerca10S05460||-1||CDS||2028470221||362||75.37	362	362	6.200000e-232	333
a51759_scaffold305	scaffold305||231788||232735||Cerca305S07938||-1||CDS||2028504257||16057||66.16	16057	16057	b51759_scaffold10	scaffold10||196370||197284||Cerca10S05461||-1||CDS||2028470223||363||66.16	363	363	2.300000e-115	383
a51759_scaffold305	scaffold305||245736||246229||Cerca305S20988||1||CDS||2028504299||16059||73.96	16059	16059	b51759_scaffold10	scaffold10||243816||244278||Cerca10S12426||1||CDS||2028470550||368||73.96	368	368	7.200000e-13	395
###
a51759_scaffold306	scaffold306||92473||96408||Cerca306S02439||-1||CDS||2028504327||16081||73.95	16081	16081	b51759_scaffold14	scaffold14||1605417||1608959||Cerca14S32135||1||CDS||2028480122||4954||73.95	4954	4954	1.000000e-250	50
a51759_scaffold306	scaffold306||113092||114030||Cerca306S20998||1||CDS||2028504357||16086||60.81	16086	16086	b51759_scaffold14	scaffold14||1572272||1574728||Cerca14S00825||-1||CDS||2028479606||4948||60.81	4948	4948	2.000000e-54	100
a51759_scaffold306	scaffold306||115036||116829||Cerca306S20999||1||CDS||2028504359||16087||82.87	16087	16087	b51759_scaffold14	scaffold14||1569429||1571511||Cerca14S14861||1||CDS||2028479835||4947||82.87	4947	4947	7.100000e-107	150
a51759_scaffold306	scaffold306||161640||161924||Cerca306S02436||-1||CDS||2028504321||16094||61.25	16094	16094	b51759_scaffold14	scaffold14||1544369||1544653||Cerca14S00823||1||CDS||2028479602||4943||61.25	4943	4943	2.300000e-13	162
a51759_scaffold306	scaffold306||193082||195757||Cerca306S21005||1||CDS||2028504372||16102||63.71	16102	16102	b51759_scaffold14	scaffold14||1444697||1447685||Cerca14S14854||-1||CDS||2028479820||4928||63.71	4928	4928	1.700000e-94	209
a51759_scaffold306	scaffold306||204111||207674||Cerca306S21006||1||CDS||2028504374||16104||69.6	16104	16104	b51759_scaffold14	scaffold14||1405796||1410133||Cerca14S14853||-1||CDS||2028479818||4923||69.6	4923	4923	2.400000e-112	259
a51759_scaffold306	scaffold306||211866||213090||Cerca306S21019||-1||CDS||2028504403||16106||81.2	16106	16106	b51759_scaffold14	scaffold14||1400901||1402448||Cerca14S32133||1||CDS||2028480117||4922||81.2	4922	4922	2.600000e-214	309
a51759_scaffold306	scaffold306||229452||231542||Cerca306S21007||1||CDS||2028504376||16109||71.76	16109	16109	b51759_scaffold14	scaffold14||1369848||1374438||Cerca14S14955||1||CDS||2028480039||4919||71.76	4919	4919	3.200000e-114	359
a51759_scaffold306	scaffold306||240886||242204||Cerca306S21008||1||CDS||2028504378||16111||66.42	16111	16111	b51759_scaffold14	scaffold14||1317404||1318471||Cerca14S00818||1||CDS||2028479590||4912||66.42	4912	4912	1.100000e-11	370
###
a51759_scaffold307	scaffold307||83826||86677||Cerca307S02446||-1||CDS||2028504428||16126||75.59	16126	16126	b51759_scaffold15	scaffold15||8737||12024||Cerca15S15411||-1||CDS||2028481929||5706||75.59	5706	5706	1.200000e-141	50
a51759_scaffold307	scaffold307||180364||183122||Cerca307S21049||1||CDS||2028504508||16145||70.26	16145	16145	b51759_scaffold15	scaffold15||115417||120300||Cerca15S15414||1||CDS||2028481936||5720||70.26	5720	5720	4.500000e-148	97
a51759_scaffold307	scaffold307||194110||194445||Cerca307S02451||1||CDS||2028504439||16148||71.13	16148	16148	b51759_scaffold15	scaffold15||134180||139946||Cerca15S15416||1||CDS||2028481941||5723||71.13	5723	5723	2.000000e-48	144
a51759_scaffold307	scaffold307||230199||231314||Cerca307S02453||1||CDS||2028504444||16153||75.45	16153	16153	b51759_scaffold15	scaffold15||178914||179625||Cerca15S32188||-1||CDS||2028482207||5728||75.45	5728	5728	1.400000e-44	187
a51759_scaffold307	scaffold307||263178||267688||Cerca307S21045||-1||CDS||2028504499||16159||65.02	16159	16159	b51759_scaffold15	scaffold15||185668||190259||Cerca15S06211||1||CDS||2028481859||5730||65.02	5730	5730	2.100000e-30	216
###
a51759_scaffold317	scaffold317||19221||28621||Cerca317S08054||1||CDS||2028505459||16581||97.03	16581	16581	b51759_scaffold65	scaffold65||650004||653534||Cerca65S10347||-1||CDS||2028529703||27872||97.03	27872	27872	1.000000e-250	50
a51759_scaffold317	scaffold317||129928||132796||Cerca317S21366||-1||CDS||2028505501||16594||92.47	16594	16594	b51759_scaffold65	scaffold65||610174||611552||Cerca65S10345||1||CDS||2028529699||27867||92.47	27867	27867	3.000000e-154	97
a51759_scaffold317	scaffold317||153732||156836||Cerca317S21361||1||CDS||2028505491||16600||59.83	16600	16600	b51759_scaffold65	scaffold65||471010||485975||Cerca65S28167||-1||CDS||2028529767||27853||59.83	27853	27853	1.300000e-28	121
a51759_scaffold317	scaffold317||177917||191031||Cerca317S21363||1||CDS||2028505495||16605||92.78	16605	16605	b51759_scaffold65	scaffold65||413966||416053||Cerca65S10335||1||CDS||2028529679||27845||92.78	27845	27845	1.100000e-108	171
a51759_scaffold317	scaffold317||195924||199546||Cerca317S32795||1||CDS||2028505520||16606||79.22	16606	16606	b51759_scaffold65	scaffold65||407999||408304||Cerca65S28163||-1||CDS||2028529758||27841||79.22	27841	27841	1.100000e-33	204
###
a51759_scaffold32	scaffold32||378101||381692||Cerca32S21704||-1||CDS||2028505878||16730||71.87	16730	16730	b51759_scaffold416	scaffold416||7474||10645||Cerca416S24012||-1||CDS||2028515295||21145||71.87	21145	21145	1.100000e-122	50
a51759_scaffold32	scaffold32||395902||400736||Cerca32S21706||-1||CDS||2028505882||16734||68.04	16734	16734	b51759_scaffold416	scaffold416||46184||50266||Cerca416S24021||-1||CDS||2028515313||21151||68.04	21151	21151	1.000000e-250	100
a51759_scaffold32	scaffold32||435890||437698||Cerca32S02650||1||CDS||2028505718||16739||74.61	16739	16739	b51759_scaffold416	scaffold416||133954||135768||Cerca416S08934||1||CDS||2028515289||21160||74.61	21160	21160	6.900000e-249	150
a51759_scaffold32	scaffold32||444662||445614||Cerca32S21810||-1||CDS||2028506104||16740||66.67	16740	16740	b51759_scaffold416	scaffold416||156202||156900||Cerca416S24017||-1||CDS||2028515305||21163||66.67	21163	21163	2.700000e-30	179
a51759_scaffold32	scaffold32||460597||461819||Cerca32S21705||1||CDS||2028505880||16742||65.1	16742	16742	b51759_scaffold416	scaffold416||172712||174210||Cerca416S24022||1||CDS||2028515315||21165||65.1	21165	21165	5.200000e-46	224
###
a51759_scaffold32	scaffold32||620206||623686||Cerca32S21821||1||CDS||2028506128||16762||72.02	16762	16762	b51759_scaffold35	scaffold35||1016681||1028457||Cerca35S08414||-1||CDS||2028508892||18244||72.02	18244	18244	3.500000e-124	50
a51759_scaffold32	scaffold32||674618||676206||Cerca32S21823||-1||CDS||2028506132||16768||79.1	16768	16768	b51759_scaffold35	scaffold35||1006051||1008324||Cerca35S02851||1||CDS||2028508843||18243||79.1	18243	18243	1.200000e-203	100
a51759_scaffold32	scaffold32||690898||694228||Cerca32S08180||1||CDS||2028505780||16769||74.15	16769	16769	b51759_scaffold35	scaffold35||944819||948454||Cerca35S22577||-1||CDS||2028508982||18239||74.15	18239	18239	2.000000e-91	150
a51759_scaffold32	scaffold32||767814||769133||Cerca32S02657||-1||CDS||2028505734||16775||69.66	16775	16775	b51759_scaffold35	scaffold35||802271||803599||Cerca35S08411||1||CDS||2028508885||18220||69.66	18220	18220	7.300000e-194	197
a51759_scaffold32	scaffold32||775880||777010||Cerca32S02658||-1||CDS||2028505736||16776||70.48	16776	16776	b51759_scaffold35	scaffold35||786836||787942||Cerca35S02848||1||CDS||2028508837||18217||70.48	18217	18217	5.900000e-110	247
a51759_scaffold32	scaffold32||804825||820614||Cerca32S21829||-1||CDS||2028506145||16779||71.23	16779	16779	b51759_scaffold35	scaffold35||761572||765799||Cerca35S32915||1||CDS||2028509036||18214||71.23	18214	18214	1.700000e-118	297
a51759_scaffold32	scaffold32||835449||837521||Cerca32S08181||-1||CDS||2028505782||16783||71.15	16783	16783	b51759_scaffold35	scaffold35||713269||715320||Cerca35S02845||1||CDS||2028508830||18203||71.15	18203	18203	1.000000e-250	344
a51759_scaffold32	scaffold32||839627||842347||Cerca32S21830||-1||CDS||2028506147||16784||86.94	16784	16784	b51759_scaffold35	scaffold35||703647||706015||Cerca35S22555||1||CDS||2028508935||18202||86.94	18202	18202	4.300000e-187	394
a51759_scaffold32	scaffold32||911085||911939||Cerca32S02661||1||CDS||2028505742||16792||78.44	16792	16792	b51759_scaffold35	scaffold35||662892||663818||Cerca35S02842||1||CDS||2028508823||18198||78.44	18198	18198	1.100000e-35	429
a51759_scaffold32	scaffold32||920215||927463||Cerca32S21837||1||CDS||2028506163||16794||61.44	16794	16794	b51759_scaffold35	scaffold35||641081||653878||Cerca35S22589||-1||CDS||2028509008||18197||61.44	18197	18197	9.600000e-69	479
a51759_scaffold32	scaffold32||982186||988859||Cerca32S21717||1||CDS||2028505906||16805||72.25	16805	16805	b51759_scaffold35	scaffold35||626695||633573||Cerca35S22554||-1||CDS||2028508932||18196||72.25	18196	18196	1.400000e-144	526
a51759_scaffold32	scaffold32||992800||995961||Cerca32S21733||1||CDS||2028505940||16806||69.77	16806	16806	b51759_scaffold35	scaffold35||584534||594542||Cerca35S22588||-1||CDS||2028509005||18192||69.77	18192	18192	1.000000e-168	576
a51759_scaffold32	scaffold32||1005040||1006856||Cerca32S02617||1||CDS||2028505648||16808||76.43	16808	16808	b51759_scaffold35	scaffold35||576076||577849||Cerca35S22587||-1||CDS||2028509003||18191||76.43	18191	18191	1.000000e-250	626
a51759_scaffold32	scaffold32||1017158||1024831||Cerca32S08167||-1||CDS||2028505753||16809||75.61	16809	16809	b51759_scaffold35	scaffold35||528489||538804||Cerca35S02840||1||CDS||2028508819||18188||75.61	18188	18188	7.600000e-215	676
a51759_scaffold32	scaffold32||1079468||1083122||Cerca32S21738||-1||CDS||2028505950||16816||74.45	16816	16816	b51759_scaffold35	scaffold35||415996||420036||Cerca35S22543||1||CDS||2028508909||18174||74.45	18174	18174	3.700000e-198	723
a51759_scaffold32	scaffold32||1085459||1087684||Cerca32S21670||-1||CDS||2028505806||16817||75.98	16817	16817	b51759_scaffold35	scaffold35||406380||414227||Cerca35S02837||1||CDS||2028508812||18173||75.98	18173	18173	7.000000e-47	769
a51759_scaffold32	scaffold32||1207617||1216093||Cerca32S02624||-1||CDS||2028505663||16828||55.73	16828	16828	b51759_scaffold35	scaffold35||381113||386170||Cerca35S08407||-1||CDS||2028508877||18169||55.73	18169	18169	2.200000e-62	816
###
a51759_scaffold32	scaffold32||1137178||1137541||Cerca32S21668||1||CDS||2028505801||16821||70.09	16821	16821	b51759_scaffold217	scaffold217||237647||238010||Cerca217S18034||-1||CDS||2028493068||10888||70.09	10888	10888	1.500000e-11	10
a51759_scaffold32	scaffold32||1141947||1143671||Cerca32S32829||1||CDS||2028506167||16822||82.14	16822	16822	b51759_scaffold217	scaffold217||226914||229133||Cerca217S18044||-1||CDS||2028493090||10887||82.14	10887	10887	1.400000e-07	16
a51759_scaffold32	scaffold32||1145432||1148091||Cerca32S21671||-1||CDS||2028505808||16823||70.61	16823	16823	b51759_scaffold217	scaffold217||220571||221415||Cerca217S18042||1||CDS||2028493085||10886||70.61	10886	10886	1.800000e-45	60
a51759_scaffold32	scaffold32||1161020||1164284||Cerca32S32830||-1||CDS||2028506169||16825||71.81	16825	16825	b51759_scaffold217	scaffold217||213419||216384||Cerca217S18029||1||CDS||2028493057||10885||71.81	10885	10885	1.000000e-250	110
a51759_scaffold32	scaffold32||1191336||1193146||Cerca32S02621||1||CDS||2028505656||16827||70.51	16827	16827	b51759_scaffold217	scaffold217||173695||175497||Cerca217S18027||-1||CDS||2028493053||10881||70.51	10881	10881	2.200000e-17	126
a51759_scaffold32	scaffold32||1207617||1216093||Cerca32S02624||-1||CDS||2028505663||16828||75.62	16828	16828	b51759_scaffold217	scaffold217||142926||143480||Cerca217S01651||1||CDS||2028493011||10877||75.62	10877	10877	4.000000e-70	176
a51759_scaffold32	scaffold32||1238273||1241956||Cerca32S21675||-1||CDS||2028505816||16833||70.28	16833	16833	b51759_scaffold217	scaffold217||80212||82822||Cerca217S18022||1||CDS||2028493042||10868||70.28	10868	10868	3.000000e-82	226
a51759_scaffold32	scaffold32||1244141||1248318||Cerca32S21741||-1||CDS||2028505956||16834||66.37	16834	16834	b51759_scaffold217	scaffold217||69357||73596||Cerca217S18021||1||CDS||2028493040||10867||66.37	10867	10867	3.700000e-115	276
a51759_scaffold32	scaffold32||1327487||1330192||Cerca32S21746||1||CDS||2028505967||16851||57.19	16851	16851	b51759_scaffold217	scaffold217||35537||61063||Cerca217S18038||-1||CDS||2028493076||10866||57.19	10866	10866	1.800000e-32	304
###
a51759_scaffold33	scaffold33||271077||274148||Cerca33S22028||-1||CDS||2028507034||17282||69.76	17282	17282	b51759_scaffold60	scaffold60||441384||444148||Cerca60S27580||-1||CDS||2028527439||26778||69.76	26778	26778	2.800000e-198	50
a51759_scaffold33	scaffold33||334494||336922||Cerca33S22035||1||CDS||2028507049||17289||78.41	17289	17289	b51759_scaffold60	scaffold60||490338||493070||Cerca60S27582||1||CDS||2028527443||26782||78.41	26782	26782	8.700000e-100	100
a51759_scaffold33	scaffold33||337483||338505||Cerca33S02717||-1||CDS||2028506909||17290||60.09	17290	17290	b51759_scaffold60	scaffold60||551282||552328||Cerca60S04157||-1||CDS||2028527362||26789||60.09	26789	26789	9.600000e-74	150
a51759_scaffold33	scaffold33||364046||369376||Cerca33S22039||-1||CDS||2028507057||17295||83.57	17295	17295	b51759_scaffold60	scaffold60||603956||611235||Cerca60S27589||-1||CDS||2028527458||26796||83.57	26796	26796	1.000000e-250	200
a51759_scaffold33	scaffold33||374638||379172||Cerca33S22037||1||CDS||2028507053||17296||76.42	17296	17296	b51759_scaffold60	scaffold60||636661||644799||Cerca60S27597||1||CDS||2028527475||26799||76.42	26799	26799	1.000000e-250	250
###
a51759_scaffold33	scaffold33||850003||852369||Cerca33S02734||-1||CDS||2028506945||17359||72.72	17359	17359	b51759_scaffold109	scaffold109||378004||381306||Cerca109S00154||1||CDS||2028472790||1629||72.72	1629	1629	1.000000e-250	50
a51759_scaffold33	scaffold33||867174||889972||Cerca33S22137||-1||CDS||2028507262||17364||56.99	17364	17364	b51759_scaffold109	scaffold109||357337||360525||Cerca109S12273||-1||CDS||2028472890||1626||56.99	1626	1626	1.200000e-34	83
a51759_scaffold33	scaffold33||895604||897830||Cerca33S22138||-1||CDS||2028507264||17366||72.64	17366	17366	b51759_scaffold109	scaffold109||330967||333673||Cerca109S05440||1||CDS||2028472817||1623||72.64	1623	1623	1.800000e-76	133
a51759_scaffold33	scaffold33||902972||905107||Cerca33S22139||-1||CDS||2028507266||17367||71.11	17367	17367	b51759_scaffold109	scaffold109||324740||326782||Cerca109S12256||1||CDS||2028472854||1622||71.11	1622	1622	2.400000e-59	183
a51759_scaffold33	scaffold33||1025994||1028284||Cerca33S22005||-1||CDS||2028506985||17382||81.34	17382	17382	b51759_scaffold109	scaffold109||210880||213070||Cerca109S12249||1||CDS||2028472840||1602||81.34	1602	1602	1.300000e-150	230
a51759_scaffold33	scaffold33||1077928||1079002||Cerca33S22072||1||CDS||2028507126||17385||65.61	17385	17385	b51759_scaffold109	scaffold109||175316||178113||Cerca109S05437||-1||CDS||2028472810||1599||65.61	1599	1599	1.400000e-18	247
a51759_scaffold33	scaffold33||1118202||1119301||Cerca33S32858||-1||CDS||2028507279||17391||64.71	17391	17391	b51759_scaffold109	scaffold109||173773||174812||Cerca109S05436||1||CDS||2028472808||1598||64.71	1598	1598	5.200000e-15	261
a51759_scaffold33	scaffold33||1135264||1138925||Cerca33S22074||1||CDS||2028507130||17393||67.28	17393	17393	b51759_scaffold109	scaffold109||112601||116567||Cerca109S12243||-1||CDS||2028472827||1592||67.28	1592	1592	2.600000e-129	311
a51759_scaffold33	scaffold33||1141445||1145239||Cerca33S22076||-1||CDS||2028507135||17394||71.81	17394	17394	b51759_scaffold109	scaffold109||105815||108001||Cerca109S00145||1||CDS||2028472771||1591||71.81	1591	1591	1.000000e-250	361
a51759_scaffold33	scaffold33||1165566||1168518||Cerca33S22008||1||CDS||2028506991||17397||69.17	17397	17397	b51759_scaffold109	scaffold109||58122||62828||Cerca109S12241||-1||CDS||2028472823||1587||69.17	1587	1587	7.600000e-53	411
###
a51759_scaffold342	scaffold342||12265||13792||Cerca342S22197||-1||CDS||2028508315||17894||62.65	17894	17894	b51759_scaffold64	scaffold64||396628||397671||Cerca64S10262||1||CDS||2028529152||27615||62.65	27615	27615	1.500000e-65	50
a51759_scaffold342	scaffold342||50002||50883||Cerca342S22186||-1||CDS||2028508291||17901||73.44	17901	17901	b51759_scaffold64	scaffold64||368428||369224||Cerca64S28072||1||CDS||2028529293||27613||73.44	27613	27613	3.100000e-62	100
a51759_scaffold342	scaffold342||54801||59146||Cerca342S22199||-1||CDS||2028508320||17902||69.69	17902	17902	b51759_scaffold64	scaffold64||323784||327708||Cerca64S33564||1||CDS||2028529353||27608||69.69	27608	27608	1.000000e-250	150
a51759_scaffold342	scaffold342||69211||69993||Cerca342S02745||-1||CDS||2028508269||17903||89.74	17903	17903	b51759_scaffold64	scaffold64||300381||304353||Cerca64S28073||-1||CDS||2028529295||27605||89.74	27605	27605	3.600000e-05	154
a51759_scaffold342	scaffold342||152696||155596||Cerca342S22187||1||CDS||2028508293||17915||74.21	17915	17915	b51759_scaffold64	scaffold64||251458||254803||Cerca64S28069||-1||CDS||2028529269||27598||74.21	27598	27598	4.500000e-134	201
a51759_scaffold342	scaffold342||186754||190269||Cerca342S22201||1||CDS||2028508324||17918||80.73	17918	17918	b51759_scaffold64	scaffold64||217145||220273||Cerca64S28068||-1||CDS||2028529266||27592||80.73	27592	27592	3.500000e-156	251
a51759_scaffold342	scaffold342||205376||210118||Cerca342S22193||-1||CDS||2028508307||17921||68.41	17921	17921	b51759_scaffold64	scaffold64||206869||209974||Cerca64S04266||1||CDS||2028529107||27590||68.41	27590	27590	4.900000e-135	301
a51759_scaffold342	scaffold342||214119||215046||Cerca342S22194||-1||CDS||2028508309||17922||79.63	17922	17922	b51759_scaffold64	scaffold64||191602||192544||Cerca64S28038||1||CDS||2028529202||27587||79.63	27587	27587	4.000000e-06	306
a51759_scaffold342	scaffold342||230782||232505||Cerca342S22188||1||CDS||2028508295||17923||63.51	17923	17923	b51759_scaffold64	scaffold64||176515||177916||Cerca64S28036||-1||CDS||2028529198||27584||63.51	27584	27584	4.200000e-33	338
###
a51759_scaffold35	scaffold35||641081||653878||Cerca35S22589||-1||CDS||2028509008||18197||59.92	18197	18197	b51759_scaffold131	scaffold131||143454||150717||Cerca131S13832||-1||CDS||2028478412||4151||59.92	4151	4151	1.000000e-57	50
a51759_scaffold35	scaffold35||662892||663818||Cerca35S02842||1||CDS||2028508823||18198||77.78	18198	18198	b51759_scaffold131	scaffold131||152614||153114||Cerca131S05865||1||CDS||2028478322||4152||77.78	4152	4152	1.700000e-26	75
a51759_scaffold35	scaffold35||786836||787942||Cerca35S02848||1||CDS||2028508837||18217||69.88	18217	18217	b51759_scaffold131	scaffold131||215984||217114||Cerca131S00541||1||CDS||2028478302||4164||69.88	4164	4164	5.100000e-67	122
a51759_scaffold35	scaffold35||810465||818370||Cerca35S22590||1||CDS||2028509010||18221||68.67	18221	18221	b51759_scaffold131	scaffold131||233500||235923||Cerca131S13812||1||CDS||2028478368||4167||68.67	4167	4167	1.000000e-250	172
a51759_scaffold35	scaffold35||911893||913478||Cerca35S22571||1||CDS||2028508969||18233||71.22	18233	18233	b51759_scaffold131	scaffold131||268907||273996||Cerca131S13838||1||CDS||2028478425||4174||71.22	4174	4174	1.300000e-89	219
a51759_scaffold35	scaffold35||937676||940401||Cerca35S22595||-1||CDS||2028509021||18238||65.23	18238	18238	b51759_scaffold131	scaffold131||281502||291005||Cerca131S13847||-1||CDS||2028478444||4177||65.23	4177	4177	2.000000e-192	269
a51759_scaffold35	scaffold35||944819||948454||Cerca35S22577||-1||CDS||2028508982||18239||78.45	18239	18239	b51759_scaffold131	scaffold131||332996||336704||Cerca131S13848||-1||CDS||2028478446||4183||78.45	4183	4183	3.600000e-88	319
a51759_scaffold35	scaffold35||953026||957821||Cerca35S22578||-1||CDS||2028508984||18240||77.22	18240	18240	b51759_scaffold131	scaffold131||342979||348412||Cerca131S05874||-1||CDS||2028478341||4184||77.22	4184	4184	1.000000e-250	369
a51759_scaffold35	scaffold35||965095||968454||Cerca35S22574||1||CDS||2028508975||18241||72.27	18241	18241	b51759_scaffold131	scaffold131||361478||364917||Cerca131S13818||1||CDS||2028478381||4189||72.27	4189	4189	3.100000e-201	419
a51759_scaffold35	scaffold35||1006051||1008324||Cerca35S02851||1||CDS||2028508843||18243||78.35	18243	18243	b51759_scaffold131	scaffold131||371368||373296||Cerca131S13853||1||CDS||2028478457||4190||78.35	4190	4190	1.900000e-199	469
a51759_scaffold35	scaffold35||1016681||1028457||Cerca35S08414||-1||CDS||2028508892||18244||74.89	18244	18244	b51759_scaffold131	scaffold131||394758||398553||Cerca131S13821||-1||CDS||2028478387||4194||74.89	4194	4194	1.400000e-139	519
###
a51759_scaffold358	scaffold358||124966||125845||Cerca358S22514||1||CDS||2028509475||18445||92.54	18445	18445	b51759_scaffold234	scaffold234||606937||608087||Cerca234S18764||-1||CDS||2028495702||12101||92.54	12101	12101	5.700000e-73	50
a51759_scaffold358	scaffold358||128545||130687||Cerca358S32904||-1||CDS||2028509499||18447||90.91	18447	18447	b51759_scaffold234	scaffold234||509633||510543||Cerca234S18756||1||CDS||2028495684||12090||90.91	12090	12090	8.400000e-30	76
a51759_scaffold358	scaffold358||177669||181800||Cerca358S22519||1||CDS||2028509487||18452||73.28	18452	18452	b51759_scaffold234	scaffold234||470424||471477||Cerca234S18753||1||CDS||2028495677||12086||73.28	12086	12086	1.600000e-45	120
a51759_scaffold358	scaffold358||192547||193725||Cerca358S22521||1||CDS||2028509492||18456||87.54	18456	18456	b51759_scaffold234	scaffold234||427623||428498||Cerca234S01868||1||CDS||2028495628||12084||87.54	12084	12084	2.000000e-95	170
a51759_scaffold358	scaffold358||206734||209760||Cerca358S08386||1||CDS||2028509454||18458||80.37	18458	18458	b51759_scaffold234	scaffold234||268971||301015||Cerca234S32519||1||CDS||2028495714||12080||80.37	12080	12080	1.100000e-21	191
###
a51759_scaffold39	scaffold39||24029||70587||Cerca39S23454||-1||CDS||2028512206||19657||62.09	19657	19657	b51759_scaffold12	scaffold12||1811788||1813095||Cerca12S00502||1||CDS||2028475499||3049||62.09	3049	3049	4.600000e-74	50
a51759_scaffold39	scaffold39||129361||134357||Cerca39S23458||-1||CDS||2028512215||19665||70.85	19665	19665	b51759_scaffold12	scaffold12||1775781||1781659||Cerca12S13640||1||CDS||2028475679||3045||70.85	3045	3045	3.400000e-147	100
a51759_scaffold39	scaffold39||163559||164539||Cerca39S08638||1||CDS||2028512082||19668||63.42	19668	19668	b51759_scaffold12	scaffold12||1768116||1769177||Cerca12S00504||-1||CDS||2028475503||3044||63.42	3044	3044	6.200000e-81	150
a51759_scaffold39	scaffold39||176703||183460||Cerca39S23429||1||CDS||2028512153||19670||74.32	19670	19670	b51759_scaffold12	scaffold12||1755193||1760195||Cerca12S13636||-1||CDS||2028475671||3042||74.32	3042	3042	8.500000e-182	200
a51759_scaffold39	scaffold39||224560||234164||Cerca39S23432||-1||CDS||2028512159||19676||69.57	19676	19676	b51759_scaffold12	scaffold12||1685910||1695845||Cerca12S13632||1||CDS||2028475662||3035||69.57	3035	3035	1.000000e-250	250
a51759_scaffold39	scaffold39||303679||308622||Cerca39S23466||-1||CDS||2028512231||19683||73.66	19683	19683	b51759_scaffold12	scaffold12||1663202||1666890||Cerca12S13628||1||CDS||2028475653||3031||73.66	3031	3031	1.100000e-247	300
a51759_scaffold39	scaffold39||322202||325873||Cerca39S23467||-1||CDS||2028512234||19687||80.82	19687	19687	b51759_scaffold12	scaffold12||1651327||1655413||Cerca12S13704||1||CDS||2028475817||3029||80.82	3029	3029	1.000000e-250	350
###
a51759_scaffold4	scaffold4||302532||306849||Cerca4S25798||1||CDS||2028513445||20056||65.74	20056	20056	b51759_scaffold257	scaffold257||234482||238965||Cerca257S19434||-1||CDS||2028498059||13180||65.74	13180	13180	3.500000e-193	50
a51759_scaffold4	scaffold4||314059||314639||Cerca4S25799||1||CDS||2028513447||20057||66.81	20057	20057	b51759_scaffold257	scaffold257||231337||231890||Cerca257S19433||-1||CDS||2028498057||13179||66.81	13179	13179	1.100000e-57	100
a51759_scaffold4	scaffold4||342767||361821||Cerca4S25935||-1||CDS||2028513733||20063||69.38	20063	20063	b51759_scaffold257	scaffold257||192008||195987||Cerca257S19444||1||CDS||2028498080||13173||69.38	13173	13173	8.300000e-117	150
a51759_scaffold4	scaffold4||376736||378882||Cerca4S03655||1||CDS||2028513011||20066||64.13	20066	20066	b51759_scaffold257	scaffold257||134556||139784||Cerca257S19440||1||CDS||2028498072||13167||64.13	13167	13167	6.600000e-117	200
a51759_scaffold4	scaffold4||404016||404567||Cerca4S25834||1||CDS||2028513521||20070||68.14	20070	20070	b51759_scaffold257	scaffold257||130165||131681||Cerca257S19437||-1||CDS||2028498065||13166||68.14	13166	13166	8.100000e-30	229
a51759_scaffold4	scaffold4||406170||413386||Cerca4S03683||1||CDS||2028513071||20071||76.99	20071	20071	b51759_scaffold257	scaffold257||121935||124731||Cerca257S07306||-1||CDS||2028498036||13165||76.99	13165	13165	9.800000e-84	279
a51759_scaffold4	scaffold4||448692||449672||Cerca4S03685||1||CDS||2028513075||20076||72.94	20076	20076	b51759_scaffold257	scaffold257||74106||75236||Cerca257S07305||-1||CDS||2028498034||13159||72.94	13159	13159	9.300000e-85	329
a51759_scaffold4	scaffold4||498274||500636||Cerca4S33300||1||CDS||2028513865||20079||67.71	20079	20079	b51759_scaffold257	scaffold257||53167||55230||Cerca257S07301||1||CDS||2028498026||13156||67.71	13156	13156	9.500000e-84	379
a51759_scaffold4	scaffold4||520034||522268||Cerca4S25839||-1||CDS||2028513531||20083||65.09	20083	20083	b51759_scaffold257	scaffold257||31240||34137||Cerca257S19436||1||CDS||2028498063||13154||65.09	13154	13154	6.400000e-145	429
a51759_scaffold4	scaffold4||542941||544308||Cerca4S03687||1||CDS||2028513079||20086||62.58	20086	20086	b51759_scaffold257	scaffold257||21361||22686||Cerca257S07302||-1||CDS||2028498028||13153||62.58	13153	13153	1.200000e-30	458
a51759_scaffold4	scaffold4||554782||566057||Cerca4S25948||1||CDS||2028513760||20088||73.76	20088	20088	b51759_scaffold257	scaffold257||9966||13385||Cerca257S19428||-1||CDS||2028498045||13152||73.76	13152	13152	1.000000e-250	508
###
a51759_scaffold4	scaffold4||640805||643969||Cerca4S33302||-1||CDS||2028513870||20098||70.7	20098	20098	b51759_scaffold23	scaffold23||492767||495440||Cerca23S18948||-1||CDS||2028495233||11833||70.7	11833	11833	4.100000e-178	50
a51759_scaffold4	scaffold4||667369||667902||Cerca4S03691||1||CDS||2028513088||20102||68.75	20102	20102	b51759_scaffold23	scaffold23||419897||420319||Cerca23S01928||-1||CDS||2028495042||11822||68.75	11822	11822	1.400000e-33	79
a51759_scaffold4	scaffold4||692704||699273||Cerca4S25854||1||CDS||2028513563||20107||71.17	20107	20107	b51759_scaffold23	scaffold23||392066||403262||Cerca23S18997||-1||CDS||2028495341||11819||71.17	11819	11819	1.000000e-221	129
a51759_scaffold4	scaffold4||800476||802895||Cerca4S25855||1||CDS||2028513565||20121||71.96	20121	20121	b51759_scaffold23	scaffold23||358960||360869||Cerca23S18930||-1||CDS||2028495192||11814||71.96	11814	11814	1.000000e-176	176
a51759_scaffold4	scaffold4||838420||844666||Cerca4S25857||-1||CDS||2028513569||20126||58.72	20126	20126	b51759_scaffold23	scaffold23||290410||302080||Cerca23S18989||-1||CDS||2028495323||11804||58.72	11804	11804	2.000000e-13	188
###
a51759_scaffold4	scaffold4||1301697||1304657||Cerca4S25673||1||CDS||2028513175||20183||77.15	20183	20183	b51759_scaffold7	scaffold7||452582||455839||Cerca7S29840||-1||CDS||2028532111||28816||77.15	28816	28816	1.000000e-250	50
a51759_scaffold4	scaffold4||1405081||1409239||Cerca4S25685||1||CDS||2028513200||20198||63.35	20198	20198	b51759_scaffold7	scaffold7||388880||391874||Cerca7S29732||-1||CDS||2028531883||28804||63.35	28804	28804	4.900000e-32	78
a51759_scaffold4	scaffold4||1550304||1553158||Cerca4S25694||1||CDS||2028513221||20218||80.72	20218	20218	b51759_scaffold7	scaffold7||235315||238854||Cerca7S29826||-1||CDS||2028532082||28784||80.72	28784	28784	1.000000e-250	125
a51759_scaffold4	scaffold4||1562289||1564284||Cerca4S25696||1||CDS||2028513226||20220||72.24	20220	20220	b51759_scaffold7	scaffold7||215449||219491||Cerca7S29720||1||CDS||2028531858||28780||72.24	28780	28780	1.000000e-250	175
a51759_scaffold4	scaffold4||1573050||1579180||Cerca4S25885||-1||CDS||2028513629||20222||67.8	20222	20222	b51759_scaffold7	scaffold7||186932||192437||Cerca7S29825||1||CDS||2028532080||28777||67.8	28777	28777	1.600000e-210	225
a51759_scaffold4	scaffold4||1585734||1586624||Cerca4S03609||-1||CDS||2028512913||20223||74.65	20223	20223	b51759_scaffold7	scaffold7||163318||167912||Cerca7S29767||1||CDS||2028531959||28776||74.65	28776	28776	1.000000e-23	248
a51759_scaffold4	scaffold4||1622631||1626019||Cerca4S33272||-1||CDS||2028513805||20231||70.56	20231	20231	b51759_scaffold7	scaffold7||135020||138067||Cerca7S29764||-1||CDS||2028531952||28771||70.56	28771	28771	3.100000e-67	298
a51759_scaffold4	scaffold4||1639932||1643374||Cerca4S25705||1||CDS||2028513245||20234||66.0	20234	20234	b51759_scaffold7	scaffold7||50312||54451||Cerca7S29762||-1||CDS||2028531948||28761||66.0	28761	28761	1.000000e-250	348
###
a51759_scaffold4	scaffold4||1691641||1692063||Cerca4S03610||1||CDS||2028512915||20240||65.59	20240	20240	b51759_scaffold69	scaffold69||730910||731335||Cerca69S04392||-1||CDS||2028531278||28653||65.59	28653	28653	1.500000e-50	49
a51759_scaffold4	scaffold4||1745453||1747685||Cerca4S25889||1||CDS||2028513637||20245||73.13	20245	20245	b51759_scaffold69	scaffold69||639511||641608||Cerca69S28636||-1||CDS||2028531416||28638||73.13	28638	28638	1.000000e-250	96
a51759_scaffold4	scaffold4||1876981||1877967||Cerca4S03615||-1||CDS||2028512926||20266||63.87	20266	20266	b51759_scaffold69	scaffold69||555755||556849||Cerca69S04387||1||CDS||2028531267||28623||63.87	28623	28623	5.100000e-06	95
a51759_scaffold4	scaffold4||1894239||1894540||Cerca4S25726||-1||CDS||2028513291||20269||73.74	20269	20269	b51759_scaffold69	scaffold69||548612||548939||Cerca69S28585||1||CDS||2028531310||28621||73.74	28621	28621	1.000000e-29	124
a51759_scaffold4	scaffold4||1912343||1916142||Cerca4S25728||-1||CDS||2028513295||20273||68.01	20273	20273	b51759_scaffold69	scaffold69||534280||537737||Cerca69S28584||1||CDS||2028531308||28618||68.01	28618	28618	7.900000e-127	174
a51759_scaffold4	scaffold4||1934360||1936244||Cerca4S25896||1||CDS||2028513652||20277||70.71	20277	20277	b51759_scaffold69	scaffold69||525596||526238||Cerca69S33630||-1||CDS||2028531425||28616||70.71	28616	28616	5.900000e-30	203
a51759_scaffold4	scaffold4||1963350||1965896||Cerca4S25732||-1||CDS||2028513304||20282||70.25	20282	20282	b51759_scaffold69	scaffold69||502044||503961||Cerca69S28624||1||CDS||2028531391||28612||70.25	28612	28612	1.900000e-46	248
a51759_scaffold4	scaffold4||2045234||2046811||Cerca4S25743||1||CDS||2028513328||20294||72.84	20294	20294	b51759_scaffold69	scaffold69||395805||397609||Cerca69S28580||-1||CDS||2028531300||28600||72.84	28600	28600	1.000000e-250	295
a51759_scaffold4	scaffold4||2070562||2072372||Cerca4S03625||-1||CDS||2028512948||20297||73.84	20297	20297	b51759_scaffold69	scaffold69||376663||381880||Cerca69S28575||1||CDS||2028531290||28596||73.84	28596	28596	5.100000e-60	345
a51759_scaffold4	scaffold4||2104798||2109515||Cerca4S25749||1||CDS||2028513341||20300||72.32	20300	20300	b51759_scaffold69	scaffold69||320282||324629||Cerca69S28610||-1||CDS||2028531362||28589||72.32	28589	28589	4.600000e-189	395
a51759_scaffold4	scaffold4||2118498||2119636||Cerca4S25750||1||CDS||2028513344||20302||61.01	20302	20302	b51759_scaffold69	scaffold69||305854||306921||Cerca69S28608||-1||CDS||2028531358||28587||61.01	28587	28587	5.900000e-32	426
a51759_scaffold4	scaffold4||2142918||2146048||Cerca4S25755||1||CDS||2028513354||20306||74.07	20306	20306	b51759_scaffold69	scaffold69||271198||275047||Cerca69S28603||-1||CDS||2028531348||28583||74.07	28583	28583	4.200000e-89	476
###
a51759_scaffold4	scaffold4||2696328||2697111||Cerca4S25780||-1||CDS||2028513408||20374||69.25	20374	20374	b51759_scaffold424	scaffold424||7883||11488||Cerca424S24226||-1||CDS||2028516040||21476||69.25	21476	21476	1.100000e-49	49
a51759_scaffold4	scaffold4||2733458||2734678||Cerca4S25777||1||CDS||2028513401||20382||62.73	20382	20382	b51759_scaffold424	scaffold424||61337||62392||Cerca424S24215||1||CDS||2028516016||21484||62.73	21484	21484	6.900000e-26	74
a51759_scaffold4	scaffold4||2754952||2757125||Cerca4S25779||1||CDS||2028513406||20385||74.88	20385	20385	b51759_scaffold424	scaffold424||63097||65803||Cerca424S24227||-1||CDS||2028516042||21485||74.88	21485	21485	2.000000e-190	124
a51759_scaffold4	scaffold4||2781801||2782481||Cerca4S03643||-1||CDS||2028512986||20388||70.04	20388	20388	b51759_scaffold424	scaffold424||115580||116212||Cerca424S03226||-1||CDS||2028516012||21493||70.04	21493	21493	1.000000e-37	161
a51759_scaffold4	scaffold4||2788031||2795622||Cerca4S25930||1||CDS||2028513722||20390||67.19	20390	20390	b51759_scaffold424	scaffold424||150163||154959||Cerca424S24219||1||CDS||2028516025||21499||67.19	21499	21499	1.300000e-166	211
a51759_scaffold4	scaffold4||2810146||2811756||Cerca4S25787||1||CDS||2028513423||20394||80.62	20394	20394	b51759_scaffold424	scaffold424||182700||184708||Cerca424S24221||1||CDS||2028516029||21502||80.62	21502	21502	2.300000e-66	261
###
a51759_scaffold4	scaffold4||2864957||2868144||Cerca4S25790||1||CDS||2028513429||20403||73.98	20403	20403	b51759_scaffold216	scaffold216||41046||43395||Cerca216S18000||1||CDS||2028492961||10830||73.98	10830	10830	1.500000e-216	50
a51759_scaffold4	scaffold4||2869209||2878706||Cerca4S25784||-1||CDS||2028513417||20404||72.46	20404	20404	b51759_scaffold216	scaffold216||44650||53906||Cerca216S18004||-1||CDS||2028492970||10831||72.46	10831	10831	1.000000e-250	100
a51759_scaffold4	scaffold4||2880759||2881400||Cerca4S03646||-1||CDS||2028512992||20405||63.67	20405	20405	b51759_scaffold216	scaffold216||71792||72424||Cerca216S01645||-1||CDS||2028492936||10835||63.67	10835	10835	7.000000e-57	150
a51759_scaffold4	scaffold4||2886661||2889888||Cerca4S03647||1||CDS||2028512994||20406||65.26	20406	20406	b51759_scaffold216	scaffold216||93484||118196||Cerca216S18010||1||CDS||2028492983||10836||65.26	10836	10836	1.000000e-250	200
a51759_scaffold4	scaffold4||2895066||2896213||Cerca4S25792||1||CDS||2028513433||20408||78.01	20408	20408	b51759_scaffold216	scaffold216||144646||147217||Cerca216S18006||1||CDS||2028492975||10840||78.01	10840	10840	3.400000e-146	250
a51759_scaffold4	scaffold4||2929784||2930251||Cerca4S03650||-1||CDS||2028513000||20412||70.0	20412	20412	b51759_scaffold216	scaffold216||179087||179527||Cerca216S01648||-1||CDS||2028492943||10842||70.0	10842	10842	7.000000e-52	300
a51759_scaffold4	scaffold4||2944139||2948421||Cerca4S25796||-1||CDS||2028513441||20415||65.6	20415	20415	b51759_scaffold216	scaffold216||207143||212265||Cerca216S18017||-1||CDS||2028492998||10843||65.6	10843	10843	5.400000e-41	340
a51759_scaffold4	scaffold4||2959781||2984789||Cerca4S25934||-1||CDS||2028513731||20418||63.49	20418	20418	b51759_scaffold216	scaffold216||310307||318308||Cerca216S18019||-1||CDS||2028493002||10852||63.49	10852	10852	8.900000e-144	390
###
a51759_scaffold4	scaffold4||2886661||2889888||Cerca4S03647||1||CDS||2028512994||20406||65.96	20406	20406	b51759_scaffold17	scaffold17||756695||759447||Cerca17S16463||-1||CDS||2028485494||7376||65.96	7376	7376	3.500000e-22	21
a51759_scaffold4	scaffold4||3009577||3017911||Cerca4S25936||-1||CDS||2028513735||20424||62.03	20424	20424	b51759_scaffold17	scaffold17||818778||820154||Cerca17S01247||-1||CDS||2028485241||7385||62.03	7385	7385	5.700000e-67	68
a51759_scaffold4	scaffold4||3026742||3027947||Cerca4S25806||-1||CDS||2028513462||20426||78.71	20426	20426	b51759_scaffold17	scaffold17||877723||879606||Cerca17S16475||-1||CDS||2028485521||7396||78.71	7396	7396	9.600000e-173	115
a51759_scaffold4	scaffold4||3063515||3065343||Cerca4S03662||-1||CDS||2028513026||20434||68.58	20434	20434	b51759_scaffold17	scaffold17||1072331||1074198||Cerca17S06425||1||CDS||2028485261||7418||68.58	7418	7418	3.200000e-129	50
a51759_scaffold4	scaffold4||3078007||3080729||Cerca4S25810||1||CDS||2028513471||20436||77.33	20436	20436	b51759_scaffold17	scaffold17||1053260||1056302||Cerca17S06421||-1||CDS||2028485252||7415||77.33	7415	7415	5.000000e-35	84
a51759_scaffold4	scaffold4||3145463||3146479||Cerca4S03670||1||CDS||2028513043||20447||80.6	20447	20447	b51759_scaffold17	scaffold17||992532||993848||Cerca17S01219||-1||CDS||2028485179||7407||80.6	7407	7407	1.700000e-68	131
a51759_scaffold4	scaffold4||3158870||3161880||Cerca4S25818||-1||CDS||2028513487||20450||66.67	20450	20450	b51759_scaffold17	scaffold17||923103||956098||Cerca17S16521||1||CDS||2028485623||7401||66.67	7401	7401	3.400000e-140	181
a51759_scaffold4	scaffold4||3169551||3171696||Cerca4S03668||-1||CDS||2028513039||20452||80.12	20452	20452	b51759_scaffold17	scaffold17||902617||904655||Cerca17S16477||1||CDS||2028485525||7399||80.12	7399	7399	2.800000e-84	231
a51759_scaffold4	scaffold4||3191165||3194299||Cerca4S25820||1||CDS||2028513491||20456||69.43	20456	20456	b51759_scaffold17	scaffold17||1119664||1122819||Cerca17S16384||1||CDS||2028485322||7424||69.43	7424	7424	2.200000e-245	206
a51759_scaffold4	scaffold4||3204025||3207193||Cerca4S25823||-1||CDS||2028513497||20460||75.84	20460	20460	b51759_scaffold17	scaffold17||1137411||1139855||Cerca17S16388||-1||CDS||2028485330||7428||75.84	7428	7428	3.100000e-180	256
a51759_scaffold4	scaffold4||3226592||3232164||Cerca4S25825||-1||CDS||2028513502||20464||80.0	20464	20464	b51759_scaffold17	scaffold17||1146444||1152099||Cerca17S16389||-1||CDS||2028485332||7430||80.0	7430	7430	1.000000e-250	306
a51759_scaffold4	scaffold4||3250961||3251491||Cerca4S03674||1||CDS||2028513051||20465||76.2	20465	20465	b51759_scaffold17	scaffold17||1176180||1176746||Cerca17S01223||1||CDS||2028485188||7432||76.2	7432	7432	4.300000e-95	356
a51759_scaffold4	scaffold4||3344208||3346839||Cerca4S25827||1||CDS||2028513506||20474||79.16	20474	20474	b51759_scaffold17	scaffold17||1217670||1220135||Cerca17S01224||1||CDS||2028485190||7440||79.16	7440	7440	1.800000e-112	406
a51759_scaffold4	scaffold4||3397956||3402499||Cerca4S25942||1||CDS||2028513748||20482||70.2	20482	20482	b51759_scaffold17	scaffold17||1364731||1365744||Cerca17S06428||-1||CDS||2028485267||7461||70.2	7461	7461	4.100000e-150	450
###
a51759_scaffold41	scaffold41||171453||174508||Cerca41S24115||1||CDS||2028514802||20863||73.31	20863	20863	b51759_scaffold26	scaffold26||774803||777299||Cerca26S19840||-1||CDS||2028498531||13337||73.31	13337	13337	1.600000e-128	50
a51759_scaffold41	scaffold41||179547||184329||Cerca41S24117||-1||CDS||2028514806||20865||72.28	20865	20865	b51759_scaffold26	scaffold26||734783||739502||Cerca26S19773||1||CDS||2028498386||13332||72.28	13332	13332	1.000000e-250	100
a51759_scaffold41	scaffold41||197828||198583||Cerca41S03195||-1||CDS||2028514628||20867||70.59	20867	20867	b51759_scaffold26	scaffold26||701533||703316||Cerca26S19772||1||CDS||2028498384||13328||70.59	13328	13328	8.900000e-14	113
a51759_scaffold41	scaffold41||226683||231329||Cerca41S24082||1||CDS||2028514733||20873||73.95	20873	20873	b51759_scaffold26	scaffold26||676824||679834||Cerca26S02120||-1||CDS||2028498210||13325||73.95	13325	13325	1.000000e-250	163
a51759_scaffold41	scaffold41||250275||253152||Cerca41S24122||-1||CDS||2028514816||20877||78.77	20877	20877	b51759_scaffold26	scaffold26||628436||631634||Cerca26S19836||1||CDS||2028498522||13320||78.77	13320	13320	3.700000e-89	213
a51759_scaffold41	scaffold41||295832||301197||Cerca41S24086||-1||CDS||2028514742||20886||76.38	20886	20886	b51759_scaffold26	scaffold26||585358||587939||Cerca26S07462||1||CDS||2028498278||13314||76.38	13314	13314	2.300000e-83	263
a51759_scaffold41	scaffold41||390097||390921||Cerca41S08973||-1||CDS||2028514681||20901||62.45	20901	20901	b51759_scaffold26	scaffold26||494748||495329||Cerca26S07459||1||CDS||2028498272||13300||62.45	13300	13300	5.000000e-18	277
a51759_scaffold41	scaffold41||392817||396117||Cerca41S24134||-1||CDS||2028514841||20902||69.48	20902	20902	b51759_scaffold26	scaffold26||491336||493585||Cerca26S19768||1||CDS||2028498375||13299||69.48	13299	13299	1.600000e-170	327
a51759_scaffold41	scaffold41||442870||446512||Cerca41S08978||-1||CDS||2028514691||20909||75.76	20909	20909	b51759_scaffold26	scaffold26||477663||481435||Cerca26S19765||1||CDS||2028498368||13297||75.76	13297	13297	3.500000e-241	377
a51759_scaffold41	scaffold41||458162||459301||Cerca41S24135||-1||CDS||2028514843||20910||64.56	20910	20910	b51759_scaffold26	scaffold26||464098||465030||Cerca26S19823||1||CDS||2028498494||13295||64.56	13295	13295	1.400000e-26	402
a51759_scaffold41	scaffold41||475466||476062||Cerca41S08975||1||CDS||2028514685||20913||68.22	20913	20913	b51759_scaffold26	scaffold26||404537||405205||Cerca26S07456||-1||CDS||2028498265||13284||68.22	13284	13284	4.000000e-09	407
###
a51759_scaffold41	scaffold41||684540||690875||Cerca41S08985||1||CDS||2028514706||20946||78.68	20946	20946	b51759_scaffold11	scaffold11||1259329||1265949||Cerca11S05663||-1||CDS||2028473048||1830||78.68	1830	1830	1.000000e-250	50
a51759_scaffold41	scaffold41||699042||702005||Cerca41S24100||-1||CDS||2028514770||20948||78.41	20948	20948	b51759_scaffold11	scaffold11||1236024||1239032||Cerca11S13032||1||CDS||2028473214||1826||78.41	1826	1826	8.800000e-124	100
a51759_scaffold41	scaffold41||728905||730162||Cerca41S24153||1||CDS||2028514881||20952||83.07	20952	20952	b51759_scaffold11	scaffold11||1193097||1194926||Cerca11S05659||-1||CDS||2028473039||1823||83.07	1823	1823	7.000000e-50	149
a51759_scaffold41	scaffold41||766474||767735||Cerca41S03202||1||CDS||2028514643||20959||61.61	20959	20959	b51759_scaffold11	scaffold11||1077945||1078205||Cerca11S00339||-1||CDS||2028472975||1812||61.61	1812	1812	7.000000e-14	159
a51759_scaffold41	scaffold41||768346||772617||Cerca41S24157||-1||CDS||2028514889||20960||72.85	20960	20960	b51759_scaffold11	scaffold11||1071671||1075147||Cerca11S00337||1||CDS||2028472971||1811||72.85	1811	1811	1.000000e-210	209
a51759_scaffold41	scaffold41||781271||783277||Cerca41S24158||-1||CDS||2028514891||20962||68.48	20962	20962	b51759_scaffold11	scaffold11||1050402||1054507||Cerca11S13028||1||CDS||2028473205||1808||68.48	1808	1808	1.000000e-71	259
a51759_scaffold41	scaffold41||790436||794866||Cerca41S24103||1||CDS||2028514777||20963||75.84	20963	20963	b51759_scaffold11	scaffold11||1042041||1044613||Cerca11S00338||-1||CDS||2028472973||1807||75.84	1807	1807	5.000000e-226	309
###
a51759_scaffold416	scaffold416||7474||10645||Cerca416S24012||-1||CDS||2028515295||21145||71.87	21145	21145	b51759_scaffold32	scaffold32||378101||381692||Cerca32S21704||-1||CDS||2028505878||16730||71.87	16730	16730	1.100000e-122	50
a51759_scaffold416	scaffold416||46184||50266||Cerca416S24021||-1||CDS||2028515313||21151||68.04	21151	21151	b51759_scaffold32	scaffold32||395902||400736||Cerca32S21706||-1||CDS||2028505882||16734||68.04	16734	16734	1.000000e-250	100
a51759_scaffold416	scaffold416||133954||135768||Cerca416S08934||1||CDS||2028515289||21160||74.61	21160	21160	b51759_scaffold32	scaffold32||435890||437698||Cerca32S02650||1||CDS||2028505718||16739||74.61	16739	16739	7.000000e-249	150
a51759_scaffold416	scaffold416||156202||156900||Cerca416S24017||-1||CDS||2028515305||21163||66.67	21163	21163	b51759_scaffold32	scaffold32||444662||445614||Cerca32S21810||-1||CDS||2028506104||16740||66.67	16740	16740	2.100000e-30	179
a51759_scaffold416	scaffold416||172712||174210||Cerca416S24022||1||CDS||2028515315||21165||65.1	21165	21165	b51759_scaffold32	scaffold32||460597||461819||Cerca32S21705||1||CDS||2028505880||16742||65.1	16742	16742	4.900000e-46	224
###
a51759_scaffold42	scaffold42||543606||544706||Cerca42S03245||1||CDS||2028515521||21315||76.92	21315	21315	b51759_scaffold7	scaffold7||1498431||1499597||Cerca7S04656||-1||CDS||2028531679||28962||76.92	28962	28962	4.900000e-77	50
a51759_scaffold42	scaffold42||550655||552418||Cerca42S24390||1||CDS||2028515715||21316||83.33	21316	21316	b51759_scaffold7	scaffold7||1484800||1486669||Cerca7S29806||-1||CDS||2028532041||28961||83.33	28961	28961	1.100000e-24	74
a51759_scaffold42	scaffold42||667045||670024||Cerca42S24343||1||CDS||2028515610||21333||57.89	21333	21333	b51759_scaffold7	scaffold7||1353044||1356211||Cerca7S29793||-1||CDS||2028532014||28940||57.89	28940	28940	1.500000e-31	98
a51759_scaffold42	scaffold42||672822||676955||Cerca42S24401||1||CDS||2028515740||21334||78.2	21334	21334	b51759_scaffold7	scaffold7||1347334||1351211||Cerca7S29795||1||CDS||2028532018||28939||78.2	28939	28939	1.700000e-175	148
a51759_scaffold42	scaffold42||693629||694860||Cerca42S24405||1||CDS||2028515749||21338||74.48	21338	21338	b51759_scaffold7	scaffold7||1305311||1306743||Cerca7S29696||-1||CDS||2028531806||28932||74.48	28932	28932	3.700000e-46	193
a51759_scaffold42	scaffold42||696133||703845||Cerca42S24349||-1||CDS||2028515623||21339||78.04	21339	21339	b51759_scaffold7	scaffold7||1289250||1297493||Cerca7S29693||1||CDS||2028531800||28931||78.04	28931	28931	1.000000e-250	243
a51759_scaffold42	scaffold42||768447||769433||Cerca42S09037||1||CDS||2028515554||21350||78.18	21350	21350	b51759_scaffold7	scaffold7||1253114||1256325||Cerca7S29689||1||CDS||2028531792||28926||78.18	28926	28926	4.600000e-05	244
###
a51759_scaffold42	scaffold42||713066||716010||Cerca42S24347||1||CDS||2028515619||21341||73.1	21341	21341	b51759_scaffold141	scaffold141||48966||55088||Cerca141S06003||1||CDS||2028480368||5051||73.1	5051	5051	8.500000e-34	33
a51759_scaffold42	scaffold42||780201||781013||Cerca42S03249||1||CDS||2028515530||21352||59.74	21352	21352	b51759_scaffold141	scaffold141||175207||175977||Cerca141S00704||1||CDS||2028480347||5065||59.74	5065	5065	5.400000e-40	69
a51759_scaffold42	scaffold42||784320||785473||Cerca42S03252||-1||CDS||2028515536||21353||64.93	21353	21353	b51759_scaffold141	scaffold141||192232||193631||Cerca141S14380||-1||CDS||2028480405||5068||64.93	5068	5068	1.400000e-09	77
a51759_scaffold42	scaffold42||807757||809878||Cerca42S24416||-1||CDS||2028515773||21357||81.78	21357	21357	b51759_scaffold141	scaffold141||220996||223238||Cerca141S14383||-1||CDS||2028480412||5073||81.78	5073	5073	1.300000e-174	127
a51759_scaffold42	scaffold42||901384||905181||Cerca42S24352||-1||CDS||2028515630||21372||69.93	21372	21372	b51759_scaffold141	scaffold141||405404||412061||Cerca141S14400||1||CDS||2028480451||5094||69.93	5094	5094	9.900000e-227	171
###
a51759_scaffold424	scaffold424||7883||11488||Cerca424S24226||-1||CDS||2028516040||21476||69.25	21476	21476	b51759_scaffold4	scaffold4||2696328||2697111||Cerca4S25780||-1||CDS||2028513408||20374||69.25	20374	20374	2.300000e-49	48
a51759_scaffold424	scaffold424||61337||62392||Cerca424S24215||1||CDS||2028516016||21484||62.73	21484	21484	b51759_scaffold4	scaffold4||2733458||2734678||Cerca4S25777||1||CDS||2028513401||20382||62.73	20382	20382	7.000000e-26	73
a51759_scaffold424	scaffold424||63097||65803||Cerca424S24227||-1||CDS||2028516042||21485||74.88	21485	21485	b51759_scaffold4	scaffold4||2754952||2757125||Cerca4S25779||1||CDS||2028513406||20385||74.88	20385	20385	2.000000e-190	123
a51759_scaffold424	scaffold424||115580||116212||Cerca424S03226||-1||CDS||2028516012||21493||70.04	21493	21493	b51759_scaffold4	scaffold4||2781801||2782481||Cerca4S03643||-1||CDS||2028512986||20388||70.04	20388	20388	9.300000e-38	160
a51759_scaffold424	scaffold424||150163||154959||Cerca424S24219||1||CDS||2028516025||21499||67.19	21499	21499	b51759_scaffold4	scaffold4||2788031||2795622||Cerca4S25930||1||CDS||2028513722||20390||67.19	20390	20390	3.600000e-167	210
a51759_scaffold424	scaffold424||182700||184708||Cerca424S24221||1||CDS||2028516029||21502||80.62	21502	21502	b51759_scaffold4	scaffold4||2810146||2811756||Cerca4S25787||1||CDS||2028513423||20394||80.62	20394	20394	2.100000e-66	260
###
a51759_scaffold44	scaffold44||155514||156110||Cerca44S03323||1||CDS||2028516974||21943||69.17	21943	21943	b51759_scaffold64	scaffold64||571519||572097||Cerca64S10271||-1||CDS||2028529172||27644||69.17	27644	27644	3.800000e-52	50
a51759_scaffold44	scaffold44||186812||188835||Cerca44S24746||1||CDS||2028517040||21947||73.32	21947	21947	b51759_scaffold64	scaffold64||557289||559284||Cerca64S28086||-1||CDS||2028529322||27643||73.32	27643	27643	1.000000e-250	100
a51759_scaffold44	scaffold44||239490||241859||Cerca44S24759||-1||CDS||2028517067||21956||71.45	21956	21956	b51759_scaffold64	scaffold64||478899||482294||Cerca64S28078||1||CDS||2028529305||27630||71.45	27630	27630	1.400000e-205	147
a51759_scaffold44	scaffold44||255423||259578||Cerca44S24755||1||CDS||2028517059||21960||69.52	21960	21960	b51759_scaffold64	scaffold64||445742||451267||Cerca64S28081||-1||CDS||2028529312||27624||69.52	27624	27624	2.200000e-140	197
a51759_scaffold44	scaffold44||271194||273326||Cerca44S24756||1||CDS||2028517061||21961||80.7	21961	21961	b51759_scaffold64	scaffold64||432083||433557||Cerca64S28080||-1||CDS||2028529310||27621||80.7	27621	27621	1.400000e-24	220
###
a51759_scaffold44	scaffold44||356532||357532||Cerca44S24730||1||CDS||2028517006||21971||76.15	21971	21971	b51759_scaffold244	scaffold244||16856||18220||Cerca244S19095||1||CDS||2028496810||12598||76.15	12598	12598	1.300000e-158	50
a51759_scaffold44	scaffold44||430750||435753||Cerca44S24736||1||CDS||2028517018||21979||72.01	21979	21979	b51759_scaffold244	scaffold244||100825||103961||Cerca244S19099||1||CDS||2028496818||12605||72.01	12605	12605	9.900000e-159	100
a51759_scaffold44	scaffold44||438616||439770||Cerca44S03330||-1||CDS||2028516989||21980||75.09	21980	21980	b51759_scaffold244	scaffold244||122289||123482||Cerca244S01956||-1||CDS||2028496796||12607||75.09	12607	12607	4.100000e-54	150
a51759_scaffold44	scaffold44||486057||487349||Cerca44S03329||1||CDS||2028516987||21984||67.52	21984	21984	b51759_scaffold244	scaffold244||190947||192644||Cerca244S19101||-1||CDS||2028496822||12614||67.52	12614	12614	1.700000e-159	200
a51759_scaffold44	scaffold44||673870||686130||Cerca44S24777||1||CDS||2028517105||21998||75.36	21998	21998	b51759_scaffold244	scaffold244||261010||262200||Cerca244S01961||-1||CDS||2028496807||12620||75.36	12620	12620	3.200000e-40	236
###
a51759_scaffold45	scaffold45||368015||370272||Cerca45S24898||1||CDS||2028517767||22260||72.5	22260	22260	b51759_scaffold155	scaffold155||137740||139739||Cerca155S15237||1||CDS||2028483026||6269||72.5	6269	6269	1.400000e-87	50
a51759_scaffold45	scaffold45||381977||383443||Cerca45S09208||1||CDS||2028517642||22262||68.4	22262	22262	b51759_scaffold155	scaffold155||155510||157033||Cerca155S00901||1||CDS||2028482955||6271||68.4	6271	6271	2.100000e-169	100
a51759_scaffold45	scaffold45||406256||407613||Cerca45S24873||-1||CDS||2028517712||22266||62.61	22266	22266	b51759_scaffold155	scaffold155||182508||183976||Cerca155S15220||-1||CDS||2028482989||6275||62.61	6275	6275	3.900000e-32	131
a51759_scaffold45	scaffold45||424194||430013||Cerca45S24900||-1||CDS||2028517772||22269||80.5	22269	22269	b51759_scaffold155	scaffold155||248563||260421||Cerca155S15245||-1||CDS||2028483044||6284||80.5	6284	6284	1.000000e-250	181
a51759_scaffold45	scaffold45||432017||435597||Cerca45S09212||-1||CDS||2028517650||22270||71.18	22270	22270	b51759_scaffold155	scaffold155||263033||266426||Cerca155S15246||-1||CDS||2028483046||6285||71.18	6285	6285	2.600000e-199	231
a51759_scaffold45	scaffold45||520472||521026||Cerca45S09214||-1||CDS||2028517655||22281||65.66	22281	22281	b51759_scaffold155	scaffold155||282439||283092||Cerca155S00903||-1||CDS||2028482959||6288||65.66	6288	6288	2.300000e-15	242
a51759_scaffold45	scaffold45||613266||614847||Cerca45S24910||1||CDS||2028517793||22289||69.73	22289	22289	b51759_scaffold155	scaffold155||324685||326391||Cerca155S15250||1||CDS||2028483055||6294||69.73	6294	6294	2.100000e-56	292
a51759_scaffold45	scaffold45||617349||618165||Cerca45S24913||-1||CDS||2028517800||22290||67.81	22290	22290	b51759_scaffold155	scaffold155||342304||343212||Cerca155S15248||-1||CDS||2028483051||6297||67.81	6297	6297	2.600000e-56	342
a51759_scaffold45	scaffold45||655466||656462||Cerca45S33193||-1||CDS||2028517827||22297||64.53	22297	22297	b51759_scaffold155	scaffold155||355228||356269||Cerca155S32174||-1||CDS||2028483069||6300||64.53	6300	6300	2.600000e-28	369
a51759_scaffold45	scaffold45||700148||704341||Cerca45S24915||-1||CDS||2028517804||22302||58.96	22302	22302	b51759_scaffold155	scaffold155||377795||380499||Cerca155S15228||1||CDS||2028483007||6303||58.96	6303	6303	7.000000e-48	416
###
a51759_scaffold45	scaffold45||447635||449522||Cerca45S24902||-1||CDS||2028517776||22272||67.33	22272	22272	b51759_scaffold115	scaffold115||488484||490189||Cerca115S05593||1||CDS||2028474542||2429||67.33	2429	2429	4.800000e-65	50
a51759_scaffold45	scaffold45||510658||515804||Cerca45S24908||-1||CDS||2028517789||22280||73.71	22280	22280	b51759_scaffold115	scaffold115||427378||436573||Cerca115S00281||-1||CDS||2028474511||2420||73.71	2420	2420	1.100000e-92	100
a51759_scaffold45	scaffold45||617349||618165||Cerca45S24913||-1||CDS||2028517800||22290||69.96	22290	22290	b51759_scaffold115	scaffold115||361830||363086||Cerca115S00280||1||CDS||2028474509||2413||69.96	2413	2413	1.900000e-42	141
a51759_scaffold45	scaffold45||645692||647199||Cerca45S09221||1||CDS||2028517670||22295||73.18	22295	22295	b51759_scaffold115	scaffold115||336412||337258||Cerca115S05591||-1||CDS||2028474537||2412||73.18	2412	2412	4.900000e-76	191
a51759_scaffold45	scaffold45||655466||656462||Cerca45S33193||-1||CDS||2028517827||22297||66.09	22297	22297	b51759_scaffold115	scaffold115||273643||274688||Cerca115S12768||1||CDS||2028474583||2404||66.09	2404	2404	3.800000e-43	233
a51759_scaffold45	scaffold45||700148||704341||Cerca45S24915||-1||CDS||2028517804||22302||63.15	22302	22302	b51759_scaffold115	scaffold115||247689||251941||Cerca115S12755||-1||CDS||2028474555||2400||63.15	2400	2400	5.600000e-77	283
a51759_scaffold45	scaffold45||773642||774958||Cerca45S24917||-1||CDS||2028517808||22310||76.15	22310	22310	b51759_scaffold115	scaffold115||205735||208718||Cerca115S12766||1||CDS||2028474578||2395||76.15	2395	2395	6.800000e-45	327
###
a51759_scaffold45	scaffold45||796474||797563||Cerca45S24880||1||CDS||2028517727||22312||75.9	22312	22312	b51759_scaffold648	scaffold648||94366||95501||Cerca648S28021||-1||CDS||2028529593||27779||75.9	27779	27779	5.900000e-93	50
a51759_scaffold45	scaffold45||819408||820250||Cerca45S09225||1||CDS||2028517679||22314||66.89	22314	22314	b51759_scaffold648	scaffold648||61637||62353||Cerca648S04257||-1||CDS||2028529573||27773||66.89	27773	27773	2.400000e-11	60
a51759_scaffold45	scaffold45||829888||831256||Cerca45S24882||-1||CDS||2028517731||22315||70.94	22315	22315	b51759_scaffold648	scaffold648||55810||56863||Cerca648S28015||1||CDS||2028529581||27772||70.94	27772	27772	8.100000e-31	90
a51759_scaffold45	scaffold45||874295||881861||Cerca45S24883||-1||CDS||2028517733||22320||76.3	22320	22320	b51759_scaffold648	scaffold648||42355||53185||Cerca648S28014||1||CDS||2028529579||27771||76.3	27771	27771	1.000000e-250	140
a51759_scaffold45	scaffold45||901170||903330||Cerca45S24919||1||CDS||2028517813||22322||67.94	22322	22322	b51759_scaffold648	scaffold648||21722||26999||Cerca648S28023||-1||CDS||2028529597||27769||67.94	27769	27769	6.200000e-141	190
a51759_scaffold45	scaffold45||909063||913642||Cerca45S24922||-1||CDS||2028517819||22324||68.01	22324	22324	b51759_scaffold648	scaffold648||4221||7803||Cerca648S04255||-1||CDS||2028529568||27766||68.01	27766	27766	2.300000e-64	240
###
a51759_scaffold46	scaffold46||312738||316119||Cerca46S25072||1||CDS||2028518325||22510||71.65	22510	22510	b51759_scaffold13	scaffold13||738053||742965||Cerca13S14289||1||CDS||2028478118||3876||71.65	3876	3876	1.700000e-243	50
a51759_scaffold46	scaffold46||427947||432160||Cerca46S25037||1||CDS||2028518250||22528||73.8	22528	22528	b51759_scaffold13	scaffold13||794112||798700||Cerca13S14178||1||CDS||2028477872||3889||73.8	3889	3889	1.000000e-250	97
a51759_scaffold46	scaffold46||445910||447862||Cerca46S03405||-1||CDS||2028518204||22531||59.97	22531	22531	b51759_scaffold13	scaffold13||799244||801142||Cerca13S00679||-1||CDS||2028477729||3890||59.97	3890	3890	1.200000e-47	143
a51759_scaffold46	scaffold46||456812||457405||Cerca46S03400||-1||CDS||2028518193||22533||63.97	22533	22533	b51759_scaffold13	scaffold13||802291||802932||Cerca13S00681||-1||CDS||2028477733||3891||63.97	3891	3891	1.300000e-41	183
a51759_scaffold46	scaffold46||467725||468774||Cerca46S03401||-1||CDS||2028518195||22535||74.2	22535	22535	b51759_scaffold13	scaffold13||816958||817953||Cerca13S00678||-1||CDS||2028477727||3892||74.2	3892	3892	2.300000e-204	233
a51759_scaffold46	scaffold46||473169||474104||Cerca46S25040||-1||CDS||2028518257||22537||68.6	22537	22537	b51759_scaffold13	scaffold13||822018||823120||Cerca13S14180||-1||CDS||2028477877||3893||68.6	3893	3893	2.100000e-99	283
a51759_scaffold46	scaffold46||478539||479468||Cerca46S03404||1||CDS||2028518202||22538||67.72	22538	22538	b51759_scaffold13	scaffold13||824870||825763||Cerca13S00680||1||CDS||2028477731||3894||67.72	3894	3894	1.600000e-112	333
a51759_scaffold46	scaffold46||482789||484935||Cerca46S25082||-1||CDS||2028518345||22539||65.9	22539	22539	b51759_scaffold13	scaffold13||852492||854450||Cerca13S14296||-1||CDS||2028478134||3897||65.9	3897	3897	8.500000e-50	382
a51759_scaffold46	scaffold46||506882||509289||Cerca46S25041||1||CDS||2028518259||22543||75.55	22543	22543	b51759_scaffold13	scaffold13||876463||878350||Cerca13S14293||1||CDS||2028478127||3899||75.55	3899	3899	4.000000e-54	432
a51759_scaffold46	scaffold46||518589||520212||Cerca46S25042||1||CDS||2028518261||22545||67.27	22545	22545	b51759_scaffold13	scaffold13||879316||880940||Cerca13S14294||1||CDS||2028478129||3900||67.27	3900	3900	1.700000e-111	482
a51759_scaffold46	scaffold46||608804||611687||Cerca46S25049||-1||CDS||2028518276||22556||75.29	22556	22556	b51759_scaffold13	scaffold13||914135||918031||Cerca13S14182||-1||CDS||2028477881||3906||75.29	3906	3906	3.100000e-196	529
a51759_scaffold46	scaffold46||616248||618518||Cerca46S25087||-1||CDS||2028518356||22557||75.61	22557	22557	b51759_scaffold13	scaffold13||924581||926854||Cerca13S14308||-1||CDS||2028478161||3908||75.61	3908	3908	7.500000e-128	579
a51759_scaffold46	scaffold46||658878||659897||Cerca46S03412||-1||CDS||2028518219||22562||78.03	22562	22562	b51759_scaffold13	scaffold13||961231||962223||Cerca13S00683||-1||CDS||2028477737||3914||78.03	3914	3914	6.900000e-50	628
a51759_scaffold46	scaffold46||673433||676261||Cerca46S25090||1||CDS||2028518362||22564||64.36	22564	22564	b51759_scaffold13	scaffold13||964690||966617||Cerca13S14304||1||CDS||2028478152||3915||64.36	3915	3915	8.600000e-124	678
a51759_scaffold46	scaffold46||677155||686322||Cerca46S25091||1||CDS||2028518365||22565||68.66	22565	22565	b51759_scaffold13	scaffold13||974695||975268||Cerca13S14181||1||CDS||2028477879||3916||68.66	3916	3916	6.800000e-61	728
a51759_scaffold46	scaffold46||811573||814882||Cerca46S25097||1||CDS||2028518377||22584||71.5	22584	22584	b51759_scaffold13	scaffold13||1047668||1052052||Cerca13S14119||1||CDS||2028477750||3926||71.5	3926	3926	3.000000e-71	775
a51759_scaffold46	scaffold46||854881||855529||Cerca46S25061||-1||CDS||2028518302||22592||64.51	22592	22592	b51759_scaffold13	scaffold13||1059149||1063178||Cerca13S14201||-1||CDS||2028477923||3928||64.51	3928	3928	3.200000e-28	802
###
a51759_scaffold47	scaffold47||26572||28408||Cerca47S25217||-1||CDS||2028518918||22801||70.47	22801	22801	b51759_scaffold7	scaffold7||1669991||1671621||Cerca7S29708||-1||CDS||2028531832||28983||70.47	28983	28983	4.800000e-86	50
a51759_scaffold47	scaffold47||42409||46182||Cerca47S25214||1||CDS||2028518912||22803||75.19	22803	22803	b51759_scaffold7	scaffold7||1695224||1699606||Cerca7S29816||1||CDS||2028532062||28986||75.19	28986	28986	1.000000e-250	100
a51759_scaffold47	scaffold47||123402||128665||Cerca47S25224||-1||CDS||2028518932||22812||76.33	22812	22812	b51759_scaffold7	scaffold7||1777129||1781797||Cerca7S29715||-1||CDS||2028531847||28994||76.33	28994	28994	1.000000e-250	150
a51759_scaffold47	scaffold47||187062||187667||Cerca47S03458||-1||CDS||2028518869||22819||62.5	22819	22819	b51759_scaffold7	scaffold7||1832917||1833540||Cerca7S04666||-1||CDS||2028531700||28996||62.5	28996	28996	7.900000e-37	186
a51759_scaffold47	scaffold47||249264||249977||Cerca47S03461||-1||CDS||2028518876||22829||71.34	22829	22829	b51759_scaffold7	scaffold7||1895831||1896640||Cerca7S04668||-1||CDS||2028531704||29002||71.34	29002	29002	2.100000e-54	236
###
a51759_scaffold47	scaffold47||339870||342330||Cerca47S25244||-1||CDS||2028518974||22845||74.64	22845	22845	b51759_scaffold117	scaffold117||439165||441635||Cerca117S12891||1||CDS||2028474967||2594||74.64	2594	2594	1.500000e-96	50
a51759_scaffold47	scaffold47||361033||363814||Cerca47S25241||1||CDS||2028518968||22848||68.47	22848	22848	b51759_scaffold117	scaffold117||405075||408154||Cerca117S12869||-1||CDS||2028474920||2592||68.47	2592	2592	1.600000e-100	100
a51759_scaffold47	scaffold47||409082||414823||Cerca47S25294||-1||CDS||2028519081||22856||75.6	22856	22856	b51759_scaffold117	scaffold117||363801||369348||Cerca117S12864||1||CDS||2028474909||2585||75.6	2585	2585	1.000000e-250	150
a51759_scaffold47	scaffold47||483035||483408||Cerca47S25251||-1||CDS||2028518989||22865||81.36	22865	22865	b51759_scaffold117	scaffold117||303243||303657||Cerca117S12883||1||CDS||2028474949||2576||81.36	2576	2576	1.100000e-77	200
a51759_scaffold47	scaffold47||491362||493173||Cerca47S25252||1||CDS||2028518991||22867||68.76	22867	22867	b51759_scaffold117	scaffold117||286920||289142||Cerca117S12885||-1||CDS||2028474954||2574||68.76	2574	2574	4.000000e-132	250
a51759_scaffold47	scaffold47||544654||550071||Cerca47S25261||-1||CDS||2028519010||22877||79.13	22877	22877	b51759_scaffold117	scaffold117||168138||173249||Cerca117S12858||1||CDS||2028474896||2562||79.13	2562	2562	1.000000e-250	297
a51759_scaffold47	scaffold47||566291||568128||Cerca47S25256||1||CDS||2028518999||22880||78.52	22880	22880	b51759_scaffold117	scaffold117||164272||166196||Cerca117S12873||-1||CDS||2028474928||2561||78.52	2561	2561	1.300000e-60	347
a51759_scaffold47	scaffold47||587531||590338||Cerca47S25263||1||CDS||2028519014||22883||65.96	22883	22883	b51759_scaffold117	scaffold117||154334||158509||Cerca117S12878||-1||CDS||2028474939||2559||65.96	2559	2559	3.000000e-69	397
a51759_scaffold47	scaffold47||601763||604288||Cerca47S25271||-1||CDS||2028519031||22886||81.25	22886	22886	b51759_scaffold117	scaffold117||148216||150728||Cerca117S05607||1||CDS||2028474875||2557||81.25	2557	2557	2.600000e-57	447
a51759_scaffold47	scaffold47||611090||612801||Cerca47S25266||1||CDS||2028519020||22887||59.48	22887	22887	b51759_scaffold117	scaffold117||140845||143077||Cerca117S12877||-1||CDS||2028474937||2555||59.48	2555	2555	4.900000e-32	478
a51759_scaffold47	scaffold47||652191||653414||Cerca47S03471||-1||CDS||2028518897||22894||70.92	22894	22894	b51759_scaffold117	scaffold117||109576||110640||Cerca117S00297||1||CDS||2028474853||2548||70.92	2548	2548	8.900000e-123	528
a51759_scaffold47	scaffold47||688277||701801||Cerca47S03472||1||CDS||2028518899||22899||83.81	22899	22899	b51759_scaffold117	scaffold117||71553||83235||Cerca117S05606||-1||CDS||2028474873||2546||83.81	2546	2546	1.000000e-250	578
###
a51759_scaffold49	scaffold49||325308||328378||Cerca49S25581||1||CDS||2028520253||23427||70.73	23427	23427	b51759_scaffold10	scaffold10||1347843||1351691||Cerca10S12308||-1||CDS||2028470297||520||70.73	520	520	1.300000e-226	50
a51759_scaffold49	scaffold49||422313||425300||Cerca49S25592||-1||CDS||2028520276||23440||79.07	23440	23440	b51759_scaffold10	scaffold10||1454188||1456142||Cerca10S31883||-1||CDS||2028470643||532||79.07	532	532	6.900000e-62	97
a51759_scaffold49	scaffold49||439372||442020||Cerca49S03566||-1||CDS||2028520179||23442||80.57	23442	23442	b51759_scaffold10	scaffold10||1475811||1479204||Cerca10S12385||-1||CDS||2028470463||533||80.57	533	533	4.400000e-62	147
a51759_scaffold49	scaffold49||503810||512416||Cerca49S25595||1||CDS||2028520282||23452||69.12	23452	23452	b51759_scaffold10	scaffold10||1554287||1559539||Cerca10S00169||1||CDS||2028470080||543||69.12	543	543	2.900000e-144	197
a51759_scaffold49	scaffold49||524474||527352||Cerca49S25600||1||CDS||2028520294||23454||78.52	23454	23454	b51759_scaffold10	scaffold10||1567454||1571032||Cerca10S12390||1||CDS||2028470473||544||78.52	544	544	8.400000e-242	247
a51759_scaffold49	scaffold49||638293||638727||Cerca49S03573||1||CDS||2028520194||23472||64.59	23472	23472	b51759_scaffold10	scaffold10||1643936||1644514||Cerca10S00172||1||CDS||2028470088||554||64.59	554	554	1.800000e-16	259
a51759_scaffold49	scaffold49||673923||676346||Cerca49S25611||-1||CDS||2028520317||23477||70.82	23477	23477	b51759_scaffold10	scaffold10||1691423||1693750||Cerca10S12402||-1||CDS||2028470499||559||70.82	559	559	1.000000e-250	309
a51759_scaffold49	scaffold49||688090||690015||Cerca49S03578||-1||CDS||2028520204||23480||62.54	23480	23480	b51759_scaffold10	scaffold10||1718640||1720517||Cerca10S05452||-1||CDS||2028470204||562||62.54	562	562	5.200000e-183	359
a51759_scaffold49	scaffold49||697055||698665||Cerca49S25612||-1||CDS||2028520319||23481||80.32	23481	23481	b51759_scaffold10	scaffold10||1730116||1731835||Cerca10S12404||-1||CDS||2028470503||563||80.32	563	563	1.700000e-101	409
a51759_scaffold49	scaffold49||707087||708295||Cerca49S03579||1||CDS||2028520206||23482||78.17	23482	23482	b51759_scaffold10	scaffold10||1734989||1736012||Cerca10S12400||1||CDS||2028470495||564||78.17	564	564	2.600000e-43	451
###
a51759_scaffold5	scaffold5||96981||97263||Cerca5S27293||1||CDS||2028521046||23714||75.34	23714	23714	b51759_scaffold68	scaffold68||338448||338847||Cerca68S28507||1||CDS||2028531006||28402||75.34	28402	28402	8.800000e-09	8
a51759_scaffold5	scaffold5||170882||189583||Cerca5S27437||-1||CDS||2028521351||23724||68.12	23724	23724	b51759_scaffold68	scaffold68||353397||363170||Cerca68S28468||1||CDS||2028530924||28404||68.12	28404	28404	1.000000e-250	58
a51759_scaffold5	scaffold5||190512||193688||Cerca5S04088||-1||CDS||2028520882||23725||57.77	23725	23725	b51759_scaffold68	scaffold68||421517||429163||Cerca68S28476||-1||CDS||2028530942||28412||57.77	28412	28412	6.400000e-27	84
a51759_scaffold5	scaffold5||238412||240598||Cerca5S27379||-1||CDS||2028521226||23735||75.8	23735	23735	b51759_scaffold68	scaffold68||497960||499436||Cerca68S28483||-1||CDS||2028530956||28422||75.8	28422	28422	5.400000e-92	134
a51759_scaffold5	scaffold5||270934||271302||Cerca5S10009||1||CDS||2028520996||23740||73.33	23740	23740	b51759_scaffold68	scaffold68||538451||538819||Cerca68S04358||1||CDS||2028530878||28428||73.33	28428	28428	1.600000e-17	150
a51759_scaffold5	scaffold5||293199||296992||Cerca5S04097||1||CDS||2028520901||23744||73.98	23744	23744	b51759_scaffold68	scaffold68||589663||593637||Cerca68S28485||1||CDS||2028530960||28434||73.98	28434	28434	1.600000e-130	200
a51759_scaffold5	scaffold5||325387||326371||Cerca5S27386||1||CDS||2028521241||23749||68.53	23749	23749	b51759_scaffold68	scaffold68||631996||633213||Cerca68S28488||1||CDS||2028530966||28443||68.53	28443	28443	6.300000e-16	215
a51759_scaffold5	scaffold5||337069||339011||Cerca5S33491||1||CDS||2028521495||23751||70.89	23751	23751	b51759_scaffold68	scaffold68||637609||639420||Cerca68S28514||1||CDS||2028531021||28444||70.89	28444	28444	3.900000e-06	220
a51759_scaffold5	scaffold5||340262||342548||Cerca5S27391||-1||CDS||2028521252||23752||65.08	23752	23752	b51759_scaffold68	scaffold68||645152||646258||Cerca68S28499||-1||CDS||2028530989||28446||65.08	28446	28446	3.900000e-108	270
a51759_scaffold5	scaffold5||364644||366031||Cerca5S33492||1||CDS||2028521497||23756||78.08	23756	23756	b51759_scaffold68	scaffold68||661515||661910||Cerca68S04362||1||CDS||2028530886||28449||78.08	28449	28449	2.400000e-10	279
a51759_scaffold5	scaffold5||378619||379784||Cerca5S27394||-1||CDS||2028521258||23760||71.71	23760	23760	b51759_scaffold68	scaffold68||670716||672282||Cerca68S28512||-1||CDS||2028531017||28451||71.71	28451	28451	5.300000e-84	329
a51759_scaffold5	scaffold5||385723||388155||Cerca5S27388||1||CDS||2028521246||23761||82.13	23761	23761	b51759_scaffold68	scaffold68||712204||713558||Cerca68S28496||1||CDS||2028530983||28457||82.13	28457	28457	2.300000e-95	379
a51759_scaffold5	scaffold5||417603||424356||Cerca5S10021||-1||CDS||2028521021||23765||80.08	23765	23765	b51759_scaffold68	scaffold68||731216||735014||Cerca68S28503||-1||CDS||2028530998||28461||80.08	28461	28461	4.300000e-131	429
###
a51759_scaffold5	scaffold5||685126||690289||Cerca5S27416||1||CDS||2028521306||23808||81.96	23808	23808	b51759_scaffold16	scaffold16||91608||96219||Cerca16S15873||1||CDS||2028483961||6600||81.96	6600	6600	1.000000e-250	50
a51759_scaffold5	scaffold5||691390||692193||Cerca5S04111||1||CDS||2028520930||23809||69.36	23809	23809	b51759_scaffold16	scaffold16||98006||100499||Cerca16S01061||1||CDS||2028483704||6601||69.36	6601	6601	6.200000e-130	100
a51759_scaffold5	scaffold5||695166||696698||Cerca5S27420||-1||CDS||2028521314||23810||65.2	23810	23810	b51759_scaffold16	scaffold16||103082||104914||Cerca16S15876||-1||CDS||2028483967||6602||65.2	6602	6602	9.700000e-116	150
a51759_scaffold5	scaffold5||718343||725889||Cerca5S27419||1||CDS||2028521312||23815||69.08	23815	23815	b51759_scaffold16	scaffold16||149547||158916||Cerca16S01063||1||CDS||2028483708||6608||69.08	6608	6608	1.000000e-250	200
a51759_scaffold5	scaffold5||758801||759382||Cerca5S04114||1||CDS||2028520937||23818||78.97	23818	23818	b51759_scaffold16	scaffold16||185950||186720||Cerca16S01064||1||CDS||2028483710||6614||78.97	6614	6614	1.600000e-44	243
a51759_scaffold5	scaffold5||761134||764503||Cerca5S27422||-1||CDS||2028521319||23819||67.76	23819	23819	b51759_scaffold16	scaffold16||187978||189742||Cerca16S15841||-1||CDS||2028483893||6615||67.76	6615	6615	4.700000e-184	293
a51759_scaffold5	scaffold5||770052||770684||Cerca5S04112||-1||CDS||2028520933||23821||74.66	23821	23821	b51759_scaffold16	scaffold16||196907||206564||Cerca16S15918||-1||CDS||2028484058||6616||74.66	6616	6616	7.400000e-25	317
###
a51759_scaffold5	scaffold5||1383328||1386956||Cerca5S27333||1||CDS||2028521130||23913||67.18	23913	23913	b51759_scaffold1	scaffold1||1841423||1844153||Cerca1S06717||1||CDS||2028469509||227||67.18	227	227	2.000000e-161	50
a51759_scaffold5	scaffold5||1390716||1404891||Cerca5S04072||-1||CDS||2028520848||23914||74.99	23914	23914	b51759_scaffold1	scaffold1||1849342||1862648||Cerca1S17376||-1||CDS||2028469767||229||74.99	229	229	1.000000e-250	100
a51759_scaffold5	scaffold5||1415251||1416744||Cerca5S27340||1||CDS||2028521144||23915||80.0	23915	23915	b51759_scaffold1	scaffold1||1886632||1889334||Cerca1S06721||1||CDS||2028469517||231||80.0	231	231	3.700000e-199	150
a51759_scaffold5	scaffold5||1425430||1432540||Cerca5S27344||-1||CDS||2028521153||23917||73.45	23917	23917	b51759_scaffold1	scaffold1||1938508||1945477||Cerca1S17379||-1||CDS||2028469774||236||73.45	236	236	1.000000e-250	200
a51759_scaffold5	scaffold5||1493961||1494943||Cerca5S27355||1||CDS||2028521176||23928||63.68	23928	23928	b51759_scaffold1	scaffold1||2033034||2034805||Cerca1S17388||-1||CDS||2028469794||249||63.68	249	249	1.500000e-13	209
a51759_scaffold5	scaffold5||1564617||1570667||Cerca5S09996||1||CDS||2028520968||23941||66.89	23941	23941	b51759_scaffold1	scaffold1||2186695||2193357||Cerca1S17471||1||CDS||2028469972||265||66.89	265	265	1.000000e-250	256
###
a51759_scaffold50	scaffold50||24133||26963||Cerca50S33325||-1||CDS||2028521675||24031||97.31	24031	24031	b51759_scaffold516	scaffold516||25154||25868||Cerca516S09500||1||CDS||2028522630||24535||97.31	24535	24535	3.700000e-159	50
a51759_scaffold50	scaffold50||36454||38872||Cerca50S26059||1||CDS||2028521563||24032||87.94	24032	24032	b51759_scaffold516	scaffold516||30039||31740||Cerca516S03774||1||CDS||2028522618||24536||87.94	24536	24536	1.000000e-250	100
a51759_scaffold50	scaffold50||123966||132088||Cerca50S26077||-1||CDS||2028521602||24038||65.41	24038	24038	b51759_scaffold516	scaffold516||38297||43636||Cerca516S26163||-1||CDS||2028522644||24537||65.41	24537	24537	1.200000e-29	128
a51759_scaffold50	scaffold50||273915||278761||Cerca50S33326||1||CDS||2028521677||24055||94.44	24055	24055	b51759_scaffold516	scaffold516||97735||101341||Cerca516S03776||-1||CDS||2028522622||24545||94.44	24545	24545	4.900000e-14	138
a51759_scaffold50	scaffold50||334244||343387||Cerca50S33328||1||CDS||2028521681||24057||87.38	24057	24057	b51759_scaffold516	scaffold516||140976||144551||Cerca516S09497||1||CDS||2028522624||24547||87.38	24547	24547	4.000000e-103	188
###
a51759_scaffold51	scaffold51||50763||53573||Cerca51S26231||-1||CDS||2028522330||24303||58.31	24303	24303	b51759_scaffold2	scaffold2||2442292||2455999||Cerca2S20885||1||CDS||2028490743||9828||58.31	9828	9828	2.600000e-44	43
a51759_scaffold51	scaffold51||77839||86128||Cerca51S26233||1||CDS||2028522334||24309||65.98	24309	24309	b51759_scaffold2	scaffold2||2481033||2483782||Cerca2S20792||1||CDS||2028490530||9833||65.98	9833	9833	1.300000e-97	93
a51759_scaffold51	scaffold51||86880||88384||Cerca51S26186||1||CDS||2028522236||24310||65.05	24310	24310	b51759_scaffold2	scaffold2||2492041||2494217||Cerca2S20795||1||CDS||2028490537||9834||65.05	9834	9834	2.300000e-78	143
a51759_scaffold51	scaffold51||139159||142515||Cerca51S09520||-1||CDS||2028522135||24320||72.58	24320	24320	b51759_scaffold2	scaffold2||2557504||2561025||Cerca2S20803||-1||CDS||2028490569||9844||72.58	9844	9844	1.000000e-250	193
a51759_scaffold51	scaffold51||161625||164419||Cerca51S26189||-1||CDS||2028522242||24325||76.16	24325	24325	b51759_scaffold2	scaffold2||2584384||2586837||Cerca2S20804||-1||CDS||2028490571||9846||76.16	9846	9846	5.600000e-210	243
a51759_scaffold51	scaffold51||179030||180714||Cerca51S03784||-1||CDS||2028522092||24327||70.53	24327	24327	b51759_scaffold2	scaffold2||2614968||2618408||Cerca2S20806||-1||CDS||2028490575||9849||70.53	9849	9849	5.200000e-09	251
a51759_scaffold51	scaffold51||204937||209094||Cerca51S26193||1||CDS||2028522250||24331||67.85	24331	24331	b51759_scaffold2	scaffold2||2627788||2629831||Cerca2S20798||1||CDS||2028490543||9851||67.85	9851	9851	1.600000e-64	301
###
a51759_scaffold51	scaffold51||226378||230406||Cerca51S26194||1||CDS||2028522252||24334||65.25	24334	24334	b51759_scaffold8	scaffold8||1141954||1143884||Cerca8S11265||-1||CDS||2028535622||30715||65.25	30715	30715	3.600000e-48	47
a51759_scaffold51	scaffold51||231952||236657||Cerca51S26237||-1||CDS||2028522375||24335||61.88	24335	24335	b51759_scaffold8	scaffold8||1118396||1127578||Cerca8S30692||1||CDS||2028535894||30711||61.88	30711	30711	1.700000e-136	97
a51759_scaffold51	scaffold51||241648||242475||Cerca51S09527||-1||CDS||2028522149||24336||75.4	24336	24336	b51759_scaffold8	scaffold8||1113491||1114267||Cerca8S11263||1||CDS||2028535617||30710||75.4	30710	30710	3.000000e-66	147
a51759_scaffold51	scaffold51||270256||272645||Cerca51S09529||-1||CDS||2028522154||24339||78.91	24339	24339	b51759_scaffold8	scaffold8||1035706||1038393||Cerca8S30646||1||CDS||2028535793||30700||78.91	30700	30700	4.400000e-66	197
a51759_scaffold51	scaffold51||274818||278102||Cerca51S26196||-1||CDS||2028522256||24340||61.65	24340	24340	b51759_scaffold8	scaffold8||1029682||1032961||Cerca8S30645||1||CDS||2028535791||30699||61.65	30699	30699	5.200000e-29	225
a51759_scaffold51	scaffold51||314861||315370||Cerca51S03787||-1||CDS||2028522099||24346||72.64	24346	24346	b51759_scaffold8	scaffold8||938889||939392||Cerca8S04898||1||CDS||2028535590||30687||72.64	30687	30687	2.500000e-51	272
a51759_scaffold51	scaffold51||328415||330537||Cerca51S26201||-1||CDS||2028522267||24349||80.38	24349	24349	b51759_scaffold8	scaffold8||925847||928804||Cerca8S30680||1||CDS||2028535867||30685||80.38	30685	30685	1.200000e-131	322
a51759_scaffold51	scaffold51||336572||345888||Cerca51S26198||1||CDS||2028522260||24350||77.01	24350	24350	b51759_scaffold8	scaffold8||909213||918809||Cerca8S11337||-1||CDS||2028535783||30684||77.01	30684	30684	1.000000e-250	372
a51759_scaffold51	scaffold51||350531||353410||Cerca51S26239||-1||CDS||2028522379||24352||68.31	24352	24352	b51759_scaffold8	scaffold8||904846||907529||Cerca8S11336||1||CDS||2028535780||30683||68.31	30683	30683	8.800000e-136	422
a51759_scaffold51	scaffold51||360832||362198||Cerca51S09533||-1||CDS||2028522162||24354||69.06	24354	24354	b51759_scaffold8	scaffold8||889549||890930||Cerca8S11334||1||CDS||2028535776||30679||69.06	30679	30679	2.900000e-72	472
a51759_scaffold51	scaffold51||369935||373139||Cerca51S26199||1||CDS||2028522263||24355||70.96	24355	24355	b51759_scaffold8	scaffold8||871998||874653||Cerca8S11330||-1||CDS||2028535768||30677||70.96	30677	30677	2.800000e-183	522
a51759_scaffold51	scaffold51||388730||390343||Cerca51S03790||-1||CDS||2028522105||24357||66.25	24357	24357	b51759_scaffold8	scaffold8||842880||844499||Cerca8S11333||1||CDS||2028535774||30672||66.25	30672	30672	6.400000e-209	572
a51759_scaffold51	scaffold51||401679||403132||Cerca51S09536||1||CDS||2028522168||24359||65.95	24359	24359	b51759_scaffold8	scaffold8||829830||831322||Cerca8S30677||-1||CDS||2028535861||30671||65.95	30671	30671	2.900000e-103	622
a51759_scaffold51	scaffold51||429597||430553||Cerca51S09538||1||CDS||2028522172||24362||76.25	24362	24362	b51759_scaffold8	scaffold8||787460||788506||Cerca8S04897||-1||CDS||2028535588||30665||76.25	30665	30665	1.100000e-75	672
a51759_scaffold51	scaffold51||444632||449455||Cerca51S26204||-1||CDS||2028522273||24363||70.11	24363	24363	b51759_scaffold8	scaffold8||770888||776332||Cerca8S30759||1||CDS||2028536038||30663||70.11	30663	30663	2.600000e-125	722
a51759_scaffold51	scaffold51||480655||495210||Cerca51S26241||-1||CDS||2028522384||24369||61.19	24369	24369	b51759_scaffold8	scaffold8||721568||727001||Cerca8S30754||1||CDS||2028536028||30653||61.19	30653	30653	1.200000e-90	772
a51759_scaffold51	scaffold51||577294||577779||Cerca51S03792||-1||CDS||2028522109||24383||71.29	24383	24383	b51759_scaffold8	scaffold8||612660||613679||Cerca8S30739||1||CDS||2028535995||30636||71.29	30636	30636	1.000000e-31	800
###
a51759_scaffold516	scaffold516||25154||25868||Cerca516S09500||1||CDS||2028522630||24535||97.31	24535	24535	b51759_scaffold50	scaffold50||24133||26963||Cerca50S33325||-1||CDS||2028521675||24031||97.31	24031	24031	6.100000e-160	50
a51759_scaffold516	scaffold516||30039||31740||Cerca516S03774||1||CDS||2028522618||24536||87.94	24536	24536	b51759_scaffold50	scaffold50||36454||38872||Cerca50S26059||1||CDS||2028521563||24032||87.94	24032	24032	1.000000e-250	100
a51759_scaffold516	scaffold516||38297||43636||Cerca516S26163||-1||CDS||2028522644||24537||65.41	24537	24537	b51759_scaffold50	scaffold50||123966||132088||Cerca50S26077||-1||CDS||2028521602||24038||65.41	24038	24038	5.400000e-29	128
a51759_scaffold516	scaffold516||97735||101341||Cerca516S03776||-1||CDS||2028522622||24545||94.44	24545	24545	b51759_scaffold50	scaffold50||273915||278761||Cerca50S33326||1||CDS||2028521677||24055||94.44	24055	24055	2.000000e-13	137
a51759_scaffold516	scaffold516||140976||144551||Cerca516S09497||1||CDS||2028522624||24547||87.38	24547	24547	b51759_scaffold50	scaffold50||334244||343387||Cerca50S33328||1||CDS||2028521681||24057||87.38	24057	24057	5.000000e-107	187
###
a51759_scaffold517	scaffold517||44372||47507||Cerca517S26164||1||CDS||2028522663||24554||71.55	24554	24554	b51759_scaffold122	scaffold122||297497||300780||Cerca122S13230||1||CDS||2028476300||3204||71.55	3204	3204	1.600000e-219	50
a51759_scaffold517	scaffold517||57850||66095||Cerca517S03777||1||CDS||2028522646||24556||77.04	24556	24556	b51759_scaffold122	scaffold122||312955||326928||Cerca122S13232||1||CDS||2028476304||3206||77.04	3206	3206	1.000000e-250	100
a51759_scaffold517	scaffold517||67974||71388||Cerca517S03779||-1||CDS||2028522651||24557||70.01	24557	24557	b51759_scaffold122	scaffold122||381473||384289||Cerca122S13239||-1||CDS||2028476319||3214||70.01	3214	3214	2.600000e-226	150
a51759_scaffold517	scaffold517||86412||90962||Cerca517S26174||-1||CDS||2028522683||24561||62.63	24561	24561	b51759_scaffold122	scaffold122||397029||401060||Cerca122S13240||1||CDS||2028476321||3215||62.63	3215	3215	4.100000e-58	200
a51759_scaffold517	scaffold517||107352||109583||Cerca517S09503||1||CDS||2028522655||24563||58.18	24563	24563	b51759_scaffold122	scaffold122||401740||404421||Cerca122S05738||-1||CDS||2028476266||3216||58.18	3216	3216	4.500000e-07	206
###
a51759_scaffold53	scaffold53||227834||251454||Cerca53S26493||1||CDS||2028523433||24871||58.54	24871	24871	b51759_scaffold70	scaffold70||503511||509715||Cerca70S28918||1||CDS||2028532342||29070||58.54	29070	29070	2.000000e-59	50
a51759_scaffold53	scaffold53||375291||378746||Cerca53S26462||1||CDS||2028523367||24884||69.57	24884	24884	b51759_scaffold70	scaffold70||479817||485940||Cerca70S28912||1||CDS||2028532329||29067||69.57	29067	29067	3.400000e-196	97
a51759_scaffold53	scaffold53||389521||393834||Cerca53S09684||-1||CDS||2028523309||24886||88.37	24886	24886	b51759_scaffold70	scaffold70||471543||472924||Cerca70S28910||1||CDS||2028532325||29066||88.37	29066	29066	5.900000e-54	147
a51759_scaffold53	scaffold53||562926||567110||Cerca53S26476||-1||CDS||2028523396||24906||65.04	24906	24906	b51759_scaffold70	scaffold70||354193||373428||Cerca70S28883||-1||CDS||2028532268||29052||65.04	29052	29052	1.200000e-115	194
a51759_scaffold53	scaffold53||655906||665652||Cerca53S26482||1||CDS||2028523409||24918||69.24	24918	24918	b51759_scaffold70	scaffold70||317177||324390||Cerca70S28908||-1||CDS||2028532321||29046||69.24	29046	29046	1.000000e-250	241
###
a51759_scaffold53	scaffold53||412209||412571||Cerca53S03864||1||CDS||2028523292||24889||65.0	24889	24889	b51759_scaffold15	scaffold15||1613011||1613379||Cerca15S00972||-1||CDS||2028481813||5906||65.0	5906	5906	1.600000e-42	41
a51759_scaffold53	scaffold53||537204||544573||Cerca53S26473||1||CDS||2028523390||24903||79.25	24903	24903	b51759_scaffold15	scaffold15||1510265||1517652||Cerca15S15464||1||CDS||2028482047||5890||79.25	5890	5890	1.600000e-04	41
a51759_scaffold53	scaffold53||585580||587704||Cerca53S26478||-1||CDS||2028523401||24909||73.33	24909	24909	b51759_scaffold15	scaffold15||1478744||1480297||Cerca15S15501||1||CDS||2028482132||5887||73.33	5887	5887	2.100000e-10	50
a51759_scaffold53	scaffold53||602122||606417||Cerca53S26479||1||CDS||2028523403||24911||71.56	24911	24911	b51759_scaffold15	scaffold15||1465166||1467502||Cerca15S15460||-1||CDS||2028482038||5886||71.56	5886	5886	2.500000e-170	100
a51759_scaffold53	scaffold53||617569||619835||Cerca53S03868||-1||CDS||2028523300||24914||80.62	24914	24914	b51759_scaffold15	scaffold15||1444530||1447313||Cerca15S15456||1||CDS||2028482030||5883||80.62	5883	5883	1.700000e-107	150
a51759_scaffold53	scaffold53||634740||640274||Cerca53S26484||-1||CDS||2028523414||24917||65.55	24917	24917	b51759_scaffold15	scaffold15||1419124||1424598||Cerca15S15455||1||CDS||2028482027||5882||65.55	5882	5882	1.000000e-250	200
a51759_scaffold53	scaffold53||686723||700370||Cerca53S09688||1||CDS||2028523318||24922||59.72	24922	24922	b51759_scaffold15	scaffold15||1339427||1346716||Cerca15S15500||-1||CDS||2028482129||5873||59.72	5873	5873	7.800000e-26	225
###
a51759_scaffold54	scaffold54||581589||583520||Cerca54S26604||1||CDS||2028523948||25156||64.69	25156	25156	b51759_scaffold241	scaffold241||153443||154635||Cerca241S19050||1||CDS||2028496603||12497||64.69	12497	12497	1.500000e-22	21
a51759_scaffold54	scaffold54||620889||622857||Cerca54S26611||-1||CDS||2028523964||25161||63.55	25161	25161	b51759_scaffold241	scaffold241||194876||196438||Cerca241S19061||-1||CDS||2028496627||12504||63.55	12504	12504	7.300000e-87	71
a51759_scaffold54	scaffold54||628488||630469||Cerca54S09756||-1||CDS||2028523883||25163||83.77	25163	25163	b51759_scaffold241	scaffold241||197887||201776||Cerca241S19042||-1||CDS||2028496585||12505||83.77	12505	12505	1.800000e-131	121
a51759_scaffold54	scaffold54||633011||637766||Cerca54S26612||-1||CDS||2028523966||25165||68.63	25165	25165	b51759_scaffold241	scaffold241||203002||207436||Cerca241S19043||-1||CDS||2028496587||12506||68.63	12506	12506	4.500000e-137	171
a51759_scaffold54	scaffold54||641139||642503||Cerca54S09758||1||CDS||2028523887||25166||66.39	25166	25166	b51759_scaffold241	scaffold241||288631||290024||Cerca241S07175||1||CDS||2028496562||12513||66.39	12513	12513	1.700000e-113	221
a51759_scaffold54	scaffold54||646394||646717||Cerca54S09757||-1||CDS||2028523885||25167||70.0	25167	25167	b51759_scaffold241	scaffold241||371636||371920||Cerca241S01946||-1||CDS||2028496554||12522||70.0	12522	12522	2.700000e-25	245
###
a51759_scaffold56	scaffold56||38884||49910||Cerca56S26867||-1||CDS||2028524929||25555||62.33	25555	25555	b51759_scaffold10	scaffold10||751539||753826||Cerca10S12456||1||CDS||2028470613||441||62.33	441	441	8.300000e-07	6
a51759_scaffold56	scaffold56||96068||97861||Cerca56S03945||1||CDS||2028524830||25562||67.99	25562	25562	b51759_scaffold10	scaffold10||643375||650785||Cerca10S12449||-1||CDS||2028470599||422||67.99	422	422	1.200000e-119	53
a51759_scaffold56	scaffold56||139968||142438||Cerca56S03948||-1||CDS||2028524836||25568||75.71	25568	25568	b51759_scaffold10	scaffold10||599107||601301||Cerca10S12443||1||CDS||2028470586||415||75.71	415	415	1.300000e-116	103
a51759_scaffold56	scaffold56||163739||164551||Cerca56S03947||1||CDS||2028524834||25570||80.52	25570	25570	b51759_scaffold10	scaffold10||569347||570441||Cerca10S00201||-1||CDS||2028470153||410||80.52	410	410	8.700000e-13	115
a51759_scaffold56	scaffold56||308961||316579||Cerca56S26851||-1||CDS||2028524895||25585||70.97	25585	25585	b51759_scaffold10	scaffold10||537546||543923||Cerca10S12325||1||CDS||2028470334||403||70.97	403	403	1.000000e-250	162
a51759_scaffold56	scaffold56||373643||374814||Cerca56S26853||-1||CDS||2028524899||25593||69.1	25593	25593	b51759_scaffold10	scaffold10||512584||513846||Cerca10S31886||1||CDS||2028470650||397||69.1	397	397	2.200000e-91	212
a51759_scaffold56	scaffold56||422619||428983||Cerca56S03957||-1||CDS||2028524854||25602||69.91	25602	25602	b51759_scaffold10	scaffold10||439988||446380||Cerca10S12438||-1||CDS||2028470575||390||69.91	390	390	1.900000e-168	262
a51759_scaffold56	scaffold56||450828||453371||Cerca56S03954||1||CDS||2028524848||25608||71.46	25608	25608	b51759_scaffold10	scaffold10||397833||399516||Cerca10S05462||1||CDS||2028470225||384||71.46	384	384	8.500000e-83	312
a51759_scaffold56	scaffold56||603341||607492||Cerca56S26860||1||CDS||2028524914||25628||73.09	25628	25628	b51759_scaffold10	scaffold10||290428||295485||Cerca10S12432||-1||CDS||2028470563||374||73.09	374	374	1.000000e-250	359
a51759_scaffold56	scaffold56||628977||632212||Cerca56S26899||1||CDS||2028524998||25632||72.01	25632	25632	b51759_scaffold10	scaffold10||282935||284541||Cerca10S12321||-1||CDS||2028470325||373||72.01	373	373	5.200000e-170	409
a51759_scaffold56	scaffold56||634171||637371||Cerca56S03965||-1||CDS||2028524871||25633||70.4	25633	25633	b51759_scaffold10	scaffold10||276219||279415||Cerca10S00192||1||CDS||2028470133||372||70.4	372	372	1.200000e-35	443
a51759_scaffold56	scaffold56||651890||661649||Cerca56S26900||1||CDS||2028525000||25635||68.86	25635	25635	b51759_scaffold10	scaffold10||253978||260549||Cerca10S12425||-1||CDS||2028470547||369||68.86	369	369	2.300000e-93	493
###
a51759_scaffold57	scaffold57||604823||606208||Cerca57S27026||1||CDS||2028525475||25843||75.55	25843	25843	b51759_scaffold14	scaffold14||471587||473009||Cerca14S14889||-1||CDS||2028479897||4784||75.55	4784	4784	5.700000e-191	50
a51759_scaffold57	scaffold57||610833||612607||Cerca57S27034||-1||CDS||2028525492||25845||82.51	25845	25845	b51759_scaffold14	scaffold14||449409||457446||Cerca14S14971||1||CDS||2028480073||4780||82.51	4780	4780	5.300000e-151	100
a51759_scaffold57	scaffold57||620434||621918||Cerca57S27030||1||CDS||2028525483||25848||60.28	25848	25848	b51759_scaffold14	scaffold14||444753||447516||Cerca14S00843||-1||CDS||2028479645||4779||60.28	4779	4779	3.200000e-72	150
a51759_scaffold57	scaffold57||661703||663573||Cerca57S27028||-1||CDS||2028525479||25854||74.14	25854	25854	b51759_scaffold14	scaffold14||423086||425237||Cerca14S14884||1||CDS||2028479886||4774||74.14	4774	4774	1.000000e-250	200
a51759_scaffold57	scaffold57||666079||669082||Cerca57S27029||-1||CDS||2028525481||25855||80.65	25855	25855	b51759_scaffold14	scaffold14||413676||417185||Cerca14S00838||1||CDS||2028479635||4772||80.65	4772	4772	1.000000e-250	250
a51759_scaffold57	scaffold57||702726||703752||Cerca57S26989||-1||CDS||2028525398||25861||60.85	25861	25861	b51759_scaffold14	scaffold14||392241||393761||Cerca14S14973||-1||CDS||2028480078||4769||60.85	4769	4769	6.700000e-09	258
a51759_scaffold57	scaffold57||721651||725593||Cerca57S27041||1||CDS||2028525507||25865||72.5	25865	25865	b51759_scaffold14	scaffold14||383784||387896||Cerca14S14969||-1||CDS||2028480069||4766||72.5	4766	4766	2.600000e-132	308
a51759_scaffold57	scaffold57||745763||746941||Cerca57S04004||1||CDS||2028525324||25869||82.74	25869	25869	b51759_scaffold14	scaffold14||379433||380614||Cerca14S14968||-1||CDS||2028480067||4765||82.74	4765	4765	1.000000e-250	358
a51759_scaffold57	scaffold57||769809||772440||Cerca57S26988||1||CDS||2028525396||25871||63.64	25871	25871	b51759_scaffold14	scaffold14||356525||360295||Cerca14S14965||1||CDS||2028480060||4761||63.64	4761	4761	8.100000e-30	387
a51759_scaffold57	scaffold57||779648||782499||Cerca57S09879||1||CDS||2028525364||25873||71.15	25873	25873	b51759_scaffold14	scaffold14||316564||320619||Cerca14S14880||-1||CDS||2028479877||4756||71.15	4756	4756	2.800000e-105	437
a51759_scaffold57	scaffold57||787861||794047||Cerca57S27035||1||CDS||2028525494||25875||63.73	25875	25875	b51759_scaffold14	scaffold14||298101||306437||Cerca14S32136||-1||CDS||2028480124||4753||63.73	4753	4753	2.500000e-08	444
###
a51759_scaffold58	scaffold58||71083||74119||Cerca58S09924||-1||CDS||2028525813||26018||71.1	26018	26018	b51759_scaffold63	scaffold63||90662||92105||Cerca63S04222||-1||CDS||2028528680||27360||71.1	27360	27360	2.600000e-50	49
a51759_scaffold58	scaffold58||101239||101886||Cerca58S09926||1||CDS||2028525817||26021||66.43	26021	26021	b51759_scaffold63	scaffold63||111048||117552||Cerca63S27915||-1||CDS||2028528776||27361||66.43	27361	27361	1.500000e-09	57
a51759_scaffold58	scaffold58||114680||116218||Cerca58S27131||1||CDS||2028525951||26022||82.54	26022	26022	b51759_scaffold63	scaffold63||252254||262870||Cerca63S27935||-1||CDS||2028528818||27377||82.54	27377	27377	5.900000e-10	63
a51759_scaffold58	scaffold58||130739||135346||Cerca58S27133||-1||CDS||2028525955||26025||92.63	26025	26025	b51759_scaffold63	scaffold63||292384||292856||Cerca63S10210||-1||CDS||2028528731||27379||92.63	27379	27379	3.500000e-79	113
a51759_scaffold58	scaffold58||229312||230685||Cerca58S27138||-1||CDS||2028525966||26037||65.94	26037	26037	b51759_scaffold63	scaffold63||404815||406341||Cerca63S27944||-1||CDS||2028528837||27393||65.94	27393	27393	7.100000e-29	138
###
a51759_scaffold58	scaffold58||242493||247402||Cerca58S27137||1||CDS||2028525964||26039||64.69	26039	26039	b51759_scaffold9	scaffold9||1444459||1448184||Cerca9S31563||-1||CDS||2028539500||32442||64.69	32442	32442	6.100000e-111	50
a51759_scaffold58	scaffold58||253157||253768||Cerca58S09930||-1||CDS||2028525826||26041||75.84	26041	26041	b51759_scaffold9	scaffold9||1436732||1437376||Cerca9S05105||1||CDS||2028539167||32440||75.84	32440	32440	2.900000e-27	76
a51759_scaffold58	scaffold58||267912||271727||Cerca58S27112||-1||CDS||2028525889||26045||72.06	26045	26045	b51759_scaffold9	scaffold9||1426846||1433073||Cerca9S31557||1||CDS||2028539487||32439||72.06	32439	32439	2.900000e-201	126
a51759_scaffold58	scaffold58||299542||302936||Cerca58S27115||-1||CDS||2028525895||26049||65.73	26049	26049	b51759_scaffold9	scaffold9||1361046||1384024||Cerca9S31770||1||CDS||2028539953||32434||65.73	32434	32434	1.000000e-250	176
a51759_scaffold58	scaffold58||307080||309267||Cerca58S09933||1||CDS||2028525832||26050||73.8	26050	26050	b51759_scaffold9	scaffold9||1357817||1360452||Cerca9S31556||-1||CDS||2028539485||32433||73.8	32433	32433	1.100000e-202	226
a51759_scaffold58	scaffold58||361799||363076||Cerca58S27114||-1||CDS||2028525893||26058||74.79	26058	26058	b51759_scaffold9	scaffold9||1292802||1293995||Cerca9S31549||1||CDS||2028539470||32424||74.79	32424	32424	1.000000e-43	269
a51759_scaffold58	scaffold58||377837||380910||Cerca58S09936||1||CDS||2028525838||26060||67.33	26060	26060	b51759_scaffold9	scaffold9||1261465||1265012||Cerca9S31547||-1||CDS||2028539466||32418||67.33	32418	32418	1.500000e-136	319
###
a51759_scaffold58	scaffold58||514630||521377||Cerca58S04017||1||CDS||2028525802||26075||78.18	26075	26075	b51759_scaffold119	scaffold119||260830||265330||Cerca119S13000||-1||CDS||2028475348||2761||78.18	2761	2761	5.300000e-214	50
a51759_scaffold58	scaffold58||563732||566684||Cerca58S27152||1||CDS||2028525996||26082||66.39	26082	26082	b51759_scaffold119	scaffold119||237363||241758||Cerca119S12998||-1||CDS||2028475343||2759||66.39	2759	2759	2.300000e-123	100
a51759_scaffold58	scaffold58||568247||572674||Cerca58S27153||1||CDS||2028525998||26083||80.0	26083	26083	b51759_scaffold119	scaffold119||226890||233295||Cerca119S12997||-1||CDS||2028475341||2758||80.0	2758	2758	1.000000e-250	150
a51759_scaffold58	scaffold58||577713||579087||Cerca58S27155||-1||CDS||2028526002||26085||73.09	26085	26085	b51759_scaffold119	scaffold119||200043||202018||Cerca119S12992||1||CDS||2028475330||2754||73.09	2754	2754	9.900000e-71	200
a51759_scaffold58	scaffold58||598548||598928||Cerca58S09945||1||CDS||2028525856||26089||69.49	26089	26089	b51759_scaffold119	scaffold119||175984||178700||Cerca119S12990||-1||CDS||2028475325||2750||69.49	2750	2750	9.800000e-24	223
a51759_scaffold58	scaffold58||604387||606934||Cerca58S27157||1||CDS||2028526006||26090||63.21	26090	26090	b51759_scaffold119	scaffold119||148536||152948||Cerca119S12989||-1||CDS||2028475323||2746||63.21	2746	2746	2.000000e-64	273
a51759_scaffold58	scaffold58||652622||657442||Cerca58S27160||1||CDS||2028526012||26098||74.34	26098	26098	b51759_scaffold119	scaffold119||124169||127194||Cerca119S12961||-1||CDS||2028475261||2742||74.34	2742	2742	1.000000e-250	323
###
a51759_scaffold59	scaffold59||180515||190788||Cerca59S04040||-1||CDS||2028526300||26257||97.37	26257	26257	b51759_scaffold104	scaffold104||171032||180913||Cerca104S11983||-1||CDS||2028471773||1089||97.37	1089	1089	2.200000e-58	50
a51759_scaffold59	scaffold59||360371||361347||Cerca59S27262||1||CDS||2028526435||26276||64.68	26276	26276	b51759_scaffold104	scaffold104||181589||190276||Cerca104S05312||1||CDS||2028471669||1090||64.68	1090	1090	1.200000e-28	74
a51759_scaffold59	scaffold59||372977||373568||Cerca59S27263||1||CDS||2028526437||26277||72.86	26277	26277	b51759_scaffold104	scaffold104||193002||193409||Cerca104S05313||1||CDS||2028471671||1092||72.86	1092	1092	6.000000e-18	91
a51759_scaffold59	scaffold59||389621||390463||Cerca59S04044||1||CDS||2028526309||26280||68.06	26280	26280	b51759_scaffold104	scaffold104||197695||198666||Cerca104S31850||1||CDS||2028471816||1093||68.06	1093	1093	2.800000e-120	141
a51759_scaffold59	scaffold59||405591||406166||Cerca59S04045||-1||CDS||2028526311||26282||75.68	26282	26282	b51759_scaffold104	scaffold104||202150||202740||Cerca104S05319||-1||CDS||2028471685||1094||75.68	1094	1094	6.600000e-36	176
a51759_scaffold59	scaffold59||423214||427796||Cerca59S27238||-1||CDS||2028526384||26287||73.68	26287	26287	b51759_scaffold104	scaffold104||207484||211492||Cerca104S11977||-1||CDS||2028471760||1096||73.68	1096	1096	9.600000e-195	226
a51759_scaffold59	scaffold59||492021||501429||Cerca59S27275||-1||CDS||2028526462||26296||62.84	26296	26296	b51759_scaffold104	scaffold104||226111||226776||Cerca104S05320||-1||CDS||2028471687||1097||62.84	1097	1097	9.500000e-35	260
a51759_scaffold59	scaffold59||567460||570875||Cerca59S27279||-1||CDS||2028526471||26306||73.37	26306	26306	b51759_scaffold104	scaffold104||264710||268229||Cerca104S05323||-1||CDS||2028471693||1106||73.37	1106	1106	1.000000e-250	310
a51759_scaffold59	scaffold59||617069||619608||Cerca59S27244||1||CDS||2028526397||26311||73.13	26311	26311	b51759_scaffold104	scaffold104||331175||334406||Cerca104S05324||1||CDS||2028471695||1109||73.13	1109	1109	5.500000e-172	360
a51759_scaffold59	scaffold59||628219||638236||Cerca59S27282||1||CDS||2028526477||26313||67.83	26313	26313	b51759_scaffold104	scaffold104||365609||366829||Cerca104S05330||-1||CDS||2028471708||1115||67.83	1115	1115	6.900000e-102	410
###
a51759_scaffold6	scaffold6||30682||32039||Cerca6S28697||1||CDS||2028527057||26447||73.27	26447	26447	b51759_scaffold9	scaffold9||2968082||2969457||Cerca9S31697||-1||CDS||2028539793||32662||73.27	32662	32662	3.500000e-118	50
a51759_scaffold6	scaffold6||37510||38052||Cerca6S28698||1||CDS||2028527059||26448||68.5	26448	26448	b51759_scaffold9	scaffold9||2958498||2958983||Cerca9S31690||1||CDS||2028539778||32660||68.5	32660	32660	3.700000e-13	62
a51759_scaffold6	scaffold6||47079||49972||Cerca6S28641||1||CDS||2028526937||26449||78.11	26449	26449	b51759_scaffold9	scaffold9||2944509||2948746||Cerca9S31696||-1||CDS||2028539791||32659||78.11	32659	32659	2.200000e-133	112
a51759_scaffold6	scaffold6||64900||67347||Cerca6S28699||1||CDS||2028527061||26450||63.69	26450	26450	b51759_scaffold9	scaffold9||2930326||2932679||Cerca9S31695||-1||CDS||2028539788||32658||63.69	32658	32658	6.700000e-71	162
a51759_scaffold6	scaffold6||80281||85193||Cerca6S04396||1||CDS||2028526737||26452||79.57	26452	26452	b51759_scaffold9	scaffold9||2902231||2911518||Cerca9S31803||-1||CDS||2028540024||32655||79.57	32655	32655	1.000000e-250	212
###
a51759_scaffold6	scaffold6||365030||371143||Cerca6S28682||1||CDS||2028527024||26491||77.68	26491	26491	b51759_scaffold47	scaffold47||36006||40849||Cerca47S25213||1||CDS||2028518909||22802||77.68	22802	22802	4.300000e-199	50
a51759_scaffold6	scaffold6||398170||399737||Cerca6S28780||-1||CDS||2028527231||26493||72.05	26493	26493	b51759_scaffold47	scaffold47||107384||108779||Cerca47S25222||-1||CDS||2028518928||22810||72.05	22810	22810	3.500000e-64	100
a51759_scaffold6	scaffold6||427598||434661||Cerca6S10554||-1||CDS||2028526889||26503||76.58	26503	26503	b51759_scaffold47	scaffold47||123402||128665||Cerca47S25224||-1||CDS||2028518932||22812||76.58	22812	22812	1.000000e-250	150
a51759_scaffold6	scaffold6||437514||441073||Cerca6S10553||1||CDS||2028526887||26504||66.83	26504	26504	b51759_scaffold47	scaffold47||164281||166411||Cerca47S25221||1||CDS||2028518926||22816||66.83	22816	22816	1.800000e-53	200
a51759_scaffold6	scaffold6||443349||448187||Cerca6S10555||-1||CDS||2028526891||26505||80.98	26505	26505	b51759_scaffold47	scaffold47||170802||176094||Cerca47S25227||-1||CDS||2028518939||22818||80.98	22818	22818	1.000000e-250	250
a51759_scaffold6	scaffold6||450988||451692||Cerca6S04412||-1||CDS||2028526773||26506||67.14	26506	26506	b51759_scaffold47	scaffold47||187062||187667||Cerca47S03458||-1||CDS||2028518869||22819||67.14	22819	22819	5.400000e-10	259
a51759_scaffold6	scaffold6||494538||501228||Cerca6S28685||-1||CDS||2028527031||26511||78.67	26511	26511	b51759_scaffold47	scaffold47||192588||199303||Cerca47S25235||-1||CDS||2028518955||22820||78.67	22820	22820	1.000000e-250	309
a51759_scaffold6	scaffold6||518229||519787||Cerca6S28789||1||CDS||2028527250||26513||71.58	26513	26513	b51759_scaffold47	scaffold47||208665||210066||Cerca47S25228||1||CDS||2028518941||22821||71.58	22821	22821	2.300000e-50	358
a51759_scaffold6	scaffold6||592314||593042||Cerca6S10559||-1||CDS||2028526900||26522||72.13	26522	26522	b51759_scaffold47	scaffold47||249264||249977||Cerca47S03461||-1||CDS||2028518876||22829||72.13	22829	22829	4.700000e-51	408
a51759_scaffold6	scaffold6||621872||622866||Cerca6S10560||-1||CDS||2028526902||26527||63.04	26527	26527	b51759_scaffold47	scaffold47||316604||318038||Cerca47S25239||1||CDS||2028518964||22841||63.04	22841	22841	2.800000e-67	455
###
a51759_scaffold6	scaffold6||1626497||1631968||Cerca6S28743||-1||CDS||2028527153||26665||73.24	26665	26665	b51759_scaffold5	scaffold5||102199||109005||Cerca5S27299||-1||CDS||2028521058||23716||73.24	23716	23716	7.900000e-170	50
a51759_scaffold6	scaffold6||1655542||1657101||Cerca6S10536||1||CDS||2028526850||26669||65.0	26669	26669	b51759_scaffold5	scaffold5||142021||143611||Cerca5S04060||1||CDS||2028520821||23720||65.0	23720	23720	3.700000e-33	82
a51759_scaffold6	scaffold6||1669372||1671630||Cerca6S10534||-1||CDS||2028526846||26671||61.94	26671	26671	b51759_scaffold5	scaffold5||150134||161285||Cerca5S27436||-1||CDS||2028521349||23721||61.94	23721	23721	7.100000e-20	101
a51759_scaffold6	scaffold6||1717202||1733499||Cerca6S28750||-1||CDS||2028527168||26677||70.79	26677	26677	b51759_scaffold5	scaffold5||170882||189583||Cerca5S27437||-1||CDS||2028521351||23724||70.79	23724	23724	1.000000e-250	151
a51759_scaffold6	scaffold6||1772797||1774667||Cerca6S28754||-1||CDS||2028527176||26685||77.64	26685	26685	b51759_scaffold5	scaffold5||238412||240598||Cerca5S27379||-1||CDS||2028521226||23735||77.64	23735	23735	1.600000e-96	198
a51759_scaffold6	scaffold6||1792213||1803802||Cerca6S28664||1||CDS||2028526986||26689||73.03	26689	26689	b51759_scaffold5	scaffold5||243341||249344||Cerca5S04089||1||CDS||2028520884||23736||73.03	23736	23736	1.000000e-250	248
a51759_scaffold6	scaffold6||1825451||1827589||Cerca6S28757||1||CDS||2028527183||26692||70.67	26692	26692	b51759_scaffold5	scaffold5||274262||276741||Cerca5S27375||1||CDS||2028521218||23741||70.67	23741	23741	1.500000e-195	298
a51759_scaffold6	scaffold6||1863217||1867334||Cerca6S28759||1||CDS||2028527187||26699||74.11	26699	26699	b51759_scaffold5	scaffold5||293199||296992||Cerca5S04097||1||CDS||2028520901||23744||74.11	23744	23744	7.000000e-133	348
a51759_scaffold6	scaffold6||1882386||1883173||Cerca6S10541||1||CDS||2028526861||26701||71.27	26701	26701	b51759_scaffold5	scaffold5||325387||326371||Cerca5S27386||1||CDS||2028521241||23749||71.27	23749	23749	2.000000e-38	385
a51759_scaffold6	scaffold6||1893468||1895797||Cerca6S28763||-1||CDS||2028527195||26704||65.31	26704	26704	b51759_scaffold5	scaffold5||352823||353637||Cerca5S27392||-1||CDS||2028521254||23753||65.31	23753	23753	2.000000e-55	435
a51759_scaffold6	scaffold6||1923707||1925772||Cerca6S28669||1||CDS||2028526997||26708||75.92	26708	26708	b51759_scaffold5	scaffold5||385723||388155||Cerca5S27388||1||CDS||2028521246||23761||75.92	23761	23761	1.700000e-75	485
a51759_scaffold6	scaffold6||1969862||1974236||Cerca6S28672||-1||CDS||2028527003||26716||79.94	26716	26716	b51759_scaffold5	scaffold5||439953||444993||Cerca5S33493||-1||CDS||2028521499||23767||79.94	23767	23767	2.600000e-173	535
a51759_scaffold6	scaffold6||1998607||1999467||Cerca6S28767||-1||CDS||2028527204||26721||72.2	26721	26721	b51759_scaffold5	scaffold5||457079||457894||Cerca5S27402||-1||CDS||2028521275||23770||72.2	23770	23770	2.900000e-71	585
a51759_scaffold6	scaffold6||2001383||2009858||Cerca6S28771||1||CDS||2028527212||26722||70.49	26722	26722	b51759_scaffold5	scaffold5||464159||477725||Cerca5S27476||1||CDS||2028521436||23772||70.49	23772	23772	1.000000e-250	635
a51759_scaffold6	scaffold6||2011111||2014116||Cerca6S10544||1||CDS||2028526867||26723||71.13	26723	26723	b51759_scaffold5	scaffold5||484378||487319||Cerca5S27478||1||CDS||2028521441||23774||71.13	23774	23774	2.700000e-79	685
###
a51759_scaffold60	scaffold60||441384||444148||Cerca60S27580||-1||CDS||2028527439||26778||69.76	26778	26778	b51759_scaffold33	scaffold33||271077||274148||Cerca33S22028||-1||CDS||2028507034||17282||69.76	17282	17282	3.100000e-198	50
a51759_scaffold60	scaffold60||490338||493070||Cerca60S27582||1||CDS||2028527443||26782||78.41	26782	26782	b51759_scaffold33	scaffold33||334494||336922||Cerca33S22035||1||CDS||2028507049||17289||78.41	17289	17289	7.900000e-100	100
a51759_scaffold60	scaffold60||551282||552328||Cerca60S04157||-1||CDS||2028527362||26789||60.09	26789	26789	b51759_scaffold33	scaffold33||337483||338505||Cerca33S02717||-1||CDS||2028506909||17290||60.09	17290	17290	9.900000e-74	150
a51759_scaffold60	scaffold60||603956||611235||Cerca60S27589||-1||CDS||2028527458||26796||83.57	26796	26796	b51759_scaffold33	scaffold33||364046||369376||Cerca33S22039||-1||CDS||2028507057||17295||83.57	17295	17295	1.000000e-250	200
a51759_scaffold60	scaffold60||636661||644799||Cerca60S27597||1||CDS||2028527475||26799||76.42	26799	26799	b51759_scaffold33	scaffold33||374638||379172||Cerca33S22037||1||CDS||2028507053||17296||76.42	17296	17296	1.000000e-250	250
###
a51759_scaffold63	scaffold63||90662||92105||Cerca63S04222||-1||CDS||2028528680||27360||71.1	27360	27360	b51759_scaffold58	scaffold58||71083||74119||Cerca58S09924||-1||CDS||2028525813||26018||71.1	26018	26018	4.100000e-51	50
a51759_scaffold63	scaffold63||111048||117552||Cerca63S27915||-1||CDS||2028528776||27361||66.43	27361	27361	b51759_scaffold58	scaffold58||101239||101886||Cerca58S09926||1||CDS||2028525817||26021||66.43	26021	26021	9.400000e-10	59
a51759_scaffold63	scaffold63||252254||262870||Cerca63S27935||-1||CDS||2028528818||27377||82.54	27377	27377	b51759_scaffold58	scaffold58||114680||116218||Cerca58S27131||1||CDS||2028525951||26022||82.54	26022	26022	1.800000e-09	64
a51759_scaffold63	scaffold63||292384||292856||Cerca63S10210||-1||CDS||2028528731||27379||92.63	27379	27379	b51759_scaffold58	scaffold58||130739||135346||Cerca58S27133||-1||CDS||2028525955||26025||92.63	26025	26025	6.400000e-80	114
a51759_scaffold63	scaffold63||404815||406341||Cerca63S27944||-1||CDS||2028528837||27393||65.94	27393	27393	b51759_scaffold58	scaffold58||229312||230685||Cerca58S27138||-1||CDS||2028525966||26037||65.94	26037	26037	6.900000e-29	139
###
a51759_scaffold64	scaffold64||119145||119466||Cerca64S28059||1||CDS||2028529247||27570||71.74	27570	27570	b51759_scaffold163	scaffold163||251289||251695||Cerca163S15635||-1||CDS||2028484527||6968||71.74	6968	6968	2.000000e-16	15
a51759_scaffold64	scaffold64||123694||124962||Cerca64S10252||-1||CDS||2028529132||27572||64.7	27572	27572	b51759_scaffold163	scaffold163||247828||249093||Cerca163S01018||1||CDS||2028484471||6967||64.7	6967	6967	2.800000e-70	65
a51759_scaffold64	scaffold64||131064||133586||Cerca64S28062||-1||CDS||2028529253||27574||73.81	27574	27574	b51759_scaffold163	scaffold163||240897||246001||Cerca163S15633||1||CDS||2028484523||6966||73.81	6966	6966	2.300000e-66	115
a51759_scaffold64	scaffold64||143748||145097||Cerca64S10253||-1||CDS||2028529134||27578||70.5	27578	27578	b51759_scaffold163	scaffold163||236833||238194||Cerca163S01017||1||CDS||2028484469||6965||70.5	6965	6965	8.500000e-239	165
a51759_scaffold64	scaffold64||154424||158553||Cerca64S10249||1||CDS||2028529125||27580||63.48	27580	27580	b51759_scaffold163	scaffold163||212387||216195||Cerca163S15634||-1||CDS||2028484525||6961||63.48	6961	6961	2.500000e-63	215
a51759_scaffold64	scaffold64||171082||173567||Cerca64S28064||-1||CDS||2028529258||27583||70.12	27583	27583	b51759_scaffold163	scaffold163||161299||163904||Cerca163S15614||1||CDS||2028484482||6956||70.12	6956	6956	8.000000e-133	265
a51759_scaffold64	scaffold64||202477||205347||Cerca64S28066||-1||CDS||2028529262||27589||75.52	27589	27589	b51759_scaffold163	scaffold163||135690||138959||Cerca163S15626||1||CDS||2028484508||6953||75.52	6953	6953	1.100000e-85	315
###
a51759_scaffold64	scaffold64||176515||177916||Cerca64S28036||-1||CDS||2028529198||27584||63.51	27584	27584	b51759_scaffold342	scaffold342||230782||232505||Cerca342S22188||1||CDS||2028508295||17923||63.51	17923	17923	3.300000e-33	32
a51759_scaffold64	scaffold64||191602||192544||Cerca64S28038||1||CDS||2028529202||27587||79.63	27587	27587	b51759_scaffold342	scaffold342||214119||215046||Cerca342S22194||-1||CDS||2028508309||17922||79.63	17922	17922	3.200000e-06	37
a51759_scaffold64	scaffold64||206869||209974||Cerca64S04266||1||CDS||2028529107||27590||68.41	27590	27590	b51759_scaffold342	scaffold342||205376||210118||Cerca342S22193||-1||CDS||2028508307||17921||68.41	17921	17921	4.600000e-135	87
a51759_scaffold64	scaffold64||217145||220273||Cerca64S28068||-1||CDS||2028529266||27592||80.73	27592	27592	b51759_scaffold342	scaffold342||186754||190269||Cerca342S22201||1||CDS||2028508324||17918||80.73	17918	17918	1.600000e-154	137
a51759_scaffold64	scaffold64||251458||254803||Cerca64S28069||-1||CDS||2028529269||27598||74.21	27598	27598	b51759_scaffold342	scaffold342||152696||155596||Cerca342S22187||1||CDS||2028508293||17915||74.21	17915	17915	6.100000e-134	187
a51759_scaffold64	scaffold64||300381||304353||Cerca64S28073||-1||CDS||2028529295||27605||89.74	27605	27605	b51759_scaffold342	scaffold342||69211||69993||Cerca342S02745||-1||CDS||2028508269||17903||89.74	17903	17903	1.300000e-04	187
a51759_scaffold64	scaffold64||323784||327708||Cerca64S33564||1||CDS||2028529353||27608||69.69	27608	27608	b51759_scaffold342	scaffold342||54801||59146||Cerca342S22199||-1||CDS||2028508320||17902||69.69	17902	17902	1.000000e-250	237
a51759_scaffold64	scaffold64||368428||369224||Cerca64S28072||1||CDS||2028529293||27613||73.44	27613	27613	b51759_scaffold342	scaffold342||50002||50883||Cerca342S22186||-1||CDS||2028508291||17901||73.44	17901	17901	4.600000e-62	287
a51759_scaffold64	scaffold64||396628||397671||Cerca64S10262||1||CDS||2028529152||27615||62.65	27615	27615	b51759_scaffold342	scaffold342||12265||13792||Cerca342S22197||-1||CDS||2028508315||17894||62.65	17894	17894	1.300000e-65	337
###
a51759_scaffold64	scaffold64||432083||433557||Cerca64S28080||-1||CDS||2028529310||27621||80.7	27621	27621	b51759_scaffold44	scaffold44||271194||273326||Cerca44S24756||1||CDS||2028517061||21961||80.7	21961	21961	1.300000e-24	23
a51759_scaffold64	scaffold64||445742||451267||Cerca64S28081||-1||CDS||2028529312||27624||69.52	27624	27624	b51759_scaffold44	scaffold44||255423||259578||Cerca44S24755||1||CDS||2028517059||21960||69.52	21960	21960	2.500000e-140	73
a51759_scaffold64	scaffold64||478899||482294||Cerca64S28078||1||CDS||2028529305||27630||71.45	27630	27630	b51759_scaffold44	scaffold44||239490||241859||Cerca44S24759||-1||CDS||2028517067||21956||71.45	21956	21956	1.300000e-205	123
a51759_scaffold64	scaffold64||557289||559284||Cerca64S28086||-1||CDS||2028529322||27643||73.32	27643	27643	b51759_scaffold44	scaffold44||186812||188835||Cerca44S24746||1||CDS||2028517040||21947||73.32	21947	21947	1.000000e-250	170
a51759_scaffold64	scaffold64||571519||572097||Cerca64S10271||-1||CDS||2028529172||27644||69.17	27644	27644	b51759_scaffold44	scaffold44||155514||156110||Cerca44S03323||1||CDS||2028516974||21943||69.17	21943	21943	3.600000e-52	220
###
a51759_scaffold648	scaffold648||4221||7803||Cerca648S04255||-1||CDS||2028529568||27766||68.01	27766	27766	b51759_scaffold45	scaffold45||909063||913642||Cerca45S24922||-1||CDS||2028517819||22324||68.01	22324	22324	2.500000e-64	50
a51759_scaffold648	scaffold648||21722||26999||Cerca648S28023||-1||CDS||2028529597||27769||67.94	27769	27769	b51759_scaffold45	scaffold45||901170||903330||Cerca45S24919||1||CDS||2028517813||22322||67.94	22322	22322	1.900000e-140	100
a51759_scaffold648	scaffold648||42355||53185||Cerca648S28014||1||CDS||2028529579||27771||76.3	27771	27771	b51759_scaffold45	scaffold45||874295||881861||Cerca45S24883||-1||CDS||2028517733||22320||76.3	22320	22320	1.000000e-250	150
a51759_scaffold648	scaffold648||55810||56863||Cerca648S28015||1||CDS||2028529581||27772||70.94	27772	27772	b51759_scaffold45	scaffold45||829888||831256||Cerca45S24882||-1||CDS||2028517731||22315||70.94	22315	22315	5.500000e-31	180
a51759_scaffold648	scaffold648||61637||62353||Cerca648S04257||-1||CDS||2028529573||27773||66.89	27773	27773	b51759_scaffold45	scaffold45||819408||820250||Cerca45S09225||1||CDS||2028517679||22314||66.89	22314	22314	2.000000e-11	190
a51759_scaffold648	scaffold648||94366||95501||Cerca648S28021||-1||CDS||2028529593||27779||75.9	27779	27779	b51759_scaffold45	scaffold45||796474||797563||Cerca45S24880||1||CDS||2028517727||22312||75.9	22312	22312	6.400000e-93	240
###
a51759_scaffold66	scaffold66||351692||355273||Cerca66S28279||1||CDS||2028530136||28021||68.64	28021	28021	b51759_scaffold71	scaffold71||662812||671477||Cerca71S10674||-1||CDS||2028532665||29287||68.64	29287	29287	3.100000e-11	10
a51759_scaffold66	scaffold66||544677||545637||Cerca66S33591||1||CDS||2028530184||28040||65.47	28040	28040	b51759_scaffold71	scaffold71||659399||659929||Cerca71S10672||-1||CDS||2028532660||29285||65.47	29285	29285	2.800000e-29	35
a51759_scaffold66	scaffold66||573162||577945||Cerca66S28290||1||CDS||2028530159||28043||75.07	28043	28043	b51759_scaffold71	scaffold71||617340||624008||Cerca71S28993||-1||CDS||2028532761||29280||75.07	29280	29280	1.000000e-250	85
a51759_scaffold66	scaffold66||585149||587528||Cerca66S28261||-1||CDS||2028530097||28046||64.66	28046	28046	b51759_scaffold71	scaffold71||591391||594013||Cerca71S28989||1||CDS||2028532753||29276||64.66	29276	29276	2.200000e-27	111
a51759_scaffold66	scaffold66||601714||610811||Cerca66S28293||1||CDS||2028530165||28048||74.26	28048	28048	b51759_scaffold71	scaffold71||574863||577021||Cerca71S28986||-1||CDS||2028532747||29272||74.26	29272	29272	5.300000e-21	131
###
a51759_scaffold68	scaffold68||273194||281868||Cerca68S28506||1||CDS||2028531004||28394||60.46	28394	28394	b51759_scaffold6	scaffold6||1427938||1431228||Cerca6S28729||1||CDS||2028527123||26638||60.46	26638	26638	2.300000e-109	50
a51759_scaffold68	scaffold68||288786||292507||Cerca68S28464||1||CDS||2028530916||28396||74.44	28396	28396	b51759_scaffold6	scaffold6||1567802||1570399||Cerca6S10531||1||CDS||2028526839||26656||74.44	26656	26656	5.800000e-70	97
a51759_scaffold68	scaffold68||334058||336010||Cerca68S28467||1||CDS||2028530922||28401||71.32	28401	28401	b51759_scaffold6	scaffold6||1621285||1624401||Cerca6S28738||1||CDS||2028527142||26664||71.32	26664	26664	2.500000e-234	147
a51759_scaffold68	scaffold68||368948||378003||Cerca68S04353||-1||CDS||2028530868||28406||73.31	28406	28406	b51759_scaffold6	scaffold6||1685602||1694041||Cerca6S28748||-1||CDS||2028527164||26673||73.31	26673	26673	9.600000e-154	197
a51759_scaffold68	scaffold68||497960||499436||Cerca68S28483||-1||CDS||2028530956||28422||76.66	28422	28422	b51759_scaffold6	scaffold6||1772797||1774667||Cerca6S28754||-1||CDS||2028527176||26685||76.66	26685	26685	1.700000e-92	244
a51759_scaffold68	scaffold68||512213||512768||Cerca68S28479||1||CDS||2028530948||28425||68.88	28425	28425	b51759_scaffold6	scaffold6||1777439||1778024||Cerca6S28663||-1||CDS||2028526984||26686||68.88	26686	26686	2.100000e-53	294
a51759_scaffold68	scaffold68||519816||532750||Cerca68S28510||-1||CDS||2028531012||28427||70.97	28427	28427	b51759_scaffold6	scaffold6||1806348||1812429||Cerca6S28666||-1||CDS||2028526990||26690||70.97	26690	26690	1.000000e-250	344
a51759_scaffold68	scaffold68||544949||547285||Cerca68S28481||1||CDS||2028530952||28429||78.13	28429	28429	b51759_scaffold6	scaffold6||1828891||1831199||Cerca6S28758||1||CDS||2028527185||26693||78.13	26693	26693	3.000000e-171	394
a51759_scaffold68	scaffold68||569276||570895||Cerca68S04360||-1||CDS||2028530882||28431||66.54	28431	28431	b51759_scaffold6	scaffold6||1834785||1836373||Cerca6S28667||-1||CDS||2028526993||26694||66.54	26694	26694	8.300000e-70	444
a51759_scaffold68	scaffold68||589663||593637||Cerca68S28485||1||CDS||2028530960||28434||74.73	28434	28434	b51759_scaffold6	scaffold6||1863217||1867334||Cerca6S28759||1||CDS||2028527187||26699||74.73	26699	26699	6.300000e-165	494
a51759_scaffold68	scaffold68||631996||633213||Cerca68S28488||1||CDS||2028530966||28443||70.79	28443	28443	b51759_scaffold6	scaffold6||1882386||1883173||Cerca6S10541||1||CDS||2028526861||26701||70.79	26701	26701	2.400000e-08	501
a51759_scaffold68	scaffold68||712204||713558||Cerca68S28496||1||CDS||2028530983||28457||76.0	28457	28457	b51759_scaffold6	scaffold6||1923707||1925772||Cerca6S28669||1||CDS||2028526997||26708||76.0	26708	26708	5.300000e-75	548
a51759_scaffold68	scaffold68||715022||717118||Cerca68S28501||-1||CDS||2028530993||28458||76.46	28458	28458	b51759_scaffold6	scaffold6||1926923||1929521||Cerca6S28764||-1||CDS||2028527198||26709||76.46	26709	26709	1.600000e-214	598
###
a51759_scaffold69	scaffold69||211491||212716||Cerca69S28597||1||CDS||2028531335||28577||68.31	28577	28577	b51759_scaffold29	scaffold29||95668||96832||Cerca29S07839||-1||CDS||2028501644||14817||68.31	14817	14817	2.000000e-93	50
a51759_scaffold69	scaffold69||287172||294286||Cerca69S28606||-1||CDS||2028531354||28585||75.57	28585	28585	b51759_scaffold29	scaffold29||67957||72872||Cerca29S20615||1||CDS||2028501747||14812||75.57	14812	14812	3.500000e-200	100
a51759_scaffold69	scaffold69||305854||306921||Cerca69S28608||-1||CDS||2028531358||28587||62.32	28587	28587	b51759_scaffold29	scaffold29||51570||52633||Cerca29S20614||1||CDS||2028501745||14809||62.32	14809	14809	2.100000e-33	132
a51759_scaffold69	scaffold69||312437||314592||Cerca69S28609||-1||CDS||2028531360||28588||68.47	28588	28588	b51759_scaffold29	scaffold29||42423||44217||Cerca29S20613||1||CDS||2028501743||14808||68.47	14808	14808	3.300000e-104	182
a51759_scaffold69	scaffold69||327730||331648||Cerca69S28577||-1||CDS||2028531294||28590||71.74	28590	28590	b51759_scaffold29	scaffold29||27650||31388||Cerca29S07834||1||CDS||2028501633||14805||71.74	14805	14805	4.200000e-157	232
a51759_scaffold69	scaffold69||351104||353176||Cerca69S04382||1||CDS||2028531256||28593||64.15	28593	28593	b51759_scaffold29	scaffold29||21222||23252||Cerca29S07836||-1||CDS||2028501638||14804||64.15	14804	14804	1.100000e-147	282
a51759_scaffold69	scaffold69||373377||373763||Cerca69S04383||1||CDS||2028531259||28595||77.54	28595	28595	b51759_scaffold29	scaffold29||18727||19104||Cerca29S07835||-1||CDS||2028501636||14803||77.54	14803	14803	5.000000e-77	332
a51759_scaffold69	scaffold69||391216||394315||Cerca69S28614||-1||CDS||2028531371||28598||70.5	28598	28598	b51759_scaffold29	scaffold29||15802||16762||Cerca29S20617||-1||CDS||2028501751||14802||70.5	14802	14802	6.800000e-69	382
###
a51759_scaffold69	scaffold69||464936||468504||Cerca69S28579||1||CDS||2028531298||28608||68.13	28608	28608	b51759_scaffold148	scaffold148||460734||463145||Cerca148S14746||-1||CDS||2028481553||5619||68.13	5619	5619	2.100000e-37	36
a51759_scaffold69	scaffold69||493124||494757||Cerca69S28623||1||CDS||2028531389||28611||78.38	28611	28611	b51759_scaffold148	scaffold148||441050||442171||Cerca148S14745||-1||CDS||2028481551||5617||78.38	5617	5617	7.800000e-71	86
a51759_scaffold69	scaffold69||502044||503961||Cerca69S28624||1||CDS||2028531391||28612||71.18	28612	28612	b51759_scaffold148	scaffold148||412148||413744||Cerca148S14742||-1||CDS||2028481544||5613||71.18	5613	5613	2.200000e-48	133
a51759_scaffold69	scaffold69||517672||518217||Cerca69S28625||1||CDS||2028531393||28615||67.78	28615	28615	b51759_scaffold148	scaffold148||383867||385526||Cerca148S32125||-1||CDS||2028481588||5610||67.78	5610	5610	2.900000e-21	153
a51759_scaffold69	scaffold69||525596||526238||Cerca69S33630||-1||CDS||2028531425||28616||76.7	28616	28616	b51759_scaffold148	scaffold148||380677||383602||Cerca148S14756||1||CDS||2028481575||5609||76.7	5609	5609	2.000000e-36	188
a51759_scaffold69	scaffold69||528395||530051||Cerca69S28617||-1||CDS||2028531377||28617||76.54	28617	28617	b51759_scaffold148	scaffold148||364027||366024||Cerca148S14755||1||CDS||2028481572||5606||76.54	5606	5606	1.400000e-78	238
a51759_scaffold69	scaffold69||555755||556849||Cerca69S04387||1||CDS||2028531267||28623||66.35	28623	28623	b51759_scaffold148	scaffold148||315159||316013||Cerca148S00794||-1||CDS||2028481456||5599||66.35	5599	5599	2.700000e-82	288
a51759_scaffold69	scaffold69||597485||600195||Cerca69S28634||-1||CDS||2028531412||28632||74.69	28632	28632	b51759_scaffold148	scaffold148||245633||247633||Cerca148S14726||1||CDS||2028481510||5588||74.69	5588	5588	3.800000e-63	335
a51759_scaffold69	scaffold69||643187||645100||Cerca69S28631||1||CDS||2028531405||28639||77.8	28639	28639	b51759_scaffold148	scaffold148||203994||206396||Cerca148S14729||-1||CDS||2028481516||5580||77.8	5580	5580	4.000000e-125	385
###
a51759_scaffold7	scaffold7||50312||54451||Cerca7S29762||-1||CDS||2028531948||28761||66.0	28761	28761	b51759_scaffold4	scaffold4||1639932||1643374||Cerca4S25705||1||CDS||2028513245||20234||66.0	20234	20234	1.000000e-250	50
a51759_scaffold7	scaffold7||135020||138067||Cerca7S29764||-1||CDS||2028531952||28771||70.56	28771	28771	b51759_scaffold4	scaffold4||1622631||1626019||Cerca4S33272||-1||CDS||2028513805||20231||70.56	20231	20231	2.900000e-67	100
a51759_scaffold7	scaffold7||163318||167912||Cerca7S29767||1||CDS||2028531959||28776||74.65	28776	28776	b51759_scaffold4	scaffold4||1585734||1586624||Cerca4S03609||-1||CDS||2028512913||20223||74.65	20223	20223	2.200000e-23	122
a51759_scaffold7	scaffold7||186932||192437||Cerca7S29825||1||CDS||2028532080||28777||67.8	28777	28777	b51759_scaffold4	scaffold4||1573050||1579180||Cerca4S25885||-1||CDS||2028513629||20222||67.8	20222	20222	1.500000e-210	172
a51759_scaffold7	scaffold7||215449||219491||Cerca7S29720||1||CDS||2028531858||28780||72.24	28780	28780	b51759_scaffold4	scaffold4||1562289||1564284||Cerca4S25696||1||CDS||2028513226||20220||72.24	20220	20220	1.000000e-250	222
a51759_scaffold7	scaffold7||235315||238854||Cerca7S29826||-1||CDS||2028532082||28784||80.72	28784	28784	b51759_scaffold4	scaffold4||1550304||1553158||Cerca4S25694||1||CDS||2028513221||20218||80.72	20218	20218	1.000000e-250	272
a51759_scaffold7	scaffold7||388880||391874||Cerca7S29732||-1||CDS||2028531883||28804||63.35	28804	28804	b51759_scaffold4	scaffold4||1405081||1409239||Cerca4S25685||1||CDS||2028513200||20198||63.35	20198	20198	4.500000e-32	300
a51759_scaffold7	scaffold7||452582||455839||Cerca7S29840||-1||CDS||2028532111||28816||77.15	28816	28816	b51759_scaffold4	scaffold4||1301697||1304657||Cerca4S25673||1||CDS||2028513175||20183||77.15	20183	20183	1.000000e-250	347
###
a51759_scaffold7	scaffold7||852952||856354||Cerca7S29752||-1||CDS||2028531927||28872||66.59	28872	28872	b51759_scaffold76	scaffold76||156027||160493||Cerca76S10801||-1||CDS||2028534232||29968||66.59	29968	29968	1.500000e-130	50
a51759_scaffold7	scaffold7||881957||885222||Cerca7S29753||-1||CDS||2028531929||28876||68.31	28876	28876	b51759_scaffold76	scaffold76||191646||194998||Cerca76S04564||-1||CDS||2028534202||29972||68.31	29972	29972	1.900000e-57	100
a51759_scaffold7	scaffold7||887885||888355||Cerca7S04696||1||CDS||2028531762||28877||85.9	28877	28877	b51759_scaffold76	scaffold76||202723||203190||Cerca76S10804||1||CDS||2028534238||29974||85.9	29974	29974	3.300000e-156	150
a51759_scaffold7	scaffold7||947504||949624||Cerca7S29865||1||CDS||2028532163||28884||71.92	28884	28884	b51759_scaffold76	scaffold76||232672||238138||Cerca76S29389||1||CDS||2028534350||29981||71.92	29981	29981	2.200000e-151	200
a51759_scaffold7	scaffold7||958629||961500||Cerca7S29754||1||CDS||2028531931||28886||86.32	28886	28886	b51759_scaffold76	scaffold76||268610||271374||Cerca76S04565||1||CDS||2028534204||29986||86.32	29986	29986	8.000000e-186	250
a51759_scaffold7	scaffold7||1062739||1065462||Cerca7S04643||1||CDS||2028531652||28897||74.48	28897	28897	b51759_scaffold76	scaffold76||360405||364129||Cerca76S29376||1||CDS||2028534323||29997||74.48	29997	29997	1.400000e-109	297
a51759_scaffold7	scaffold7||1105090||1106774||Cerca7S29782||-1||CDS||2028531991||28905||71.64	28905	28905	b51759_scaffold76	scaffold76||371152||373858||Cerca76S10813||-1||CDS||2028534256||29998||71.64	29998	29998	4.500000e-179	347
a51759_scaffold7	scaffold7||1133453||1138906||Cerca7S29777||1||CDS||2028531981||28910||72.13	28910	28910	b51759_scaffold76	scaffold76||417371||423860||Cerca76S04570||1||CDS||2028534215||30004||72.13	30004	30004	4.200000e-219	397
a51759_scaffold7	scaffold7||1223542||1226385||Cerca7S29788||1||CDS||2028532003||28921||72.24	28921	28921	b51759_scaffold76	scaffold76||454501||457107||Cerca76S04573||-1||CDS||2028534221||30009||72.24	30009	30009	1.400000e-162	444
a51759_scaffold7	scaffold7||1226846||1231170||Cerca7S29691||-1||CDS||2028531796||28922||77.07	28922	28922	b51759_scaffold76	scaffold76||463290||467647||Cerca76S10816||-1||CDS||2028534263||30011||77.07	30011	30011	1.000000e-250	494
a51759_scaffold7	scaffold7||1237770||1238867||Cerca7S29787||-1||CDS||2028532001||28924||60.13	28924	28924	b51759_scaffold76	scaffold76||479389||482056||Cerca76S10817||-1||CDS||2028534265||30014||60.13	30014	30014	7.800000e-21	514
a51759_scaffold7	scaffold7||1246206||1251771||Cerca7S29789||1||CDS||2028532005||28925||75.6	28925	28925	b51759_scaffold76	scaffold76||496120||507667||Cerca76S29384||1||CDS||2028534340||30016||75.6	30016	30016	1.000000e-250	564
a51759_scaffold7	scaffold7||1253114||1256325||Cerca7S29689||1||CDS||2028531792||28926||62.5	28926	28926	b51759_scaffold76	scaffold76||555712||560328||Cerca76S29386||-1||CDS||2028534344||30019||62.5	30019	30019	1.600000e-11	574
a51759_scaffold7	scaffold7||1265349||1266485||Cerca7S04649||-1||CDS||2028531664||28928||72.68	28928	28928	b51759_scaffold76	scaffold76||578423||579559||Cerca76S04574||-1||CDS||2028534223||30021||72.68	30021	30021	5.000000e-151	624
###
a51759_scaffold7	scaffold7||1253114||1256325||Cerca7S29689||1||CDS||2028531792||28926||78.18	28926	28926	b51759_scaffold42	scaffold42||768447||769433||Cerca42S09037||1||CDS||2028515554||21350||78.18	21350	21350	7.500000e-05	4
a51759_scaffold7	scaffold7||1289250||1297493||Cerca7S29693||1||CDS||2028531800||28931||78.04	28931	28931	b51759_scaffold42	scaffold42||696133||703845||Cerca42S24349||-1||CDS||2028515623||21339||78.04	21339	21339	1.000000e-250	51
a51759_scaffold7	scaffold7||1305311||1306743||Cerca7S29696||-1||CDS||2028531806||28932||74.48	28932	28932	b51759_scaffold42	scaffold42||693629||694860||Cerca42S24405||1||CDS||2028515749||21338||74.48	21338	21338	3.800000e-46	96
a51759_scaffold7	scaffold7||1347334||1351211||Cerca7S29795||1||CDS||2028532018||28939||78.2	28939	28939	b51759_scaffold42	scaffold42||672822||676955||Cerca42S24401||1||CDS||2028515740||21334||78.2	21334	21334	1.500000e-175	146
a51759_scaffold7	scaffold7||1353044||1356211||Cerca7S29793||-1||CDS||2028532014||28940||57.89	28940	28940	b51759_scaffold42	scaffold42||667045||670024||Cerca42S24343||1||CDS||2028515610||21333||57.89	21333	21333	1.500000e-31	176
a51759_scaffold7	scaffold7||1484800||1486669||Cerca7S29806||-1||CDS||2028532041||28961||83.33	28961	28961	b51759_scaffold42	scaffold42||550655||552418||Cerca42S24390||1||CDS||2028515715||21316||83.33	21316	21316	1.100000e-24	194
a51759_scaffold7	scaffold7||1498431||1499597||Cerca7S04656||-1||CDS||2028531679||28962||76.92	28962	28962	b51759_scaffold42	scaffold42||543606||544706||Cerca42S03245||1||CDS||2028515521||21315||76.92	21315	21315	5.300000e-77	244
###
a51759_scaffold7	scaffold7||1478126||1482573||Cerca7S29802||1||CDS||2028532032||28960||63.01	28960	28960	b51759_scaffold6	scaffold6||184364||187591||Cerca6S33633||1||CDS||2028527310||26463||63.01	26463	26463	2.800000e-11	10
a51759_scaffold7	scaffold7||1523578||1533721||Cerca7S29703||1||CDS||2028531821||28965||73.17	28965	28965	b51759_scaffold6	scaffold6||284782||300639||Cerca6S04409||1||CDS||2028526766||26479||73.17	26479	26479	1.000000e-250	57
a51759_scaffold7	scaffold7||1543210||1548291||Cerca7S29810||-1||CDS||2028532049||28968||79.54	28968	28968	b51759_scaffold6	scaffold6||322361||328044||Cerca6S28777||-1||CDS||2028527225||26485||79.54	26485	26485	1.000000e-250	107
a51759_scaffold7	scaffold7||1605705||1614018||Cerca7S29811||1||CDS||2028532052||28975||83.8	28975	28975	b51759_scaffold6	scaffold6||338468||340113||Cerca6S28681||1||CDS||2028527022||26486||83.8	26486	26486	7.200000e-118	157
a51759_scaffold7	scaffold7||1700688||1703862||Cerca7S29712||-1||CDS||2028531841||28987||66.1	28987	28987	b51759_scaffold6	scaffold6||372367||375573||Cerca6S10551||-1||CDS||2028526882||26492||66.1	26492	26492	3.700000e-133	204
a51759_scaffold7	scaffold7||1777129||1781797||Cerca7S29715||-1||CDS||2028531847||28994||78.61	28994	28994	b51759_scaffold6	scaffold6||427598||434661||Cerca6S10554||-1||CDS||2028526889||26503||78.61	26503	26503	1.000000e-250	251
a51759_scaffold7	scaffold7||1832917||1833540||Cerca7S04666||-1||CDS||2028531700||28996||73.13	28996	28996	b51759_scaffold6	scaffold6||450988||451692||Cerca6S04412||-1||CDS||2028526773||26506||73.13	26506	26506	2.800000e-05	255
a51759_scaffold7	scaffold7||1868491||1873087||Cerca7S04667||-1||CDS||2028531702||29000||71.65	29000	29000	b51759_scaffold6	scaffold6||546575||552227||Cerca6S28791||-1||CDS||2028527255||26519||71.65	26519	26519	1.000000e-250	302
a51759_scaffold7	scaffold7||1895831||1896640||Cerca7S04668||-1||CDS||2028531704||29002||67.67	29002	29002	b51759_scaffold6	scaffold6||592314||593042||Cerca6S10559||-1||CDS||2028526900||26522||67.67	26522	26522	6.200000e-52	352
a51759_scaffold7	scaffold7||1959443||1960729||Cerca7S04671||1||CDS||2028531710||29009||67.33	29009	29009	b51759_scaffold6	scaffold6||617013||618197||Cerca6S10563||1||CDS||2028526909||26525||67.33	26525	26525	3.800000e-83	402
a51759_scaffold7	scaffold7||1981808||1986782||Cerca7S29821||1||CDS||2028532072||29011||80.0	29011	29011	b51759_scaffold6	scaffold6||625669||629283||Cerca6S28793||1||CDS||2028527259||26528||80.0	26528	26528	3.400000e-237	452
a51759_scaffold7	scaffold7||1998162||2002394||Cerca7S04669||-1||CDS||2028531706||29013||77.79	29013	29013	b51759_scaffold6	scaffold6||634281||640401||Cerca6S28690||-1||CDS||2028527042||26529||77.79	26529	26529	4.800000e-180	502
###
a51759_scaffold70	scaffold70||317177||324390||Cerca70S28908||-1||CDS||2028532321||29046||69.24	29046	29046	b51759_scaffold53	scaffold53||655906||665652||Cerca53S26482||1||CDS||2028523409||24918||69.24	24918	24918	1.000000e-250	50
a51759_scaffold70	scaffold70||354193||373428||Cerca70S28883||-1||CDS||2028532268||29052||65.04	29052	29052	b51759_scaffold53	scaffold53||562926||567110||Cerca53S26476||-1||CDS||2028523396||24906||65.04	24906	24906	1.500000e-115	97
a51759_scaffold70	scaffold70||471543||472924||Cerca70S28910||1||CDS||2028532325||29066||88.37	29066	29066	b51759_scaffold53	scaffold53||389521||393834||Cerca53S09684||-1||CDS||2028523309||24886||88.37	24886	24886	1.400000e-53	144
a51759_scaffold70	scaffold70||479817||485940||Cerca70S28912||1||CDS||2028532329||29067||69.57	29067	29067	b51759_scaffold53	scaffold53||375291||378746||Cerca53S26462||1||CDS||2028523367||24884||69.57	24884	24884	3.400000e-196	194
a51759_scaffold70	scaffold70||503511||509715||Cerca70S28918||1||CDS||2028532342||29070||58.54	29070	29070	b51759_scaffold53	scaffold53||227834||251454||Cerca53S26493||1||CDS||2028523433||24871||58.54	24871	24871	9.600000e-60	241
###
a51759_scaffold70	scaffold70||400625||401599||Cerca70S10612||-1||CDS||2028532221||29057||70.95	29057	29057	b51759_scaffold12	scaffold12||696445||697493||Cerca12S13750||-1||CDS||2028475917||2894||70.95	2894	2894	2.900000e-26	25
a51759_scaffold70	scaffold70||416391||417535||Cerca70S28915||-1||CDS||2028532336||29060||61.49	29060	29060	b51759_scaffold12	scaffold12||737543||739864||Cerca12S13660||-1||CDS||2028475722||2897||61.49	2897	2897	8.400000e-07	31
a51759_scaffold70	scaffold70||479817||485940||Cerca70S28912||1||CDS||2028532329||29067||77.94	29067	29067	b51759_scaffold12	scaffold12||742378||747591||Cerca12S13747||1||CDS||2028475911||2898||77.94	2898	2898	1.000000e-250	81
a51759_scaffold70	scaffold70||503511||509715||Cerca70S28918||1||CDS||2028532342||29070||59.82	29070	29070	b51759_scaffold12	scaffold12||762457||788114||Cerca12S13748||1||CDS||2028475913||2902||59.82	2902	2902	2.300000e-37	117
a51759_scaffold70	scaffold70||522649||523551||Cerca70S04432||-1||CDS||2028532195||29073||61.69	29073	29073	b51759_scaffold12	scaffold12||791703||792356||Cerca12S00526||-1||CDS||2028475553||2904||61.69	2904	2904	9.800000e-13	129
a51759_scaffold70	scaffold70||534518||536371||Cerca70S33653||1||CDS||2028532369||29076||67.57	29076	29076	b51759_scaffold12	scaffold12||795333||798429||Cerca12S13753||1||CDS||2028475924||2905||67.57	2905	2905	2.100000e-147	179
a51759_scaffold70	scaffold70||629884||633174||Cerca70S28921||-1||CDS||2028532348||29089||79.77	29089	29089	b51759_scaffold12	scaffold12||890321||894301||Cerca12S13762||-1||CDS||2028475944||2923||79.77	2923	2923	1.000000e-250	226
###
a51759_scaffold71	scaffold71||574863||577021||Cerca71S28986||-1||CDS||2028532747||29272||74.26	29272	29272	b51759_scaffold66	scaffold66||601714||610811||Cerca66S28293||1||CDS||2028530165||28048||74.26	28048	28048	1.200000e-21	20
a51759_scaffold71	scaffold71||591391||594013||Cerca71S28989||1||CDS||2028532753||29276||64.66	29276	29276	b51759_scaffold66	scaffold66||585149||587528||Cerca66S28261||-1||CDS||2028530097||28046||64.66	28046	28046	1.600000e-27	46
a51759_scaffold71	scaffold71||617340||624008||Cerca71S28993||-1||CDS||2028532761||29280||75.07	29280	29280	b51759_scaffold66	scaffold66||573162||577945||Cerca66S28290||1||CDS||2028530159||28043||75.07	28043	28043	1.000000e-250	96
a51759_scaffold71	scaffold71||659399||659929||Cerca71S10672||-1||CDS||2028532660||29285||65.47	29285	29285	b51759_scaffold66	scaffold66||544677||545637||Cerca66S33591||1||CDS||2028530184||28040||65.47	28040	28040	1.600000e-29	124
a51759_scaffold71	scaffold71||662812||671477||Cerca71S10674||-1||CDS||2028532665||29287||68.64	29287	29287	b51759_scaffold66	scaffold66||351692||355273||Cerca66S28279||1||CDS||2028530136||28021||68.64	28021	28021	5.900000e-11	131
###
a51759_scaffold76	scaffold76||37926||40420||Cerca76S10799||-1||CDS||2028534227||29956||62.87	29956	29956	b51759_scaffold18	scaffold18||1164631||1168970||Cerca18S01337||1||CDS||2028487090||8302||62.87	8302	8302	8.200000e-112	50
a51759_scaffold76	scaffold76||57824||61486||Cerca76S29359||-1||CDS||2028534279||29959||77.74	29959	29959	b51759_scaffold18	scaffold18||1079115||1082265||Cerca18S06533||1||CDS||2028487153||8291||77.74	8291	8291	3.600000e-142	97
a51759_scaffold76	scaffold76||72560||73803||Cerca76S04560||1||CDS||2028534194||29960||60.8	29960	29960	b51759_scaffold18	scaffold18||1064173||1065896||Cerca18S16907||-1||CDS||2028487359||8288||60.8	8288	8288	7.200000e-35	131
a51759_scaffold76	scaffold76||120974||128522||Cerca76S29369||-1||CDS||2028534309||29966||68.28	29966	29966	b51759_scaffold18	scaffold18||997075||1002918||Cerca18S16902||1||CDS||2028487348||8280||68.28	8280	8280	2.900000e-106	181
a51759_scaffold76	scaffold76||191646||194998||Cerca76S04564||-1||CDS||2028534202||29972||67.9	29972	29972	b51759_scaffold18	scaffold18||940410||942775||Cerca18S16892||1||CDS||2028487327||8267||67.9	8267	8267	5.400000e-102	228
a51759_scaffold76	scaffold76||221225||223260||Cerca76S04567||1||CDS||2028534208||29978||65.2	29978	29978	b51759_scaffold18	scaffold18||921957||925484||Cerca18S16989||-1||CDS||2028487534||8264||65.2	8264	8264	2.400000e-82	278
a51759_scaffold76	scaffold76||291704||295905||Cerca76S29375||1||CDS||2028534321||29988||77.23	29988	29988	b51759_scaffold18	scaffold18||853434||864062||Cerca18S16890||-1||CDS||2028487322||8257||77.23	8257	8257	4.600000e-159	328
a51759_scaffold76	scaffold76||333991||335934||Cerca76S04568||1||CDS||2028534210||29995||65.35	29995	29995	b51759_scaffold18	scaffold18||797835||800492||Cerca18S16982||-1||CDS||2028487520||8254||65.35	8254	8254	6.900000e-20	347
a51759_scaffold76	scaffold76||360405||364129||Cerca76S29376||1||CDS||2028534323||29997||67.95	29997	29997	b51759_scaffold18	scaffold18||772498||774333||Cerca18S16889||-1||CDS||2028487320||8250||67.95	8250	8250	2.000000e-40	386
a51759_scaffold76	scaffold76||391662||393684||Cerca76S29390||1||CDS||2028534352||30000||68.58	30000	30000	b51759_scaffold18	scaffold18||731198||733244||Cerca18S16980||-1||CDS||2028487516||8243||68.58	8243	8243	4.500000e-110	436
a51759_scaffold76	scaffold76||454501||457107||Cerca76S04573||-1||CDS||2028534221||30009||83.67	30009	30009	b51759_scaffold18	scaffold18||718740||722435||Cerca18S16887||-1||CDS||2028487316||8241||83.67	8241	8241	9.100000e-06	441
a51759_scaffold76	scaffold76||463290||467647||Cerca76S10816||-1||CDS||2028534263||30011||78.3	30011	30011	b51759_scaffold18	scaffold18||699004||707013||Cerca18S16974||1||CDS||2028487502||8238||78.3	8238	8238	1.000000e-250	491
a51759_scaffold76	scaffold76||474550||478586||Cerca76S10815||1||CDS||2028534261||30013||74.74	30013	30013	b51759_scaffold18	scaffold18||682057||684330||Cerca18S06574||-1||CDS||2028487240||8236||74.74	8236	8236	3.800000e-152	541
a51759_scaffold76	scaffold76||542236||545051||Cerca76S10819||1||CDS||2028534269||30018||72.72	30018	30018	b51759_scaffold18	scaffold18||664434||667395||Cerca18S16973||-1||CDS||2028487500||8234||72.72	8234	8234	1.000000e-250	591
a51759_scaffold76	scaffold76||578423||579559||Cerca76S04574||-1||CDS||2028534223||30021||67.76	30021	30021	b51759_scaffold18	scaffold18||644674||645738||Cerca18S06575||1||CDS||2028487242||8227||67.76	8227	8227	1.000000e-72	641
a51759_scaffold76	scaffold76||621227||622535||Cerca76S29387||1||CDS||2028534346||30025||62.41	30025	30025	b51759_scaffold18	scaffold18||627790||629744||Cerca18S16972||-1||CDS||2028487498||8223||62.41	8223	8223	4.700000e-32	672
###
a51759_scaffold78	scaffold78||1807||6799||Cerca78S10866||1||CDS||2028534802||30220||78.1	30220	30220	b51759_scaffold111	scaffold111||165150||166491||Cerca111S12564||-1||CDS||2028473747||2019||78.1	2019	2019	1.100000e-99	50
a51759_scaffold78	scaffold78||74636||77467||Cerca78S10868||-1||CDS||2028534806||30229||64.39	30229	30229	b51759_scaffold111	scaffold111||187211||190899||Cerca111S31897||-1||CDS||2028473805||2026||64.39	2026	2026	3.200000e-62	100
a51759_scaffold78	scaffold78||79841||81830||Cerca78S29510||-1||CDS||2028534847||30231||71.28	30231	30231	b51759_scaffold111	scaffold111||193843||195925||Cerca111S12571||-1||CDS||2028473763||2027||71.28	2027	2027	3.300000e-61	150
a51759_scaffold78	scaffold78||116937||121010||Cerca78S10870||-1||CDS||2028534811||30235||72.1	30235	30235	b51759_scaffold111	scaffold111||218754||223478||Cerca111S12572||-1||CDS||2028473765||2030||72.1	2030	2030	7.300000e-148	200
a51759_scaffold78	scaffold78||135493||140332||Cerca78S29545||-1||CDS||2028534922||30237||71.37	30237	30237	b51759_scaffold111	scaffold111||239122||243424||Cerca111S12574||-1||CDS||2028473769||2033||71.37	2033	2033	9.900000e-83	250
a51759_scaffold78	scaffold78||147155||148129||Cerca78S04602||1||CDS||2028534781||30238||71.7	30238	30238	b51759_scaffold111	scaffold111||278052||280644||Cerca111S31898||1||CDS||2028473807||2037||71.7	2037	2037	3.200000e-12	261
a51759_scaffold78	scaffold78||159346||160216||Cerca78S29542||1||CDS||2028534916||30240||65.16	30240	30240	b51759_scaffold111	scaffold111||281100||282063||Cerca111S12570||1||CDS||2028473761||2038||65.16	2038	2038	8.100000e-13	273
a51759_scaffold78	scaffold78||191378||197852||Cerca78S29516||-1||CDS||2028534860||30244||73.26	30244	30244	b51759_scaffold111	scaffold111||288186||293988||Cerca111S12578||-1||CDS||2028473778||2040||73.26	2040	2040	5.800000e-206	323
a51759_scaffold78	scaffold78||219687||220664||Cerca78S10871||1||CDS||2028534813||30248||73.72	30248	30248	b51759_scaffold111	scaffold111||297310||298275||Cerca111S00231||1||CDS||2028473686||2041||73.72	2041	2041	2.900000e-201	373
a51759_scaffold78	scaffold78||243304||251542||Cerca78S29517||-1||CDS||2028534862||30251||67.29	30251	30251	b51759_scaffold111	scaffold111||300633||307514||Cerca111S12579||-1||CDS||2028473780||2042||67.29	2042	2042	1.000000e-250	423
a51759_scaffold78	scaffold78||285264||287328||Cerca78S29548||1||CDS||2028534929||30257||70.44	30257	30257	b51759_scaffold111	scaffold111||333446||335517||Cerca111S12576||1||CDS||2028473774||2045||70.44	2045	2045	1.500000e-152	473
###
a51759_scaffold78	scaffold78||332717||333532||Cerca78S04605||1||CDS||2028534787||30262||78.57	30262	30262	b51759_scaffold130	scaffold130||92195||92950||Cerca130S05848||-1||CDS||2028478201||4087||78.57	4087	4087	1.200000e-47	46
a51759_scaffold78	scaffold78||339095||341421||Cerca78S29552||-1||CDS||2028534937||30263||78.59	30263	30263	b51759_scaffold130	scaffold130||104087||108122||Cerca130S13782||-1||CDS||2028478245||4088||78.59	4088	4088	1.800000e-125	96
a51759_scaffold78	scaffold78||365689||367119||Cerca78S29522||-1||CDS||2028534873||30266||69.39	30266	30266	b51759_scaffold130	scaffold130||108453||109560||Cerca130S32034||-1||CDS||2028478277||4089||69.39	4089	4089	2.200000e-23	118
a51759_scaffold78	scaffold78||412704||425818||Cerca78S29555||1||CDS||2028534944||30274||72.8	30274	30274	b51759_scaffold130	scaffold130||123735||126608||Cerca130S13780||1||CDS||2028478241||4093||72.8	4093	4093	1.900000e-188	168
a51759_scaffold78	scaffold78||429283||431558||Cerca78S29559||-1||CDS||2028534952||30277||61.26	30277	30277	b51759_scaffold130	scaffold130||160013||171807||Cerca130S13783||-1||CDS||2028478247||4097||61.26	4097	4097	4.300000e-04	171
###
a51759_scaffold8	scaffold8||612660||613679||Cerca8S30739||1||CDS||2028535995||30636||71.29	30636	30636	b51759_scaffold51	scaffold51||577294||577779||Cerca51S03792||-1||CDS||2028522109||24383||71.29	24383	24383	2.500000e-31	30
a51759_scaffold8	scaffold8||721568||727001||Cerca8S30754||1||CDS||2028536028||30653||61.19	30653	30653	b51759_scaffold51	scaffold51||480655||495210||Cerca51S26241||-1||CDS||2028522384||24369||61.19	24369	24369	7.400000e-91	77
a51759_scaffold8	scaffold8||770888||776332||Cerca8S30759||1||CDS||2028536038||30663||70.11	30663	30663	b51759_scaffold51	scaffold51||444632||449455||Cerca51S26204||-1||CDS||2028522273||24363||70.11	24363	24363	1.900000e-125	127
a51759_scaffold8	scaffold8||787460||788506||Cerca8S04897||-1||CDS||2028535588||30665||76.25	30665	30665	b51759_scaffold51	scaffold51||429597||430553||Cerca51S09538||1||CDS||2028522172||24362||76.25	24362	24362	1.200000e-75	177
a51759_scaffold8	scaffold8||829830||831322||Cerca8S30677||-1||CDS||2028535861||30671||65.95	30671	30671	b51759_scaffold51	scaffold51||401679||403132||Cerca51S09536||1||CDS||2028522168||24359||65.95	24359	24359	2.800000e-103	227
a51759_scaffold8	scaffold8||842880||844499||Cerca8S11333||1||CDS||2028535774||30672||66.25	30672	30672	b51759_scaffold51	scaffold51||388730||390343||Cerca51S03790||-1||CDS||2028522105||24357||66.25	24357	24357	6.500000e-209	277
a51759_scaffold8	scaffold8||871998||874653||Cerca8S11330||-1||CDS||2028535768||30677||70.96	30677	30677	b51759_scaffold51	scaffold51||369935||373139||Cerca51S26199||1||CDS||2028522263||24355||70.96	24355	24355	1.400000e-183	327
a51759_scaffold8	scaffold8||889549||890930||Cerca8S11334||1||CDS||2028535776||30679||69.06	30679	30679	b51759_scaffold51	scaffold51||360832||362198||Cerca51S09533||-1||CDS||2028522162||24354||69.06	24354	24354	2.500000e-72	377
a51759_scaffold8	scaffold8||904846||907529||Cerca8S11336||1||CDS||2028535780||30683||68.31	30683	30683	b51759_scaffold51	scaffold51||350531||353410||Cerca51S26239||-1||CDS||2028522379||24352||68.31	24352	24352	8.700000e-136	427
a51759_scaffold8	scaffold8||909213||918809||Cerca8S11337||-1||CDS||2028535783||30684||77.01	30684	30684	b51759_scaffold51	scaffold51||336572||345888||Cerca51S26198||1||CDS||2028522260||24350||77.01	24350	24350	1.000000e-250	477
a51759_scaffold8	scaffold8||925847||928804||Cerca8S30680||1||CDS||2028535867||30685||80.38	30685	30685	b51759_scaffold51	scaffold51||328415||330537||Cerca51S26201||-1||CDS||2028522267||24349||80.38	24349	24349	9.200000e-132	527
a51759_scaffold8	scaffold8||938889||939392||Cerca8S04898||1||CDS||2028535590||30687||72.64	30687	30687	b51759_scaffold51	scaffold51||314861||315370||Cerca51S03787||-1||CDS||2028522099||24346||72.64	24346	24346	2.500000e-51	577
a51759_scaffold8	scaffold8||1029682||1032961||Cerca8S30645||1||CDS||2028535791||30699||61.65	30699	30699	b51759_scaffold51	scaffold51||274818||278102||Cerca51S26196||-1||CDS||2028522256||24340||61.65	24340	24340	4.500000e-29	602
a51759_scaffold8	scaffold8||1035706||1038393||Cerca8S30646||1||CDS||2028535793||30700||78.91	30700	30700	b51759_scaffold51	scaffold51||270256||272645||Cerca51S09529||-1||CDS||2028522154||24339||78.91	24339	24339	5.300000e-66	652
a51759_scaffold8	scaffold8||1113491||1114267||Cerca8S11263||1||CDS||2028535617||30710||75.4	30710	30710	b51759_scaffold51	scaffold51||241648||242475||Cerca51S09527||-1||CDS||2028522149||24336||75.4	24336	24336	2.700000e-66	702
a51759_scaffold8	scaffold8||1118396||1127578||Cerca8S30692||1||CDS||2028535894||30711||61.88	30711	30711	b51759_scaffold51	scaffold51||231952||236657||Cerca51S26237||-1||CDS||2028522375||24335||61.88	24335	24335	5.700000e-136	752
a51759_scaffold8	scaffold8||1141954||1143884||Cerca8S11265||-1||CDS||2028535622||30715||65.25	30715	30715	b51759_scaffold51	scaffold51||226378||230406||Cerca51S26194||1||CDS||2028522252||24334||65.25	24334	24334	2.300000e-48	799
###
a51759_scaffold8	scaffold8||1172204||1172919||Cerca8S30693||1||CDS||2028535896||30719||73.27	30719	30719	b51759_scaffold2	scaffold2||2620775||2621405||Cerca2S20807||-1||CDS||2028490577||9850||73.27	9850	9850	5.700000e-13	12
a51759_scaffold8	scaffold8||1213878||1214441||Cerca8S11268||1||CDS||2028535629||30726||62.86	30726	30726	b51759_scaffold2	scaffold2||2548493||2549050||Cerca2S02385||-1||CDS||2028490152||9841||62.86	9841	9841	3.800000e-42	53
a51759_scaffold8	scaffold8||1218539||1219182||Cerca8S11269||1||CDS||2028535631||30727||66.56	30727	30727	b51759_scaffold2	scaffold2||2530798||2531190||Cerca2S02384||-1||CDS||2028490150||9837||66.56	9837	9837	5.700000e-36	88
a51759_scaffold8	scaffold8||1220869||1224652||Cerca8S30698||-1||CDS||2028535907||30728||62.66	30728	30728	b51759_scaffold2	scaffold2||2492041||2494217||Cerca2S20795||1||CDS||2028490537||9834||62.66	9834	9834	3.300000e-28	115
a51759_scaffold8	scaffold8||1235470||1236620||Cerca8S11273||-1||CDS||2028535641||30730||71.63	30730	30730	b51759_scaffold2	scaffold2||2474083||2475258||Cerca2S20791||1||CDS||2028490528||9832||71.63	9832	9832	1.300000e-19	133
a51759_scaffold8	scaffold8||1340304||1348834||Cerca8S30702||-1||CDS||2028535916||30748||77.61	30748	30748	b51759_scaffold2	scaffold2||2402195||2407439||Cerca2S20788||1||CDS||2028490521||9821||77.61	9821	9821	1.000000e-250	180
a51759_scaffold8	scaffold8||1359771||1363083||Cerca8S11278||-1||CDS||2028535653||30751||78.21	30751	30751	b51759_scaffold2	scaffold2||2381922||2385623||Cerca2S02378||1||CDS||2028490137||9817||78.21	9817	9817	1.000000e-250	230
a51759_scaffold8	scaffold8||1363777||1365417||Cerca8S11279||-1||CDS||2028535656||30752||68.35	30752	30752	b51759_scaffold2	scaffold2||2372020||2374233||Cerca2S20784||1||CDS||2028490512||9815||68.35	9815	9815	4.900000e-77	280
a51759_scaffold8	scaffold8||1399535||1401075||Cerca8S11280||-1||CDS||2028535658||30757||66.76	30757	30757	b51759_scaffold2	scaffold2||2359836||2361996||Cerca2S20782||1||CDS||2028490508||9813||66.76	9813	9813	1.100000e-42	322
a51759_scaffold8	scaffold8||1414473||1418282||Cerca8S30704||1||CDS||2028535920||30759||78.72	30759	30759	b51759_scaffold2	scaffold2||2341297||2343891||Cerca2S20785||-1||CDS||2028490515||9811||78.72	9811	9811	1.000000e-250	372
a51759_scaffold8	scaffold8||1475453||1476481||Cerca8S11282||1||CDS||2028535663||30768||67.08	30768	30768	b51759_scaffold2	scaffold2||2307694||2309689||Cerca2S20780||1||CDS||2028490504||9807||67.08	9807	9807	2.200000e-42	413
a51759_scaffold8	scaffold8||1504502||1506829||Cerca8S11287||1||CDS||2028535675||30777||70.89	30777	30777	b51759_scaffold2	scaffold2||2260999||2263309||Cerca2S20776||-1||CDS||2028490496||9797||70.89	9797	9797	3.500000e-84	463
###
a51759_scaffold80	scaffold80||3911||10365||Cerca80S29916||1||CDS||2028536137||30831||68.86	30831	30831	b51759_scaffold22	scaffold22||2052894||2053603||Cerca22S18613||-1||CDS||2028493791||11260||68.86	11260	11260	1.100000e-35	35
a51759_scaffold80	scaffold80||59603||61915||Cerca80S29920||1||CDS||2028536146||30837||88.89	30837	30837	b51759_scaffold22	scaffold22||2069668||2079600||Cerca22S18611||1||CDS||2028493787||11264||88.89	11264	11264	1.500000e-17	51
a51759_scaffold80	scaffold80||250280||259285||Cerca80S29929||-1||CDS||2028536166||30854||78.68	30854	30854	b51759_scaffold22	scaffold22||2252226||2255477||Cerca22S18492||1||CDS||2028493522||11285||78.68	11285	11285	1.100000e-90	95
a51759_scaffold80	scaffold80||372412||375459||Cerca80S29939||-1||CDS||2028536189||30866||77.85	30866	30866	b51759_scaffold22	scaffold22||2304175||2311038||Cerca22S18631||-1||CDS||2028493829||11289||77.85	11289	11289	1.900000e-66	142
a51759_scaffold80	scaffold80||607994||610643||Cerca80S29946||1||CDS||2028536205||30883||64.29	30883	30883	b51759_scaffold22	scaffold22||2452453||2453293||Cerca22S01828||1||CDS||2028493371||11305||64.29	11305	11305	2.600000e-05	143
###
a51759_scaffold82	scaffold82||379987||383523||Cerca82S30099||1||CDS||2028536856||31161||70.46	31161	31161	b51759_scaffold154	scaffold154||443021||446680||Cerca154S15206||-1||CDS||2028482935||6246||70.46	6246	6246	1.600000e-156	50
a51759_scaffold82	scaffold82||385419||386934||Cerca82S30100||1||CDS||2028536859||31162||59.72	31162	31162	b51759_scaffold154	scaffold154||437268||438348||Cerca154S15205||-1||CDS||2028482933||6244||59.72	6244	6244	7.900000e-42	91
a51759_scaffold82	scaffold82||420874||422487||Cerca82S30082||1||CDS||2028536821||31166||73.58	31166	31166	b51759_scaffold154	scaffold154||376268||378049||Cerca154S15203||-1||CDS||2028482929||6240||73.58	6240	6240	2.300000e-134	141
a51759_scaffold82	scaffold82||484773||487719||Cerca82S30108||1||CDS||2028536876||31176||75.64	31176	31176	b51759_scaffold154	scaffold154||349366||352234||Cerca154S15182||-1||CDS||2028482883||6237||75.64	6237	6237	1.300000e-124	191
a51759_scaffold82	scaffold82||548296||550086||Cerca82S04758||1||CDS||2028536754||31181||59.75	31181	31181	b51759_scaffold154	scaffold154||319701||322577||Cerca154S00898||-1||CDS||2028482840||6235||59.75	6235	6235	2.000000e-42	232
###
a51759_scaffold86	scaffold86||16962||21126||Cerca86S30373||1||CDS||2028538028||31674||72.15	31674	31674	b51759_scaffold105	scaffold105||139348||142182||Cerca105S05365||1||CDS||2028471921||1203||72.15	1203	1203	1.000000e-250	50
a51759_scaffold86	scaffold86||88584||90677||Cerca86S30401||1||CDS||2028538088||31683||65.06	31683	31683	b51759_scaffold105	scaffold105||159296||161501||Cerca105S05367||1||CDS||2028471925||1207||65.06	1207	1207	4.700000e-86	100
a51759_scaffold86	scaffold86||91244||92567||Cerca86S30377||-1||CDS||2028538037||31684||64.25	31684	31684	b51759_scaffold105	scaffold105||165943||171134||Cerca105S05369||1||CDS||2028471929||1209||64.25	1209	1209	3.000000e-71	150
a51759_scaffold86	scaffold86||95139||96503||Cerca86S11120||-1||CDS||2028537965||31685||65.41	31685	31685	b51759_scaffold105	scaffold105||172755||173990||Cerca105S00086||-1||CDS||2028471893||1210||65.41	1210	1210	1.300000e-93	200
a51759_scaffold86	scaffold86||99749||103707||Cerca86S11121||-1||CDS||2028537967||31686||71.88	31686	31686	b51759_scaffold105	scaffold105||177833||181067||Cerca105S05372||-1||CDS||2028471936||1211||71.88	1211	1211	9.200000e-119	250
a51759_scaffold86	scaffold86||108901||111165||Cerca86S30378||-1||CDS||2028538039||31687||72.2	31687	31687	b51759_scaffold105	scaffold105||184385||186709||Cerca105S12027||-1||CDS||2028471990||1212||72.2	1212	1212	3.300000e-129	300
a51759_scaffold86	scaffold86||147750||153034||Cerca86S30408||1||CDS||2028538103||31695||75.25	31695	31695	b51759_scaffold105	scaffold105||217957||220662||Cerca105S12029||1||CDS||2028471994||1217||75.25	1217	1217	8.100000e-61	350
###
a51759_scaffold88	scaffold88||216590||236165||Cerca88S11193||1||CDS||2028538532||31946||65.17	31946	31946	b51759_scaffold142	scaffold142||25704||39352||Cerca142S14419||-1||CDS||2028480519||5115||65.17	5115	5115	1.500000e-37	36
a51759_scaffold88	scaffold88||255330||259605||Cerca88S30523||1||CDS||2028538556||31949||72.44	31949	31949	b51759_scaffold142	scaffold142||163505||167416||Cerca142S14462||1||CDS||2028480612||5132||72.44	5132	5132	1.300000e-140	83
a51759_scaffold88	scaffold88||325233||325960||Cerca88S30527||1||CDS||2028538565||31956||67.96	31956	31956	b51759_scaffold142	scaffold142||187273||192303||Cerca142S14464||1||CDS||2028480617||5137||67.96	5137	5137	2.400000e-39	121
a51759_scaffold88	scaffold88||343594||345104||Cerca88S30528||1||CDS||2028538567||31959||78.1	31959	31959	b51759_scaffold142	scaffold142||206816||207938||Cerca142S14432||1||CDS||2028480547||5140||78.1	5140	5140	2.000000e-18	138
a51759_scaffold88	scaffold88||408924||409463||Cerca88S04843||1||CDS||2028538486||31965||60.42	31965	31965	b51759_scaffold142	scaffold142||216338||216790||Cerca142S00723||1||CDS||2028480491||5142||60.42	5142	5142	2.700000e-17	154
a51759_scaffold88	scaffold88||464893||466363||Cerca88S11197||1||CDS||2028538540||31975||62.93	31975	31975	b51759_scaffold142	scaffold142||219459||222567||Cerca142S14467||1||CDS||2028480623||5143||62.93	5143	5143	1.500000e-58	204
a51759_scaffold88	scaffold88||471625||472257||Cerca88S04846||1||CDS||2028538492||31976||66.34	31976	31976	b51759_scaffold142	scaffold142||228875||229588||Cerca142S06017||1||CDS||2028480508||5144||66.34	5144	5144	4.000000e-19	222
a51759_scaffold88	scaffold88||532133||540021||Cerca88S30568||-1||CDS||2028538650||31987||69.53	31987	31987	b51759_scaffold142	scaffold142||232333||241338||Cerca142S14468||-1||CDS||2028480625||5145||69.53	5145	5145	3.600000e-90	269
[truncated: 17,383 more chars]
