# Supplementary material for: Cercis: A Non-polyploid Genomic Relic Within the Generally Polyploid Legume Family
Source: Front Plant Sci. 2019 Apr 11;10:345. doi: 10.3389/fpls.2019.00345 (PMC6499179; doi:10.3389/fpls.2019.00345)
Supplement: DATA SHEET S9 — SD09_quota_tables Results from quota-alignment pipeline for comparisons between C. canadensis, Phaseolus vulgaris, and Prunus persica. [file Data_Sheet_9.zip › SD09_quota_tables/prupe-phavu_q1-1_quota_q1-1.txt]

###
a19521_1	1||2046186||2049765||PAC:27163017||-1||CDS||369098852||279||70.31	279	279	b36122_Ppe_chr8	Ppe_chr8||15172975||15177006||cds30734||-1||CDS||1442623058||31123||70.31	31123	31123	2.400000e-82	50
a19521_1	1||2069695||2074001||PAC:27162666||-1||CDS||369098150||281||76.96	281	281	b36122_Ppe_chr8	Ppe_chr8||15274829||15279512||cds30749||-1||CDS||1442623090||31139||76.96	31139	31139	1.000000e-250	97
a19521_1	1||2170961||2172244||PAC:27163929||-1||CDS||369100676||291||68.85	291	291	b36122_Ppe_chr8	Ppe_chr8||15389524||15391689||cds30767||-1||CDS||1442623124||31157||68.85	31157	31157	2.000000e-170	144
a19521_1	1||2190463||2193954||PAC:27162248||1||CDS||369097314||292||71.76	292	292	b36122_Ppe_chr8	Ppe_chr8||15402744||15405184||cds30768||1||CDS||1442623128||31158||71.76	31158	31158	1.000000e-250	194
a19521_1	1||2226820||2228330||PAC:27163765||1||CDS||369100348||296||70.64	296	296	b36122_Ppe_chr8	Ppe_chr8||15427886||15429445||cds30772||1||CDS||1442623137||31162||70.64	31162	31162	3.100000e-104	244
a19521_1	1||2264365||2265069||PAC:27162486||-1||CDS||369097790||298||61.02	298	298	b36122_Ppe_chr8	Ppe_chr8||15533280||15535349||cds30790||-1||CDS||1442623171||31182||61.02	31182	31182	3.100000e-27	267
a19521_1	1||2277083||2277913||PAC:27164687||1||CDS||369102192||299||77.2	299	299	b36122_Ppe_chr8	Ppe_chr8||15559483||15560391||cds30795||1||CDS||1442623181||31187||77.2	31187	31187	9.400000e-76	317
###
a19521_1	1||9492491||9494366||PAC:27163693||-1||CDS||369100204||863||69.49	863	863	b36122_Ppe_chr4	Ppe_chr4||23247543||23249586||cds18500||-1||CDS||1442068434||18707||69.49	18707	18707	2.500000e-218	50
a19521_1	1||9645881||9647010||PAC:27162168||1||CDS||369097154||870||74.73	870	870	b36122_Ppe_chr4	Ppe_chr4||23606021||23607421||cds18518||1||CDS||1442068505||18725||74.73	18725	18725	2.800000e-97	97
a19521_1	1||9688901||9708026||PAC:27163054||1||CDS||369098926||872||63.39	872	872	b36122_Ppe_chr4	Ppe_chr4||23609414||23612451||cds18519||1||CDS||1442068506||18726||63.39	18726	18726	5.600000e-106	147
a19521_1	1||9750461||9757918||PAC:27162051||-1||CDS||369096920||875||71.77	875	875	b36122_Ppe_chr4	Ppe_chr4||23613224||23618565||cds18521||-1||CDS||1442068515||18728||71.77	18728	18728	1.000000e-250	197
a19521_1	1||10007180||10010039||PAC:27162335||1||CDS||369097488||886||57.63	886	886	b36122_Ppe_chr4	Ppe_chr4||23863266||23870228||cds18542||-1||CDS||1442068594||18749||57.63	18749	18749	6.600000e-31	221
###
a19521_1	1||10197788||10199936||PAC:27162882||-1||CDS||369098582||893||63.22	893	893	b36122_Ppe_chr2	Ppe_chr2||29559022||29560669||cds11056||-1||CDS||1441727735||11179||63.22	11179	11179	1.500000e-86	50
a19521_1	1||10420443||10432013||PAC:27162827||1||CDS||369098472||900||75.26	900	900	b36122_Ppe_chr2	Ppe_chr2||29518403||29521302||cds11041||-1||CDS||1441727691||11164||75.26	11164	11164	7.300000e-219	97
a19521_1	1||10506715||10509049||PAC:27163549||-1||CDS||369099916||904||71.5	904	904	b36122_Ppe_chr2	Ppe_chr2||29484651||29486480||cds11026||1||CDS||1441727646||11149||71.5	11149	11149	5.400000e-108	144
a19521_1	1||10585968||10593481||PAC:27164749||1||CDS||369102316||909||69.99	909	909	b36122_Ppe_chr2	Ppe_chr2||29480687||29483435||cds11025||1||CDS||1441727645||11148||69.99	11148	11148	6.100000e-182	194
a19521_1	1||10937742||10949631||PAC:27161947||-1||CDS||369096712||915||80.05	915	915	b36122_Ppe_chr2	Ppe_chr2||29461341||29471661||cds11017||1||CDS||1441727620||11140||80.05	11140	11140	1.000000e-250	244
a19521_1	1||11627399||11633242||PAC:27164150||1||CDS||369101118||933||75.99	933	933	b36122_Ppe_chr2	Ppe_chr2||29446384||29448444||cds11016||1||CDS||1441727616||11139||75.99	11139	11139	2.400000e-104	291
###
a19521_1	1||13241653||13243216||PAC:27164769||1||CDS||369102356||961||78.95	961	961	b36122_Ppe_chr5	Ppe_chr5||12404416||12405835||cds20168||1||CDS||1442206011||20412||78.95	20412	20412	1.000000e-72	50
a19521_1	1||13272486||13276644||PAC:27164663||1||CDS||369102144||962||71.95	962	962	b36122_Ppe_chr5	Ppe_chr5||12428833||12432940||cds20171||1||CDS||1442206021||20415||71.95	20415	20415	4.700000e-158	100
a19521_1	1||13290483||13292701||PAC:27161936||1||CDS||369096690||964||70.2	964	964	b36122_Ppe_chr5	Ppe_chr5||12435745||12437736||cds20172||1||CDS||1442206024||20416||70.2	20416	20416	2.000000e-188	150
a19521_1	1||13370695||13374129||PAC:27163803||1||CDS||369100424||966||75.9	966	966	b36122_Ppe_chr5	Ppe_chr5||12441695||12444365||cds20174||1||CDS||1442206029||20418||75.9	20418	20418	1.000000e-250	200
a19521_1	1||13375669||13377011||PAC:27163278||-1||CDS||369099374||967||80.69	967	967	b36122_Ppe_chr5	Ppe_chr5||12469814||12470515||cds20181||-1||CDS||1442206050||20425||80.69	20425	20425	3.900000e-88	250
a19521_1	1||13378075||13378853||PAC:27164398||-1||CDS||369101614||968||80.56	968	968	b36122_Ppe_chr5	Ppe_chr5||12485517||12486194||cds20186||-1||CDS||1442206062||20430||80.56	20430	20430	4.400000e-85	300
a19521_1	1||13382408||13389623||PAC:27163483||-1||CDS||369099784||969||78.26	969	969	b36122_Ppe_chr5	Ppe_chr5||12501214||12507193||cds20193||-1||CDS||1442206085||20437||78.26	20437	20437	1.000000e-250	350
a19521_1	1||13421546||13424286||PAC:27164607||1||CDS||369102032||970||75.81	970	970	b36122_Ppe_chr5	Ppe_chr5||12515970||12518728||cds20196||1||CDS||1442206094||20440||75.81	20440	20440	1.000000e-250	400
a19521_1	1||13424900||13433799||PAC:27162130||-1||CDS||369097078||972||77.26	972	972	b36122_Ppe_chr5	Ppe_chr5||12519456||12524151||cds20198||-1||CDS||1442206101||20442||77.26	20442	20442	1.000000e-250	450
a19521_1	1||13600356||13604408||PAC:27163950||1||CDS||369100718||975||74.71	975	975	b36122_Ppe_chr5	Ppe_chr5||12550746||12552955||cds20203||1||CDS||1442206120||20447||74.71	20447	20447	1.000000e-250	500
a19521_1	1||13666472||13670364||PAC:27163700||1||CDS||369100218||976||73.65	976	976	b36122_Ppe_chr5	Ppe_chr5||12639176||12641750||cds20214||-1||CDS||1442206161||20458||73.65	20458	20458	9.100000e-214	547
a19521_1	1||13674430||13685830||PAC:27164215||-1||CDS||369101248||977||67.49	977	977	b36122_Ppe_chr5	Ppe_chr5||12717707||12722618||cds20232||1||CDS||1442206236||20476||67.49	20476	20476	2.900000e-208	594
a19521_1	1||13700551||13711552||PAC:27164883||1||CDS||369102584||978||72.14	978	978	b36122_Ppe_chr5	Ppe_chr5||12731720||12739550||cds20234||1||CDS||1442206241||20478||72.14	20478	20478	1.000000e-250	644
a19521_1	1||13847396||13850981||PAC:27162985||-1||CDS||369098788||980||75.93	980	980	b36122_Ppe_chr5	Ppe_chr5||12745013||12748042||cds20238||-1||CDS||1442206253||20482||75.93	20482	20482	1.000000e-250	694
###
a19521_1	1||14605345||14607982||PAC:27162317||1||CDS||369097452||988||78.18	988	988	b36122_Ppe_chr3	Ppe_chr3||27162415||27165603||cds15177||-1||CDS||1441915662||15347||78.18	15347	15347	1.000000e-250	50
a19521_1	1||14754281||14755482||PAC:27162479||1||CDS||369097776||989||63.98	989	989	b36122_Ppe_chr3	Ppe_chr3||27160432||27161868||cds15176||-1||CDS||1441915659||15346||63.98	15346	15346	2.100000e-26	75
a19521_1	1||14835624||14843765||PAC:27162396||-1||CDS||369097610||991||78.51	991	991	b36122_Ppe_chr3	Ppe_chr3||27154161||27159953||cds15173||1||CDS||1441915649||15343||78.51	15343	15343	1.000000e-250	125
a19521_1	1||14931227||14933560||PAC:27162568||-1||CDS||369097954||999||78.98	999	999	b36122_Ppe_chr3	Ppe_chr3||27142680||27144178||cds15170||-1||CDS||1441915639||15340||78.98	15340	15340	1.200000e-214	175
a19521_1	1||15069521||15071481||PAC:27162184||-1||CDS||369097186||1003||68.88	1003	1003	b36122_Ppe_chr3	Ppe_chr3||27126822||27128522||cds15167||1||CDS||1441915629||15337||68.88	15337	15337	1.300000e-41	215
a19521_1	1||15147837||15163639||PAC:27162346||1||CDS||369097510||1007||79.01	1007	1007	b36122_Ppe_chr3	Ppe_chr3||27110093||27117895||cds15164||-1||CDS||1441915615||15334||79.01	15334	15334	1.000000e-250	265
a19521_1	1||15175260||15184714||PAC:27164732||1||CDS||369102282||1008||74.32	1008	1008	b36122_Ppe_chr3	Ppe_chr3||27103647||27107590||cds15160||-1||CDS||1441915600||15330||74.32	15330	15330	2.600000e-173	315
a19521_1	1||15204210||15212423||PAC:27164135||1||CDS||369101088||1009||78.25	1009	1009	b36122_Ppe_chr3	Ppe_chr3||27099181||27102670||cds15158||-1||CDS||1441915593||15328||78.25	15328	15328	1.000000e-250	365
a19521_1	1||15239192||15242665||PAC:27164244||1||CDS||369101306||1013||73.91	1013	1013	b36122_Ppe_chr3	Ppe_chr3||27095469||27097940||cds15157||-1||CDS||1441915589||15327||73.91	15327	15327	1.000000e-250	415
a19521_1	1||15261275||15264519||PAC:27162517||-1||CDS||369097852||1015||77.83	1015	1015	b36122_Ppe_chr3	Ppe_chr3||27082086||27088899||cds15154||1||CDS||1441915577||15324||77.83	15324	15324	4.000000e-145	465
a19521_1	1||15275305||15277787||PAC:27164768||-1||CDS||369102354||1017||69.77	1017	1017	b36122_Ppe_chr3	Ppe_chr3||27077294||27079638||cds15151||1||CDS||1441915564||15321||69.77	15321	15321	3.700000e-154	515
a19521_1	1||15489764||15492894||PAC:27161777||1||CDS||369096372||1030||81.45	1030	1030	b36122_Ppe_chr3	Ppe_chr3||27062472||27065289||cds15148||-1||CDS||1441915554||15318||81.45	15318	15318	1.000000e-250	562
a19521_1	1||15503616||15511801||PAC:27162053||-1||CDS||369096924||1031||81.34	1031	1031	b36122_Ppe_chr3	Ppe_chr3||27056868||27061219||cds15147||1||CDS||1441915551||15317||81.34	15317	15317	1.000000e-250	612
a19521_1	1||15530486||15533635||PAC:27164899||-1||CDS||369102616||1032||69.1	1032	1032	b36122_Ppe_chr3	Ppe_chr3||27053337||27056009||cds15146||1||CDS||1441915548||15315||69.1	15315	15315	7.200000e-71	662
a19521_1	1||15553565||15554170||PAC:27162535||1||CDS||369097888||1033||69.14	1033	1033	b36122_Ppe_chr3	Ppe_chr3||27044854||27045429||cds15143||-1||CDS||1441915536||15312||69.14	15312	15312	1.600000e-31	692
a19521_1	1||15583156||15585586||PAC:27164169||1||CDS||369101156||1034||79.17	1034	1034	b36122_Ppe_chr3	Ppe_chr3||27033559||27036085||cds15142||-1||CDS||1441915534||15311||79.17	15311	15311	1.000000e-250	742
a19521_1	1||15596962||15598751||PAC:27162515||1||CDS||369097848||1035||72.21	1035	1035	b36122_Ppe_chr3	Ppe_chr3||27028441||27029827||cds15139||-1||CDS||1441915518||15308||72.21	15308	15308	1.500000e-135	792
a19521_1	1||15604811||15607014||PAC:27164328||-1||CDS||369101474||1036||79.38	1036	1036	b36122_Ppe_chr3	Ppe_chr3||27021639||27023853||cds15138||1||CDS||1441915515||15307||79.38	15307	15307	1.200000e-132	842
a19521_1	1||15666734||15669362||PAC:27163391||1||CDS||369099600||1039||76.92	1039	1039	b36122_Ppe_chr3	Ppe_chr3||27014258||27016813||cds15135||-1||CDS||1441915508||15304||76.92	15304	15304	1.000000e-250	892
a19521_1	1||15735349||15748264||PAC:27163293||1||CDS||369099404||1043||72.18	1043	1043	b36122_Ppe_chr3	Ppe_chr3||27003140||27008366||cds15133||-1||CDS||1441915502||15302||72.18	15302	15302	1.000000e-250	942
a19521_1	1||15857989||15864233||PAC:27163130||-1||CDS||369099078||1046||65.82	1046	1046	b36122_Ppe_chr3	Ppe_chr3||26994639||26997714||cds15131||1||CDS||1441915491||15300||65.82	15300	15300	2.400000e-213	992
a19521_1	1||15904948||15911739||PAC:27162375||-1||CDS||369097568||1047||71.31	1047	1047	b36122_Ppe_chr3	Ppe_chr3||26984486||26989037||cds15126||1||CDS||1441915472||15295||71.31	15295	15295	1.000000e-250	1042
a19521_1	1||15930532||15932306||PAC:27163564||-1||CDS||369099946||1049||82.54	1049	1049	b36122_Ppe_chr3	Ppe_chr3||26854455||26856356||cds15087||-1||CDS||1441915328||15255||82.54	15255	15255	3.000000e-88	50
a19521_1	1||16003228||16019472||PAC:27164894||1||CDS||369102606||1051||78.52	1051	1051	b36122_Ppe_chr3	Ppe_chr3||26863908||26867391||cds15089||1||CDS||1441915333||15257||78.52	15257	15257	7.500000e-191	100
a19521_1	1||16020727||16023807||PAC:27163748||-1||CDS||369100314||1054||65.37	1054	1054	b36122_Ppe_chr3	Ppe_chr3||26868097||26870677||cds15090||-1||CDS||1441915338||15258||65.37	15258	15258	1.700000e-86	150
a19521_1	1||16152360||16158898||PAC:27164189||1||CDS||369101196||1057||78.3	1057	1057	b36122_Ppe_chr3	Ppe_chr3||26874068||26878001||cds15092||1||CDS||1441915344||15260||78.3	15260	15260	1.000000e-250	200
a19521_1	1||16284854||16285792||PAC:27164767||1||CDS||369102352||1059||78.72	1059	1059	b36122_Ppe_chr3	Ppe_chr3||26884527||26885459||cds15093||1||CDS||1441915348||15261||78.72	15261	15261	4.000000e-234	250
a19521_1	1||16326518||16330054||PAC:27162443||1||CDS||369097704||1060||78.34	1060	1060	b36122_Ppe_chr3	Ppe_chr3||26892019||26895015||cds15095||1||CDS||1441915357||15263||78.34	15263	15263	1.000000e-250	300
a19521_1	1||16402471||16406107||PAC:27162231||1||CDS||369097280||1064||68.44	1064	1064	b36122_Ppe_chr3	Ppe_chr3||26895724||26897867||cds15096||1||CDS||1441915361||15264||68.44	15264	15264	1.000000e-250	350
a19521_1	1||16513966||16521705||PAC:27163894||-1||CDS||369100606||1066||73.65	1066	1066	b36122_Ppe_chr3	Ppe_chr3||26901756||26908957||cds15100||-1||CDS||1441915380||15269||73.65	15269	15269	1.900000e-61	400
a19521_1	1||16570397||16576117||PAC:27163150||1||CDS||369099118||1067||82.69	1067	1067	b36122_Ppe_chr3	Ppe_chr3||26912399||26916425||cds15106||1||CDS||1441915401||15274||82.69	15274	15274	1.500000e-39	438
a19521_1	1||16608231||16610071||PAC:27163208||1||CDS||369099234||1068||77.49	1068	1068	b36122_Ppe_chr3	Ppe_chr3||26917904||26919494||cds15107||1||CDS||1441915404||15275||77.49	15275	15275	1.000000e-250	1086
a19521_1	1||16832733||16843369||PAC:27164015||1||CDS||369100848||1073||75.04	1073	1073	b36122_Ppe_chr3	Ppe_chr3||26922627||26926364||cds15108||1||CDS||1441915408||15276||75.04	15276	15276	1.000000e-250	538
a19521_1	1||16876643||16877023||PAC:27164605||1||CDS||369102028||1074||81.79	1074	1074	b36122_Ppe_chr3	Ppe_chr3||26932713||26933090||cds15113||1||CDS||1441915424||15281||81.79	15281	15281	6.000000e-91	588
a19521_1	1||16882101||16885510||PAC:27164443||1||CDS||369101704||1075||78.21	1075	1075	b36122_Ppe_chr3	Ppe_chr3||26936695||26938870||cds15114||1||CDS||1441915428||15282||78.21	15282	15282	1.000000e-85	638
a19521_1	1||17014150||17018982||PAC:27162961||-1||CDS||369098740||1082||68.83	1082	1082	b36122_Ppe_chr3	Ppe_chr3||26954324||26958210||cds15120||1||CDS||1441915451||15288||68.83	15288	15288	9.400000e-175	688
a19521_1	1||17043035||17045203||PAC:27162119||1||CDS||369097056||1085||73.66	1085	1085	b36122_Ppe_chr3	Ppe_chr3||26972447||26974866||cds15124||1||CDS||1441915464||15293||73.66	15293	15293	4.900000e-244	738
a19521_1	1||17551082||17553618||PAC:27162875||-1||CDS||369098568||1089||71.02	1089	1089	b36122_Ppe_chr3	Ppe_chr3||26849934||26851686||cds15086||-1||CDS||1441915325||15254||71.02	15254	15254	1.300000e-63	1130
a19521_1	1||18947705||18948046||PAC:27163207||1||CDS||369099232||1095||69.23	1095	1095	b36122_Ppe_chr3	Ppe_chr3||26845231||26845587||cds15084||-1||CDS||1441915317||15252||69.23	15252	15252	4.800000e-05	1134
a19521_1	1||19081064||19081276||PAC:27164541||1||CDS||369101900||1097||80.38	1097	1097	b36122_Ppe_chr3	Ppe_chr3||26824232||26824579||cds15075||1||CDS||1441915286||15245||80.38	15245	15245	5.000000e-54	1184
a19521_1	1||19377962||19381329||PAC:27163157||1||CDS||369099132||1103||76.29	1103	1103	b36122_Ppe_chr3	Ppe_chr3||26818120||26820907||cds15074||-1||CDS||1441915282||15241||76.29	15241	15241	1.000000e-250	1234
a19521_1	1||19420262||19422710||PAC:27164026||-1||CDS||369100870||1104||68.76	1104	1104	b36122_Ppe_chr3	Ppe_chr3||26816078||26817299||cds15073||1||CDS||1441915279||15240||68.76	15240	15240	1.000000e-149	1284
a19521_1	1||19459926||19461876||PAC:27161989||1||CDS||369096796||1105||78.78	1105	1105	b36122_Ppe_chr3	Ppe_chr3||26812992||26814542||cds15072||-1||CDS||1441915277||15239||78.78	15239	15239	1.800000e-177	1334
a19521_1	1||19471753||19481681||PAC:27162430||-1||CDS||369097678||1107||75.67	1107	1107	b36122_Ppe_chr3	Ppe_chr3||26804306||26806220||cds15068||1||CDS||1441915261||15233||75.67	15233	15233	1.500000e-119	1384
a19521_1	1||19482227||19483216||PAC:27163441||-1||CDS||369099700||1108||79.68	1108	1108	b36122_Ppe_chr3	Ppe_chr3||26802905||26803894||cds15067||1||CDS||1441915257||15232||79.68	15232	15232	1.000000e-250	1434
a19521_1	1||19528668||19534723||PAC:27164142||1||CDS||369101102||1109||68.95	1109	1109	b36122_Ppe_chr3	Ppe_chr3||26794547||26799614||cds15066||1||CDS||1441915252||15231||68.95	15231	15231	1.000000e-250	1484
a19521_1	1||19537580||19546910||PAC:27163180||-1||CDS||369099178||1110||79.61	1110	1110	b36122_Ppe_chr3	Ppe_chr3||26791779||26793886||cds15065||1||CDS||1441915248||15230||79.61	15230	15230	2.300000e-148	1534
a19521_1	1||19629197||19631002||PAC:27164037||1||CDS||369100892||1112||84.87	1112	1112	b36122_Ppe_chr3	Ppe_chr3||26782622||26784237||cds15059||-1||CDS||1441915224||15224||84.87	15224	15224	7.100000e-149	1584
a19521_1	1||19709456||19712546||PAC:27162868||1||CDS||369098554||1113||80.37	1113	1113	b36122_Ppe_chr3	Ppe_chr3||26776513||26779168||cds15056||1||CDS||1441915214||15221||80.37	15221	15221	5.100000e-84	1634
a19521_1	1||20160251||20164641||PAC:27164052||1||CDS||369100922||1116||81.43	1116	1116	b36122_Ppe_chr3	Ppe_chr3||26772680||26776001||cds15054||-1||CDS||1441915209||15219||81.43	15219	15219	4.600000e-239	1684
a19521_1	1||20322654||20324144||PAC:27164740||1||CDS||369102298||1117||69.45	1117	1117	b36122_Ppe_chr3	Ppe_chr3||26761931||26763484||cds15052||-1||CDS||1441915200||15217||69.45	15217	15217	8.600000e-245	1734
a19521_1	1||20328013||20329831||PAC:27161760||-1||CDS||369096338||1118||75.05	1118	1118	b36122_Ppe_chr3	Ppe_chr3||26754275||26756363||cds15050||1||CDS||1441915192||15215||75.05	15215	15215	5.100000e-209	1784
a19521_1	1||20449959||20451179||PAC:27163021||1||CDS||369098860||1119||65.36	1119	1119	b36122_Ppe_chr3	Ppe_chr3||26748831||26750171||cds15047||1||CDS||1441915182||15212||65.36	15212	15212	9.500000e-112	1834
a19521_1	1||20537332||20539338||PAC:27164512||1||CDS||369101842||1120||71.03	1120	1120	b36122_Ppe_chr3	Ppe_chr3||26742360||26743316||cds15046||-1||CDS||1441915178||15211||71.03	15211	15211	4.200000e-55	1884
a19521_1	1||20540663||20543170||PAC:27162380||-1||CDS||369097578||1121||61.95	1121	1121	b36122_Ppe_chr3	Ppe_chr3||26740578||26741738||cds15045||1||CDS||1441915175||15210||61.95	15210	15210	4.400000e-34	1917
a19521_1	1||20565231||20569623||PAC:27164222||1||CDS||369101262||1123||78.34	1123	1123	b36122_Ppe_chr3	Ppe_chr3||26730957||26734171||cds15042||-1||CDS||1441915166||15206||78.34	15206	15206	1.000000e-250	1967
a19521_1	1||20569990||20584688||PAC:27161867||-1||CDS||369096552||1125||78.47	1125	1125	b36122_Ppe_chr3	Ppe_chr3||26726864||26730638||cds15041||1||CDS||1441915162||15205||78.47	15205	15205	1.000000e-250	2017
a19521_1	1||20625597||20626272||PAC:27162166||1||CDS||369097150||1128||77.26	1128	1128	b36122_Ppe_chr3	Ppe_chr3||26716051||26716667||cds15038||1||CDS||1441915152||15202||77.26	15202	15202	1.100000e-96	2067
a19521_1	1||20645224||20648685||PAC:27163725||-1||CDS||369100268||1130||64.71	1130	1130	b36122_Ppe_chr3	Ppe_chr3||26704443||26706883||cds15034||1||CDS||1441915140||15198||64.71	15198	15198	1.400000e-27	2093
a19521_1	1||20755766||20764777||PAC:27163051||1||CDS||369098920||1131||81.21	1131	1131	b36122_Ppe_chr3	Ppe_chr3||26699436||26701214||cds15033||-1||CDS||1441908661||15197||81.21	15197	15197	8.600000e-197	2143
a19521_1	1||20772086||20774161||PAC:27164381||1||CDS||369101580||1132||72.07	1132	1132	b36122_Ppe_chr3	Ppe_chr3||26695388||26697478||cds15032||-1||CDS||1441908660||15196||72.07	15196	15196	1.000000e-250	2193
a19521_1	1||20789706||20790128||PAC:27164294||-1||CDS||369101406||1133||71.16	1133	1133	b36122_Ppe_chr3	Ppe_chr3||26689549||26689980||cds15031||1||CDS||1441908657||15195||71.16	15195	15195	1.100000e-74	2243
a19521_1	1||20901882||20908131||PAC:27163384||-1||CDS||369099586||1134||69.95	1134	1134	b36122_Ppe_chr3	Ppe_chr3||26679180||26684070||cds15028||1||CDS||1441908648||15192||69.95	15192	15192	1.000000e-250	2293
a19521_1	1||20940104||20951029||PAC:27164379||-1||CDS||369101576||1136||74.22	1136	1136	b36122_Ppe_chr3	Ppe_chr3||26663906||26669141||cds15022||1||CDS||1441908631||15186||74.22	15186	15186	7.300000e-232	2343
a19521_1	1||21000603||21011393||PAC:27164906||-1||CDS||369102630||1138||71.47	1138	1138	b36122_Ppe_chr3	Ppe_chr3||26641107||26645904||cds15016||-1||CDS||1441908614||15180||71.47	15180	15180	2.600000e-53	2393
###
a19521_1	1||21542635||21569233||PAC:27162102||1||CDS||369097022||1156||77.35	1156	1156	b36122_Ppe_chr3	Ppe_chr3||27292617||27312594||cds15222||-1||CDS||1441915829||15392||77.35	15392	15392	1.000000e-250	50
a19521_1	1||21598272||21599585||PAC:27162117||1||CDS||369097052||1159||86.23	1159	1159	b36122_Ppe_chr3	Ppe_chr3||27262166||27263479||cds15210||1||CDS||1441915788||15380||86.23	15380	15380	1.000000e-250	97
a19521_1	1||21611144||21618260||PAC:27164115||-1||CDS||369101048||1160||80.5	1160	1160	b36122_Ppe_chr3	Ppe_chr3||27245769||27251973||cds15209||1||CDS||1441915783||15379||80.5	15379	15379	1.000000e-250	147
a19521_1	1||21693900||21695348||PAC:27164290||-1||CDS||369101398||1162||68.25	1162	1162	b36122_Ppe_chr3	Ppe_chr3||27243063||27244397||cds15205||1||CDS||1441915770||15375||68.25	15375	15375	3.900000e-195	197
a19521_1	1||21726546||21727601||PAC:27164282||1||CDS||369101382||1163||80.61	1163	1163	b36122_Ppe_chr3	Ppe_chr3||27240524||27241594||cds15203||-1||CDS||1441915762||15373||80.61	15373	15373	1.000000e-250	247
a19521_1	1||21757800||21760524||PAC:27162772||1||CDS||369098362||1164||81.02	1164	1164	b36122_Ppe_chr3	Ppe_chr3||27235578||27237579||cds15202||-1||CDS||1441915757||15372||81.02	15372	15372	1.000000e-250	297
a19521_1	1||21858630||21860936||PAC:27163704||-1||CDS||369100226||1167||73.09	1167	1167	b36122_Ppe_chr3	Ppe_chr3||27229270||27234454||cds15200||1||CDS||1441915748||15369||73.09	15369	15369	1.000000e-84	347
a19521_1	1||21872713||21873315||PAC:27162258||-1||CDS||369097334||1168||68.18	1168	1168	b36122_Ppe_chr3	Ppe_chr3||27225186||27225875||cds15196||1||CDS||1441915731||15366||68.18	15366	15366	5.200000e-21	367
a19521_1	1||21968259||21969125||PAC:27163741||-1||CDS||369100300||1170||81.25	1170	1170	b36122_Ppe_chr3	Ppe_chr3||27222358||27223546||cds15195||1||CDS||1441915728||15365||81.25	15365	15365	2.300000e-09	375
a19521_1	1||22127741||22130015||PAC:27162129||-1||CDS||369097076||1176||78.49	1176	1176	b36122_Ppe_chr3	Ppe_chr3||27211319||27213811||cds15190||1||CDS||1441915709||15360||78.49	15360	15360	6.600000e-84	425
a19521_1	1||22170573||22178553||PAC:27162433||-1||CDS||369097684||1178||78.1	1178	1178	b36122_Ppe_chr3	Ppe_chr3||27203873||27209929||cds15188||1||CDS||1441915702||15358||78.1	15358	15358	1.000000e-250	475
a19521_1	1||22192862||22197667||PAC:27162215||-1||CDS||369097248||1179||80.13	1179	1179	b36122_Ppe_chr3	Ppe_chr3||27196013||27200981||cds15186||1||CDS||1441915697||15356||80.13	15356	15356	1.000000e-250	525
a19521_1	1||22567081||22570740||PAC:27163306||-1||CDS||369099430||1181||77.69	1181	1181	b36122_Ppe_chr3	Ppe_chr3||27190343||27192722||cds15185||1||CDS||1441915694||15355||77.69	15355	15355	2.100000e-123	575
###
a19521_1	1||23326533||23329290||PAC:27164353||-1||CDS||369101524||1197||74.85	1197	1197	b36122_Ppe_chr7	Ppe_chr7||3653604||3660240||cds26313||-1||CDS||1442488429||26647||74.85	26647	26647	6.600000e-141	50
a19521_1	1||23337975||23339502||PAC:27163151||1||CDS||369099120||1202||70.86	1202	1202	b36122_Ppe_chr7	Ppe_chr7||3722715||3725553||cds26320||1||CDS||1442488447||26654||70.86	26654	26654	8.900000e-68	100
a19521_1	1||23434552||23437623||PAC:27164898||1||CDS||369102614||1204||73.43	1204	1204	b36122_Ppe_chr7	Ppe_chr7||3794122||3797458||cds26325||1||CDS||1442488460||26659||73.43	26659	26659	3.900000e-33	132
a19521_1	1||23493183||23495285||PAC:27162957||1||CDS||369098732||1206||76.0	1206	1206	b36122_Ppe_chr7	Ppe_chr7||4140826||4144060||cds26352||-1||CDS||1442488535||26688||76.0	26688	26688	4.500000e-49	48
a19521_1	1||23496707||23502093||PAC:27161856||-1||CDS||369096530||1207||69.03	1207	1207	b36122_Ppe_chr7	Ppe_chr7||4134243||4138127||cds26350||1||CDS||1442488530||26686||69.03	26686	26686	4.500000e-231	98
a19521_1	1||23509994||23512448||PAC:27162314||-1||CDS||369097446||1208||71.71	1208	1208	b36122_Ppe_chr7	Ppe_chr7||4115519||4118761||cds26349||1||CDS||1442488528||26685||71.71	26685	26685	2.100000e-157	148
a19521_1	1||23542165||23546707||PAC:27163828||-1||CDS||369100474||1210||79.63	1210	1210	b36122_Ppe_chr7	Ppe_chr7||3905271||3910039||cds26333||1||CDS||1442488481||26668||79.63	26668	26668	1.000000e-250	195
a19521_1	1||23567294||23568683||PAC:27164008||-1||CDS||369100834||1212||79.93	1212	1212	b36122_Ppe_chr7	Ppe_chr7||3859661||3862056||cds26331||1||CDS||1442488477||26666||79.93	26666	26666	5.800000e-161	245
a19521_1	1||23640047||23642081||PAC:27162521||1||CDS||369097860||1215||82.29	1215	1215	b36122_Ppe_chr7	Ppe_chr7||3856787||3858900||cds26330||1||CDS||1442488476||26665||82.29	26665	26665	2.000000e-174	295
a19521_1	1||23671642||23672760||PAC:27162315||-1||CDS||369097448||1216||87.56	1216	1216	b36122_Ppe_chr7	Ppe_chr7||3806854||3808687||cds26328||-1||CDS||1442488471||26663||87.56	26663	26663	1.000000e-161	345
a19521_1	1||23716323||23717333||PAC:27163045||1||CDS||369098908||1217||61.92	1217	1217	b36122_Ppe_chr7	Ppe_chr7||3901764||3904003||cds26332||1||CDS||1442488478||26667||61.92	26667	26667	6.900000e-20	201
###
a19521_1	1||26548244||26572891||PAC:27163618||-1||CDS||369100054||1245||79.31	1245	1245	b36122_Ppe_chr7	Ppe_chr7||2127421||2147534||cds26198||-1||CDS||1442488046||26532||79.31	26532	26532	1.000000e-250	50
a19521_1	1||26616933||26622222||PAC:27162045||1||CDS||369096908||1247||71.11	1247	1247	b36122_Ppe_chr7	Ppe_chr7||2191877||2197517||cds26200||1||CDS||1442488057||26534||71.11	26534	26534	1.200000e-35	84
a19521_1	1||26657104||26658873||PAC:27163744||1||CDS||369100306||1248||71.68	1248	1248	b36122_Ppe_chr7	Ppe_chr7||2198334||2200097||cds26202||1||CDS||1442488063||26536||71.68	26536	26536	3.900000e-150	134
a19521_1	1||26788896||26792671||PAC:27163119||1||CDS||369099056||1251||76.38	1251	1251	b36122_Ppe_chr7	Ppe_chr7||2277808||2279746||cds26210||1||CDS||1442488097||26544||76.38	26544	26544	1.800000e-83	184
a19521_1	1||26793676||26795424||PAC:27163707||-1||CDS||369100232||1252||67.82	1252	1252	b36122_Ppe_chr7	Ppe_chr7||2280338||2282151||cds26211||-1||CDS||1442488101||26545||67.82	26545	26545	2.100000e-211	234
a19521_1	1||26872386||26875487||PAC:27162656||1||CDS||369098130||1254||74.13	1254	1254	b36122_Ppe_chr7	Ppe_chr7||2297684||2300188||cds26212||1||CDS||1442488107||26546||74.13	26546	26546	1.000000e-250	284
a19521_1	1||27221561||27223902||PAC:27162496||1||CDS||369097810||1265||68.34	1265	1265	b36122_Ppe_chr7	Ppe_chr7||2339413||2342112||cds26216||1||CDS||1442488124||26550||68.34	26550	26550	4.100000e-81	331
a19521_1	1||27248630||27250774||PAC:27162469||1||CDS||369097756||1266||63.61	1266	1266	b36122_Ppe_chr7	Ppe_chr7||2353102||2354147||cds26217||1||CDS||1442488127||26551||63.61	26551	26551	6.300000e-102	381
a19521_1	1||27360567||27362668||PAC:27161854||1||CDS||369096526||1268||79.05	1268	1268	b36122_Ppe_chr7	Ppe_chr7||2402602||2404820||cds26218||1||CDS||1442488131||26552||79.05	26552	26552	1.600000e-48	428
a19521_1	1||27429035||27431109||PAC:27163970||-1||CDS||369100758||1269||83.09	1269	1269	b36122_Ppe_chr7	Ppe_chr7||2412373||2413946||cds26219||-1||CDS||1442488135||26553||83.09	26553	26553	1.400000e-96	478
a19521_1	1||27687487||27690883||PAC:27162079||1||CDS||369096976||1273||68.17	1273	1273	b36122_Ppe_chr7	Ppe_chr7||2484435||2489366||cds26221||1||CDS||1442488143||26555||68.17	26555	26555	3.300000e-174	528
a19521_1	1||27737879||27739943||PAC:27164545||1||CDS||369101908||1274||71.95	1274	1274	b36122_Ppe_chr7	Ppe_chr7||2567839||2569525||cds26226||1||CDS||1442488161||26560||71.95	26560	26560	6.200000e-181	578
a19521_1	1||27797334||27804509||PAC:27163383||1||CDS||369099584||1275||81.96	1275	1275	b36122_Ppe_chr7	Ppe_chr7||2571681||2575770||cds26227||1||CDS||1442488165||26561||81.96	26561	26561	5.000000e-249	628
a19521_1	1||27842717||27845306||PAC:27163379||1||CDS||369099576||1276||74.42	1276	1276	b36122_Ppe_chr7	Ppe_chr7||2581864||2585300||cds26228||1||CDS||1442488172||26562||74.42	26562	26562	8.200000e-244	678
a19521_1	1||27846040||27849991||PAC:27164146||1||CDS||369101110||1277||79.24	1277	1277	b36122_Ppe_chr7	Ppe_chr7||2701834||2708897||cds26238||1||CDS||1442488206||26572||79.24	26572	26572	1.000000e-250	728
a19521_1	1||27936001||27938541||PAC:27163407||-1||CDS||369099632||1279||69.11	1279	1279	b36122_Ppe_chr7	Ppe_chr7||2743837||2751078||cds26240||-1||CDS||1442488213||26574||69.11	26574	26574	7.400000e-77	778
###
a19521_1	1||29935679||29939826||PAC:27162111||1||CDS||369097040||1302||81.77	1302	1302	b36122_Ppe_chr7	Ppe_chr7||366651||369798||cds26057||1||CDS||1442486746||26391||81.77	26391	26391	5.800000e-236	50
a19521_1	1||29971699||29974163||PAC:27162154||1||CDS||369097126||1304||75.48	1304	1304	b36122_Ppe_chr7	Ppe_chr7||394993||397519||cds26059||1||CDS||1442486748||26393||75.48	26393	26393	4.500000e-213	100
a19521_1	1||30048671||30054269||PAC:27163723||1||CDS||369100264||1308||81.75	1308	1308	b36122_Ppe_chr7	Ppe_chr7||420142||426444||cds26062||1||CDS||1442486752||26396||81.75	26396	26396	1.000000e-250	150
a19521_1	1||30086492||30089274||PAC:27162280||-1||CDS||369097378||1310||80.68	1310	1310	b36122_Ppe_chr7	Ppe_chr7||438998||441110||cds26065||-1||CDS||1442486756||26399||80.68	26399	26399	1.000000e-250	200
a19521_1	1||30123518||30123870||PAC:27164074||1||CDS||369100966||1313||68.81	1313	1313	b36122_Ppe_chr7	Ppe_chr7||452599||452921||cds26068||1||CDS||1442486762||26402||68.81	26402	26402	7.000000e-27	226
a19521_1	1||30124311||30130697||PAC:27162507||-1||CDS||369097832||1314||77.51	1314	1314	b36122_Ppe_chr7	Ppe_chr7||453513||457298||cds26069||-1||CDS||1442486763||26403||77.51	26403	26403	3.700000e-87	276
a19521_1	1||30496409||30500194||PAC:27163936||1||CDS||369100690||1316||79.07	1316	1316	b36122_Ppe_chr7	Ppe_chr7||492502||496196||cds26070||1||CDS||1442486765||26404||79.07	26404	26404	3.500000e-161	326
a19521_1	1||30599861||30603955||PAC:27164674||1||CDS||369102166||1319||76.32	1319	1319	b36122_Ppe_chr7	Ppe_chr7||501896||510465||cds26071||1||CDS||1442486767||26405||76.32	26405	26405	2.700000e-220	376
a19521_1	1||30606713||30608176||PAC:27163507||-1||CDS||369099832||1320||73.3	1320	1320	b36122_Ppe_chr7	Ppe_chr7||515159||516354||cds26072||-1||CDS||1442486771||26406||73.3	26406	26406	6.700000e-132	426
a19521_1	1||30733413||30734542||PAC:27163921||-1||CDS||369100660||1323||72.46	1323	1323	b36122_Ppe_chr7	Ppe_chr7||715427||716909||cds26088||1||CDS||1442486802||26422||72.46	26422	26422	8.900000e-43	42
a19521_1	1||30747188||30756616||PAC:27163531||-1||CDS||369099880||1324||66.24	1324	1324	b36122_Ppe_chr7	Ppe_chr7||690080||695045||cds26087||1||CDS||1442486800||26421||66.24	26421	26421	1.300000e-100	92
a19521_1	1||30781205||30783735||PAC:27164370||1||CDS||369101558||1325||84.11	1325	1325	b36122_Ppe_chr7	Ppe_chr7||612522||615954||cds26079||-1||CDS||1442486785||26413||84.11	26413	26413	1.000000e-250	142
a19521_1	1||30786425||30787261||PAC:27163081||-1||CDS||369098980||1326||85.71	1326	1326	b36122_Ppe_chr7	Ppe_chr7||555692||556636||cds26074||1||CDS||1442486775||26408||85.71	26408	26408	5.900000e-93	192
a19521_1	1||30809366||30819586||PAC:27163325||-1||CDS||369099468||1327||79.19	1327	1327	b36122_Ppe_chr7	Ppe_chr7||542163||552835||cds26073||1||CDS||1442486773||26407||79.19	26407	26407	1.000000e-250	242
a19521_1	1||30840098||30847961||PAC:27162657||1||CDS||369098132||1328||78.01	1328	1328	b36122_Ppe_chr7	Ppe_chr7||805266||808458||cds26092||1||CDS||1442486808||26426||78.01	26426	26426	5.400000e-159	523
a19521_1	1||30848653||30850841||PAC:27163177||1||CDS||369099172||1329||60.9	1329	1329	b36122_Ppe_chr7	Ppe_chr7||823514||824974||cds26097||-1||CDS||1442486819||26431||60.9	26431	26431	4.500000e-53	573
a19521_1	1||31425546||31428772||PAC:27163848||-1||CDS||369100514||1336||76.68	1336	1336	b36122_Ppe_chr7	Ppe_chr7||927036||932864||cds26108||-1||CDS||1442486841||26442||76.68	26442	26442	1.000000e-250	620
a19521_1	1||31660739||31668355||PAC:27163954||-1||CDS||369100726||1341||77.36	1341	1341	b36122_Ppe_chr7	Ppe_chr7||938829||945598||cds26112||-1||CDS||1442486848||26446||77.36	26446	26446	1.000000e-250	670
a19521_1	1||31724162||31727143||PAC:27164582||-1||CDS||369101982||1343||79.3	1343	1343	b36122_Ppe_chr7	Ppe_chr7||1143070||1147341||cds26118||-1||CDS||1442486860||26452||79.3	26452	26452	3.400000e-218	720
a19521_1	1||31767935||31769370||PAC:27163185||1||CDS||369099188||1346||62.58	1346	1346	b36122_Ppe_chr7	Ppe_chr7||1157239||1157907||cds26124||1||CDS||1442486871||26458||62.58	26458	26458	4.200000e-09	728
a19521_1	1||31773563||31774286||PAC:27162160||-1||CDS||369097138||1347||61.76	1347	1347	b36122_Ppe_chr7	Ppe_chr7||1221468||1222230||cds26129||-1||CDS||1442486880||26463||61.76	26463	26463	9.400000e-30	757
a19521_1	1||31806777||31810616||PAC:27163218||-1||CDS||369099254||1349||83.95	1349	1349	b36122_Ppe_chr7	Ppe_chr7||1230474||1233983||cds26130||-1||CDS||1442486882||26464||83.95	26464	26464	1.000000e-250	807
a19521_1	1||31938316||31939884||PAC:27162487||-1||CDS||369097792||1350||68.38	1350	1350	b36122_Ppe_chr7	Ppe_chr7||1256641||1258257||cds26131||-1||CDS||1442486885||26465||68.38	26465	26465	1.700000e-238	857
a19521_1	1||31974072||31974812||PAC:27164614||-1||CDS||369102046||1352||69.14	1352	1352	b36122_Ppe_chr7	Ppe_chr7||1313172||1313429||cds26145||-1||CDS||1442486915||26479||69.14	26479	26479	1.300000e-05	858
a19521_1	1||31986390||31991097||PAC:27164032||-1||CDS||369100882||1353||71.15	1353	1353	b36122_Ppe_chr7	Ppe_chr7||1383431||1388786||cds26151||1||CDS||1442486926||26485||71.15	26485	26485	1.000000e-250	908
a19521_1	1||32121907||32145424||PAC:27164618||1||CDS||369102054||1355||77.6	1355	1355	b36122_Ppe_chr7	Ppe_chr7||1421944||1432397||cds26154||1||CDS||1442486932||26488||77.6	26488	26488	1.000000e-250	958
a19521_1	1||32285313||32287278||PAC:27162305||1||CDS||369097428||1363||71.16	1363	1363	b36122_Ppe_chr7	Ppe_chr7||1462024||1464608||cds26156||1||CDS||1442486935||26490||71.16	26490	26490	7.900000e-118	1008
a19521_1	1||32330141||32336854||PAC:27164573||1||CDS||369101964||1366||72.2	1366	1366	b36122_Ppe_chr7	Ppe_chr7||1487587||1492485||cds26157||1||CDS||1442487913||26491||72.2	26491	26491	1.000000e-250	1058
a19521_1	1||32377803||32381015||PAC:27164900||1||CDS||369102618||1368||69.86	1368	1368	b36122_Ppe_chr7	Ppe_chr7||1504792||1506097||cds26160||1||CDS||1442487921||26494||69.86	26494	26494	7.800000e-56	1108
a19521_1	1||32420666||32427813||PAC:27162440||-1||CDS||369097698||1370||82.75	1370	1370	b36122_Ppe_chr7	Ppe_chr7||1562725||1568981||cds26162||-1||CDS||1442487926||26496||82.75	26496	26496	1.000000e-250	1158
a19521_1	1||32474962||32479699||PAC:27163994||1||CDS||369100806||1371||72.86	1371	1371	b36122_Ppe_chr7	Ppe_chr7||1629135||1636163||cds26165||1||CDS||1442487935||26499||72.86	26499	26499	1.000000e-181	1208
###
a19521_1	1||32563181||32570785||PAC:27162781||1||CDS||369098380||1373||75.42	1373	1373	b36122_Ppe_chr7	Ppe_chr7||3147364||3158552||cds26281||1||CDS||1442488342||26615||75.42	26615	26615	1.000000e-250	50
a19521_1	1||32812299||32814526||PAC:27163457||-1||CDS||369099732||1388||81.19	1388	1388	b36122_Ppe_chr7	Ppe_chr7||2997452||3001560||cds26264||1||CDS||1442488296||26598||81.19	26598	26598	5.100000e-176	97
a19521_1	1||32860559||32869720||PAC:27162411||-1||CDS||369097640||1391||78.71	1391	1391	b36122_Ppe_chr7	Ppe_chr7||2961663||2970291||cds26263||1||CDS||1442488292||26597||78.71	26597	26597	1.000000e-250	147
a19521_1	1||32908019||32912224||PAC:27163872||1||CDS||369100562||1393||68.31	1393	1393	b36122_Ppe_chr7	Ppe_chr7||2938004||2942708||cds26262||-1||CDS||1442488287||26596||68.31	26596	26596	1.200000e-150	197
a19521_1	1||32934205||32940636||PAC:27164261||1||CDS||369101340||1396||82.55	1396	1396	b36122_Ppe_chr7	Ppe_chr7||2873391||2883602||cds26259||-1||CDS||1442488275||26593||82.55	26593	26593	1.000000e-250	247
a19521_1	1||32976211||32977620||PAC:27162625||1||CDS||369098068||1397||73.86	1397	1397	b36122_Ppe_chr7	Ppe_chr7||2852356||2854026||cds26253||-1||CDS||1442488255||26590||73.86	26590	26590	3.200000e-111	297
###
a19521_1	1||33441658||33452218||PAC:27163068||-1||CDS||369098954||1407||76.67	1407	1407	b36122_Ppe_chr7	Ppe_chr7||5056492||5068314||cds26388||-1||CDS||1442488635||26724||76.67	26724	26724	1.000000e-250	50
a19521_1	1||33657917||33660529||PAC:27162548||1||CDS||369097914||1413||73.8	1413	1413	b36122_Ppe_chr7	Ppe_chr7||5155005||5158989||cds26393||1||CDS||1442488647||26729||73.8	26729	26729	6.100000e-213	100
a19521_1	1||33667424||33668359||PAC:27163006||-1||CDS||369098830||1414||69.62	1414	1414	b36122_Ppe_chr7	Ppe_chr7||5166759||5167730||cds26394||-1||CDS||1442488649||26730||69.62	26730	26730	4.900000e-144	150
a19521_1	1||33747247||33755946||PAC:27164681||-1||CDS||369102180||1419||79.0	1419	1419	b36122_Ppe_chr7	Ppe_chr7||5226337||5233956||cds26396||-1||CDS||1442488652||26732||79.0	26732	26732	1.000000e-250	200
a19521_1	1||33858084||33860817||PAC:27162766||-1||CDS||369098350||1422||70.92	1422	1422	b36122_Ppe_chr7	Ppe_chr7||5326554||5329535||cds26400||-1||CDS||1442488661||26736||70.92	26736	26736	3.300000e-142	250
a19521_1	1||33949407||33953175||PAC:27164911||-1||CDS||369102640||1425||69.61	1425	1425	b36122_Ppe_chr7	Ppe_chr7||5352802||5359569||cds26401||-1||CDS||1442488663||26737||69.61	26737	26737	1.600000e-117	300
a19521_1	1||34074626||34077539||PAC:27162439||-1||CDS||369097696||1429||69.22	1429	1429	b36122_Ppe_chr7	Ppe_chr7||5645608||5648337||cds26411||1||CDS||1442488688||26747||69.22	26747	26747	3.200000e-227	350
a19521_1	1||34110129||34118507||PAC:27163220||-1||CDS||369099258||1433||77.16	1433	1433	b36122_Ppe_chr7	Ppe_chr7||5723560||5730498||cds26417||-1||CDS||1442488699||26753||77.16	26753	26753	1.000000e-245	400
a19521_1	1||34188132||34190905||PAC:27164176||1||CDS||369101170||1434||77.47	1434	1434	b36122_Ppe_chr7	Ppe_chr7||5841594||5844166||cds26423||1||CDS||1442488714||26759||77.47	26759	26759	3.600000e-211	450
a19521_1	1||34204350||34205604||PAC:27164182||1||CDS||369101182||1435||75.7	1435	1435	b36122_Ppe_chr7	Ppe_chr7||5850611||5852038||cds26424||1||CDS||1442488717||26760||75.7	26760	26760	1.700000e-118	500
a19521_1	1||34338900||34341780||PAC:27162884||1||CDS||369098586||1439||72.1	1439	1439	b36122_Ppe_chr7	Ppe_chr7||6417599||6420827||cds26465||-1||CDS||1442488821||26801||72.1	26801	26801	2.200000e-165	50
a19521_1	1||34351284||34358544||PAC:27164572||-1||CDS||369101962||1441||76.75	1441	1441	b36122_Ppe_chr7	Ppe_chr7||6376137||6384583||cds26462||1||CDS||1442488812||26798||76.75	26798	26798	4.400000e-215	100
a19521_1	1||34449351||34451495||PAC:27162983||-1||CDS||369098784||1445||71.46	1445	1445	b36122_Ppe_chr7	Ppe_chr7||6369448||6372122||cds26461||1||CDS||1442488810||26797||71.46	26797	26797	4.500000e-180	150
a19521_1	1||34537363||34543742||PAC:27163153||1||CDS||369099124||1452||71.07	1452	1452	b36122_Ppe_chr7	Ppe_chr7||6352632||6357945||cds26458||-1||CDS||1442488803||26794||71.07	26794	26794	1.000000e-250	200
a19521_1	1||34548515||34552644||PAC:27163691||1||CDS||369100200||1453||79.28	1453	1453	b36122_Ppe_chr7	Ppe_chr7||6344579||6349286||cds26457||-1||CDS||1442488798||26793||79.28	26793	26793	1.000000e-250	250
a19521_1	1||34555851||34572233||PAC:27164072||-1||CDS||369100962||1454||80.48	1454	1454	b36122_Ppe_chr7	Ppe_chr7||6330683||6342908||cds26453||1||CDS||1442488789||26790||80.48	26790	26790	1.000000e-250	300
a19521_1	1||34587353||34591712||PAC:27164576||-1||CDS||369101970||1456||79.01	1456	1456	b36122_Ppe_chr7	Ppe_chr7||5976092||5981405||cds26437||1||CDS||1442488749||26773||79.01	26773	26773	1.000000e-250	347
###
a19521_1	1||34642839||34648131||PAC:27162869||-1||CDS||369098556||1457||82.76	1457	1457	b36122_Ppe_chr7	Ppe_chr7||7042285||7049669||cds26495||-1||CDS||1442488900||26831||82.76	26831	26831	1.000000e-250	50
a19521_1	1||34738611||34739060||PAC:27163573||1||CDS||369099964||1458||76.14	1458	1458	b36122_Ppe_chr7	Ppe_chr7||7097725||7098180||cds26503||1||CDS||1442488923||26839||76.14	26839	26839	1.500000e-12	61
a19521_1	1||34778292||34780960||PAC:27164701||-1||CDS||369102220||1460||68.57	1460	1460	b36122_Ppe_chr7	Ppe_chr7||7150878||7155983||cds26506||-1||CDS||1442488932||26842||68.57	26842	26842	4.900000e-179	111
a19521_1	1||34799680||34804838||PAC:27164212||1||CDS||369101242||1462||72.49	1462	1462	b36122_Ppe_chr7	Ppe_chr7||7184183||7187574||cds26511||1||CDS||1442488945||26847||72.49	26847	26847	1.000000e-250	161
a19521_1	1||34828589||34857244||PAC:27162883||1||CDS||369098584||1463||82.9	1463	1463	b36122_Ppe_chr7	Ppe_chr7||7200801||7223515||cds26512||1||CDS||1442488947||26848||82.9	26848	26848	1.000000e-250	211
###
a19521_1	1||34957340||34959789||PAC:27164753||1||CDS||369102324||1465||77.1	1465	1465	b36122_Ppe_chr7	Ppe_chr7||8309407||8311786||cds26597||-1||CDS||1442489164||26934||77.1	26934	26934	1.000000e-250	50
a19521_1	1||35089142||35091112||PAC:27162596||1||CDS||369098010||1469||75.8	1469	1469	b36122_Ppe_chr7	Ppe_chr7||8229385||8231723||cds26595||1||CDS||1442489160||26932||75.8	26932	26932	7.200000e-148	100
a19521_1	1||35192763||35193839||PAC:27163572||1||CDS||369099962||1477||71.01	1477	1477	b36122_Ppe_chr7	Ppe_chr7||8119438||8120557||cds26585||-1||CDS||1442489139||26922||71.01	26922	26922	2.000000e-139	150
a19521_1	1||35220198||35223200||PAC:27163660||1||CDS||369100138||1478||75.89	1478	1478	b36122_Ppe_chr7	Ppe_chr7||8011782||8014320||cds26569||-1||CDS||1442489094||26906||75.89	26906	26906	2.200000e-109	197
a19521_1	1||35224981||35229013||PAC:27164602||-1||CDS||369102022||1479||71.38	1479	1479	b36122_Ppe_chr7	Ppe_chr7||7995781||8002274||cds26567||1||CDS||1442489088||26904||71.38	26904	26904	4.100000e-116	247
a19521_1	1||35240414||35241649||PAC:27162708||-1||CDS||369098234||1480||67.38	1480	1480	b36122_Ppe_chr7	Ppe_chr7||7942828||7944090||cds26565||1||CDS||1442489081||26902||67.38	26902	26902	3.200000e-112	297
a19521_1	1||35247214||35254111||PAC:27163134||-1||CDS||369099086||1481||79.59	1481	1481	b36122_Ppe_chr7	Ppe_chr7||7815036||7821101||cds26554||-1||CDS||1442489048||26891||79.59	26891	26891	1.000000e-250	344
a19521_1	1||35301541||35308514||PAC:27162180||-1||CDS||369097178||1484||71.82	1484	1484	b36122_Ppe_chr7	Ppe_chr7||7809264||7812372||cds26551||1||CDS||1442489041||26888||71.82	26888	26888	6.600000e-123	394
a19521_1	1||35341065||35342588||PAC:27163198||-1||CDS||369099214||1486||84.02	1486	1486	b36122_Ppe_chr7	Ppe_chr7||7760670||7762162||cds26549||1||CDS||1442489035||26886||84.02	26886	26886	3.900000e-144	444
a19521_1	1||35454234||35460290||PAC:27164334||1||CDS||369101486||1488||73.39	1488	1488	b36122_Ppe_chr7	Ppe_chr7||7742475||7746150||cds26548||-1||CDS||1442489033||26885||73.39	26885	26885	3.600000e-216	494
a19521_1	1||35502992||35506791||PAC:27162105||1||CDS||369097028||1491||81.37	1491	1491	b36122_Ppe_chr7	Ppe_chr7||7707596||7710765||cds26545||-1||CDS||1442489025||26880||81.37	26880	26880	2.800000e-203	544
a19521_1	1||35814803||35815450||PAC:27163164||-1||CDS||369099146||1495||65.95	1495	1495	b36122_Ppe_chr7	Ppe_chr7||8360777||8361466||cds26601||-1||CDS||1442489175||26938||65.95	26938	26938	2.000000e-65	97
a19521_1	1||35879728||35883927||PAC:27164594||-1||CDS||369102006||1496||82.05	1496	1496	b36122_Ppe_chr7	Ppe_chr7||8395991||8399433||cds26602||-1||CDS||1442489178||26939||82.05	26939	26939	1.000000e-250	147
a19521_1	1||35914057||35917637||PAC:27161885||1||CDS||369096588||1498||75.08	1498	1498	b36122_Ppe_chr7	Ppe_chr7||8435729||8439989||cds26603||1||CDS||1442489180||26940||75.08	26940	26940	3.200000e-69	197
a19521_1	1||36062050||36063723||PAC:27163827||-1||CDS||369100472||1505||81.99	1505	1505	b36122_Ppe_chr7	Ppe_chr7||8595956||8596880||cds26614||-1||CDS||1442489207||26951||81.99	26951	26951	2.900000e-55	244
a19521_1	1||36106186||36106654||PAC:27162714||1||CDS||369098246||1507||70.18	1507	1507	b36122_Ppe_chr7	Ppe_chr7||8607927||8608495||cds26617||1||CDS||1442489219||26954||70.18	26954	26954	1.200000e-40	283
a19521_1	1||36107358||36111701||PAC:27164535||-1||CDS||369101888||1508||75.37	1508	1508	b36122_Ppe_chr7	Ppe_chr7||8610681||8619972||cds26619||-1||CDS||1442489224||26956||75.37	26956	26956	1.000000e-250	333
a19521_1	1||36136644||36143043||PAC:27163841||1||CDS||369100500||1509||76.76	1509	1509	b36122_Ppe_chr7	Ppe_chr7||8639387||8646017||cds26622||1||CDS||1442489231||26959||76.76	26959	26959	1.800000e-142	383
a19521_1	1||36197620||36203230||PAC:27164138||1||CDS||369101094||1511||80.56	1511	1511	b36122_Ppe_chr7	Ppe_chr7||8686452||8691578||cds26627||1||CDS||1442489250||26964||80.56	26964	26964	1.000000e-250	433
a19521_1	1||36244462||36246949||PAC:27163595||-1||CDS||369100008||1512||73.23	1512	1512	b36122_Ppe_chr7	Ppe_chr7||8734095||8736608||cds26634||-1||CDS||1442489271||26971||73.23	26971	26971	5.800000e-59	483
a19521_1	1||36431493||36433078||PAC:27163215||1||CDS||369099248||1513||69.97	1513	1513	b36122_Ppe_chr7	Ppe_chr7||8958429||8960235||cds26645||1||CDS||1442489307||26982||69.97	26982	26982	1.600000e-164	530
a19521_1	1||36444705||36449836||PAC:27162088||-1||CDS||369096994||1514||73.27	1514	1514	b36122_Ppe_chr7	Ppe_chr7||9000815||9008344||cds26653||-1||CDS||1442489330||26990||73.27	26990	26990	1.600000e-204	580
a19521_1	1||36632361||36635039||PAC:27164611||1||CDS||369102040||1516||75.17	1516	1516	b36122_Ppe_chr7	Ppe_chr7||9048245||9050568||cds26658||1||CDS||1442489343||26995||75.17	26995	26995	1.000000e-250	630
a19521_1	1||36636358||36637555||PAC:27162735||-1||CDS||369098288||1517||80.56	1517	1517	b36122_Ppe_chr7	Ppe_chr7||9051052||9053324||cds26659||-1||CDS||1442489346||26996||80.56	26996	26996	2.000000e-64	680
a19521_1	1||36648089||36656028||PAC:27163032||1||CDS||369098882||1518||74.04	1518	1518	b36122_Ppe_chr7	Ppe_chr7||9083771||9092800||cds26661||1||CDS||1442489352||26998||74.04	26998	26998	2.900000e-197	730
a19521_1	1||36681185||36684085||PAC:27163857||1||CDS||369100532||1520||72.77	1520	1520	b36122_Ppe_chr7	Ppe_chr7||9106860||9109979||cds26663||1||CDS||1442489356||27000||72.77	27000	27000	8.400000e-144	780
a19521_1	1||36685971||36696345||PAC:27162541||1||CDS||369097900||1521||76.02	1521	1521	b36122_Ppe_chr7	Ppe_chr7||9162356||9172712||cds26671||1||CDS||1442489381||27009||76.02	27009	27009	1.000000e-250	830
a19521_1	1||36707336||36710970||PAC:27163869||1||CDS||369100556||1522||82.6	1522	1522	b36122_Ppe_chr7	Ppe_chr7||9192969||9196410||cds26674||1||CDS||1442489388||27012||82.6	27012	27012	1.000000e-250	880
a19521_1	1||36720422||36725683||PAC:27163348||-1||CDS||369099514||1523||64.1	1523	1523	b36122_Ppe_chr7	Ppe_chr7||9237251||9246071||cds26682||-1||CDS||1442489408||27020||64.1	27020	27020	4.800000e-39	918
a19521_1	1||36737221||36742240||PAC:27163203||1||CDS||369099224||1525||81.18	1525	1525	b36122_Ppe_chr7	Ppe_chr7||9253432||9257135||cds26684||1||CDS||1442489412||27022||81.18	27022	27022	1.000000e-250	968
a19521_1	1||36744851||36755455||PAC:27163620||-1||CDS||369100058||1527||75.62	1527	1527	b36122_Ppe_chr7	Ppe_chr7||9281195||9290329||cds26686||-1||CDS||1442489418||27024||75.62	27024	27024	1.000000e-250	1018
a19521_1	1||36795990||36798214||PAC:27163211||-1||CDS||369099240||1528||64.21	1528	1528	b36122_Ppe_chr7	Ppe_chr7||9342699||9345509||cds26690||-1||CDS||1442489429||27028||64.21	27028	27028	1.200000e-59	1068
a19521_1	1||36801255||36803211||PAC:27163574||1||CDS||369099966||1529||65.88	1529	1529	b36122_Ppe_chr7	Ppe_chr7||9358580||9360600||cds26692||1||CDS||1442489433||27030||65.88	27030	27030	1.700000e-93	1118
a19521_1	1||36840894||36842348||PAC:27161774||-1||CDS||369096366||1531||67.7	1531	1531	b36122_Ppe_chr7	Ppe_chr7||9391528||9392970||cds26693||-1||CDS||1442489436||27031||67.7	27031	27031	4.500000e-207	1168
a19521_1	1||36875845||36879022||PAC:27163783||-1||CDS||369100384||1532||83.24	1532	1532	b36122_Ppe_chr7	Ppe_chr7||9421078||9425390||cds26695||-1||CDS||1442489441||27033||83.24	27033	27033	1.000000e-250	1218
a19521_1	1||36912254||36914231||PAC:27161795||1||CDS||369096408||1534||75.53	1534	1534	b36122_Ppe_chr7	Ppe_chr7||9443205||9446746||cds26697||1||CDS||1442489446||27035||75.53	27035	27035	1.000000e-250	1268
a19521_1	1||36916261||36924045||PAC:27161751||-1||CDS||369096320||1535||74.97	1535	1535	b36122_Ppe_chr7	Ppe_chr7||9456676||9465105||cds26701||-1||CDS||1442489457||27039||74.97	27039	27039	4.100000e-183	1318
a19521_1	1||36951324||36956812||PAC:27163676||1||CDS||369100170||1537||77.24	1537	1537	b36122_Ppe_chr7	Ppe_chr7||9503163||9506118||cds26705||1||CDS||1442489466||27043||77.24	27043	27043	1.000000e-250	1368
a19521_1	1||36984197||36987435||PAC:27164010||1||CDS||369100838||1539||70.44	1539	1539	b36122_Ppe_chr7	Ppe_chr7||9529045||9537696||cds26706||1||CDS||1442489469||27044||70.44	27044	27044	1.000000e-250	1418
a19521_1	1||37103584||37105484||PAC:27162492||1||CDS||369097802||1543||81.93	1543	1543	b36122_Ppe_chr7	Ppe_chr7||9586726||9588540||cds26711||1||CDS||1442489482||27049||81.93	27049	27049	1.100000e-91	1468
a19521_1	1||37121732||37144724||PAC:27164787||-1||CDS||369102392||1544||77.64	1544	1544	b36122_Ppe_chr7	Ppe_chr7||9732654||9759794||cds26719||-1||CDS||1442489507||27057||77.64	27057	27057	1.000000e-250	1518
a19521_1	1||37224121||37227407||PAC:27163394||-1||CDS||369099606||1546||76.85	1546	1546	b36122_Ppe_chr7	Ppe_chr7||9769855||9773460||cds26721||-1||CDS||1442489514||27059||76.85	27059	27059	1.000000e-250	1568
a19521_1	1||37254570||37261693||PAC:27163319||-1||CDS||369099456||1548||76.99	1548	1548	b36122_Ppe_chr7	Ppe_chr7||9775186||9780640||cds26722||-1||CDS||1442489517||27060||76.99	27060	27060	1.000000e-250	1618
a19521_1	1||37306287||37307901||PAC:27161883||1||CDS||369096584||1549||68.33	1549	1549	b36122_Ppe_chr7	Ppe_chr7||9820623||9822200||cds26727||1||CDS||1442489532||27065||68.33	27065	27065	1.000000e-28	1646
a19521_1	1||37318716||37327610||PAC:27163012||-1||CDS||369098842||1551||79.33	1551	1551	b36122_Ppe_chr7	Ppe_chr7||9864791||9876050||cds26732||-1||CDS||1442489547||27070||79.33	27070	27070	1.000000e-250	1696
a19521_1	1||37360489||37362274||PAC:27161959||-1||CDS||369096736||1553||70.57	1553	1553	b36122_Ppe_chr7	Ppe_chr7||9888847||9889656||cds26736||-1||CDS||1442489554||27074||70.57	27074	27074	2.700000e-111	1746
a19521_1	1||37373339||37377017||PAC:27164031||-1||CDS||369100880||1556||72.73	1556	1556	b36122_Ppe_chr7	Ppe_chr7||10019874||10023369||cds26743||-1||CDS||1442489573||27081||72.73	27081	27081	3.000000e-249	1796
a19521_1	1||37394928||37401316||PAC:27164299||1||CDS||369101416||1557||82.65	1557	1557	b36122_Ppe_chr7	Ppe_chr7||10029864||10035429||cds26745||1||CDS||1442489577||27083||82.65	27083	27083	1.000000e-250	1846
a19521_1	1||37628643||37655808||PAC:27163357||-1||CDS||369099532||1567||75.78	1567	1567	b36122_Ppe_chr7	Ppe_chr7||10052008||10069614||cds26750||-1||CDS||1442489590||27088||75.78	27088	27088	1.000000e-250	1896
a19521_1	1||37949279||37952198||PAC:27163979||1||CDS||369100776||1583||77.6	1583	1583	b36122_Ppe_chr7	Ppe_chr7||10199129||10201965||cds26765||1||CDS||1442489630||27103||77.6	27103	27103	1.000000e-250	1943
a19521_1	1||37955136||37956635||PAC:27163280||-1||CDS||369099378||1584||75.0	1584	1584	b36122_Ppe_chr7	Ppe_chr7||10203013||10203338||cds26766||-1||CDS||1442489632||27104||75.0	27104	27104	2.100000e-48	1990
a19521_1	1||37969995||37971450||PAC:27162142||-1||CDS||369097102||1587||70.79	1587	1587	b36122_Ppe_chr7	Ppe_chr7||10213820||10215788||cds26768||-1||CDS||1442489637||27106||70.79	27106	27106	5.600000e-149	2040
a19521_1	1||37984908||37985198||PAC:27163922||1||CDS||369100662||1588||74.49	1588	1588	b36122_Ppe_chr7	Ppe_chr7||10245820||10246131||cds26775||-1||CDS||1442489654||27113||74.49	27113	27113	1.000000e-44	2084
a19521_1	1||38007410||38011491||PAC:27162671||-1||CDS||369098160||1591||77.23	1591	1591	b36122_Ppe_chr7	Ppe_chr7||10257195||10262039||cds26778||-1||CDS||1442489662||27116||77.23	27116	27116	1.000000e-250	2134
a19521_1	1||38040729||38044450||PAC:27163302||-1||CDS||369099422||1592||80.08	1592	1592	b36122_Ppe_chr7	Ppe_chr7||10277376||10281524||cds26781||-1||CDS||1442489670||27119||80.08	27119	27119	1.000000e-250	2184
a19521_1	1||38096259||38098438||PAC:27164269||-1||CDS||369101356||1594||84.23	1594	1594	b36122_Ppe_chr7	Ppe_chr7||10320108||10321321||cds26787||-1||CDS||1442489686||27126||84.23	27126	27126	2.200000e-106	2234
a19521_1	1||38122104||38124231||PAC:27161755||1||CDS||369096328||1596||74.92	1596	1596	b36122_Ppe_chr7	Ppe_chr7||10351468||10354065||cds26790||1||CDS||1442489692||27129||74.92	27129	27129	1.000000e-250	2284
a19521_1	1||38161694||38163445||PAC:27163202||-1||CDS||369099222||1598||71.81	1598	1598	b36122_Ppe_chr7	Ppe_chr7||10456396||10458225||cds26806||-1||CDS||1442489737||27145||71.81	27145	27145	1.000000e-250	2331
a19521_1	1||38195399||38196241||PAC:27161772||1||CDS||369096362||1601||82.38	1601	1601	b36122_Ppe_chr7	Ppe_chr7||10488185||10489042||cds26809||1||CDS||1442489744||27148||82.38	27148	27148	3.200000e-120	2381
a19521_1	1||38198022||38204992||PAC:27164532||-1||CDS||369101882||1602||81.89	1602	1602	b36122_Ppe_chr7	Ppe_chr7||10489716||10496081||cds26810||-1||CDS||1442489746||27149||81.89	27149	27149	1.000000e-250	2431
a19521_1	1||38255543||38256715||PAC:27164640||-1||CDS||369102098||1606||72.93	1606	1606	b36122_Ppe_chr7	Ppe_chr7||10524890||10525926||cds26816||-1||CDS||1442489764||27155||72.93	27155	27155	6.300000e-42	2472
a19521_1	1||38275692||38284995||PAC:27164561||1||CDS||369101940||1607||80.95	1607	1607	b36122_Ppe_chr7	Ppe_chr7||10569947||10576440||cds26820||1||CDS||1442489776||27159||80.95	27159	27159	1.000000e-250	2522
a19521_1	1||38316354||38318682||PAC:27163548||1||CDS||369099914||1608||87.32	1608	1608	b36122_Ppe_chr7	Ppe_chr7||10625441||10627772||cds26824||1||CDS||1442489786||27163||87.32	27163	27163	4.000000e-184	2572
a19521_1	1||38381845||38386702||PAC:27163658||-1||CDS||369100134||1612||79.44	1612	1612	b36122_Ppe_chr7	Ppe_chr7||10675545||10680189||cds26827||-1||CDS||1442489792||27166||79.44	27166	27166	1.000000e-250	2622
a19521_1	1||38390577||38392935||PAC:27161873||-1||CDS||369096564||1613||80.48	1613	1613	b36122_Ppe_chr7	Ppe_chr7||10682090||10684660||cds26831||-1||CDS||1442489801||27170||80.48	27170	27170	7.800000e-205	2672
a19521_1	1||38417329||38420457||PAC:27162782||1||CDS||369098382||1614||75.47	1614	1614	b36122_Ppe_chr7	Ppe_chr7||10712446||10715276||cds26835||1||CDS||1442489810||27174||75.47	27174	27174	1.000000e-250	2722
a19521_1	1||38463292||38464293||PAC:27164554||1||CDS||369101926||1617||67.59	1617	1617	b36122_Ppe_chr7	Ppe_chr7||10719437||10722661||cds26836||1||CDS||1442489814||27175||67.59	27175	27175	1.500000e-08	2729
a19521_1	1||38467786||38471852||PAC:27163887||-1||CDS||369100592||1618||73.75	1618	1618	b36122_Ppe_chr7	Ppe_chr7||10750530||10753930||cds26843||-1||CDS||1442489835||27182||73.75	27182	27182	1.000000e-250	2779
a19521_1	1||38524110||38526986||PAC:27163644||-1||CDS||369100106||1626||74.37	1626	1626	b36122_Ppe_chr7	Ppe_chr7||10788068||10790816||cds26848||-1||CDS||1442489850||27187||74.37	27187	27187	1.000000e-250	2829
a19521_1	1||38533157||38543315||PAC:27163878||-1||CDS||369100574||1628||71.31	1628	1628	b36122_Ppe_chr7	Ppe_chr7||10802570||10807732||cds26852||-1||CDS||1442489861||27191||71.31	27191	27191	3.500000e-147	2879
a19521_1	1||38600523||38603913||PAC:27163669||-1||CDS||369100156||1633||68.48	1633	1633	b36122_Ppe_chr7	Ppe_chr7||10825886||10829432||cds26853||-1||CDS||1442489865||27192||68.48	27192	27192	9.100000e-56	2929
a19521_1	1||38609246||38612578||PAC:27163240||1||CDS||369099298||1634||69.3	1634	1634	b36122_Ppe_chr7	Ppe_chr7||10857945||10861199||cds26860||1||CDS||1442489880||27199||69.3	27199	27199	3.500000e-188	2979
a19521_1	1||38623199||38625691||PAC:27164549||1||CDS||369101916||1635||76.01	1635	1635	b36122_Ppe_chr7	Ppe_chr7||10904383||10906570||cds26868||1||CDS||1442489898||27207||76.01	27207	27207	4.800000e-85	3029
a19521_1	1||38632915||38633635||PAC:27163891||1||CDS||369100600||1636||75.0	1636	1636	b36122_Ppe_chr7	Ppe_chr7||10912826||10914294||cds26870||1||CDS||1442489902||27209||75.0	27209	27209	8.500000e-25	3053
a19521_1	1||38759534||38763001||PAC:27163031||1||CDS||369098880||1641||69.16	1641	1641	b36122_Ppe_chr7	Ppe_chr7||10967949||10969988||cds26873||1||CDS||1442489908||27212||69.16	27212	27212	1.000000e-250	3103
a19521_1	1||38789606||38792842||PAC:27162253||1||CDS||369097324||1647||82.55	1647	1647	b36122_Ppe_chr7	Ppe_chr7||11008856||11011220||cds26875||1||CDS||1442489913||27214||82.55	27214	27214	1.000000e-250	3153
a19521_1	1||38799607||38800605||PAC:27162977||-1||CDS||369098772||1649||66.81	1649	1649	b36122_Ppe_chr7	Ppe_chr7||11032056||11033128||cds26878||-1||CDS||1442489918||27217||66.81	27217	27217	6.600000e-134	3203
a19521_1	1||38840461||38842788||PAC:27162225||-1||CDS||369097268||1652||83.38	1652	1652	b36122_Ppe_chr7	Ppe_chr7||11040294||11042681||cds26879||1||CDS||1442489919||27218||83.38	27218	27218	1.000000e-250	3253
a19521_1	1||38867261||38878390||PAC:27162945||1||CDS||369098708||1653||78.68	1653	1653	b36122_Ppe_chr7	Ppe_chr7||11119868||11126469||cds26892||1||CDS||1442489953||27231||78.68	27231	27231	1.000000e-250	3300
a19521_1	1||38906373||38908977||PAC:27164113||-1||CDS||369101044||1657||78.67	1657	1657	b36122_Ppe_chr7	Ppe_chr7||11127313||11128951||cds26894||-1||CDS||1442489958||27233||78.67	27233	27233	1.200000e-147	3350
a19521_1	1||38910532||38914069||PAC:27163520||-1||CDS||369099858||1658||77.12	1658	1658	b36122_Ppe_chr7	Ppe_chr7||11131088||11133491||cds26895||-1||CDS||1442489959||27234||77.12	27234	27234	1.400000e-114	3400
a19521_1	1||38919160||38924445||PAC:27164499||-1||CDS||369101816||1660||69.08	1660	1660	b36122_Ppe_chr7	Ppe_chr7||11138653||11143800||cds26897||-1||CDS||1442489966||27236||69.08	27236	27236	2.300000e-152	3450
a19521_1	1||38925742||38929380||PAC:27163472||-1||CDS||369099762||1662||73.05	1662	1662	b36122_Ppe_chr7	Ppe_chr7||11147588||11150620||cds26900||-1||CDS||1442489971||27239||73.05	27239	27239	4.300000e-96	3500
a19521_1	1||38956802||38957212||PAC:27164361||-1||CDS||369101540||1663||70.74	1663	1663	b36122_Ppe_chr7	Ppe_chr7||11193840||11194253||cds26905||-1||CDS||1442489984||27244||70.74	27244	27244	5.900000e-67	3550
a19521_1	1||38962755||38964413||PAC:27162677||-1||CDS||369098172||1664||62.31	1664	1664	b36122_Ppe_chr7	Ppe_chr7||11198968||11200767||cds26906||-1||CDS||1442489985||27245||62.31	27245	27245	3.400000e-139	3600
a19521_1	1||38986951||38990488||PAC:27162820||-1||CDS||369098458||1665||77.72	1665	1665	b36122_Ppe_chr7	Ppe_chr7||11214759||11219289||cds26909||-1||CDS||1442489993||27248||77.72	27248	27248	1.000000e-197	3650
a19521_1	1||39071205||39073740||PAC:27164114||1||CDS||369101046||1668||70.97	1668	1668	b36122_Ppe_chr7	Ppe_chr7||11230695||11232868||cds26911||-1||CDS||1442489999||27250||70.97	27250	27250	1.200000e-102	3700
a19521_1	1||39094660||39096815||PAC:27162190||1||CDS||369097198||1670||67.29	1670	1670	b36122_Ppe_chr7	Ppe_chr7||11293705||11296762||cds26922||1||CDS||1442490031||27261||67.29	27261	27261	1.100000e-102	3747
a19521_1	1||39107311||39109974||PAC:27164234||1||CDS||369101286||1671||74.86	1671	1671	b36122_Ppe_chr7	Ppe_chr7||11303957||11307149||cds26924||1||CDS||1442490036||27263||74.86	27263	27263	4.500000e-188	3797
a19521_1	1||39118090||39118555||PAC:27162012||-1||CDS||369096842||1675||68.89	1675	1675	b36122_Ppe_chr7	Ppe_chr7||11312634||11313246||cds26926||-1||CDS||1442490043||27265||68.89	27265	27265	2.200000e-31	3827
a19521_1	1||39141272||39142423||PAC:27163865||1||CDS||369100548||1676||76.48	1676	1676	b36122_Ppe_chr7	Ppe_chr7||11320974||11322122||cds26927||1||CDS||1442490046||27266||76.48	27266	27266	1.000000e-250	3877
a19521_1	1||39155711||39161267||PAC:27162238||1||CDS||369097294||1677||77.28	1677	1677	b36122_Ppe_chr7	Ppe_chr7||11355904||11360153||cds26931||1||CDS||1442490056||27271||77.28	27271	27271	1.000000e-250	3927
a19521_1	1||39162671||39163764||PAC:27163100||1||CDS||369099018||1678||76.42	1678	1678	b36122_Ppe_chr7	Ppe_chr7||11361621||11363444||cds26932||1||CDS||1442490058||27272||76.42	27272	27272	1.900000e-18	3944
a19521_1	1||39172253||39174523||PAC:27162242||1||CDS||369097302||1679||68.35	1679	1679	b36122_Ppe_chr7	Ppe_chr7||11365796||11368481||cds26933||1||CDS||1442490063||27273||68.35	27273	27273	3.200000e-178	3994
a19521_1	1||39176766||39179040||PAC:27164533||-1||CDS||369101884||1680||85.63	1680	1680	b36122_Ppe_chr7	Ppe_chr7||11370473||11372550||cds26934||-1||CDS||1442490066||27274||85.63	27274	27274	1.000000e-250	4044
a19521_1	1||39192387||39195196||PAC:27164638||1||CDS||369102094||1681||70.03	1681	1681	b36122_Ppe_chr7	Ppe_chr7||11377258||11380586||cds26936||1||CDS||1442490070||27276||70.03	27276	27276	5.400000e-117	4094
a19521_1	1||39196140||39199592||PAC:27164752||1||CDS||369102322||1683||78.06	1683	1683	b36122_Ppe_chr7	Ppe_chr7||11382936||11385942||cds26937||1||CDS||1442490072||27277||78.06	27277	27277	7.400000e-157	4144
a19521_1	1||39212910||39214604||PAC:27162991||-1||CDS||369098800||1684||63.64	1684	1684	b36122_Ppe_chr7	Ppe_chr7||11422546||11426584||cds26953||-1||CDS||1442490110||27293||63.64	27293	27293	3.000000e-15	4155
a19521_1	1||39224478||39226721||PAC:27163410||1||CDS||369099638||1685||62.84	1685	1685	b36122_Ppe_chr7	Ppe_chr7||11458729||11460586||cds26964||1||CDS||1442490146||27304||62.84	27304	27304	6.100000e-44	4195
a19521_1	1||39235682||39237588||PAC:27164507||-1||CDS||369101832||1686||76.8	1686	1686	b36122_Ppe_chr7	Ppe_chr7||11471853||11473955||cds26965||-1||CDS||1442490147||27305||76.8	27305	27305	2.000000e-36	4230
a19521_1	1||39296823||39298610||PAC:27163244||1||CDS||369099306||1690||74.33	1690	1690	b36122_Ppe_chr7	Ppe_chr7||11479942||11481560||cds26966||1||CDS||1442490150||27306||74.33	27306	27306	6.000000e-207	4280
a19521_1	1||39307889||39309217||PAC:27163154||1||CDS||369099126||1691||73.59	1691	1691	b36122_Ppe_chr7	Ppe_chr7||11488856||11490115||cds26967||1||CDS||1442490153||27307||73.59	27307	27307	6.200000e-224	4330
a19521_1	1||39332600||39333923||PAC:27163688||1||CDS||369100194||1694||78.13	1694	1694	b36122_Ppe_chr7	Ppe_chr7||11503831||11505660||cds26968||1||CDS||1442490156||27308||78.13	27308	27308	1.800000e-99	4380
a19521_1	1||39341513||39344106||PAC:27162392||-1||CDS||369097602||1695||76.63	1695	1695	b36122_Ppe_chr7	Ppe_chr7||11511349||11513862||cds26969||-1||CDS||1442490157||27309||76.63	27309	27309	1.000000e-250	4430
a19521_1	1||39366362||39367661||PAC:27164178||1||CDS||369101174||1696||76.58	1696	1696	b36122_Ppe_chr7	Ppe_chr7||11562672||11563891||cds26970||1||CDS||1442490160||27310||76.58	27310	27310	7.800000e-83	4480
a19521_1	1||39371783||39373124||PAC:27162909||-1||CDS||369098636||1698||79.46	1698	1698	b36122_Ppe_chr7	Ppe_chr7||11570279||11571556||cds26971||-1||CDS||1442490163||27311||79.46	27311	27311	3.800000e-116	4530
a19521_1	1||39385911||39388482||PAC:27163852||1||CDS||369100522||1699||79.9	1699	1699	b36122_Ppe_chr7	Ppe_chr7||11572686||11575398||cds26972||-1||CDS||1442490166||27312||79.9	27312	27312	2.500000e-166	4580
a19521_1	1||39392489||39395123||PAC:27164484||-1||CDS||369101786||1700||77.43	1700	1700	b36122_Ppe_chr7	Ppe_chr7||11576767||11579456||cds26974||-1||CDS||1442490171||27314||77.43	27314	27314	1.000000e-250	4630
a19521_1	1||39412460||39414781||PAC:27163930||1||CDS||369100678||1702||81.06	1702	1702	b36122_Ppe_chr7	Ppe_chr7||11614893||11617368||cds26979||1||CDS||1442490183||27319||81.06	27319	27319	3.000000e-232	4680
a19521_1	1||39437593||39439799||PAC:27164793||1||CDS||369102404||1703||78.74	1703	1703	b36122_Ppe_chr7	Ppe_chr7||11619853||11622382||cds26980||1||CDS||1442490187||27320||78.74	27320	27320	1.000000e-250	4730
a19521_1	1||39453695||39460993||PAC:27164375||1||CDS||369101568||1704||74.77	1704	1704	b36122_Ppe_chr7	Ppe_chr7||11625800||11632793||cds26981||1||CDS||1442490188||27321||74.77	27321	27321	1.000000e-250	4780
a19521_1	1||39467183||39468838||PAC:27162750||-1||CDS||369098318||1705||69.14	1705	1705	b36122_Ppe_chr7	Ppe_chr7||11633812||11634822||cds26984||-1||CDS||1442490195||27324||69.14	27324	27324	3.400000e-78	4830
a19521_1	1||39524036||39542651||PAC:27164162||-1||CDS||369101142||1707||78.88	1707	1707	b36122_Ppe_chr7	Ppe_chr7||11769810||11779172||cds26997||-1||CDS||1442490226||27337||78.88	27337	27337	1.000000e-250	4877
a19521_1	1||39552527||39562642||PAC:27162287||-1||CDS||369097392||1708||77.56	1708	1708	b36122_Ppe_chr7	Ppe_chr7||11785747||11793260||cds26999||1||CDS||1442490232||27339||77.56	27339	27339	1.000000e-250	4927
a19521_1	1||39613875||39614681||PAC:27164623||1||CDS||369102064||1710||73.05	1710	1710	b36122_Ppe_chr7	Ppe_chr7||11808899||11809918||cds27001||1||CDS||1442490236||27341||73.05	27341	27341	1.000000e-23	4950
a19521_1	1||39713455||39714438||PAC:27164024||1||CDS||369100866||1715||73.38	1715	1715	b36122_Ppe_chr7	Ppe_chr7||11824693||11825331||cds27003||-1||CDS||1442490242||27343||73.38	27343	27343	7.000000e-94	5000
###
a19521_1	1||39910287||39910798||PAC:27164762||-1||CDS||369102342||1722||74.4	1722	1722	b36122_Ppe_chr8	Ppe_chr8||21555860||21556455||cds32166||1||CDS||1442630265||32573||74.4	32573	32573	6.200000e-88	50
a19521_1	1||39933171||39934608||PAC:27163292||1||CDS||369099402||1725||76.52	1725	1725	b36122_Ppe_chr8	Ppe_chr8||21539384||21540992||cds32163||-1||CDS||1442630260||32570||76.52	32570	32570	1.000000e-250	100
a19521_1	1||39943522||39945338||PAC:27162810||-1||CDS||369098438||1727||67.08	1727	1727	b36122_Ppe_chr8	Ppe_chr8||21532358||21534546||cds32162||1||CDS||1442630259||32569||67.08	32569	32569	8.000000e-201	150
a19521_1	1||39960470||39961645||PAC:27162429||-1||CDS||369097676||1729||74.91	1729	1729	b36122_Ppe_chr8	Ppe_chr8||21522955||21524163||cds32155||1||CDS||1442630245||32562||74.91	32562	32562	8.400000e-250	200
a19521_1	1||39970201||39975661||PAC:27161951||-1||CDS||369096720||1730||71.9	1730	1730	b36122_Ppe_chr8	Ppe_chr8||21511174||21516240||cds32152||1||CDS||1442630235||32559||71.9	32559	32559	1.000000e-250	250
a19521_1	1||39982290||39984469||PAC:27162157||-1||CDS||369097132||1731||73.51	1731	1731	b36122_Ppe_chr8	Ppe_chr8||21485406||21487370||cds32150||-1||CDS||1442630228||32557||73.51	32557	32557	1.700000e-233	300
a19521_1	1||40043449||40047563||PAC:27162999||1||CDS||369098816||1734||76.79	1734	1734	b36122_Ppe_chr8	Ppe_chr8||21475581||21478964||cds32146||-1||CDS||1442630213||32553||76.79	32553	32553	1.000000e-250	350
a19521_1	1||40059634||40062290||PAC:27163975||-1||CDS||369100768||1736||72.13	1736	1736	b36122_Ppe_chr8	Ppe_chr8||21465142||21467077||cds32144||1||CDS||1442630208||32551||72.13	32551	32551	1.000000e-250	400
a19521_1	1||40065622||40068502||PAC:27163083||-1||CDS||369098984||1738||78.78	1738	1738	b36122_Ppe_chr8	Ppe_chr8||21459462||21462563||cds32143||1||CDS||1442630207||32550||78.78	32550	32550	5.200000e-188	450
a19521_1	1||40082360||40083906||PAC:27164149||1||CDS||369101116||1739||83.45	1739	1739	b36122_Ppe_chr8	Ppe_chr8||21429022||21430392||cds32136||-1||CDS||1442630185||32542||83.45	32542	32542	1.000000e-127	500
a19521_1	1||40085442||40087119||PAC:27161954||-1||CDS||369096726||1740||74.34	1740	1740	b36122_Ppe_chr8	Ppe_chr8||21415244||21417377||cds32132||1||CDS||1442630177||32538||74.34	32538	32538	6.600000e-215	550
a19521_1	1||40094936||40096249||PAC:27162128||1||CDS||369097074||1741||69.23	1741	1741	b36122_Ppe_chr8	Ppe_chr8||21405556||21407073||cds32130||-1||CDS||1442630170||32536||69.23	32536	32536	1.200000e-102	600
a19521_1	1||40097810||40103685||PAC:27162059||-1||CDS||369096936||1742||78.7	1742	1742	b36122_Ppe_chr8	Ppe_chr8||21399788||21404241||cds32129||1||CDS||1442630168||32535||78.7	32535	32535	1.000000e-250	650
a19521_1	1||40161299||40164925||PAC:27164737||1||CDS||369102292||1746||84.02	1746	1746	b36122_Ppe_chr8	Ppe_chr8||21349649||21352985||cds32116||-1||CDS||1442630123||32522||84.02	32522	32522	1.000000e-250	697
a19521_1	1||40166772||40170607||PAC:27162455||-1||CDS||369097728||1747||65.41	1747	1747	b36122_Ppe_chr8	Ppe_chr8||21346136||21348651||cds32114||1||CDS||1442630116||32520||65.41	32520	32520	6.200000e-118	747
a19521_1	1||40172382||40176242||PAC:27163125||1||CDS||369099068||1748||77.67	1748	1748	b36122_Ppe_chr8	Ppe_chr8||21339654||21343036||cds32113||-1||CDS||1442630114||32519||77.67	32519	32519	1.000000e-250	797
a19521_1	1||40187418||40198554||PAC:27163251||1||CDS||369099320||1750||69.82	1750	1750	b36122_Ppe_chr8	Ppe_chr8||21310425||21318203||cds32107||-1||CDS||1442630099||32513||69.82	32513	32513	1.000000e-250	847
a19521_1	1||40199619||40202216||PAC:27164542||-1||CDS||369101902||1753||69.6	1753	1753	b36122_Ppe_chr8	Ppe_chr8||21302299||21304950||cds32105||1||CDS||1442630091||32511||69.6	32511	32511	1.000000e-250	897
a19521_1	1||40205768||40214056||PAC:27164528||-1||CDS||369101874||1754||73.7	1754	1754	b36122_Ppe_chr8	Ppe_chr8||21296923||21300923||cds32104||1||CDS||1442630089||32510||73.7	32510	32510	1.000000e-250	947
a19521_1	1||40223378||40236860||PAC:27164190||1||CDS||369101198||1756||69.19	1756	1756	b36122_Ppe_chr8	Ppe_chr8||21277685||21290051||cds32099||-1||CDS||1442630073||32505||69.19	32505	32505	1.100000e-198	997
a19521_1	1||40258743||40264223||PAC:27163274||-1||CDS||369099366||1759||77.77	1759	1759	b36122_Ppe_chr8	Ppe_chr8||21264422||21268460||cds32095||1||CDS||1442630062||32501||77.77	32501	32501	1.000000e-250	1047
a19521_1	1||40268026||40268481||PAC:27163354||1||CDS||369099526||1760||80.3	1760	1760	b36122_Ppe_chr8	Ppe_chr8||21253962||21254585||cds32093||-1||CDS||1442630057||32499||80.3	32499	32499	1.100000e-09	1056
a19521_1	1||40282825||40283742||PAC:27162182||-1||CDS||369097182||1761||63.57	1761	1761	b36122_Ppe_chr8	Ppe_chr8||21247987||21248955||cds32092||1||CDS||1442630055||32498||63.57	32498	32498	5.200000e-90	1106
a19521_1	1||40291711||40293069||PAC:27161756||-1||CDS||369096330||1762||58.02	1762	1762	b36122_Ppe_chr8	Ppe_chr8||21224067||21225479||cds32079||-1||CDS||1442630021||32485||58.02	32485	32485	5.500000e-33	1135
a19521_1	1||40293844||40303990||PAC:27162591||-1||CDS||369098000||1763||77.6	1763	1763	b36122_Ppe_chr8	Ppe_chr8||21215445||21220283||cds32077||1||CDS||1442630015||32483||77.6	32483	32483	1.000000e-250	1185
a19521_1	1||40315846||40321778||PAC:27163949||1||CDS||369100716||1764||82.32	1764	1764	b36122_Ppe_chr8	Ppe_chr8||21211852||21214032||cds32076||-1||CDS||1442630013||32482||82.32	32482	32482	1.600000e-101	1235
a19521_1	1||40323411||40323662||PAC:27162707||1||CDS||369098232||1765||78.23	1765	1765	b36122_Ppe_chr8	Ppe_chr8||21210672||21210863||cds32075||-1||CDS||1442630010||32481||78.23	32481	32481	1.700000e-24	1258
a19521_1	1||40331271||40332392||PAC:27162919||1||CDS||369098656||1766||80.32	1766	1766	b36122_Ppe_chr8	Ppe_chr8||21205565||21206686||cds32072||-1||CDS||1442630004||32478||80.32	32478	32478	1.000000e-250	1308
a19521_1	1||40343843||40347187||PAC:27162694||1||CDS||369098206||1767||75.0	1767	1767	b36122_Ppe_chr8	Ppe_chr8||21200513||21203169||cds32071||-1||CDS||1442630001||32477||75.0	32477	32477	2.200000e-233	1358
a19521_1	1||40348728||40349132||PAC:27163352||-1||CDS||369099522||1768||70.38	1768	1768	b36122_Ppe_chr8	Ppe_chr8||21194150||21194557||cds32070||1||CDS||1442629999||32476||70.38	32476	32476	6.500000e-54	1408
a19521_1	1||40350698||40352557||PAC:27163709||-1||CDS||369100236||1769||64.68	1769	1769	b36122_Ppe_chr8	Ppe_chr8||21190869||21192944||cds32069||1||CDS||1442629996||32475||64.68	32475	32475	3.300000e-142	1458
a19521_1	1||40414098||40427867||PAC:27161835||1||CDS||369096488||1770||74.3	1770	1770	b36122_Ppe_chr8	Ppe_chr8||21178450||21184013||cds32068||-1||CDS||1442629994||32474||74.3	32474	32474	1.100000e-128	1508
a19521_1	1||40429235||40432548||PAC:27164482||-1||CDS||369101782||1771||68.12	1771	1771	b36122_Ppe_chr8	Ppe_chr8||21165783||21166972||cds32066||1||CDS||1442629988||32472||68.12	32472	32472	1.800000e-50	1557
a19521_1	1||40446296||40453056||PAC:27162798||-1||CDS||369098414||1772||78.81	1772	1772	b36122_Ppe_chr8	Ppe_chr8||21160640||21165055||cds32065||1||CDS||1442629986||32471||78.81	32471	32471	1.000000e-250	1607
a19521_1	1||40454757||40458754||PAC:27164025||-1||CDS||369100868||1774||65.22	1774	1774	b36122_Ppe_chr8	Ppe_chr8||21156253||21158300||cds32064||1||CDS||1442629983||32470||65.22	32470	32470	6.200000e-34	1640
a19521_1	1||40468284||40476657||PAC:27162818||1||CDS||369098454||1775||70.6	1775	1775	b36122_Ppe_chr8	Ppe_chr8||21145409||21150485||cds32061||-1||CDS||1442629976||32467||70.6	32467	32467	1.000000e-250	1690
a19521_1	1||40510043||40511014||PAC:27164644||-1||CDS||369102106||1776||75.47	1776	1776	b36122_Ppe_chr8	Ppe_chr8||21138251||21139390||cds32060||1||CDS||1442629973||32466||75.47	32466	32466	5.500000e-16	1705
a19521_1	1||40544299||40546230||PAC:27164332||-1||CDS||369101482||1778||71.41	1778	1778	b36122_Ppe_chr8	Ppe_chr8||21120964||21122536||cds32056||1||CDS||1442629959||32462||71.41	32462	32462	3.700000e-139	1755
a19521_1	1||40597189||40598170||PAC:27162336||1||CDS||369097490||1779||74.89	1779	1779	b36122_Ppe_chr8	Ppe_chr8||21110789||21111566||cds32053||-1||CDS||1442629946||32459||74.89	32459	32459	9.100000e-141	1805
a19521_1	1||40608502||40612842||PAC:27163241||-1||CDS||369099300||1782||70.47	1782	1782	b36122_Ppe_chr8	Ppe_chr8||21103895||21108904||cds32052||1||CDS||1442629942||32458||70.47	32458	32458	1.000000e-250	1855
a19521_1	1||40654771||40656038||PAC:27163516||-1||CDS||369099850||1783||73.96	1783	1783	b36122_Ppe_chr8	Ppe_chr8||21094545||21095820||cds32051||1||CDS||1442629940||32457||73.96	32457	32457	1.700000e-195	1905
a19521_1	1||40674501||40679015||PAC:27164396||1||CDS||369101610||1785||63.89	1785	1785	b36122_Ppe_chr8	Ppe_chr8||21075248||21079385||cds32046||-1||CDS||1442629926||32452||63.89	32452	32452	1.500000e-42	1946
a19521_1	1||40726298||40729020||PAC:27162412||-1||CDS||369097642||1790||71.81	1790	1790	b36122_Ppe_chr8	Ppe_chr8||21071984||21074165||cds32045||1||CDS||1442629924||32451||71.81	32451	32451	9.300000e-144	1996
a19521_1	1||40757252||40764643||PAC:27164654||1||CDS||369102126||1791||73.93	1791	1791	b36122_Ppe_chr8	Ppe_chr8||21059709||21065186||cds32044||-1||CDS||1442629920||32450||73.93	32450	32450	1.000000e-250	2046
a19521_1	1||40807326||40819296||PAC:27164700||-1||CDS||369102218||1793||84.0	1793	1793	b36122_Ppe_chr8	Ppe_chr8||21054448||21057069||cds32043||1||CDS||1442629917||32449||84.0	32449	32449	4.900000e-168	2096
a19521_1	1||40830319||40830747||PAC:27161979||-1||CDS||369096776||1794||75.0	1794	1794	b36122_Ppe_chr8	Ppe_chr8||21052568||21054153||cds32042||-1||CDS||1442629915||32448||75.0	32448	32448	3.600000e-42	2137
a19521_1	1||40846776||40848932||PAC:27162566||1||CDS||369097950||1796||70.89	1796	1796	b36122_Ppe_chr8	Ppe_chr8||21051229||21052249||cds32041||1||CDS||1442629913||32447||70.89	32447	32447	9.500000e-65	2187
a19521_1	1||40850418||40851323||PAC:27162956||-1||CDS||369098730||1797||73.53	1797	1797	b36122_Ppe_chr8	Ppe_chr8||21042324||21043235||cds32037||1||CDS||1442629900||32443||73.53	32443	32443	5.500000e-187	2237
a19521_1	1||40882787||40888340||PAC:27163787||1||CDS||369100392||1800||63.17	1800	1800	b36122_Ppe_chr8	Ppe_chr8||21015211||21022933||cds32034||-1||CDS||1442629891||32440||63.17	32440	32440	3.100000e-45	2281
a19521_1	1||40892768||40893493||PAC:27164581||-1||CDS||369101980||1801||81.31	1801	1801	b36122_Ppe_chr8	Ppe_chr8||21009531||21010259||cds32032||1||CDS||1442629886||32438||81.31	32438	32438	2.400000e-22	2302
a19521_1	1||40947172||40948239||PAC:27162619||-1||CDS||369098056||1803||77.71	1803	1803	b36122_Ppe_chr8	Ppe_chr8||20991931||20993078||cds32030||1||CDS||1442629880||32435||77.71	32435	32435	8.200000e-32	2333
a19521_1	1||40965617||40968295||PAC:27164609||-1||CDS||369102036||1804||70.28	1804	1804	b36122_Ppe_chr8	Ppe_chr8||20984584||20987672||cds32029||1||CDS||1442629878||32434||70.28	32434	32434	2.700000e-218	2383
a19521_1	1||40976773||40977810||PAC:27164813||-1||CDS||369102444||1805||78.64	1805	1805	b36122_Ppe_chr8	Ppe_chr8||20982489||20983529||cds32027||1||CDS||1442629872||32432||78.64	32432	32432	1.000000e-250	2433
a19521_1	1||41000399||41001634||PAC:27161939||-1||CDS||369096696||1806||68.36	1806	1806	b36122_Ppe_chr8	Ppe_chr8||20971475||20972294||cds32024||1||CDS||1442629866||32429||68.36	32429	32429	4.000000e-53	2483
a19521_1	1||41010224||41011608||PAC:27162579||1||CDS||369097976||1807||63.33	1807	1807	b36122_Ppe_chr8	Ppe_chr8||20969896||20970730||cds32023||-1||CDS||1442629863||32428||63.33	32428	32428	4.200000e-29	2511
a19521_1	1||41016167||41018524||PAC:27162125||1||CDS||369097068||1808||75.32	1808	1808	b36122_Ppe_chr8	Ppe_chr8||20958264||20960633||cds32018||-1||CDS||1442629845||32423||75.32	32423	32423	1.000000e-250	2561
a19521_1	1||41021520||41024460||PAC:27164514||-1||CDS||369101846||1809||79.98	1809	1809	b36122_Ppe_chr8	Ppe_chr8||20926597||20929736||cds32008||1||CDS||1442629818||32413||79.98	32413	32413	1.000000e-250	2611
a19521_1	1||41034481||41039312||PAC:27164403||-1||CDS||369101624||1810||76.68	1810	1810	b36122_Ppe_chr8	Ppe_chr8||20913791||20916633||cds32004||1||CDS||1442629801||32409||76.68	32409	32409	5.000000e-235	2661
a19521_1	1||41065717||41072055||PAC:27162801||1||CDS||369098420||1812||68.68	1812	1812	b36122_Ppe_chr8	Ppe_chr8||20890412||20896984||cds31998||-1||CDS||1442629784||32403||68.68	32403	32403	1.000000e-250	2711
a19521_1	1||41080750||41087606||PAC:27164901||-1||CDS||369102620||1813||77.07	1813	1813	b36122_Ppe_chr8	Ppe_chr8||20875854||20881108||cds31996||1||CDS||1442629777||32401||77.07	32401	32401	1.000000e-250	2761
a19521_1	1||41131594||41137676||PAC:27162843||1||CDS||369098504||1814||77.86	1814	1814	b36122_Ppe_chr8	Ppe_chr8||20862803||20866402||cds31994||-1||CDS||1442629771||32399||77.86	32399	32399	1.000000e-250	2811
a19521_1	1||41153120||41156467||PAC:27162350||1||CDS||369097518||1817||71.81	1817	1817	b36122_Ppe_chr8	Ppe_chr8||20855861||20859153||cds31990||-1||CDS||1442629761||32397||71.81	32397	32397	4.300000e-228	2861
a19521_1	1||41157387||41159593||PAC:27162460||-1||CDS||369097738||1818||73.68	1818	1818	b36122_Ppe_chr8	Ppe_chr8||20853654||20854952||cds31989||1||CDS||1442629756||32394||73.68	32394	32394	1.300000e-144	2911
a19521_1	1||41166111||41174443||PAC:27161940||1||CDS||369096698||1819||77.39	1819	1819	b36122_Ppe_chr8	Ppe_chr8||20830972||20834657||cds31979||-1||CDS||1442629722||32384||77.39	32384	32384	1.000000e-250	2961
a19521_1	1||41183217||41185007||PAC:27162442||1||CDS||369097702||1820||72.79	1820	1820	b36122_Ppe_chr8	Ppe_chr8||20815012||20817210||cds31974||-1||CDS||1442629707||32379||72.79	32379	32379	2.900000e-190	3011
a19521_1	1||41212503||41215887||PAC:27162720||1||CDS||369098258||1821||83.6	1821	1821	b36122_Ppe_chr8	Ppe_chr8||20806230||20808691||cds31973||-1||CDS||1442629704||32378||83.6	32378	32378	3.400000e-163	3061
a19521_1	1||41246244||41247518||PAC:27163739||1||CDS||369100296||1823||73.9	1823	1823	b36122_Ppe_chr8	Ppe_chr8||20795854||20796965||cds31970||-1||CDS||1442629696||32375||73.9	32375	32375	2.800000e-120	3111
a19521_1	1||41268985||41272439||PAC:27163144||-1||CDS||369099106||1825||71.99	1825	1825	b36122_Ppe_chr8	Ppe_chr8||20749933||20754740||cds31967||1||CDS||1442629687||32372||71.99	32372	32372	6.000000e-178	3161
a19521_1	1||41286032||41286670||PAC:27162607||-1||CDS||369098032||1827||67.61	1827	1827	b36122_Ppe_chr8	Ppe_chr8||20744082||20744723||cds31964||1||CDS||1442629678||32369||67.61	32369	32369	1.300000e-61	3211
a19521_1	1||41292559||41293258||PAC:27162979||-1||CDS||369098776||1829||76.29	1829	1829	b36122_Ppe_chr8	Ppe_chr8||20742190||20743061||cds31963||1||CDS||1442629676||32368||76.29	32368	32368	1.700000e-104	3261
a19521_1	1||41304620||41310343||PAC:27163601||1||CDS||369100020||1830||74.28	1830	1830	b36122_Ppe_chr8	Ppe_chr8||20735174||20739779||cds31961||-1||CDS||1442629671||32366||74.28	32366	32366	3.500000e-157	3311
a19521_1	1||41313056||41321554||PAC:27163043||-1||CDS||369098904||1832||72.84	1832	1832	b36122_Ppe_chr8	Ppe_chr8||20705288||20707893||cds31956||1||CDS||1442629657||32361||72.84	32361	32361	3.900000e-114	3361
a19521_1	1||41323791||41324866||PAC:27162261||-1||CDS||369097340||1833||81.06	1833	1833	b36122_Ppe_chr8	Ppe_chr8||20701949||20702524||cds31954||1||CDS||1442629653||32359||81.06	32359	32359	1.000000e-114	3411
a19521_1	1||41348498||41349771||PAC:27163448||1||CDS||369099714||1835||72.23	1835	1835	b36122_Ppe_chr8	Ppe_chr8||20690868||20692299||cds31952||-1||CDS||1442629648||32357||72.23	32357	32357	5.900000e-131	3461
a19521_1	1||41363100||41369840||PAC:27161958||1||CDS||369096734||1836||80.1	1836	1836	b36122_Ppe_chr8	Ppe_chr8||20670857||20675322||cds31949||-1||CDS||1442629642||32354||80.1	32354	32354	1.000000e-250	3511
a19521_1	1||41380688||41384445||PAC:27162343||-1||CDS||369097504||1838||74.28	1838	1838	b36122_Ppe_chr8	Ppe_chr8||20663510||20666793||cds31946||1||CDS||1442629634||32351||74.28	32351	32351	5.200000e-199	3561
a19521_1	1||41414971||41418118||PAC:27164696||1||CDS||369102210||1841||78.01	1841	1841	b36122_Ppe_chr8	Ppe_chr8||20658349||20661615||cds31945||-1||CDS||1442629631||32350||78.01	32350	32350	1.700000e-222	3611
a19521_1	1||41451127||41453590||PAC:27163124||1||CDS||369099066||1843||80.31	1843	1843	b36122_Ppe_chr8	Ppe_chr8||20644589||20646341||cds31942||-1||CDS||1442629623||32347||80.31	32347	32347	6.800000e-121	3661
a19521_1	1||41461493||41466706||PAC:27162447||-1||CDS||369097712||1844||74.12	1844	1844	b36122_Ppe_chr8	Ppe_chr8||20639673||20643216||cds31941||1||CDS||1442629622||32346||74.12	32346	32346	7.800000e-114	3711
a19521_1	1||41467704||41472468||PAC:27162470||-1||CDS||369097758||1846||74.43	1846	1846	b36122_Ppe_chr8	Ppe_chr8||20634152||20637631||cds31940||1||CDS||1442629619||32345||74.43	32345	32345	1.000000e-250	3761
a19521_1	1||41486314||41489082||PAC:27162457||1||CDS||369097732||1847||68.13	1847	1847	b36122_Ppe_chr8	Ppe_chr8||20626790||20629442||cds31939||-1||CDS||1442629615||32344||68.13	32344	32344	3.000000e-181	3811
a19521_1	1||41516860||41517525||PAC:27161955||-1||CDS||369096728||1849||74.88	1849	1849	b36122_Ppe_chr8	Ppe_chr8||20617892||20618603||cds31936||1||CDS||1442629607||32341||74.88	32341	32341	9.800000e-85	3861
a19521_1	1||41518736||41524492||PAC:27164718||-1||CDS||369102254||1851||75.33	1851	1851	b36122_Ppe_chr8	Ppe_chr8||20613754||20617221||cds31935||1||CDS||1442629606||32340||75.33	32340	32340	1.000000e-250	3911
a19521_1	1||41538528||41542043||PAC:27162828||1||CDS||369098474||1855||74.0	1855	1855	b36122_Ppe_chr8	Ppe_chr8||20608070||20610795||cds31934||-1||CDS||1442629602||32339||74.0	32339	32339	1.300000e-240	3961
a19521_1	1||41544799||41550681||PAC:27162275||1||CDS||369097368||1856||74.92	1856	1856	b36122_Ppe_chr8	Ppe_chr8||20602856||20606240||cds31933||-1||CDS||1442629599||32338||74.92	32338	32338	1.000000e-250	4011
a19521_1	1||41573219||41573833||PAC:27161848||-1||CDS||369096514||1857||68.16	1857	1857	b36122_Ppe_chr8	Ppe_chr8||20600235||20601422||cds31931||1||CDS||1442629592||32336||68.16	32336	32336	2.400000e-68	4061
a19521_1	1||41586154||41586630||PAC:27164373||-1||CDS||369101564||1858||77.47	1858	1858	b36122_Ppe_chr8	Ppe_chr8||20570064||20570609||cds31927||1||CDS||1442629579||32332||77.47	32332	32332	2.200000e-38	4098
a19521_1	1||41602721||41606187||PAC:27162304||-1||CDS||369097426||1859||77.98	1859	1859	b36122_Ppe_chr8	Ppe_chr8||20553769||20557253||cds31925||1||CDS||1442629574||32330||77.98	32330	32330	1.000000e-250	4148
a19521_1	1||41648075||41649619||PAC:27163590||-1||CDS||369099998||1863||68.79	1863	1863	b36122_Ppe_chr8	Ppe_chr8||20505699||20507228||cds31905||-1||CDS||1442629519||32310||68.79	32310	32310	2.100000e-230	4195
a19521_1	1||41760795||41765854||PAC:27164569||-1||CDS||369101956||1870||69.75	1870	1870	b36122_Ppe_chr8	Ppe_chr8||20436330||20440177||cds31898||1||CDS||1442629503||32303||69.75	32303	32303	1.900000e-172	4245
a19521_1	1||41773970||41774602||PAC:27163249||1||CDS||369099316||1871||78.23	1871	1871	b36122_Ppe_chr8	Ppe_chr8||20417346||20417960||cds31895||-1||CDS||1442629489||32300||78.23	32300	32300	7.600000e-24	4268
a19521_1	1||41789633||41790121||PAC:27164350||1||CDS||369101518||1872||75.19	1872	1872	b36122_Ppe_chr8	Ppe_chr8||20410617||20411264||cds31894||-1||CDS||1442629487||32299||75.19	32299	32299	1.300000e-21	4288
a19521_1	1||41805065||41808648||PAC:27164515||-1||CDS||369101848||1873||79.47	1873	1873	b36122_Ppe_chr8	Ppe_chr8||20406201||20407994||cds31892||1||CDS||1442629480||32297||79.47	32297	32297	2.200000e-95	4338
a19521_1	1||41815221||41817943||PAC:27163307||1||CDS||369099432||1875||78.31	1875	1875	b36122_Ppe_chr8	Ppe_chr8||20403021||20405230||cds31891||-1||CDS||1442629476||32296||78.31	32296	32296	2.100000e-232	4388
a19521_1	1||41821676||41830941||PAC:27161757||1||CDS||369096332||1877||76.33	1877	1877	b36122_Ppe_chr8	Ppe_chr8||20395052||20402304||cds31889||-1||CDS||1442629473||32294||76.33	32294	32294	1.000000e-250	4438
a19521_1	1||41836168||41837558||PAC:27162709||1||CDS||369098236||1878||75.93	1878	1878	b36122_Ppe_chr8	Ppe_chr8||20391624||20392494||cds31888||-1||CDS||1442629469||32293||75.93	32293	32293	4.600000e-128	4488
a19521_1	1||41886548||41889369||PAC:27164242||1||CDS||369101302||1880||77.61	1880	1880	b36122_Ppe_chr8	Ppe_chr8||20295877||20297750||cds31879||-1||CDS||1442629450||32284||77.61	32284	32284	4.300000e-111	4538
a19521_1	1||41914698||41921201||PAC:27162341||-1||CDS||369097500||1881||76.53	1881	1881	b36122_Ppe_chr8	Ppe_chr8||20287258||20292220||cds31874||1||CDS||1442629434||32279||76.53	32279	32279	1.400000e-239	4588
a19521_1	1||41952691||41957908||PAC:27162461||1||CDS||369097740||1885||81.54	1885	1885	b36122_Ppe_chr8	Ppe_chr8||20266681||20271206||cds31871||-1||CDS||1442629428||32276||81.54	32276	32276	1.000000e-250	4638
a19521_1	1||42037827||42038510||PAC:27161830||1||CDS||369096478||1892||71.0	1892	1892	b36122_Ppe_chr8	Ppe_chr8||20239953||20240711||cds31863||-1||CDS||1442629405||32268||71.0	32268	32268	3.200000e-47	4684
a19521_1	1||42085806||42087431||PAC:27162899||1||CDS||369098616||1893||81.74	1893	1893	b36122_Ppe_chr8	Ppe_chr8||20224592||20226208||cds31861||-1||CDS||1442629399||32266||81.74	32266	32266	1.000000e-250	4734
a19521_1	1||42090404||42091964||PAC:27161855||-1||CDS||369096528||1894||86.62	1894	1894	b36122_Ppe_chr8	Ppe_chr8||20219020||20220468||cds31856||1||CDS||1442629383||32261||86.62	32261	32261	1.400000e-153	4784
a19521_1	1||42121421||42125010||PAC:27164712||1||CDS||369102242||1895||76.54	1895	1895	b36122_Ppe_chr8	Ppe_chr8||20209626||20212943||cds31852||-1||CDS||1442629370||32257||76.54	32257	32257	1.000000e-250	4834
a19521_1	1||42151853||42153528||PAC:27164683||1||CDS||369102184||1897||79.78	1897	1897	b36122_Ppe_chr8	Ppe_chr8||20202873||20204290||cds31851||-1||CDS||1442629368||32256||79.78	32256	32256	1.800000e-91	4884
a19521_1	1||42158403||42158933||PAC:27163901||-1||CDS||369100620||1898||78.15	1898	1898	b36122_Ppe_chr8	Ppe_chr8||20196641||20197198||cds31849||1||CDS||1442629362||32254||78.15	32254	32254	1.600000e-22	4905
a19521_1	1||42160568||42161097||PAC:27163324||-1||CDS||369099466||1899||71.35	1899	1899	b36122_Ppe_chr8	Ppe_chr8||20189880||20190455||cds31847||1||CDS||1442629356||32252||71.35	32252	32252	1.700000e-61	4955
a19521_1	1||42162983||42165151||PAC:27164698||-1||CDS||369102214||1900||68.18	1900	1900	b36122_Ppe_chr8	Ppe_chr8||20166950||20169091||cds31842||1||CDS||1442629342||32247||68.18	32247	32247	6.200000e-183	5005
a19521_1	1||42186483||42187358||PAC:27163927||1||CDS||369100672||1901||76.72	1901	1901	b36122_Ppe_chr8	Ppe_chr8||20137144||20137788||cds31835||-1||CDS||1442629320||32240||76.72	32240	32240	1.200000e-113	5055
a19521_1	1||42211514||42212918||PAC:27161776||1||CDS||369096370||1902||77.63	1902	1902	b36122_Ppe_chr8	Ppe_chr8||20125822||20126984||cds31834||-1||CDS||1442629319||32239||77.63	32239	32239	1.200000e-246	5105
a19521_1	1||42213700||42218882||PAC:27163512||-1||CDS||369099842||1903||67.49	1903	1903	b36122_Ppe_chr8	Ppe_chr8||20121638||20125567||cds31827||1||CDS||1442629291||32232||67.49	32232	32232	2.900000e-172	5155
a19521_1	1||42237884||42243634||PAC:27161871||-1||CDS||369096560||1905||83.51	1905	1905	b36122_Ppe_chr8	Ppe_chr8||20115778||20119244||cds31825||1||CDS||1442629286||32230||83.51	32230	32230	1.200000e-143	5205
a19521_1	1||42290297||42294858||PAC:27164216||1||CDS||369101250||1907||76.77	1907	1907	b36122_Ppe_chr8	Ppe_chr8||20096611||20099825||cds31819||-1||CDS||1442629269||32224||76.77	32224	32224	1.000000e-250	5255
a19521_1	1||42296830||42305468||PAC:27164174||-1||CDS||369101166||1911||75.33	1911	1911	b36122_Ppe_chr8	Ppe_chr8||20088879||20095826||cds31818||1||CDS||1442629268||32223||75.33	32223	32223	1.000000e-250	5305
a19521_1	1||42308288||42309870||PAC:27164038||-1||CDS||369100894||1912||81.15	1912	1912	b36122_Ppe_chr8	Ppe_chr8||20086821||20087874||cds31816||1||CDS||1442629261||32221||81.15	32221	32221	2.300000e-50	5354
a19521_1	1||42311850||42316492||PAC:27163123||1||CDS||369099064||1913||79.17	1913	1913	b36122_Ppe_chr8	Ppe_chr8||20066792||20071243||cds31810||-1||CDS||1442629240||32215||79.17	32215	32215	1.000000e-250	5404
a19521_1	1||42352797||42355695||PAC:27164849||-1||CDS||369102516||1915||83.67	1915	1915	b36122_Ppe_chr8	Ppe_chr8||20028263||20030818||cds31799||-1||CDS||1442629209||32204||83.67	32204	32204	6.700000e-203	5451
a19521_1	1||42356951||42358389||PAC:27161886||-1||CDS||369096590||1916||70.53	1916	1916	b36122_Ppe_chr8	Ppe_chr8||20015750||20016828||cds31795||-1||CDS||1442629194||32200||70.53	32200	32200	6.500000e-31	5481
a19521_1	1||42370086||42375778||PAC:27163476||1||CDS||369099770||1918||68.9	1918	1918	b36122_Ppe_chr8	Ppe_chr8||20000522||20005978||cds31792||-1||CDS||1442629187||32197||68.9	32197	32197	5.900000e-177	5531
a19521_1	1||42381936||42385188||PAC:27163895||1||CDS||369100608||1919||71.19	1919	1919	b36122_Ppe_chr8	Ppe_chr8||19990212||19993614||cds31790||-1||CDS||1442629180||32195||71.19	32195	32195	7.200000e-234	5581
a19521_1	1||42391654||42392013||PAC:27163372||1||CDS||369099562||1920||69.31	1920	1920	b36122_Ppe_chr8	Ppe_chr8||19963788||19964228||cds31782||1||CDS||1442629152||32187||69.31	32187	32187	2.500000e-09	5589
a19521_1	1||42400721||42404255||PAC:27164296||1||CDS||369101410||1921||71.69	1921	1921	b36122_Ppe_chr8	Ppe_chr8||19954736||19958307||cds31781||-1||CDS||1442629149||32186||71.69	32186	32186	1.000000e-250	5639
a19521_1	1||42407347||42409892||PAC:27163977||1||CDS||369100772||1922||80.69	1922	1922	b36122_Ppe_chr8	Ppe_chr8||19947129||19948974||cds31779||-1||CDS||1442629144||32184||80.69	32184	32184	2.600000e-144	5689
a19521_1	1||42413233||42421429||PAC:27163022||-1||CDS||369098862||1923||79.98	1923	1923	b36122_Ppe_chr8	Ppe_chr8||19941106||19946088||cds31778||1||CDS||1442629143||32183||79.98	32183	32183	1.000000e-250	5739
a19521_1	1||42439527||42444395||PAC:27164364||1||CDS||369101546||1931||75.63	1931	1931	b36122_Ppe_chr8	Ppe_chr8||19931696||19935928||cds31776||-1||CDS||1442629137||32181||75.63	32181	32181	3.300000e-86	5789
a19521_1	1||42452603||42455494||PAC:27162185||-1||CDS||369097188||1934||73.74	1934	1934	b36122_Ppe_chr8	Ppe_chr8||19924464||19927214||cds31775||1||CDS||1442629134||32180||73.74	32180	32180	1.000000e-250	5839
a19521_1	1||42458066||42459693||PAC:27161982||1||CDS||369096782||1937||74.19	1937	1937	b36122_Ppe_chr8	Ppe_chr8||19903032||19904910||cds31772||-1||CDS||1442629128||32176||74.19	32176	32176	6.600000e-37	5875
a19521_1	1||42461412||42465363||PAC:27163759||-1||CDS||369100336||1938||67.33	1938	1938	b36122_Ppe_chr8	Ppe_chr8||19855980||19859863||cds31764||-1||CDS||1442629106||32168||67.33	32168	32168	1.000000e-250	5925
a19521_1	1||42477529||42482713||PAC:27162458||-1||CDS||369097734||1940||73.31	1940	1940	b36122_Ppe_chr8	Ppe_chr8||19839945||19843425||cds31759||1||CDS||1442629095||32163||73.31	32163	32163	4.700000e-144	5975
a19521_1	1||42489791||42491394||PAC:27163442||-1||CDS||369099702||1942||77.54	1942	1942	b36122_Ppe_chr8	Ppe_chr8||19834503||19835470||cds31758||1||CDS||1442629092||32162||77.54	32162	32162	1.700000e-166	6025
a19521_1	1||42497852||42502759||PAC:27162135||-1||CDS||369097088||1945||73.44	1945	1945	b36122_Ppe_chr8	Ppe_chr8||19821280||19826538||cds31751||1||CDS||1442629067||32155||73.44	32155	32155	1.500000e-209	6075
a19521_1	1||42509616||42510686||PAC:27162359||1||CDS||369097536||1946||65.24	1946	1946	b36122_Ppe_chr8	Ppe_chr8||19816533||19817965||cds31750||-1||CDS||1442629065||32154||65.24	32154	32154	1.400000e-89	6125
a19521_1	1||42522454||42531552||PAC:27162123||1||CDS||369097064||1947||75.69	1947	1947	b36122_Ppe_chr8	Ppe_chr8||19799724||19806700||cds31744||-1||CDS||1442628585||32148||75.69	32148	32148	1.000000e-250	6175
a19521_1	1||42537098||42542306||PAC:27162068||1||CDS||369096954||1948||70.66	1948	1948	b36122_Ppe_chr8	Ppe_chr8||19793023||19797530||cds31742||-1||CDS||1442628578||32146||70.66	32146	32146	2.600000e-248	6225
a19521_1	1||42544220||42545860||PAC:27163431||-1||CDS||369099680||1949||75.3	1949	1949	b36122_Ppe_chr8	Ppe_chr8||19791114||19792416||cds31741||1||CDS||1442628575||32145||75.3	32145	32145	2.300000e-69	6275
a19521_1	1||42550425||42552935||PAC:27163175||1||CDS||369099168||1951||72.59	1951	1951	b36122_Ppe_chr8	Ppe_chr8||19782496||19784398||cds31739||-1||CDS||1442628567||32143||72.59	32143	32143	1.300000e-100	6325
a19521_1	1||42556249||42558870||PAC:27163004||1||CDS||369098826||1952||74.06	1952	1952	b36122_Ppe_chr8	Ppe_chr8||19778009||19780277||cds31737||-1||CDS||1442628560||32141||74.06	32141	32141	1.400000e-69	6375
a19521_1	1||42563180||42566462||PAC:27162594||-1||CDS||369098006||1954||76.59	1954	1954	b36122_Ppe_chr8	Ppe_chr8||19774172||19777335||cds31736||1||CDS||1442628556||32140||76.59	32140	32140	1.000000e-250	6425
a19521_1	1||42574497||42575300||PAC:27164378||1||CDS||369101574||1955||84.39	1955	1955	b36122_Ppe_chr8	Ppe_chr8||19757603||19758740||cds31733||-1||CDS||1442628538||32137||84.39	32137	32137	1.000000e-104	6475
a19521_1	1||42575971||42585139||PAC:27162394||-1||CDS||369097606||1956||74.94	1956	1956	b36122_Ppe_chr8	Ppe_chr8||19754522||19756825||cds31732||1||CDS||1442628535||32136||74.94	32136	32136	1.000000e-250	6525
a19521_1	1||42591699||42592073||PAC:27163762||-1||CDS||369100342||1957||72.0	1957	1957	b36122_Ppe_chr8	Ppe_chr8||19746443||19746835||cds31730||1||CDS||1442628527||32134||72.0	32134	32134	5.600000e-17	6541
a19521_1	1||42593302||42600840||PAC:27164565||-1||CDS||369101948||1958||80.78	1958	1958	b36122_Ppe_chr8	Ppe_chr8||19733646||19740901||cds31728||1||CDS||1442628519||32132||80.78	32132	32132	1.000000e-250	6591
a19521_1	1||42622929||42635034||PAC:27162312||1||CDS||369097442||1959||75.29	1959	1959	b36122_Ppe_chr8	Ppe_chr8||19722978||19727191||cds31726||1||CDS||1442628514||32130||75.29	32130	32130	1.000000e-250	6641
a19521_1	1||42724533||42733674||PAC:27164876||-1||CDS||369102570||1963||74.97	1963	1963	b36122_Ppe_chr8	Ppe_chr8||19677615||19684672||cds31722||1||CDS||1442628502||32126||74.97	32126	32126	1.000000e-250	6691
a19521_1	1||42815577||42819211||PAC:27163923||1||CDS||369100664||1972||82.92	1972	1972	b36122_Ppe_chr8	Ppe_chr8||19654147||19657032||cds31719||-1||CDS||1442628496||32123||82.92	32123	32123	1.000000e-250	6741
a19521_1	1||42838285||42846861||PAC:27162209||1||CDS||369097236||1976||75.3	1976	1976	b36122_Ppe_chr8	Ppe_chr8||19645610||19653222||cds31715||1||CDS||1442628484||32119||75.3	32119	32119	1.500000e-248	6791
a19521_1	1||42849873||42852472||PAC:27164088||-1||CDS||369100994||1978||82.81	1978	1978	b36122_Ppe_chr8	Ppe_chr8||19609014||19612044||cds31703||1||CDS||1442628438||32107||82.81	32107	32107	1.000000e-250	6838
a19521_1	1||42864634||42865265||PAC:27162717||1||CDS||369098252||1981||81.33	1981	1981	b36122_Ppe_chr8	Ppe_chr8||19604310||19604752||cds31702||-1||CDS||1442628433||32106||81.33	32106	32106	1.500000e-81	6888
a19521_1	1||42868990||42875438||PAC:27163541||-1||CDS||369099900||1982||78.84	1982	1982	b36122_Ppe_chr8	Ppe_chr8||19596437||19601613||cds31699||1||CDS||1442628426||32103||78.84	32103	32103	6.900000e-232	6938
a19521_1	1||42892167||42897902||PAC:27161861||-1||CDS||369096540||1986||78.02	1986	1986	b36122_Ppe_chr8	Ppe_chr8||19593029||19595579||cds31698||1||CDS||1442628422||32102||78.02	32102	32102	1.000000e-250	6988
a19521_1	1||42913157||42919429||PAC:27162423||1||CDS||369097664||1987||77.79	1987	1987	b36122_Ppe_chr8	Ppe_chr8||19585958||19590615||cds31697||-1||CDS||1442628419||32101||77.79	32101	32101	1.000000e-250	7038
a19521_1	1||42921030||42926200||PAC:27164539||1||CDS||369101896||1988||74.23	1988	1988	b36122_Ppe_chr8	Ppe_chr8||19580901||19584966||cds31696||-1||CDS||1442628415||32100||74.23	32100	32100	2.600000e-230	7088
a19521_1	1||42933836||42951824||PAC:27164637||1||CDS||369102092||1989||79.11	1989	1989	b36122_Ppe_chr8	Ppe_chr8||19530573||19543003||cds31688||-1||CDS||1442628383||32092||79.11	32092	32092	1.000000e-250	7138
a19521_1	1||42987856||42989579||PAC:27162744||1||CDS||369098306||1990||79.17	1990	1990	b36122_Ppe_chr8	Ppe_chr8||19517246||19518842||cds31687||-1||CDS||1442628381||32091||79.17	32091	32091	1.000000e-250	7188
a19521_1	1||43027609||43032027||PAC:27163199||1||CDS||369099216||1991||69.15	1991	1991	b36122_Ppe_chr8	Ppe_chr8||19474716||19478705||cds31674||-1||CDS||1442628334||32078||69.15	32078	32078	1.000000e-250	7235
a19521_1	1||43041197||43042872||PAC:27164544||1||CDS||369101906||1992||69.52	1992	1992	b36122_Ppe_chr8	Ppe_chr8||19466040||19467845||cds31672||-1||CDS||1442628327||32076||69.52	32076	32076	2.900000e-187	7285
a19521_1	1||43049978||43059538||PAC:27161869||1||CDS||369096556||1993||69.53	1993	1993	b36122_Ppe_chr8	Ppe_chr8||19454962||19460272||cds31667||-1||CDS||1442628312||32071||69.53	32071	32071	1.000000e-250	7335
a19521_1	1||43073298||43085445||PAC:27162595||1||CDS||369098008||1994||78.92	1994	1994	b36122_Ppe_chr8	Ppe_chr8||19442282||19451646||cds31665||-1||CDS||1442628303||32069||78.92	32069	32069	1.000000e-250	7385
a19521_1	1||43093509||43094055||PAC:27164326||1||CDS||369101470||1995||69.61	1995	1995	b36122_Ppe_chr8	Ppe_chr8||19438355||19438989||cds31662||-1||CDS||1442628291||32066||69.61	32066	32066	5.300000e-52	7435
a19521_1	1||43143736||43148164||PAC:27163226||-1||CDS||369099270||1999||85.83	1999	1999	b36122_Ppe_chr8	Ppe_chr8||19419134||19421911||cds31655||1||CDS||1442628262||32059||85.83	32059	32059	1.000000e-250	7485
a19521_1	1||43158871||43159218||PAC:27162667||-1||CDS||369098152||2000||65.15	2000	2000	b36122_Ppe_chr8	Ppe_chr8||19398115||19398603||cds31649||1||CDS||1442628244||32053||65.15	32053	32053	8.000000e-22	7506
###
a19521_1	1||43424036||43424837||PAC:27163064||1||CDS||369098946||2028||70.68	2028	2028	b36122_Ppe_chr2	Ppe_chr2||25314010||25315100||cds9997||-1||CDS||1441743204||10104||70.68	10104	10104	2.100000e-40	39
a19521_1	1||43500834||43502741||PAC:27162124||1||CDS||369097066||2032||60.12	2032	2032	b36122_Ppe_chr2	Ppe_chr2||25275488||25277404||cds9988||-1||CDS||1441743190||10095||60.12	10095	10095	3.900000e-77	89
a19521_1	1||43517430||43520005||PAC:27164153||1||CDS||369101124||2034||69.26	2034	2034	b36122_Ppe_chr2	Ppe_chr2||25242222||25245787||cds9982||-1||CDS||1441743179||10089||69.26	10089	10089	1.000000e-250	139
a19521_1	1||43526261||43527346||PAC:27164857||-1||CDS||369102532||2035||66.39	2035	2035	b36122_Ppe_chr2	Ppe_chr2||25236351||25237439||cds9980||1||CDS||1441743175||10087||66.39	10087	10087	3.500000e-21	159
a19521_1	1||43584731||43586962||PAC:27163782||1||CDS||369100382||2041||72.85	2041	2041	b36122_Ppe_chr2	Ppe_chr2||25208114||25210363||cds9972||-1||CDS||1441743160||10079||72.85	10079	10079	5.700000e-211	209
a19521_1	1||43607013||43609692||PAC:27162908||1||CDS||369098634||2045||70.07	2045	2045	b36122_Ppe_chr2	Ppe_chr2||25155721||25158195||cds9960||-1||CDS||1441743141||10067||70.07	10067	10067	1.200000e-87	256
a19521_1	1||43753200||43760166||PAC:27163055||1||CDS||369098928||2065||65.52	2065	2065	b36122_Ppe_chr2	Ppe_chr2||25015335||25046231||cds9945||1||CDS||1441743111||10052||65.52	10052	10052	6.400000e-07	259
###
a19521_1	1||43641398||43643258||PAC:27163322||1||CDS||369099462||2049||70.38	2049	2049	b36122_Ppe_chr2	Ppe_chr2||24966969||24969151||cds9930||-1||CDS||1441743083||10040||70.38	10040	10040	5.200000e-184	50
a19521_1	1||43660709||43662860||PAC:27162122||1||CDS||369097062||2053||70.07	2053	2053	b36122_Ppe_chr2	Ppe_chr2||24963624||24966215||cds9929||-1||CDS||1441743081||10036||70.07	10036	10036	7.500000e-124	100
a19521_1	1||43664596||43667262||PAC:27162063||-1||CDS||369096944||2054||79.87	2054	2054	b36122_Ppe_chr2	Ppe_chr2||24943118||24946750||cds9925||1||CDS||1441743070||10032||79.87	10032	10032	1.000000e-250	150
a19521_1	1||43680886||43682820||PAC:27162302||-1||CDS||369097422||2057||75.56	2057	2057	b36122_Ppe_chr2	Ppe_chr2||24910874||24913176||cds9920||1||CDS||1441743061||10027||75.56	10027	10027	1.100000e-164	200
a19521_1	1||43723564||43725964||PAC:27163589||1||CDS||369099996||2064||73.37	2064	2064	b36122_Ppe_chr2	Ppe_chr2||24861075||24863749||cds9910||-1||CDS||1441743041||10017||73.37	10017	10017	9.700000e-69	250
a19521_1	1||43764450||43765571||PAC:27164798||1||CDS||369102414||2066||77.37	2066	2066	b36122_Ppe_chr2	Ppe_chr2||24829149||24831751||cds9903||1||CDS||1441743027||10010||77.37	10010	10010	5.400000e-76	300
a19521_1	1||43813985||43817695||PAC:27163515||1||CDS||369099848||2069||87.95	2069	2069	b36122_Ppe_chr2	Ppe_chr2||24809488||24812553||cds9899||-1||CDS||1441743019||10006||87.95	10006	10006	7.100000e-20	319
a19521_1	1||43820104||43821608||PAC:27162860||-1||CDS||369098538||2070||85.08	2070	2070	b36122_Ppe_chr2	Ppe_chr2||24806905||24808372||cds9898||-1||CDS||1441743017||10005||85.08	10005	10005	2.500000e-141	369
a19521_1	1||43828556||43831686||PAC:27163502||-1||CDS||369099822||2072||69.45	2072	2072	b36122_Ppe_chr2	Ppe_chr2||24749549||24752507||cds9886||1||CDS||1441742995||9993||69.45	9993	9993	1.900000e-115	416
###
a19521_1	1||43860557||43864053||PAC:27162829||-1||CDS||369098476||2074||65.69	2074	2074	b36122_Ppe_chr6	Ppe_chr6||6776666||6780512||cds22755||1||CDS||1442318205||23043||65.69	23043	23043	2.300000e-05	4
a19521_1	1||43900150||43911103||PAC:27164677||-1||CDS||369102172||2080||68.07	2080	2080	b36122_Ppe_chr6	Ppe_chr6||6831445||6837570||cds22762||1||CDS||1442318225||23051||68.07	23051	23051	2.200000e-147	54
a19521_1	1||43939195||43940391||PAC:27163984||-1||CDS||369100786||2083||74.02	2083	2083	b36122_Ppe_chr6	Ppe_chr6||6857507||6859210||cds22767||-1||CDS||1442318243||23056||74.02	23056	23056	2.900000e-95	104
a19521_1	1||43953339||43955283||PAC:27163266||1||CDS||369099350||2084||76.35	2084	2084	b36122_Ppe_chr6	Ppe_chr6||6877685||6879530||cds22768||1||CDS||1442318250||23057||76.35	23057	23057	1.400000e-122	154
a19521_1	1||43980134||43981021||PAC:27163664||-1||CDS||369100146||2086||61.28	2086	2086	b36122_Ppe_chr6	Ppe_chr6||6887575||6888639||cds22770||-1||CDS||1442318256||23059||61.28	23059	23059	3.500000e-44	197
a19521_1	1||43993036||43998944||PAC:27164713||1||CDS||369102244||2087||72.18	2087	2087	b36122_Ppe_chr6	Ppe_chr6||6918102||6921818||cds22775||1||CDS||1442318269||23064||72.18	23064	23064	1.000000e-250	247
a19521_1	1||44022982||44027326||PAC:27163820||-1||CDS||369100458||2089||70.95	2089	2089	b36122_Ppe_chr6	Ppe_chr6||7000742||7002832||cds22786||1||CDS||1442318300||23075||70.95	23075	23075	2.000000e-131	294
a19521_1	1||44029604||44031312||PAC:27163819||1||CDS||369100456||2090||70.93	2090	2090	b36122_Ppe_chr6	Ppe_chr6||7051670||7056240||cds22795||-1||CDS||1442318323||23084||70.93	23084	23084	2.500000e-07	300
a19521_1	1||44053464||44055293||PAC:27163648||-1||CDS||369100114||2092||75.75	2092	2092	b36122_Ppe_chr6	Ppe_chr6||7067906||7069409||cds22803||-1||CDS||1442318343||23092||75.75	23092	23092	2.300000e-183	350
a19521_1	1||44071876||44072364||PAC:27162537||1||CDS||369097892||2094||63.18	2094	2094	b36122_Ppe_chr6	Ppe_chr6||7085008||7085514||cds22805||1||CDS||1442318351||23094||63.18	23094	23094	1.100000e-19	369
###
a19521_1	1||44372304||44378351||PAC:27162898||-1||CDS||369098614||2118||83.96	2118	2118	b36122_Ppe_chr7	Ppe_chr7||14962221||14968195||cds27534||1||CDS||1442491781||27887||83.96	27887	27887	1.000000e-250	50
a19521_1	1||44404024||44405462||PAC:27164526||-1||CDS||369101870||2119||78.98	2119	2119	b36122_Ppe_chr7	Ppe_chr7||14905803||14907268||cds27529||1||CDS||1442491767||27882||78.98	27882	27882	7.900000e-114	100
a19521_1	1||44416159||44417331||PAC:27164086||1||CDS||369100990||2120||82.5	2120	2120	b36122_Ppe_chr7	Ppe_chr7||14887629||14888801||cds27523||-1||CDS||1442491751||27876||82.5	27876	27876	1.000000e-250	150
a19521_1	1||44418147||44419508||PAC:27163524||-1||CDS||369099866||2121||79.87	2121	2121	b36122_Ppe_chr7	Ppe_chr7||14886412||14887112||cds27522||1||CDS||1442491748||27875||79.87	27875	27875	1.700000e-79	200
a19521_1	1||44421203||44429214||PAC:27164226||-1||CDS||369101270||2122||77.55	2122	2122	b36122_Ppe_chr7	Ppe_chr7||14879676||14885347||cds27521||1||CDS||1442491746||27874||77.55	27874	27874	1.000000e-250	250
a19521_1	1||44448489||44450306||PAC:27163623||1||CDS||369100064||2124||80.59	2124	2124	b36122_Ppe_chr7	Ppe_chr7||14860359||14862152||cds27518||-1||CDS||1442491737||27871||80.59	27871	27871	7.300000e-248	300
a19521_1	1||44455021||44460171||PAC:27163706||-1||CDS||369100230||2125||65.87	2125	2125	b36122_Ppe_chr7	Ppe_chr7||14852966||14857399||cds27517||1||CDS||1442491733||27869||65.87	27869	27869	3.100000e-126	350
a19521_1	1||44462879||44465029||PAC:27163299||1||CDS||369099416||2126||77.6	2126	2126	b36122_Ppe_chr7	Ppe_chr7||14841306||14842591||cds27513||-1||CDS||1442491718||27865||77.6	27865	27865	3.100000e-93	400
a19521_1	1||44474831||44477444||PAC:27163533||1||CDS||369099884||2127||76.67	2127	2127	b36122_Ppe_chr7	Ppe_chr7||14827260||14830194||cds27511||-1||CDS||1442491712||27862||76.67	27862	27862	1.000000e-250	450
a19521_1	1||44479926||44483270||PAC:27161927||-1||CDS||369096672||2128||81.44	2128	2128	b36122_Ppe_chr7	Ppe_chr7||14822641||14825728||cds27510||1||CDS||1442491708||27861||81.44	27861	27861	1.800000e-177	500
a19521_1	1||44498041||44499762||PAC:27164586||1||CDS||369101990||2131||72.44	2131	2131	b36122_Ppe_chr7	Ppe_chr7||14817551||14819446||cds27509||-1||CDS||1442491704||27860||72.44	27860	27860	5.400000e-153	550
a19521_1	1||44508789||44514680||PAC:27162278||1||CDS||369097374||2132||76.53	2132	2132	b36122_Ppe_chr7	Ppe_chr7||14808960||14812088||cds27508||-1||CDS||1442491701||27859||76.53	27859	27859	1.000000e-250	600
a19521_1	1||44516463||44519322||PAC:27162156||1||CDS||369097130||2133||72.58	2133	2133	b36122_Ppe_chr7	Ppe_chr7||14805745||14807903||cds27507||-1||CDS||1442491698||27858||72.58	27858	27858	4.500000e-68	650
a19521_1	1||44519746||44521943||PAC:27163552||-1||CDS||369099922||2134||75.24	2134	2134	b36122_Ppe_chr7	Ppe_chr7||14799299||14801779||cds27505||1||CDS||1442491693||27856||75.24	27856	27856	1.000000e-250	700
a19521_1	1||44529334||44531315||PAC:27162995||-1||CDS||369098808||2135||62.01	2135	2135	b36122_Ppe_chr7	Ppe_chr7||14787712||14789648||cds27503||-1||CDS||1442491686||27854||62.01	27854	27854	2.100000e-62	750
a19521_1	1||44550515||44551357||PAC:27163063||-1||CDS||369098944||2137||77.31	2137	2137	b36122_Ppe_chr7	Ppe_chr7||14771040||14771911||cds27498||1||CDS||1442491670||27849||77.31	27849	27849	2.700000e-183	800
a19521_1	1||44582723||44583794||PAC:27162311||1||CDS||369097440||2138||66.22	2138	2138	b36122_Ppe_chr7	Ppe_chr7||14759870||14760802||cds27497||-1||CDS||1442491666||27847||66.22	27847	27847	2.700000e-29	828
a19521_1	1||44588254||44590728||PAC:27164117||-1||CDS||369101052||2139||79.11	2139	2139	b36122_Ppe_chr7	Ppe_chr7||14738665||14741307||cds27493||1||CDS||1442491652||27843||79.11	27843	27843	6.600000e-168	878
a19521_1	1||44599190||44604790||PAC:27163145||-1||CDS||369099108||2140||79.34	2140	2140	b36122_Ppe_chr7	Ppe_chr7||14728130||14733408||cds27490||1||CDS||1442491642||27840||79.34	27840	27840	1.000000e-250	928
a19521_1	1||44613185||44621809||PAC:27164085||1||CDS||369100988||2141||77.69	2141	2141	b36122_Ppe_chr7	Ppe_chr7||14703002||14709216||cds27489||-1||CDS||1442491638||27839||77.69	27839	27839	1.000000e-250	978
a19521_1	1||44623451||44625593||PAC:27162838||-1||CDS||369098494||2142||70.81	2142	2142	b36122_Ppe_chr7	Ppe_chr7||14696868||14698556||cds27487||1||CDS||1442491633||27837||70.81	27837	27837	3.200000e-121	1028
a19521_1	1||44646096||44671400||PAC:27164806||1||CDS||369102430||2144||78.97	2144	2144	b36122_Ppe_chr7	Ppe_chr7||14663060||14682396||cds27485||-1||CDS||1442491627||27835||78.97	27835	27835	1.000000e-250	1078
a19521_1	1||44763722||44765227||PAC:27164829||1||CDS||369102476||2154||71.13	2154	2154	b36122_Ppe_chr7	Ppe_chr7||14648149||14649660||cds27481||-1||CDS||1442491616||27831||71.13	27831	27831	1.000000e-250	1128
a19521_1	1||44781762||44786486||PAC:27163173||-1||CDS||369099164||2158||72.48	2158	2158	b36122_Ppe_chr7	Ppe_chr7||14627397||14629193||cds27476||1||CDS||1442491602||27826||72.48	27826	27826	1.400000e-200	1178
a19521_1	1||44787041||44789248||PAC:27162532||-1||CDS||369097882||2159||77.45	2159	2159	b36122_Ppe_chr7	Ppe_chr7||14618263||14625969||cds27475||1||CDS||1442491599||27825||77.45	27825	27825	3.700000e-52	1228
a19521_1	1||44805629||44807343||PAC:27161775||-1||CDS||369096368||2160||70.6	2160	2160	b36122_Ppe_chr7	Ppe_chr7||14576367||14578379||cds27471||1||CDS||1442491587||27821||70.6	27821	27821	1.200000e-191	1278
a19521_1	1||44835323||44836533||PAC:27161794||-1||CDS||369096406||2161||77.8	2161	2161	b36122_Ppe_chr7	Ppe_chr7||14561101||14562175||cds27468||1||CDS||1442491581||27818||77.8	27818	27818	3.400000e-108	1328
a19521_1	1||44841898||44846666||PAC:27163402||1||CDS||369099622||2162||76.18	2162	2162	b36122_Ppe_chr7	Ppe_chr7||14551488||14553777||cds27467||-1||CDS||1442491578||27817||76.18	27817	27817	9.900000e-118	1378
a19521_1	1||44847359||44847978||PAC:27163851||-1||CDS||369100520||2163||69.92	2163	2163	b36122_Ppe_chr7	Ppe_chr7||14547551||14548233||cds27465||1||CDS||1442491574||27815||69.92	27815	27815	1.100000e-64	1428
a19521_1	1||44849508||44850863||PAC:27164759||1||CDS||369102336||2164||66.33	2164	2164	b36122_Ppe_chr7	Ppe_chr7||14546739||14547251||cds27464||-1||CDS||1442491571||27814||66.33	27814	27814	1.800000e-33	1460
a19521_1	1||44854518||44860225||PAC:27164747||1||CDS||369102312||2165||74.69	2165	2165	b36122_Ppe_chr7	Ppe_chr7||14533798||14538747||cds27462||-1||CDS||1442491565||27812||74.69	27812	27812	1.000000e-250	1510
a19521_1	1||44862597||44867501||PAC:27163910||1||CDS||369100638||2166||72.24	2166	2166	b36122_Ppe_chr7	Ppe_chr7||14527557||14531688||cds27460||-1||CDS||1442491560||27810||72.24	27810	27810	1.000000e-250	1560
a19521_1	1||44910595||44915359||PAC:27162692||1||CDS||369098202||2167||77.84	2167	2167	b36122_Ppe_chr7	Ppe_chr7||14516924||14523465||cds27459||-1||CDS||1442491556||27809||77.84	27809	27809	1.000000e-250	1610
a19521_1	1||44925696||44927606||PAC:27162809||-1||CDS||369098436||2168||72.9	2168	2168	b36122_Ppe_chr7	Ppe_chr7||14512467||14514566||cds27458||1||CDS||1442491553||27808||72.9	27808	27808	1.000000e-250	1660
a19521_1	1||44933845||44935529||PAC:27162567||-1||CDS||369097952||2169||64.28	2169	2169	b36122_Ppe_chr7	Ppe_chr7||14506265||14507758||cds27455||1||CDS||1442491543||27805||64.28	27805	27805	3.200000e-80	1710
a19521_1	1||44940111||44949759||PAC:27164158||-1||CDS||369101134||2170||80.43	2170	2170	b36122_Ppe_chr7	Ppe_chr7||14483888||14493227||cds27450||1||CDS||1442491528||27800||80.43	27800	27800	1.000000e-250	1760
a19521_1	1||44950463||44953087||PAC:27162804||1||CDS||369098426||2172||67.53	2172	2172	b36122_Ppe_chr7	Ppe_chr7||14480000||14482717||cds27449||-1||CDS||1442491526||27799||67.53	27799	27799	1.000000e-250	1810
a19521_1	1||44961416||44964724||PAC:27163907||1||CDS||369100632||2173||75.48	2173	2173	b36122_Ppe_chr7	Ppe_chr7||14471399||14474107||cds27448||-1||CDS||1442491522||27798||75.48	27798	27798	1.000000e-250	1860
a19521_1	1||44970839||44972535||PAC:27161805||1||CDS||369096428||2175||80.2	2175	2175	b36122_Ppe_chr7	Ppe_chr7||14438834||14440698||cds27443||-1||CDS||1442491508||27793||80.2	27793	27793	1.900000e-133	1910
a19521_1	1||44978345||44979944||PAC:27162490||-1||CDS||369097798||2176||74.67	2176	2176	b36122_Ppe_chr7	Ppe_chr7||14436595||14437434||cds27442||1||CDS||1442491505||27792||74.67	27792	27792	2.000000e-76	1960
a19521_1	1||45005878||45010884||PAC:27164722||-1||CDS||369102262||2178||75.59	2178	2178	b36122_Ppe_chr7	Ppe_chr7||14428784||14431049||cds27441||1||CDS||1442491503||27791||75.59	27791	27791	1.900000e-206	2010
a19521_1	1||45017228||45018580||PAC:27164738||1||CDS||369102294||2179||76.61	2179	2179	b36122_Ppe_chr7	Ppe_chr7||14418084||14419535||cds27440||-1||CDS||1442491500||27790||76.61	27790	27790	1.000000e-131	2060
a19521_1	1||45020522||45031200||PAC:27163875||-1||CDS||369100568||2181||82.25	2181	2181	b36122_Ppe_chr7	Ppe_chr7||14411337||14416582||cds27439||1||CDS||1442491496||27789||82.25	27789	27789	1.000000e-250	2110
a19521_1	1||45035905||45038011||PAC:27162173||-1||CDS||369097164||2184||71.83	2184	2184	b36122_Ppe_chr7	Ppe_chr7||14396743||14399009||cds27436||1||CDS||1442491488||27786||71.83	27786	27786	1.000000e-250	2160
a19521_1	1||45047644||45049284||PAC:27163519||1||CDS||369099856||2185||67.44	2185	2185	b36122_Ppe_chr7	Ppe_chr7||14380598||14382794||cds27430||-1||CDS||1442491473||27780||67.44	27780	27780	4.500000e-216	2210
a19521_1	1||45055909||45057624||PAC:27164847||-1||CDS||369102512||2186||66.91	2186	2186	b36122_Ppe_chr7	Ppe_chr7||14357484||14359187||cds27427||1||CDS||1442491466||27777||66.91	27777	27777	2.800000e-230	2260
a19521_1	1||45061547||45061987||PAC:27164814||1||CDS||369102446||2188||72.1	2188	2188	b36122_Ppe_chr7	Ppe_chr7||14334635||14335102||cds27422||-1||CDS||1442491454||27772||72.1	27772	27772	1.500000e-75	2310
a19521_1	1||45082684||45086888||PAC:27163062||1||CDS||369098942||2189||78.69	2189	2189	b36122_Ppe_chr7	Ppe_chr7||14324227||14328256||cds27421||-1||CDS||1442491451||27771||78.69	27771	27771	1.000000e-250	2360
a19521_1	1||45088609||45090939||PAC:27162558||1||CDS||369097934||2190||68.15	2190	2190	b36122_Ppe_chr7	Ppe_chr7||14320000||14322489||cds27420||-1||CDS||1442491447||27770||68.15	27770	27770	4.900000e-219	2410
a19521_1	1||45095602||45096252||PAC:27164196||-1||CDS||369101210||2191||76.94	2191	2191	b36122_Ppe_chr7	Ppe_chr7||14318312||14319001||cds27419||1||CDS||1442491445||27769||76.94	27769	27769	5.200000e-127	2460
a19521_1	1||45105220||45109047||PAC:27162935||1||CDS||369098688||2192||83.92	2192	2192	b36122_Ppe_chr7	Ppe_chr7||14309220||14312675||cds27418||-1||CDS||1442491442||27768||83.92	27768	27768	1.000000e-250	2510
a19521_1	1||45111364||45113831||PAC:27162575||1||CDS||369097968||2193||77.87	2193	2193	b36122_Ppe_chr7	Ppe_chr7||14305346||14307814||cds27417||-1||CDS||1442491439||27766||77.87	27766	27766	4.400000e-154	2560
a19521_1	1||45123973||45126734||PAC:27163703||-1||CDS||369100224||2194||70.28	2194	2194	b36122_Ppe_chr7	Ppe_chr7||14299963||14302946||cds27413||1||CDS||1442491429||27762||70.28	27762	27762	2.200000e-42	2601
a19521_1	1||45156940||45167463||PAC:27163842||1||CDS||369100502||2196||79.7	2196	2196	b36122_Ppe_chr7	Ppe_chr7||14262660||14271947||cds27404||-1||CDS||1442491401||27753||79.7	27753	27753	4.900000e-179	2651
a19521_1	1||45174398||45184970||PAC:27163135||1||CDS||369099088||2197||81.07	2197	2197	b36122_Ppe_chr7	Ppe_chr7||14240082||14246488||cds27403||-1||CDS||1442491398||27752||81.07	27752	27752	1.000000e-250	2701
a19521_1	1||45192693||45198334||PAC:27162478||1||CDS||369097774||2198||69.35	2198	2198	b36122_Ppe_chr7	Ppe_chr7||14192380||14199071||cds27394||-1||CDS||1442491371||27743||69.35	27743	27743	1.200000e-192	2751
a19521_1	1||45214731||45216200||PAC:27163162||1||CDS||369099142||2199||64.67	2199	2199	b36122_Ppe_chr7	Ppe_chr7||14180596||14182104||cds27393||-1||CDS||1442491368||27741||64.67	27741	27741	1.600000e-134	2801
a19521_1	1||45235656||45236543||PAC:27163364||1||CDS||369099546||2200||66.88	2200	2200	b36122_Ppe_chr7	Ppe_chr7||14170760||14171680||cds27392||-1||CDS||1442491365||27740||66.88	27740	27740	7.400000e-116	2851
a19521_1	1||45258679||45261278||PAC:27162366||-1||CDS||369097550||2201||81.72	2201	2201	b36122_Ppe_chr7	Ppe_chr7||14153178||14155607||cds27389||1||CDS||1442491355||27737||81.72	27737	27737	2.600000e-74	2901
a19521_1	1||45289609||45290175||PAC:27164587||1||CDS||369101992||2202||76.26	2202	2202	b36122_Ppe_chr7	Ppe_chr7||14140895||14141503||cds27388||-1||CDS||1442491352||27736||76.26	27736	27736	2.800000e-60	2951
a19521_1	1||45304180||45305525||PAC:27163978||-1||CDS||369100774||2203||74.12	2203	2203	b36122_Ppe_chr7	Ppe_chr7||14123599||14125085||cds27387||1||CDS||1442491350||27735||74.12	27735	27735	5.300000e-105	3001
a19521_1	1||45311060||45313796||PAC:27164905||-1||CDS||369102628||2204||72.7	2204	2204	b36122_Ppe_chr7	Ppe_chr7||14105999||14109011||cds27385||1||CDS||1442491344||27733||72.7	27733	27733	3.000000e-67	3051
a19521_1	1||45330042||45331550||PAC:27163120||-1||CDS||369099058||2205||83.97	2205	2205	b36122_Ppe_chr7	Ppe_chr7||14091838||14093572||cds27384||1||CDS||1442491340||27732||83.97	27732	27732	1.500000e-145	3101
a19521_1	1||45365601||45368453||PAC:27162323||1||CDS||369097464||2208||78.4	2208	2208	b36122_Ppe_chr7	Ppe_chr7||14077134||14079467||cds27383||-1||CDS||1442491338||27731||78.4	27731	27731	5.200000e-139	3151
a19521_1	1||45370381||45392917||PAC:27163434||-1||CDS||369099686||2209||83.06	2209	2209	b36122_Ppe_chr7	Ppe_chr7||14065020||14076467||cds27380||1||CDS||1442491327||27728||83.06	27728	27728	1.000000e-250	3201
a19521_1	1||45397724||45407598||PAC:27163659||-1||CDS||369100136||2210||78.75	2210	2210	b36122_Ppe_chr7	Ppe_chr7||14052293||14059217||cds27378||1||CDS||1442491321||27726||78.75	27726	27726	1.000000e-250	3251
a19521_1	1||45443468||45455456||PAC:27164131||-1||CDS||369101080||2213||69.34	2213	2213	b36122_Ppe_chr7	Ppe_chr7||14031538||14039858||cds27375||1||CDS||1442491314||27723||69.34	27723	27723	1.000000e-250	3301
a19521_1	1||45457156||45460740||PAC:27161790||-1||CDS||369096398||2215||73.72	2215	2215	b36122_Ppe_chr7	Ppe_chr7||14025908||14028960||cds27374||1||CDS||1442491310||27722||73.72	27722	27722	1.000000e-250	3351
a19521_1	1||45471000||45472612||PAC:27162099||-1||CDS||369097016||2218||68.47	2218	2218	b36122_Ppe_chr7	Ppe_chr7||14011828||14013159||cds27369||1||CDS||1442491295||27717||68.47	27717	27717	8.300000e-46	3396
a19521_1	1||45475414||45479391||PAC:27164684||1||CDS||369102186||2219||65.73	2219	2219	b36122_Ppe_chr7	Ppe_chr7||13994410||13998434||cds27364||-1||CDS||1442491281||27712||65.73	27712	27712	2.000000e-84	3446
a19521_1	1||45481000||45484564||PAC:27164855||-1||CDS||369102528||2221||65.11	2221	2221	b36122_Ppe_chr7	Ppe_chr7||13989880||13993571||cds27363||1||CDS||1442491278||27711||65.11	27711	27711	1.000000e-250	3496
a19521_1	1||45496837||45498420||PAC:27164815||-1||CDS||369102448||2222||69.76	2222	2222	b36122_Ppe_chr7	Ppe_chr7||13967526||13969019||cds27359||1||CDS||1442491267||27707||69.76	27707	27707	8.600000e-243	3546
a19521_1	1||45506720||45509610||PAC:27163988||-1||CDS||369100794||2223||65.19	2223	2223	b36122_Ppe_chr7	Ppe_chr7||13958974||13961883||cds27358||1||CDS||1442491265||27706||65.19	27706	27706	3.000000e-114	3596
a19521_1	1||45513925||45516514||PAC:27163855||-1||CDS||369100528||2224||78.38	2224	2224	b36122_Ppe_chr7	Ppe_chr7||13941043||13944001||cds27356||1||CDS||1442491260||27704||78.38	27704	27704	2.900000e-249	3646
a19521_1	1||45531803||45532291||PAC:27164666||1||CDS||369102150||2225||78.53	2225	2225	b36122_Ppe_chr7	Ppe_chr7||13923676||13924227||cds27352||-1||CDS||1442491248||27700||78.53	27700	27700	1.100000e-42	3688
a19521_1	1||45542522||45546122||PAC:27163565||1||CDS||369099948||2228||71.32	2228	2228	b36122_Ppe_chr7	Ppe_chr7||13910283||13913350||cds27351||1||CDS||1442491246||27699||71.32	27699	27699	3.200000e-236	3738
a19521_1	1||45550434||45551180||PAC:27164851||1||CDS||369102520||2229||72.6	2229	2229	b36122_Ppe_chr7	Ppe_chr7||13887855||13888619||cds27345||-1||CDS||1442491230||27693||72.6	27693	27693	1.600000e-144	3788
a19521_1	1||45561746||45563189||PAC:27164575||-1||CDS||369101968||2230||77.97	2230	2230	b36122_Ppe_chr7	Ppe_chr7||13879496||13880779||cds27343||1||CDS||1442491225||27691||77.97	27691	27691	6.000000e-127	3838
a19521_1	1||45575103||45577109||PAC:27164852||1||CDS||369102522||2231||74.37	2231	2231	b36122_Ppe_chr7	Ppe_chr7||13869387||13873498||cds27342||-1||CDS||1442491223||27690||74.37	27690	27690	7.400000e-55	3888
a19521_1	1||45580043||45582616||PAC:27162345||1||CDS||369097508||2232||79.75	2232	2232	b36122_Ppe_chr7	Ppe_chr7||13860667||13862965||cds27338||-1||CDS||1442491212||27686||79.75	27686	27686	6.800000e-78	3938
a19521_1	1||45583501||45584760||PAC:27162419||-1||CDS||369097656||2233||73.57	2233	2233	b36122_Ppe_chr7	Ppe_chr7||13823186||13824436||cds27327||1||CDS||1442491184||27675||73.57	27675	27675	1.000000e-250	3985
a19521_1	1||45589519||45592914||PAC:27164343||-1||CDS||369101504||2234||79.95	2234	2234	b36122_Ppe_chr7	Ppe_chr7||13819536||13821131||cds27326||1||CDS||1442491180||27674||79.95	27674	27674	7.700000e-108	4035
a19521_1	1||45594687||45599230||PAC:27164336||1||CDS||369101490||2236||81.56	2236	2236	b36122_Ppe_chr7	Ppe_chr7||13813590||13817728||cds27325||-1||CDS||1442491177||27673||81.56	27673	27673	1.000000e-250	4085
a19521_1	1||45611312||45614165||PAC:27161891||1||CDS||369096600||2238||74.11	2238	2238	b36122_Ppe_chr7	Ppe_chr7||13806781||13807669||cds27322||-1||CDS||1442491169||27670||74.11	27670	27670	4.900000e-42	4126
a19521_1	1||45613069||45618523||PAC:27163237||-1||CDS||369099292||2239||76.83	2239	2239	b36122_Ppe_chr7	Ppe_chr7||13801744||13806133||cds27321||1||CDS||1442491168||27669||76.83	27669	27669	2.300000e-248	4176
a19521_1	1||45631010||45633404||PAC:27164263||1||CDS||369101344||2241||81.37	2241	2241	b36122_Ppe_chr7	Ppe_chr7||13796987||13798522||cds27320||-1||CDS||1442491164||27668||81.37	27668	27668	1.900000e-54	4226
a19521_1	1||45635994||45637448||PAC:27163972||-1||CDS||369100762||2243||68.07	2243	2243	b36122_Ppe_chr7	Ppe_chr7||13765273||13766793||cds27307||1||CDS||1442491117||27655||68.07	27655	27655	3.900000e-195	4273
a19521_1	1||45637745||45641021||PAC:27164800||1||CDS||369102418||2244||77.69	2244	2244	b36122_Ppe_chr7	Ppe_chr7||13758281||13760563||cds27304||-1||CDS||1442491107||27652||77.69	27652	27652	2.000000e-192	4323
a19521_1	1||45646584||45647063||PAC:27163790||-1||CDS||369100398||2246||66.05	2246	2246	b36122_Ppe_chr7	Ppe_chr7||13755377||13755853||cds27303||1||CDS||1442491103||27651||66.05	27651	27651	3.700000e-55	4373
a19521_1	1||45669610||45670467||PAC:27162745||-1||CDS||369098308||2248||68.46	2248	2248	b36122_Ppe_chr7	Ppe_chr7||13733126||13734016||cds27300||1||CDS||1442491094||27648||68.46	27648	27648	2.500000e-52	4423
a19521_1	1||45679900||45681923||PAC:27162650||1||CDS||369098118||2249||77.36	2249	2249	b36122_Ppe_chr7	Ppe_chr7||13713346||13715292||cds27297||-1||CDS||1442491083||27645||77.36	27645	27645	1.000000e-250	4473
a19521_1	1||45685636||45690124||PAC:27164160||-1||CDS||369101138||2251||75.09	2251	2251	b36122_Ppe_chr7	Ppe_chr7||13709145||13712449||cds27295||1||CDS||1442491075||27643||75.09	27643	27643	1.000000e-250	4523
a19521_1	1||45697020||45697427||PAC:27163562||-1||CDS||369099942||2253||76.32	2253	2253	b36122_Ppe_chr7	Ppe_chr7||13706140||13707100||cds27294||1||CDS||1442491073||27642||76.32	27642	27642	4.700000e-73	4573
###
a19521_1	1||45698988||45699453||PAC:27162206||-1||CDS||369097230||2254||62.5	2254	2254	b36122_Ppe_chr7	Ppe_chr7||13371165||13371938||cds27257||1||CDS||1442490957||27605||62.5	27605	27605	2.600000e-13	12
a19521_1	1||45700551||45706949||PAC:27164741||-1||CDS||369102300||2255||80.37	2255	2255	b36122_Ppe_chr7	Ppe_chr7||13365956||13370337||cds27256||1||CDS||1442490955||27604||80.37	27604	27604	1.000000e-250	62
a19521_1	1||45718956||45720009||PAC:27163254||-1||CDS||369099326||2257||82.98	2257	2257	b36122_Ppe_chr7	Ppe_chr7||13351017||13352689||cds27250||1||CDS||1442490942||27598||82.98	27598	27598	2.100000e-68	112
a19521_1	1||45728738||45735269||PAC:27162951||1||CDS||369098720||2258||76.43	2258	2258	b36122_Ppe_chr7	Ppe_chr7||13311214||13317666||cds27245||-1||CDS||1442490929||27592||76.43	27592	27592	1.000000e-250	162
a19521_1	1||45742815||45746574||PAC:27161968||1||CDS||369096754||2259||70.19	2259	2259	b36122_Ppe_chr7	Ppe_chr7||13269614||13276758||cds27238||-1||CDS||1442490911||27585||70.19	27585	27585	1.000000e-250	212
a19521_1	1||45749353||45750177||PAC:27163812||-1||CDS||369100442||2260||86.53	2260	2260	b36122_Ppe_chr7	Ppe_chr7||13231607||13233172||cds27236||1||CDS||1442490905||27583||86.53	27583	27583	7.500000e-133	262
a19521_1	1||45751853||45754450||PAC:27162616||-1||CDS||369098050||2261||70.32	2261	2261	b36122_Ppe_chr7	Ppe_chr7||13224668||13227158||cds27234||1||CDS||1442490898||27581||70.32	27581	27581	2.300000e-146	312
a19521_1	1||45760617||45761249||PAC:27162974||1||CDS||369098766||2262||69.75	2262	2262	b36122_Ppe_chr7	Ppe_chr7||13200429||13201058||cds27228||-1||CDS||1442490877||27573||69.75	27573	27573	4.300000e-40	351
a19521_1	1||45785898||45787861||PAC:27162516||1||CDS||369097850||2263||72.09	2263	2263	b36122_Ppe_chr7	Ppe_chr7||13187307||13188740||cds27227||-1||CDS||1442490874||27572||72.09	27572	27572	4.800000e-71	401
a19521_1	1||45801760||45804030||PAC:27163084||-1||CDS||369098986||2264||79.71	2264	2264	b36122_Ppe_chr7	Ppe_chr7||13180709||13183008||cds27225||1||CDS||1442490868||27570||79.71	27570	27570	1.900000e-87	451
a19521_1	1||45805993||45807015||PAC:27162954||-1||CDS||369098726||2265||71.12	2265	2265	b36122_Ppe_chr7	Ppe_chr7||13175990||13177624||cds27224||1||CDS||1442490862||27569||71.12	27569	27569	1.500000e-187	501
a19521_1	1||45815668||45836754||PAC:27164734||1||CDS||369102286||2267||78.54	2267	2267	b36122_Ppe_chr7	Ppe_chr7||13142507||13153618||cds27220||-1||CDS||1442490851||27565||78.54	27565	27565	1.000000e-250	551
a19521_1	1||45838865||45841488||PAC:27164736||-1||CDS||369102290||2268||83.23	2268	2268	b36122_Ppe_chr7	Ppe_chr7||13139235||13141556||cds27219||1||CDS||1442490847||27564||83.23	27564	27564	2.200000e-152	601
a19521_1	1||45841644||45846000||PAC:27161796||1||CDS||369096410||2269||77.16	2269	2269	b36122_Ppe_chr7	Ppe_chr7||13135584||13138954||cds27217||-1||CDS||1442490839||27561||77.16	27561	27561	3.400000e-224	651
a19521_1	1||45849403||45854995||PAC:27161892||1||CDS||369096602||2270||80.26	2270	2270	b36122_Ppe_chr7	Ppe_chr7||13125354||13129492||cds27212||-1||CDS||1442490821||27557||80.26	27557	27557	2.100000e-121	701
a19521_1	1||45862432||45863650||PAC:27164525||1||CDS||369101868||2272||72.14	2272	2272	b36122_Ppe_chr7	Ppe_chr7||13123015||13124316||cds27211||-1||CDS||1442490819||27556||72.14	27556	27556	6.200000e-63	751
a19521_1	1||45869573||45870556||PAC:27163775||-1||CDS||369100368||2273||69.61	2273	2273	b36122_Ppe_chr7	Ppe_chr7||13119813||13121000||cds27210||1||CDS||1442490816||27555||69.61	27555	27555	4.900000e-67	801
a19521_1	1||45885879||45887111||PAC:27163546||-1||CDS||369099910||2278||76.5	2278	2278	b36122_Ppe_chr7	Ppe_chr7||13087027||13090002||cds27206||1||CDS||1442490806||27551||76.5	27551	27551	3.900000e-45	845
a19521_1	1||45895128||45899565||PAC:27162004||-1||CDS||369096826||2279||75.06	2279	2279	b36122_Ppe_chr7	Ppe_chr7||13073689||13077628||cds27205||1||CDS||1442490802||27550||75.06	27550	27550	5.100000e-186	895
a19521_1	1||45909031||45912083||PAC:27162303||1||CDS||369097424||2280||75.59	2280	2280	b36122_Ppe_chr7	Ppe_chr7||13066833||13069479||cds27204||-1||CDS||1442490801||27549||75.59	27549	27549	1.000000e-250	945
a19521_1	1||45916939||45918955||PAC:27161806||1||CDS||369096430||2281||73.62	2281	2281	b36122_Ppe_chr7	Ppe_chr7||13022649||13024599||cds27195||-1||CDS||1442490780||27540||73.62	27540	27540	2.200000e-171	995
a19521_1	1||45933234||45937736||PAC:27164192||-1||CDS||369101202||2283||74.18	2283	2283	b36122_Ppe_chr7	Ppe_chr7||13014655||13017641||cds27191||1||CDS||1442490770||27536||74.18	27536	27536	1.000000e-250	1045
a19521_1	1||45963416||45964009||PAC:27162265||1||CDS||369097348||2284||72.75	2284	2284	b36122_Ppe_chr7	Ppe_chr7||12995177||12995545||cds27190||-1||CDS||1442490767||27535||72.75	27535	27535	2.700000e-53	1095
a19521_1	1||45977961||45981605||PAC:27163920||1||CDS||369100658||2285||83.22	2285	2285	b36122_Ppe_chr7	Ppe_chr7||12986583||12990263||cds27189||-1||CDS||1442490763||27534||83.22	27534	27534	3.600000e-136	1145
a19521_1	1||45986806||45987630||PAC:27164170||1||CDS||369101158||2286||71.06	2286	2286	b36122_Ppe_chr7	Ppe_chr7||12982556||12983407||cds27188||-1||CDS||1442490761||27533||71.06	27533	27533	1.100000e-145	1195
a19521_1	1||45998061||45998918||PAC:27162224||1||CDS||369097266||2287||74.62	2287	2287	b36122_Ppe_chr7	Ppe_chr7||12970753||12972322||cds27186||-1||CDS||1442490752||27531||74.62	27531	27531	1.400000e-36	1230
a19521_1	1||46030008||46032582||PAC:27163468||1||CDS||369099754||2289||84.8	2289	2289	b36122_Ppe_chr7	Ppe_chr7||12930905||12932958||cds27179||-1||CDS||1442490732||27524||84.8	27524	27524	7.100000e-189	1280
a19521_1	1||46034056||46034735||PAC:27164627||1||CDS||369102072||2290||75.42	2290	2290	b36122_Ppe_chr7	Ppe_chr7||12929415||12930067||cds27178||-1||CDS||1442490728||27523||75.42	27523	27523	8.400000e-64	1330
a19521_1	1||46038139||46042582||PAC:27162886||-1||CDS||369098590||2291||82.23	2291	2291	b36122_Ppe_chr7	Ppe_chr7||12922834||12926949||cds27177||1||CDS||1442490725||27522||82.23	27522	27522	4.400000e-180	1380
a19521_1	1||46050805||46052205||PAC:27162101||1||CDS||369097020||2292||70.56	2292	2292	b36122_Ppe_chr7	Ppe_chr7||12905753||12907309||cds27176||-1||CDS||1442490723||27521||70.56	27521	27521	6.100000e-116	1430
a19521_1	1||46085624||46086253||PAC:27161817||-1||CDS||369096452||2297||68.9	2297	2297	b36122_Ppe_chr7	Ppe_chr7||12865974||12866672||cds27171||1||CDS||1442490708||27516||68.9	27516	27516	1.100000e-95	1480
a19521_1	1||46113040||46114597||PAC:27164213||-1||CDS||369101244||2300||66.17	2300	2300	b36122_Ppe_chr7	Ppe_chr7||12764046||12766382||cds27157||1||CDS||1442490662||27502||66.17	27502	27502	1.400000e-107	1527
a19521_1	1||46115613||46118697||PAC:27162887||1||CDS||369098592||2301||71.84	2301	2301	b36122_Ppe_chr7	Ppe_chr7||12741272||12743571||cds27151||-1||CDS||1442490645||27496||71.84	27496	27496	9.500000e-208	1577
a19521_1	1||46125904||46128928||PAC:27163305||-1||CDS||369099428||2303||80.35	2303	2303	b36122_Ppe_chr7	Ppe_chr7||12734366||12737557||cds27150||1||CDS||1442490643||27495||80.35	27495	27495	1.000000e-250	1627
a19521_1	1||46141214||46148021||PAC:27162032||1||CDS||369096882||2304||80.63	2304	2304	b36122_Ppe_chr7	Ppe_chr7||12715123||12719639||cds27148||-1||CDS||1442490638||27493||80.63	27493	27493	1.000000e-250	1677
a19521_1	1||46156931||46159014||PAC:27162476||-1||CDS||369097770||2305||70.58	2305	2305	b36122_Ppe_chr7	Ppe_chr7||12707765||12709883||cds27147||1||CDS||1442490635||27492||70.58	27492	27492	8.600000e-246	1727
a19521_1	1||46198664||46201496||PAC:27162158||1||CDS||369097134||2306||76.78	2306	2306	b36122_Ppe_chr7	Ppe_chr7||12683631||12686432||cds27145||-1||CDS||1442490630||27490||76.78	27490	27490	5.800000e-223	1777
a19521_1	1||46204924||46206730||PAC:27162702||-1||CDS||369098222||2307||74.38	2307	2307	b36122_Ppe_chr7	Ppe_chr7||12680619||12682162||cds27143||1||CDS||1442490626||27489||74.38	27489	27489	2.500000e-230	1827
a19521_1	1||46225357||46226613||PAC:27164241||1||CDS||369101300||2309||67.87	2309	2309	b36122_Ppe_chr7	Ppe_chr7||12663920||12665137||cds27140||-1||CDS||1442490615||27485||67.87	27485	27485	2.000000e-107	1877
a19521_1	1||46235911||46236696||PAC:27164866||-1||CDS||369102550||2310||81.14	2310	2310	b36122_Ppe_chr7	Ppe_chr7||12659212||12660144||cds27139||1||CDS||1442490613||27484||81.14	27484	27484	2.400000e-42	1918
a19521_1	1||46249270||46264322||PAC:27162790||1||CDS||369098398||2311||72.12	2311	2311	b36122_Ppe_chr7	Ppe_chr7||12585563||12596542||cds27133||-1||CDS||1442490595||27478||72.12	27478	27478	1.000000e-250	1968
a19521_1	1||46276421||46278052||PAC:27162179||1||CDS||369097176||2313||69.34	2313	2313	b36122_Ppe_chr7	Ppe_chr7||12579598||12581232||cds27131||-1||CDS||1442490589||27476||69.34	27476	27476	4.800000e-133	2018
a19521_1	1||46280019||46282938||PAC:27163269||1||CDS||369099356||2314||81.97	2314	2314	b36122_Ppe_chr7	Ppe_chr7||12575324||12578834||cds27130||-1||CDS||1442490587||27474||81.97	27474	27474	1.000000e-250	2068
a19521_1	1||46292733||46295743||PAC:27162780||-1||CDS||369098378||2316||67.09	2316	2316	b36122_Ppe_chr7	Ppe_chr7||12572893||12574482||cds27128||1||CDS||1442490582||27473||67.09	27473	27473	8.800000e-116	2118
a19521_1	1||46297848||46301710||PAC:27163568||-1||CDS||369099954||2320||70.9	2320	2320	b36122_Ppe_chr7	Ppe_chr7||12567167||12571689||cds27127||1||CDS||1442490580||27472||70.9	27472	27472	4.100000e-175	2168
a19521_1	1||46325674||46326189||PAC:27164034||1||CDS||369100886||2322||72.78	2322	2322	b36122_Ppe_chr7	Ppe_chr7||12510785||12511291||cds27122||-1||CDS||1442490567||27467||72.78	27467	27467	3.900000e-94	2218
a19521_1	1||46336521||46337312||PAC:27162952||1||CDS||369098722||2323||69.5	2323	2323	b36122_Ppe_chr7	Ppe_chr7||12488011||12488856||cds27114||-1||CDS||1442490544||27459||69.5	27459	27459	4.800000e-81	2268
a19521_1	1||46343828||46350954||PAC:27164890||1||CDS||369102598||2324||69.46	2324	2324	b36122_Ppe_chr7	Ppe_chr7||12457806||12466808||cds27112||-1||CDS||1442490540||27457||69.46	27457	27457	1.000000e-250	2318
a19521_1	1||46355379||46355919||PAC:27163593||1||CDS||369100004||2325||73.49	2325	2325	b36122_Ppe_chr7	Ppe_chr7||12455078||12456265||cds27111||-1||CDS||1442490537||27456||73.49	27456	27456	7.600000e-77	2368
a19521_1	1||46365338||46370055||PAC:27162695||1||CDS||369098208||2327||71.0	2327	2327	b36122_Ppe_chr7	Ppe_chr7||12438828||12442331||cds27100||-1||CDS||1442490507||27445||71.0	27445	27445	2.100000e-164	2415
a19521_1	1||46372071||46374477||PAC:27162192||1||CDS||369097202||2329||73.41	2329	2329	b36122_Ppe_chr7	Ppe_chr7||12427838||12429486||cds27096||-1||CDS||1442490498||27440||73.41	27440	27440	1.200000e-64	2465
a19521_1	1||46377742||46381371||PAC:27164850||1||CDS||369102518||2331||76.87	2331	2331	b36122_Ppe_chr7	Ppe_chr7||12422473||12425450||cds27095||-1||CDS||1442490497||27439||76.87	27439	27439	1.000000e-250	2515
a19521_1	1||46387306||46389816||PAC:27163596||1||CDS||369100010||2332||69.09	2332	2332	b36122_Ppe_chr7	Ppe_chr7||12413610||12416241||cds27094||-1||CDS||1442490494||27438||69.09	27438	27438	3.000000e-69	2565
a19521_1	1||46394798||46397054||PAC:27163189||-1||CDS||369099196||2333||74.69	2333	2333	b36122_Ppe_chr7	Ppe_chr7||12405497||12408518||cds27093||1||CDS||1442490492||27437||74.69	27437	27437	1.300000e-155	2615
a19521_1	1||46407345||46410944||PAC:27162466||-1||CDS||369097750||2334||67.82	2334	2334	b36122_Ppe_chr7	Ppe_chr7||12396987||12401513||cds27091||1||CDS||1442490487||27435||67.82	27435	27435	2.000000e-151	2665
a19521_1	1||46418450||46418983||PAC:27161773||-1||CDS||369096364||2337||66.53	2337	2337	b36122_Ppe_chr7	Ppe_chr7||12380014||12380526||cds27086||1||CDS||1442490469||27430||66.53	27430	27430	3.700000e-30	2694
a19521_1	1||46427948||46428484||PAC:27164049||-1||CDS||369100916||2338||69.08	2338	2338	b36122_Ppe_chr7	Ppe_chr7||12371951||12373140||cds27085||1||CDS||1442490466||27429||69.08	27429	27429	4.800000e-25	2718
a19521_1	1||46473723||46475967||PAC:27162534||-1||CDS||369097886||2345||74.08	2345	2345	b36122_Ppe_chr7	Ppe_chr7||12361603||12363711||cds27083||-1||CDS||1442490463||27427||74.08	27427	27427	2.200000e-96	2768
a19521_1	1||46484520||46486805||PAC:27164067||-1||CDS||369100952||2346||66.9	2346	2346	b36122_Ppe_chr7	Ppe_chr7||12262905||12265567||cds27067||1||CDS||1442490418||27411||66.9	27411	27411	2.900000e-136	2815
a19521_1	1||46491152||46501272||PAC:27164118||-1||CDS||369101054||2347||80.99	2347	2347	b36122_Ppe_chr7	Ppe_chr7||12248707||12256988||cds27064||1||CDS||1442490408||27409||80.99	27409	27409	1.000000e-250	2865
a19521_1	1||46503143||46505771||PAC:27163461||-1||CDS||369099740||2348||72.65	2348	2348	b36122_Ppe_chr7	Ppe_chr7||12218513||12221117||cds27059||1||CDS||1442490393||27403||72.65	27403	27403	4.500000e-165	2915
a19521_1	1||46513022||46513810||PAC:27163450||1||CDS||369099718||2350||62.97	2350	2350	b36122_Ppe_chr7	Ppe_chr7||12211356||12212135||cds27058||-1||CDS||1442490391||27402||62.97	27402	27402	1.300000e-68	2965
a19521_1	1||46518140||46520473||PAC:27164729||1||CDS||369102276||2352||70.7	2352	2352	b36122_Ppe_chr7	Ppe_chr7||12199815||12202474||cds27057||-1||CDS||1442490387||27401||70.7	27401	27401	2.100000e-161	3015
a19521_1	1||46530190||46534887||PAC:27164165||1||CDS||369101148||2355||70.52	2355	2355	b36122_Ppe_chr7	Ppe_chr7||12188906||12194245||cds27056||-1||CDS||1442490385||27400||70.52	27400	27400	1.000000e-250	3065
a19521_1	1||46535529||46538080||PAC:27164313||1||CDS||369101444||2356||76.45	2356	2356	b36122_Ppe_chr7	Ppe_chr7||12185740||12188245||cds27055||-1||CDS||1442490381||27398||76.45	27398	27398	2.400000e-51	3115
a19521_1	1||46539017||46540544||PAC:27163369||-1||CDS||369099556||2357||61.04	2357	2357	b36122_Ppe_chr7	Ppe_chr7||12167850||12178390||cds27050||1||CDS||1442490366||27393||61.04	27393	27393	4.200000e-22	3136
a19521_1	1||46542990||46555966||PAC:27162706||-1||CDS||369098230||2360||72.64	2360	2360	b36122_Ppe_chr7	Ppe_chr7||12145324||12149901||cds27044||1||CDS||1442490352||27387||72.64	27387	27387	6.500000e-240	3186
a19521_1	1||46560292||46563987||PAC:27164809||1||CDS||369102436||2361||74.3	2361	2361	b36122_Ppe_chr7	Ppe_chr7||12098278||12102096||cds27033||-1||CDS||1442490322||27375||74.3	27375	27375	1.000000e-250	3233
a19521_1	1||46580272||46594832||PAC:27162424||1||CDS||369097666||2363||73.63	2363	2363	b36122_Ppe_chr7	Ppe_chr7||12080842||12091145||cds27031||-1||CDS||1442490318||27373||73.63	27373	27373	1.000000e-250	3283
a19521_1	1||46617915||46620196||PAC:27163931||-1||CDS||369100680||2366||76.78	2366	2366	b36122_Ppe_chr7	Ppe_chr7||12016912||12020061||cds27023||-1||CDS||1442490294||27365||76.78	27365	27365	3.200000e-173	3333
a19521_1	1||46626723||46627949||PAC:27164481||-1||CDS||369101780||2368||69.69	2368	2368	b36122_Ppe_chr7	Ppe_chr7||11984629||11985912||cds27016||1||CDS||1442490279||27356||69.69	27356	27356	2.200000e-183	3383
a19521_1	1||46639584||46644270||PAC:27162293||-1||CDS||369097404||2369||79.68	2369	2369	b36122_Ppe_chr7	Ppe_chr7||11967072||11971722||cds27014||1||CDS||1442490273||27354||79.68	27354	27354	1.000000e-250	3433
a19521_1	1||46650522||46651352||PAC:27162096||-1||CDS||369097010||2372||80.61	2372	2372	b36122_Ppe_chr7	Ppe_chr7||11830242||11831552||cds27005||1||CDS||1442490249||27345||80.61	27345	27345	2.500000e-139	3483
###
a19521_1	1||46602647||46608017||PAC:27163654||1||CDS||369100126||2364||62.28	2364	2364	b36122_Ppe_chr8	Ppe_chr8||21561809||21567622||cds32169||1||CDS||1442630276||32576||62.28	32576	32576	8.400000e-10	9
a19521_1	1||46658336||46661410||PAC:27163311||-1||CDS||369099440||2374||78.85	2374	2374	b36122_Ppe_chr8	Ppe_chr8||21597884||21600751||cds32175||-1||CDS||1442630294||32582||78.85	32582	32582	1.000000e-250	59
a19521_1	1||46687530||46688888||PAC:27162570||-1||CDS||369097958||2376||71.51	2376	2376	b36122_Ppe_chr8	Ppe_chr8||21601871||21603360||cds32176||-1||CDS||1442630297||32583||71.51	32583	32583	5.600000e-180	109
a19521_1	1||46699088||46701636||PAC:27163097||1||CDS||369099012||2377||80.38	2377	2377	b36122_Ppe_chr8	Ppe_chr8||21613331||21615314||cds32179||1||CDS||1442630306||32586||80.38	32586	32586	7.000000e-245	159
a19521_1	1||46709982||46714899||PAC:27162340||-1||CDS||369097498||2379||80.18	2379	2379	b36122_Ppe_chr8	Ppe_chr8||21618887||21622732||cds32180||-1||CDS||1442630307||32587||80.18	32587	32587	1.000000e-250	209
a19521_1	1||46721336||46725919||PAC:27163499||-1||CDS||369099816||2380||73.13	2380	2380	b36122_Ppe_chr8	Ppe_chr8||21631118||21634941||cds32184||-1||CDS||1442630317||32591||73.13	32591	32591	3.500000e-152	259
a19521_1	1||46726983||46729295||PAC:27163146||1||CDS||369099110||2382||76.51	2382	2382	b36122_Ppe_chr8	Ppe_chr8||21638946||21640182||cds32187||1||CDS||1442630322||32596||76.51	32596	32596	2.200000e-192	309
a19521_1	1||46730439||46731088||PAC:27162585||-1||CDS||369097988||2383||77.95	2383	2383	b36122_Ppe_chr8	Ppe_chr8||21640390||21641141||cds32188||-1||CDS||1442630326||32597||77.95	32597	32597	1.100000e-76	359
a19521_1	1||46731733||46738444||PAC:27163401||-1||CDS||369099620||2384||70.66	2384	2384	b36122_Ppe_chr8	Ppe_chr8||21641662||21646788||cds32190||-1||CDS||1442630333||32599||70.66	32599	32599	1.500000e-180	409
a19521_1	1||46766623||46770563||PAC:27163663||-1||CDS||369100144||2385||74.97	2385	2385	b36122_Ppe_chr8	Ppe_chr8||21656564||21657944||cds32193||-1||CDS||1442630342||32602||74.97	32602	32602	6.100000e-173	459
a19521_1	1||46799902||46801504||PAC:27162085||-1||CDS||369096988||2388||67.96	2388	2388	b36122_Ppe_chr8	Ppe_chr8||21665640||21667848||cds32195||-1||CDS||1442630350||32605||67.96	32605	32605	1.600000e-57	509
a19521_1	1||46805196||46805646||PAC:27162612||-1||CDS||369098042||2389||67.35	2389	2389	b36122_Ppe_chr8	Ppe_chr8||21678784||21679273||cds32200||-1||CDS||1442630364||32610||67.35	32610	32610	2.100000e-22	530
a19521_1	1||46818650||46821807||PAC:27162151||1||CDS||369097120||2390||78.53	2390	2390	b36122_Ppe_chr8	Ppe_chr8||21689233||21692433||cds32201||1||CDS||1442630366||32611||78.53	32611	32611	1.000000e-250	580
a19521_1	1||46829059||46832018||PAC:27163190||-1||CDS||369099198||2392||72.56	2392	2392	b36122_Ppe_chr8	Ppe_chr8||21695326||21696399||cds32202||-1||CDS||1442630371||32612||72.56	32612	32612	3.200000e-50	629
a19521_1	1||46843970||46847147||PAC:27164518||-1||CDS||369101854||2394||72.33	2394	2394	b36122_Ppe_chr8	Ppe_chr8||21727878||21730036||cds32208||-1||CDS||1442630384||32618||72.33	32618	32618	8.700000e-61	679
a19521_1	1||46871919||46877027||PAC:27163800||1||CDS||369100418||2399||78.67	2399	2399	b36122_Ppe_chr8	Ppe_chr8||21745980||21747360||cds32214||1||CDS||1442630398||32622||78.67	32622	32622	3.000000e-241	729
a19521_1	1||46885883||46886194||PAC:27161929||1||CDS||369096676||2402||79.61	2402	2402	b36122_Ppe_chr8	Ppe_chr8||21754041||21754364||cds32216||1||CDS||1442630400||32626||79.61	32626	32626	6.200000e-81	779
a19521_1	1||46887838||46890405||PAC:27161837||-1||CDS||369096492||2403||73.87	2403	2403	b36122_Ppe_chr8	Ppe_chr8||21760470||21761506||cds32217||-1||CDS||1442630405||32627||73.87	32627	32627	2.400000e-41	819
a19521_1	1||46891722||46895220||PAC:27164035||-1||CDS||369100888||2406||79.26	2406	2406	b36122_Ppe_chr8	Ppe_chr8||21762246||21765562||cds32218||-1||CDS||1442630406||32629||79.26	32629	32629	1.000000e-250	869
a19521_1	1||46902380||46908688||PAC:27163223||1||CDS||369099264||2407||80.73	2407	2407	b36122_Ppe_chr8	Ppe_chr8||21774947||21779028||cds32221||1||CDS||1442630418||32632||80.73	32632	32632	1.000000e-250	919
a19521_1	1||46910269||46915838||PAC:27164563||1||CDS||369101944||2408||78.59	2408	2408	b36122_Ppe_chr8	Ppe_chr8||21779938||21785185||cds32222||1||CDS||1442630419||32633||78.59	32633	32633	1.000000e-250	969
a19521_1	1||46929280||46936357||PAC:27164410||1||CDS||369101638||2412||72.33	2412	2412	b36122_Ppe_chr8	Ppe_chr8||21788378||21794622||cds32224||1||CDS||1442630426||32636||72.33	32636	32636	1.000000e-250	1019
a19521_1	1||46939675||46948136||PAC:27163971||1||CDS||369100760||2413||76.35	2413	2413	b36122_Ppe_chr8	Ppe_chr8||21798264||21805958||cds32225||1||CDS||1442630429||32637||76.35	32637	32637	3.900000e-197	1069
a19521_1	1||46955364||46963318||PAC:27164472||1||CDS||369101762||2414||72.43	2414	2414	b36122_Ppe_chr8	Ppe_chr8||21823871||21831205||cds32228||1||CDS||1442630436||32640||72.43	32640	32640	1.000000e-250	1119
a19521_1	1||46966100||46968343||PAC:27163353||-1||CDS||369099524||2415||85.51	2415	2415	b36122_Ppe_chr8	Ppe_chr8||21837616||21839495||cds32231||-1||CDS||1442630444||32643||85.51	32643	32643	6.100000e-135	1169
a19521_1	1||46974198||46978053||PAC:27163680||-1||CDS||369100178||2416||77.69	2416	2416	b36122_Ppe_chr8	Ppe_chr8||21843697||21846626||cds32232||-1||CDS||1442630448||32644||77.69	32644	32644	2.400000e-149	1219
a19521_1	1||46982799||46985854||PAC:27162646||-1||CDS||369098110||2418||75.92	2418	2418	b36122_Ppe_chr8	Ppe_chr8||21865190||21868750||cds32235||-1||CDS||1442630455||32647||75.92	32647	32647	1.000000e-250	1269
a19521_1	1||46989771||46992329||PAC:27163719||1||CDS||369100256||2419||74.86	2419	2419	b36122_Ppe_chr8	Ppe_chr8||21877149||21879869||cds32239||1||CDS||1442630468||32652||74.86	32652	32652	1.500000e-234	1319
a19521_1	1||46995528||46996399||PAC:27163847||1||CDS||369100512||2421||73.89	2421	2421	b36122_Ppe_chr8	Ppe_chr8||21904786||21906095||cds32243||1||CDS||1442630480||32657||73.89	32657	32657	1.000000e-144	1369
a19521_1	1||47001785||47003080||PAC:27162042||1||CDS||369096902||2422||63.97	2422	2422	b36122_Ppe_chr8	Ppe_chr8||21909043||21910159||cds32244||1||CDS||1442630483||32658||63.97	32658	32658	2.200000e-49	1417
a19521_1	1||47013981||47016189||PAC:27164421||1||CDS||369101660||2424||78.36	2424	2424	b36122_Ppe_chr8	Ppe_chr8||21917627||21919363||cds32246||1||CDS||1442630487||32660||78.36	32660	32660	4.800000e-227	1467
a19521_1	1||47018117||47023637||PAC:27163138||1||CDS||369099094||2425||78.75	2425	2425	b36122_Ppe_chr8	Ppe_chr8||21932761||21935814||cds32251||1||CDS||1442630503||32665||78.75	32665	32665	1.000000e-250	1517
a19521_1	1||47025549||47027949||PAC:27161765||-1||CDS||369096348||2426||83.9	2426	2426	b36122_Ppe_chr8	Ppe_chr8||21938945||21940240||cds32253||-1||CDS||1442630510||32667||83.9	32667	32667	5.200000e-57	1567
a19521_1	1||47029616||47034015||PAC:27164445||-1||CDS||369101708||2427||74.35	2427	2427	b36122_Ppe_chr8	Ppe_chr8||21947937||21950987||cds32256||-1||CDS||1442630517||32670||74.35	32670	32670	1.000000e-250	1617
a19521_1	1||47035679||47036248||PAC:27161917||1||CDS||369096652||2428||63.35	2428	2428	b36122_Ppe_chr8	Ppe_chr8||21952213||21952788||cds32257||1||CDS||1442630519||32671||63.35	32671	32671	2.900000e-49	1665
a19521_1	1||47041548||47045293||PAC:27163079||1||CDS||369098976||2431||74.12	2431	2431	b36122_Ppe_chr8	Ppe_chr8||21975235||21977462||cds32264||1||CDS||1442630541||32678||74.12	32678	32678	1.500000e-154	1715
a19521_1	1||47049801||47052162||PAC:27164748||1||CDS||369102314||2432||82.51	2432	2432	b36122_Ppe_chr8	Ppe_chr8||21984220||21985824||cds32267||1||CDS||1442630547||32681||82.51	32681	32681	2.700000e-130	1765
a19521_1	1||47054135||47057785||PAC:27163802||-1||CDS||369100422||2433||75.54	2433	2433	b36122_Ppe_chr8	Ppe_chr8||21986392||21992056||cds32268||-1||CDS||1442630555||32682||75.54	32682	32682	1.000000e-250	1815
a19521_1	1||47059499||47062383||PAC:27164777||-1||CDS||369102372||2434||76.14	2434	2434	b36122_Ppe_chr8	Ppe_chr8||21993804||21995610||cds32269||-1||CDS||1442630558||32683||76.14	32683	32683	4.800000e-91	1865
a19521_1	1||47079799||47085980||PAC:27164399||1||CDS||369101616||2437||72.64	2437	2437	b36122_Ppe_chr8	Ppe_chr8||22000287||22006629||cds32270||1||CDS||1442630560||32684||72.64	32684	32684	1.000000e-250	1915
a19521_1	1||47088130||47093986||PAC:27164369||-1||CDS||369101556||2438||76.92	2438	2438	b36122_Ppe_chr8	Ppe_chr8||22011507||22013708||cds32273||-1||CDS||1442630567||32687||76.92	32687	32687	1.400000e-239	1965
a19521_1	1||47101604||47103338||PAC:27163896||1||CDS||369100610||2439||71.14	2439	2439	b36122_Ppe_chr8	Ppe_chr8||22017547||22018791||cds32274||1||CDS||1442630570||32688||71.14	32688	32688	1.400000e-83	2015
a19521_1	1||47107108||47108067||PAC:27162690||-1||CDS||369098198||2440||67.94	2440	2440	b36122_Ppe_chr8	Ppe_chr8||22035782||22036759||cds32280||-1||CDS||1442630588||32694||67.94	32694	32694	8.400000e-62	2065
a19521_1	1||47112712||47117156||PAC:27164706||-1||CDS||369102230||2441||77.75	2441	2441	b36122_Ppe_chr8	Ppe_chr8||22038327||22042096||cds32281||-1||CDS||1442630589||32695||77.75	32695	32695	2.400000e-196	2115
a19521_1	1||47119485||47123091||PAC:27162409||-1||CDS||369097636||2443||83.67	2443	2443	b36122_Ppe_chr8	Ppe_chr8||22043380||22045431||cds32284||-1||CDS||1442630601||32698||83.67	32698	32698	1.200000e-69	2165
a19521_1	1||47153422||47154015||PAC:27161897||1||CDS||369096612||2444||69.2	2444	2444	b36122_Ppe_chr8	Ppe_chr8||22064513||22065115||cds32289||1||CDS||1442630616||32703||69.2	32703	32703	8.900000e-83	2215
a19521_1	1||47158261||47163869||PAC:27164319||1||CDS||369101456||2445||81.65	2445	2445	b36122_Ppe_chr8	Ppe_chr8||22071592||22074490||cds32290||1||CDS||1442630621||32704||81.65	32704	32704	1.000000e-250	2265
a19521_1	1||47164668||47168545||PAC:27163318||-1||CDS||369099454||2447||76.09	2447	2447	b36122_Ppe_chr8	Ppe_chr8||22077487||22080847||cds32291||-1||CDS||1442630623||32705||76.09	32705	32705	7.400000e-220	2315
a19521_1	1||47177136||47179527||PAC:27164203||1||CDS||369101224||2448||70.99	2448	2448	b36122_Ppe_chr8	Ppe_chr8||22096927||22098860||cds32303||1||CDS||1442630656||32717||70.99	32717	32717	2.500000e-160	2362
a19521_1	1||47180961||47187554||PAC:27163382||-1||CDS||369099582||2449||72.09	2449	2449	b36122_Ppe_chr8	Ppe_chr8||22105735||22110503||cds32305||-1||CDS||1442630661||32719||72.09	32719	32719	1.700000e-238	2412
a19521_1	1||47205909||47206322||PAC:27162524||1||CDS||369097866||2451||72.45	2451	2451	b36122_Ppe_chr8	Ppe_chr8||22135039||22135497||cds32311||1||CDS||1442630681||32725||72.45	32725	32725	8.200000e-12	2423
a19521_1	1||47214196||47214666||PAC:27163236||-1||CDS||369099290||2452||66.22	2452	2452	b36122_Ppe_chr8	Ppe_chr8||22141626||22142246||cds32314||-1||CDS||1442630687||32728||66.22	32728	32728	1.300000e-44	2466
a19521_1	1||47217698||47220097||PAC:27164101||-1||CDS||369101020||2453||78.07	2453	2453	b36122_Ppe_chr8	Ppe_chr8||22144235||22146640||cds32315||-1||CDS||1442630690||32729||78.07	32729	32729	1.000000e-250	2516
a19521_1	1||47224759||47226518||PAC:27164380||1||CDS||369101578||2454||80.43	2454	2454	b36122_Ppe_chr8	Ppe_chr8||22149093||22150565||cds32317||1||CDS||1442630696||32731||80.43	32731	32731	5.800000e-158	2566
a19521_1	1||47227506||47229349||PAC:27163990||-1||CDS||369100798||2455||75.47	2455	2455	b36122_Ppe_chr8	Ppe_chr8||22151214||22153398||cds32318||-1||CDS||1442630699||32732||75.47	32732	32732	3.900000e-219	2616
a19521_1	1||47235116||47236214||PAC:27164281||1||CDS||369101380||2456||65.79	2456	2456	b36122_Ppe_chr8	Ppe_chr8||22155450||22158122||cds32319||1||CDS||1442630701||32733||65.79	32733	32733	1.800000e-07	2622
a19521_1	1||47298378||47303046||PAC:27163665||1||CDS||369100148||2466||73.0	2466	2466	b36122_Ppe_chr8	Ppe_chr8||22169587||22173057||cds32325||1||CDS||1442630717||32739||73.0	32739	32739	1.000000e-250	2672
a19521_1	1||47306976||47309097||PAC:27163956||1||CDS||369100730||2467||80.94	2467	2467	b36122_Ppe_chr8	Ppe_chr8||22175606||22178016||cds32326||1||CDS||1442630721||32740||80.94	32740	32740	1.000000e-250	2722
a19521_1	1||47310353||47315951||PAC:27161977||-1||CDS||369096772||2468||80.59	2468	2468	b36122_Ppe_chr8	Ppe_chr8||22179448||22184617||cds32327||-1||CDS||1442630723||32741||80.59	32741	32741	1.000000e-250	2772
a19521_1	1||47371018||47378187||PAC:27163377||1||CDS||369099572||2474||78.42	2474	2474	b36122_Ppe_chr8	Ppe_chr8||22197048||22203409||cds32335||1||CDS||1442630751||32749||78.42	32749	32749	1.000000e-250	2822
a19521_1	1||47385003||47386884||PAC:27164432||1||CDS||369101682||2477||82.94	2477	2477	b36122_Ppe_chr8	Ppe_chr8||22212957||22214665||cds32340||1||CDS||1442630770||32754||82.94	32754	32754	1.200000e-194	2872
a19521_1	1||47389145||47392753||PAC:27164566||-1||CDS||369101950||2478||79.35	2478	2478	b36122_Ppe_chr8	Ppe_chr8||22215285||22217888||cds32341||-1||CDS||1442630773||32755||79.35	32755	32755	1.000000e-250	2922
a19521_1	1||47399979||47402810||PAC:27164437||1||CDS||369101692||2479||71.64	2479	2479	b36122_Ppe_chr8	Ppe_chr8||22226323||22228980||cds32345||1||CDS||1442630782||32759||71.64	32759	32759	1.000000e-250	2972
a19521_1	1||47408656||47414182||PAC:27161901||-1||CDS||369096620||2482||76.89	2482	2482	b36122_Ppe_chr8	Ppe_chr8||22231201||22237228||cds32349||-1||CDS||1442630795||32763||76.89	32763	32763	1.000000e-250	3022
###
a19521_1	1||47432967||47436311||PAC:27163527||-1||CDS||369099872||2483||79.54	2483	2483	b36122_Ppe_chr8	Ppe_chr8||22319561||22322124||cds32379||1||CDS||1442630892||32794||79.54	32794	32794	2.800000e-248	50
a19521_1	1||47441178||47444700||PAC:27164632||1||CDS||369102082||2484||64.93	2484	2484	b36122_Ppe_chr8	Ppe_chr8||22364500||22366486||cds32387||1||CDS||1442630915||32802||64.93	32802	32802	5.100000e-145	100
a19521_1	1||47476492||47477529||PAC:27163859||-1||CDS||369100536||2488||75.56	2488	2488	b36122_Ppe_chr8	Ppe_chr8||22373559||22374692||cds32394||-1||CDS||1442630934||32809||75.56	32809	32809	4.000000e-197	50
a19521_1	1||47480752||47481192||PAC:27163368||-1||CDS||369099554||2489||66.97	2489	2489	b36122_Ppe_chr8	Ppe_chr8||22378987||22379427||cds32395||-1||CDS||1442630936||32810||66.97	32810	32810	9.400000e-20	169
a19521_1	1||47485463||47486238||PAC:27164100||-1||CDS||369101018||2490||67.38	2490	2490	b36122_Ppe_chr8	Ppe_chr8||22384353||22385347||cds32396||-1||CDS||1442630939||32811||67.38	32811	32811	8.000000e-34	202
a19521_1	1||47516979||47521097||PAC:27162399||-1||CDS||369097616||2494||75.53	2494	2494	b36122_Ppe_chr8	Ppe_chr8||22421581||22424788||cds32411||-1||CDS||1442630983||32826||75.53	32826	32826	6.700000e-82	249
a19521_1	1||47529739||47533898||PAC:27163716||1||CDS||369100250||2495||79.11	2495	2495	b36122_Ppe_chr8	Ppe_chr8||22429519||22432869||cds32413||1||CDS||1442630990||32828||79.11	32828	32828	1.000000e-250	299
a19521_1	1||47537595||47540525||PAC:27164060||1||CDS||369100938||2496||71.08	2496	2496	b36122_Ppe_chr8	Ppe_chr8||22435045||22438783||cds32414||1||CDS||1442630993||32829||71.08	32829	32829	1.000000e-250	349
a19521_1	1||47551704||47554612||PAC:27162881||-1||CDS||369098580||2497||72.93	2497	2497	b36122_Ppe_chr8	Ppe_chr8||22454253||22457028||cds32418||-1||CDS||1442631001||32832||72.93	32832	32832	1.000000e-250	399
a19521_1	1||47564612||47569339||PAC:27162900||-1||CDS||369098618||2498||73.34	2498	2498	b36122_Ppe_chr8	Ppe_chr8||22463822||22467545||cds32419||-1||CDS||1442631003||32834||73.34	32834	32834	1.000000e-250	449
a19521_1	1||47575709||47576299||PAC:27163091||-1||CDS||369099000||2499||62.77	2499	2499	b36122_Ppe_chr8	Ppe_chr8||22470530||22471117||cds32420||-1||CDS||1442631007||32835||62.77	32835	32835	4.200000e-30	478
a19521_1	1||47586819||47588739||PAC:27161996||1||CDS||369096810||2501||78.09	2501	2501	b36122_Ppe_chr8	Ppe_chr8||22482402||22486518||cds32424||1||CDS||1442631016||32839||78.09	32839	32839	9.200000e-58	528
a19521_1	1||47589377||47597855||PAC:27162975||-1||CDS||369098768||2503||76.95	2503	2503	b36122_Ppe_chr8	Ppe_chr8||22487201||22495874||cds32426||-1||CDS||1442631025||32841||76.95	32841	32841	1.000000e-250	578
a19521_1	1||47599433||47604137||PAC:27162978||-1||CDS||369098774||2504||81.2	2504	2504	b36122_Ppe_chr8	Ppe_chr8||22533003||22539121||cds32433||-1||CDS||1442631046||32848||81.2	32848	32848	1.000000e-250	628
a19521_1	1||47632225||47632659||PAC:27164107||1||CDS||369101032||2506||66.67	2506	2506	b36122_Ppe_chr8	Ppe_chr8||22306614||22307042||cds32374||-1||CDS||1442630876||32789||66.67	32789	32789	1.900000e-50	96
a19521_1	1||47640580||47640978||PAC:27164757||-1||CDS||369102332||2507||71.59	2507	2507	b36122_Ppe_chr8	Ppe_chr8||22305092||22305490||cds32373||1||CDS||1442630873||32788||71.59	32788	32788	6.900000e-42	137
a19521_1	1||47644767||47650856||PAC:27164076||1||CDS||369100970||2508||79.82	2508	2508	b36122_Ppe_chr8	Ppe_chr8||22296249||22301125||cds32368||-1||CDS||1442630859||32783||79.82	32783	32783	1.000000e-250	187
a19521_1	1||47652551||47653983||PAC:27162211||-1||CDS||369097240||2510||78.18	2510	2510	b36122_Ppe_chr8	Ppe_chr8||22294379||22294570||cds32367||1||CDS||1442630854||32782||78.18	32782	32782	2.400000e-35	221
a19521_1	1||47656156||47658447||PAC:27163610||1||CDS||369100038||2511||77.78	2511	2511	b36122_Ppe_chr8	Ppe_chr8||22277335||22280164||cds32360||-1||CDS||1442630830||32775||77.78	32775	32775	1.000000e-250	271
a19521_1	1||47661791||47670038||PAC:27163168||-1||CDS||369099154||2512||72.18	2512	2512	b36122_Ppe_chr8	Ppe_chr8||22270027||22276554||cds32357||1||CDS||1442630821||32772||72.18	32772	32772	1.700000e-87	321
a19521_1	1||47675460||47677497||PAC:27162618||-1||CDS||369098054||2513||66.9	2513	2513	b36122_Ppe_chr8	Ppe_chr8||22267305||22269227||cds32356||1||CDS||1442630817||32771||66.9	32771	32771	4.700000e-173	371
a19521_1	1||47679650||47680519||PAC:27164436||-1||CDS||369101690||2514||65.96	2514	2514	b36122_Ppe_chr8	Ppe_chr8||22265003||22265914||cds32355||1||CDS||1442630815||32770||65.96	32770	32770	7.500000e-73	421
a19521_1	1||47683064||47684420||PAC:27164836||1||CDS||369102490||2515||77.41	2515	2515	b36122_Ppe_chr8	Ppe_chr8||22262093||22263241||cds32353||-1||CDS||1442630809||32767||77.41	32767	32767	9.300000e-66	471
a19521_1	1||47690731||47691993||PAC:27164467||-1||CDS||369101752||2517||75.32	2517	2517	b36122_Ppe_chr8	Ppe_chr8||22257856||22260837||cds32352||1||CDS||1442630805||32766||75.32	32766	32766	1.600000e-09	479
a19521_1	1||47694972||47697986||PAC:27162219||-1||CDS||369097256||2518||73.47	2518	2518	b36122_Ppe_chr8	Ppe_chr8||22254206||22256772||cds32350||1||CDS||1442630798||32764||73.47	32764	32764	1.000000e-250	529
###
a19521_1	1||47704315||47709871||PAC:27162112||-1||CDS||369097042||2521||63.41	2521	2521	b36122_Ppe_chr3	Ppe_chr3||258950||261241||cds11348||-1||CDS||1441892129||11476||63.41	11476	11476	1.200000e-35	34
a19521_1	1||47704315||47709871||PAC:27162112||-1||CDS||369097042||2521||77.62	2521	2521	b36122_Ppe_chr3	Ppe_chr3||691924||697069||cds11422||1||CDS||1441892375||11550||77.62	11550	11550	1.000000e-250	50
a19521_1	1||47715094||47719003||PAC:27163561||1||CDS||369099940||2522||78.22	2522	2522	b36122_Ppe_chr3	Ppe_chr3||685547||689555||cds11421||-1||CDS||1441892371||11549||78.22	11549	11549	1.000000e-250	100
a19521_1	1||47721669||47737866||PAC:27163458||1||CDS||369099734||2523||75.05	2523	2523	b36122_Ppe_chr3	Ppe_chr3||661898||674175||cds11416||-1||CDS||1441892357||11544||75.05	11544	11544	1.000000e-250	150
a19521_1	1||47753568||47756455||PAC:27163544||1||CDS||369099906||2524||73.09	2524	2524	b36122_Ppe_chr3	Ppe_chr3||557406||560374||cds11407||-1||CDS||1441892328||11535||73.09	11535	11535	1.000000e-250	200
a19521_1	1||47771552||47772896||PAC:27164433||1||CDS||369101684||2526||79.85	2526	2526	b36122_Ppe_chr3	Ppe_chr3||526371||527787||cds11405||-1||CDS||1441892322||11533||79.85	11533	11533	3.600000e-98	250
a19521_1	1||47775011||47783528||PAC:27163420||-1||CDS||369099658||2527||70.25	2527	2527	b36122_Ppe_chr3	Ppe_chr3||516500||524287||cds11404||1||CDS||1441892318||11532||70.25	11532	11532	3.300000e-58	300
a19521_1	1||47788291||47791085||PAC:27162295||1||CDS||369097408||2529||77.85	2529	2529	b36122_Ppe_chr3	Ppe_chr3||504175||507205||cds11403||-1||CDS||1441892317||11531||77.85	11531	11531	1.000000e-250	350
a19521_1	1||47795555||47799396||PAC:27162874||1||CDS||369098566||2533||80.76	2533	2533	b36122_Ppe_chr3	Ppe_chr3||443140||447054||cds11393||-1||CDS||1441892282||11521||80.76	11521	11521	1.000000e-250	400
a19521_1	1||47801033||47802516||PAC:27164330||1||CDS||369101478||2534||79.17	2534	2534	b36122_Ppe_chr3	Ppe_chr3||419941||421109||cds11381||-1||CDS||1441892241||11509||79.17	11509	11509	1.500000e-124	447
a19521_1	1||47804645||47811230||PAC:27162274||-1||CDS||369097366||2535||77.75	2535	2535	b36122_Ppe_chr3	Ppe_chr3||412337||417202||cds11379||1||CDS||1441892237||11507||77.75	11507	11507	1.000000e-250	497
a19521_1	1||47815699||47818287||PAC:27164257||1||CDS||369101332||2536||70.06	2536	2536	b36122_Ppe_chr3	Ppe_chr3||403822||406962||cds11377||-1||CDS||1441892228||11505||70.06	11505	11505	1.100000e-84	547
a19521_1	1||47851261||47852335||PAC:27163940||-1||CDS||369100698||2538||80.15	2538	2538	b36122_Ppe_chr3	Ppe_chr3||382234||383519||cds11372||1||CDS||1441892216||11500||80.15	11500	11500	1.900000e-106	597
a19521_1	1||47871386||47872824||PAC:27163297||1||CDS||369099412||2539||76.51	2539	2539	b36122_Ppe_chr3	Ppe_chr3||314715||316343||cds11361||1||CDS||1441892176||11489||76.51	11489	11489	6.000000e-205	81
a19521_1	1||47880608||47882154||PAC:27162755||-1||CDS||369098328||2540||89.19	2540	2540	b36122_Ppe_chr3	Ppe_chr3||317087||318501||cds11362||-1||CDS||1441892179||11490||89.19	11490	11490	5.100000e-208	131
a19521_1	1||47883314||47886435||PAC:27164220||-1||CDS||369101258||2542||77.07	2542	2542	b36122_Ppe_chr3	Ppe_chr3||320191||323148||cds11364||-1||CDS||1441892189||11492||77.07	11492	11492	9.600000e-113	181
a19521_1	1||47886667||47887465||PAC:27162480||1||CDS||369097778||2544||78.1	2544	2544	b36122_Ppe_chr3	Ppe_chr3||323427||324912||cds11365||1||CDS||1441892191||11493||78.1	11493	11493	1.200000e-85	231
a19521_1	1||47901797||47905584||PAC:27164143||1||CDS||369101104||2545||80.12	2545	2545	b36122_Ppe_chr3	Ppe_chr3||333985||337965||cds11366||1||CDS||1441892196||11494||80.12	11494	11494	1.000000e-250	281
a19521_1	1||47927297||47929533||PAC:27164368||-1||CDS||369101554||2547||77.45	2547	2547	b36122_Ppe_chr3	Ppe_chr3||354632||356527||cds11368||-1||CDS||1441892202||11496||77.45	11496	11496	1.000000e-250	647
a19521_1	1||47938792||47939829||PAC:27162982||1||CDS||369098782||2549||74.81	2549	2549	b36122_Ppe_chr3	Ppe_chr3||299630||300647||cds11359||-1||CDS||1441892167||11487||74.81	11487	11487	1.700000e-175	697
a19521_1	1||47955755||47958656||PAC:27163832||1||CDS||369100482||2551||69.65	2551	2551	b36122_Ppe_chr3	Ppe_chr3||292184||297740||cds11358||-1||CDS||1441892161||11486||69.65	11486	11486	1.700000e-176	747
a19521_1	1||47967970||47979122||PAC:27162895||1||CDS||369098608||2554||69.71	2554	2554	b36122_Ppe_chr3	Ppe_chr3||273011||281713||cds11352||-1||CDS||1441892140||11480||69.71	11480	11480	1.400000e-230	797
a19521_1	1||47986144||47987407||PAC:27162477||1||CDS||369097772||2555||85.67	2555	2555	b36122_Ppe_chr3	Ppe_chr3||264847||266029||cds11350||-1||CDS||1441892134||11478||85.67	11478	11478	1.000000e-250	847
a19521_1	1||48001642||48004010||PAC:27163035||1||CDS||369098888||2557||81.37	2557	2557	b36122_Ppe_chr3	Ppe_chr3||258950||261241||cds11348||-1||CDS||1441892129||11476||81.37	11476	11476	1.000000e-250	897
a19521_1	1||48017202||48018973||PAC:27163477||1||CDS||369099772||2562||69.56	2562	2562	b36122_Ppe_chr3	Ppe_chr3||253600||256232||cds11347||-1||CDS||1441892127||11475||69.56	11475	11475	6.600000e-75	947
a19521_1	1||48031828||48033546||PAC:27164571||1||CDS||369101960||2565||62.6	2565	2565	b36122_Ppe_chr3	Ppe_chr3||249644||251386||cds11346||-1||CDS||1441892124||11474||62.6	11474	11474	1.600000e-19	965
a19521_1	1||48047833||48048207||PAC:27164429||1||CDS||369101676||2568||81.7	2568	2568	b36122_Ppe_chr3	Ppe_chr3||245634||246220||cds11345||-1||CDS||1441892121||11473||81.7	11473	11473	7.200000e-59	1015
a19521_1	1||48057967||48060084||PAC:27164524||-1||CDS||369101866||2570||75.28	2570	2570	b36122_Ppe_chr3	Ppe_chr3||218949||220301||cds11340||1||CDS||1441892111||11468||75.28	11468	11468	6.900000e-119	1065
a19521_1	1||48070094||48075449||PAC:27163731||1||CDS||369100280||2572||77.78	2572	2572	b36122_Ppe_chr3	Ppe_chr3||207447||212978||cds11338||-1||CDS||1441892102||11466||77.78	11466	11466	1.000000e-250	1115
a19521_1	1||48076486||48078691||PAC:27164198||-1||CDS||369101214||2574||73.21	2574	2574	b36122_Ppe_chr3	Ppe_chr3||201727||203559||cds11337||1||CDS||1441892099||11465||73.21	11465	11465	3.600000e-124	1165
a19521_1	1||48080863||48085909||PAC:27163770||1||CDS||369100358||2576||80.2	2576	2576	b36122_Ppe_chr3	Ppe_chr3||186971||191333||cds11334||-1||CDS||1441892087||11462||80.2	11462	11462	1.000000e-250	1215
a19521_1	1||48102416||48105161||PAC:27164329||1||CDS||369101476||2578||79.0	2578	2578	b36122_Ppe_chr3	Ppe_chr3||170109||172995||cds11330||-1||CDS||1441892071||11458||79.0	11458	11458	1.000000e-250	1265
a19521_1	1||48109134||48112772||PAC:27163815||-1||CDS||369100448||2579||81.46	2579	2579	b36122_Ppe_chr3	Ppe_chr3||162632||165361||cds11327||1||CDS||1441892060||11455||81.46	11455	11455	1.100000e-88	1315
a19521_1	1||48122301||48123424||PAC:27161999||1||CDS||369096816||2580||76.5	2580	2580	b36122_Ppe_chr3	Ppe_chr3||154460||155630||cds11325||-1||CDS||1441892053||11453||76.5	11453	11453	4.000000e-176	1365
a19521_1	1||48126473||48127360||PAC:27162543||-1||CDS||369097904||2581||72.26	2581	2581	b36122_Ppe_chr3	Ppe_chr3||141727||142940||cds11323||1||CDS||1441892043||11451||72.26	11451	11451	1.700000e-45	1409
a19521_1	1||48140940||48144806||PAC:27161973||-1||CDS||369096764||2583||68.03	2583	2583	b36122_Ppe_chr3	Ppe_chr3||123633||126204||cds11318||-1||CDS||1441892024||11446||68.03	11446	11446	2.800000e-162	1459
a19521_1	1||48175538||48176420||PAC:27162260||1||CDS||369097338||2586||82.07	2586	2586	b36122_Ppe_chr3	Ppe_chr3||118664||119759||cds11317||-1||CDS||1441892018||11445||82.07	11445	11445	2.300000e-31	1489
a19521_1	1||48180241||48185733||PAC:27164785||-1||CDS||369102388||2587||78.86	2587	2587	b36122_Ppe_chr3	Ppe_chr3||113242||117783||cds11313||1||CDS||1441892004||11441||78.86	11441	11441	1.000000e-250	1539
a19521_1	1||48191948||48193744||PAC:27163346||1||CDS||369099510||2589||78.33	2589	2589	b36122_Ppe_chr3	Ppe_chr3||97883||100090||cds11311||-1||CDS||1441891997||11439||78.33	11439	11439	3.600000e-110	1589
a19521_1	1||48194070||48196249||PAC:27164761||-1||CDS||369102340||2590||80.08	2590	2590	b36122_Ppe_chr3	Ppe_chr3||95405||97442||cds11307||1||CDS||1441891985||11435||80.08	11435	11435	9.600000e-135	1639
a19521_1	1||48206854||48211561||PAC:27163675||1||CDS||369100168||2591||78.98	2591	2591	b36122_Ppe_chr3	Ppe_chr3||80356||86588||cds11304||-1||CDS||1441891974||11432||78.98	11432	11432	1.000000e-250	1689
a19521_1	1||48246837||48259934||PAC:27163850||-1||CDS||369100518||2596||80.51	2596	2596	b36122_Ppe_chr3	Ppe_chr3||39476||60703||cds11301||1||CDS||1441891967||11429||80.51	11429	11429	1.000000e-250	1739
a19521_1	1||48264308||48271903||PAC:27164419||-1||CDS||369101656||2597||76.97	2597	2597	b36122_Ppe_chr3	Ppe_chr3||22119||26498||cds11298||1||CDS||1441891957||11426||76.97	11426	11426	3.100000e-239	1789
###
a19521_1	1||48880544||48882460||PAC:27164830||-1||CDS||369102478||2679||58.44	2679	2679	b36122_Ppe_chr3	Ppe_chr3||18551231||18553588||cds13410||-1||CDS||1441903689||13558||58.44	13558	13558	1.200000e-46	45
a19521_1	1||48945530||48948031||PAC:27163103||-1||CDS||369099024||2686||74.12	2686	2686	b36122_Ppe_chr3	Ppe_chr3||18283819||18288383||cds13377||1||CDS||1441903628||13525||74.12	13525	13525	1.300000e-101	50
a19521_1	1||48950325||48951589||PAC:27163058||-1||CDS||369098934||2687||70.31	2687	2687	b36122_Ppe_chr3	Ppe_chr3||18311098||18312264||cds13381||1||CDS||1441903635||13529||70.31	13529	13529	1.700000e-196	100
a19521_1	1||48966309||48967079||PAC:27164238||1||CDS||369101294||2690||69.2	2690	2690	b36122_Ppe_chr3	Ppe_chr3||18330507||18331280||cds13384||-1||CDS||1441903641||13532||69.2	13532	13532	4.500000e-115	150
a19521_1	1||48969305||48970645||PAC:27162120||1||CDS||369097058||2692||66.0	2692	2692	b36122_Ppe_chr3	Ppe_chr3||18337853||18339196||cds13387||1||CDS||1441903647||13535||66.0	13535	13535	7.600000e-67	200
a19521_1	1||48975648||48982601||PAC:27162581||1||CDS||369097980||2694||74.46	2694	2694	b36122_Ppe_chr3	Ppe_chr3||18421786||18432057||cds13396||-1||CDS||1441903663||13544||74.46	13544	13544	1.000000e-250	92
a19521_1	1||48985990||48988155||PAC:27163503||-1||CDS||369099824||2695||70.66	2695	2695	b36122_Ppe_chr3	Ppe_chr3||18315139||18317329||cds13383||-1||CDS||1441903639||13531||70.66	13531	13531	1.000000e-250	139
a19521_1	1||48996912||49002834||PAC:27162301||1||CDS||369097420||2697||80.37	2697	2697	b36122_Ppe_chr3	Ppe_chr3||18444795||18450763||cds13397||1||CDS||1441903665||13545||80.37	13545	13545	1.000000e-250	300
a19521_1	1||49003903||49004316||PAC:27162797||-1||CDS||369098412||2698||73.7	2698	2698	b36122_Ppe_chr3	Ppe_chr3||18466325||18466732||cds13399||-1||CDS||1441903668||13547||73.7	13547	13547	1.200000e-82	350
a19521_1	1||49016448||49017788||PAC:27164348||1||CDS||369101514||2699||71.86	2699	2699	b36122_Ppe_chr3	Ppe_chr3||18487201||18488547||cds13403||1||CDS||1441903676||13551||71.86	13551	13551	1.100000e-217	400
a19521_1	1||49025207||49038390||PAC:27162149||1||CDS||369097116||2700||70.38	2700	2700	b36122_Ppe_chr3	Ppe_chr3||18512808||18523760||cds13405||1||CDS||1441903680||13553||70.38	13553	13553	2.100000e-250	450
a19521_1	1||49039462||49039932||PAC:27164140||1||CDS||369101098||2702||78.57	2702	2702	b36122_Ppe_chr3	Ppe_chr3||18526235||18526897||cds13408||1||CDS||1441903685||13556||78.57	13556	13556	7.700000e-06	455
a19521_1	1||49041701||49045035||PAC:27164009||-1||CDS||369100836||2703||83.63	2703	2703	b36122_Ppe_chr3	Ppe_chr3||18530433||18533722||cds13409||-1||CDS||1441903687||13557||83.63	13557	13557	1.000000e-250	505
a19521_1	1||49118574||49120589||PAC:27162050||1||CDS||369096918||2708||58.64	2708	2708	b36122_Ppe_chr3	Ppe_chr3||18254027||18256017||cds13376||-1||CDS||1441903626||13524||58.64	13524	13524	1.500000e-14	149
a19521_1	1||49145552||49150869||PAC:27163296||-1||CDS||369099410||2711||78.98	2711	2711	b36122_Ppe_chr3	Ppe_chr3||17967183||17972657||cds13343||-1||CDS||1441903572||13491||78.98	13491	13491	1.300000e-143	50
a19521_1	1||49154781||49155437||PAC:27162214||-1||CDS||369097246||2712||68.2	2712	2712	b36122_Ppe_chr3	Ppe_chr3||17998298||17999543||cds13347||-1||CDS||1441903579||13494||68.2	13494	13494	3.000000e-74	50
a19521_1	1||49157337||49162555||PAC:27163271||-1||CDS||369099360||2713||76.04	2713	2713	b36122_Ppe_chr3	Ppe_chr3||18127239||18131361||cds13367||-1||CDS||1441903611||13515||76.04	13515	13515	2.800000e-146	144
a19521_1	1||49177192||49178982||PAC:27163486||1||CDS||369099790||2714||76.41	2714	2714	b36122_Ppe_chr3	Ppe_chr3||18144730||18146511||cds13368||1||CDS||1441903613||13516||76.41	13516	13516	1.000000e-250	194
a19521_1	1||49193986||49195367||PAC:27164267||-1||CDS||369101352||2715||70.72	2715	2715	b36122_Ppe_chr3	Ppe_chr3||18166020||18166635||cds13369||-1||CDS||1441903615||13517||70.72	13517	13517	6.400000e-51	244
a19521_1	1||49208713||49210655||PAC:27162859||-1||CDS||369098536||2718||75.1	2718	2718	b36122_Ppe_chr3	Ppe_chr3||18175304||18176677||cds13370||1||CDS||1441903617||13519||75.1	13519	13519	2.100000e-110	199
a19521_1	1||49220480||49220899||PAC:27164385||-1||CDS||369101588||2720||73.79	2720	2720	b36122_Ppe_chr3	Ppe_chr3||17937858||17938343||cds13341||1||CDS||1441903568||13488||73.79	13488	13488	1.000000e-73	100
a19521_1	1||49225509||49225766||PAC:27163018||1||CDS||369098854||2721||71.21	2721	2721	b36122_Ppe_chr3	Ppe_chr3||17921018||17921275||cds13339||-1||CDS||1441903564||13486||71.21	13486	13486	1.600000e-43	142
a19521_1	1||49226782||49229445||PAC:27164564||-1||CDS||369101946||2722||79.6	2722	2722	b36122_Ppe_chr3	Ppe_chr3||17917476||17919920||cds13338||1||CDS||1441903562||13485||79.6	13485	13485	1.000000e-250	192
a19521_1	1||49244000||49245469||PAC:27164148||-1||CDS||369101114||2723||68.58	2723	2723	b36122_Ppe_chr3	Ppe_chr3||17888749||17890356||cds13334||1||CDS||1441903554||13481||68.58	13481	13481	1.800000e-230	242
a19521_1	1||49254621||49256371||PAC:27163873||1||CDS||369100564||2725||67.96	2725	2725	b36122_Ppe_chr3	Ppe_chr3||17842532||17843958||cds13330||-1||CDS||1441903547||13476||67.96	13476	13476	6.600000e-91	292
a19521_1	1||49265899||49269479||PAC:27163245||1||CDS||369099308||2726||77.19	2726	2726	b36122_Ppe_chr3	Ppe_chr3||17835770||17838024||cds13329||-1||CDS||1441903544||13475||77.19	13475	13475	1.000000e-250	342
a19521_1	1||49271637||49287201||PAC:27164283||1||CDS||369101384||2727||78.88	2727	2727	b36122_Ppe_chr3	Ppe_chr3||17814275||17832363||cds13326||1||CDS||1441903539||13472||78.88	13472	13472	1.000000e-250	392
a19521_1	1||49292393||49293185||PAC:27164423||1||CDS||369101664||2729||66.01	2729	2729	b36122_Ppe_chr3	Ppe_chr3||17758282||17758506||cds13323||-1||CDS||1441903536||13469||66.01	13469	13469	1.000000e-21	413
a19521_1	1||49298628||49301450||PAC:27164820||-1||CDS||369102458||2732||62.07	2732	2732	b36122_Ppe_chr3	Ppe_chr3||17741681||17744049||cds13321||1||CDS||1441903533||13467||62.07	13467	13467	3.300000e-37	449
a19521_1	1||49308287||49315097||PAC:27164909||1||CDS||369102636||2733||79.38	2733	2733	b36122_Ppe_chr3	Ppe_chr3||17693532||17701785||cds13315||1||CDS||1441903518||13461||79.38	13461	13461	1.000000e-250	499
###
a19521_1	1||49325994||49330466||PAC:27163256||1||CDS||369099330||2735||70.4	2735	2735	b36122_Ppe_chr2	Ppe_chr2||25815514||25819170||cds10108||1||CDS||1441721800||10221||70.4	10221	10221	1.000000e-250	50
a19521_1	1||49338559||49339704||PAC:27162161||-1||CDS||369097140||2740||79.75	2740	2740	b36122_Ppe_chr2	Ppe_chr2||25821967||25823376||cds10110||-1||CDS||1441721810||10223||79.75	10223	10223	3.000000e-196	100
a19521_1	1||49364308||49367593||PAC:27164084||1||CDS||369100986||2741||73.48	2741	2741	b36122_Ppe_chr2	Ppe_chr2||25833295||25837044||cds10111||1||CDS||1441721813||10224||73.48	10224	10224	4.300000e-179	150
a19521_1	1||49370476||49373693||PAC:27163400||-1||CDS||369099618||2742||79.29	2742	2742	b36122_Ppe_chr2	Ppe_chr2||25843950||25846306||cds10117||-1||CDS||1441721834||10230||79.29	10230	10230	1.000000e-250	200
a19521_1	1||49380047||49385651||PAC:27163117||-1||CDS||369099052||2743||78.05	2743	2743	b36122_Ppe_chr2	Ppe_chr2||25847098||25851670||cds10118||-1||CDS||1441721838||10231||78.05	10231	10231	1.000000e-250	250
a19521_1	1||49473481||49476977||PAC:27164488||1||CDS||369101794||2749||79.72	2749	2749	b36122_Ppe_chr2	Ppe_chr2||25879213||25880710||cds10120||1||CDS||1441721848||10233||79.72	10233	10233	2.300000e-151	300
a19521_1	1||49479853||49482903||PAC:27163985||-1||CDS||369100788||2750||81.44	2750	2750	b36122_Ppe_chr2	Ppe_chr2||25881340||25883893||cds10121||-1||CDS||1441721850||10234||81.44	10234	10234	8.100000e-228	350
a19521_1	1||49487245||49488567||PAC:27162783||-1||CDS||369098384||2751||71.74	2751	2751	b36122_Ppe_chr2	Ppe_chr2||25887760||25889055||cds10123||-1||CDS||1441721854||10236||71.74	10236	10236	2.600000e-238	400
a19521_1	1||49497469||49498629||PAC:27164194||-1||CDS||369101206||2752||71.06	2752	2752	b36122_Ppe_chr2	Ppe_chr2||25894315||25895487||cds10124||-1||CDS||1441721857||10237||71.06	10237	10237	3.000000e-81	450
a19521_1	1||49516941||49517860||PAC:27162132||-1||CDS||369097082||2756||74.83	2756	2756	b36122_Ppe_chr2	Ppe_chr2||25915859||25916675||cds10127||-1||CDS||1441721864||10240||74.83	10240	10240	7.800000e-156	500
a19521_1	1||49517760||49522244||PAC:27163613||1||CDS||369100044||2757||74.25	2757	2757	b36122_Ppe_chr2	Ppe_chr2||25918673||25921544||cds10128||1||CDS||1441721868||10241||74.25	10241	10241	1.000000e-250	550
a19521_1	1||49524025||49526019||PAC:27162582||-1||CDS||369097982||2759||67.18	2759	2759	b36122_Ppe_chr2	Ppe_chr2||25923043||25925121||cds10129||-1||CDS||1441721870||10242||67.18	10242	10242	1.000000e-250	600
a19521_1	1||49528836||49531516||PAC:27161781||-1||CDS||369096380||2760||81.11	2760	2760	b36122_Ppe_chr2	Ppe_chr2||25930647||25933211||cds10130||-1||CDS||1441721873||10243||81.11	10243	10243	1.000000e-250	650
a19521_1	1||49547122||49547985||PAC:27164882||-1||CDS||369102582||2765||76.55	2765	2765	b36122_Ppe_chr2	Ppe_chr2||25944022||25944999||cds10133||-1||CDS||1441721879||10246||76.55	10246	10246	2.000000e-126	700
a19521_1	1||49599792||49605085||PAC:27163343||-1||CDS||369099504||2774||81.19	2774	2774	b36122_Ppe_chr2	Ppe_chr2||25948343||25952922||cds10134||-1||CDS||1441721881||10247||81.19	10247	10247	1.000000e-250	750
a19521_1	1||49617009||49619845||PAC:27162446||-1||CDS||369097710||2778||79.03	2778	2778	b36122_Ppe_chr2	Ppe_chr2||25964438||25966994||cds10138||1||CDS||1441721892||10251||79.03	10251	10251	1.100000e-133	800
a19521_1	1||49620943||49624763||PAC:27162284||1||CDS||369097386||2779||75.07	2779	2779	b36122_Ppe_chr2	Ppe_chr2||25981800||25984244||cds10141||1||CDS||1441721900||10254||75.07	10254	10254	2.500000e-174	850
a19521_1	1||49645582||49647171||PAC:27164041||1||CDS||369100900||2782||69.49	2782	2782	b36122_Ppe_chr2	Ppe_chr2||25987630||25989267||cds10142||1||CDS||1441721902||10255||69.49	10255	10255	9.500000e-133	900
a19521_1	1||49657691||49664534||PAC:27162642||-1||CDS||369098102||2784||71.09	2784	2784	b36122_Ppe_chr2	Ppe_chr2||25994313||25998439||cds10143||1||CDS||1441721905||10256||71.09	10256	10256	1.600000e-185	950
a19521_1	1||49670739||49675205||PAC:27162793||-1||CDS||369098404||2786||75.5	2786	2786	b36122_Ppe_chr2	Ppe_chr2||25999205||26003249||cds10150||-1||CDS||1441721925||10263||75.5	10263	10263	1.000000e-250	1000
a19521_1	1||49677150||49683841||PAC:27163651||1||CDS||369100120||2787||76.95	2787	2787	b36122_Ppe_chr2	Ppe_chr2||26005158||26009279||cds10151||1||CDS||1441721929||10264||76.95	10264	10264	1.000000e-250	1050
a19521_1	1||49688483||49694344||PAC:27164394||1||CDS||369101606||2789||76.69	2789	2789	b36122_Ppe_chr2	Ppe_chr2||26018725||26023437||cds10153||1||CDS||1441721936||10266||76.69	10266	10266	1.000000e-250	1100
a19521_1	1||49698069||49700895||PAC:27163264||1||CDS||369099346||2790||74.93	2790	2790	b36122_Ppe_chr2	Ppe_chr2||26024649||26026962||cds10156||1||CDS||1441721943||10269||74.93	10269	10269	2.200000e-246	1150
a19521_1	1||49713518||49714735||PAC:27162093||1||CDS||369097004||2792||84.13	2792	2792	b36122_Ppe_chr2	Ppe_chr2||26031016||26032454||cds10157||1||CDS||1441721945||10270||84.13	10270	10270	2.900000e-131	1200
a19521_1	1||49717943||49723707||PAC:27162912||-1||CDS||369098642||2793||79.63	2793	2793	b36122_Ppe_chr2	Ppe_chr2||26039008||26044818||cds10161||-1||CDS||1441721957||10274||79.63	10274	10274	1.000000e-250	1250
a19521_1	1||49727725||49730592||PAC:27164745||-1||CDS||369102308||2794||70.67	2794	2794	b36122_Ppe_chr2	Ppe_chr2||26047475||26050729||cds10162||-1||CDS||1441721960||10275||70.67	10275	10275	2.500000e-143	1300
a19521_1	1||49739077||49744548||PAC:27162530||1||CDS||369097878||2796||74.84	2796	2796	b36122_Ppe_chr2	Ppe_chr2||26077317||26080392||cds10168||1||CDS||1441721973||10285||74.84	10285	10285	1.000000e-250	1350
a19521_1	1||49766396||49770918||PAC:27162878||1||CDS||369098574||2799||71.56	2799	2799	b36122_Ppe_chr2	Ppe_chr2||26088446||26090613||cds10174||-1||CDS||1441721992||10288||71.56	10288	10288	1.000000e-250	1400
a19521_1	1||49844300||49845483||PAC:27163131||-1||CDS||369099080||2805||81.45	2805	2805	b36122_Ppe_chr2	Ppe_chr2||26092823||26094286||cds10175||-1||CDS||1441721994||10289||81.45	10289	10289	2.100000e-186	1450
a19521_1	1||49851641||49855776||PAC:27163105||1||CDS||369099028||2806||66.52	2806	2806	b36122_Ppe_chr2	Ppe_chr2||26129537||26133162||cds10181||1||CDS||1441722009||10295||66.52	10295	10295	1.000000e-250	1500
a19521_1	1||49875085||49877009||PAC:27161862||1||CDS||369096542||2808||67.15	2808	2808	b36122_Ppe_chr2	Ppe_chr2||26149587||26150355||cds10183||1||CDS||1441722014||10297||67.15	10297	10297	7.000000e-39	1538
a19521_1	1||49881477||49882010||PAC:27161882||-1||CDS||369096582||2809||71.46	2809	2809	b36122_Ppe_chr2	Ppe_chr2||26159456||26159989||cds10188||-1||CDS||1441722027||10302||71.46	10302	10302	1.300000e-92	1588
a19521_1	1||49882980||49885782||PAC:27163052||-1||CDS||369098922||2810||74.98	2810	2810	b36122_Ppe_chr2	Ppe_chr2||26160972||26163985||cds10189||-1||CDS||1441722028||10304||74.98	10304	10304	1.000000e-250	1638
a19521_1	1||49895192||49902248||PAC:27162267||1||CDS||369097352||2811||72.69	2811	2811	b36122_Ppe_chr2	Ppe_chr2||26167845||26171477||cds10190||1||CDS||1441722031||10305||72.69	10305	10305	5.100000e-162	1688
a19521_1	1||49917885||49919351||PAC:27164151||1||CDS||369101120||2812||62.97	2812	2812	b36122_Ppe_chr2	Ppe_chr2||26180424||26182080||cds10192||1||CDS||1441722038||10307||62.97	10307	10307	6.500000e-26	1713
a19521_1	1||49924369||49927635||PAC:27162292||-1||CDS||369097402||2813||67.68	2813	2813	b36122_Ppe_chr2	Ppe_chr2||26198387||26199969||cds10197||-1||CDS||1441722050||10312||67.68	10312	10312	2.700000e-203	1763
a19521_1	1||49935440||49938219||PAC:27162934||-1||CDS||369098686||2815||71.45	2815	2815	b36122_Ppe_chr2	Ppe_chr2||26202746||26205007||cds10199||-1||CDS||1441722057||10314||71.45	10314	10314	2.700000e-227	1813
a19521_1	1||49956792||49957829||PAC:27162227||1||CDS||369097272||2817||62.15	2817	2817	b36122_Ppe_chr2	Ppe_chr2||26228763||26229827||cds10203||1||CDS||1441722067||10318||62.15	10318	10318	2.700000e-50	1862
a19521_1	1||49966157||49968622||PAC:27163374||1||CDS||369099566||2818||75.39	2818	2818	b36122_Ppe_chr2	Ppe_chr2||26233377||26235722||cds10204||1||CDS||1441722070||10320||75.39	10320	10320	1.000000e-250	1912
a19521_1	1||49969816||49970049||PAC:27162362||-1||CDS||369097542||2819||81.2	2819	2819	b36122_Ppe_chr2	Ppe_chr2||26236984||26237217||cds10207||-1||CDS||1441722080||10322||81.2	10322	10322	1.200000e-63	1962
a19521_1	1||49971896||49979628||PAC:27163684||1||CDS||369100186||2821||83.51	2821	2821	b36122_Ppe_chr2	Ppe_chr2||26247429||26251822||cds10210||1||CDS||1441722087||10325||83.51	10325	10325	1.000000e-250	2012
a19521_1	1||49987959||49990230||PAC:27163487||-1||CDS||369099792||2825||83.42	2825	2825	b36122_Ppe_chr2	Ppe_chr2||26254182||26256236||cds10211||-1||CDS||1441722088||10326||83.42	10326	10326	3.000000e-175	2062
a19521_1	1||50005882||50008061||PAC:27162555||1||CDS||369097928||2831||69.68	2831	2831	b36122_Ppe_chr2	Ppe_chr2||26267208||26268734||cds10217||1||CDS||1441722105||10332||69.68	10332	10332	3.400000e-86	2112
a19521_1	1||50009237||50011087||PAC:27164228||-1||CDS||369101274||2832||65.66	2832	2832	b36122_Ppe_chr2	Ppe_chr2||26269153||26270662||cds10222||-1||CDS||1441722118||10337||65.66	10337	10337	1.500000e-110	2162
a19521_1	1||50013887||50016513||PAC:27164106||1||CDS||369101030||2833||81.09	2833	2833	b36122_Ppe_chr2	Ppe_chr2||26277294||26279521||cds10225||1||CDS||1441722130||10340||81.09	10340	10340	1.000000e-250	2212
a19521_1	1||50019246||50020630||PAC:27162559||1||CDS||369097936||2834||73.63	2834	2834	b36122_Ppe_chr2	Ppe_chr2||26287452||26288723||cds10228||1||CDS||1441722140||10344||73.63	10344	10344	2.300000e-115	2262
a19521_1	1||50027056||50031074||PAC:27161819||-1||CDS||369096456||2836||73.95	2836	2836	b36122_Ppe_chr2	Ppe_chr2||26293476||26296118||cds10229||-1||CDS||1441722142||10345||73.95	10345	10345	1.000000e-250	2312
a19521_1	1||50042333||50046462||PAC:27163767||-1||CDS||369100352||2837||74.55	2837	2837	b36122_Ppe_chr2	Ppe_chr2||26314874||26319225||cds10232||-1||CDS||1441722153||10348||74.55	10348	10348	3.900000e-217	2362
a19521_1	1||50049473||50050411||PAC:27163338||1||CDS||369099494||2838||78.96	2838	2838	b36122_Ppe_chr2	Ppe_chr2||26322591||26323661||cds10233||1||CDS||1441722155||10349||78.96	10349	10349	6.200000e-102	2412
a19521_1	1||50073733||50076009||PAC:27164479||1||CDS||369101776||2840||69.13	2840	2840	b36122_Ppe_chr2	Ppe_chr2||26334411||26335907||cds10234||1||CDS||1441722158||10350||69.13	10350	10350	4.000000e-91	2462
a19521_1	1||50080979||50084785||PAC:27163761||-1||CDS||369100340||2841||82.88	2841	2841	b36122_Ppe_chr2	Ppe_chr2||26338771||26342192||cds10236||-1||CDS||1441722162||10352||82.88	10352	10352	1.000000e-250	2512
a19521_1	1||50087073||50087704||PAC:27162826||-1||CDS||369098470||2842||76.04	2842	2842	b36122_Ppe_chr2	Ppe_chr2||26343426||26344128||cds10237||-1||CDS||1441722164||10353||76.04	10353	10353	6.700000e-59	2562
a19521_1	1||50091340||50094761||PAC:27161752||-1||CDS||369096322||2843||78.61	2843	2843	b36122_Ppe_chr2	Ppe_chr2||26348274||26350871||cds10238||-1||CDS||1441722170||10354||78.61	10354	10354	1.900000e-226	2612
a19521_1	1||50096978||50098139||PAC:27162565||-1||CDS||369097948||2844||78.15	2844	2844	b36122_Ppe_chr2	Ppe_chr2||26352652||26354011||cds10239||-1||CDS||1441722173||10355||78.15	10355	10355	7.500000e-226	2662
a19521_1	1||50105271||50106770||PAC:27163336||-1||CDS||369099490||2845||69.21	2845	2845	b36122_Ppe_chr2	Ppe_chr2||26366761||26368212||cds10244||-1||CDS||1441722184||10360||69.21	10360	10360	2.600000e-138	2712
a19521_1	1||50127026||50130173||PAC:27164108||1||CDS||369101034||2847||81.91	2847	2847	b36122_Ppe_chr2	Ppe_chr2||26382911||26385964||cds10246||1||CDS||1441722193||10362||81.91	10362	10362	1.000000e-250	2762
a19521_1	1||50137452||50142806||PAC:27162338||1||CDS||369097494||2849||76.17	2849	2849	b36122_Ppe_chr2	Ppe_chr2||26402607||26406968||cds10251||1||CDS||1441722207||10367||76.17	10367	10367	1.000000e-250	2812
a19521_1	1||50144086||50148148||PAC:27163528||-1||CDS||369099874||2850||78.76	2850	2850	b36122_Ppe_chr2	Ppe_chr2||26423301||26426585||cds10260||-1||CDS||1441722230||10376||78.76	10376	10376	1.900000e-194	2862
a19521_1	1||50152989||50157395||PAC:27163816||1||CDS||369100450||2851||69.31	2851	2851	b36122_Ppe_chr2	Ppe_chr2||26429189||26432464||cds10261||1||CDS||1441722233||10377||69.31	10377	10377	5.500000e-245	2912
a19521_1	1||50159217||50161662||PAC:27163183||-1||CDS||369099184||2852||79.12	2852	2852	b36122_Ppe_chr2	Ppe_chr2||26433855||26436303||cds10263||-1||CDS||1441722236||10379||79.12	10379	10379	2.500000e-101	2962
a19521_1	1||50163911||50165830||PAC:27162578||-1||CDS||369097974||2853||76.52	2853	2853	b36122_Ppe_chr2	Ppe_chr2||26441572||26443393||cds10264||-1||CDS||1441722240||10380||76.52	10380	10380	3.200000e-175	3012
a19521_1	1||50180286||50185473||PAC:27164498||1||CDS||369101814||2854||76.96	2854	2854	b36122_Ppe_chr2	Ppe_chr2||26455782||26459442||cds10266||1||CDS||1441722247||10382||76.96	10382	10382	1.000000e-250	3062
a19521_1	1||50188050||50193055||PAC:27164441||-1||CDS||369101700||2855||73.94	2855	2855	b36122_Ppe_chr2	Ppe_chr2||26460537||26467569||cds10267||-1||CDS||1441722250||10383||73.94	10383	10383	3.200000e-235	3112
a19521_1	1||50195499||50197474||PAC:27161993||-1||CDS||369096804||2856||76.97	2856	2856	b36122_Ppe_chr2	Ppe_chr2||26470037||26471662||cds10268||-1||CDS||1441722252||10384||76.97	10384	10384	2.700000e-148	3162
a19521_1	1||50212349||50218061||PAC:27164383||1||CDS||369101584||2857||77.49	2857	2857	b36122_Ppe_chr2	Ppe_chr2||26476622||26481185||cds10269||1||CDS||1441722256||10385||77.49	10385	10385	1.000000e-250	3212
a19521_1	1||50241078||50245122||PAC:27162519||1||CDS||369097856||2859||79.12	2859	2859	b36122_Ppe_chr2	Ppe_chr2||26483024||26485511||cds10270||1||CDS||1441722259||10386||79.12	10386	10386	1.500000e-208	3262
a19521_1	1||50248555||50250565||PAC:27163892||1||CDS||369100602||2861||69.72	2861	2861	b36122_Ppe_chr2	Ppe_chr2||26498480||26500374||cds10271||1||CDS||1441722262||10387||69.72	10387	10387	1.800000e-93	3312
a19521_1	1||50254047||50254439||PAC:27164264||1||CDS||369101346||2862||71.85	2862	2862	b36122_Ppe_chr2	Ppe_chr2||26500697||26501083||cds10272||1||CDS||1441722264||10388||71.85	10388	10388	1.800000e-40	3351
a19521_1	1||50255487||50258179||PAC:27164885||-1||CDS||369102588||2863||75.79	2863	2863	b36122_Ppe_chr2	Ppe_chr2||26501769||26503329||cds10273||-1||CDS||1441722267||10389||75.79	10389	10389	6.500000e-123	3401
a19521_1	1||50267059||50273190||PAC:27163757||1||CDS||369100332||2865||74.72	2865	2865	b36122_Ppe_chr2	Ppe_chr2||26511223||26514808||cds10276||1||CDS||1441722277||10393||74.72	10393	10393	1.000000e-250	3451
a19521_1	1||50281302||50288064||PAC:27161988||1||CDS||369096794||2868||74.82	2868	2868	b36122_Ppe_chr2	Ppe_chr2||26515432||26520284||cds10278||1||CDS||1441722285||10394||74.82	10394	10394	1.000000e-250	3501
a19521_1	1||50300872||50303292||PAC:27162417||-1||CDS||369097652||2872||70.33	2872	2872	b36122_Ppe_chr2	Ppe_chr2||26522970||26525384||cds10279||-1||CDS||1441722287||10395||70.33	10395	10395	1.000000e-250	3551
a19521_1	1||50331255||50336244||PAC:27162996||1||CDS||369098810||2873||66.2	2873	2873	b36122_Ppe_chr2	Ppe_chr2||26545611||26549733||cds10283||1||CDS||1441722301||10399||66.2	10399	10399	1.300000e-71	3601
a19521_1	1||50347017||50350210||PAC:27162569||-1||CDS||369097956||2874||70.93	2874	2874	b36122_Ppe_chr2	Ppe_chr2||26556941||26559403||cds10286||-1||CDS||1441722311||10402||70.93	10402	10402	5.700000e-198	3651
a19521_1	1||50356120||50358409||PAC:27162207||1||CDS||369097232||2875||79.52	2875	2875	b36122_Ppe_chr2	Ppe_chr2||26571628||26573202||cds10288||1||CDS||1441722316||10404||79.52	10404	10404	2.000000e-168	3701
a19521_1	1||50365687||50377239||PAC:27164104||1||CDS||369101026||2879||84.63	2879	2879	b36122_Ppe_chr2	Ppe_chr2||26627457||26638018||cds10302||1||CDS||1441722357||10418||84.63	10418	10418	1.000000e-250	3748
a19521_1	1||50379005||50381094||PAC:27164341||1||CDS||369101500||2880||69.38	2880	2880	b36122_Ppe_chr2	Ppe_chr2||26641813||26643416||cds10304||1||CDS||1441722362||10420||69.38	10420	10420	6.300000e-52	3798
a19521_1	1||50386200||50387293||PAC:27164764||1||CDS||369102346||2882||72.91	2882	2882	b36122_Ppe_chr2	Ppe_chr2||26645566||26646478||cds10305||1||CDS||1441722365||10421||72.91	10421	10421	6.600000e-117	3848
a19521_1	1||50397661||50398185||PAC:27163455||-1||CDS||369099728||2884||64.53	2884	2884	b36122_Ppe_chr2	Ppe_chr2||26651589||26652071||cds10307||-1||CDS||1441722372||10423||64.53	10423	10423	3.500000e-41	3888
a19521_1	1||50417932||50419368||PAC:27163194||1||CDS||369099206||2886||70.83	2886	2886	b36122_Ppe_chr2	Ppe_chr2||26661181||26662569||cds10309||-1||CDS||1441722378||10425||70.83	10425	10425	1.600000e-93	3938
a19521_1	1||50426457||50434137||PAC:27164825||-1||CDS||369102468||2887||73.03	2887	2887	b36122_Ppe_chr2	Ppe_chr2||26681332||26687443||cds10315||-1||CDS||1441722393||10431||73.03	10431	10431	1.000000e-250	3988
a19521_1	1||50435569||50439726||PAC:27163997||-1||CDS||369100812||2888||70.48	2888	2888	b36122_Ppe_chr2	Ppe_chr2||26716279||26719527||cds10319||-1||CDS||1441722401||10435||70.48	10435	10435	1.000000e-250	4038
a19521_1	1||50441335||50443652||PAC:27162856||1||CDS||369098530||2889||68.49	2889	2889	b36122_Ppe_chr2	Ppe_chr2||26720086||26722462||cds10320||1||CDS||1441722404||10436||68.49	10436	10436	5.700000e-83	4088
a19521_1	1||50444014||50444541||PAC:27164653||-1||CDS||369102124||2890||72.26	2890	2890	b36122_Ppe_chr2	Ppe_chr2||26722911||26731266||cds10321||-1||CDS||1441722408||10437||72.26	10437	10437	3.400000e-90	4138
a19521_1	1||50447721||50451939||PAC:27163188||-1||CDS||369099194||2891||75.16	2891	2891	b36122_Ppe_chr2	Ppe_chr2||26731995||26735502||cds10323||-1||CDS||1441722414||10439||75.16	10439	10439	2.900000e-238	4188
a19521_1	1||50462536||50463243||PAC:27162328||-1||CDS||369097474||2892||65.81	2892	2892	b36122_Ppe_chr2	Ppe_chr2||26737803||26738513||cds10324||-1||CDS||1441722415||10440||65.81	10440	10440	1.700000e-51	4238
a19521_1	1||50466278||50472041||PAC:27162552||-1||CDS||369097922||2893||77.44	2893	2893	b36122_Ppe_chr2	Ppe_chr2||26773380||26777366||cds10332||-1||CDS||1441722443||10448||77.44	10448	10448	1.800000e-225	4288
a19521_1	1||50474719||50477031||PAC:27162752||-1||CDS||369098322||2894||81.85	2894	2894	b36122_Ppe_chr2	Ppe_chr2||26777868||26780507||cds10334||-1||CDS||1441722450||10450||81.85	10450	10450	1.000000e-250	4338
a19521_1	1||50479009||50480979||PAC:27164543||-1||CDS||369101904||2895||80.25	2895	2895	b36122_Ppe_chr2	Ppe_chr2||26808220||26810528||cds10342||-1||CDS||1441722475||10459||80.25	10459	10459	1.400000e-172	4388
a19521_1	1||50490887||50491661||PAC:27164440||1||CDS||369101698||2896||79.2	2896	2896	b36122_Ppe_chr2	Ppe_chr2||26822060||26822738||cds10343||1||CDS||1441722476||10460||79.2	10460	10460	1.200000e-124	4438
a19521_1	1||50502820||50510055||PAC:27161784||-1||CDS||369096386||2897||70.56	2897	2897	b36122_Ppe_chr2	Ppe_chr2||26829654||26834017||cds10344||-1||CDS||1441722481||10461||70.56	10461	10461	1.000000e-250	4488
a19521_1	1||50512907||50517386||PAC:27164595||-1||CDS||369102008||2898||77.15	2898	2898	b36122_Ppe_chr2	Ppe_chr2||26835020||26838229||cds10345||-1||CDS||1441722484||10462||77.15	10462	10462	1.000000e-250	4538
a19521_1	1||50519210||50525865||PAC:27163225||1||CDS||369099268||2899||74.39	2899	2899	b36122_Ppe_chr2	Ppe_chr2||26838484||26842784||cds10347||1||CDS||1441722490||10464||74.39	10464	10464	4.400000e-158	4588
a19521_1	1||50528633||50532835||PAC:27163389||1||CDS||369099596||2900||76.54	2900	2900	b36122_Ppe_chr2	Ppe_chr2||26846240||26848822||cds10348||1||CDS||1441722493||10465||76.54	10465	10465	1.000000e-250	4638
a19521_1	1||50540992||50541612||PAC:27164473||-1||CDS||369101764||2901||79.55	2901	2901	b36122_Ppe_chr2	Ppe_chr2||26852870||26853583||cds10350||-1||CDS||1441722497||10467||79.55	10467	10467	3.200000e-108	4688
a19521_1	1||50545702||50550616||PAC:27164252||-1||CDS||369101322||2902||73.08	2902	2902	b36122_Ppe_chr2	Ppe_chr2||26856321||26862645||cds10353||-1||CDS||1441722507||10470||73.08	10470	10470	1.000000e-250	4738
a19521_1	1||50558008||50560896||PAC:27161832||1||CDS||369096482||2904||56.55	2904	2904	b36122_Ppe_chr2	Ppe_chr2||26874078||26876896||cds10356||1||CDS||1441722516||10473||56.55	10473	10473	2.500000e-40	4777
a19521_1	1||50563852||50567062||PAC:27164397||-1||CDS||369101612||2905||79.82	2905	2905	b36122_Ppe_chr2	Ppe_chr2||26897977||26900197||cds10360||-1||CDS||1441722524||10477||79.82	10477	10477	6.400000e-248	4827
a19521_1	1||50572698||50575762||PAC:27162699||-1||CDS||369098216||2906||74.25	2906	2906	b36122_Ppe_chr2	Ppe_chr2||26908213||26911178||cds10362||-1||CDS||1441722531||10479||74.25	10479	10479	1.000000e-250	4877
a19521_1	1||50582910||50585189||PAC:27164147||1||CDS||369101112||2907||71.51	2907	2907	b36122_Ppe_chr2	Ppe_chr2||26917190||26918786||cds10364||1||CDS||1441722536||10481||71.51	10481	10481	1.000000e-250	4927
a19521_1	1||50586303||50593096||PAC:27162259||1||CDS||369097336||2908||67.51	2908	2908	b36122_Ppe_chr2	Ppe_chr2||26919521||26923071||cds10365||1||CDS||1441722540||10482||67.51	10482	10482	1.300000e-121	4977
a19521_1	1||50596665||50601491||PAC:27164227||1||CDS||369101272||2909||78.04	2909	2909	b36122_Ppe_chr2	Ppe_chr2||26923981||26928098||cds10366||1||CDS||1441722545||10483||78.04	10483	10483	1.000000e-250	5027
a19521_1	1||50607970||50611186||PAC:27163763||-1||CDS||369100344||2911||58.68	2911	2911	b36122_Ppe_chr2	Ppe_chr2||26928832||26931766||cds10367||-1||CDS||1441722548||10484||58.68	10484	10484	2.100000e-170	5077
a19521_1	1||50613609||50613988||PAC:27163854||-1||CDS||369100526||2912||81.46	2912	2912	b36122_Ppe_chr2	Ppe_chr2||26934876||26935302||cds10369||-1||CDS||1441722554||10487||81.46	10487	10487	1.200000e-54	5127
a19521_1	1||50615950||50617011||PAC:27162573||-1||CDS||369097964||2913||75.73	2913	2913	b36122_Ppe_chr2	Ppe_chr2||26946532||26947654||cds10372||-1||CDS||1441722564||10490||75.73	10490	10490	2.000000e-49	5175
a19521_1	1||50629285||50629605||PAC:27163030||-1||CDS||369098878||2915||75.25	2915	2915	b36122_Ppe_chr2	Ppe_chr2||26952446||26952814||cds10374||-1||CDS||1441722568||10492||75.25	10492	10492	2.500000e-36	5210
a19521_1	1||50640376||50642046||PAC:27162896||-1||CDS||369098610||2916||71.44	2916	2916	b36122_Ppe_chr2	Ppe_chr2||26958066||26959754||cds10375||-1||CDS||1441722570||10493||71.44	10493	10493	1.000000e-250	5260
a19521_1	1||50646432||50649784||PAC:27162098||-1||CDS||369097014||2918||80.37	2918	2918	b36122_Ppe_chr2	Ppe_chr2||26961567||26964929||cds10376||-1||CDS||1441722573||10494||80.37	10494	10494	1.200000e-246	5310
a19521_1	1||50652815||50655033||PAC:27164520||1||CDS||369101858||2919||71.2	2919	2919	b36122_Ppe_chr2	Ppe_chr2||26966979||26969009||cds10377||1||CDS||1441722574||10495||71.2	10495	10495	1.000000e-250	5360
a19521_1	1||50657278||50659537||PAC:27161803||-1||CDS||369096424||2920||70.8	2920	2920	b36122_Ppe_chr2	Ppe_chr2||26973238||26975056||cds10379||-1||CDS||1441722580||10497||70.8	10497	10497	1.600000e-104	5410
a19521_1	1||50661163||50662664||PAC:27164860||1||CDS||369102538||2922||75.43	2922	2922	b36122_Ppe_chr2	Ppe_chr2||26996089||26997468||cds10382||1||CDS||1441722588||10500||75.43	10500	10500	4.500000e-101	5460
a19521_1	1||50666762||50668001||PAC:27162036||-1||CDS||369096890||2923||65.23	2923	2923	b36122_Ppe_chr2	Ppe_chr2||26998514||27000027||cds10384||-1||CDS||1441722594||10502||65.23	10502	10502	8.900000e-65	5510
a19521_1	1||50675875||50676802||PAC:27163650||1||CDS||369100118||2926||70.2	2926	2926	b36122_Ppe_chr2	Ppe_chr2||27003779||27005619||cds10385||1||CDS||1441722598||10503||70.2	10503	10503	9.800000e-20	5529
a19521_1	1||50685858||50689775||PAC:27162505||1||CDS||369097828||2927||75.42	2927	2927	b36122_Ppe_chr2	Ppe_chr2||27025444||27028363||cds10387||1||CDS||1441722602||10505||75.42	10505	10505	1.000000e-250	5579
a19521_1	1||50691597||50692928||PAC:27164265||-1||CDS||369101348||2928||72.73	2928	2928	b36122_Ppe_chr2	Ppe_chr2||27063722||27065047||cds10398||1||CDS||1441722637||10516||72.73	10516	10516	1.000000e-250	50
a19521_1	1||50698752||50701935||PAC:27164776||-1||CDS||369102370||2929||82.83	2929	2929	b36122_Ppe_chr2	Ppe_chr2||27058589||27061410||cds10397||1||CDS||1441722634||10515||82.83	10515	10515	1.000000e-250	100
a19521_1	1||50703403||50708855||PAC:27164495||-1||CDS||369101808||2930||76.85	2930	2930	b36122_Ppe_chr2	Ppe_chr2||27054619||27057901||cds10394||1||CDS||1441722623||10512||76.85	10512	10512	1.800000e-226	150
a19521_1	1||50710924||50713573||PAC:27163986||-1||CDS||369100790||2931||67.78	2931	2931	b36122_Ppe_chr2	Ppe_chr2||27047825||27049985||cds10392||1||CDS||1441722617||10510||67.78	10510	10510	1.900000e-123	200
a19521_1	1||50721172||50721949||PAC:27164366||1||CDS||369101550||2933||67.43	2933	2933	b36122_Ppe_chr2	Ppe_chr2||27043779||27044423||cds10391||-1||CDS||1441722614||10509||67.43	10509	10509	1.300000e-19	218
###
a19521_1	1||51228372||51235613||PAC:27161766||1||CDS||369096350||3008||67.62	3008	3008	b36122_Ppe_chr1	Ppe_chr1||25655396||25659651||cds2870||-1||CDS||1441433472||2899||67.62	2899	2899	3.800000e-76	50
a19521_1	1||51235812||51238472||PAC:27163408||-1||CDS||369099634||3009||75.72	3009	3009	b36122_Ppe_chr1	Ppe_chr1||25651823||25654069||cds2869||1||CDS||1441433467||2898||75.72	2898	2898	6.100000e-224	100
a19521_1	1||51243535||51248220||PAC:27163537||1||CDS||369099892||3010||78.3	3010	3010	b36122_Ppe_chr1	Ppe_chr1||25590847||25593446||cds2848||-1||CDS||1441433422||2877||78.3	2877	2877	1.000000e-250	144
a19521_1	1||51249103||51255936||PAC:27162286||-1||CDS||369097390||3012||68.09	3012	3012	b36122_Ppe_chr1	Ppe_chr1||25583178||25589811||cds2846||1||CDS||1441433418||2875||68.09	2875	2875	1.600000e-140	194
a19521_1	1||51258256||51261236||PAC:27163756||1||CDS||369100330||3013||63.37	3013	3013	b36122_Ppe_chr1	Ppe_chr1||25553813||25557180||cds2842||-1||CDS||1441433409||2871||63.37	2871	2871	3.100000e-196	244
a19521_1	1||51261558||51267373||PAC:27163962||-1||CDS||369100742||3014||73.13	3014	3014	b36122_Ppe_chr1	Ppe_chr1||25511927||25516709||cds2839||1||CDS||1441433402||2867||73.13	2867	2867	1.000000e-250	294
a19521_1	1||51273228||51275666||PAC:27162916||-1||CDS||369098650||3015||85.89	3015	3015	b36122_Ppe_chr1	Ppe_chr1||25475217||25477968||cds2836||1||CDS||1441433397||2864||85.89	2864	2864	4.100000e-99	344
a19521_1	1||51281949||51285574||PAC:27161961||-1||CDS||369096740||3016||74.47	3016	3016	b36122_Ppe_chr1	Ppe_chr1||25461334||25463858||cds2835||1||CDS||1441433394||2863||74.47	2863	2863	3.700000e-221	394
a19521_1	1||51286312||51290746||PAC:27163941||1||CDS||369100700||3017||72.19	3017	3017	b36122_Ppe_chr1	Ppe_chr1||25448584||25453471||cds2833||-1||CDS||1441433389||2861||72.19	2861	2861	1.000000e-250	444
a19521_1	1||51292123||51298389||PAC:27161902||-1||CDS||369096622||3018||82.44	3018	3018	b36122_Ppe_chr1	Ppe_chr1||25443660||25447933||cds2832||1||CDS||1441433388||2860||82.44	2860	2860	1.000000e-250	494
a19521_1	1||51303053||51306945||PAC:27162864||1||CDS||369098546||3019||80.78	3019	3019	b36122_Ppe_chr1	Ppe_chr1||25407530||25411010||cds2826||-1||CDS||1441433376||2854||80.78	2854	2854	1.000000e-250	544
a19521_1	1||51308237||51311097||PAC:27164314||-1||CDS||369101446||3020||79.78	3020	3020	b36122_Ppe_chr1	Ppe_chr1||25403802||25405571||cds2825||1||CDS||1441433373||2853||79.78	2853	2853	1.000000e-250	594
a19521_1	1||51326098||51331118||PAC:27163363||-1||CDS||369099544||3022||74.66	3022	3022	b36122_Ppe_chr1	Ppe_chr1||25386117||25389019||cds2822||1||CDS||1441433369||2850||74.66	2850	2850	1.000000e-250	644
a19521_1	1||51333848||51334501||PAC:27163396||1||CDS||369099610||3023||70.31	3023	3023	b36122_Ppe_chr1	Ppe_chr1||25384514||25385113||cds2821||-1||CDS||1441433367||2849||70.31	2849	2849	1.600000e-65	694
a19521_1	1||51335772||51341528||PAC:27162216||-1||CDS||369097250||3024||78.43	3024	3024	b36122_Ppe_chr1	Ppe_chr1||25376324||25380268||cds2816||1||CDS||1441433353||2844||78.43	2844	2844	1.600000e-03	696
a19521_1	1||51342313||51344730||PAC:27164538||-1||CDS||369101894||3025||76.78	3025	3025	b36122_Ppe_chr1	Ppe_chr1||25346921||25349036||cds2813||1||CDS||1441433347||2841||76.78	2841	2841	3.900000e-232	746
a19521_1	1||51352975||51358672||PAC:27162133||-1||CDS||369097084||3027||75.0	3027	3027	b36122_Ppe_chr1	Ppe_chr1||25341779||25345867||cds2811||1||CDS||1441433341||2837||75.0	2837	2837	1.000000e-250	796
a19521_1	1||51364353||51371463||PAC:27162588||-1||CDS||369097994||3029||66.88	3029	3029	b36122_Ppe_chr1	Ppe_chr1||25318650||25325353||cds2805||1||CDS||1441433326||2833||66.88	2833	2833	1.000000e-250	846
a19521_1	1||51383049||51385926||PAC:27163866||1||CDS||369100550||3032||75.69	3032	3032	b36122_Ppe_chr1	Ppe_chr1||25296254||25297933||cds2802||-1||CDS||1441433322||2830||75.69	2830	2830	2.200000e-166	896
a19521_1	1||51391277||51395070||PAC:27163611||1||CDS||369100040||3034||77.95	3034	3034	b36122_Ppe_chr1	Ppe_chr1||25288501||25292560||cds2801||-1||CDS||1441433320||2829||77.95	2829	2829	7.400000e-240	946
a19521_1	1||51396227||51400039||PAC:27163313||-1||CDS||369099444||3036||75.11	3036	3036	b36122_Ppe_chr1	Ppe_chr1||25283928||25287479||cds2800||1||CDS||1441433318||2828||75.11	2828	2828	9.900000e-45	990
a19521_1	1||51404422||51406043||PAC:27163172||-1||CDS||369099162||3037||71.87	3037	3037	b36122_Ppe_chr1	Ppe_chr1||25210086||25210895||cds2796||1||CDS||1441433304||2824||71.87	2824	2824	1.500000e-95	1040
a19521_1	1||51408719||51410994||PAC:27162851||-1||CDS||369098520||3038||72.43	3038	3038	b36122_Ppe_chr1	Ppe_chr1||25205281||25207077||cds2795||1||CDS||1441433302||2823||72.43	2823	2823	1.900000e-136	1090
###
a19521_1	1||51413465||51418159||PAC:27162257||-1||CDS||369097332||3039||76.8	3039	3039	b36122_Ppe_chr1	Ppe_chr1||24837810||24840958||cds2754||-1||CDS||1441433216||2782||76.8	2782	2782	1.000000e-250	50
a19521_1	1||51425525||51435521||PAC:27164874||-1||CDS||369102566||3040||73.92	3040	3040	b36122_Ppe_chr1	Ppe_chr1||24843438||24851169||cds2757||-1||CDS||1441433222||2785||73.92	2785	2785	1.000000e-250	50
a19521_1	1||51437384||51437722||PAC:27162514||-1||CDS||369097846||3041||68.45	3041	3041	b36122_Ppe_chr1	Ppe_chr1||24889833||24890018||cds2763||-1||CDS||1441433234||2791||68.45	2791	2791	3.700000e-14	113
a19521_1	1||51440780||51444537||PAC:27164315||1||CDS||369101448||3042||79.26	3042	3042	b36122_Ppe_chr1	Ppe_chr1||24893194||24896846||cds2766||1||CDS||1441433240||2794||79.26	2794	2794	1.000000e-250	163
a19521_1	1||51447105||51448745||PAC:27163617||-1||CDS||369100052||3043||84.46	3043	3043	b36122_Ppe_chr1	Ppe_chr1||24898041||24899436||cds2768||-1||CDS||1441433243||2796||84.46	2796	2796	1.700000e-204	213
a19521_1	1||51450100||51451655||PAC:27164005||-1||CDS||369100828||3044||78.16	3044	3044	b36122_Ppe_chr1	Ppe_chr1||24826982||24828077||cds2751||1||CDS||1441433210||2779||78.16	2779	2779	7.700000e-63	100
a19521_1	1||51460491||51462928||PAC:27164884||1||CDS||369102586||3045||84.6	3045	3045	b36122_Ppe_chr1	Ppe_chr1||24817269||24819785||cds2750||-1||CDS||1441433207||2778||84.6	2778	2778	1.000000e-250	150
a19521_1	1||51470272||51472951||PAC:27164510||1||CDS||369101838||3046||71.45	3046	3046	b36122_Ppe_chr1	Ppe_chr1||24811788||24814413||cds2749||-1||CDS||1441433203||2777||71.45	2777	2777	6.600000e-225	200
a19521_1	1||51474307||51478917||PAC:27164268||1||CDS||369101354||3047||76.38	3047	3047	b36122_Ppe_chr1	Ppe_chr1||24807653||24809637||cds2748||-1||CDS||1441433200||2776||76.38	2776	2776	3.300000e-223	250
a19521_1	1||51480241||51485969||PAC:27164033||1||CDS||369100884||3048||69.92	3048	3048	b36122_Ppe_chr1	Ppe_chr1||24801576||24806266||cds2747||-1||CDS||1441433199||2775||69.92	2775	2775	1.000000e-250	300
a19521_1	1||51488049||51491161||PAC:27163250||-1||CDS||369099318||3049||79.07	3049	3049	b36122_Ppe_chr1	Ppe_chr1||24793663||24796253||cds2745||1||CDS||1441433196||2773||79.07	2773	2773	1.000000e-250	350
a19521_1	1||51492942||51496171||PAC:27164164||-1||CDS||369101146||3050||77.72	3050	3050	b36122_Ppe_chr1	Ppe_chr1||24790554||24792384||cds2744||1||CDS||1441433195||2772||77.72	2772	2772	6.800000e-98	400
a19521_1	1||51504737||51510200||PAC:27163754||1||CDS||369100326||3051||73.99	3051	3051	b36122_Ppe_chr1	Ppe_chr1||24781204||24786410||cds2742||-1||CDS||1441433191||2770||73.99	2770	2770	1.000000e-250	450
a19521_1	1||51511998||51515655||PAC:27164442||1||CDS||369101702||3052||82.16	3052	3052	b36122_Ppe_chr1	Ppe_chr1||24770634||24772380||cds2740||-1||CDS||1441433187||2768||82.16	2768	2768	3.200000e-125	500
a19521_1	1||51517211||51523308||PAC:27162502||-1||CDS||369097822||3053||76.12	3053	3053	b36122_Ppe_chr1	Ppe_chr1||24765631||24769589||cds2739||1||CDS||1441433184||2767||76.12	2767	2767	1.000000e-250	550
a19521_1	1||51525721||51528621||PAC:27164400||-1||CDS||369101618||3055||68.41	3055	3055	b36122_Ppe_chr1	Ppe_chr1||24735484||24738054||cds2729||1||CDS||1441433165||2757||68.41	2757	2757	2.800000e-161	600
a19521_1	1||51529189||51536012||PAC:27164246||-1||CDS||369101310||3057||78.46	3057	3057	b36122_Ppe_chr1	Ppe_chr1||24708524||24714807||cds2725||1||CDS||1441433157||2753||78.46	2753	2753	1.000000e-250	650
a19521_1	1||51538369||51543206||PAC:27162254||-1||CDS||369097326||3058||69.34	3058	3058	b36122_Ppe_chr1	Ppe_chr1||24691893||24694955||cds2722||1||CDS||1441433151||2750||69.34	2750	2750	1.000000e-250	700
a19521_1	1||51549397||51552069||PAC:27161941||-1||CDS||369096700||3059||77.46	3059	3059	b36122_Ppe_chr1	Ppe_chr1||24670964||24672521||cds2713||1||CDS||1441433126||2740||77.46	2740	2740	2.800000e-101	750
a19521_1	1||51555044||51558510||PAC:27162631||-1||CDS||369098080||3061||73.81	3061	3061	b36122_Ppe_chr1	Ppe_chr1||24249056||24253327||cds2691||1||CDS||1441433074||2719||73.81	2719	2719	1.000000e-250	794
a19521_1	1||51567216||51570265||PAC:27164462||-1||CDS||369101742||3063||74.6	3063	3063	b36122_Ppe_chr1	Ppe_chr1||24165189||24168126||cds2676||1||CDS||1441433036||2703||74.6	2703	2703	4.100000e-242	841
a19521_1	1||51573124||51574800||PAC:27162318||-1||CDS||369097454||3064||73.92	3064	3064	b36122_Ppe_chr1	Ppe_chr1||24160161||24161430||cds2675||1||CDS||1441433034||2702||73.92	2702	2702	1.000000e-250	891
a19521_1	1||51580797||51583538||PAC:27163298||1||CDS||369099414||3066||76.2	3066	3066	b36122_Ppe_chr1	Ppe_chr1||24140466||24143321||cds2674||-1||CDS||1441433032||2701||76.2	2701	2701	1.000000e-250	941
a19521_1	1||51585120||51585401||PAC:27162383||-1||CDS||369097584||3067||74.73	3067	3067	b36122_Ppe_chr1	Ppe_chr1||24139612||24139893||cds2673||1||CDS||1441433029||2700||74.73	2700	2700	2.400000e-58	991
a19521_1	1||51588973||51590543||PAC:27162422||-1||CDS||369097662||3068||81.34	3068	3068	b36122_Ppe_chr1	Ppe_chr1||24135262||24137692||cds2672||1||CDS||1441433028||2699||81.34	2699	2699	5.000000e-157	1041
a19521_1	1||51592665||51596318||PAC:27164070||1||CDS||369100958||3069||82.24	3069	3069	b36122_Ppe_chr1	Ppe_chr1||24020643||24022541||cds2661||-1||CDS||1441433001||2688||82.24	2688	2688	5.100000e-199	1088
a19521_1	1||51602302||51606573||PAC:27162435||1||CDS||369097688||3071||74.91	3071	3071	b36122_Ppe_chr1	Ppe_chr1||24015811||24019056||cds2660||-1||CDS||1441432999||2687||74.91	2687	2687	1.000000e-250	1138
a19521_1	1||51607265||51607870||PAC:27163315||-1||CDS||369099448||3072||69.73	3072	3072	b36122_Ppe_chr1	Ppe_chr1||24013246||24014178||cds2659||1||CDS||1441432996||2686||69.73	2686	2686	1.200000e-39	1176
a19521_1	1||51608846||51612118||PAC:27162270||1||CDS||369097358||3073||69.45	3073	3073	b36122_Ppe_chr1	Ppe_chr1||23965060||23967709||cds2657||-1||CDS||1441432992||2684||69.45	2684	2684	1.300000e-98	1226
a19521_1	1||51618070||51619866||PAC:27162271||1||CDS||369097360||3074||72.48	3074	3074	b36122_Ppe_chr1	Ppe_chr1||23955016||23957476||cds2656||-1||CDS||1441432991||2683||72.48	2683	2683	2.400000e-168	1276
a19521_1	1||51622563||51625701||PAC:27162038||1||CDS||369096894||3075||80.72	3075	3075	b36122_Ppe_chr1	Ppe_chr1||23943841||23947151||cds2651||-1||CDS||1441432981||2678||80.72	2678	2678	2.900000e-216	1326
a19521_1	1||51626944||51631974||PAC:27163792||1||CDS||369100402||3079||81.35	3079	3079	b36122_Ppe_chr1	Ppe_chr1||23936358||23941184||cds2649||-1||CDS||1441432976||2676||81.35	2676	2676	7.100000e-248	1376
a19521_1	1||51633349||51634811||PAC:27162931||1||CDS||369098680||3081||69.92	3081	3081	b36122_Ppe_chr1	Ppe_chr1||23932224||23933837||cds2648||-1||CDS||1441432974||2675||69.92	2675	2675	2.000000e-109	1426
a19521_1	1||51637647||51645680||PAC:27162775||-1||CDS||369098368||3083||75.61	3083	3083	b36122_Ppe_chr1	Ppe_chr1||23925567||23927129||cds2645||1||CDS||1441432969||2672||75.61	2672	2672	1.600000e-129	1476
a19521_1	1||51661028||51661321||PAC:27162116||-1||CDS||369097050||3084||76.9	3084	3084	b36122_Ppe_chr1	Ppe_chr1||23906664||23906960||cds2643||1||CDS||1441432964||2670||76.9	2670	2670	6.300000e-67	1526
a19521_1	1||51664184||51666644||PAC:27163275||-1||CDS||369099368||3085||72.71	3085	3085	b36122_Ppe_chr1	Ppe_chr1||23902515||23904737||cds2642||1||CDS||1441432963||2668||72.71	2668	2668	5.100000e-210	1576
a19521_1	1||51666832||51670411||PAC:27164661||1||CDS||369102140||3086||82.31	3086	3086	b36122_Ppe_chr1	Ppe_chr1||23898660||23901281||cds2641||-1||CDS||1441432961||2667||82.31	2667	2667	7.300000e-122	1626
a19521_1	1||51672394||51673242||PAC:27163871||-1||CDS||369100560||3087||75.12	3087	3087	b36122_Ppe_chr1	Ppe_chr1||23880897||23881751||cds2638||1||CDS||1441432952||2664||75.12	2664	2664	2.400000e-140	1676
a19521_1	1||51677344||51680128||PAC:27162408||1||CDS||369097634||3088||67.05	3088	3088	b36122_Ppe_chr1	Ppe_chr1||23877248||23879169||cds2637||-1||CDS||1441432951||2663||67.05	2663	2663	7.200000e-47	1722
a19521_1	1||51683092||51686017||PAC:27162471||1||CDS||369097760||3089||81.24	3089	3089	b36122_Ppe_chr1	Ppe_chr1||23870300||23874372||cds2633||-1||CDS||1441432939||2659||81.24	2659	2659	5.800000e-249	1772
a19521_1	1||51688476||51691486||PAC:27161963||-1||CDS||369096744||3090||64.61	3090	3090	b36122_Ppe_chr1	Ppe_chr1||23866726||23869264||cds2630||1||CDS||1441432933||2656||64.61	2656	2656	1.000000e-79	1822
a19521_1	1||51701810||51705604||PAC:27162729||1||CDS||369098276||3091||78.64	3091	3091	b36122_Ppe_chr1	Ppe_chr1||23850458||23853892||cds2625||-1||CDS||1441432919||2651||78.64	2651	2651	1.000000e-250	1872
a19521_1	1||51707213||51708275||PAC:27163687||1||CDS||369100192||3092||82.8	3092	3092	b36122_Ppe_chr1	Ppe_chr1||23786882||23789184||cds2621||-1||CDS||1441432912||2647||82.8	2647	2647	5.300000e-112	1922
a19521_1	1||51709358||51710707||PAC:27163228||-1||CDS||369099274||3093||74.6	3093	3093	b36122_Ppe_chr1	Ppe_chr1||23785283||23786168||cds2620||1||CDS||1441432911||2646||74.6	2646	2646	6.700000e-35	1956
a19521_1	1||51711987||51722095||PAC:27161911||-1||CDS||369096640||3094||70.05	3094	3094	b36122_Ppe_chr1	Ppe_chr1||23778412||23784578||cds2617||1||CDS||1441432905||2643||70.05	2643	2643	1.000000e-250	2006
a19521_1	1||51727753||51727962||PAC:27163285||1||CDS||369099388||3095||79.61	3095	3095	b36122_Ppe_chr1	Ppe_chr1||23764078||23764287||cds2615||-1||CDS||1441432900||2641||79.61	2641	2641	2.100000e-51	2056
a19521_1	1||51731757||51733469||PAC:27163509||-1||CDS||369099836||3097||80.58	3097	3097	b36122_Ppe_chr1	Ppe_chr1||23758582||23760665||cds2612||1||CDS||1441432896||2638||80.58	2638	2638	9.700000e-62	2106
a19521_1	1||51735866||51740615||PAC:27161821||-1||CDS||369096460||3098||80.25	3098	3098	b36122_Ppe_chr1	Ppe_chr1||23749946||23754200||cds2610||1||CDS||1441432893||2636||80.25	2636	2636	3.200000e-198	2156
###
a19521_1	1||51757070||51758509||PAC:27163419||1||CDS||369099656||3102||73.34	3102	3102	b36122_Ppe_chr1	Ppe_chr1||14738677||14739810||cds1983||-1||CDS||1441428335||2002||73.34	2002	2002	1.600000e-118	50
a19521_1	1||51763657||51769091||PAC:27164492||-1||CDS||369101802||3103||72.04	3103	3103	b36122_Ppe_chr1	Ppe_chr1||14729147||14735593||cds1982||1||CDS||1441428332||2001||72.04	2001	2001	1.000000e-250	100
a19521_1	1||51775032||51779727||PAC:27162484||-1||CDS||369097786||3105||76.69	3105	3105	b36122_Ppe_chr1	Ppe_chr1||14670894||14678515||cds1976||1||CDS||1441428310||1995||76.69	1995	1995	7.900000e-221	150
a19521_1	1||51785057||51791219||PAC:27163968||-1||CDS||369100754||3108||81.83	3108	3108	b36122_Ppe_chr1	Ppe_chr1||14644511||14654431||cds1975||1||CDS||1441428305||1994||81.83	1994	1994	1.000000e-250	200
a19521_1	1||51792836||51802371||PAC:27163360||-1||CDS||369099538||3109||78.11	3109	3109	b36122_Ppe_chr1	Ppe_chr1||14496047||14506192||cds1970||1||CDS||1441428291||1988||78.11	1988	1988	1.000000e-250	250
a19521_1	1||51808682||51815218||PAC:27162159||1||CDS||369097136||3111||76.41	3111	3111	b36122_Ppe_chr1	Ppe_chr1||14462673||14471357||cds1968||1||CDS||1441428283||1986||76.41	1986	1986	1.000000e-250	300
a19521_1	1||51835102||51841209||PAC:27163934||1||CDS||369100686||3116||67.75	3116	3116	b36122_Ppe_chr1	Ppe_chr1||14353533||14360275||cds1957||1||CDS||1441428236||1975||67.75	1975	1975	1.000000e-250	347
a19521_1	1||51846191||51848124||PAC:27162602||-1||CDS||369098022||3118||71.32	3118	3118	b36122_Ppe_chr1	Ppe_chr1||14256826||14258900||cds1953||-1||CDS||1441428225||1971||71.32	1971	1971	1.000000e-250	397
a19521_1	1||51852090||51853699||PAC:27162299||1||CDS||369097416||3119||77.18	3119	3119	b36122_Ppe_chr1	Ppe_chr1||13904815||13906675||cds1932||-1||CDS||1441428137||1950||77.18	1950	1950	4.700000e-187	441
a19521_1	1||51855836||51857601||PAC:27164550||1||CDS||369101918||3120||68.08	3120	3120	b36122_Ppe_chr1	Ppe_chr1||13822009||13823433||cds1926||-1||CDS||1441428110||1944||68.08	1944	1944	1.400000e-131	491
a19521_1	1||51861912||51865260||PAC:27163517||1||CDS||369099852||3121||71.76	3121	3121	b36122_Ppe_chr1	Ppe_chr1||13717083||13720199||cds1922||1||CDS||1441428091||1940||71.76	1940	1940	1.000000e-250	541
a19521_1	1||51879259||51890137||PAC:27162664||1||CDS||369098146||3123||75.83	3123	3123	b36122_Ppe_chr1	Ppe_chr1||13693378||13707907||cds1918||-1||CDS||1441428064||1937||75.83	1937	1937	1.000000e-250	591
a19521_1	1||51890695||51892530||PAC:27163304||-1||CDS||369099426||3124||74.35	3124	3124	b36122_Ppe_chr1	Ppe_chr1||13604338||13606170||cds1906||-1||CDS||1441428010||1924||74.35	1924	1924	1.000000e-250	638
a19521_1	1||51894471||51898196||PAC:27164570||1||CDS||369101958||3125||80.44	3125	3125	b36122_Ppe_chr1	Ppe_chr1||13598185||13602171||cds1905||-1||CDS||1441428008||1923||80.44	1923	1923	1.000000e-250	688
a19521_1	1||51900567||51903366||PAC:27164680||-1||CDS||369102178||3126||71.37	3126	3126	b36122_Ppe_chr1	Ppe_chr1||13573107||13575949||cds1902||1||CDS||1441427999||1920||71.37	1920	1920	3.100000e-86	738
a19521_1	1||51904798||51906231||PAC:27163918||-1||CDS||369100654||3127||70.3	3127	3127	b36122_Ppe_chr1	Ppe_chr1||13530454||13531947||cds1901||-1||CDS||1441427996||1919||70.3	1919	1919	3.700000e-227	788
a19521_1	1||51913590||51914989||PAC:27162291||1||CDS||369097400||3129||68.73	3129	3129	b36122_Ppe_chr1	Ppe_chr1||13407189||13411824||cds1894||-1||CDS||1441427965||1912||68.73	1912	1912	3.100000e-121	838
a19521_1	1||51916476||51916862||PAC:27163798||1||CDS||369100414||3130||73.52	3130	3130	b36122_Ppe_chr1	Ppe_chr1||13372706||13373216||cds1889||-1||CDS||1441427938||1907||73.52	1907	1907	1.400000e-67	888
a19521_1	1||51921619||51923155||PAC:27163098||-1||CDS||369099014||3131||83.47	3131	3131	b36122_Ppe_chr1	Ppe_chr1||13361381||13363279||cds1885||1||CDS||1441427924||1903||83.47	1903	1903	1.000000e-250	938
a19521_1	1||51924001||51926019||PAC:27162877||1||CDS||369098572||3132||83.12	3132	3132	b36122_Ppe_chr1	Ppe_chr1||13342614||13345193||cds1884||-1||CDS||1441427921||1902||83.12	1902	1902	1.000000e-250	988
a19521_1	1||51930674||51940631||PAC:27164063||-1||CDS||369100944||3134||76.28	3134	3134	b36122_Ppe_chr1	Ppe_chr1||13315704||13336160||cds1882||1||CDS||1441427915||1900||76.28	1900	1900	1.000000e-250	1038
a19521_1	1||51942479||51945496||PAC:27164144||1||CDS||369101106||3135||68.35	3135	3135	b36122_Ppe_chr1	Ppe_chr1||13284276||13289004||cds1881||-1||CDS||1441427912||1899||68.35	1899	1899	7.300000e-105	1088
a19521_1	1||51951653||51952966||PAC:27163835||1||CDS||369100488||3136||76.56	3136	3136	b36122_Ppe_chr1	Ppe_chr1||13267530||13268915||cds1880||-1||CDS||1441427908||1898||76.56	1898	1898	1.000000e-250	1138
a19521_1	1||51956213||51957386||PAC:27164059||-1||CDS||369100936||3137||69.58	3137	3137	b36122_Ppe_chr1	Ppe_chr1||13250144||13251698||cds1879||1||CDS||1441427898||1897||69.58	1897	1897	3.000000e-58	1188
a19521_1	1||51968590||51970146||PAC:27163698||1||CDS||369100214||3139||73.02	3139	3139	b36122_Ppe_chr1	Ppe_chr1||13102048||13106310||cds1865||-1||CDS||1441427848||1883||73.02	1883	1883	3.200000e-185	1235
###
a19521_10	10||976581||979569||PAC:27140434||-1||CDS||369106656||3228||63.12	3228	3228	b36122_Ppe_chr6	Ppe_chr6||25519330||25522331||cds24781||1||CDS||1442327405||25097||63.12	25097	25097	1.600000e-125	50
a19521_10	10||998679||1001537||PAC:27141457||-1||CDS||369108700||3232||67.8	3232	3232	b36122_Ppe_chr6	Ppe_chr6||25553923||25556372||cds24788||1||CDS||1442327421||25104||67.8	25104	25104	1.200000e-160	100
a19521_10	10||1013289||1015069||PAC:27141372||1||CDS||369108530||3233||75.81	3233	3233	b36122_Ppe_chr6	Ppe_chr6||25559431||25560601||cds24789||-1||CDS||1442327426||25105||75.81	25105	25105	3.100000e-105	150
a19521_10	10||1025076||1028337||PAC:27141219||1||CDS||369108224||3235||68.59	3235	3235	b36122_Ppe_chr6	Ppe_chr6||25575835||25578104||cds24793||1||CDS||1442327439||25110||68.59	25110	25110	1.500000e-130	200
a19521_10	10||1041190||1042236||PAC:27140183||1||CDS||369106154||3236||65.15	3236	3236	b36122_Ppe_chr6	Ppe_chr6||25581659||25582714||cds24796||1||CDS||1442327449||25113||65.15	25113	25113	1.100000e-126	250
a19521_10	10||1043665||1045685||PAC:27140751||-1||CDS||369107288||3237||85.09	3237	3237	b36122_Ppe_chr6	Ppe_chr6||25583719||25585239||cds24797||-1||CDS||1442327451||25114||85.09	25114	25114	1.000000e-250	300
a19521_10	10||1078066||1078689||PAC:27141640||1||CDS||369109066||3238||74.03	3238	3238	b36122_Ppe_chr6	Ppe_chr6||25589561||25590169||cds24798||1||CDS||1442327455||25115||74.03	25115	25115	1.100000e-126	350
a19521_10	10||1079104||1079337||PAC:27140941||-1||CDS||369107668||3239||70.87	3239	3239	b36122_Ppe_chr6	Ppe_chr6||25590741||25590995||cds24799||-1||CDS||1442327458||25116||70.87	25116	25116	7.500000e-34	383
a19521_10	10||1083924||1087034||PAC:27140383||1||CDS||369106554||3240||75.93	3240	3240	b36122_Ppe_chr6	Ppe_chr6||25593448||25595224||cds24801||1||CDS||1442327465||25118||75.93	25118	25118	1.000000e-250	433
a19521_10	10||1136470||1140628||PAC:27141143||-1||CDS||369108072||3247||77.97	3247	3247	b36122_Ppe_chr6	Ppe_chr6||25595899||25598952||cds24802||-1||CDS||1442327466||25119||77.97	25119	25119	1.000000e-250	483
a19521_10	10||1174043||1176610||PAC:27139940||1||CDS||369105668||3250||75.83	3250	3250	b36122_Ppe_chr6	Ppe_chr6||25614782||25616170||cds24807||1||CDS||1442327482||25124||75.83	25124	25124	1.600000e-211	533
a19521_10	10||1182426||1185761||PAC:27141514||1||CDS||369108814||3251||82.3	3251	3251	b36122_Ppe_chr6	Ppe_chr6||25618724||25621503||cds24808||1||CDS||1442327484||25125||82.3	25125	25125	1.000000e-250	583
a19521_10	10||1190761||1192979||PAC:27141614||-1||CDS||369109014||3252||74.88	3252	3252	b36122_Ppe_chr6	Ppe_chr6||25637181||25638520||cds24812||-1||CDS||1442327497||25129||74.88	25129	25129	4.700000e-138	633
a19521_10	10||1199658||1205788||PAC:27139925||1||CDS||369105638||3253||79.87	3253	3253	b36122_Ppe_chr6	Ppe_chr6||25639675||25642818||cds24814||-1||CDS||1442327503||25131||79.87	25131	25131	1.800000e-198	683
a19521_10	10||1206953||1211611||PAC:27141684||-1||CDS||369109154||3254||68.76	3254	3254	b36122_Ppe_chr6	Ppe_chr6||25650410||25652594||cds24815||-1||CDS||1442327504||25132||68.76	25132	25132	4.300000e-107	733
a19521_10	10||1218233||1235409||PAC:27140507||1||CDS||369106800||3255||79.18	3255	3255	b36122_Ppe_chr6	Ppe_chr6||25664287||25671674||cds24820||1||CDS||1442327518||25137||79.18	25137	25137	1.000000e-250	783
a19521_10	10||1240649||1252405||PAC:27141061||1||CDS||369107908||3257||78.24	3257	3257	b36122_Ppe_chr6	Ppe_chr6||25673218||25677878||cds24821||1||CDS||1442327521||25138||78.24	25138	25138	1.000000e-250	833
a19521_10	10||1253805||1254143||PAC:27141634||1||CDS||369109054||3258||76.29	3258	3258	b36122_Ppe_chr6	Ppe_chr6||25678592||25678930||cds24823||-1||CDS||1442327529||25140||76.29	25140	25140	1.000000e-74	883
a19521_10	10||1290623||1292572||PAC:27140473||1||CDS||369106732||3259||71.35	3259	3259	b36122_Ppe_chr6	Ppe_chr6||25697286||25699343||cds24828||-1||CDS||1442327545||25145||71.35	25145	25145	3.300000e-55	933
a19521_10	10||1301329||1302667||PAC:27139905||-1||CDS||369105598||3260||63.49	3260	3260	b36122_Ppe_chr6	Ppe_chr6||25711070||25711954||cds24831||-1||CDS||1442327553||25148||63.49	25148	25148	1.200000e-58	983
a19521_10	10||1486727||1493275||PAC:27140715||1||CDS||369107216||3268||58.37	3268	3268	b36122_Ppe_chr6	Ppe_chr6||25713708||25715959||cds24832||-1||CDS||1442327557||25150||58.37	25150	25150	1.200000e-06	988
###
a19521_10	10||5285593||5287880||PAC:27140685||-1||CDS||369107156||3568||72.18	3568	3568	b36122_Ppe_chr8	Ppe_chr8||18396309||18398373||cds31405||-1||CDS||1442627354||31806||72.18	31806	31806	1.000000e-250	50
a19521_10	10||5323965||5328261||PAC:27140603||1||CDS||369106992||3571||74.73	3571	3571	b36122_Ppe_chr8	Ppe_chr8||18402617||18405049||cds31406||1||CDS||1442627358||31807||74.73	31807	31807	1.000000e-250	100
a19521_10	10||5368505||5370799||PAC:27140758||1||CDS||369107302||3576||72.6	3576	3576	b36122_Ppe_chr8	Ppe_chr8||18412838||18413958||cds31411||1||CDS||1442627373||31812||72.6	31812	31812	3.600000e-69	150
a19521_10	10||5371869||5377559||PAC:27140889||-1||CDS||369107564||3577||80.68	3577	3577	b36122_Ppe_chr8	Ppe_chr8||18414207||18417129||cds31412||-1||CDS||1442627377||31813||80.68	31813	31813	7.400000e-205	200
a19521_10	10||5378920||5387925||PAC:27141194||1||CDS||369108174||3578||78.28	3578	3578	b36122_Ppe_chr8	Ppe_chr8||18417765||18421437||cds31413||1||CDS||1442627380||31814||78.28	31814	31814	1.000000e-250	250
###
a19521_10	10||5958396||5969430||PAC:27140314||1||CDS||369106416||3620||73.03	3620	3620	b36122_Ppe_chr2	Ppe_chr2||17113819||17133929||cds8671||1||CDS||1441739904||8761||73.03	8761	8761	1.000000e-250	50
a19521_10	10||6019377||6031430||PAC:27140939||-1||CDS||369107664||3622||71.57	3622	3622	b36122_Ppe_chr2	Ppe_chr2||17187694||17193533||cds8677||-1||CDS||1441739921||8767||71.57	8767	8767	1.000000e-250	100
a19521_10	10||6063756||6066817||PAC:27141206||1||CDS||369108198||3624||80.3	3624	3624	b36122_Ppe_chr2	Ppe_chr2||17198897||17202095||cds8679||-1||CDS||1441739926||8769||80.3	8769	8769	8.000000e-169	150
a19521_10	10||6098834||6153221||PAC:27139786||1||CDS||369105360||3626||81.79	3626	3626	b36122_Ppe_chr2	Ppe_chr2||17215899||17227111||cds8681||1||CDS||1441739932||8771||81.79	8771	8771	1.000000e-250	200
a19521_10	10||6175233||6176105||PAC:27141147||1||CDS||369108080||3628||78.57	3628	3628	b36122_Ppe_chr2	Ppe_chr2||17279378||17280304||cds8688||1||CDS||1441739949||8778||78.57	8778	8778	2.300000e-09	208
a19521_10	10||6262953||6263522||PAC:27140458||-1||CDS||369106704||3631||61.64	3631	3631	b36122_Ppe_chr2	Ppe_chr2||17346864||17347439||cds8693||-1||CDS||1441739964||8783||61.64	8783	8783	1.800000e-33	240
a19521_10	10||6266610||6271779||PAC:27140409||1||CDS||369106606||3632||69.08	3632	3632	b36122_Ppe_chr2	Ppe_chr2||17361538||17365958||cds8694||1||CDS||1441739967||8784||69.08	8784	8784	1.200000e-132	290
a19521_10	10||6274405||6277369||PAC:27141362||-1||CDS||369108510||3633||74.94	3633	3633	b36122_Ppe_chr2	Ppe_chr2||17469403||17472076||cds8708||-1||CDS||1441740008||8798||74.94	8798	8798	2.800000e-85	337
a19521_10	10||6320110||6323392||PAC:27140367||-1||CDS||369106522||3635||75.99	3635	3635	b36122_Ppe_chr2	Ppe_chr2||17474107||17476114||cds8709||1||CDS||1441740011||8799||75.99	8799	8799	6.600000e-129	387
a19521_10	10||6464536||6466762||PAC:27141258||1||CDS||369108302||3646||75.55	3646	3646	b36122_Ppe_chr2	Ppe_chr2||17642151||17645325||cds8720||1||CDS||1441740045||8810||75.55	8810	8810	5.400000e-125	434
a19521_10	10||6522962||6523849||PAC:27141565||1||CDS||369108916||3647||77.27	3647	3647	b36122_Ppe_chr2	Ppe_chr2||17648879||17649326||cds8721||1||CDS||1441740048||8811||77.27	8811	8811	6.500000e-37	470
a19521_10	10||6535900||6539524||PAC:27140647||-1||CDS||369107080||3648||74.53	3648	3648	b36122_Ppe_chr2	Ppe_chr2||17655433||17658448||cds8722||-1||CDS||1441740051||8814||74.53	8814	8814	1.000000e-250	520
a19521_10	10||6616551||6626905||PAC:27140614||1||CDS||369107014||3654||74.74	3654	3654	b36122_Ppe_chr2	Ppe_chr2||17688054||17696376||cds8728||1||CDS||1441740069||8818||74.74	8818	8818	1.000000e-250	570
a19521_10	10||6650260||6651565||PAC:27141068||-1||CDS||369107922||3658||84.89	3658	3658	b36122_Ppe_chr2	Ppe_chr2||17708510||17710219||cds8730||1||CDS||1441740075||8820||84.89	8820	8820	1.700000e-88	620
a19521_10	10||6741325||6747296||PAC:27141100||1||CDS||369107986||3663||73.26	3663	3663	b36122_Ppe_chr2	Ppe_chr2||17795383||17802062||cds8745||1||CDS||1441740120||8835||73.26	8835	8835	1.100000e-158	667
a19521_10	10||6753257||6758053||PAC:27141025||1||CDS||369107836||3664||75.93	3664	3664	b36122_Ppe_chr2	Ppe_chr2||17809622||17814201||cds8747||1||CDS||1441740125||8837||75.93	8837	8837	1.000000e-250	717
a19521_10	10||6762923||6765372||PAC:27140063||-1||CDS||369105914||3667||76.52	3667	3667	b36122_Ppe_chr2	Ppe_chr2||17867956||17869445||cds8760||-1||CDS||1441740163||8850||76.52	8850	8850	2.900000e-109	764
a19521_10	10||6898622||6902301||PAC:27140894||-1||CDS||369107574||3677||72.19	3677	3677	b36122_Ppe_chr2	Ppe_chr2||17898158||17901353||cds8763||-1||CDS||1441740171||8853||72.19	8853	8853	1.000000e-250	814
a19521_10	10||6904040||6925958||PAC:27141321||-1||CDS||369108428||3678||75.17	3678	3678	b36122_Ppe_chr2	Ppe_chr2||17903825||17911235||cds8765||-1||CDS||1441740178||8855||75.17	8855	8855	1.000000e-250	864
a19521_10	10||6949377||6953027||PAC:27140973||1||CDS||369107732||3686||65.32	3686	3686	b36122_Ppe_chr2	Ppe_chr2||17911464||17913500||cds8767||1||CDS||1441740185||8857||65.32	8857	8857	3.200000e-161	914
###
a19521_10	10||7164073||7172384||PAC:27141676||-1||CDS||369109138||3694||66.8	3694	3694	b36122_Ppe_chr5	Ppe_chr5||6323219||6328854||cds19379||-1||CDS||1442203069||19600||66.8	19600	19600	4.200000e-103	50
a19521_10	10||7505837||7509302||PAC:27141328||1||CDS||369108442||3712||80.69	3712	3712	b36122_Ppe_chr5	Ppe_chr5||6470102||6471760||cds19396||1||CDS||1442203129||19617||80.69	19617	19617	2.500000e-170	97
a19521_10	10||7781808||7784979||PAC:27140350||-1||CDS||369106488||3724||69.47	3724	3724	b36122_Ppe_chr5	Ppe_chr5||6486239||6488857||cds19398||-1||CDS||1442203136||19621||69.47	19621	19621	4.500000e-150	144
a19521_10	10||7849409||7850665||PAC:27140573||-1||CDS||369106932||3730||58.3	3730	3730	b36122_Ppe_chr5	Ppe_chr5||6510330||6511982||cds19401||-1||CDS||1442203148||19623||58.3	19623	19623	1.300000e-10	153
a19521_10	10||8020695||8021348||PAC:27140387||-1||CDS||369106562||3740||67.22	3740	3740	b36122_Ppe_chr5	Ppe_chr5||6759119||6760177||cds19419||1||CDS||1442203215||19641||67.22	19641	19641	4.900000e-30	179
a19521_10	10||8103199||8111868||PAC:27140295||1||CDS||369106378||3744||78.3	3744	3744	b36122_Ppe_chr5	Ppe_chr5||6780335||6787726||cds19420||1||CDS||1442203219||19642||78.3	19642	19642	1.000000e-250	229
###
a19521_10	10||8020695||8021348||PAC:27140387||-1||CDS||369106562||3740||76.57	3740	3740	b36122_Ppe_chr2	Ppe_chr2||18646898||18647713||cds8844||-1||CDS||1441740439||8934||76.57	8934	8934	4.300000e-51	50
a19521_10	10||8103199||8111868||PAC:27140295||1||CDS||369106378||3744||80.61	3744	3744	b36122_Ppe_chr2	Ppe_chr2||18596417||18602580||cds8842||-1||CDS||1441740432||8932||80.61	8932	8932	1.000000e-250	100
a19521_10	10||8202425||8202877||PAC:27139946||1||CDS||369105680||3753||63.38	3753	3753	b36122_Ppe_chr2	Ppe_chr2||18537654||18538732||cds8835||-1||CDS||1441740410||8925||63.38	8925	8925	1.500000e-27	126
a19521_10	10||8242638||8246741||PAC:27141246||-1||CDS||369108278||3757||78.01	3757	3757	b36122_Ppe_chr2	Ppe_chr2||18490448||18494076||cds8824||1||CDS||1441740372||8914||78.01	8914	8914	7.700000e-152	173
a19521_10	10||8248503||8251703||PAC:27141439||1||CDS||369108664||3758||82.35	3758	3758	b36122_Ppe_chr2	Ppe_chr2||18484249||18486121||cds8822||-1||CDS||1441740366||8912||82.35	8912	8912	1.700000e-121	223
a19521_10	10||8254287||8256913||PAC:27141215||-1||CDS||369108216||3759||71.69	3759	3759	b36122_Ppe_chr2	Ppe_chr2||18481469||18483201||cds8821||1||CDS||1441740362||8911||71.69	8911	8911	4.900000e-111	273
###
a19521_10	10||8345662||8347874||PAC:27140852||1||CDS||369107490||3766||63.54	3766	3766	b36122_Ppe_chr2	Ppe_chr2||18188548||18192080||cds8794||1||CDS||1441740270||8884||63.54	8884	8884	9.400000e-37	36
a19521_10	10||8369275||8371339||PAC:27140396||1||CDS||369106580||3769||71.75	3769	3769	b36122_Ppe_chr2	Ppe_chr2||18038133||18039723||cds8785||-1||CDS||1441740238||8875||71.75	8875	8875	1.300000e-165	86
a19521_10	10||8373464||8375745||PAC:27140307||-1||CDS||369106402||3770||67.37	3770	3770	b36122_Ppe_chr2	Ppe_chr2||18035887||18037519||cds8784||1||CDS||1441740235||8874||67.37	8874	8874	4.300000e-102	136
a19521_10	10||8474048||8476858||PAC:27139918||1||CDS||369105624||3776||75.54	3776	3776	b36122_Ppe_chr2	Ppe_chr2||17994316||17997458||cds8779||-1||CDS||1441740221||8869||75.54	8869	8869	1.000000e-250	186
a19521_10	10||8503485||8504336||PAC:27139999||1||CDS||369105786||3777||67.71	3777	3777	b36122_Ppe_chr2	Ppe_chr2||17970811||17971698||cds8778||-1||CDS||1441740218||8868||67.71	8868	8868	4.000000e-78	236
a19521_10	10||8534328||8545633||PAC:27140524||-1||CDS||369106834||3778||75.05	3778	3778	b36122_Ppe_chr2	Ppe_chr2||17930656||17935295||cds8771||1||CDS||1441740198||8861||75.05	8861	8861	1.000000e-250	286
a19521_10	10||8782595||8788327||PAC:27140469||1||CDS||369106726||3794||56.9	3794	3794	b36122_Ppe_chr2	Ppe_chr2||17832484||17836766||cds8750||1||CDS||1441740136||8840||56.9	8840	8840	1.700000e-10	289
###
a19521_10	10||8899273||8908045||PAC:27140153||-1||CDS||369106094||3798||76.99	3798	3798	b36122_Ppe_chr2	Ppe_chr2||19244850||19250138||cds8912||-1||CDS||1441740631||9002||76.99	9002	9002	1.000000e-250	50
a19521_10	10||8944520||8947541||PAC:27141602||1||CDS||369108990||3804||74.46	3804	3804	b36122_Ppe_chr2	Ppe_chr2||19251304||19253244||cds8913||1||CDS||1441740634||9003||74.46	9003	9003	3.900000e-100	100
a19521_10	10||9082204||9084510||PAC:27140437||-1||CDS||369106662||3810||78.05	3810	3810	b36122_Ppe_chr2	Ppe_chr2||19268002||19270819||cds8916||-1||CDS||1441740646||9006||78.05	9006	9006	1.500000e-98	150
a19521_10	10||9139267||9142852||PAC:27141686||1||CDS||369109158||3811||73.36	3811	3811	b36122_Ppe_chr2	Ppe_chr2||19284597||19285409||cds8917||1||CDS||1441740651||9007||73.36	9007	9007	1.300000e-105	200
a19521_10	10||9269264||9269972||PAC:27141221||-1||CDS||369108228||3812||81.1	3812	3812	b36122_Ppe_chr2	Ppe_chr2||19290780||19291810||cds8918||-1||CDS||1441740655||9008||81.1	9008	9008	3.700000e-36	235
a19521_10	10||9420661||9442216||PAC:27140018||1||CDS||369105824||3816||76.81	3816	3816	b36122_Ppe_chr2	Ppe_chr2||19351417||19370455||cds8928||1||CDS||1441740685||9018||76.81	9018	9018	1.000000e-250	285
###
a19521_10	10||19722261||19730462||PAC:27141637||1||CDS||369109060||3993||75.6	3993	3993	b36122_Ppe_chr2	Ppe_chr2||19473828||19476451||cds8965||1||CDS||1441740797||9055||75.6	9055	9055	1.100000e-174	50
a19521_10	10||20099177||20100205||PAC:27140012||1||CDS||369105812||3996||75.15	3996	3996	b36122_Ppe_chr2	Ppe_chr2||19519133||19520131||cds8968||1||CDS||1441740806||9058||75.15	9058	9058	3.200000e-195	100
a19521_10	10||20142298||20145645||PAC:27139893||1||CDS||369105574||3997||76.27	3997	3997	b36122_Ppe_chr2	Ppe_chr2||19521193||19524793||cds8969||1||CDS||1441740807||9059||76.27	9059	9059	6.900000e-168	150
a19521_10	10||20230091||20233455||PAC:27141036||-1||CDS||369107858||3999||75.84	3999	3999	b36122_Ppe_chr2	Ppe_chr2||19525712||19528446||cds8970||-1||CDS||1441740810||9060||75.84	9060	9060	2.400000e-60	200
a19521_10	10||21306894||21309068||PAC:27141042||-1||CDS||369107870||4005||69.38	4005	4005	b36122_Ppe_chr2	Ppe_chr2||19549181||19551478||cds8973||-1||CDS||1441740817||9063||69.38	9063	9063	1.700000e-190	250
###
a19521_10	10||25590403||25599536||PAC:27140432||-1||CDS||369106652||4053||74.29	4053	4053	b36122_Ppe_chr2	Ppe_chr2||19563908||19567404||cds8975||1||CDS||1441740822||9065||74.29	9065	9065	3.900000e-174	50
a19521_10	10||29466171||29468497||PAC:27140407||-1||CDS||369106602||4073||77.95	4073	4073	b36122_Ppe_chr2	Ppe_chr2||19707887||19710049||cds8984||-1||CDS||1441740838||9074||77.95	9074	9074	2.400000e-137	97
a19521_10	10||29556790||29558811||PAC:27140506||-1||CDS||369106798||4075||82.38	4075	4075	b36122_Ppe_chr2	Ppe_chr2||19717899||19722089||cds8986||-1||CDS||1441740843||9076||82.38	9076	9076	1.700000e-110	147
a19521_10	10||29679228||29679716||PAC:27140923||1||CDS||369107632||4078||73.49	4078	4078	b36122_Ppe_chr2	Ppe_chr2||19729457||19729975||cds8987||1||CDS||1441740845||9077||73.49	9077	9077	7.700000e-39	185
a19521_10	10||29740966||29743496||PAC:27141683||1||CDS||369109152||4079||74.2	4079	4079	b36122_Ppe_chr2	Ppe_chr2||19738080||19739718||cds8989||1||CDS||1441740848||9079||74.2	9079	9079	9.600000e-168	235
a19521_10	10||29838810||29843918||PAC:27141559||-1||CDS||369108904||4081||69.89	4081	4081	b36122_Ppe_chr2	Ppe_chr2||19741639||19744333||cds8990||-1||CDS||1441740851||9080||69.89	9080	9080	5.100000e-249	285
a19521_10	10||29929536||29947671||PAC:27140913||1||CDS||369107612||4085||81.0	4085	4085	b36122_Ppe_chr2	Ppe_chr2||19758359||19763556||cds8995||1||CDS||1441740859||9085||81.0	9085	9085	1.000000e-250	335
a19521_10	10||29991192||29991851||PAC:27140782||-1||CDS||369107350||4088||65.94	4088	4088	b36122_Ppe_chr2	Ppe_chr2||19788161||19788802||cds8998||-1||CDS||1441740865||9088||65.94	9088	9088	2.800000e-57	385
a19521_10	10||30004683||30005942||PAC:27140005||-1||CDS||369105798||4089||82.03	4089	4089	b36122_Ppe_chr2	Ppe_chr2||19790874||19792136||cds8999||-1||CDS||1441740867||9089||82.03	9089	9089	1.000000e-250	435
a19521_10	10||30023949||30025376||PAC:27140404||1||CDS||369106596||4092||72.66	4092	4092	b36122_Ppe_chr2	Ppe_chr2||19795764||19797683||cds9003||1||CDS||1441740873||9092||72.66	9092	9092	2.600000e-83	485
a19521_10	10||30171767||30176581||PAC:27140438||-1||CDS||369106664||4097||75.75	4097	4097	b36122_Ppe_chr2	Ppe_chr2||19802758||19806594||cds9004||-1||CDS||1441740874||9094||75.75	9094	9094	1.000000e-250	535
a19521_10	10||30224400||30228273||PAC:27140967||1||CDS||369107720||4100||79.55	4100	4100	b36122_Ppe_chr2	Ppe_chr2||19809582||19813822||cds9005||1||CDS||1441740877||9095||79.55	9095	9095	1.000000e-250	585
a19521_10	10||30298605||30308678||PAC:27140273||1||CDS||369106334||4101||80.44	4101	4101	b36122_Ppe_chr2	Ppe_chr2||20065541||20071558||cds9015||1||CDS||1441740899||9105||80.44	9105	9105	1.000000e-250	635
a19521_10	10||30391302||30394621||PAC:27140162||1||CDS||369106112||4106||74.18	4106	4106	b36122_Ppe_chr2	Ppe_chr2||20072510||20076316||cds9018||1||CDS||1441740908||9106||74.18	9106	9106	3.700000e-228	685
a19521_10	10||30527320||30536205||PAC:27141377||1||CDS||369108540||4107||79.26	4107	4107	b36122_Ppe_chr2	Ppe_chr2||20084509||20088100||cds9020||1||CDS||1441740912||9110||79.26	9110	9110	1.000000e-250	735
a19521_10	10||30540246||30541544||PAC:27140596||1||CDS||369106978||4108||78.83	4108	4108	b36122_Ppe_chr2	Ppe_chr2||20092432||20093739||cds9021||1||CDS||1441740914||9111||78.83	9111	9111	1.000000e-250	785
a19521_10	10||30910116||30912058||PAC:27140954||-1||CDS||369107694||4114||86.18	4114	4114	b36122_Ppe_chr2	Ppe_chr2||20137451||20139576||cds9025||1||CDS||1441740921||9115||86.18	9115	9115	2.000000e-156	835
a19521_10	10||31375106||31377683||PAC:27141152||-1||CDS||369108090||4123||66.49	4123	4123	b36122_Ppe_chr2	Ppe_chr2||20153890||20156316||cds9027||-1||CDS||1441740925||9117||66.49	9117	9117	2.500000e-94	885
a19521_10	10||31398481||31403454||PAC:27141073||-1||CDS||369107932||4125||81.05	4125	4125	b36122_Ppe_chr2	Ppe_chr2||20158291||20163084||cds9029||-1||CDS||1441740929||9119||81.05	9119	9119	1.000000e-250	935
a19521_10	10||31458657||31478971||PAC:27141494||-1||CDS||369108774||4129||76.8	4129	4129	b36122_Ppe_chr2	Ppe_chr2||20174640||20181976||cds9033||1||CDS||1441740936||9123||76.8	9123	9123	1.000000e-250	985
a19521_10	10||31495491||31498109||PAC:27141191||1||CDS||369108168||4131||75.05	4131	4131	b36122_Ppe_chr2	Ppe_chr2||20230991||20232674||cds9042||1||CDS||1441740955||9132||75.05	9132	9132	8.400000e-116	1035
a19521_10	10||31525566||31530242||PAC:27141611||-1||CDS||369109008||4135||66.03	4135	4135	b36122_Ppe_chr2	Ppe_chr2||20256820||20260935||cds9046||-1||CDS||1441740962||9136||66.03	9136	9136	1.200000e-42	1076
a19521_10	10||31629297||31631135||PAC:27141681||1||CDS||369109148||4138||73.24	4138	4138	b36122_Ppe_chr2	Ppe_chr2||20276054||20277973||cds9050||1||CDS||1441740969||9140||73.24	9140	9140	1.000000e-250	1126
a19521_10	10||31635793||31639742||PAC:27140390||-1||CDS||369106568||4140||79.78	4140	4140	b36122_Ppe_chr2	Ppe_chr2||20298141||20300985||cds9052||1||CDS||1441740974||9142||79.78	9142	9142	3.000000e-93	1176
a19521_10	10||31691434||31705499||PAC:27141065||1||CDS||369107916||4141||79.36	4141	4141	b36122_Ppe_chr2	Ppe_chr2||20308097||20317299||cds9054||1||CDS||1441740978||9144||79.36	9144	9144	1.000000e-250	1226
a19521_10	10||31707733||31708371||PAC:27140902||1||CDS||369107590||4142||72.38	4142	4142	b36122_Ppe_chr2	Ppe_chr2||20318391||20319008||cds9055||1||CDS||1441740980||9145||72.38	9145	9145	6.900000e-90	1276
a19521_10	10||31770413||31771345||PAC:27140733||1||CDS||369107252||4144||68.82	4144	4144	b36122_Ppe_chr2	Ppe_chr2||20331648||20332586||cds9056||1||CDS||1441740983||9146||68.82	9146	9146	1.900000e-146	1326
a19521_10	10||31876583||31879110||PAC:27140629||1||CDS||369107044||4146||72.65	4146	4146	b36122_Ppe_chr2	Ppe_chr2||20354925||20356820||cds9059||1||CDS||1441740989||9149||72.65	9149	9149	1.700000e-208	1376
a19521_10	10||31980762||31982236||PAC:27141207||-1||CDS||369108200||4148||82.63	4148	4148	b36122_Ppe_chr2	Ppe_chr2||20371724||20373274||cds9062||-1||CDS||1441740993||9152||82.63	9152	9152	8.600000e-121	1426
###
a19521_10	10||32397927||32399855||PAC:27141466||-1||CDS||369108718||4157||76.23	4157	4157	b36122_Ppe_chr2	Ppe_chr2||20503735||20505065||cds9090||1||CDS||1441741042||9180||76.23	9180	9180	2.900000e-125	50
a19521_10	10||32432799||32437559||PAC:27140462||1||CDS||369106712||4158||77.99	4158	4158	b36122_Ppe_chr2	Ppe_chr2||20518653||20523093||cds9093||1||CDS||1441741049||9183||77.99	9183	9183	1.000000e-250	100
a19521_10	10||32614651||32616990||PAC:27140213||1||CDS||369106214||4167||69.72	4167	4167	b36122_Ppe_chr2	Ppe_chr2||20523947||20530729||cds9096||1||CDS||1441741055||9184||69.72	9184	9184	8.800000e-124	150
a19521_10	10||32649211||32650866||PAC:27140725||-1||CDS||369107236||4170||73.05	4170	4170	b36122_Ppe_chr2	Ppe_chr2||20566532||20568044||cds9101||1||CDS||1441741063||9191||73.05	9191	9191	2.500000e-212	200
a19521_10	10||32684130||32692055||PAC:27140360||-1||CDS||369106508||4171||77.89	4171	4171	b36122_Ppe_chr2	Ppe_chr2||20573210||20578728||cds9102||-1||CDS||1441741064||9192||77.89	9192	9192	1.000000e-250	250
a19521_10	10||32697307||32702724||PAC:27140129||-1||CDS||369106046||4172||76.62	4172	4172	b36122_Ppe_chr2	Ppe_chr2||20580607||20582976||cds9106||-1||CDS||1441741070||9196||76.62	9196	9196	3.600000e-89	300
a19521_10	10||32835303||32847049||PAC:27141018||-1||CDS||369107822||4176||79.05	4176	4176	b36122_Ppe_chr2	Ppe_chr2||20601054||20605764||cds9110||-1||CDS||1441741079||9200||79.05	9200	9200	2.700000e-194	350
a19521_10	10||32951661||32960696||PAC:27140896||-1||CDS||369107578||4179||73.12	4179	4179	b36122_Ppe_chr2	Ppe_chr2||20615077||20621106||cds9112||-1||CDS||1441741082||9202||73.12	9202	9202	1.000000e-250	400
a19521_10	10||32977567||32982815||PAC:27139892||1||CDS||369105572||4181||74.28	4181	4181	b36122_Ppe_chr2	Ppe_chr2||20675570||20679767||cds9121||1||CDS||1441741100||9211||74.28	9211	9211	1.000000e-250	450
a19521_10	10||33169135||33179108||PAC:27140102||1||CDS||369105992||4187||77.66	4187	4187	b36122_Ppe_chr2	Ppe_chr2||20686327||20693315||cds9123||1||CDS||1441741105||9213||77.66	9213	9213	1.000000e-250	500
a19521_10	10||33208255||33209505||PAC:27141688||-1||CDS||369109162||4189||79.35	4189	4189	b36122_Ppe_chr2	Ppe_chr2||20715745||20716629||cds9130||-1||CDS||1441741119||9220||79.35	9220	9220	5.200000e-85	550
a19521_10	10||33219918||33222486||PAC:27141049||-1||CDS||369107884||4190||75.91	4190	4190	b36122_Ppe_chr2	Ppe_chr2||20730897||20733923||cds9132||-1||CDS||1441741123||9224||75.91	9224	9224	1.000000e-250	600
a19521_10	10||33227920||33238948||PAC:27140529||-1||CDS||369106844||4192||79.59	4192	4192	b36122_Ppe_chr2	Ppe_chr2||20741796||20744767||cds9135||-1||CDS||1441741130||9227||79.59	9227	9227	1.000000e-250	650
a19521_10	10||33281109||33283308||PAC:27141285||-1||CDS||369108356||4194||78.21	4194	4194	b36122_Ppe_chr2	Ppe_chr2||20790960||20793556||cds9146||-1||CDS||1441741153||9238||78.21	9238	9238	1.000000e-250	697
a19521_10	10||33303999||33307079||PAC:27140989||-1||CDS||369107764||4196||62.78	4196	4196	b36122_Ppe_chr2	Ppe_chr2||20801419||20803344||cds9147||-1||CDS||1441741156||9239||62.78	9239	9239	2.200000e-15	711
###
a19521_10	10||34540439||34546380||PAC:27140485||1||CDS||369106756||4240||81.13	4240	4240	b36122_Ppe_chr2	Ppe_chr2||21106628||21109598||cds9194||1||CDS||1441741292||9286||81.13	9286	9286	1.000000e-250	50
a19521_10	10||34552285||34554850||PAC:27141534||-1||CDS||369108854||4241||64.23	4241	4241	b36122_Ppe_chr2	Ppe_chr2||21132934||21134929||cds9196||-1||CDS||1441741297||9288||64.23	9288	9288	1.100000e-40	90
a19521_10	10||34559017||34561033||PAC:27139987||1||CDS||369105762||4243||69.58	4243	4243	b36122_Ppe_chr2	Ppe_chr2||21147236||21149637||cds9199||1||CDS||1441741306||9291||69.58	9291	9291	3.900000e-58	140
a19521_10	10||34565425||34568135||PAC:27141200||1||CDS||369108186||4244||76.71	4244	4244	b36122_Ppe_chr2	Ppe_chr2||21206980||21210068||cds9213||1||CDS||1441741346||9305||76.71	9305	9305	5.700000e-211	187
a19521_10	10||34661327||34668877||PAC:27141650||1||CDS||369109086||4253||81.3	4253	4253	b36122_Ppe_chr2	Ppe_chr2||21216371||21222646||cds9216||1||CDS||1441741355||9308||81.3	9308	9308	1.000000e-250	237
a19521_10	10||34757540||34761711||PAC:27139854||1||CDS||369105496||4262||70.37	4262	4262	b36122_Ppe_chr2	Ppe_chr2||21269634||21281500||cds9224||1||CDS||1441741377||9316||70.37	9316	9316	1.000000e-153	287
a19521_10	10||34866413||34877107||PAC:27140610||1||CDS||369107006||4267||80.39	4267	4267	b36122_Ppe_chr2	Ppe_chr2||21319232||21328896||cds9237||-1||CDS||1441741411||9329||80.39	9329	9329	1.000000e-250	334
a19521_10	10||34908223||34916151||PAC:27141250||-1||CDS||369108286||4269||77.72	4269	4269	b36122_Ppe_chr2	Ppe_chr2||21397577||21402718||cds9248||1||CDS||1441741438||9340||77.72	9340	9340	1.000000e-250	381
a19521_10	10||34960829||34963089||PAC:27140170||-1||CDS||369106128||4278||75.0	4278	4278	b36122_Ppe_chr2	Ppe_chr2||21408953||21411220||cds9250||1||CDS||1441741444||9342||75.0	9342	9342	9.400000e-120	431
a19521_10	10||34965723||34970143||PAC:27141429||1||CDS||369108644||4279||74.08	4279	4279	b36122_Ppe_chr2	Ppe_chr2||21455862||21469886||cds9256||1||CDS||1441741458||9348||74.08	9348	9348	1.000000e-250	481
a19521_10	10||35010277||35010843||PAC:27141142||1||CDS||369108070||4281||74.2	4281	4281	b36122_Ppe_chr2	Ppe_chr2||21557613||21559902||cds9274||1||CDS||1441741508||9366||74.2	9366	9366	2.600000e-122	528
a19521_10	10||35044291||35047915||PAC:27141189||-1||CDS||369108164||4284||74.27	4284	4284	b36122_Ppe_chr2	Ppe_chr2||21560504||21564274||cds9275||-1||CDS||1441741511||9367||74.27	9367	9367	4.400000e-215	578
a19521_10	10||35069435||35070307||PAC:27141168||-1||CDS||369108122||4285||75.42	4285	4285	b36122_Ppe_chr2	Ppe_chr2||21570169||21570733||cds9276||-1||CDS||1441741514||9368||75.42	9368	9368	7.000000e-47	624
a19521_10	10||35080176||35085526||PAC:27140346||1||CDS||369106480||4286||82.45	4286	4286	b36122_Ppe_chr2	Ppe_chr2||21576449||21581169||cds9278||1||CDS||1441741517||9370||82.45	9370	9370	1.000000e-250	674
a19521_10	10||35087971||35091294||PAC:27139792||-1||CDS||369105372||4287||66.92	4287	4287	b36122_Ppe_chr2	Ppe_chr2||21621995||21624295||cds9294||1||CDS||1441741567||9386||66.92	9386	9386	6.300000e-159	721
a19521_10	10||35190154||35191921||PAC:27139801||1||CDS||369105390||4296||71.97	4296	4296	b36122_Ppe_chr2	Ppe_chr2||21701617||21702979||cds9304||-1||CDS||1441741594||9400||71.97	9400	9400	5.300000e-196	768
a19521_10	10||35197384||35208154||PAC:27140926||-1||CDS||369107638||4298||73.52	4298	4298	b36122_Ppe_chr2	Ppe_chr2||21708176||21713767||cds9305||-1||CDS||1441741596||9401||73.52	9401	9401	1.000000e-250	818
a19521_10	10||35211851||35221195||PAC:27140878||1||CDS||369107542||4299||76.04	4299	4299	b36122_Ppe_chr2	Ppe_chr2||21715871||21717917||cds9306||1||CDS||1441741598||9402||76.04	9402	9402	1.000000e-250	868
a19521_10	10||35231174||35235796||PAC:27141482||-1||CDS||369108750||4301||68.05	4301	4301	b36122_Ppe_chr2	Ppe_chr2||21738116||21742053||cds9310||1||CDS||1441741609||9406||68.05	9406	9406	6.900000e-184	918
a19521_10	10||35255686||35257287||PAC:27139811||1||CDS||369105410||4303||73.44	4303	4303	b36122_Ppe_chr2	Ppe_chr2||21748793||21749858||cds9312||1||CDS||1441741612||9408||73.44	9408	9408	2.600000e-48	965
a19521_10	10||35260152||35262175||PAC:27141131||1||CDS||369108048||4304||75.42	4304	4304	b36122_Ppe_chr2	Ppe_chr2||21752342||21754743||cds9313||1||CDS||1441741615||9409||75.42	9409	9409	1.000000e-250	1015
a19521_10	10||35278018||35293088||PAC:27139813||-1||CDS||369105414||4307||73.66	4307	4307	b36122_Ppe_chr2	Ppe_chr2||21757022||21768529||cds9314||-1||CDS||1441741619||9410||73.66	9410	9410	1.000000e-250	1065
a19521_10	10||35308405||35312459||PAC:27141389||-1||CDS||369108564||4309||61.02	4309	4309	b36122_Ppe_chr2	Ppe_chr2||21776819||21780744||cds9318||-1||CDS||1441741630||9414||61.02	9414	9414	2.300000e-179	1115
a19521_10	10||35326106||35331865||PAC:27141134||-1||CDS||369108054||4310||71.1	4310	4310	b36122_Ppe_chr2	Ppe_chr2||21787669||21791647||cds9321||-1||CDS||1441741638||9417||71.1	9417	9417	5.600000e-116	1165
a19521_10	10||35340387||35345570||PAC:27141469||1||CDS||369108724||4318||72.91	4318	4318	b36122_Ppe_chr2	Ppe_chr2||21806394||21811807||cds9322||1||CDS||1441741639||9418||72.91	9418	9418	8.100000e-222	1215
a19521_10	10||35464123||35471522||PAC:27140554||1||CDS||369106894||4320||80.19	4320	4320	b36122_Ppe_chr2	Ppe_chr2||21814274||21820831||cds9323||1||CDS||1441741642||9419||80.19	9419	9419	1.000000e-250	1265
a19521_10	10||35476388||35486473||PAC:27140051||-1||CDS||369105890||4321||79.73	4321	4321	b36122_Ppe_chr2	Ppe_chr2||21821609||21825511||cds9324||-1||CDS||1441741646||9420||79.73	9420	9420	5.000000e-199	1315
a19521_10	10||35507110||35511136||PAC:27139812||1||CDS||369105412||4322||78.74	4322	4322	b36122_Ppe_chr2	Ppe_chr2||21846269||21848628||cds9330||1||CDS||1441741668||9426||78.74	9426	9426	1.000000e-250	1365
a19521_10	10||35517282||35523004||PAC:27141001||1||CDS||369107788||4323||82.1	4323	4323	b36122_Ppe_chr2	Ppe_chr2||21859014||21863661||cds9332||1||CDS||1441741677||9428||82.1	9428	9428	1.000000e-250	1415
a19521_10	10||35524025||35525623||PAC:27141493||-1||CDS||369108772||4324||77.15	4324	4324	b36122_Ppe_chr2	Ppe_chr2||21864920||21866524||cds9333||-1||CDS||1441741681||9429||77.15	9429	9429	1.000000e-250	1465
a19521_10	10||35555539||35567761||PAC:27141363||1||CDS||369108512||4326||81.43	4326	4326	b36122_Ppe_chr2	Ppe_chr2||21945005||21955327||cds9340||1||CDS||1441741701||9437||81.43	9437	9437	1.000000e-250	1515
a19521_10	10||35586212||35588392||PAC:27140499||-1||CDS||369106784||4327||85.69	4327	4327	b36122_Ppe_chr2	Ppe_chr2||21956215||21959281||cds9341||-1||CDS||1441741705||9438||85.69	9438	9438	6.200000e-188	1565
a19521_10	10||35599052||35602339||PAC:27140768||-1||CDS||369107322||4328||71.03	4328	4328	b36122_Ppe_chr2	Ppe_chr2||21962431||21966524||cds9343||-1||CDS||1441741714||9440||71.03	9440	9440	2.600000e-95	1615
a19521_10	10||35633911||35635307||PAC:27140538||-1||CDS||369106862||4330||73.64	4330	4330	b36122_Ppe_chr2	Ppe_chr2||21980613||21981909||cds9347||-1||CDS||1441741729||9444||73.64	9444	9444	2.900000e-116	1665
a19521_10	10||35646530||35648461||PAC:27140877||1||CDS||369107540||4332||67.72	4332	4332	b36122_Ppe_chr2	Ppe_chr2||21984845||21987883||cds9350||1||CDS||1441741736||9447||67.72	9447	9447	1.000000e-250	1715
a19521_10	10||35665818||35673029||PAC:27140279||-1||CDS||369106346||4334||71.2	4334	4334	b36122_Ppe_chr2	Ppe_chr2||21992145||21999621||cds9352||-1||CDS||1441741743||9449||71.2	9449	9449	1.000000e-250	1765
a19521_10	10||35771441||35772693||PAC:27141237||1||CDS||369108260||4336||66.96	4336	4336	b36122_Ppe_chr2	Ppe_chr2||22008603||22010026||cds9355||-1||CDS||1441741749||9452||66.96	9452	9452	1.900000e-08	1772
a19521_10	10||35797672||35799722||PAC:27141425||-1||CDS||369108636||4337||70.6	4337	4337	b36122_Ppe_chr2	Ppe_chr2||22021950||22022441||cds9358||-1||CDS||1441741761||9455||70.6	9455	9455	7.000000e-79	1822
a19521_10	10||35872702||35877572||PAC:27141181||-1||CDS||369108148||4341||70.8	4341	4341	b36122_Ppe_chr2	Ppe_chr2||22040232||22043478||cds9360||-1||CDS||1441741766||9458||70.8	9458	9458	1.000000e-250	1872
a19521_10	10||35929411||35932274||PAC:27140719||-1||CDS||369107224||4347||71.21	4347	4347	b36122_Ppe_chr2	Ppe_chr2||22047538||22050053||cds9363||-1||CDS||1441741781||9460||71.21	9460	9460	1.000000e-235	1922
a19521_10	10||35940113||35945480||PAC:27140328||1||CDS||369106444||4351||73.66	4351	4351	b36122_Ppe_chr2	Ppe_chr2||22051711||22054665||cds9365||1||CDS||1441741787||9462||73.66	9462	9462	1.000000e-250	1972
a19521_10	10||36007517||36012674||PAC:27140243||-1||CDS||369106274||4356||83.55	4356	4356	b36122_Ppe_chr2	Ppe_chr2||22101450||22105767||cds9369||-1||CDS||1441741799||9466||83.55	9466	9466	1.000000e-250	2022
a19521_10	10||36031017||36034138||PAC:27140107||-1||CDS||369106002||4359||80.1	4359	4359	b36122_Ppe_chr2	Ppe_chr2||22113403||22116286||cds9372||-1||CDS||1441741806||9469||80.1	9469	9469	1.000000e-250	2072
a19521_10	10||36039621||36045890||PAC:27141352||-1||CDS||369108490||4360||74.08	4360	4360	b36122_Ppe_chr2	Ppe_chr2||22157715||22161542||cds9382||-1||CDS||1441741836||9479||74.08	9479	9479	3.300000e-184	2122
a19521_10	10||36055188||36057899||PAC:27140031||-1||CDS||369105850||4362||72.39	4362	4362	b36122_Ppe_chr2	Ppe_chr2||22177034||22179052||cds9385||-1||CDS||1441741842||9482||72.39	9482	9482	6.400000e-92	2172
a19521_10	10||36127986||36129787||PAC:27140378||1||CDS||369106544||4367||75.05	4367	4367	b36122_Ppe_chr2	Ppe_chr2||22192647||22194129||cds9386||1||CDS||1441741844||9483||75.05	9483	9483	1.900000e-93	2222
a19521_10	10||36152988||36156283||PAC:27140965||-1||CDS||369107716||4368||73.33	4368	4368	b36122_Ppe_chr2	Ppe_chr2||22202703||22205200||cds9387||-1||CDS||1441741847||9484||73.33	9484	9484	1.000000e-250	2272
a19521_10	10||36211519||36215577||PAC:27140838||-1||CDS||369107462||4371||70.28	4371	4371	b36122_Ppe_chr2	Ppe_chr2||22222054||22225277||cds9389||-1||CDS||1441741850||9486||70.28	9486	9486	7.700000e-146	2322
a19521_10	10||36231937||36233427||PAC:27140497||1||CDS||369106780||4373||81.54	4373	4373	b36122_Ppe_chr2	Ppe_chr2||22242059||22243399||cds9392||1||CDS||1441741856||9489||81.54	9489	9489	7.400000e-80	2372
a19521_10	10||36413076||36414204||PAC:27141436||1||CDS||369108658||4378||77.25	4378	4378	b36122_Ppe_chr2	Ppe_chr2||22259757||22261472||cds9396||1||CDS||1441741868||9493||77.25	9493	9493	7.200000e-80	2422
a19521_10	10||36418575||36419158||PAC:27139868||1||CDS||369105524||4379||67.79	4379	4379	b36122_Ppe_chr2	Ppe_chr2||22271514||22272394||cds9400||1||CDS||1441741877||9497||67.79	9497	9497	2.800000e-66	2472
a19521_10	10||36430209||36430871||PAC:27140555||1||CDS||369106896||4382||66.11	4382	4382	b36122_Ppe_chr2	Ppe_chr2||22278293||22278973||cds9403||1||CDS||1441741883||9501||66.11	9501	9501	2.800000e-91	2522
a19521_10	10||36433815||36434387||PAC:27140282||1||CDS||369106352||4383||73.53	4383	4383	b36122_Ppe_chr2	Ppe_chr2||22281404||22281982||cds9404||1||CDS||1441741887||9502||73.53	9502	9502	4.300000e-103	2572
a19521_10	10||36435857||36437311||PAC:27139930||1||CDS||369105648||4384||74.47	4384	4384	b36122_Ppe_chr2	Ppe_chr2||22283021||22284454||cds9405||1||CDS||1441741892||9503||74.47	9503	9503	1.000000e-250	2622
a19521_10	10||36446781||36448583||PAC:27140125||1||CDS||369106038||4386||75.97	4386	4386	b36122_Ppe_chr2	Ppe_chr2||22286406||22288156||cds9406||1||CDS||1441741895||9504||75.97	9504	9504	1.600000e-159	2672
a19521_10	10||36451235||36462190||PAC:27140771||-1||CDS||369107328||4387||72.0	4387	4387	b36122_Ppe_chr2	Ppe_chr2||22289739||22297194||cds9407||-1||CDS||1441741897||9505||72.0	9505	9505	1.000000e-250	2722
a19521_10	10||36467650||36470000||PAC:27141193||-1||CDS||369108172||4389||76.71	4389	4389	b36122_Ppe_chr2	Ppe_chr2||22317146||22318757||cds9413||-1||CDS||1441741915||9512||76.71	9512	9512	5.900000e-144	2772
a19521_10	10||36473231||36477069||PAC:27139800||1||CDS||369105388||4390||76.69	4390	4390	b36122_Ppe_chr2	Ppe_chr2||22322439||22324963||cds9414||1||CDS||1441741916||9513||76.69	9513	9513	5.800000e-219	2822
a19521_10	10||36491931||36497698||PAC:27140759||1||CDS||369107304||4391||74.8	4391	4391	b36122_Ppe_chr2	Ppe_chr2||22330307||22338165||cds9416||1||CDS||1441741921||9515||74.8	9515	9515	1.000000e-250	2872
a19521_10	10||36757056||36760802||PAC:27141033||-1||CDS||369107852||4406||72.62	4406	4406	b36122_Ppe_chr2	Ppe_chr2||22445944||22450128||cds9437||1||CDS||1441741977||9536||72.62	9536	9536	3.800000e-61	2916
a19521_10	10||36809729||36810946||PAC:27140640||1||CDS||369107066||4410||74.71	4410	4410	b36122_Ppe_chr2	Ppe_chr2||22464392||22465609||cds9439||1||CDS||1441741982||9538||74.71	9538	9538	1.000000e-250	2966
a19521_10	10||36828571||36832328||PAC:27140133||1||CDS||369106054||4412||72.4	4412	4412	b36122_Ppe_chr2	Ppe_chr2||22477463||22480487||cds9441||1||CDS||1441741986||9540||72.4	9540	9540	2.600000e-165	3016
a19521_10	10||36930929||36934331||PAC:27140665||1||CDS||369107116||4416||80.15	4416	4416	b36122_Ppe_chr2	Ppe_chr2||22495335||22498553||cds9442||1||CDS||1441741988||9541||80.15	9541	9541	1.000000e-250	3066
a19521_10	10||36946267||36948378||PAC:27140046||1||CDS||369105880||4419||74.41	4419	4419	b36122_Ppe_chr2	Ppe_chr2||22499783||22502243||cds9443||-1||CDS||1441741993||9542||74.41	9542	9542	1.400000e-83	3116
a19521_10	10||36953518||36954405||PAC:27141167||1||CDS||369108120||4420||61.07	4420	4420	b36122_Ppe_chr2	Ppe_chr2||22505761||22506684||cds9444||1||CDS||1441741997||9543||61.07	9543	9543	2.500000e-41	3156
a19521_10	10||36955004||36957579||PAC:27140036||-1||CDS||369105860||4421||72.51	4421	4421	b36122_Ppe_chr2	Ppe_chr2||22507390||22509892||cds9445||-1||CDS||1441741999||9544||72.51	9544	9544	7.800000e-89	3206
a19521_10	10||36977345||36980436||PAC:27140026||1||CDS||369105840||4422||73.15	4422	4422	b36122_Ppe_chr2	Ppe_chr2||22517552||22520795||cds9446||1||CDS||1441742001||9545||73.15	9545	9545	1.000000e-250	3256
###
a19521_10	10||37576546||37578589||PAC:27140712||-1||CDS||369107210||4461||70.04	4461	4461	b36122_Ppe_chr2	Ppe_chr2||29211076||29212323||cds10947||-1||CDS||1441727382||11068||70.04	11068	11068	9.100000e-40	39
a19521_10	10||37653820||37656787||PAC:27141548||-1||CDS||369108882||4469||76.66	4469	4469	b36122_Ppe_chr2	Ppe_chr2||29243412||29245602||cds10956||-1||CDS||1441727412||11077||76.66	11077	11077	5.600000e-126	89
a19521_10	10||37713954||37719614||PAC:27140013||-1||CDS||369105814||4473||66.63	4473	4473	b36122_Ppe_chr2	Ppe_chr2||29250537||29252414||cds10960||-1||CDS||1441727424||11083||66.63	11083	11083	7.700000e-115	139
a19521_10	10||37770288||37775431||PAC:27139794||1||CDS||369105376||4474||69.92	4474	4474	b36122_Ppe_chr2	Ppe_chr2||29263263||29266682||cds10966||1||CDS||1441727444||11087||69.92	11087	11087	6.700000e-79	189
a19521_10	10||37887684||37893359||PAC:27140168||1||CDS||369106124||4481||70.66	4481	4481	b36122_Ppe_chr2	Ppe_chr2||29275791||29279140||cds10975||1||CDS||1441727478||11096||70.66	11096	11096	1.200000e-208	239
###
a19521_10	10||38413974||38415779||PAC:27140632||-1||CDS||369107050||4521||67.42	4521	4521	b36122_Ppe_chr5	Ppe_chr5||12556964||12558823||cds20204||-1||CDS||1442206123||20448||67.42	20448	20448	4.800000e-205	50
a19521_10	10||38564735||38566129||PAC:27140884||1||CDS||369107554||4529||78.11	4529	4529	b36122_Ppe_chr5	Ppe_chr5||12620555||12622465||cds20212||1||CDS||1442206153||20456||78.11	20456	20456	2.300000e-35	84
a19521_10	10||38662193||38664491||PAC:27140533||-1||CDS||369106852||4537||66.39	4537	4537	b36122_Ppe_chr5	Ppe_chr5||12675743||12677734||cds20226||-1||CDS||1442206216||20470||66.39	20470	20470	1.600000e-91	131
a19521_10	10||38725253||38727040||PAC:27140842||-1||CDS||369107470||4540||76.14	4540	4540	b36122_Ppe_chr5	Ppe_chr5||12690527||12692028||cds20228||-1||CDS||1442206222||20472||76.14	20472	20472	1.200000e-123	181
a19521_10	10||38794412||38794987||PAC:27141596||-1||CDS||369108978||4544||69.37	4544	4544	b36122_Ppe_chr5	Ppe_chr5||12701413||12702021||cds20229||-1||CDS||1442206225||20473||69.37	20473	20473	3.300000e-28	208
a19521_10	10||38811035||38815145||PAC:27139795||-1||CDS||369105378||4546||74.95	4546	4546	b36122_Ppe_chr5	Ppe_chr5||12745013||12748042||cds20238||-1||CDS||1442206253||20482||74.95	20482	20482	1.000000e-250	258
a19521_10	10||38898026||38899279||PAC:27140982||1||CDS||369107750||4552||78.56	4552	4552	b36122_Ppe_chr5	Ppe_chr5||12808817||12810019||cds20251||1||CDS||1442206298||20495||78.56	20495	20495	8.900000e-111	305
a19521_10	10||38933205||38935257||PAC:27140972||-1||CDS||369107730||4558||59.57	4558	4558	b36122_Ppe_chr5	Ppe_chr5||12810320||12811825||cds20253||-1||CDS||1442206303||20497||59.57	20497	20497	1.300000e-53	355
a19521_10	10||38940823||38942866||PAC:27140863||-1||CDS||369107512||4559||69.56	4559	4559	b36122_Ppe_chr5	Ppe_chr5||12813295||12814799||cds20254||-1||CDS||1442206305||20498||69.56	20498	20498	1.100000e-181	405
a19521_10	10||39056452||39058107||PAC:27140622||1||CDS||369107030||4565||78.87	4565	4565	b36122_Ppe_chr5	Ppe_chr5||12837910||12839370||cds20257||1||CDS||1442206315||20501||78.87	20501	20501	1.500000e-82	455
a19521_10	10||39130104||39133109||PAC:27141144||-1||CDS||369108074||4569||64.18	4569	4569	b36122_Ppe_chr5	Ppe_chr5||12860037||12863698||cds20266||-1||CDS||1442206356||20510||64.18	20510	20510	3.400000e-28	482
###
a19521_10	10||39185546||39191805||PAC:27140591||1||CDS||369106968||4577||69.29	4577	4577	b36122_Ppe_chr3	Ppe_chr3||2209741||2214414||cds11657||1||CDS||1441893146||11787||69.29	11787	11787	1.700000e-248	50
a19521_10	10||39227436||39235221||PAC:27140696||1||CDS||369107178||4580||73.49	4580	4580	b36122_Ppe_chr3	Ppe_chr3||2243720||2250521||cds11665||1||CDS||1441893166||11795||73.49	11795	11795	1.000000e-250	100
a19521_10	10||39237033||39240543||PAC:27140161||-1||CDS||369106110||4581||85.92	4581	4581	b36122_Ppe_chr3	Ppe_chr3||2252239||2255095||cds11666||-1||CDS||1441893167||11796||85.92	11796	11796	1.000000e-250	150
a19521_10	10||39242034||39244545||PAC:27140874||-1||CDS||369107534||4582||64.48	4582	4582	b36122_Ppe_chr3	Ppe_chr3||2258181||2261509||cds11667||-1||CDS||1441893170||11797||64.48	11797	11797	1.400000e-90	200
a19521_10	10||39246708||39249258||PAC:27141401||-1||CDS||369108588||4583||74.71	4583	4583	b36122_Ppe_chr3	Ppe_chr3||2263314||2265597||cds11668||-1||CDS||1441893172||11798||74.71	11798	11798	1.000000e-250	250
a19521_10	10||39266542||39267489||PAC:27140114||1||CDS||369106016||4585||70.96	4585	4585	b36122_Ppe_chr3	Ppe_chr3||2275986||2276948||cds11671||1||CDS||1441893179||11801||70.96	11801	11801	5.700000e-69	300
a19521_10	10||39269754||39270445||PAC:27140047||-1||CDS||369105882||4586||62.69	4586	4586	b36122_Ppe_chr3	Ppe_chr3||2278761||2279745||cds11672||-1||CDS||1441893181||11802||62.69	11802	11802	1.800000e-35	334
a19521_10	10||39278483||39280886||PAC:27140518||-1||CDS||369106822||4587||80.87	4587	4587	b36122_Ppe_chr3	Ppe_chr3||2281501||2284543||cds11673||-1||CDS||1441893184||11803||80.87	11803	11803	2.700000e-195	384
a19521_10	10||39313000||39323526||PAC:27140144||1||CDS||369106076||4590||67.23	4590	4590	b36122_Ppe_chr3	Ppe_chr3||2300979||2304677||cds11676||1||CDS||1441893194||11806||67.23	11806	11806	1.000000e-250	434
a19521_10	10||39329505||39335492||PAC:27141199||1||CDS||369108184||4591||79.88	4591	4591	b36122_Ppe_chr3	Ppe_chr3||2311947||2317513||cds11678||1||CDS||1441893199||11808||79.88	11808	11808	1.000000e-250	484
a19521_10	10||39337406||39341427||PAC:27140933||-1||CDS||369107652||4592||69.74	4592	4592	b36122_Ppe_chr3	Ppe_chr3||2320201||2323157||cds11679||-1||CDS||1441893202||11809||69.74	11809	11809	1.700000e-177	534
a19521_10	10||39348352||39349163||PAC:27140801||1||CDS||369107388||4593||67.12	4593	4593	b36122_Ppe_chr3	Ppe_chr3||2334812||2335585||cds11681||1||CDS||1441893210||11811||67.12	11811	11811	1.300000e-23	556
a19521_10	10||39352726||39361082||PAC:27141103||-1||CDS||369107992||4594||72.23	4594	4594	b36122_Ppe_chr3	Ppe_chr3||2336599||2344791||cds11684||-1||CDS||1441893219||11814||72.23	11814	11814	1.000000e-250	606
a19521_10	10||39367908||39369335||PAC:27141108||1||CDS||369108002||4595||64.55	4595	4595	b36122_Ppe_chr3	Ppe_chr3||2349962||2350804||cds11686||1||CDS||1441893226||11816||64.55	11816	11816	6.600000e-67	656
a19521_10	10||39371196||39373386||PAC:27141222||1||CDS||369108230||4596||78.75	4596	4596	b36122_Ppe_chr3	Ppe_chr3||2354602||2357216||cds11687||1||CDS||1441893229||11817||78.75	11817	11817	5.700000e-242	706
a19521_10	10||39376850||39377259||PAC:27140788||-1||CDS||369107362||4597||82.29	4597	4597	b36122_Ppe_chr3	Ppe_chr3||2357977||2358509||cds11688||-1||CDS||1441893231||11818||82.29	11818	11818	1.500000e-20	725
a19521_10	10||39381765||39389206||PAC:27140118||-1||CDS||369106024||4599||75.32	4599	4599	b36122_Ppe_chr3	Ppe_chr3||2375960||2381768||cds11690||1||CDS||1441893236||11820||75.32	11820	11820	1.000000e-250	775
a19521_10	10||39416024||39417515||PAC:27141211||1||CDS||369108208||4602||70.22	4602	4602	b36122_Ppe_chr3	Ppe_chr3||2382951||2384038||cds11692||1||CDS||1441893244||11822||70.22	11822	11822	4.800000e-110	825
a19521_10	10||39436687||39439032||PAC:27141418||1||CDS||369108622||4604||74.1	4604	4604	b36122_Ppe_chr3	Ppe_chr3||2394496||2396850||cds11693||1||CDS||1441893247||11823||74.1	11823	11823	1.000000e-250	875
a19521_10	10||39467699||39470156||PAC:27141088||1||CDS||369107962||4607||68.78	4607	4607	b36122_Ppe_chr3	Ppe_chr3||2404920||2407273||cds11694||1||CDS||1441893252||11824||68.78	11824	11824	3.700000e-125	925
a19521_10	10||39483857||39488605||PAC:27141366||1||CDS||369108518||4608||80.28	4608	4608	b36122_Ppe_chr3	Ppe_chr3||2425272||2435906||cds11698||1||CDS||1441893260||11828||80.28	11828	11828	8.200000e-74	975
a19521_10	10||39510069||39520020||PAC:27140186||1||CDS||369106160||4611||75.22	4611	4611	b36122_Ppe_chr3	Ppe_chr3||2523228||2530093||cds11710||1||CDS||1441893295||11840||75.22	11840	11840	1.000000e-250	1022
a19521_10	10||39523834||39525470||PAC:27140930||-1||CDS||369107646||4612||81.65	4612	4612	b36122_Ppe_chr3	Ppe_chr3||2533285||2535431||cds11711||-1||CDS||1441893296||11841||81.65	11841	11841	2.800000e-188	1072
a19521_10	10||39527312||39534441||PAC:27140207||1||CDS||369106202||4615||71.63	4615	4615	b36122_Ppe_chr3	Ppe_chr3||2537393||2546222||cds11712||1||CDS||1441893299||11842||71.63	11842	11842	1.000000e-250	1122
a19521_10	10||39535036||39535623||PAC:27140297||-1||CDS||369106382||4616||75.11	4616	4616	b36122_Ppe_chr3	Ppe_chr3||2547201||2547867||cds11713||-1||CDS||1441893300||11843||75.11	11843	11843	2.200000e-95	1172
a19521_10	10||39543190||39543576||PAC:27141391||1||CDS||369108568||4617||75.77	4617	4617	b36122_Ppe_chr3	Ppe_chr3||2557851||2558204||cds11715||1||CDS||1441893309||11845||75.77	11845	11845	2.300000e-43	1214
a19521_10	10||39567484||39574726||PAC:27141013||1||CDS||369107812||4619||68.42	4619	4619	b36122_Ppe_chr3	Ppe_chr3||2695481||2703702||cds11753||-1||CDS||1441893415||11883||68.42	11883	11883	1.000000e-250	50
a19521_10	10||39579844||39582947||PAC:27140532||-1||CDS||369106850||4621||78.74	4621	4621	b36122_Ppe_chr3	Ppe_chr3||2664212||2666738||cds11749||1||CDS||1441893404||11879||78.74	11879	11879	1.200000e-157	100
a19521_10	10||39590598||39594171||PAC:27140326||-1||CDS||369106440||4623||84.63	4623	4623	b36122_Ppe_chr3	Ppe_chr3||2651959||2654463||cds11745||1||CDS||1441893395||11875||84.63	11875	11875	1.400000e-211	150
a19521_10	10||39598804||39601413||PAC:27140293||-1||CDS||369106374||4624||73.63	4624	4624	b36122_Ppe_chr3	Ppe_chr3||2641625||2644093||cds11740||1||CDS||1441893379||11870||73.63	11870	11870	6.100000e-114	200
a19521_10	10||39602702||39611322||PAC:27141075||-1||CDS||369107936||4625||75.56	4625	4625	b36122_Ppe_chr3	Ppe_chr3||2635342||2640082||cds11739||1||CDS||1441893377||11869||75.56	11869	11869	1.000000e-250	250
a19521_10	10||39613222||39619291||PAC:27141680||-1||CDS||369109146||4626||70.75	4626	4626	b36122_Ppe_chr3	Ppe_chr3||2608558||2617018||cds11735||1||CDS||1441893364||11865||70.75	11865	11865	3.300000e-229	300
a19521_10	10||39627390||39628517||PAC:27140720||-1||CDS||369107226||4627||77.74	4627	4627	b36122_Ppe_chr3	Ppe_chr3||2602129||2603223||cds11734||1||CDS||1441893361||11864||77.74	11864	11864	1.800000e-66	350
a19521_10	10||39633548||39634456||PAC:27140377||1||CDS||369106542||4628||78.96	4628	4628	b36122_Ppe_chr3	Ppe_chr3||2594478||2595487||cds11730||-1||CDS||1441893349||11860||78.96	11860	11860	3.800000e-87	400
a19521_10	10||39635170||39635813||PAC:27140693||-1||CDS||369107172||4629||71.95	4629	4629	b36122_Ppe_chr3	Ppe_chr3||2592429||2593644||cds11727||1||CDS||1441893341||11857||71.95	11857	11857	9.100000e-22	421
a19521_10	10||39641090||39643810||PAC:27140234||-1||CDS||369106256||4631||71.69	4631	4631	b36122_Ppe_chr3	Ppe_chr3||2580485||2583498||cds11722||1||CDS||1441893328||11852||71.69	11852	11852	1.700000e-100	471
a19521_10	10||39650595||39653175||PAC:27139976||-1||CDS||369105740||4635||76.8	4635	4635	b36122_Ppe_chr3	Ppe_chr3||2568385||2571272||cds11719||1||CDS||1441893318||11849||76.8	11849	11849	4.100000e-163	521
a19521_10	10||39660488||39660793||PAC:27140548||1||CDS||369106882||4637||68.48	4637	4637	b36122_Ppe_chr3	Ppe_chr3||2561778||2562092||cds11716||-1||CDS||1441893310||11846||68.48	11846	11846	5.400000e-20	540
a19521_10	10||39664221||39685176||PAC:27140217||-1||CDS||369106222||4638||78.28	4638	4638	b36122_Ppe_chr3	Ppe_chr3||2706496||2717646||cds11755||-1||CDS||1441893421||11885||78.28	11885	11885	1.000000e-250	1308
a19521_10	10||39691774||39698595||PAC:27141525||-1||CDS||369108836||4640||81.76	4640	4640	b36122_Ppe_chr3	Ppe_chr3||2726427||2730573||cds11762||-1||CDS||1441893440||11892||81.76	11892	11892	1.000000e-250	1358
a19521_10	10||39705762||39707665||PAC:27140361||-1||CDS||369106510||4641||74.36	4641	4641	b36122_Ppe_chr3	Ppe_chr3||2732646||2733967||cds11763||-1||CDS||1441893443||11893||74.36	11893	11893	1.400000e-17	1374
a19521_10	10||39722190||39724788||PAC:27141625||1||CDS||369109036||4642||70.92	4642	4642	b36122_Ppe_chr3	Ppe_chr3||2739767||2742008||cds11764||1||CDS||1441893446||11894||70.92	11894	11894	9.700000e-165	1424
a19521_10	10||39730717||39732531||PAC:27139874||1||CDS||369105536||4643||81.06	4643	4643	b36122_Ppe_chr3	Ppe_chr3||2746556||2748436||cds11765||1||CDS||1441893449||11895||81.06	11895	11895	1.000000e-250	1474
a19521_10	10||39734996||39738191||PAC:27140875||-1||CDS||369107536||4644||78.62	4644	4644	b36122_Ppe_chr3	Ppe_chr3||2750396||2752842||cds11766||-1||CDS||1441893452||11896||78.62	11896	11896	1.000000e-250	1524
a19521_10	10||39744862||39747022||PAC:27141146||-1||CDS||369108078||4646||84.46	4646	4646	b36122_Ppe_chr3	Ppe_chr3||2753802||2755743||cds11767||-1||CDS||1441893457||11897||84.46	11897	11897	1.100000e-123	1574
a19521_10	10||39750539||39752258||PAC:27139938||-1||CDS||369105664||4647||75.81	4647	4647	b36122_Ppe_chr3	Ppe_chr3||2759711||2761892||cds11768||-1||CDS||1441893460||11898||75.81	11898	11898	1.100000e-169	1624
a19521_10	10||39761348||39764455||PAC:27140218||-1||CDS||369106224||4648||75.45	4648	4648	b36122_Ppe_chr3	Ppe_chr3||2767271||2769236||cds11770||-1||CDS||1441893467||11900||75.45	11900	11900	2.700000e-96	1674
a19521_10	10||39766051||39774421||PAC:27140857||-1||CDS||369107500||4649||70.7	4649	4649	b36122_Ppe_chr3	Ppe_chr3||2776707||2781800||cds11772||-1||CDS||1441893473||11902||70.7	11902	11902	1.000000e-250	1724
a19521_10	10||39789649||39794908||PAC:27140511||1||CDS||369106808||4651||73.12	4651	4651	b36122_Ppe_chr3	Ppe_chr3||2792414||2796617||cds11775||1||CDS||1441893485||11905||73.12	11905	11905	1.000000e-250	1774
a19521_10	10||39811743||39812225||PAC:27140007||1||CDS||369105802||4653||72.68	4653	4653	b36122_Ppe_chr3	Ppe_chr3||2801931||2802407||cds11776||1||CDS||1441893489||11906||72.68	11906	11906	1.500000e-70	1824
a19521_10	10||39826375||39828711||PAC:27141368||1||CDS||369108522||4655||71.03	4655	4655	b36122_Ppe_chr3	Ppe_chr3||2807543||2809861||cds11777||1||CDS||1441893491||11907||71.03	11907	11907	1.000000e-250	1874
a19521_10	10||39838521||39838904||PAC:27140734||1||CDS||369107254||4656||66.77	4656	4656	b36122_Ppe_chr3	Ppe_chr3||2812958||2813326||cds11778||1||CDS||1441893494||11909||66.77	11909	11909	4.100000e-37	1910
a19521_10	10||39859352||39864700||PAC:27140038||1||CDS||369105864||4657||74.77	4657	4657	b36122_Ppe_chr3	Ppe_chr3||2823507||2827578||cds11779||1||CDS||1441893499||11910||74.77	11910	11910	1.000000e-250	1960
a19521_10	10||39877474||39880185||PAC:27140195||1||CDS||369106178||4658||74.61	4658	4658	b36122_Ppe_chr3	Ppe_chr3||2838900||2840648||cds11780||1||CDS||1441893501||11911||74.61	11911	11911	1.000000e-250	2010
a19521_10	10||39891463||39893382||PAC:27139818||-1||CDS||369105424||4659||75.22	4659	4659	b36122_Ppe_chr3	Ppe_chr3||2848561||2850425||cds11782||-1||CDS||1441893509||11913||75.22	11913	11913	6.700000e-234	2060
a19521_10	10||39934249||39937862||PAC:27141107||1||CDS||369108000||4660||79.22	4660	4660	b36122_Ppe_chr3	Ppe_chr3||2869755||2873860||cds11784||1||CDS||1441893518||11915||79.22	11915	11915	1.000000e-250	2110
a19521_10	10||39943554||39948038||PAC:27141574||1||CDS||369108934||4662||69.97	4662	4662	b36122_Ppe_chr3	Ppe_chr3||2892019||2894704||cds11788||1||CDS||1441893532||11919||69.97	11919	11919	1.400000e-203	2160
a19521_10	10||39949298||39950926||PAC:27140072||-1||CDS||369105932||4663||74.71	4663	4663	b36122_Ppe_chr3	Ppe_chr3||2895691||2897331||cds11789||-1||CDS||1441893536||11920||74.71	11920	11920	1.000000e-250	2210
a19521_10	10||39983053||39983682||PAC:27140700||-1||CDS||369107186||4668||72.65	4668	4668	b36122_Ppe_chr3	Ppe_chr3||2972761||2973399||cds11800||-1||CDS||1441893569||11931||72.65	11931	11931	8.100000e-120	2257
a19521_10	10||40004142||40005600||PAC:27141478||1||CDS||369108742||4669||85.43	4669	4669	b36122_Ppe_chr3	Ppe_chr3||2977871||2979787||cds11801||1||CDS||1441893572||11932||85.43	11932	11932	1.300000e-107	2307
a19521_10	10||40012568||40013053||PAC:27141654||-1||CDS||369109094||4670||77.04	4670	4670	b36122_Ppe_chr3	Ppe_chr3||2983247||2983717||cds11802||-1||CDS||1441893577||11933||77.04	11933	11933	9.700000e-19	2325
a19521_10	10||40027254||40030534||PAC:27140663||-1||CDS||369107112||4671||73.88	4671	4671	b36122_Ppe_chr3	Ppe_chr3||2991959||2995054||cds11803||-1||CDS||1441893580||11934||73.88	11934	11934	1.300000e-212	2375
a19521_10	10||40035000||40037147||PAC:27140284||-1||CDS||369106356||4672||81.02	4672	4672	b36122_Ppe_chr3	Ppe_chr3||3005148||3006600||cds11807||-1||CDS||1441893590||11938||81.02	11938	11938	9.400000e-75	2425
a19521_10	10||40062049||40063327||PAC:27140825||-1||CDS||369107436||4676||83.05	4676	4676	b36122_Ppe_chr3	Ppe_chr3||3011339||3012509||cds11809||-1||CDS||1441893595||11940||83.05	11940	11940	1.200000e-98	2475
a19521_10	10||40083106||40091396||PAC:27141261||-1||CDS||369108308||4678||72.31	4678	4678	b36122_Ppe_chr3	Ppe_chr3||3017182||3022294||cds11810||-1||CDS||1441893598||11941||72.31	11941	11941	9.000000e-230	2525
a19521_10	10||40124521||40124865||PAC:27139884||1||CDS||369105556||4680||77.68	4680	4680	b36122_Ppe_chr3	Ppe_chr3||3039577||3039921||cds11815||1||CDS||1441893613||11946||77.68	11946	11946	5.100000e-84	2575
a19521_10	10||40164057||40169725||PAC:27139828||-1||CDS||369105444||4686||72.63	4686	4686	b36122_Ppe_chr3	Ppe_chr3||3053916||3058989||cds11819||1||CDS||1441893625||11950||72.63	11950	11950	4.700000e-160	2625
a19521_10	10||40278603||40279192||PAC:27139883||1||CDS||369105554||4696||71.13	4696	4696	b36122_Ppe_chr3	Ppe_chr3||3071402||3071929||cds11827||1||CDS||1441893644||11958||71.13	11958	11958	2.100000e-19	2643
a19521_10	10||40304135||40305430||PAC:27141163||-1||CDS||369108112||4698||73.46	4698	4698	b36122_Ppe_chr3	Ppe_chr3||3081574||3082953||cds11828||-1||CDS||1441893648||11959||73.46	11959	11959	5.300000e-23	2665
a19521_10	10||40319905||40327862||PAC:27140843||-1||CDS||369107472||4699||71.86	4699	4699	b36122_Ppe_chr3	Ppe_chr3||3090159||3099010||cds11829||-1||CDS||1441893651||11960||71.86	11960	11960	1.000000e-250	2715
a19521_10	10||40333196||40336517||PAC:27140826||-1||CDS||369107438||4701||79.75	4701	4701	b36122_Ppe_chr3	Ppe_chr3||3107491||3110935||cds11836||-1||CDS||1441893674||11967||79.75	11967	11967	1.000000e-250	2765
a19521_10	10||40515991||40518711||PAC:27140252||1||CDS||369106292||4710||68.01	4710	4710	b36122_Ppe_chr3	Ppe_chr3||3124068||3126887||cds11837||1||CDS||1441893676||11968||68.01	11968	11968	5.900000e-89	2815
a19521_10	10||40524357||40527808||PAC:27141445||1||CDS||369108676||4712||75.73	4712	4712	b36122_Ppe_chr3	Ppe_chr3||3128591||3132280||cds11844||1||CDS||1441893696||11975||75.73	11975	11975	5.100000e-162	2865
a19521_10	10||40536059||40537090||PAC:27139955||-1||CDS||369105698||4714||76.12	4714	4714	b36122_Ppe_chr3	Ppe_chr3||3135224||3136270||cds11846||-1||CDS||1441893702||11977||76.12	11977	11977	3.100000e-246	2915
a19521_10	10||40580789||40619046||PAC:27141301||-1||CDS||369108388||4721||69.0	4721	4721	b36122_Ppe_chr3	Ppe_chr3||3138193||3174482||cds11847||-1||CDS||1441893705||11978||69.0	11978	11978	1.000000e-250	2965
a19521_10	10||40632376||40632942||PAC:27140400||1||CDS||369106588||4724||75.74	4724	4724	b36122_Ppe_chr3	Ppe_chr3||3207135||3208617||cds11855||-1||CDS||1441893733||11986||75.74	11986	11986	1.100000e-58	3015
a19521_10	10||40645165||40645719||PAC:27140209||1||CDS||369106206||4727||76.5	4727	4727	b36122_Ppe_chr3	Ppe_chr3||3242288||3242857||cds11860||1||CDS||1441893750||11991||76.5	11991	11991	5.700000e-122	3065
a19521_10	10||40647806||40654353||PAC:27140916||-1||CDS||369107618||4728||77.58	4728	4728	b36122_Ppe_chr3	Ppe_chr3||3245793||3251652||cds11861||-1||CDS||1441893753||11992||77.58	11992	11992	1.000000e-250	3115
a19521_10	10||40873670||40876472||PAC:27141098||1||CDS||369107982||4743||67.04	4743	4743	b36122_Ppe_chr3	Ppe_chr3||3259764||3262558||cds11862||1||CDS||1441893756||11993||67.04	11993	11993	1.200000e-66	3162
a19521_10	10||40877831||40879135||PAC:27140911||-1||CDS||369107608||4744||82.05	4744	4744	b36122_Ppe_chr3	Ppe_chr3||3265317||3266621||cds11865||-1||CDS||1441893761||11996||82.05	11996	11996	1.000000e-250	3212
a19521_10	10||40882861||40885128||PAC:27140952||1||CDS||369107690||4745||84.14	4745	4745	b36122_Ppe_chr3	Ppe_chr3||3275824||3277985||cds11868||1||CDS||1441893771||11999||84.14	11999	11999	1.000000e-250	3262
a19521_10	10||40888035||40888394||PAC:27140832||1||CDS||369107450||4747||68.75	4747	4747	b36122_Ppe_chr3	Ppe_chr3||3279998||3280351||cds11869||1||CDS||1441893773||12000||68.75	12000	12000	2.600000e-47	3308
a19521_10	10||40890810||40894756||PAC:27140048||-1||CDS||369105884||4748||78.66	4748	4748	b36122_Ppe_chr3	Ppe_chr3||3286206||3290771||cds11871||-1||CDS||1441893779||12002||78.66	12002	12002	1.000000e-250	3358
a19521_10	10||40897140||40903149||PAC:27140246||-1||CDS||369106280||4749||77.6	4749	4749	b36122_Ppe_chr3	Ppe_chr3||3292759||3298559||cds11872||-1||CDS||1441893782||12003||77.6	12003	12003	1.000000e-250	3408
a19521_10	10||40940898||40944125||PAC:27140942||-1||CDS||369107670||4754||79.34	4754	4754	b36122_Ppe_chr3	Ppe_chr3||3304637||3307103||cds11874||-1||CDS||1441893788||12005||79.34	12005	12005	1.200000e-136	3458
a19521_10	10||40946412||40947131||PAC:27139971||-1||CDS||369105730||4755||79.55	4755	4755	b36122_Ppe_chr3	Ppe_chr3||3307862||3308862||cds11875||-1||CDS||1441893791||12006||79.55	12006	12006	1.600000e-40	3497
a19521_10	10||40950098||40951021||PAC:27140709||-1||CDS||369107204||4756||77.91	4756	4756	b36122_Ppe_chr3	Ppe_chr3||3311663||3312246||cds11876||-1||CDS||1441893795||12007||77.91	12007	12007	1.700000e-34	3530
a19521_10	10||40961798||40964599||PAC:27139808||1||CDS||369105404||4758||75.91	4758	4758	b36122_Ppe_chr3	Ppe_chr3||3319820||3325297||cds11877||1||CDS||1441893796||12008||75.91	12008	12008	3.400000e-193	3580
a19521_10	10||40967421||40969816||PAC:27141371||1||CDS||369108528||4759||63.55	4759	4759	b36122_Ppe_chr3	Ppe_chr3||3330504||3333037||cds11879||1||CDS||1441893802||12010||63.55	12010	12010	1.400000e-72	3630
a19521_10	10||40979448||40980991||PAC:27140176||1||CDS||369106140||4760||81.02	4760	4760	b36122_Ppe_chr3	Ppe_chr3||3338492||3339875||cds11880||1||CDS||1441893805||12011||81.02	12011	12011	2.700000e-124	3680
a19521_10	10||40987399||40989732||PAC:27140754||-1||CDS||369107294||4761||78.41	4761	4761	b36122_Ppe_chr3	Ppe_chr3||3341088||3343262||cds11881||-1||CDS||1441893808||12012||78.41	12012	12012	1.800000e-52	3730
a19521_10	10||40991080||40995266||PAC:27140074||-1||CDS||369105936||4762||78.56	4762	4762	b36122_Ppe_chr3	Ppe_chr3||3371383||3375482||cds11884||-1||CDS||1441893819||12015||78.56	12015	12015	1.000000e-250	3780
a19521_10	10||41002772||41007369||PAC:27140092||-1||CDS||369105972||4764||71.6	4764	4764	b36122_Ppe_chr3	Ppe_chr3||3406145||3409774||cds11893||-1||CDS||1441893855||12024||71.6	12024	12024	1.000000e-250	3830
a19521_10	10||41025779||41029936||PAC:27140082||1||CDS||369105952||4766||78.68	4766	4766	b36122_Ppe_chr3	Ppe_chr3||3419463||3423610||cds11896||1||CDS||1441893864||12027||78.68	12027	12027	1.800000e-223	3880
a19521_10	10||41039091||41041138||PAC:27141570||1||CDS||369108926||4767||84.07	4767	4767	b36122_Ppe_chr3	Ppe_chr3||3431632||3434097||cds11898||1||CDS||1441893872||12031||84.07	12031	12031	5.000000e-186	3930
a19521_10	10||41050988||41052182||PAC:27141185||1||CDS||369108156||4771||76.2	4771	4771	b36122_Ppe_chr3	Ppe_chr3||3460127||3461263||cds11903||1||CDS||1441893888||12034||76.2	12034	12034	6.900000e-95	3980
a19521_10	10||41055966||41057929||PAC:27140453||1||CDS||369106694||4772||72.85	4772	4772	b36122_Ppe_chr3	Ppe_chr3||3462477||3463565||cds11904||1||CDS||1441893891||12035||72.85	12035	12035	1.000000e-73	4030
a19521_10	10||41074588||41080597||PAC:27140867||-1||CDS||369107520||4774||80.61	4774	4774	b36122_Ppe_chr3	Ppe_chr3||3467157||3473427||cds11906||-1||CDS||1441893896||12037||80.61	12037	12037	1.000000e-250	4080
a19521_10	10||41082371||41083108||PAC:27141281||-1||CDS||369108348||4775||61.43	4775	4775	b36122_Ppe_chr3	Ppe_chr3||3475995||3476759||cds11907||-1||CDS||1441893900||12038||61.43	12038	12038	7.500000e-65	4130
a19521_10	10||41090568||41096046||PAC:27141090||1||CDS||369107966||4776||72.01	4776	4776	b36122_Ppe_chr3	Ppe_chr3||3484110||3488598||cds11909||1||CDS||1441893905||12039||72.01	12039	12039	1.000000e-250	4180
a19521_10	10||41096727||41103187||PAC:27141513||-1||CDS||369108812||4777||76.85	4777	4777	b36122_Ppe_chr3	Ppe_chr3||3489371||3493810||cds11910||-1||CDS||1441893908||12041||76.85	12041	12041	1.000000e-250	4230
a19521_10	10||41111321||41120981||PAC:27141628||-1||CDS||369109042||4778||79.77	4778	4778	b36122_Ppe_chr3	Ppe_chr3||3511187||3520507||cds11912||-1||CDS||1441893914||12043||79.77	12043	12043	1.000000e-250	4280
a19521_10	10||41131426||41134887||PAC:27140113||1||CDS||369106014||4779||82.27	4779	4779	b36122_Ppe_chr3	Ppe_chr3||3530500||3534326||cds11914||1||CDS||1441893918||12045||82.27	12045	12045	1.000000e-250	4330
a19521_10	10||41137766||41143122||PAC:27139848||-1||CDS||369105484||4780||80.39	4780	4780	b36122_Ppe_chr3	Ppe_chr3||3540481||3546508||cds11916||-1||CDS||1441893924||12047||80.39	12047	12047	1.000000e-250	4380
a19521_10	10||41159824||41167897||PAC:27140528||1||CDS||369106842||4781||81.1	4781	4781	b36122_Ppe_chr3	Ppe_chr3||3575266||3580380||cds11921||1||CDS||1441893935||12052||81.1	12052	12052	1.000000e-250	4430
a19521_10	10||41169994||41172273||PAC:27141426||1||CDS||369108638||4782||67.62	4782	4782	b36122_Ppe_chr3	Ppe_chr3||3581295||3583769||cds11922||1||CDS||1441893938||12053||67.62	12053	12053	7.300000e-72	4480
a19521_10	10||41174552||41178394||PAC:27140639||1||CDS||369107064||4783||79.08	4783	4783	b36122_Ppe_chr3	Ppe_chr3||3586702||3591589||cds11923||1||CDS||1441893940||12054||79.08	12054	12054	1.000000e-250	4530
a19521_10	10||41181101||41184067||PAC:27139997||-1||CDS||369105782||4784||73.68	4784	4784	b36122_Ppe_chr3	Ppe_chr3||3600759||3602952||cds11927||-1||CDS||1441893951||12057||73.68	12057	12057	2.900000e-146	4580
a19521_10	10||41186766||41190629||PAC:27140519||-1||CDS||369106824||4785||73.72	4785	4785	b36122_Ppe_chr3	Ppe_chr3||3604151||3606997||cds11930||-1||CDS||1441893961||12061||73.72	12061	12061	1.000000e-250	4630
a19521_10	10||41194689||41195240||PAC:27141392||1||CDS||369108570||4787||71.26	4787	4787	b36122_Ppe_chr3	Ppe_chr3||3616391||3616954||cds11931||1||CDS||1441893962||12062||71.26	12062	12062	2.100000e-82	4680
a19521_10	10||41199627||41202537||PAC:27140871||1||CDS||369107528||4788||77.56	4788	4788	b36122_Ppe_chr3	Ppe_chr3||3617944||3620914||cds11932||1||CDS||1441893965||12063||77.56	12063	12063	1.300000e-185	4730
a19521_10	10||41208422||41212429||PAC:27140949||-1||CDS||369107684||4790||79.51	4790	4790	b36122_Ppe_chr3	Ppe_chr3||3621525||3625435||cds11933||-1||CDS||1441893967||12068||79.51	12068	12068	1.000000e-250	4780
a19521_10	10||41241193||41246959||PAC:27141373||1||CDS||369108532||4792||74.16	4792	4792	b36122_Ppe_chr3	Ppe_chr3||3634082||3641721||cds11941||1||CDS||1441893991||12072||74.16	12072	12072	1.000000e-250	4830
a19521_10	10||41261593||41263819||PAC:27140008||-1||CDS||369105804||4795||75.31	4795	4795	b36122_Ppe_chr3	Ppe_chr3||3665947||3667543||cds11944||-1||CDS||1441893999||12075||75.31	12075	12075	8.300000e-186	4880
a19521_10	10||41307879||41315371||PAC:27141149||1||CDS||369108084||4801||83.71	4801	4801	b36122_Ppe_chr3	Ppe_chr3||3682435||3688982||cds11946||1||CDS||1441894005||12077||83.71	12077	12077	1.000000e-250	4930
a19521_10	10||41334082||41334693||PAC:27139856||1||CDS||369105500||4803||84.77	4803	4803	b36122_Ppe_chr3	Ppe_chr3||3698755||3699435||cds11951||1||CDS||1441894020||12082||84.77	12082	12082	6.600000e-56	4980
a19521_10	10||41358265||41367096||PAC:27140568||-1||CDS||369106922||4806||80.01	4806	4806	b36122_Ppe_chr3	Ppe_chr3||3703247||3708474||cds11952||-1||CDS||1441894021||12083||80.01	12083	12083	1.000000e-250	5030
a19521_10	10||41380412||41388681||PAC:27141586||1||CDS||369108958||4807||65.52	4807	4807	b36122_Ppe_chr3	Ppe_chr3||3712539||3721519||cds11954||1||CDS||1441894027||12085||65.52	12085	12085	1.000000e-250	5080
a19521_10	10||41405548||41416683||PAC:27139787||1||CDS||369105362||4810||83.56	4810	4810	b36122_Ppe_chr3	Ppe_chr3||3723773||3731254||cds11955||1||CDS||1441894030||12086||83.56	12086	12086	1.000000e-250	5130
a19521_10	10||41418943||41423990||PAC:27141642||-1||CDS||369109070||4811||79.51	4811	4811	b36122_Ppe_chr3	Ppe_chr3||3732132||3736815||cds11959||-1||CDS||1441894043||12090||79.51	12090	12090	3.800000e-194	5180
a19521_10	10||41431250||41435301||PAC:27141526||1||CDS||369108838||4812||73.94	4812	4812	b36122_Ppe_chr3	Ppe_chr3||3739781||3744051||cds11960||1||CDS||1441894047||12091||73.94	12091	12091	1.800000e-220	5230
a19521_10	10||41436736||41439322||PAC:27141127||1||CDS||369108040||4813||80.57	4813	4813	b36122_Ppe_chr3	Ppe_chr3||3745851||3747687||cds11961||1||CDS||1441894051||12092||80.57	12092	12092	9.600000e-127	5280
a19521_10	10||41441134||41441478||PAC:27140308||1||CDS||369106404||4814||73.56	4814	4814	b36122_Ppe_chr3	Ppe_chr3||3754653||3754952||cds11963||1||CDS||1441894058||12094||73.56	12094	12094	5.400000e-30	5309
a19521_10	10||41442478||41447269||PAC:27140673||-1||CDS||369107132||4815||76.55	4815	4815	b36122_Ppe_chr3	Ppe_chr3||3755463||3760676||cds11964||-1||CDS||1441894061||12095||76.55	12095	12095	1.000000e-250	5359
a19521_10	10||41452440||41457570||PAC:27140968||1||CDS||369107722||4816||76.3	4816	4816	b36122_Ppe_chr3	Ppe_chr3||3782936||3785822||cds11971||1||CDS||1441894085||12102||76.3	12102	12102	1.000000e-250	5409
a19521_10	10||41464381||41468723||PAC:27141475||-1||CDS||369108736||4818||74.36	4818	4818	b36122_Ppe_chr3	Ppe_chr3||3787380||3789531||cds11972||-1||CDS||1441894087||12103||74.36	12103	12103	1.300000e-245	5459
a19521_10	10||41472434||41477721||PAC:27140264||-1||CDS||369106316||4824||76.09	4824	4824	b36122_Ppe_chr3	Ppe_chr3||3809378||3812716||cds11977||-1||CDS||1441894100||12108||76.09	12108	12108	1.200000e-35	5493
a19521_10	10||41488747||41490099||PAC:27141424||1||CDS||369108634||4825||76.01	4825	4825	b36122_Ppe_chr3	Ppe_chr3||3824347||3825675||cds11981||1||CDS||1441894109||12112||76.01	12112	12112	7.800000e-119	5543
a19521_10	10||41509564||41511876||PAC:27141687||1||CDS||369109160||4832||78.64	4832	4832	b36122_Ppe_chr3	Ppe_chr3||3855309||3858181||cds11984||1||CDS||1441894115||12115||78.64	12115	12115	6.200000e-182	5593
a19521_10	10||41518640||41521702||PAC:27140697||1||CDS||369107180||4833||77.49	4833	4833	b36122_Ppe_chr3	Ppe_chr3||3861608||3864411||cds11985||1||CDS||1441894120||12116||77.49	12116	12116	2.800000e-227	5643
a19521_10	10||41526634||41528796||PAC:27140498||1||CDS||369106782||4834||77.83	4834	4834	b36122_Ppe_chr3	Ppe_chr3||3992395||3994416||cds12000||1||CDS||1441894150||12133||77.83	12133	12133	1.000000e-250	5690
a19521_10	10||41529794||41532363||PAC:27141484||-1||CDS||369108754||4835||68.9	4835	4835	b36122_Ppe_chr3	Ppe_chr3||3999642||4002439||cds12003||-1||CDS||1441894156||12136||68.9	12136	12136	2.400000e-216	5740
a19521_10	10||41534914||41542841||PAC:27141698||1||CDS||369109182||4837||73.74	4837	4837	b36122_Ppe_chr3	Ppe_chr3||4009347||4017718||cds12004||1||CDS||1441894158||12137||73.74	12137	12137	1.000000e-250	5790
a19521_10	10||41544842||41549206||PAC:27141583||-1||CDS||369108952||4838||79.64	4838	4838	b36122_Ppe_chr3	Ppe_chr3||4019052||4024487||cds12005||-1||CDS||1441894160||12138||79.64	12138	12138	1.000000e-250	5840
a19521_10	10||41551592||41556438||PAC:27141601||1||CDS||369108988||4839||76.37	4839	4839	b36122_Ppe_chr3	Ppe_chr3||4026191||4031105||cds12006||1||CDS||1441894162||12139||76.37	12139	12139	1.000000e-250	5890
a19521_10	10||41588475||41590998||PAC:27140660||1||CDS||369107106||4846||66.76	4846	4846	b36122_Ppe_chr3	Ppe_chr3||4048304||4049965||cds12010||1||CDS||1441894169||12143||66.76	12143	12143	7.600000e-97	5940
a19521_10	10||41597634||41599352||PAC:27141070||-1||CDS||369107926||4847||73.85	4847	4847	b36122_Ppe_chr3	Ppe_chr3||4072702||4074667||cds12017||-1||CDS||1441894185||12150||73.85	12150	12150	9.900000e-211	5990
a19521_10	10||41610480||41613873||PAC:27140055||1||CDS||369105898||4849||77.98	4849	4849	b36122_Ppe_chr3	Ppe_chr3||4084272||4089768||cds12023||1||CDS||1441894196||12156||77.98	12156	12156	1.000000e-250	6040
a19521_10	10||41615430||41620877||PAC:27140185||1||CDS||369106158||4850||78.25	4850	4850	b36122_Ppe_chr3	Ppe_chr3||4096627||4101184||cds12025||1||CDS||1441894200||12158||78.25	12158	12158	1.000000e-250	6090
a19521_10	10||41625908||41628380||PAC:27139966||1||CDS||369105720||4851||72.33	4851	4851	b36122_Ppe_chr3	Ppe_chr3||4137716||4140245||cds12031||-1||CDS||1441894210||12164||72.33	12164	12164	1.600000e-57	6140
a19521_10	10||41637909||41643562||PAC:27140883||1||CDS||369107552||4852||77.13	4852	4852	b36122_Ppe_chr3	Ppe_chr3||4156349||4161499||cds12032||1||CDS||1441894212||12165||77.13	12165	12165	1.000000e-250	6190
a19521_10	10||41644907||41646681||PAC:27140921||1||CDS||369107628||4853||67.2	4853	4853	b36122_Ppe_chr3	Ppe_chr3||4164639||4166469||cds12034||1||CDS||1441894215||12167||67.2	12167	12167	3.800000e-31	6220
a19521_10	10||41648584||41652134||PAC:27140399||-1||CDS||369106586||4854||76.39	4854	4854	b36122_Ppe_chr3	Ppe_chr3||4180072||4185710||cds12038||-1||CDS||1441894223||12171||76.39	12171	12171	1.000000e-250	6270
a19521_10	10||41655397||41662838||PAC:27141074||-1||CDS||369107934||4855||77.88	4855	4855	b36122_Ppe_chr3	Ppe_chr3||4187672||4188811||cds12040||-1||CDS||1441894228||12173||77.88	12173	12173	1.100000e-107	6320
a19521_10	10||41665988||41670880||PAC:27141304||-1||CDS||369108394||4856||80.81	4856	4856	b36122_Ppe_chr3	Ppe_chr3||4208835||4215053||cds12042||-1||CDS||1441894231||12175||80.81	12175	12175	1.000000e-250	6370
a19521_10	10||41672895||41682234||PAC:27139972||-1||CDS||369105732||4857||76.93	4857	4857	b36122_Ppe_chr3	Ppe_chr3||4311424||4320361||cds12048||-1||CDS||1441894241||12181||76.93	12181	12181	1.000000e-250	6420
a19521_10	10||41694808||41696659||PAC:27141055||1||CDS||369107896||4858||69.01	4858	4858	b36122_Ppe_chr3	Ppe_chr3||4326736||4328496||cds12049||1||CDS||1441894242||12182||69.01	12182	12182	5.300000e-66	6470
a19521_10	10||41699851||41704611||PAC:27139799||1||CDS||369105386||4859||69.43	4859	4859	b36122_Ppe_chr3	Ppe_chr3||4336344||4340374||cds12052||1||CDS||1441894247||12185||69.43	12185	12185	1.300000e-68	6520
a19521_10	10||41707783||41712953||PAC:27140698||-1||CDS||369107182||4860||79.79	4860	4860	b36122_Ppe_chr3	Ppe_chr3||4341756||4347048||cds12054||-1||CDS||1441894250||12187||79.79	12187	12187	1.000000e-250	6570
a19521_10	10||41728682||41729263||PAC:27140033||-1||CDS||369105854||4861||67.31	4861	4861	b36122_Ppe_chr3	Ppe_chr3||4357376||4357999||cds12055||-1||CDS||1441894253||12189||67.31	12189	12189	1.400000e-52	6620
a19521_10	10||41733352||41733915||PAC:27141408||-1||CDS||369108602||4862||74.62	4862	4862	b36122_Ppe_chr3	Ppe_chr3||4361960||4362550||cds12056||1||CDS||1441894255||12190||74.62	12190	12190	9.700000e-100	6670
a19521_10	10||41737428||41744670||PAC:27141552||-1||CDS||369108890||4864||83.63	4864	4864	b36122_Ppe_chr3	Ppe_chr3||4364455||4370449||cds12057||-1||CDS||1441894256||12191||83.63	12191	12191	1.000000e-250	6720
a19521_10	10||41756151||41757325||PAC:27140690||1||CDS||369107166||4865||76.14	4865	4865	b36122_Ppe_chr3	Ppe_chr3||4381042||4382397||cds12059||1||CDS||1441894260||12193||76.14	12193	12193	3.500000e-63	6770
a19521_10	10||41767674||41770736||PAC:27140294||1||CDS||369106376||4866||74.65	4866	4866	b36122_Ppe_chr3	Ppe_chr3||4387535||4388028||cds12060||1||CDS||1441894261||12194||74.65	12194	12194	5.500000e-24	6793
a19521_10	10||41772193||41774478||PAC:27140136||1||CDS||369106060||4867||72.63	4867	4867	b36122_Ppe_chr3	Ppe_chr3||4394541||4396471||cds12062||1||CDS||1441894266||12196||72.63	12196	12196	1.200000e-95	6843
a19521_10	10||41789538||41790170||PAC:27140402||-1||CDS||369106592||4868||73.98	4868	4868	b36122_Ppe_chr3	Ppe_chr3||4493527||4494258||cds12081||-1||CDS||1441894302||12216||73.98	12216	12216	4.700000e-52	6890
a19521_10	10||41800645||41805280||PAC:27140127||1||CDS||369106042||4869||77.8	4869	4869	b36122_Ppe_chr3	Ppe_chr3||4501495||4504538||cds12082||1||CDS||1441894304||12217||77.8	12217	12217	2.100000e-242	6940
a19521_10	10||41807666||41809103||PAC:27140847||1||CDS||369107480||4870||78.55	4870	4870	b36122_Ppe_chr3	Ppe_chr3||4505772||4507853||cds12083||1||CDS||1441894305||12218||78.55	12218	12218	1.100000e-67	6990
a19521_10	10||41810839||41816779||PAC:27141517||1||CDS||369108820||4871||68.4	4871	4871	b36122_Ppe_chr3	Ppe_chr3||4509805||4515111||cds12086||1||CDS||1441894310||12221||68.4	12221	12221	1.000000e-250	7040
a19521_10	10||41817855||41821628||PAC:27140278||-1||CDS||369106344||4875||71.39	4875	4875	b36122_Ppe_chr3	Ppe_chr3||4515974||4519685||cds12088||-1||CDS||1441894313||12223||71.39	12223	12223	1.000000e-250	7090
a19521_10	10||41828229||41830164||PAC:27140108||1||CDS||369106004||4876||80.62	4876	4876	b36122_Ppe_chr3	Ppe_chr3||4547838||4549437||cds12092||1||CDS||1441894322||12227||80.62	12227	12227	5.500000e-211	7140
a19521_10	10||41831389||41833529||PAC:27141489||-1||CDS||369108764||4877||76.64	4877	4877	b36122_Ppe_chr3	Ppe_chr3||4585534||4587994||cds12101||-1||CDS||1441894339||12237||76.64	12237	12237	2.400000e-114	7190
a19521_10	10||41840516||41841244||PAC:27140446||1||CDS||369106680||4878||65.87	4878	4878	b36122_Ppe_chr3	Ppe_chr3||4595843||4596544||cds12102||1||CDS||1441894341||12239||65.87	12239	12239	1.200000e-69	7240
a19521_10	10||41843871||41848110||PAC:27140737||1||CDS||369107260||4880||82.14	4880	4880	b36122_Ppe_chr3	Ppe_chr3||4597290||4601398||cds12103||-1||CDS||1441894343||12240||82.14	12240	12240	2.100000e-179	7290
a19521_10	10||41857866||41861616||PAC:27141175||1||CDS||369108136||4881||82.42	4881	4881	b36122_Ppe_chr3	Ppe_chr3||4614707||4617187||cds12105||1||CDS||1441894348||12242||82.42	12242	12242	2.200000e-170	7340
a19521_10	10||41866026||41870606||PAC:27141488||1||CDS||369108762||4882||74.49	4882	4882	b36122_Ppe_chr3	Ppe_chr3||4652045||4654470||cds12108||1||CDS||1441894353||12245||74.49	12245	12245	6.000000e-128	7390
a19521_10	10||41896902||41902703||PAC:27141529||-1||CDS||369108844||4888||75.73	4888	4888	b36122_Ppe_chr3	Ppe_chr3||4681078||4687146||cds12112||-1||CDS||1441894361||12249||75.73	12249	12249	1.000000e-250	7440
a19521_10	10||41910173||41917720||PAC:27140765||-1||CDS||369107316||4890||77.16	4890	4890	b36122_Ppe_chr3	Ppe_chr3||4775162||4780446||cds12121||-1||CDS||1441894378||12259||77.16	12259	12259	1.000000e-250	7490
a19521_10	10||41921129||41923669||PAC:27140029||-1||CDS||369105846||4892||72.5	4892	4892	b36122_Ppe_chr3	Ppe_chr3||4792590||4794972||cds12126||-1||CDS||1441894385||12263||72.5	12263	12263	5.500000e-79	7540
a19521_10	10||41934740||41940326||PAC:27141691||1||CDS||369109168||4893||75.4	4893	4893	b36122_Ppe_chr3	Ppe_chr3||4843909||4848001||cds12128||1||CDS||1441894391||12265||75.4	12265	12265	1.000000e-250	7590
a19521_10	10||41943178||41944614||PAC:27139821||1||CDS||369105430||4894||85.98	4894	4894	b36122_Ppe_chr3	Ppe_chr3||4876656||4877673||cds12130||1||CDS||1441894395||12267||85.98	12267	12267	7.100000e-148	7640
a19521_10	10||41945318||41948273||PAC:27141476||-1||CDS||369108738||4895||77.15	4895	4895	b36122_Ppe_chr3	Ppe_chr3||4878311||4880918||cds12131||-1||CDS||1441894397||12269||77.15	12269	12269	1.000000e-250	7690
a19521_10	10||41951398||41953609||PAC:27141023||1||CDS||369107832||4896||73.33	4896	4896	b36122_Ppe_chr3	Ppe_chr3||4889883||4892540||cds12134||1||CDS||1441894403||12272||73.33	12272	12272	3.500000e-191	7740
a19521_10	10||41954815||41955330||PAC:27141584||-1||CDS||369108954||4897||67.46	4897	4897	b36122_Ppe_chr3	Ppe_chr3||4936152||4936658||cds12148||-1||CDS||1441894430||12287||67.46	12287	12287	7.000000e-26	7762
a19521_10	10||41956868||41960501||PAC:27141305||-1||CDS||369108396||4898||87.98	4898	4898	b36122_Ppe_chr3	Ppe_chr3||4937675||4941154||cds12149||-1||CDS||1441894432||12288||87.98	12288	12288	7.000000e-230	7812
a19521_10	10||41962969||41967083||PAC:27141040||-1||CDS||369107866||4899||76.12	4899	4899	b36122_Ppe_chr3	Ppe_chr3||4943048||4947299||cds12151||-1||CDS||1441894436||12290||76.12	12290	12290	1.000000e-250	7862
a19521_10	10||41974121||41981511||PAC:27140411||1||CDS||369106610||4900||72.65	4900	4900	b36122_Ppe_chr3	Ppe_chr3||4983014||4989480||cds12153||1||CDS||1441894439||12292||72.65	12292	12292	1.000000e-250	7912
a19521_10	10||41983792||41988575||PAC:27139873||1||CDS||369105534||4902||73.16	4902	4902	b36122_Ppe_chr3	Ppe_chr3||4992608||4998058||cds12155||1||CDS||1441894443||12294||73.16	12294	12294	1.000000e-250	7962
a19521_10	10||41990910||41991557||PAC:27141668||1||CDS||369109122||4903||63.04	4903	4903	b36122_Ppe_chr3	Ppe_chr3||4999644||5000288||cds12156||1||CDS||1441894444||12295||63.04	12295	12295	1.600000e-52	8012
a19521_10	10||41994359||41998723||PAC:27139988||-1||CDS||369105764||4904||78.39	4904	4904	b36122_Ppe_chr3	Ppe_chr3||5005866||5011152||cds12157||-1||CDS||1441894446||12296||78.39	12296	12296	1.000000e-250	8062
a19521_10	10||42000300||42001771||PAC:27139842||-1||CDS||369105472||4905||71.69	4905	4905	b36122_Ppe_chr3	Ppe_chr3||5024610||5026914||cds12161||-1||CDS||1441894453||12300||71.69	12300	12300	1.400000e-77	8112
a19521_10	10||42004227||42005340||PAC:27141480||1||CDS||369108746||4906||77.78	4906	4906	b36122_Ppe_chr3	Ppe_chr3||5029583||5030655||cds12162||1||CDS||1441894455||12301||77.78	12301	12301	3.800000e-59	8162
a19521_10	10||42019477||42021705||PAC:27141343||1||CDS||369108472||4909||69.85	4909	4909	b36122_Ppe_chr3	Ppe_chr3||5052630||5055326||cds12167||1||CDS||1441894464||12306||69.85	12306	12306	3.000000e-81	8212
a19521_10	10||42023886||42025610||PAC:27140060||1||CDS||369105908||4911||58.11	4911	4911	b36122_Ppe_chr3	Ppe_chr3||5072272||5073548||cds12174||1||CDS||1441894479||12313||58.11	12313	12313	3.900000e-19	8230
a19521_10	10||42033217||42035893||PAC:27139857||-1||CDS||369105502||4913||70.59	4913	4913	b36122_Ppe_chr3	Ppe_chr3||5079106||5080542||cds12175||-1||CDS||1441894482||12314||70.59	12314	12314	1.200000e-33	8262
a19521_10	10||42045904||42047041||PAC:27140861||1||CDS||369107508||4917||69.31	4917	4917	b36122_Ppe_chr3	Ppe_chr3||5082896||5083771||cds12176||1||CDS||1441894483||12315||69.31	12315	12315	1.500000e-27	8288
a19521_10	10||42049912||42054334||PAC:27141700||1||CDS||369109186||4918||75.59	4918	4918	b36122_Ppe_chr3	Ppe_chr3||5123561||5127451||cds12180||1||CDS||1441894493||12319||75.59	12319	12319	1.000000e-250	8338
a19521_10	10||42058254||42061701||PAC:27140578||1||CDS||369106942||4920||82.35	4920	4920	b36122_Ppe_chr3	Ppe_chr3||5155862||5157602||cds12193||1||CDS||1441894518||12333||82.35	12333	12333	1.500000e-137	8385
a19521_10	10||42062702||42066790||PAC:27140998||-1||CDS||369107782||4921||78.35	4921	4921	b36122_Ppe_chr3	Ppe_chr3||5160112||5164168||cds12194||-1||CDS||1441894519||12334||78.35	12334	12334	1.000000e-250	8435
a19521_10	10||42083350||42093047||PAC:27139900||1||CDS||369105588||4924||84.14	4924	4924	b36122_Ppe_chr3	Ppe_chr3||5190966||5202434||cds12196||1||CDS||1441894524||12336||84.14	12336	12336	1.000000e-250	8485
a19521_10	10||42095831||42099373||PAC:27139824||1||CDS||369105436||4925||67.19	4925	4925	b36122_Ppe_chr3	Ppe_chr3||5261728||5266406||cds12202||1||CDS||1441894534||12342||67.19	12342	12342	6.100000e-81	8535
a19521_10	10||42102595||42106131||PAC:27140980||1||CDS||369107746||4926||75.76	4926	4926	b36122_Ppe_chr3	Ppe_chr3||5270439||5274640||cds12204||1||CDS||1441894539||12344||75.76	12344	12344	1.200000e-208	8585
a19521_10	10||42111276||42112340||PAC:27141361||-1||CDS||369108508||4928||62.06	4928	4928	b36122_Ppe_chr3	Ppe_chr3||5301381||5302448||cds12208||-1||CDS||1441894545||12348||62.06	12348	12348	1.300000e-106	8635
a19521_10	10||42124274||42136697||PAC:27140226||1||CDS||369106240||4929||81.13	4929	4929	b36122_Ppe_chr3	Ppe_chr3||5421874||5435806||cds12220||1||CDS||1441894567||12360||81.13	12360	12360	1.000000e-250	8682
a19521_10	10||42144102||42146854||PAC:27140323||1||CDS||369106434||4930||80.57	4930	4930	b36122_Ppe_chr3	Ppe_chr3||5480979||5483896||cds12226||1||CDS||1441894579||12366||80.57	12366	12366	4.000000e-43	8724
a19521_10	10||42152645||42157043||PAC:27141694||-1||CDS||369109174||4932||78.11	4932	4932	b36122_Ppe_chr3	Ppe_chr3||5511645||5517739||cds12229||-1||CDS||1441894584||12369||78.11	12369	12369	4.800000e-208	8774
a19521_10	10||42172826||42176901||PAC:27140810||1||CDS||369107406||4934||79.55	4934	4934	b36122_Ppe_chr3	Ppe_chr3||5533984||5537700||cds12231||1||CDS||1441894587||12371||79.55	12371	12371	1.000000e-250	8824
a19521_10	10||42196345||42198520||PAC:27141178||1||CDS||369108142||4936||71.18	4936	4936	b36122_Ppe_chr3	Ppe_chr3||5551356||5552815||cds12232||1||CDS||1441894588||12372||71.18	12372	12372	3.000000e-178	8874
a19521_10	10||42223140||42225393||PAC:27141176||1||CDS||369108138||4938||73.86	4938	4938	b36122_Ppe_chr3	Ppe_chr3||5570876||5572209||cds12233||-1||CDS||1441894590||12374||73.86	12374	12374	2.500000e-205	8924
a19521_10	10||42229525||42237800||PAC:27140330||-1||CDS||369106448||4939||74.99	4939	4939	b36122_Ppe_chr3	Ppe_chr3||5635966||5649373||cds12242||-1||CDS||1441894608||12383||74.99	12383	12383	1.000000e-250	8974
a19521_10	10||42241778||42244948||PAC:27140022||-1||CDS||369105832||4940||71.64	4940	4940	b36122_Ppe_chr3	Ppe_chr3||5655742||5658945||cds12245||-1||CDS||1441894615||12386||71.64	12386	12386	1.000000e-250	9024
a19521_10	10||42247334||42248746||PAC:27141413||-1||CDS||369108612||4942||78.01	4942	4942	b36122_Ppe_chr3	Ppe_chr3||5693539||5694945||cds12249||-1||CDS||1441894621||12390||78.01	12390	12390	8.600000e-140	9074
a19521_10	10||42251422||42253433||PAC:27140631||-1||CDS||369107048||4943||71.2	4943	4943	b36122_Ppe_chr3	Ppe_chr3||5708593||5710595||cds12252||-1||CDS||1441894627||12393||71.2	12393	12393	7.000000e-203	9124
a19521_10	10||42255472||42258929||PAC:27141290||-1||CDS||369108366||4944||80.28	4944	4944	b36122_Ppe_chr3	Ppe_chr3||5715232||5718448||cds12253||-1||CDS||1441894628||12394||80.28	12394	12394	1.000000e-250	9174
a19521_10	10||42274264||42278176||PAC:27140943||1||CDS||369107672||4945||75.8	4945	4945	b36122_Ppe_chr3	Ppe_chr3||5733952||5739019||cds12254||1||CDS||1441894630||12395||75.8	12395	12395	1.000000e-250	9224
a19521_10	10||42280925||42281275||PAC:27141054||1||CDS||369107894||4946||75.86	4946	4946	b36122_Ppe_chr3	Ppe_chr3||5799142||5799501||cds12264||1||CDS||1441894650||12405||75.86	12405	12405	1.300000e-26	9249
a19521_10	10||42282857||42287187||PAC:27141092||1||CDS||369107970||4947||77.67	4947	4947	b36122_Ppe_chr3	Ppe_chr3||5807521||5811732||cds12266||1||CDS||1441894654||12407||77.67	12407	12407	1.000000e-250	9299
a19521_10	10||42289939||42295737||PAC:27140618||1||CDS||369107022||4948||80.56	4948	4948	b36122_Ppe_chr3	Ppe_chr3||5813106||5816277||cds12267||1||CDS||1441894656||12408||80.56	12408	12408	1.600000e-85	9349
a19521_10	10||42305514||42308534||PAC:27141402||1||CDS||369108590||4949||81.34	4949	4949	b36122_Ppe_chr3	Ppe_chr3||5824532||5828401||cds12268||1||CDS||1441894657||12409||81.34	12409	12409	1.100000e-223	9399
a19521_10	10||42309212||42312420||PAC:27139855||-1||CDS||369105498||4950||76.84	4950	4950	b36122_Ppe_chr3	Ppe_chr3||5844323||5846363||cds12281||-1||CDS||1441894681||12422||76.84	12422	12422	6.900000e-92	9446
a19521_10	10||42325585||42326467||PAC:27140898||1||CDS||369107582||4952||76.49	4952	4952	b36122_Ppe_chr3	Ppe_chr3||5904953||5905940||cds12290||1||CDS||1441894698||12431||76.49	12431	12431	2.800000e-55	9496
a19521_10	10||42333114||42334718||PAC:27140869||-1||CDS||369107524||4954||66.04	4954	4954	b36122_Ppe_chr3	Ppe_chr3||6028330||6030200||cds12310||-1||CDS||1441894737||12451||66.04	12451	12451	5.400000e-77	9543
a19521_10	10||42337116||42338225||PAC:27140043||1||CDS||369105874||4955||67.62	4955	4955	b36122_Ppe_chr3	Ppe_chr3||6034988||6036310||cds12311||1||CDS||1441894740||12452||67.62	12452	12452	2.800000e-81	9593
a19521_10	10||42342995||42343315||PAC:27140542||1||CDS||369106870||4956||78.95	4956	4956	b36122_Ppe_chr3	Ppe_chr3||6055906||6056265||cds12318||1||CDS||1441894753||12459||78.95	12459	12459	8.500000e-12	9604
a19521_10	10||42346749||42349410||PAC:27141000||-1||CDS||369107786||4957||77.72	4957	4957	b36122_Ppe_chr3	Ppe_chr3||6069873||6071821||cds12320||-1||CDS||1441894757||12461||77.72	12461	12461	4.600000e-156	9654
a19521_10	10||42352656||42352910||PAC:27139945||1||CDS||369105678||4958||73.15	4958	4958	b36122_Ppe_chr3	Ppe_chr3||6075523||6075807||cds12322||1||CDS||1441894761||12463||73.15	12463	12463	7.800000e-15	9668
a19521_10	10||42356792||42363105||PAC:27140692||-1||CDS||369107170||4959||75.34	4959	4959	b36122_Ppe_chr3	Ppe_chr3||6079262||6080641||cds12323||-1||CDS||1441894763||12464||75.34	12464	12464	7.400000e-113	9718
a19521_10	10||42366877||42368773||PAC:27140281||1||CDS||369106350||4960||82.6	4960	4960	b36122_Ppe_chr3	Ppe_chr3||6088167||6090741||cds12324||1||CDS||1441894765||12465||82.6	12465	12465	6.400000e-111	9768
a19521_10	10||42370327||42373465||PAC:27140760||1||CDS||369107306||4961||77.55	4961	4961	b36122_Ppe_chr3	Ppe_chr3||6133999||6137997||cds12330||1||CDS||1441894780||12471||77.55	12471	12471	1.000000e-250	9818
###
a19521_10	10||42374342||42378322||PAC:27141203||-1||CDS||369108192||4962||82.56	4962	4962	b36122_Ppe_chr3	Ppe_chr3||6205187||6210612||cds12352||-1||CDS||1441894818||12493||82.56	12493	12493	1.000000e-250	50
a19521_10	10||42384995||42387616||PAC:27141428||-1||CDS||369108642||4963||86.88	4963	4963	b36122_Ppe_chr3	Ppe_chr3||6218406||6220935||cds12354||-1||CDS||1441894822||12495||86.88	12495	12495	4.300000e-155	100
a19521_10	10||42398602||42399703||PAC:27141551||-1||CDS||369108888||4964||80.29	4964	4964	b36122_Ppe_chr3	Ppe_chr3||6239208||6240285||cds12356||-1||CDS||1441894826||12497||80.29	12497	12497	6.500000e-106	150
a19521_10	10||42410294||42413836||PAC:27141043||1||CDS||369107872||4965||79.5	4965	4965	b36122_Ppe_chr3	Ppe_chr3||6254943||6258865||cds12357||1||CDS||1441894828||12498||79.5	12498	12498	1.000000e-250	200
a19521_10	10||42416384||42416922||PAC:27141685||-1||CDS||369109156||4966||64.68	4966	4966	b36122_Ppe_chr3	Ppe_chr3||6262342||6262873||cds12360||1||CDS||1441894834||12501||64.68	12501	12501	1.500000e-14	213
a19521_10	10||42423172||42425567||PAC:27141081||1||CDS||369107948||4967||76.1	4967	4967	b36122_Ppe_chr3	Ppe_chr3||6280651||6282938||cds12362||1||CDS||1441894837||12503||76.1	12503	12503	7.700000e-104	263
a19521_10	10||42428142||42429318||PAC:27141624||1||CDS||369109034||4969||69.89	4969	4969	b36122_Ppe_chr3	Ppe_chr3||6284102||6285104||cds12366||1||CDS||1441894846||12507||69.89	12507	12507	7.500000e-86	313
a19521_10	10||42432498||42433087||PAC:27141093||1||CDS||369107972||4970||66.01	4970	4970	b36122_Ppe_chr3	Ppe_chr3||6291437||6292189||cds12367||1||CDS||1441894849||12508||66.01	12508	12508	1.800000e-31	343
a19521_10	10||42436264||42437605||PAC:27141595||1||CDS||369108976||4971||79.58	4971	4971	b36122_Ppe_chr3	Ppe_chr3||6293390||6295749||cds12368||1||CDS||1441894851||12509||79.58	12509	12509	6.700000e-31	373
a19521_10	10||42439490||42439660||PAC:27139954||1||CDS||369105696||4972||93.88	4972	4972	b36122_Ppe_chr3	Ppe_chr3||6298935||6300793||cds12369||1||CDS||1441894853||12510||93.88	12510	12510	9.200000e-12	384
a19521_10	10||42448547||42451361||PAC:27140389||1||CDS||369106566||4973||75.68	4973	4973	b36122_Ppe_chr3	Ppe_chr3||6378436||6383751||cds12376||1||CDS||1441894866||12516||75.68	12516	12516	6.100000e-71	434
a19521_10	10||42453436||42455056||PAC:27140803||1||CDS||369107392||4974||74.61	4974	4974	b36122_Ppe_chr3	Ppe_chr3||6385452||6386940||cds12378||1||CDS||1441894870||12518||74.61	12518	12518	1.600000e-229	484
a19521_10	10||42456547||42457187||PAC:27140854||1||CDS||369107494||4975||57.18	4975	4975	b36122_Ppe_chr3	Ppe_chr3||6393027||6403675||cds12375||1||CDS||1441894865||12519||57.18	12519	12519	4.500000e-10	493
a19521_10	10||42460930||42462057||PAC:27141432||-1||CDS||369108650||4976||72.33	4976	4976	b36122_Ppe_chr3	Ppe_chr3||6447249||6448331||cds12380||-1||CDS||1441894873||12521||72.33	12521	12521	2.500000e-115	543
a19521_10	10||42473457||42476646||PAC:27140104||-1||CDS||369105996||4977||82.44	4977	4977	b36122_Ppe_chr3	Ppe_chr3||6462674||6463725||cds12381||-1||CDS||1441894874||12522||82.44	12522	12522	2.500000e-135	593
a19521_10	10||42480732||42482431||PAC:27140553||-1||CDS||369106892||4978||78.76	4978	4978	b36122_Ppe_chr3	Ppe_chr3||6467849||6469792||cds12383||-1||CDS||1441894878||12524||78.76	12524	12524	4.100000e-233	643
a19521_10	10||42484881||42487862||PAC:27141410||1||CDS||369108606||4979||74.58	4979	4979	b36122_Ppe_chr3	Ppe_chr3||6470334||6473941||cds12384||1||CDS||1441894879||12525||74.58	12525	12525	8.900000e-172	693
a19521_10	10||42489343||42490970||PAC:27140081||-1||CDS||369105950||4980||76.8	4980	4980	b36122_Ppe_chr3	Ppe_chr3||6485062||6486665||cds12386||-1||CDS||1441894883||12527||76.8	12527	12527	5.600000e-154	743
a19521_10	10||42496915||42499480||PAC:27140336||1||CDS||369106460||4981||75.17	4981	4981	b36122_Ppe_chr3	Ppe_chr3||6550882||6555033||cds12400||1||CDS||1441894914||12541||75.17	12541	12541	1.500000e-238	790
a19521_10	10||42501944||42505241||PAC:27140059||1||CDS||369105906||4982||71.46	4982	4982	b36122_Ppe_chr3	Ppe_chr3||6588541||6591486||cds12406||1||CDS||1441894926||12547||71.46	12547	12547	2.700000e-146	840
a19521_10	10||42512400||42515489||PAC:27141243||1||CDS||369108272||4984||85.74	4984	4984	b36122_Ppe_chr3	Ppe_chr3||6657955||6663320||cds12421||1||CDS||1441894952||12562||85.74	12562	12562	1.000000e-250	887
a19521_10	10||42526641||42528617||PAC:27141019||1||CDS||369107824||4985||69.94	4985	4985	b36122_Ppe_chr3	Ppe_chr3||6697415||6699415||cds12428||1||CDS||1441894965||12569||69.94	12569	12569	1.000000e-250	937
a19521_10	10||42545366||42547606||PAC:27140812||1||CDS||369107410||4986||74.02	4986	4986	b36122_Ppe_chr3	Ppe_chr3||6700101||6702351||cds12429||1||CDS||1441894967||12570||74.02	12570	12570	1.000000e-250	987
a19521_10	10||42548420||42552708||PAC:27141269||1||CDS||369108324||4987||78.56	4987	4987	b36122_Ppe_chr3	Ppe_chr3||6721620||6730796||cds12435||1||CDS||1441894978||12576||78.56	12576	12576	1.000000e-250	1037
a19521_10	10||42558434||42569433||PAC:27141161||1||CDS||369108108||4988||80.31	4988	4988	b36122_Ppe_chr3	Ppe_chr3||6749506||6758936||cds12441||1||CDS||1441894987||12582||80.31	12582	12582	1.000000e-250	1087
a19521_10	10||42573625||42574173||PAC:27140811||-1||CDS||369107408||4990||74.83	4990	4990	b36122_Ppe_chr3	Ppe_chr3||6832225||6832788||cds12445||-1||CDS||1441894994||12586||74.83	12586	12586	2.300000e-25	1111
a19521_10	10||42582140||42584852||PAC:27139825||-1||CDS||369105438||4991||75.35	4991	4991	b36122_Ppe_chr3	Ppe_chr3||6836849||6840023||cds12446||-1||CDS||1441894995||12587||75.35	12587	12587	1.000000e-250	1161
a19521_10	10||42595440||42605373||PAC:27140777||1||CDS||369107340||4993||74.31	4993	4993	b36122_Ppe_chr3	Ppe_chr3||6942461||6952835||cds12462||1||CDS||1441895027||12603||74.31	12603	12603	1.000000e-250	1208
a19521_10	10||42609946||42616839||PAC:27141171||-1||CDS||369108128||4995||82.62	4995	4995	b36122_Ppe_chr3	Ppe_chr3||6961425||6969413||cds12470||-1||CDS||1441895043||12611||82.62	12611	12611	1.000000e-250	1258
a19521_10	10||42639372||42640273||PAC:27140066||1||CDS||369105920||4997||68.97	4997	4997	b36122_Ppe_chr3	Ppe_chr3||6998805||6999404||cds12473||1||CDS||1441895049||12614||68.97	12614	12614	6.700000e-84	1308
a19521_10	10||42685748||42695856||PAC:27141600||-1||CDS||369108986||5001||67.89	5001	5001	b36122_Ppe_chr3	Ppe_chr3||7037000||7038685||cds12476||-1||CDS||1441895053||12617||67.89	12617	12617	2.800000e-181	1358
a19521_10	10||42766681||42769289||PAC:27140781||1||CDS||369107348||5010||73.76	5010	5010	b36122_Ppe_chr3	Ppe_chr3||7142920||7147954||cds12495||1||CDS||1441895091||12636||73.76	12636	12636	1.000000e-81	1405
a19521_10	10||42781083||42782825||PAC:27140822||-1||CDS||369107430||5013||58.4	5013	5013	b36122_Ppe_chr3	Ppe_chr3||7149057||7150778||cds12496||-1||CDS||1441895094||12637||58.4	12637	12637	1.500000e-49	1453
a19521_10	10||42788608||42794075||PAC:27140445||-1||CDS||369106678||5015||78.12	5015	5015	b36122_Ppe_chr3	Ppe_chr3||7203710||7208211||cds12503||-1||CDS||1441895109||12644||78.12	12644	12644	1.000000e-250	1503
a19521_10	10||42803074||42803750||PAC:27140094||-1||CDS||369105976||5016||80.6	5016	5016	b36122_Ppe_chr3	Ppe_chr3||7215158||7215979||cds12504||-1||CDS||1441895113||12645||80.6	12645	12645	1.200000e-74	1553
a19521_10	10||42813558||42817275||PAC:27141553||1||CDS||369108892||5017||77.15	5017	5017	b36122_Ppe_chr3	Ppe_chr3||7247124||7254109||cds12505||1||CDS||1441895115||12646||77.15	12646	12646	6.000000e-142	1603
a19521_10	10||42822001||42823182||PAC:27141079||-1||CDS||369107944||5018||75.94	5018	5018	b36122_Ppe_chr3	Ppe_chr3||7256649||7257962||cds12509||-1||CDS||1441895125||12650||75.94	12650	12650	2.200000e-115	1653
a19521_10	10||42832234||42833356||PAC:27141293||1||CDS||369108372||5020||71.08	5020	5020	b36122_Ppe_chr3	Ppe_chr3||7259698||7261418||cds12510||1||CDS||1441895127||12651||71.08	12651	12651	1.100000e-103	1703
a19521_10	10||42837163||42837939||PAC:27140608||-1||CDS||369107002||5021||73.28	5021	5021	b36122_Ppe_chr3	Ppe_chr3||7265990||7266929||cds12511||-1||CDS||1441895129||12652||73.28	12652	12652	4.200000e-16	1718
a19521_10	10||42845368||42848986||PAC:27141179||-1||CDS||369108144||5022||79.56	5022	5022	b36122_Ppe_chr3	Ppe_chr3||7273650||7277016||cds12512||-1||CDS||1441895132||12653||79.56	12653	12653	7.200000e-185	1768
a19521_10	10||42853366||42857715||PAC:27141254||-1||CDS||369108294||5023||74.19	5023	5023	b36122_Ppe_chr3	Ppe_chr3||7310188||7312664||cds12514||1||CDS||1441895137||12655||74.19	12655	12655	5.800000e-188	1818
a19521_10	10||42862488||42866868||PAC:27140039||1||CDS||369105866||5025||70.45	5025	5025	b36122_Ppe_chr3	Ppe_chr3||7328844||7333761||cds12517||1||CDS||1441895142||12658||70.45	12658	12658	1.000000e-250	1868
a19521_10	10||42869720||42870571||PAC:27140255||-1||CDS||369106298||5027||81.68	5027	5027	b36122_Ppe_chr3	Ppe_chr3||7336530||7337354||cds12519||1||CDS||1441895146||12660||81.68	12660	12660	5.400000e-149	1918
a19521_10	10||42873067||42874141||PAC:27140145||1||CDS||369106078||5028||82.09	5028	5028	b36122_Ppe_chr3	Ppe_chr3||7341670||7343089||cds12521||1||CDS||1441895149||12662||82.09	12662	12662	9.000000e-108	1968
a19521_10	10||42876281||42884713||PAC:27141523||1||CDS||369108832||5029||70.55	5029	5029	b36122_Ppe_chr3	Ppe_chr3||7365122||7374796||cds12522||1||CDS||1441895150||12663||70.55	12663	12663	7.300000e-121	2018
a19521_10	10||42889614||42891347||PAC:27140177||1||CDS||369106142||5031||75.05	5031	5031	b36122_Ppe_chr3	Ppe_chr3||7397595||7411165||cds12523||1||CDS||1441897692||12664||75.05	12664	12664	4.000000e-222	2068
a19521_10	10||42893232||42898198||PAC:27140677||-1||CDS||369107140||5032||78.52	5032	5032	b36122_Ppe_chr3	Ppe_chr3||7486811||7493419||cds12526||-1||CDS||1441897701||12667||78.52	12667	12667	1.000000e-250	2118
a19521_10	10||42912145||42913476||PAC:27141393||-1||CDS||369108572||5035||68.76	5035	5035	b36122_Ppe_chr3	Ppe_chr3||7505531||7506940||cds12530||-1||CDS||1441897716||12671||68.76	12671	12671	1.100000e-132	2168
a19521_10	10||42927338||42928810||PAC:27140615||1||CDS||369107016||5037||71.66	5037	5037	b36122_Ppe_chr3	Ppe_chr3||7521715||7523354||cds12531||1||CDS||1441897720||12672||71.66	12672	12672	4.200000e-142	2218
a19521_10	10||42935538||42938362||PAC:27140556||1||CDS||369106898||5040||75.7	5040	5040	b36122_Ppe_chr3	Ppe_chr3||7525736||7529148||cds12532||1||CDS||1441897724||12673||75.7	12673	12673	1.000000e-250	2268
a19521_10	10||42938805||42940643||PAC:27140572||-1||CDS||369106930||5041||75.56	5041	5041	b36122_Ppe_chr3	Ppe_chr3||7544875||7547568||cds12533||-1||CDS||1441897730||12674||75.56	12674	12674	9.500000e-111	2318
a19521_10	10||42948840||42951068||PAC:27141132||1||CDS||369108050||5042||72.94	5042	5042	b36122_Ppe_chr3	Ppe_chr3||7560115||7562605||cds12534||1||CDS||1441902010||12675||72.94	12675	12675	4.700000e-214	2368
a19521_10	10||42960008||42963639||PAC:27140986||1||CDS||369107758||5045||79.77	5045	5045	b36122_Ppe_chr3	Ppe_chr3||7591831||7598497||cds12546||1||CDS||1441902037||12687||79.77	12687	12687	1.000000e-250	2415
a19521_10	10||42964214||42967349||PAC:27141446||-1||CDS||369108678||5046||72.23	5046	5046	b36122_Ppe_chr3	Ppe_chr3||7621801||7626576||cds12549||-1||CDS||1441902043||12690||72.23	12690	12690	1.000000e-250	2465
a19521_10	10||42989532||42990265||PAC:27140132||-1||CDS||369106052||5053||82.63	5053	5053	b36122_Ppe_chr3	Ppe_chr3||7644038||7645148||cds12553||-1||CDS||1441902050||12694||82.63	12694	12694	9.400000e-103	2515
a19521_10	10||42991342||42993355||PAC:27139897||1||CDS||369105582||5054||74.54	5054	5054	b36122_Ppe_chr3	Ppe_chr3||7676397||7677396||cds12557||1||CDS||1441902058||12698||74.54	12698	12698	4.300000e-42	2556
a19521_10	10||42995185||42996230||PAC:27141472||-1||CDS||369108730||5055||70.88	5055	5055	b36122_Ppe_chr3	Ppe_chr3||7687660||7689169||cds12559||-1||CDS||1441902061||12700||70.88	12700	12700	5.900000e-74	2606
a19521_10	10||43002406||43005024||PAC:27140303||1||CDS||369106394||5056||74.07	5056	5056	b36122_Ppe_chr3	Ppe_chr3||7747188||7750584||cds12564||1||CDS||1441902071||12705||74.07	12705	12705	1.000000e-250	2656
###
a19521_10	10||43062413||43067017||PAC:27140805||1||CDS||369107396||5066||81.89	5066	5066	b36122_Ppe_chr3	Ppe_chr3||1521175||1524998||cds11538||-1||CDS||1441892798||11667||81.89	11667	11667	1.000000e-250	50
a19521_10	10||43070320||43074420||PAC:27140491||1||CDS||369106768||5070||81.09	5070	5070	b36122_Ppe_chr3	Ppe_chr3||1658492||1664161||cds11553||1||CDS||1441892845||11682||81.09	11682	11682	1.000000e-250	97
a19521_10	10||43076959||43077969||PAC:27140310||1||CDS||369106408||5071||74.39	5071	5071	b36122_Ppe_chr3	Ppe_chr3||1673714||1674630||cds11563||1||CDS||1441892879||11692||74.39	11692	11692	1.200000e-83	147
a19521_10	10||43079280||43084559||PAC:27141594||-1||CDS||369108974||5072||84.83	5072	5072	b36122_Ppe_chr3	Ppe_chr3||1675935||1681561||cds11565||-1||CDS||1441892892||11694||84.83	11694	11694	1.000000e-250	197
a19521_10	10||43091313||43093682||PAC:27141631||1||CDS||369109048||5075||77.93	5075	5075	b36122_Ppe_chr3	Ppe_chr3||1689098||1691185||cds11566||1||CDS||1441892900||11695||77.93	11695	11695	1.700000e-168	247
a19521_10	10||43094765||43096005||PAC:27140565||1||CDS||369106916||5077||70.4	5077	5077	b36122_Ppe_chr3	Ppe_chr3||1707539||1709324||cds11572||1||CDS||1441892920||11701||70.4	11701	11701	1.100000e-68	297
a19521_10	10||43099283||43101926||PAC:27141244||1||CDS||369108274||5078||73.79	5078	5078	b36122_Ppe_chr3	Ppe_chr3||1712731||1715542||cds11574||1||CDS||1441892928||11704||73.79	11704	11704	1.000000e-250	347
a19521_10	10||43102418||43103206||PAC:27141646||1||CDS||369109078||5079||72.42	5079	5079	b36122_Ppe_chr3	Ppe_chr3||1734652||1736788||cds11577||1||CDS||1441892936||11707||72.42	11707	11707	2.200000e-67	397
a19521_10	10||43104836||43107267||PAC:27140105||-1||CDS||369105998||5080||77.7	5080	5080	b36122_Ppe_chr3	Ppe_chr3||1744024||1747737||cds11580||-1||CDS||1441892947||11710||77.7	11710	11710	2.600000e-225	447
a19521_10	10||43110891||43111313||PAC:27141452||1||CDS||369108690||5081||68.28	5081	5081	b36122_Ppe_chr3	Ppe_chr3||1785112||1785678||cds11585||1||CDS||1441892960||11715||68.28	11715	11715	1.800000e-38	484
a19521_10	10||43113797||43120749||PAC:27141186||-1||CDS||369108158||5083||75.27	5083	5083	b36122_Ppe_chr3	Ppe_chr3||1790450||1795306||cds11589||1||CDS||1441892970||11718||75.27	11718	11718	6.200000e-233	534
a19521_10	10||43157610||43166211||PAC:27141183||-1||CDS||369108152||5084||83.63	5084	5084	b36122_Ppe_chr3	Ppe_chr3||1812604||1818787||cds11593||-1||CDS||1441892979||11723||83.63	11723	11723	1.000000e-250	584
a19521_10	10||43170539||43174173||PAC:27139778||-1||CDS||369105344||5085||67.53	5085	5085	b36122_Ppe_chr3	Ppe_chr3||1851288||1855806||cds11601||-1||CDS||1441893002||11731||67.53	11731	11731	5.700000e-129	634
a19521_10	10||43175593||43180985||PAC:27141078||-1||CDS||369107942||5086||78.74	5086	5086	b36122_Ppe_chr3	Ppe_chr3||1917503||1924697||cds11606||1||CDS||1441893017||11736||78.74	11736	11736	1.000000e-250	684
a19521_10	10||43185205||43189871||PAC:27140344||-1||CDS||369106476||5087||74.1	5087	5087	b36122_Ppe_chr3	Ppe_chr3||1992744||1998170||cds11611||-1||CDS||1441893027||11741||74.1	11741	11741	1.100000e-197	734
a19521_10	10||43191796||43195986||PAC:27141313||-1||CDS||369108412||5089||71.85	5089	5089	b36122_Ppe_chr3	Ppe_chr3||2000444||2003936||cds11613||-1||CDS||1441893031||11743||71.85	11743	11743	9.700000e-187	784
a19521_10	10||43198759||43204810||PAC:27139914||-1||CDS||369105616||5090||75.94	5090	5090	b36122_Ppe_chr3	Ppe_chr3||2005466||2011602||cds11614||-1||CDS||1441893035||11744||75.94	11744	11744	1.000000e-250	834
a19521_10	10||43206542||43209818||PAC:27140305||-1||CDS||369106398||5091||76.56	5091	5091	b36122_Ppe_chr3	Ppe_chr3||2016049||2019728||cds11619||-1||CDS||1441893051||11749||76.56	11749	11749	1.000000e-250	884
a19521_10	10||43222222||43228787||PAC:27140289||-1||CDS||369106366||5095||78.77	5095	5095	b36122_Ppe_chr3	Ppe_chr3||2097660||2101805||cds11637||-1||CDS||1441893096||11767||78.77	11767	11767	1.000000e-250	931
a19521_10	10||43244631||43256930||PAC:27140977||1||CDS||369107740||5096||77.34	5096	5096	b36122_Ppe_chr3	Ppe_chr3||2102919||2113692||cds11638||-1||CDS||1441893098||11768||77.34	11768	11768	1.000000e-250	981
###
a19521_11	11||30589||42107||PAC:27150971||1||CDS||369111793||5101||76.8	5101	5101	b36122_Ppe_chr1	Ppe_chr1||45059275||45072077||cds6615||1||CDS||1441459910||6695||76.8	6695	6695	1.000000e-250	50
a19521_11	11||67464||68267||PAC:27152039||-1||CDS||369113927||5107||76.27	5107	5107	b36122_Ppe_chr1	Ppe_chr1||45116431||45117710||cds6632||-1||CDS||1441459948||6712||76.27	6712	6712	2.600000e-99	97
a19521_11	11||101863||114028||PAC:27152300||-1||CDS||369114449||5109||79.18	5109	5109	b36122_Ppe_chr1	Ppe_chr1||45166067||45177118||cds6642||1||CDS||1441459968||6722||79.18	6722	6722	1.000000e-250	147
a19521_11	11||137284||142985||PAC:27152336||1||CDS||369114521||5112||82.74	5112	5112	b36122_Ppe_chr1	Ppe_chr1||45240171||45248133||cds6651||1||CDS||1441459987||6731||82.74	6731	6731	1.000000e-250	197
a19521_11	11||143513||146560||PAC:27151564||-1||CDS||369112979||5114||75.96	5114	5114	b36122_Ppe_chr1	Ppe_chr1||45248591||45251701||cds6652||-1||CDS||1441459989||6732||75.96	6732	6732	1.000000e-250	247
a19521_11	11||150936||152263||PAC:27152935||1||CDS||369115719||5115||66.49	5115	5115	b36122_Ppe_chr1	Ppe_chr1||45265735||45267864||cds6654||1||CDS||1441459991||6734||66.49	6734	6734	8.100000e-48	294
a19521_11	11||153033||155551||PAC:27150910||-1||CDS||369111671||5116||82.3	5116	5116	b36122_Ppe_chr1	Ppe_chr1||45292786||45295811||cds6665||-1||CDS||1441460013||6745||82.3	6745	6745	1.500000e-65	341
a19521_11	11||169398||171473||PAC:27151619||1||CDS||369113089||5119||78.84	5119	5119	b36122_Ppe_chr1	Ppe_chr1||45324008||45326226||cds6670||1||CDS||1441460024||6750||78.84	6750	6750	1.000000e-250	391
###
a19521_11	11||258070||261764||PAC:27152502||-1||CDS||369114853||5137||83.39	5137	5137	b36122_Ppe_chr8	Ppe_chr8||122925||126419||cds29271||-1||CDS||1442617870||29641||83.39	29641	29641	9.300000e-180	50
a19521_11	11||270871||272953||PAC:27151662||-1||CDS||369113175||5139||79.13	5139	5139	b36122_Ppe_chr8	Ppe_chr8||135200||136488||cds29273||-1||CDS||1442617874||29643||79.13	29643	29643	6.000000e-97	100
a19521_11	11||274118||276148||PAC:27151794||-1||CDS||369113439||5141||69.28	5141	5141	b36122_Ppe_chr8	Ppe_chr8||137260||138869||cds29274||-1||CDS||1442617877||29644||69.28	29644	29644	1.600000e-172	150
a19521_11	11||283816||286356||PAC:27152513||1||CDS||369114875||5143||76.59	5143	5143	b36122_Ppe_chr8	Ppe_chr8||169921||172121||cds29277||1||CDS||1442617883||29647||76.59	29647	29647	2.300000e-198	200
a19521_11	11||301233||304028||PAC:27152733||-1||CDS||369115315||5145||68.5	5145	5145	b36122_Ppe_chr8	Ppe_chr8||173624||176225||cds29278||1||CDS||1442617885||29648||68.5	29648	29648	1.000000e-250	250
a19521_11	11||423823||425981||PAC:27151810||1||CDS||369113471||5163||69.82	5163	5163	b36122_Ppe_chr8	Ppe_chr8||228663||230573||cds29285||1||CDS||1442617896||29655||69.82	29655	29655	4.000000e-64	297
###
a19521_11	11||322796||324596||PAC:27152728||1||CDS||369115305||5148||72.17	5148	5148	b36122_Ppe_chr2	Ppe_chr2||27996468||27998343||cds10628||-1||CDS||1441723283||10747||72.17	10747	10747	1.400000e-122	50
a19521_11	11||328944||330074||PAC:27151166||1||CDS||369112183||5149||78.01	5149	5149	b36122_Ppe_chr2	Ppe_chr2||27982891||27983937||cds10624||-1||CDS||1441723270||10742||78.01	10742	10742	5.900000e-235	100
a19521_11	11||347345||348454||PAC:27150531||-1||CDS||369110913||5150||72.43	5150	5150	b36122_Ppe_chr2	Ppe_chr2||27976785||27978361||cds10622||1||CDS||1441723266||10740||72.43	10740	10740	4.800000e-55	150
a19521_11	11||353901||364322||PAC:27151474||1||CDS||369112799||5152||76.96	5152	5152	b36122_Ppe_chr2	Ppe_chr2||27953890||27960173||cds10615||-1||CDS||1441723243||10733||76.96	10733	10733	1.000000e-250	200
a19521_11	11||370145||371713||PAC:27151969||1||CDS||369113787||5154||70.32	5154	5154	b36122_Ppe_chr2	Ppe_chr2||27947184||27948782||cds10613||-1||CDS||1441723238||10731||70.32	10731	10731	1.000000e-250	250
a19521_11	11||383047||383661||PAC:27152409||-1||CDS||369114667||5157||66.67	5157	5157	b36122_Ppe_chr2	Ppe_chr2||27940303||27940929||cds10611||1||CDS||1441723230||10729||66.67	10729	10729	1.800000e-65	300
a19521_11	11||406807||409917||PAC:27152178||-1||CDS||369114205||5161||68.71	5161	5161	b36122_Ppe_chr2	Ppe_chr2||27896296||27904558||cds10603||1||CDS||1441723207||10718||68.71	10718	10718	1.600000e-201	347
a19521_11	11||423823||425981||PAC:27151810||1||CDS||369113471||5163||79.69	5163	5163	b36122_Ppe_chr2	Ppe_chr2||27876432||27877646||cds10594||-1||CDS||1441723182||10713||79.69	10713	10713	2.800000e-179	397
a19521_11	11||439608||444038||PAC:27151656||-1||CDS||369113163||5165||72.87	5165	5165	b36122_Ppe_chr2	Ppe_chr2||27861046||27864784||cds10592||1||CDS||1441723177||10710||72.87	10710	10710	1.000000e-250	447
a19521_11	11||448988||451272||PAC:27151308||-1||CDS||369112467||5166||75.87	5166	5166	b36122_Ppe_chr2	Ppe_chr2||27855327||27857848||cds10591||1||CDS||1441723175||10708||75.87	10708	10708	1.000000e-250	497
a19521_11	11||458341||461572||PAC:27151399||-1||CDS||369112649||5168||75.24	5168	5168	b36122_Ppe_chr2	Ppe_chr2||27848311||27850412||cds10589||1||CDS||1441723170||10707||75.24	10707	10707	1.800000e-138	547
a19521_11	11||484430||486841||PAC:27151668||1||CDS||369113187||5175||77.35	5175	5175	b36122_Ppe_chr2	Ppe_chr2||27721062||27723476||cds10558||1||CDS||1441723076||10676||77.35	10676	10676	1.000000e-250	50
a19521_11	11||491364||495380||PAC:27150579||1||CDS||369111009||5176||66.52	5176	5176	b36122_Ppe_chr2	Ppe_chr2||27728026||27730935||cds10559||1||CDS||1441723078||10677||66.52	10677	10677	1.600000e-25	74
a19521_11	11||496340||498204||PAC:27151164||-1||CDS||369112179||5177||60.06	5177	5177	b36122_Ppe_chr2	Ppe_chr2||27731643||27733496||cds10561||-1||CDS||1441723085||10680||60.06	10680	10680	2.800000e-44	117
a19521_11	11||528011||531529||PAC:27152576||1||CDS||369115001||5181||69.83	5181	5181	b36122_Ppe_chr2	Ppe_chr2||27744359||27748060||cds10564||1||CDS||1441723094||10682||69.83	10682	10682	1.000000e-250	167
a19521_11	11||534280||554888||PAC:27151030||1||CDS||369111911||5182||69.53	5182	5182	b36122_Ppe_chr2	Ppe_chr2||27758139||27769830||cds10567||1||CDS||1441723103||10685||69.53	10685	10685	1.000000e-250	217
a19521_11	11||556636||558614||PAC:27151176||1||CDS||369112203||5183||71.89	5183	5183	b36122_Ppe_chr2	Ppe_chr2||27771402||27773370||cds10568||1||CDS||1441723107||10686||71.89	10686	10686	8.800000e-246	267
a19521_11	11||564718||570553||PAC:27150665||1||CDS||369111181||5184||85.07	5184	5184	b36122_Ppe_chr2	Ppe_chr2||27774322||27778724||cds10569||1||CDS||1441723108||10687||85.07	10687	10687	2.400000e-214	317
a19521_11	11||571455||573326||PAC:27151653||-1||CDS||369113157||5185||78.12	5185	5185	b36122_Ppe_chr2	Ppe_chr2||27784414||27786459||cds10575||-1||CDS||1441723125||10693||78.12	10693	10693	1.900000e-247	594
a19521_11	11||614676||615353||PAC:27151764||1||CDS||369113379||5194||72.62	5194	5194	b36122_Ppe_chr2	Ppe_chr2||27755081||27756034||cds10566||-1||CDS||1441723099||10684||72.62	10684	10684	1.600000e-08	601
###
a19521_11	11||667346||672303||PAC:27151275||-1||CDS||369112401||5202||80.76	5202	5202	b36122_Ppe_chr2	Ppe_chr2||1330039||1334833||cds7325||-1||CDS||1441729261||7410||80.76	7410	7410	1.000000e-250	50
a19521_11	11||718592||722182||PAC:27152259||-1||CDS||369114367||5209||74.47	5209	5209	b36122_Ppe_chr2	Ppe_chr2||1337048||1341413||cds7328||-1||CDS||1441729274||7413||74.47	7413	7413	1.300000e-44	93
a19521_11	11||726722||731085||PAC:27151808||-1||CDS||369113467||5211||79.09	5211	5211	b36122_Ppe_chr2	Ppe_chr2||1350855||1357410||cds7330||-1||CDS||1441729284||7415||79.09	7415	7415	1.000000e-250	143
a19521_11	11||757739||764011||PAC:27153008||1||CDS||369115865||5214||70.02	5214	5214	b36122_Ppe_chr2	Ppe_chr2||1559500||1567408||cds7347||-1||CDS||1441729346||7432||70.02	7432	7432	1.000000e-250	190
a19521_11	11||768765||773336||PAC:27151777||-1||CDS||369113405||5216||65.5	5216	5216	b36122_Ppe_chr2	Ppe_chr2||1569627||1573837||cds7348||-1||CDS||1441729350||7433||65.5	7433	7433	1.000000e-250	240
###
a19521_11	11||1153845||1156724||PAC:27152665||-1||CDS||369115179||5269||57.76	5269	5269	b36122_Ppe_chr2	Ppe_chr2||27713918||27716566||cds10556||-1||CDS||1441723070||10674||57.76	10674	10674	3.800000e-12	11
a19521_11	11||1210088||1215538||PAC:27153015||-1||CDS||369115879||5278||74.67	5278	5278	b36122_Ppe_chr2	Ppe_chr2||27795373||27799010||cds10577||-1||CDS||1441723133||10695||74.67	10695	10695	1.000000e-250	55
a19521_11	11||1221056||1225607||PAC:27152504||-1||CDS||369114857||5281||73.95	5281	5281	b36122_Ppe_chr2	Ppe_chr2||27802775||27804697||cds10580||-1||CDS||1441723143||10698||73.95	10698	10698	5.900000e-134	105
a19521_11	11||1250633||1251310||PAC:27152970||-1||CDS||369115789||5283||74.66	5283	5283	b36122_Ppe_chr2	Ppe_chr2||27805933||27806616||cds10581||-1||CDS||1441723145||10699||74.66	10699	10699	5.600000e-146	155
a19521_11	11||1252630||1254954||PAC:27152155||1||CDS||369114159||5284||81.42	5284	5284	b36122_Ppe_chr2	Ppe_chr2||27807539||27810461||cds10582||1||CDS||1441723148||10700||81.42	10700	10700	1.000000e-250	205
a19521_11	11||1259304||1264520||PAC:27150951||-1||CDS||369111753||5285||79.69	5285	5285	b36122_Ppe_chr2	Ppe_chr2||27812181||27816402||cds10583||-1||CDS||1441723150||10701||79.69	10701	10701	1.000000e-250	255
a19521_11	11||1279294||1280979||PAC:27152256||1||CDS||369114361||5288||73.95	5288	5288	b36122_Ppe_chr2	Ppe_chr2||27829715||27831619||cds10584||1||CDS||1441723154||10702||73.95	10702	10702	1.000000e-250	305
###
a19521_11	11||1300877||1304473||PAC:27151432||1||CDS||369112715||5290||77.57	5290	5290	b36122_Ppe_chr2	Ppe_chr2||30298189||30301681||cds11285||1||CDS||1441728586||11413||77.57	11413	11413	7.000000e-244	50
a19521_11	11||1326422||1330900||PAC:27151817||1||CDS||369113485||5295||74.55	5295	5295	b36122_Ppe_chr2	Ppe_chr2||30257950||30261524||cds11281||-1||CDS||1441728569||11409||74.55	11409	11409	1.300000e-232	100
a19521_11	11||1334365||1336475||PAC:27150898||-1||CDS||369111647||5296||73.47	5296	5296	b36122_Ppe_chr2	Ppe_chr2||30255146||30256938||cds11276||1||CDS||1441728552||11404||73.47	11404	11404	5.500000e-201	150
a19521_11	11||1373424||1382900||PAC:27152699||-1||CDS||369115247||5303||67.59	5303	5303	b36122_Ppe_chr2	Ppe_chr2||30244220||30251513||cds11275||1||CDS||1441728550||11403||67.59	11403	11403	2.400000e-152	200
a19521_11	11||1407419||1410647||PAC:27150953||1||CDS||369111757||5305||74.35	5305	5305	b36122_Ppe_chr2	Ppe_chr2||30235421||30239606||cds11274||-1||CDS||1441728545||11401||74.35	11401	11401	5.300000e-193	250
a19521_11	11||1413047||1420918||PAC:27151420||1||CDS||369112691||5306||81.66	5306	5306	b36122_Ppe_chr2	Ppe_chr2||30229309||30234476||cds11272||-1||CDS||1441728537||11400||81.66	11400	11400	1.000000e-250	300
a19521_11	11||1426228||1435528||PAC:27150984||-1||CDS||369111819||5307||65.97	5307	5307	b36122_Ppe_chr2	Ppe_chr2||30219085||30227782||cds11268||-1||CDS||1441728520||11396||65.97	11396	11396	1.900000e-132	350
a19521_11	11||1442184||1444928||PAC:27151688||-1||CDS||369113227||5316||72.65	5316	5316	b36122_Ppe_chr2	Ppe_chr2||30212118||30213347||cds11261||1||CDS||1441728480||11389||72.65	11389	11389	2.300000e-37	386
a19521_11	11||1452940||1456050||PAC:27152911||1||CDS||369115671||5317||77.56	5317	5317	b36122_Ppe_chr2	Ppe_chr2||30206860||30209325||cds11258||-1||CDS||1441728465||11386||77.56	11386	11386	2.000000e-87	436
a19521_11	11||1460271||1460864||PAC:27151056||-1||CDS||369111963||5318||67.49	5318	5318	b36122_Ppe_chr2	Ppe_chr2||30205722||30206252||cds11257||1||CDS||1441728462||11385||67.49	11385	11385	1.900000e-44	479
a19521_11	11||1498045||1501342||PAC:27152129||-1||CDS||369114107||5323||79.24	5323	5323	b36122_Ppe_chr2	Ppe_chr2||30201728||30204948||cds11256||1||CDS||1441728457||11384||79.24	11384	11384	1.000000e-250	529
a19521_11	11||1514192||1516779||PAC:27152829||1||CDS||369115507||5329||81.28	5329	5329	b36122_Ppe_chr2	Ppe_chr2||30194677||30196281||cds11253||-1||CDS||1441728446||11381||81.28	11381	11381	1.700000e-62	579
a19521_11	11||1523994||1527396||PAC:27151066||1||CDS||369111983||5330||72.75	5330	5330	b36122_Ppe_chr2	Ppe_chr2||30187982||30191442||cds11252||-1||CDS||1441728443||11380||72.75	11380	11380	1.000000e-250	629
a19521_11	11||1533517||1534738||PAC:27150725||-1||CDS||369111301||5331||79.94	5331	5331	b36122_Ppe_chr2	Ppe_chr2||30169882||30171302||cds11245||1||CDS||1441728418||11373||79.94	11373	11373	5.800000e-90	679
a19521_11	11||1544154||1545080||PAC:27150608||-1||CDS||369111067||5332||64.17	5332	5332	b36122_Ppe_chr2	Ppe_chr2||30166864||30167492||cds11244||-1||CDS||1441728416||11372||64.17	11372	11372	1.500000e-45	723
a19521_11	11||1557380||1559935||PAC:27152532||1||CDS||369114913||5335||70.68	5335	5335	b36122_Ppe_chr2	Ppe_chr2||30155366||30156753||cds11239||-1||CDS||1441728397||11367||70.68	11367	11367	6.100000e-131	773
a19521_11	11||1566776||1569233||PAC:27150588||1||CDS||369111027||5338||73.11	5338	5338	b36122_Ppe_chr2	Ppe_chr2||30136770||30138933||cds11234||-1||CDS||1441728371||11361||73.11	11361	11361	1.900000e-138	823
a19521_11	11||1570299||1575005||PAC:27152688||1||CDS||369115225||5339||76.06	5339	5339	b36122_Ppe_chr2	Ppe_chr2||30133387||30136171||cds11233||-1||CDS||1441728365||11360||76.06	11360	11360	1.000000e-250	873
a19521_11	11||1579346||1583174||PAC:27151450||1||CDS||369112751||5341||81.24	5341	5341	b36122_Ppe_chr2	Ppe_chr2||30125014||30129072||cds11231||-1||CDS||1441728355||11358||81.24	11358	11358	1.000000e-250	923
a19521_11	11||1586776||1589359||PAC:27150969||1||CDS||369111789||5343||73.37	5343	5343	b36122_Ppe_chr2	Ppe_chr2||30109808||30113025||cds11228||-1||CDS||1441728347||11355||73.37	11355	11355	1.000000e-243	973
a19521_11	11||1590302||1592818||PAC:27150672||-1||CDS||369111195||5344||78.9	5344	5344	b36122_Ppe_chr2	Ppe_chr2||30098143||30099597||cds11226||1||CDS||1441728338||11353||78.9	11353	11353	4.100000e-78	1023
a19521_11	11||1598291||1600929||PAC:27151911||-1||CDS||369113673||5346||78.74	5346	5346	b36122_Ppe_chr2	Ppe_chr2||30086503||30089742||cds11221||1||CDS||1441728317||11348||78.74	11348	11348	4.900000e-229	1073
a19521_11	11||1617425||1624013||PAC:27151148||-1||CDS||369112147||5348||78.56	5348	5348	b36122_Ppe_chr2	Ppe_chr2||30076078||30080472||cds11218||1||CDS||1441728305||11345||78.56	11345	11345	1.000000e-250	1123
a19521_11	11||1638557||1649408||PAC:27151976||1||CDS||369113801||5350||80.78	5350	5350	b36122_Ppe_chr2	Ppe_chr2||30035337||30045498||cds11205||-1||CDS||1441728258||11332||80.78	11332	11332	1.000000e-250	1170
a19521_11	11||1652173||1654685||PAC:27151316||1||CDS||369112483||5351||82.16	5351	5351	b36122_Ppe_chr2	Ppe_chr2||30029838||30032091||cds11203||-1||CDS||1441728251||11330||82.16	11330	11330	4.700000e-169	1220
a19521_11	11||1660561||1665245||PAC:27152913||-1||CDS||369115675||5353||72.56	5353	5353	b36122_Ppe_chr2	Ppe_chr2||30017712||30020113||cds11197||1||CDS||1441728225||11324||72.56	11324	11324	8.000000e-101	1270
a19521_11	11||1667991||1670918||PAC:27151296||-1||CDS||369112443||5354||75.71	5354	5354	b36122_Ppe_chr2	Ppe_chr2||29990301||29993435||cds11193||1||CDS||1441728208||11320||75.71	11320	11320	3.600000e-24	1293
a19521_11	11||1673398||1676752||PAC:27151335||-1||CDS||369112521||5355||68.16	5355	5355	b36122_Ppe_chr2	Ppe_chr2||29983724||29987484||cds11190||-1||CDS||1441728194||11317||68.16	11317	11317	1.500000e-107	1343
a19521_11	11||1680914||1685502||PAC:27152722||1||CDS||369115293||5356||80.19	5356	5356	b36122_Ppe_chr2	Ppe_chr2||29978384||29982181||cds11189||-1||CDS||1441728190||11316||80.19	11316	11316	4.100000e-207	1393
a19521_11	11||1686947||1689660||PAC:27151614||-1||CDS||369113079||5357||70.42	5357	5357	b36122_Ppe_chr2	Ppe_chr2||29968102||29970182||cds11186||1||CDS||1441728181||11313||70.42	11313	11313	1.100000e-108	1443
###
a19521_11	11||1726502||1733517||PAC:27152719||-1||CDS||369115287||5362||74.87	5362	5362	b36122_Ppe_chr4	Ppe_chr4||17384317||17390251||cds18167||-1||CDS||1442067329||18368||74.87	18368	18368	6.800000e-219	50
a19521_11	11||1757800||1760193||PAC:27152383||1||CDS||369114615||5366||72.11	5366	5366	b36122_Ppe_chr4	Ppe_chr4||17408672||17410231||cds18168||1||CDS||1442067330||18369||72.11	18369	18369	1.000000e-250	100
a19521_11	11||1774070||1776812||PAC:27151419||1||CDS||369112689||5367||77.71	5367	5367	b36122_Ppe_chr4	Ppe_chr4||17427814||17432158||cds18170||1||CDS||1442067337||18371||77.71	18371	18371	2.100000e-212	150
a19521_11	11||1779898||1787966||PAC:27151772||-1||CDS||369113395||5368||76.89	5368	5368	b36122_Ppe_chr4	Ppe_chr4||17445427||17456532||cds18174||-1||CDS||1442067350||18373||76.89	18373	18373	1.000000e-250	200
a19521_11	11||1794011||1797633||PAC:27152484||1||CDS||369114817||5370||78.15	5370	5370	b36122_Ppe_chr4	Ppe_chr4||17491355||17494577||cds18181||1||CDS||1442067374||18382||78.15	18382	18382	3.900000e-230	250
a19521_11	11||1811906||1818396||PAC:27152578||-1||CDS||369115005||5372||77.14	5372	5372	b36122_Ppe_chr4	Ppe_chr4||17498364||17508696||cds18182||-1||CDS||1442067376||18383||77.14	18383	18383	1.000000e-250	300
###
a19521_11	11||2128748||2132101||PAC:27150517||1||CDS||369110885||5403||75.09	5403	5403	b36122_Ppe_chr8	Ppe_chr8||16831015||16834421||cds31083||1||CDS||1442624006||31482||75.09	31482	31482	3.900000e-249	50
a19521_11	11||2132649||2133690||PAC:27150740||-1||CDS||369111331||5404||72.76	5404	5404	b36122_Ppe_chr8	Ppe_chr8||16838356||16839949||cds31085||-1||CDS||1442624011||31484||72.76	31484	31484	2.400000e-153	100
a19521_11	11||2140672||2142301||PAC:27152124||1||CDS||369114097||5407||78.6	5407	5407	b36122_Ppe_chr8	Ppe_chr8||16866919||16868431||cds31089||1||CDS||1442624019||31488||78.6	31488	31488	6.700000e-186	150
a19521_11	11||2143229||2145841||PAC:27151484||-1||CDS||369112819||5408||83.03	5408	5408	b36122_Ppe_chr8	Ppe_chr8||16869404||16871599||cds31090||-1||CDS||1442624020||31489||83.03	31489	31489	1.000000e-250	200
a19521_11	11||2151886||2152275||PAC:27151279||1||CDS||369112409||5410||66.4	5410	5410	b36122_Ppe_chr8	Ppe_chr8||16895706||16901559||cds31094||1||CDS||1442624031||31493||66.4	31493	31493	3.300000e-47	246
a19521_11	11||2155620||2157049||PAC:27150702||-1||CDS||369111255||5412||72.69	5412	5412	b36122_Ppe_chr8	Ppe_chr8||16916302||16918437||cds31101||-1||CDS||1442624048||31500||72.69	31500	31500	1.300000e-161	296
a19521_11	11||2160733||2163889||PAC:27151999||1||CDS||369113847||5413||77.79	5413	5413	b36122_Ppe_chr8	Ppe_chr8||16920782||16924276||cds31102||1||CDS||1442624049||31501||77.79	31501	31501	5.500000e-191	346
a19521_11	11||2167731||2169204||PAC:27150586||1||CDS||369111023||5414||68.62	5414	5414	b36122_Ppe_chr8	Ppe_chr8||16926609||16928503||cds31103||1||CDS||1442624051||31502||68.62	31502	31502	1.500000e-64	396
a19521_11	11||2171942||2194511||PAC:27152327||1||CDS||369114503||5415||65.75	5415	5415	b36122_Ppe_chr8	Ppe_chr8||16931066||16949339||cds31104||1||CDS||1442624054||31503||65.75	31503	31503	1.000000e-250	446
a19521_11	11||2197727||2198245||PAC:27152345||1||CDS||369114539||5416||83.82	5416	5416	b36122_Ppe_chr8	Ppe_chr8||16950897||16951418||cds31106||1||CDS||1442624061||31505||83.82	31505	31505	1.100000e-162	496
###
a19521_11	11||2248946||2255640||PAC:27151793||-1||CDS||369113437||5429||72.52	5429	5429	b36122_Ppe_chr1	Ppe_chr1||32522660||32526729||cds4145||1||CDS||1441443502||4194||72.52	4194	4194	3.100000e-160	50
a19521_11	11||2468217||2470560||PAC:27151345||-1||CDS||369112541||5441||73.76	5441	5441	b36122_Ppe_chr1	Ppe_chr1||32516289||32518274||cds4144||-1||CDS||1441443501||4193||73.76	4193	4193	2.100000e-165	97
a19521_11	11||2491274||2492763||PAC:27150873||1||CDS||369111597||5444||79.23	5444	5444	b36122_Ppe_chr1	Ppe_chr1||32483989||32486769||cds4138||-1||CDS||1441443485||4187||79.23	4187	4187	2.200000e-166	147
a19521_11	11||2498420||2503829||PAC:27150694||1||CDS||369111239||5445||81.39	5445	5445	b36122_Ppe_chr1	Ppe_chr1||32473430||32482597||cds4134||-1||CDS||1441443467||4183||81.39	4183	4183	1.800000e-97	197
a19521_11	11||2525676||2529360||PAC:27152681||-1||CDS||369115211||5449||83.35	5449	5449	b36122_Ppe_chr1	Ppe_chr1||32452830||32456049||cds4130||1||CDS||1441443457||4179||83.35	4179	4179	1.000000e-250	247
a19521_11	11||2603696||2622126||PAC:27152971||1||CDS||369115791||5463||77.57	5463	5463	b36122_Ppe_chr1	Ppe_chr1||32403311||32416828||cds4119||1||CDS||1441443429||4167||77.57	4167	4167	1.000000e-250	294
a19521_11	11||2623386||2640701||PAC:27150506||-1||CDS||369110863||5465||79.81	5465	5465	b36122_Ppe_chr1	Ppe_chr1||32353916||32365735||cds4108||1||CDS||1441443396||4156||79.81	4156	4156	1.000000e-250	341
a19521_11	11||2693697||2704632||PAC:27152013||-1||CDS||369113875||5470||77.37	5470	5470	b36122_Ppe_chr1	Ppe_chr1||32342035||32351566||cds4107||1||CDS||1441443394||4155||77.37	4155	4155	1.000000e-250	391
a19521_11	11||2709140||2716783||PAC:27152583||1||CDS||369115015||5471||66.62	5471	5471	b36122_Ppe_chr1	Ppe_chr1||32332672||32337462||cds4105||-1||CDS||1441443389||4153||66.62	4153	4153	1.400000e-213	441
a19521_11	11||2752888||2754795||PAC:27152258||-1||CDS||369114365||5480||80.61	5480	5480	b36122_Ppe_chr1	Ppe_chr1||32316353||32319597||cds4099||1||CDS||1441443370||4147||80.61	4147	4147	1.000000e-250	491
a19521_11	11||2779739||2784322||PAC:27150857||-1||CDS||369111565||5486||75.81	5486	5486	b36122_Ppe_chr1	Ppe_chr1||32291893||32295069||cds4094||-1||CDS||1441443355||4142||75.81	4142	4142	1.000000e-250	541
a19521_11	11||2790207||2799731||PAC:27151694||1||CDS||369113239||5488||78.5	5488	5488	b36122_Ppe_chr1	Ppe_chr1||32279376||32283637||cds4091||1||CDS||1441443347||4139||78.5	4139	4139	1.000000e-250	591
a19521_11	11||2800826||2803036||PAC:27152704||-1||CDS||369115257||5489||83.7	5489	5489	b36122_Ppe_chr1	Ppe_chr1||32276547||32278286||cds4088||1||CDS||1441443337||4136||83.7	4136	4136	3.200000e-121	641
a19521_11	11||2805969||2810121||PAC:27150769||1||CDS||369111389||5490||66.7	5490	5490	b36122_Ppe_chr1	Ppe_chr1||32269650||32272557||cds4086||1||CDS||1441443331||4134||66.7	4134	4134	9.700000e-128	691
a19521_11	11||2823240||2833485||PAC:27152685||1||CDS||369115219||5492||76.96	5492	5492	b36122_Ppe_chr1	Ppe_chr1||32246527||32256033||cds4085||-1||CDS||1441443327||4133||76.96	4133	4133	1.000000e-250	741
a19521_11	11||2835351||2836367||PAC:27151311||1||CDS||369112473||5493||70.9	5493	5493	b36122_Ppe_chr1	Ppe_chr1||32242573||32243817||cds4083||-1||CDS||1441443321||4131||70.9	4131	4131	1.300000e-35	775
a19521_11	11||2837659||2840928||PAC:27152095||-1||CDS||369114039||5494||70.9	5494	5494	b36122_Ppe_chr1	Ppe_chr1||32239443||32241122||cds4082||1||CDS||1441443318||4130||70.9	4130	4130	7.500000e-164	825
a19521_11	11||2845238||2850766||PAC:27152295||-1||CDS||369114439||5495||75.62	5495	5495	b36122_Ppe_chr1	Ppe_chr1||32229905||32232552||cds4078||1||CDS||1441443303||4126||75.62	4126	4126	1.800000e-185	875
a19521_11	11||2858157||2861801||PAC:27151443||-1||CDS||369112737||5496||78.54	5496	5496	b36122_Ppe_chr1	Ppe_chr1||32218170||32221856||cds4076||1||CDS||1441443299||4124||78.54	4124	4124	1.000000e-250	925
###
a19521_11	11||2883779||2886634||PAC:27152946||1||CDS||369115741||5498||78.16	5498	5498	b36122_Ppe_chr8	Ppe_chr8||16954886||16957581||cds31107||1||CDS||1442624066||31506||78.16	31506	31506	1.000000e-250	50
a19521_11	11||2889915||2891846||PAC:27152594||1||CDS||369115037||5499||64.97	5499	5499	b36122_Ppe_chr8	Ppe_chr8||16959421||16961608||cds31108||1||CDS||1442624068||31507||64.97	31507	31507	2.700000e-39	88
a19521_11	11||2895482||2899303||PAC:27152493||-1||CDS||369114835||5500||81.33	5500	5500	b36122_Ppe_chr8	Ppe_chr8||16996284||17000243||cds31117||-1||CDS||1442624095||31516||81.33	31516	31516	1.000000e-250	138
a19521_11	11||2909624||2911273||PAC:27151553||1||CDS||369112957||5501||72.41	5501	5501	b36122_Ppe_chr8	Ppe_chr8||17004706||17006538||cds31118||1||CDS||1442624098||31517||72.41	31517	31517	1.000000e-250	188
a19521_11	11||2913035||2913478||PAC:27150763||1||CDS||369111377||5502||75.29	5502	5502	b36122_Ppe_chr8	Ppe_chr8||17008170||17009126||cds31119||1||CDS||1442624102||31518||75.29	31518	31518	8.400000e-94	238
a19521_11	11||2924393||2924710||PAC:27152500||1||CDS||369114849||5504||71.84	5504	5504	b36122_Ppe_chr8	Ppe_chr8||17017259||17017612||cds31121||1||CDS||1442624108||31520||71.84	31520	31520	6.300000e-34	271
a19521_11	11||2933033||2933635||PAC:27151676||1||CDS||369113203||5505||68.41	5505	5505	b36122_Ppe_chr8	Ppe_chr8||17036449||17037069||cds31126||1||CDS||1442624121||31525||68.41	31525	31525	1.800000e-54	321
a19521_11	11||2961857||2965771||PAC:27152146||-1||CDS||369114141||5506||84.41	5506	5506	b36122_Ppe_chr8	Ppe_chr8||17041750||17045286||cds31127||-1||CDS||1442624123||31526||84.41	31526	31526	1.000000e-250	371
a19521_11	11||2979935||2982068||PAC:27150792||1||CDS||369111435||5508||80.4	5508	5508	b36122_Ppe_chr8	Ppe_chr8||17051949||17054068||cds31128||1||CDS||1442624126||31527||80.4	31527	31527	3.000000e-193	421
a19521_11	11||2987006||2990283||PAC:27151494||-1||CDS||369112839||5509||73.55	5509	5509	b36122_Ppe_chr8	Ppe_chr8||17073733||17076988||cds31131||-1||CDS||1442624135||31531||73.55	31531	31531	1.200000e-160	471
a19521_11	11||3001915||3005249||PAC:27152381||1||CDS||369114611||5510||81.33	5510	5510	b36122_Ppe_chr8	Ppe_chr8||17086612||17089632||cds31132||1||CDS||1442624136||31532||81.33	31532	31532	1.200000e-159	521
a19521_11	11||3007572||3011750||PAC:27152844||1||CDS||369115537||5511||72.97	5511	5511	b36122_Ppe_chr8	Ppe_chr8||17090769||17093469||cds31133||1||CDS||1442624139||31533||72.97	31533	31533	1.000000e-250	571
a19521_11	11||3026860||3027719||PAC:27152033||1||CDS||369113915||5512||83.29	5512	5512	b36122_Ppe_chr8	Ppe_chr8||17100434||17101268||cds31137||1||CDS||1442624149||31537||83.29	31537	31537	3.100000e-133	621
a19521_11	11||3036375||3038702||PAC:27152290||1||CDS||369114429||5513||72.48	5513	5513	b36122_Ppe_chr8	Ppe_chr8||17106540||17108852||cds31138||1||CDS||1442624152||31538||72.48	31538	31538	1.000000e-250	671
a19521_11	11||3044346||3045868||PAC:27152370||1||CDS||369114589||5514||79.64	5514	5514	b36122_Ppe_chr8	Ppe_chr8||17113614||17116270||cds31139||1||CDS||1442624154||31539||79.64	31539	31539	3.600000e-176	721
a19521_11	11||3061571||3062473||PAC:27152672||-1||CDS||369115193||5515||84.46	5515	5515	b36122_Ppe_chr8	Ppe_chr8||17131315||17132190||cds31141||-1||CDS||1442624161||31541||84.46	31541	31541	8.300000e-122	771
a19521_11	11||3065921||3070579||PAC:27151458||-1||CDS||369112767||5516||77.62	5516	5516	b36122_Ppe_chr8	Ppe_chr8||17135680||17140243||cds31142||-1||CDS||1442624162||31542||77.62	31542	31542	5.600000e-213	821
a19521_11	11||3073869||3080628||PAC:27151884||-1||CDS||369113619||5518||78.7	5518	5518	b36122_Ppe_chr8	Ppe_chr8||17141226||17146143||cds31144||-1||CDS||1442624170||31544||78.7	31544	31544	1.000000e-250	871
a19521_11	11||3091787||3101793||PAC:27151333||1||CDS||369112517||5519||78.62	5519	5519	b36122_Ppe_chr8	Ppe_chr8||17153843||17162691||cds31145||1||CDS||1442624172||31545||78.62	31545	31545	1.000000e-250	921
a19521_11	11||3104621||3108927||PAC:27152683||-1||CDS||369115215||5521||68.37	5521	5521	b36122_Ppe_chr8	Ppe_chr8||17164509||17168875||cds31146||-1||CDS||1442624176||31546||68.37	31546	31546	1.000000e-250	971
a19521_11	11||3115639||3117819||PAC:27152199||1||CDS||369114247||5522||85.59	5522	5522	b36122_Ppe_chr8	Ppe_chr8||17177390||17180171||cds31149||1||CDS||1442624183||31549||85.59	31549	31549	2.800000e-199	1021
a19521_11	11||3119015||3119947||PAC:27151638||1||CDS||369113127||5523||85.46	5523	5523	b36122_Ppe_chr8	Ppe_chr8||17181491||17182351||cds31150||1||CDS||1442624186||31550||85.46	31550	31550	1.700000e-149	1071
a19521_11	11||3128368||3131939||PAC:27151422||1||CDS||369112695||5524||71.11	5524	5524	b36122_Ppe_chr8	Ppe_chr8||17186623||17189612||cds31152||1||CDS||1442624192||31552||71.11	31552	31552	9.600000e-249	1121
a19521_11	11||3134797||3136290||PAC:27151320||1||CDS||369112491||5526||70.94	5526	5526	b36122_Ppe_chr8	Ppe_chr8||17193326||17195142||cds31155||1||CDS||1442624202||31555||70.94	31555	31555	5.900000e-141	1171
a19521_11	11||3137976||3140729||PAC:27151644||-1||CDS||369113139||5528||74.24	5528	5528	b36122_Ppe_chr8	Ppe_chr8||17196782||17199413||cds31159||-1||CDS||1442624212||31559||74.24	31559	31559	2.500000e-245	1221
a19521_11	11||3143691||3144233||PAC:27151908||-1||CDS||369113667||5529||75.58	5529	5529	b36122_Ppe_chr8	Ppe_chr8||17200847||17201711||cds31160||-1||CDS||1442624215||31560||75.58	31560	31560	5.600000e-100	1271
a19521_11	11||3154199||3155214||PAC:27152756||1||CDS||369115361||5530||64.04	5530	5530	b36122_Ppe_chr8	Ppe_chr8||17201852||17215950||cds31161||1||CDS||1442624217||31561||64.04	31561	31561	2.100000e-29	1299
a19521_11	11||3167234||3169074||PAC:27152185||-1||CDS||369114219||5533||80.43	5533	5533	b36122_Ppe_chr8	Ppe_chr8||17220052||17222775||cds31163||-1||CDS||1442624222||31563||80.43	31563	31563	2.600000e-225	1349
###
a19521_11	11||3275197||3278306||PAC:27151377||1||CDS||369112605||5549||78.74	5549	5549	b36122_Ppe_chr8	Ppe_chr8||11501987||11504861||cds30242||1||CDS||1442621784||30619||78.74	30619	30619	5.300000e-216	50
a19521_11	11||3300343||3300756||PAC:27150843||-1||CDS||369111537||5551||70.11	5551	5551	b36122_Ppe_chr8	Ppe_chr8||11528766||11529218||cds30244||-1||CDS||1442621791||30621||70.11	30621	30621	7.500000e-55	100
a19521_11	11||3306745||3307718||PAC:27150816||-1||CDS||369111483||5552||79.02	5552	5552	b36122_Ppe_chr8	Ppe_chr8||11540726||11542732||cds30246||-1||CDS||1442621798||30623||79.02	30623	30623	5.700000e-32	131
a19521_11	11||3335099||3336318||PAC:27152832||1||CDS||369115513||5557||86.83	5557	5557	b36122_Ppe_chr8	Ppe_chr8||11657523||11659906||cds30256||-1||CDS||1442621830||30633||86.83	30633	30633	1.500000e-170	181
a19521_11	11||3338064||3343204||PAC:27151754||1||CDS||369113359||5558||78.87	5558	5558	b36122_Ppe_chr8	Ppe_chr8||11691408||11697439||cds30262||-1||CDS||1442621849||30639||78.87	30639	30639	1.000000e-250	231
a19521_11	11||3353947||3359788||PAC:27152331||-1||CDS||369114511||5560||80.88	5560	5560	b36122_Ppe_chr8	Ppe_chr8||11788649||11794638||cds30270||-1||CDS||1442621876||30647||80.88	30647	30647	1.000000e-250	281
a19521_11	11||3376600||3378669||PAC:27152208||1||CDS||369114265||5562||73.98	5562	5562	b36122_Ppe_chr8	Ppe_chr8||11808191||11811701||cds30271||1||CDS||1442621879||30649||73.98	30649	30649	5.100000e-132	331
a19521_11	11||3386180||3388725||PAC:27152068||-1||CDS||369113985||5565||81.61	5565	5565	b36122_Ppe_chr8	Ppe_chr8||11812736||11814741||cds30274||-1||CDS||1442621888||30651||81.61	30651	30651	1.000000e-250	381
a19521_11	11||3408343||3411582||PAC:27151373||-1||CDS||369112597||5569||75.23	5569	5569	b36122_Ppe_chr8	Ppe_chr8||11825293||11828213||cds30276||-1||CDS||1442621892||30653||75.23	30653	30653	1.000000e-250	431
a19521_11	11||3413210||3416427||PAC:27150622||-1||CDS||369111095||5570||70.28	5570	5570	b36122_Ppe_chr8	Ppe_chr8||11891939||11894599||cds30280||1||CDS||1442621904||30657||70.28	30657	30657	1.100000e-92	481
a19521_11	11||3424509||3425551||PAC:27152009||-1||CDS||369113867||5571||78.24	5571	5571	b36122_Ppe_chr8	Ppe_chr8||11911123||11912188||cds30284||-1||CDS||1442621918||30661||78.24	30661	30661	1.800000e-48	528
a19521_11	11||3442249||3448378||PAC:27151684||-1||CDS||369113219||5575||74.85	5575	5575	b36122_Ppe_chr8	Ppe_chr8||11918162||11923248||cds30285||-1||CDS||1442621920||30662||74.85	30662	30662	1.000000e-250	578
a19521_11	11||3450361||3453685||PAC:27151937||1||CDS||369113725||5576||81.81	5576	5576	b36122_Ppe_chr8	Ppe_chr8||11958235||11962388||cds30289||-1||CDS||1442621933||30666||81.81	30666	30666	1.000000e-250	628
a19521_11	11||3455747||3461503||PAC:27152060||-1||CDS||369113969||5578||79.97	5578	5578	b36122_Ppe_chr8	Ppe_chr8||11992208||11999106||cds30294||-1||CDS||1442621946||30671||79.97	30671	30671	1.000000e-250	678
a19521_11	11||3470930||3478700||PAC:27151247||1||CDS||369112345||5580||75.53	5580	5580	b36122_Ppe_chr8	Ppe_chr8||12029887||12036183||cds30298||1||CDS||1442621957||30675||75.53	30675	30675	1.000000e-250	728
a19521_11	11||3488317||3489625||PAC:27151104||-1||CDS||369112059||5582||76.83	5582	5582	b36122_Ppe_chr8	Ppe_chr8||12036982||12038834||cds30301||-1||CDS||1442621967||30678||76.83	30678	30678	2.200000e-74	778
a19521_11	11||3491442||3492955||PAC:27151972||-1||CDS||369113793||5583||61.15	5583	5583	b36122_Ppe_chr8	Ppe_chr8||12057805||12059756||cds30303||-1||CDS||1442621974||30680||61.15	30680	30680	1.100000e-31	809
a19521_11	11||3504286||3508021||PAC:27151193||-1||CDS||369112237||5584||78.62	5584	5584	b36122_Ppe_chr8	Ppe_chr8||12076233||12080583||cds30305||-1||CDS||1442621979||30682||78.62	30682	30682	1.000000e-250	859
a19521_11	11||3517205||3528027||PAC:27152837||1||CDS||369115523||5585||79.18	5585	5585	b36122_Ppe_chr8	Ppe_chr8||12095536||12105294||cds30309||1||CDS||1442621989||30686||79.18	30686	30686	1.000000e-250	909
a19521_11	11||3531597||3533277||PAC:27151138||-1||CDS||369112127||5588||74.2	5588	5588	b36122_Ppe_chr8	Ppe_chr8||12107066||12107793||cds30311||-1||CDS||1442621996||30688||74.2	30688	30688	6.700000e-63	959
a19521_11	11||3542189||3548334||PAC:27152860||1||CDS||369115569||5591||77.42	5591	5591	b36122_Ppe_chr8	Ppe_chr8||12112873||12118873||cds30312||1||CDS||1442621998||30689||77.42	30689	30689	2.600000e-212	1009
a19521_11	11||3566817||3567359||PAC:27150794||1||CDS||369111439||5593||80.97	5593	5593	b36122_Ppe_chr8	Ppe_chr8||12124547||12125278||cds30313||1||CDS||1442622001||30690||80.97	30690	30690	1.900000e-57	1059
a19521_11	11||3574585||3575517||PAC:27150697||1||CDS||369111245||5594||73.68	5594	5594	b36122_Ppe_chr8	Ppe_chr8||12138191||12139134||cds30314||1||CDS||1442622005||30691||73.68	30691	30691	4.200000e-29	1087
a19521_11	11||3579159||3584632||PAC:27151378||1||CDS||369112607||5595||76.97	5595	5595	b36122_Ppe_chr8	Ppe_chr8||12150073||12155438||cds30315||1||CDS||1442622007||30692||76.97	30692	30692	1.000000e-250	1137
a19521_11	11||3603819||3615463||PAC:27151633||1||CDS||369113117||5597||80.16	5597	5597	b36122_Ppe_chr8	Ppe_chr8||12176851||12186602||cds30316||1||CDS||1442622008||30693||80.16	30693	30693	1.000000e-250	1187
a19521_11	11||3624091||3626207||PAC:27152067||-1||CDS||369113983||5598||77.63	5598	5598	b36122_Ppe_chr8	Ppe_chr8||12196396||12198764||cds30317||-1||CDS||1442622013||30694||77.63	30694	30694	4.300000e-242	1237
###
a19521_11	11||3708809||3709270||PAC:27152872||-1||CDS||369115593||5609||74.49	5609	5609	b36122_Ppe_chr8	Ppe_chr8||12463202||12463675||cds30352||-1||CDS||1442622109||30730||74.49	30730	30730	3.300000e-68	50
a19521_11	11||3729576||3734202||PAC:27151329||1||CDS||369112509||5611||78.79	5611	5611	b36122_Ppe_chr8	Ppe_chr8||12490595||12496987||cds30358||1||CDS||1442622129||30736||78.79	30736	30736	1.000000e-250	100
a19521_11	11||3747940||3751672||PAC:27152293||1||CDS||369114435||5616||80.19	5616	5616	b36122_Ppe_chr8	Ppe_chr8||12530141||12533119||cds30366||1||CDS||1442622151||30744||80.19	30744	30744	1.000000e-250	150
a19521_11	11||3753507||3754932||PAC:27152889||-1||CDS||369115627||5618||69.05	5618	5618	b36122_Ppe_chr8	Ppe_chr8||12535125||12536816||cds30367||-1||CDS||1442622156||30745||69.05	30745	30745	2.800000e-151	200
a19521_11	11||3789442||3793923||PAC:27150909||1||CDS||369111669||5627||78.15	5627	5627	b36122_Ppe_chr8	Ppe_chr8||12662954||12667327||cds30379||-1||CDS||1442622193||30757||78.15	30757	30757	1.000000e-250	247
a19521_11	11||3796406||3799408||PAC:27152135||-1||CDS||369114119||5628||63.18	5628	5628	b36122_Ppe_chr8	Ppe_chr8||12703215||12705736||cds30381||-1||CDS||1442622197||30759||63.18	30759	30759	6.700000e-50	296
a19521_11	11||3808924||3810917||PAC:27151179||1||CDS||369112209||5630||75.96	5630	5630	b36122_Ppe_chr8	Ppe_chr8||12712907||12715251||cds30382||1||CDS||1442622200||30760||75.96	30760	30760	3.700000e-133	346
a19521_11	11||3814580||3819442||PAC:27150639||1||CDS||369111129||5632||74.34	5632	5632	b36122_Ppe_chr8	Ppe_chr8||12717902||12724186||cds30383||1||CDS||1442622205||30761||74.34	30761	30761	1.000000e-250	396
a19521_11	11||3832476||3835337||PAC:27152978||-1||CDS||369115805||5635||71.69	5635	5635	b36122_Ppe_chr8	Ppe_chr8||12731487||12734372||cds30385||-1||CDS||1442622210||30763||71.69	30763	30763	1.300000e-179	446
a19521_11	11||3861368||3863806||PAC:27150673||-1||CDS||369111197||5637||69.25	5637	5637	b36122_Ppe_chr8	Ppe_chr8||12777234||12779955||cds30391||-1||CDS||1442622230||30769||69.25	30769	30769	1.300000e-125	496
a19521_11	11||3875020||3876200||PAC:27152866||1||CDS||369115581||5638||77.67	5638	5638	b36122_Ppe_chr8	Ppe_chr8||12797030||12797708||cds30393||1||CDS||1442622235||30771||77.67	30771	30771	3.200000e-42	537
a19521_11	11||3881086||3881879||PAC:27151288||-1||CDS||369112427||5639||67.79	5639	5639	b36122_Ppe_chr8	Ppe_chr8||12860694||12861511||cds30401||-1||CDS||1442622257||30779||67.79	30779	30779	3.300000e-76	587
a19521_11	11||3888414||3891749||PAC:27152112||1||CDS||369114073||5640||76.2	5640	5640	b36122_Ppe_chr8	Ppe_chr8||12882795||12886196||cds30406||1||CDS||1442622276||30784||76.2	30784	30784	1.000000e-250	637
a19521_11	11||3892887||3897940||PAC:27152428||-1||CDS||369114705||5641||80.58	5641	5641	b36122_Ppe_chr8	Ppe_chr8||12889419||12896435||cds30409||-1||CDS||1442622283||30788||80.58	30788	30788	1.000000e-250	687
a19521_11	11||3897962||3900273||PAC:27152479||1||CDS||369114807||5643||78.06	5643	5643	b36122_Ppe_chr8	Ppe_chr8||12912117||12915135||cds30415||1||CDS||1442622303||30793||78.06	30793	30793	1.100000e-32	719
a19521_11	11||3903735||3905211||PAC:27150656||1||CDS||369111163||5646||70.52	5646	5646	b36122_Ppe_chr8	Ppe_chr8||12918149||12919718||cds30419||1||CDS||1442622316||30797||70.52	30797	30797	1.600000e-156	769
a19521_11	11||3908767||3911376||PAC:27151871||-1||CDS||369113593||5648||69.59	5648	5648	b36122_Ppe_chr8	Ppe_chr8||12920614||12923087||cds30423||-1||CDS||1442622329||30801||69.59	30801	30801	1.700000e-165	819
a19521_11	11||3918429||3921513||PAC:27151254||1||CDS||369112359||5649||80.62	5649	5649	b36122_Ppe_chr8	Ppe_chr8||12950925||12957389||cds30430||1||CDS||1442622351||30806||80.62	30806	30806	1.000000e-250	869
a19521_11	11||3923342||3927058||PAC:27151892||1||CDS||369113635||5650||73.85	5650	5650	b36122_Ppe_chr8	Ppe_chr8||12968537||12972713||cds30433||1||CDS||1442622363||30811||73.85	30811	30811	1.000000e-250	919
a19521_11	11||3930827||3934679||PAC:27151883||1||CDS||369113617||5652||71.51	5652	5652	b36122_Ppe_chr8	Ppe_chr8||12975261||12978307||cds30434||1||CDS||1442622366||30812||71.51	30812	30812	5.200000e-199	969
a19521_11	11||3939247||3942567||PAC:27151531||1||CDS||369112913||5653||82.65	5653	5653	b36122_Ppe_chr8	Ppe_chr8||12981451||12987449||cds30435||1||CDS||1442622368||30813||82.65	30813	30813	1.000000e-250	1019
a19521_11	11||3943662||3950886||PAC:27151960||-1||CDS||369113769||5654||81.04	5654	5654	b36122_Ppe_chr8	Ppe_chr8||12990044||12996058||cds30436||1||CDS||1442622371||30814||81.04	30814	30814	1.000000e-250	1069
a19521_11	11||3956367||3959280||PAC:27150539||1||CDS||369110929||5655||86.87	5655	5655	b36122_Ppe_chr8	Ppe_chr8||13010751||13013821||cds30440||1||CDS||1442622385||30818||86.87	30818	30818	5.100000e-219	1119
a19521_11	11||3962386||3967795||PAC:27152191||-1||CDS||369114231||5656||76.91	5656	5656	b36122_Ppe_chr8	Ppe_chr8||13015359||13020405||cds30441||-1||CDS||1442622389||30819||76.91	30819	30819	4.800000e-245	1169
a19521_11	11||3996268||3997257||PAC:27151568||1||CDS||369112987||5657||71.72	5657	5657	b36122_Ppe_chr8	Ppe_chr8||13134334||13137979||cds30454||1||CDS||1442622431||30832||71.72	30832	30832	3.100000e-129	1216
a19521_11	11||4022982||4025170||PAC:27152620||-1||CDS||369115089||5660||70.82	5660	5660	b36122_Ppe_chr8	Ppe_chr8||13275297||13277925||cds30464||-1||CDS||1442622466||30842||70.82	30842	30842	1.000000e-250	1266
a19521_11	11||4071228||4073748||PAC:27152824||1||CDS||369115497||5663||70.07	5663	5663	b36122_Ppe_chr8	Ppe_chr8||13347113||13350318||cds30469||1||CDS||1442622480||30847||70.07	30847	30847	1.900000e-69	1316
a19521_11	11||4076195||4078386||PAC:27150550||1||CDS||369110951||5664||77.59	5664	5664	b36122_Ppe_chr8	Ppe_chr8||13351225||13353037||cds30470||1||CDS||1442622483||30848||77.59	30848	30848	1.000000e-250	1366
a19521_11	11||4091813||4093283||PAC:27152144||1||CDS||369114137||5666||76.49	5666	5666	b36122_Ppe_chr8	Ppe_chr8||13381741||13383873||cds30479||-1||CDS||1442622508||30857||76.49	30857	30857	4.500000e-140	1416
a19521_11	11||4095918||4099952||PAC:27152070||1||CDS||369113989||5667||79.87	5667	5667	b36122_Ppe_chr8	Ppe_chr8||13391929||13397206||cds30481||1||CDS||1442622513||30859||79.87	30859	30859	1.000000e-250	1466
a19521_11	11||4104477||4104785||PAC:27152297||-1||CDS||369114443||5668||64.47	5668	5668	b36122_Ppe_chr8	Ppe_chr8||13420700||13421062||cds30484||-1||CDS||1442622523||30862||64.47	30862	30862	5.000000e-19	1484
a19521_11	11||4111737||4112855||PAC:27152948||1||CDS||369115745||5669||78.24	5669	5669	b36122_Ppe_chr8	Ppe_chr8||13448486||13449619||cds30491||-1||CDS||1442622544||30869||78.24	30869	30869	1.000000e-250	1534
a19521_11	11||4122396||4132773||PAC:27152099||1||CDS||369114047||5672||77.76	5672	5672	b36122_Ppe_chr8	Ppe_chr8||13547753||13559314||cds30500||1||CDS||1442622572||30878||77.76	30878	30878	1.000000e-250	1584
a19521_11	11||4135677||4139961||PAC:27152725||1||CDS||369115299||5673||79.66	5673	5673	b36122_Ppe_chr8	Ppe_chr8||13714674||13718303||cds30511||1||CDS||1442622601||30889||79.66	30889	30889	1.000000e-250	1631
a19521_11	11||4140950||4143738||PAC:27152547||-1||CDS||369114943||5675||78.49	5675	5675	b36122_Ppe_chr8	Ppe_chr8||13719213||13721724||cds30512||-1||CDS||1442622604||30890||78.49	30890	30890	1.000000e-250	1681
a19521_11	11||4158462||4162523||PAC:27152221||1||CDS||369114291||5676||72.84	5676	5676	b36122_Ppe_chr8	Ppe_chr8||13755862||13762334||cds30514||1||CDS||1442622609||30892||72.84	30892	30892	1.100000e-212	1731
a19521_11	11||4166959||4169232||PAC:27151143||1||CDS||369112137||5678||73.94	5678	5678	b36122_Ppe_chr8	Ppe_chr8||13763452||13766307||cds30515||1||CDS||1442622611||30893||73.94	30893	30893	1.100000e-157	1781
a19521_11	11||4170949||4174096||PAC:27152876||1||CDS||369115601||5679||77.56	5679	5679	b36122_Ppe_chr8	Ppe_chr8||13768683||13772725||cds30516||1||CDS||1442622614||30895||77.56	30895	30895	1.000000e-250	1831
a19521_11	11||4182193||4186119||PAC:27152892||1||CDS||369115633||5681||67.89	5681	5681	b36122_Ppe_chr8	Ppe_chr8||13785480||13789856||cds30519||1||CDS||1442622620||30898||67.89	30898	30898	1.400000e-201	1881
a19521_11	11||4193358||4195166||PAC:27151022||1||CDS||369111895||5684||71.85	5684	5684	b36122_Ppe_chr8	Ppe_chr8||13816855||13819381||cds30525||1||CDS||1442622634||30904||71.85	30904	30904	1.400000e-89	1931
a19521_11	11||4196566||4197649||PAC:27151059||1||CDS||369111969||5685||76.53	5685	5685	b36122_Ppe_chr8	Ppe_chr8||13826855||13827956||cds30530||1||CDS||1442622647||30909||76.53	30909	30909	3.400000e-112	1981
a19521_11	11||4204648||4205073||PAC:27152732||-1||CDS||369115313||5687||64.67	5687	5687	b36122_Ppe_chr8	Ppe_chr8||13830924||13831361||cds30531||-1||CDS||1442622650||30910||64.67	30910	30910	4.100000e-35	2015
a19521_11	11||4214039||4215502||PAC:27152170||1||CDS||369114189||5690||67.85	5690	5690	b36122_Ppe_chr8	Ppe_chr8||13840536||13842011||cds30534||1||CDS||1442622660||30913||67.85	30913	30913	7.100000e-108	2065
a19521_11	11||4221994||4222158||PAC:27151121||-1||CDS||369112093||5692||74.84	5692	5692	b36122_Ppe_chr8	Ppe_chr8||13849515||13849679||cds30537||-1||CDS||1442622667||30916||74.84	30916	30916	9.700000e-29	2093
a19521_11	11||4225653||4226840||PAC:27151631||1||CDS||369113113||5693||71.8	5693	5693	b36122_Ppe_chr8	Ppe_chr8||13878238||13879464||cds30541||1||CDS||1442622678||30920||71.8	30920	30920	2.000000e-87	2143
a19521_11	11||4231222||4237396||PAC:27151268||1||CDS||369112387||5694||76.83	5694	5694	b36122_Ppe_chr8	Ppe_chr8||13882575||13888263||cds30542||1||CDS||1442622680||30921||76.83	30921	30921	1.000000e-250	2193
a19521_11	11||4239600||4241556||PAC:27150604||-1||CDS||369111059||5695||74.31	5695	5695	b36122_Ppe_chr8	Ppe_chr8||13940509||13941816||cds30555||-1||CDS||1442622710||30937||74.31	30937	30937	1.500000e-117	2240
a19521_11	11||4248003||4249540||PAC:27151258||-1||CDS||369112367||5696||65.12	5696	5696	b36122_Ppe_chr8	Ppe_chr8||13983979||13985427||cds30556||-1||CDS||1442622711||30938||65.12	30938	30938	7.700000e-170	2290
a19521_11	11||4253332||4256813||PAC:27152609||-1||CDS||369115067||5697||73.11	5697	5697	b36122_Ppe_chr8	Ppe_chr8||13990655||13993423||cds30557||-1||CDS||1442622713||30939||73.11	30939	30939	2.900000e-171	2340
a19521_11	11||4259652||4261116||PAC:27152643||1||CDS||369115135||5699||68.74	5699	5699	b36122_Ppe_chr8	Ppe_chr8||14007888||14009360||cds30559||1||CDS||1442622719||30941||68.74	30941	30941	2.200000e-169	2390
a19521_11	11||4287417||4291273||PAC:27152354||-1||CDS||369114557||5702||68.98	5702	5702	b36122_Ppe_chr8	Ppe_chr8||14029852||14035258||cds30565||1||CDS||1442622733||30947||68.98	30947	30947	1.000000e-250	2440
a19521_11	11||4301602||4317132||PAC:27151750||-1||CDS||369113351||5707||73.7	5707	5707	b36122_Ppe_chr8	Ppe_chr8||14118527||14135445||cds30577||-1||CDS||1442622753||30959||73.7	30959	30959	1.000000e-250	2487
a19521_11	11||4325878||4326138||PAC:27151762||1||CDS||369113375||5709||86.56	5709	5709	b36122_Ppe_chr8	Ppe_chr8||14139518||14139766||cds30578||1||CDS||1442622755||30960||86.56	30960	30960	2.900000e-57	2537
a19521_11	11||4334670||4337497||PAC:27151755||-1||CDS||369113361||5711||70.33	5711	5711	b36122_Ppe_chr8	Ppe_chr8||14150858||14153741||cds30582||-1||CDS||1442622766||30965||70.33	30965	30965	4.200000e-210	2587
a19521_11	11||4355136||4356440||PAC:27151540||1||CDS||369112931||5716||69.42	5716	5716	b36122_Ppe_chr8	Ppe_chr8||14169945||14171025||cds30586||1||CDS||1442622773||30969||69.42	30969	30969	2.600000e-98	2637
###
a19521_11	11||4426488||4429013||PAC:27152834||-1||CDS||369115517||5728||74.83	5728	5728	b36122_Ppe_chr1	Ppe_chr1||19579321||19582627||cds2297||1||CDS||1441429345||2317||74.83	2317	2317	2.300000e-116	50
a19521_11	11||4430417||4434660||PAC:27151145||-1||CDS||369112141||5729||70.23	5729	5729	b36122_Ppe_chr1	Ppe_chr1||19545227||19551177||cds2291||1||CDS||1441429324||2311||70.23	2311	2311	1.000000e-250	100
a19521_11	11||4472557||4475560||PAC:27151864||1||CDS||369113579||5734||76.3	5734	5734	b36122_Ppe_chr1	Ppe_chr1||19432271||19440527||cds2286||-1||CDS||1441429303||2306||76.3	2306	2306	3.600000e-68	150
a19521_11	11||4477829||4482306||PAC:27152508||1||CDS||369114865||5735||62.36	5735	5735	b36122_Ppe_chr1	Ppe_chr1||19419095||19422873||cds2285||-1||CDS||1441429302||2305||62.36	2305	2305	2.500000e-138	200
a19521_11	11||4495105||4499207||PAC:27152933||1||CDS||369115715||5737||71.2	5737	5737	b36122_Ppe_chr1	Ppe_chr1||19095000||19100041||cds2270||-1||CDS||1441429257||2290||71.2	2290	2290	1.000000e-250	247
a19521_11	11||4502866||4509387||PAC:27151142||1||CDS||369112135||5739||83.11	5739	5739	b36122_Ppe_chr1	Ppe_chr1||19086690||19093331||cds2269||-1||CDS||1441429253||2289||83.11	2289	2289	1.000000e-250	297
a19521_11	11||4514054||4516709||PAC:27151658||1||CDS||369113167||5740||80.51	5740	5740	b36122_Ppe_chr1	Ppe_chr1||19022973||19028355||cds2266||-1||CDS||1441429241||2286||80.51	2286	2286	1.000000e-250	347
a19521_11	11||4518232||4523357||PAC:27151100||1||CDS||369112051||5741||71.03	5741	5741	b36122_Ppe_chr1	Ppe_chr1||19000483||19007509||cds2265||-1||CDS||1441429239||2285||71.03	2285	2285	1.000000e-250	397
a19521_11	11||4526160||4532783||PAC:27151797||1||CDS||369113445||5742||68.69	5742	5742	b36122_Ppe_chr1	Ppe_chr1||18964723||18973996||cds2260||-1||CDS||1441429225||2280||68.69	2280	2280	1.000000e-250	447
a19521_11	11||4540440||4544268||PAC:27151035||1||CDS||369111921||5743||71.62	5743	5743	b36122_Ppe_chr1	Ppe_chr1||18929887||18937079||cds2256||-1||CDS||1441429214||2276||71.62	2276	2276	1.000000e-250	497
a19521_11	11||4546750||4550730||PAC:27152474||1||CDS||369114797||5744||77.58	5744	5744	b36122_Ppe_chr1	Ppe_chr1||18897205||18901051||cds2255||-1||CDS||1441429208||2275||77.58	2275	2275	4.000000e-162	547
a19521_11	11||4560942||4563436||PAC:27151966||1||CDS||369113781||5746||74.55	5746	5746	b36122_Ppe_chr1	Ppe_chr1||18805244||18808358||cds2248||-1||CDS||1441429190||2268||74.55	2268	2268	1.700000e-150	597
a19521_11	11||4564656||4568377||PAC:27150758||-1||CDS||369111367||5747||77.49	5747	5747	b36122_Ppe_chr1	Ppe_chr1||18768516||18771147||cds2244||1||CDS||1441429179||2264||77.49	2264	2264	1.500000e-250	647
a19521_11	11||4574875||4578347||PAC:27152393||-1||CDS||369114635||5749||76.29	5749	5749	b36122_Ppe_chr1	Ppe_chr1||18755597||18762157||cds2243||1||CDS||1441429176||2263||76.29	2263	2263	1.000000e-240	697
a19521_11	11||4578635||4581016||PAC:27150920||1||CDS||369111691||5750||77.76	5750	5750	b36122_Ppe_chr1	Ppe_chr1||18662332||18665532||cds2229||-1||CDS||1441429132||2249||77.76	2249	2249	3.800000e-182	744
a19521_11	11||4583824||4584276||PAC:27151221||-1||CDS||369112293||5751||72.47	5751	5751	b36122_Ppe_chr1	Ppe_chr1||18428472||18429152||cds2209||1||CDS||1441429071||2229||72.47	2229	2229	2.600000e-82	791
a19521_11	11||4602872||4605631||PAC:27151087||1||CDS||369112025||5755||76.6	5755	5755	b36122_Ppe_chr1	Ppe_chr1||18345081||18347825||cds2206||-1||CDS||1441429062||2226||76.6	2226	2226	1.000000e-250	841
a19521_11	11||4615095||4633085||PAC:27151344||-1||CDS||369112539||5756||76.55	5756	5756	b36122_Ppe_chr1	Ppe_chr1||18318616||18340825||cds2205||1||CDS||1441429060||2224||76.55	2224	2224	1.000000e-250	891
a19521_11	11||4637899||4639114||PAC:27150926||1||CDS||369111703||5757||69.76	5757	5757	b36122_Ppe_chr1	Ppe_chr1||18067544||18068338||cds2193||-1||CDS||1441429015||2212||69.76	2212	2212	3.200000e-106	938
a19521_11	11||4640912||4644624||PAC:27151551||-1||CDS||369112953||5758||77.61	5758	5758	b36122_Ppe_chr1	Ppe_chr1||18040202||18049061||cds2191||-1||CDS||1441429010||2210||77.61	2210	2210	7.500000e-197	988
a19521_11	11||4663981||4673837||PAC:27151819||1||CDS||369113489||5761||73.44	5761	5761	b36122_Ppe_chr1	Ppe_chr1||17772886||17786984||cds2183||-1||CDS||1441428984||2202||73.44	2202	2202	1.000000e-250	1038
a19521_11	11||4676594||4683745||PAC:27152995||1||CDS||369115839||5762||76.63	5762	5762	b36122_Ppe_chr1	Ppe_chr1||17749728||17756831||cds2180||-1||CDS||1441428976||2199||76.63	2199	2199	1.000000e-250	1088
a19521_11	11||4686066||4693085||PAC:27150849||-1||CDS||369111549||5763||69.76	5763	5763	b36122_Ppe_chr1	Ppe_chr1||17739107||17746954||cds2179||1||CDS||1441428970||2198||69.76	2198	2198	3.300000e-85	1138
a19521_11	11||4702359||4707454||PAC:27151546||1||CDS||369112943||5764||81.09	5764	5764	b36122_Ppe_chr1	Ppe_chr1||17712894||17717784||cds2177||-1||CDS||1441428963||2196||81.09	2196	2196	1.000000e-209	1188
a19521_11	11||4719591||4723022||PAC:27152123||1||CDS||369114095||5769||73.27	5769	5769	b36122_Ppe_chr1	Ppe_chr1||17596983||17599955||cds2168||1||CDS||1441428936||2187||73.27	2187	2187	1.000000e-250	1238
###
a19521_11	11||4921683||4924449||PAC:27151971||-1||CDS||369113791||5792||97.14	5792	5792	b36122_Ppe_chr4	Ppe_chr4||16087429||16090693||cds18049||-1||CDS||1442067080||18249||97.14	18249	18249	7.500000e-06	5
a19521_11	11||5097441||5100457||PAC:27152632||1||CDS||369115113||5809||75.6	5809	5809	b36122_Ppe_chr4	Ppe_chr4||16226391||16230839||cds18064||1||CDS||1442067109||18264||75.6	18264	18264	3.700000e-161	52
a19521_11	11||5117470||5118486||PAC:27151487||1||CDS||369112825||5811||68.73	5811	5811	b36122_Ppe_chr4	Ppe_chr4||16285880||16286443||cds18070||1||CDS||1442067121||18270||68.73	18270	18270	7.200000e-48	99
a19521_11	11||5174395||5180672||PAC:27151686||-1||CDS||369113223||5817||80.33	5817	5817	b36122_Ppe_chr4	Ppe_chr4||16442044||16452405||cds18086||-1||CDS||1442067149||18286||80.33	18286	18286	1.000000e-250	146
a19521_11	11||5195878||5197911||PAC:27150825||1||CDS||369111501||5820||80.24	5820	5820	b36122_Ppe_chr4	Ppe_chr4||16463340||16465367||cds18088||1||CDS||1442067153||18288||80.24	18288	18288	1.000000e-250	196
a19521_11	11||5205392||5207356||PAC:27151622||1||CDS||369113095||5821||81.55	5821	5821	b36122_Ppe_chr4	Ppe_chr4||16496125||16498377||cds18091||1||CDS||1442067157||18291||81.55	18291	18291	1.300000e-107	246
a19521_11	11||5215921||5218987||PAC:27150931||1||CDS||369111713||5822||78.44	5822	5822	b36122_Ppe_chr4	Ppe_chr4||16511115||16514813||cds18093||1||CDS||1442067161||18294||78.44	18294	18294	1.000000e-250	296
a19521_11	11||5222800||5226847||PAC:27150852||1||CDS||369111555||5823||75.41	5823	5823	b36122_Ppe_chr4	Ppe_chr4||16629436||16633529||cds18106||1||CDS||1442067183||18307||75.41	18307	18307	1.000000e-250	343
###
a19521_11	11||5233939||5237638||PAC:27151165||-1||CDS||369112181||5824||78.03	5824	5824	b36122_Ppe_chr6	Ppe_chr6||4542667||4546302||cds22383||-1||CDS||1442317156||22662||78.03	22662	22662	1.000000e-250	50
a19521_11	11||5244163||5244600||PAC:27152905||1||CDS||369115659||5825||71.54	5825	5825	b36122_Ppe_chr6	Ppe_chr6||4563863||4564339||cds22390||-1||CDS||1442317181||22669||71.54	22669	22669	2.300000e-17	66
a19521_11	11||5265708||5266169||PAC:27151577||1||CDS||369113005||5828||64.35	5828	5828	b36122_Ppe_chr6	Ppe_chr6||4621881||4622351||cds22397||1||CDS||1442317201||22676||64.35	22676	22676	4.200000e-34	99
a19521_11	11||5278481||5279669||PAC:27152111||1||CDS||369114071||5831||72.48	5831	5831	b36122_Ppe_chr6	Ppe_chr6||4639070||4639870||cds22399||1||CDS||1442317205||22678||72.48	22678	22678	7.200000e-90	149
a19521_11	11||5285229||5285837||PAC:27151700||-1||CDS||369113251||5833||68.86	5833	5833	b36122_Ppe_chr6	Ppe_chr6||4641397||4641963||cds22400||1||CDS||1442317207||22680||68.86	22680	22680	5.000000e-88	199
a19521_11	11||5293120||5294589||PAC:27151920||1||CDS||369113691||5835||83.15	5835	5835	b36122_Ppe_chr6	Ppe_chr6||4683097||4684694||cds22410||1||CDS||1442317231||22690||83.15	22690	22690	9.500000e-197	249
a19521_11	11||5299399||5300568||PAC:27152207||-1||CDS||369114263||5836||70.45	5836	5836	b36122_Ppe_chr6	Ppe_chr6||4685490||4686836||cds22411||-1||CDS||1442317234||22691||70.45	22691	22691	1.400000e-203	299
a19521_11	11||5322875||5325385||PAC:27152917||-1||CDS||369115683||5838||72.15	5838	5838	b36122_Ppe_chr6	Ppe_chr6||4732430||4740966||cds22424||-1||CDS||1442317265||22704||72.15	22704	22704	5.500000e-154	346
a19521_11	11||5340667||5341194||PAC:27151404||1||CDS||369112659||5839||78.5	5839	5839	b36122_Ppe_chr6	Ppe_chr6||4813540||4814151||cds22440||1||CDS||1442317310||22720||78.5	22720	22720	1.200000e-19	361
a19521_11	11||5347813||5350517||PAC:27152979||-1||CDS||369115807||5840||69.83	5840	5840	b36122_Ppe_chr6	Ppe_chr6||4818050||4820719||cds22441||-1||CDS||1442317311||22721||69.83	22721	22721	1.600000e-249	411
a19521_11	11||5352857||5358982||PAC:27152629||-1||CDS||369115107||5841||72.69	5841	5841	b36122_Ppe_chr6	Ppe_chr6||4823128||4827806||cds22442||-1||CDS||1442317316||22722||72.69	22722	22722	8.100000e-120	461
a19521_11	11||5361539||5364921||PAC:27150676||1||CDS||369111203||5842||78.36	5842	5842	b36122_Ppe_chr6	Ppe_chr6||4844353||4848023||cds22449||1||CDS||1442317333||22729||78.36	22729	22729	1.000000e-250	511
a19521_11	11||5366117||5367937||PAC:27152017||-1||CDS||369113883||5843||67.91	5843	5843	b36122_Ppe_chr6	Ppe_chr6||4852756||4854938||cds22452||-1||CDS||1442317341||22732||67.91	22732	22732	1.200000e-39	549
a19521_11	11||5373832||5374734||PAC:27151561||-1||CDS||369112973||5845||71.08	5845	5845	b36122_Ppe_chr6	Ppe_chr6||4875001||4875954||cds22458||-1||CDS||1442317356||22738||71.08	22738	22738	1.000000e-85	599
a19521_11	11||5395864||5402479||PAC:27152088||-1||CDS||369114025||5847||80.32	5847	5847	b36122_Ppe_chr6	Ppe_chr6||4884046||4891510||cds22462||-1||CDS||1442317368||22742||80.32	22742	22742	1.000000e-250	649
a19521_11	11||5425469||5426530||PAC:27152585||1||CDS||369115019||5848||70.33	5848	5848	b36122_Ppe_chr6	Ppe_chr6||4899209||4900299||cds22463||1||CDS||1442317371||22743||70.33	22743	22743	1.500000e-107	699
a19521_11	11||5431267||5433981||PAC:27152986||1||CDS||369115821||5849||75.63	5849	5849	b36122_Ppe_chr6	Ppe_chr6||4905555||4908027||cds22464||1||CDS||1442317374||22744||75.63	22744	22744	3.400000e-186	749
a19521_11	11||5436476||5439441||PAC:27151557||1||CDS||369112965||5851||75.15	5851	5851	b36122_Ppe_chr6	Ppe_chr6||4913417||4915874||cds22467||1||CDS||1442317381||22747||75.15	22747	22747	1.000000e-250	799
a19521_11	11||5441521||5441832||PAC:27150902||-1||CDS||369111655||5852||68.69	5852	5852	b36122_Ppe_chr6	Ppe_chr6||4920016||4920327||cds22468||-1||CDS||1442317383||22748||68.69	22748	22748	7.600000e-37	835
a19521_11	11||5444477||5450504||PAC:27150652||1||CDS||369111155||5853||77.75	5853	5853	b36122_Ppe_chr6	Ppe_chr6||4953881||4959232||cds22473||1||CDS||1442317398||22753||77.75	22753	22753	1.000000e-250	885
a19521_11	11||5455274||5457354||PAC:27152001||1||CDS||369113851||5854||71.52	5854	5854	b36122_Ppe_chr6	Ppe_chr6||4960482||4962487||cds22474||1||CDS||1442317400||22754||71.52	22754	22754	5.200000e-80	935
a19521_11	11||5483748||5485988||PAC:27152927||-1||CDS||369115703||5859||75.21	5859	5859	b36122_Ppe_chr6	Ppe_chr6||5044916||5047324||cds22486||-1||CDS||1442317437||22766||75.21	22766	22766	1.000000e-250	982
a19521_11	11||5490777||5494565||PAC:27152664||-1||CDS||369115177||5860||66.23	5860	5860	b36122_Ppe_chr6	Ppe_chr6||5060193||5063787||cds22488||-1||CDS||1442317443||22768||66.23	22768	22768	3.800000e-147	1032
a19521_11	11||5500956||5505375||PAC:27151891||-1||CDS||369113633||5861||81.6	5861	5861	b36122_Ppe_chr6	Ppe_chr6||5073363||5078557||cds22490||-1||CDS||1442317448||22770||81.6	22770	22770	1.000000e-250	1082
a19521_11	11||5519957||5521656||PAC:27152655||1||CDS||369115159||5862||81.07	5862	5862	b36122_Ppe_chr6	Ppe_chr6||5082044||5084334||cds22493||1||CDS||1442317457||22773||81.07	22773	22773	1.600000e-98	1132
a19521_11	11||5523423||5525828||PAC:27151979||-1||CDS||369113807||5863||73.85	5863	5863	b36122_Ppe_chr6	Ppe_chr6||5085416||5087912||cds22494||-1||CDS||1442317461||22774||73.85	22774	22774	2.700000e-142	1182
a19521_11	11||5535473||5537044||PAC:27151752||1||CDS||369113355||5865||80.43	5865	5865	b36122_Ppe_chr6	Ppe_chr6||5155416||5157614||cds22500||1||CDS||1442317479||22781||80.43	22781	22781	2.400000e-209	1232
a19521_11	11||5562121||5563286||PAC:27151760||-1||CDS||369113371||5868||81.43	5868	5868	b36122_Ppe_chr6	Ppe_chr6||5287156||5288762||cds22518||-1||CDS||1442317532||22799||81.43	22799	22799	3.400000e-78	1279
a19521_11	11||5577001||5579768||PAC:27151101||1||CDS||369112053||5869||76.53	5869	5869	b36122_Ppe_chr6	Ppe_chr6||5334601||5337522||cds22529||1||CDS||1442317558||22810||76.53	22810	22810	2.800000e-246	1326
a19521_11	11||5583809||5585157||PAC:27151991||1||CDS||369113831||5870||75.71	5870	5870	b36122_Ppe_chr6	Ppe_chr6||5340754||5342140||cds22530||1||CDS||1442317561||22811||75.71	22811	22811	5.200000e-121	1376
a19521_11	11||5585926||5592697||PAC:27151207||-1||CDS||369112265||5871||72.79	5871	5871	b36122_Ppe_chr6	Ppe_chr6||5342532||5348352||cds22531||-1||CDS||1442317566||22812||72.79	22812	22812	1.000000e-250	1426
a19521_11	11||5594809||5596427||PAC:27152743||-1||CDS||369115335||5872||86.85	5872	5872	b36122_Ppe_chr6	Ppe_chr6||5350526||5352557||cds22532||-1||CDS||1442317568||22813||86.85	22813	22813	1.000000e-250	1476
a19521_11	11||5608470||5610925||PAC:27150730||-1||CDS||369111311||5873||77.24	5873	5873	b36122_Ppe_chr6	Ppe_chr6||5386778||5389903||cds22535||-1||CDS||1442317581||22816||77.24	22816	22816	1.000000e-250	1526
a19521_11	11||5619782||5624114||PAC:27152096||1||CDS||369114041||5874||77.04	5874	5874	b36122_Ppe_chr6	Ppe_chr6||5405699||5410972||cds22539||1||CDS||1442317592||22820||77.04	22820	22820	1.000000e-250	1576
a19521_11	11||5630015||5631133||PAC:27151791||-1||CDS||369113433||5875||78.35	5875	5875	b36122_Ppe_chr6	Ppe_chr6||5416670||5417960||cds22540||-1||CDS||1442317596||22821||78.35	22821	22821	5.900000e-59	1626
a19521_11	11||5661286||5663825||PAC:27152952||-1||CDS||369115753||5878||80.26	5878	5878	b36122_Ppe_chr6	Ppe_chr6||5436944||5439440||cds22541||1||CDS||1442317597||22822||80.26	22822	22822	1.000000e-250	1676
a19521_11	11||5669608||5675296||PAC:27150812||1||CDS||369111475||5879||79.11	5879	5879	b36122_Ppe_chr6	Ppe_chr6||5456435||5466500||cds22546||1||CDS||1442317609||22827||79.11	22827	22827	1.000000e-250	1726
a19521_11	11||5675961||5676464||PAC:27150534||-1||CDS||369110919||5881||67.6	5881	5881	b36122_Ppe_chr6	Ppe_chr6||5467438||5467977||cds22547||-1||CDS||1442317611||22828||67.6	22828	22828	6.400000e-23	1748
a19521_11	11||5690334||5691080||PAC:27152645||1||CDS||369115139||5882||74.04	5882	5882	b36122_Ppe_chr6	Ppe_chr6||5478905||5479657||cds22553||1||CDS||1442317632||22834||74.04	22834	22834	1.100000e-139	1798
a19521_11	11||5697052||5701092||PAC:27152919||1||CDS||369115687||5883||84.97	5883	5883	b36122_Ppe_chr6	Ppe_chr6||5484181||5487035||cds22554||1||CDS||1442317633||22835||84.97	22835	22835	9.300000e-165	1848
a19521_11	11||5702652||5703242||PAC:27151436||-1||CDS||369112723||5884||73.97	5884	5884	b36122_Ppe_chr6	Ppe_chr6||5487830||5488549||cds22555||-1||CDS||1442317636||22836||73.97	22836	22836	1.400000e-85	1898
a19521_11	11||5706409||5711297||PAC:27152453||1||CDS||369114755||5886||67.88	5886	5886	b36122_Ppe_chr6	Ppe_chr6||5490271||5493568||cds22556||1||CDS||1442317639||22837||67.88	22837	22837	3.900000e-195	1948
a19521_11	11||5715553||5719775||PAC:27152795||1||CDS||369115439||5887||85.93	5887	5887	b36122_Ppe_chr6	Ppe_chr6||5501130||5505163||cds22558||1||CDS||1442317644||22839||85.93	22839	22839	1.000000e-250	1998
a19521_11	11||5728808||5733088||PAC:27150822||1||CDS||369111495||5892||76.33	5892	5892	b36122_Ppe_chr6	Ppe_chr6||5517121||5521721||cds22563||1||CDS||1442317656||22844||76.33	22844	22844	1.000000e-250	2048
a19521_11	11||5734543||5737510||PAC:27151371||-1||CDS||369112593||5893||72.94	5893	5893	b36122_Ppe_chr6	Ppe_chr6||5528892||5531660||cds22564||-1||CDS||1442317659||22845||72.94	22845	22845	3.600000e-92	2098
a19521_11	11||5741496||5741939||PAC:27152652||-1||CDS||369115153||5894||84.12	5894	5894	b36122_Ppe_chr6	Ppe_chr6||5539025||5539471||cds22570||-1||CDS||1442317676||22853||84.12	22853	22853	7.800000e-139	2148
a19521_11	11||5785872||5789057||PAC:27151583||1||CDS||369113017||5901||82.97	5901	5901	b36122_Ppe_chr6	Ppe_chr6||5654646||5657905||cds22582||1||CDS||1442317713||22865||82.97	22865	22865	5.100000e-197	2195
a19521_11	11||5792300||5792719||PAC:27150760||-1||CDS||369111371||5902||76.14	5902	5902	b36122_Ppe_chr6	Ppe_chr6||5668217||5668753||cds22587||-1||CDS||1442317725||22870||76.14	22870	22870	1.300000e-12	2206
a19521_11	11||5800250||5803570||PAC:27152119||-1||CDS||369114087||5903||69.05	5903	5903	b36122_Ppe_chr6	Ppe_chr6||5703258||5706292||cds22592||-1||CDS||1442317735||22875||69.05	22875	22875	1.200000e-81	2256
a19521_11	11||5816065||5816836||PAC:27151695||1||CDS||369113241||5906||80.65	5906	5906	b36122_Ppe_chr6	Ppe_chr6||5730982||5732101||cds22594||1||CDS||1442317741||22877||80.65	22877	22877	1.800000e-32	2287
a19521_11	11||5819476||5823260||PAC:27152045||1||CDS||369113939||5908||71.5	5908	5908	b36122_Ppe_chr6	Ppe_chr6||5734660||5737383||cds22595||1||CDS||1442317743||22878||71.5	22878	22878	5.300000e-111	2337
a19521_11	11||5823872||5825006||PAC:27150954||-1||CDS||369111759||5911||75.3	5911	5911	b36122_Ppe_chr6	Ppe_chr6||5738967||5740076||cds22596||-1||CDS||1442317746||22879||75.3	22879	22879	1.700000e-172	2387
a19521_11	11||5852243||5854456||PAC:27151108||1||CDS||369112067||5914||65.89	5914	5914	b36122_Ppe_chr6	Ppe_chr6||5753385||5755463||cds22597||1||CDS||1442317747||22880||65.89	22880	22880	1.000000e-22	2409
a19521_11	11||5856753||5857867||PAC:27152268||-1||CDS||369114385||5915||83.74	5915	5915	b36122_Ppe_chr6	Ppe_chr6||5758722||5760859||cds22599||-1||CDS||1442317753||22882||83.74	22882	22882	5.200000e-143	2459
a19521_11	11||5858375||5862770||PAC:27151077||1||CDS||369112005||5916||78.66	5916	5916	b36122_Ppe_chr6	Ppe_chr6||5765667||5770557||cds22601||1||CDS||1442317761||22884||78.66	22884	22884	7.600000e-237	2509
a19521_11	11||5869047||5871724||PAC:27152649||1||CDS||369115147||5917||78.3	5917	5917	b36122_Ppe_chr6	Ppe_chr6||5774798||5776721||cds22602||1||CDS||1442317764||22886||78.3	22886	22886	1.000000e-250	2559
a19521_11	11||5872495||5877766||PAC:27152435||1||CDS||369114719||5918||70.72	5918	5918	b36122_Ppe_chr6	Ppe_chr6||5786622||5790022||cds22605||1||CDS||1442317773||22893||70.72	22893	22893	3.800000e-164	2609
a19521_11	11||5897276||5899978||PAC:27151924||1||CDS||369113699||5920||60.08	5920	5920	b36122_Ppe_chr6	Ppe_chr6||5797427||5801208||cds22610||1||CDS||1442317786||22894||60.08	22894	22894	5.300000e-113	2659
a19521_11	11||5913105||5914448||PAC:27152422||1||CDS||369114693||5921||72.93	5921	5921	b36122_Ppe_chr6	Ppe_chr6||5815923||5817326||cds22612||-1||CDS||1442317792||22896||72.93	22896	22896	1.000000e-250	2709
a19521_11	11||5959482||5961332||PAC:27152981||1||CDS||369115811||5927||73.39	5927	5927	b36122_Ppe_chr6	Ppe_chr6||5858294||5860168||cds22616||1||CDS||1442317803||22901||73.39	22901	22901	8.800000e-136	2759
a19521_11	11||5993104||5994513||PAC:27152742||1||CDS||369115333||5928||68.22	5928	5928	b36122_Ppe_chr6	Ppe_chr6||5873447||5874991||cds22619||1||CDS||1442317811||22904||68.22	22904	22904	2.100000e-222	2809
a19521_11	11||6011668||6017037||PAC:27152031||1||CDS||369113911||5930||73.07	5930	5930	b36122_Ppe_chr6	Ppe_chr6||5878432||5882750||cds22620||1||CDS||1442317813||22905||73.07	22905	22905	1.100000e-172	2859
a19521_11	11||6030677||6033593||PAC:27152744||1||CDS||369115337||5931||78.17	5931	5931	b36122_Ppe_chr6	Ppe_chr6||5891028||5893325||cds22621||1||CDS||1442317815||22906||78.17	22906	22906	1.000000e-250	2909
a19521_11	11||6036193||6045154||PAC:27151753||1||CDS||369113357||5932||73.94	5932	5932	b36122_Ppe_chr6	Ppe_chr6||5894494||5901880||cds22622||1||CDS||1442317818||22907||73.94	22907	22907	1.000000e-250	2959
a19521_11	11||6047458||6055245||PAC:27152366||-1||CDS||369114581||5933||84.12	5933	5933	b36122_Ppe_chr6	Ppe_chr6||5903262||5908671||cds22623||-1||CDS||1442317820||22908||84.12	22908	22908	1.000000e-250	3009
a19521_11	11||6077424||6079937||PAC:27152883||1||CDS||369115615||5937||74.46	5937	5937	b36122_Ppe_chr6	Ppe_chr6||5945510||5970186||cds22627||1||CDS||1442317829||22912||74.46	22912	22912	1.000000e-250	3059
a19521_11	11||6088034||6090204||PAC:27151448||-1||CDS||369112747||5939||68.43	5939	5939	b36122_Ppe_chr6	Ppe_chr6||6002217||6004801||cds22629||-1||CDS||1442317834||22916||68.43	22916	22916	4.700000e-70	3109
a19521_11	11||6110034||6110954||PAC:27152556||-1||CDS||369114961||5940||77.2	5940	5940	b36122_Ppe_chr6	Ppe_chr6||6024737||6025666||cds22634||-1||CDS||1442317850||22921||77.2	22921	22921	4.600000e-204	3159
a19521_11	11||6114998||6120638||PAC:27151851||1||CDS||369113553||5941||77.71	5941	5941	b36122_Ppe_chr6	Ppe_chr6||6031792||6037398||cds22635||1||CDS||1442317852||22922||77.71	22922	22922	1.000000e-250	3209
a19521_11	11||6126123||6147660||PAC:27151464||1||CDS||369112779||5942||75.38	5942	5942	b36122_Ppe_chr6	Ppe_chr6||6116944||6139421||cds22649||1||CDS||1442317890||22936||75.38	22936	22936	1.000000e-250	3256
a19521_11	11||6149072||6151127||PAC:27151413||-1||CDS||369112677||5943||74.67	5943	5943	b36122_Ppe_chr6	Ppe_chr6||6140287||6142409||cds22651||-1||CDS||1442317901||22938||74.67	22938	22938	1.000000e-250	3306
a19521_11	11||6156127||6165446||PAC:27152960||-1||CDS||369115769||5944||77.26	5944	5944	b36122_Ppe_chr6	Ppe_chr6||6145453||6154339||cds22653||-1||CDS||1442317905||22940||77.26	22940	22940	1.000000e-250	3356
a19521_11	11||6176028||6176688||PAC:27152299||-1||CDS||369114447||5952||76.92	5952	5952	b36122_Ppe_chr6	Ppe_chr6||6161993||6163260||cds22656||-1||CDS||1442317912||22943||76.92	22943	22943	1.200000e-10	3365
a19521_11	11||6182129||6186033||PAC:27150932||-1||CDS||369111715||5953||78.5	5953	5953	b36122_Ppe_chr6	Ppe_chr6||6166466||6169450||cds22657||-1||CDS||1442317916||22944||78.5	22944	22944	1.000000e-250	3415
a19521_11	11||6240108||6243973||PAC:27151396||-1||CDS||369112643||5958||80.07	5958	5958	b36122_Ppe_chr6	Ppe_chr6||6183497||6186234||cds22662||-1||CDS||1442317933||22949||80.07	22949	22949	1.000000e-250	3465
a19521_11	11||6338642||6341957||PAC:27152559||1||CDS||369114967||5961||78.04	5961	5961	b36122_Ppe_chr6	Ppe_chr6||6234744||6238161||cds22674||1||CDS||1442317969||22961||78.04	22961	22961	1.200000e-226	3512
a19521_11	11||6350056||6357870||PAC:27151467||-1||CDS||369112785||5963||69.27	5963	5963	b36122_Ppe_chr6	Ppe_chr6||6256287||6263299||cds22677||-1||CDS||1442317978||22964||69.27	22964	22964	1.000000e-250	3562
a19521_11	11||6379014||6380995||PAC:27150621||1||CDS||369111093||5964||78.49	5964	5964	b36122_Ppe_chr6	Ppe_chr6||6289266||6291363||cds22680||1||CDS||1442317988||22967||78.49	22967	22967	1.900000e-198	3612
a19521_11	11||6398933||6409096||PAC:27151144||-1||CDS||369112139||5968||81.14	5968	5968	b36122_Ppe_chr6	Ppe_chr6||6358259||6368352||cds22692||-1||CDS||1442318018||22979||81.14	22979	22979	1.000000e-250	3659
a19521_11	11||6418749||6419435||PAC:27152211||1||CDS||369114271||5969||70.17	5969	5969	b36122_Ppe_chr6	Ppe_chr6||6371972||6372649||cds22693||1||CDS||1442318020||22980||70.17	22980	22980	1.900000e-110	3709
a19521_11	11||6421171||6425553||PAC:27152552||-1||CDS||369114953||5970||81.09	5970	5970	b36122_Ppe_chr6	Ppe_chr6||6374295||6378287||cds22694||-1||CDS||1442318025||22981||81.09	22981	22981	1.500000e-249	3759
a19521_11	11||6441684||6442999||PAC:27150782||1||CDS||369111415||5971||77.86	5971	5971	b36122_Ppe_chr6	Ppe_chr6||6385396||6387201||cds22696||1||CDS||1442318031||22983||77.86	22983	22983	3.300000e-86	3809
a19521_11	11||6448484||6452160||PAC:27151072||-1||CDS||369111995||5972||72.75	5972	5972	b36122_Ppe_chr6	Ppe_chr6||6399730||6403798||cds22698||-1||CDS||1442318036||22985||72.75	22985	22985	1.300000e-180	3859
a19521_11	11||6469296||6473037||PAC:27150838||1||CDS||369111527||5973||73.43	5973	5973	b36122_Ppe_chr6	Ppe_chr6||6409694||6412494||cds22701||1||CDS||1442318043||22988||73.43	22988	22988	6.700000e-183	3909
a19521_11	11||6484640||6486091||PAC:27151877||1||CDS||369113605||5974||76.94	5974	5974	b36122_Ppe_chr6	Ppe_chr6||6478621||6479844||cds22712||1||CDS||1442318071||22999||76.94	22999	22999	2.100000e-134	3956
a19521_11	11||6509649||6512626||PAC:27150681||1||CDS||369111213||5975||70.68	5975	5975	b36122_Ppe_chr6	Ppe_chr6||6501785||6506151||cds22715||1||CDS||1442318079||23002||70.68	23002	23002	5.300000e-244	4006
a19521_11	11||6522295||6526294||PAC:27152138||1||CDS||369114125||5976||75.9	5976	5976	b36122_Ppe_chr6	Ppe_chr6||6569472||6573331||cds22722||1||CDS||1442318101||23009||75.9	23009	23009	1.000000e-250	4056
a19521_11	11||6528418||6552073||PAC:27151069||1||CDS||369111989||5977||77.8	5977	5977	b36122_Ppe_chr6	Ppe_chr6||6577081||6592127||cds22723||1||CDS||1442318103||23010||77.8	23010	23010	1.000000e-250	4106
a19521_11	11||6558949||6562127||PAC:27152937||-1||CDS||369115723||5980||76.16	5980	5980	b36122_Ppe_chr6	Ppe_chr6||6595844||6599383||cds22726||-1||CDS||1442318112||23013||76.16	23013	23013	1.400000e-202	4156
a19521_11	11||6564191||6566976||PAC:27151068||1||CDS||369111987||5981||67.23	5981	5981	b36122_Ppe_chr6	Ppe_chr6||6600366||6602412||cds22727||1||CDS||1442318115||23014||67.23	23014	23014	1.800000e-83	4206
a19521_11	11||6576724||6578043||PAC:27151913||-1||CDS||369113677||5984||76.85	5984	5984	b36122_Ppe_chr6	Ppe_chr6||6626193||6626993||cds22738||-1||CDS||1442318155||23025||76.85	23025	23025	4.000000e-187	4253
a19521_11	11||6607806||6618399||PAC:27152044||1||CDS||369113937||5985||78.1	5985	5985	b36122_Ppe_chr6	Ppe_chr6||6746937||6758478||cds22748||1||CDS||1442318185||23036||78.1	23036	23036	1.000000e-250	4300
a19521_11	11||6628452||6631448||PAC:27150654||-1||CDS||369111159||5987||72.99	5987	5987	b36122_Ppe_chr6	Ppe_chr6||6783946||6787790||cds22757||-1||CDS||1442318212||23045||72.99	23045	23045	1.000000e-250	4350
a19521_11	11||6637090||6643798||PAC:27151086||1||CDS||369112023||5988||84.58	5988	5988	b36122_Ppe_chr6	Ppe_chr6||6790404||6796434||cds22758||1||CDS||1442318216||23046||84.58	23046	23046	1.000000e-250	4400
a19521_11	11||6644694||6650007||PAC:27151210||-1||CDS||369112271||5989||78.69	5989	5989	b36122_Ppe_chr6	Ppe_chr6||6797794||6803856||cds22759||-1||CDS||1442318218||23047||78.69	23047	23047	1.000000e-250	4450
a19521_11	11||6715178||6721019||PAC:27152147||1||CDS||369114143||5992||74.94	5992	5992	b36122_Ppe_chr6	Ppe_chr6||6831445||6837570||cds22762||1||CDS||1442318225||23051||74.94	23051	23051	1.000000e-250	4500
a19521_11	11||6722306||6722626||PAC:27151393||1||CDS||369112637||5993||73.7	5993	5993	b36122_Ppe_chr6	Ppe_chr6||6841041||6841367||cds22763||1||CDS||1442318229||23052||73.7	23052	23052	2.800000e-62	4550
a19521_11	11||6750564||6752582||PAC:27151945||1||CDS||369113739||5995||80.61	5995	5995	b36122_Ppe_chr6	Ppe_chr6||6877685||6879530||cds22768||1||CDS||1442318250||23057||80.61	23057	23057	4.200000e-131	4600
a19521_11	11||6772697||6778319||PAC:27150885||-1||CDS||369111621||5997||75.63	5997	5997	b36122_Ppe_chr6	Ppe_chr6||6932933||6939365||cds22777||1||CDS||1442318276||23066||75.63	23066	23066	1.000000e-250	4650
###
a19521_11	11||7137439||7138314||PAC:27151361||-1||CDS||369112573||6025||64.2	6025	6025	b36122_Ppe_chr6	Ppe_chr6||6887575||6888639||cds22770||-1||CDS||1442318256||23059||64.2	23059	23059	1.600000e-49	48
a19521_11	11||7155429||7160516||PAC:27152154||-1||CDS||369114157||6031||71.11	6031	6031	b36122_Ppe_chr6	Ppe_chr6||6922811||6924646||cds22776||-1||CDS||1442318272||23065||71.11	23065	23065	4.900000e-45	92
a19521_11	11||7181315||7187350||PAC:27151405||1||CDS||369112661||6032||77.16	6032	6032	b36122_Ppe_chr6	Ppe_chr6||6932933||6939365||cds22777||1||CDS||1442318276||23066||77.16	23066	23066	1.000000e-250	142
a19521_11	11||7193882||7195188||PAC:27151687||-1||CDS||369113225||6034||74.03	6034	6034	b36122_Ppe_chr6	Ppe_chr6||6956158||6962462||cds22780||-1||CDS||1442318284||23069||74.03	23069	23069	2.400000e-197	192
a19521_11	11||7245007||7249893||PAC:27152535||1||CDS||369114919||6039||76.95	6039	6039	b36122_Ppe_chr6	Ppe_chr6||6982144||6987474||cds22783||1||CDS||1442318293||23072||76.95	23072	23072	1.000000e-250	242
a19521_11	11||7261566||7262759||PAC:27152262||1||CDS||369114373||6041||80.2	6041	6041	b36122_Ppe_chr6	Ppe_chr6||6994314||6995456||cds22785||1||CDS||1442318297||23074||80.2	23074	23074	1.000000e-250	292
a19521_11	11||7277182||7282579||PAC:27152727||1||CDS||369115303||6043||76.04	6043	6043	b36122_Ppe_chr6	Ppe_chr6||7004392||7009602||cds22787||1||CDS||1442318301||23076||76.04	23076	23076	6.200000e-240	342
a19521_11	11||7303571||7308829||PAC:27150703||1||CDS||369111257||6044||74.13	6044	6044	b36122_Ppe_chr6	Ppe_chr6||7015020||7019972||cds22788||1||CDS||1442318304||23077||74.13	23077	23077	1.000000e-250	392
a19521_11	11||7315864||7318498||PAC:27151993||1||CDS||369113835||6046||78.65	6046	6046	b36122_Ppe_chr6	Ppe_chr6||7027422||7029388||cds22789||1||CDS||1442318307||23078||78.65	23078	23078	3.700000e-161	442
a19521_11	11||7324809||7325294||PAC:27150815||-1||CDS||369111481||6049||69.27	6049	6049	b36122_Ppe_chr6	Ppe_chr6||7041302||7041823||cds22793||-1||CDS||1442318319||23082||69.27	23082	23082	6.500000e-26	467
a19521_11	11||7330861||7334371||PAC:27151251||-1||CDS||369112353||6050||77.06	6050	6050	b36122_Ppe_chr6	Ppe_chr6||7046070||7049876||cds22794||-1||CDS||1442318321||23083||77.06	23083	23083	1.000000e-250	517
a19521_11	11||7344339||7345601||PAC:27151284||1||CDS||369112419||6051||70.54	6051	6051	b36122_Ppe_chr6	Ppe_chr6||7060150||7061746||cds22801||1||CDS||1442318338||23090||70.54	23090	23090	9.700000e-39	555
a19521_11	11||7346756||7347169||PAC:27150577||-1||CDS||369111005||6052||66.77	6052	6052	b36122_Ppe_chr6	Ppe_chr6||7062625||7063035||cds22802||-1||CDS||1442318342||23091||66.77	23091	23091	5.200000e-38	592
a19521_11	11||7353079||7354389||PAC:27152674||-1||CDS||369115197||6053||78.53	6053	6053	b36122_Ppe_chr6	Ppe_chr6||7067906||7069409||cds22803||-1||CDS||1442318343||23092||78.53	23092	23092	1.500000e-223	642
a19521_11	11||7366768||7367268||PAC:27152477||-1||CDS||369114803||6054||83.03	6054	6054	b36122_Ppe_chr6	Ppe_chr6||7074604||7075104||cds22804||-1||CDS||1442318347||23093||83.03	23093	23093	1.400000e-154	692
a19521_11	11||7378237||7378743||PAC:27152130||1||CDS||369114109||6055||68.75	6055	6055	b36122_Ppe_chr6	Ppe_chr6||7085008||7085514||cds22805||1||CDS||1442318351||23094||68.75	23094	23094	1.400000e-21	712
a19521_11	11||7384430||7390230||PAC:27152558||1||CDS||369114965||6056||81.39	6056	6056	b36122_Ppe_chr6	Ppe_chr6||7090580||7098094||cds22806||1||CDS||1442318354||23095||81.39	23095	23095	1.000000e-250	762
a19521_11	11||7394165||7397222||PAC:27151192||1||CDS||369112235||6057||82.96	6057	6057	b36122_Ppe_chr6	Ppe_chr6||7108252||7111060||cds22807||1||CDS||1442318357||23096||82.96	23096	23096	4.300000e-212	812
a19521_11	11||7419861||7425258||PAC:27152785||1||CDS||369115419||6058||81.72	6058	6058	b36122_Ppe_chr6	Ppe_chr6||7125588||7132008||cds22808||1||CDS||1442318362||23097||81.72	23097	23097	1.000000e-250	862
a19521_11	11||7447932||7458847||PAC:27152286||1||CDS||369114421||6060||77.21	6060	6060	b36122_Ppe_chr6	Ppe_chr6||7145205||7153662||cds22811||1||CDS||1442318368||23100||77.21	23100	23100	1.000000e-250	912
a19521_11	11||7469280||7472232||PAC:27151567||-1||CDS||369112985||6061||71.93	6061	6061	b36122_Ppe_chr6	Ppe_chr6||7163927||7167408||cds22814||-1||CDS||1442318378||23103||71.93	23103	23103	1.000000e-250	962
a19521_11	11||7501518||7508347||PAC:27152109||-1||CDS||369114067||6062||69.31	6062	6062	b36122_Ppe_chr6	Ppe_chr6||7177145||7180386||cds22815||-1||CDS||1442318380||23104||69.31	23104	23104	5.000000e-37	998
a19521_11	11||7510152||7514715||PAC:27152724||-1||CDS||369115297||6063||72.82	6063	6063	b36122_Ppe_chr6	Ppe_chr6||7203328||7208556||cds22817||-1||CDS||1442318385||23106||72.82	23106	23106	1.000000e-250	1048
a19521_11	11||7535231||7539014||PAC:27151488||-1||CDS||369112827||6065||79.93	6065	6065	b36122_Ppe_chr6	Ppe_chr6||7261999||7266130||cds22826||-1||CDS||1442318413||23115||79.93	23115	23115	1.000000e-250	1098
a19521_11	11||7544356||7548544||PAC:27150870||-1||CDS||369111591||6066||81.39	6066	6066	b36122_Ppe_chr6	Ppe_chr6||7293132||7296345||cds22828||-1||CDS||1442318418||23117||81.39	23117	23117	1.800000e-137	1148
a19521_11	11||7573392||7577300||PAC:27152040||-1||CDS||369113929||6068||75.51	6068	6068	b36122_Ppe_chr6	Ppe_chr6||7310232||7314088||cds22829||-1||CDS||1442318420||23118||75.51	23118	23118	1.000000e-250	1198
a19521_11	11||7589852||7594321||PAC:27151418||-1||CDS||369112687||6069||80.87	6069	6069	b36122_Ppe_chr6	Ppe_chr6||7320305||7324418||cds22831||-1||CDS||1442318427||23120||80.87	23120	23120	3.200000e-215	1248
a19521_11	11||7607897||7612480||PAC:27151997||-1||CDS||369113843||6072||71.2	6072	6072	b36122_Ppe_chr6	Ppe_chr6||7336135||7340429||cds22835||-1||CDS||1442318438||23124||71.2	23124	23124	1.000000e-250	1298
[truncated: 7,247 more rows]
